# Supplementary material for: Hydrophobic tuning with non-canonical amino acids in a copper metalloenzyme
Source: Nat Chem. 2026 Apr 13;18(7):1269–77. doi: 10.1038/s41557-026-02116-7 (PMC13323077; doi:10.1038/s41557-026-02116-7)
Supplement: Supplementary file 3 — Sequence data for primers, coding regions, proteins and plasmids. [file 41557_2026_2116_MOESM3_ESM.xlsx]

## Sheet: PylS library Primers
Name	Sequence 5’à3’	Targeted Positions
M300A302_f	GTAATTGGTCTCCGCCCGNNKCTGNNKCCGAACCTGTATAACTATCTG	M300, A302
M300A302_r	GTAATTGGTCTCCGGGCGCAGGCAAAAG	M300, A302
L305L309_f1	TATCTAGGTCTCATAACTATNDTCGCAAACTGGATCGCGCG	L305, L309
L305L309_f2	TATCTAGGTCTCTAACTATVMACGCAAACTGGATCGCGCG	L305, L309
L305L309_f3	TATCTAGGTCTCATAACTATTGGCGCAAACTGGATCGCGCG	L305, L309
L305L309_f4	TATCTAGGTCTCATAACTATATGCGCAAACTGGATCGCGCG	L305, L309
L305L309_r1	TATCTAGGTCTCAGTTATAAHNGTTCGGCGCCAGCATC	L305, L309
L305L309_r2	TATCTAGGTCTCAGTTATATKBGTTCGGCGCCAGCATC	L305, L309
L305L309_r3	TATCTAGGTCTCAGTTATACATGTTCGGCGCCAGCATC	L305, L309
L305L309_r4	TATCTAGGTCTCAGTTATACCAGTTCGGCGCCAGCATC	L305, L309
N346C348_f	GATTACGGTCTCCAGATGGGCAGCGGC	N346, C348
N346C348_r	GATACTGGTCTCCATCTGMNNAAAMNNCAGCATGGTAAATTCTTCCAG	N346, C348
S399A400V401_f	AATAAGGTCTCGTGGGCCCGCGCCC	S399, A400, V401
S399A400V401_r	AAATAAGGTCTCGCCCACMNNMNNMNNGCTCAGTTCCAGATCGCCA	S399, A400, V401
V401_f1	GATCATGGTCTCACCCACCATCGCGCTGCTCAGTTC	V401
V401_f2	GATCATGGTCTCACCCACAHNCGCGCTGCTCAGTTC	V401
V401_f3	GATCATGGTCTCACCCACTKBCGCGCTGCTCAGTTC	V401
V401_f4	GATCATGGTCTCACCCACCCACGCGCTGCTCAGTTC	V401
V401_r1	GATCATGGTCTCGTGGGCCCGATTCCGC	V401
W417_f1	TCTAGGTCTCAAACCANDTATTGGCGCGGGCTTTG	W417
W417_f2	TCTAGGTCTCAAACCAVMAATTGGCGCGGGCTTTG	W417
W417_f3	TCTAGGTCTCAAACCATGGATTGGCGCGGGCTTTG	W417
W417_f4	TCTAGGTCTCAAACCAATGATTGGCGCGGGCTTTG	W417
W417_r	TCTAGGTCTCGGTTTATCAATGCCCCATTCG	W417
W417G419_f	ATCTATGGTCTCGCGGGCTTTGG	W416,G419
W417G419_r	ATCTATGGTCTCGCCCGCMNNAATMNNTGGTTTATCAATGCCCC	W416,G419
G419_f1	GATCATGGTCTCTGGATTNDTGCGGGCTTTGGTCTG	G419
G419_f2	GATCATGGTCTCTGGATTVMAGCGGGCTTTGGTCTG	G419
G419_f3	GATCATGGTCTCTGGATTTGGGCGGGCTTTGGTCTG	G419
G419_f4	GATCATGGTCTCTGGATTATGGCGGGCTTTGGTCTG	G419
G419_r	GATTTCGGTCTCAATCCATGGTTTATCAATGCCC	G419

## Sheet: ScSLAC Mutant Primers
Name	Sequence 5’à3’
SLAC-V290N-For	CAGAGTCATTCCGACATG
SLAC-V290N-Rev	GTTATGACAATGGTACATCCATG
SLAC-S292F-For	CAGTTTCATTCCGACATGGGC
SLAC-S292F-Rev	GACATGACAATGGTACATCC
SLAC-M298tag-For	CGACATGGGCTAGGTGGGTCTGT
SLAC-M298F-For	CGACATGGGCTTTGTGGGTCTGT
SLAC-M298I-For	CATTCCGACATGGGCATTGTGGGTCTGTTCCTGG
SLAC-M298L-For	CGACATGGGCCTGGTGGGTCTGT
SLAC-M298Q-For	CATTCCGACATGGGCCAGGTGGGTCTGTTCCTGG
SLAC-M298-Rev	GAATGACTCTGGACATGACAATG
SLAC-M298I-Rev	GCCCATGTCGGAATGAC

## Sheet: SLAC Library Primers
Name	Sequence 5’à3’
195_200-F12	AATAAGGTCTCGACATGACCNDTAACAACCGTAAACCTCATAC
195_200-F6	AATAAGGTCTCGACATGACCVMAAACAACCGTAAACCTCATAC
195_200-F2	AATAAGGTCTCGACATGACCTGGAACAACCGTAAACCTCATAC
195_200-F1	AATAAGGTCTCGACATGACCATGAACAACCGTAAACCTCATAC
195_200-R12	AATAAGGTCTCCATGTCGTTAHNGACGATAGTATGAGTAGCG
195_200-R6	AATAAGGTCTCCATGTCGTTTKBGACGATAGTATGAGTAGCG
195_200-R2	AATAAGGTCTCCATGTCGTTCCAGACGATAGTATGAGTAGCG
195_200-R1	AATAAGGTCTCCATGTCGTTCATGACGATAGTATGAGTAGCG
195NNK-F	AACTTAGGTCTCAACGACATGACCATCAAC
195NNK-R	ATGTTAGGTCTCGTCGTTMNNGACGATAGTATGAGTAGC
198NNK-F	AACTTAGGTCTCAACGACNNKACCATCAACAACCG
198NNK-R	ATGTTAGGTCTCGTCGTTGAAGACGATAGTATGAG
200NNK-F	ATCTATGGTCTCATGACCNNKAACAACCGTAAACCTC
200NNK-R	ATCTAAGGTCTCGGTCATGTCGTTGAAGACG

## Sheet: DNA Sequences
DNA sequence of sfGFP150TAG:
ATGGTTAGCAAAGGTGAAGAACTGTTTACCGGCGTTGTGCCGATTCTGGTGGAACTGGATGGTGATGTGAATGGCCATAAATTTAGCGTTCGTGGCGAAGGCGAAGGTGATGCGACCAACGGTAAACTGACCCTGAAATTTATTTGCACCACCGGTAAACTGCCGGTTCCGTGGCCGACCCTGGTGACCACCCTGACCTATGGCGTTCAGTGCTTTAGCCGCTATCCGGATCATATGAAACGCCATGATTTCTTTAAAAGCGCGATGCCGGAAGGCTATGTGCAGGAACGTACCATTAGCTTCAAAGATGATGGCACCTATAAAACCCGTGCGGAAGTTAAATTTGAAGGCGATACCCTGGTGAACCGCATTGAACTGAAAGGTATTGATTTTAAAGAA…
DNA sequence of wild-type sfGFP:
ATGGTTAGCAAAGGTGAAGAACTGTTTACCGGCGTTGTGCCGATTCTGGTGGAACTGGATGGTGATGTGAATGGCCATAAATTTAGCGTTCGTGGCGAAGGCGAAGGTGATGCGACCAACGGTAAACTGACCCTGAAATTTATTTGCACCACCGGTAAACTGCCGGTTCCGTGGCCGACCCTGGTGACCACCCTGACCTATGGCGTTCAGTGCTTTAGCCGCTATCCGGATCATATGAAACGCCATGATTTCTTTAAAAGCGCGATGCCGGAAGGCTATGTGCAGGAACGTACCATTAGCTTCAAAGATGATGGCACCTATAAAACCCGTGCGGAAGTTAAATTTGAAGGCGATACCCTGGTGAACCGCATTGAACTGAAAGGTATTGATTTTAAAGAA…
DNA sequence of ScSLAC:
ATGGCTCCTGCTGCAAAAGGTATTACTGCTCGTACTGCACCTGCTGGTGGCGAAGTGCGTCATCTCAAGATGTACGCTGAAAAGCTGGCAGACGGTCAGATGGGCTACGGCTTCGAAAAGGGCAAGGCATCGGTCCCTGGCCCTCTGATCGAAGTCAACGAAGGCGACACTCTGCATATCGAATTCACCAACACTATGGACGTGCGTGCTAGTCTGCATGTGCATGGCCTGGACTACGAAATCTCCAGTGACGGTACCGCAATGAACAAATCAGATGTTGAACCTGGTGGTACTCGTACTTATACATGGCGTACTCATAAACCTGGTCGTCGTGACGACGGCACCTGGCGTCCTGGCAGTGCAGGCTACTGGCATTACCATGACCATGTCGTCGGCACC…
DNA sequence of ScSLAC-M298TAG:
ATGGCTCCTGCTGCAAAAGGTATTACTGCTCGTACTGCACCTGCTGGTGGCGAAGTGCGTCATCTCAAGATGTACGCTGAAAAGCTGGCAGACGGTCAGATGGGCTACGGCTTCGAAAAGGGCAAGGCATCGGTCCCTGGCCCTCTGATCGAAGTCAACGAAGGCGACACTCTGCATATCGAATTCACCAACACTATGGACGTGCGTGCTAGTCTGCATGTGCATGGCCTGGACTACGAAATCTCCAGTGACGGTACCGCAATGAACAAATCAGATGTTGAACCTGGTGGTACTCGTACTTATACATGGCGTACTCATAAACCTGGTCGTCGTGACGACGGCACCTGGCGTCCTGGCAGTGCAGGCTACTGGCATTACCATGACCATGTCGTCGGCACC…
DNA sequence of ScSLAC-M298F:
ATGGCTCCTGCTGCAAAAGGTATTACTGCTCGTACTGCACCTGCTGGTGGCGAAGTGCGTCATCTCAAGATGTACGCTGAAAAGCTGGCAGACGGTCAGATGGGCTACGGCTTCGAAAAGGGCAAGGCATCGGTCCCTGGCCCTCTGATCGAAGTCAACGAAGGCGACACTCTGCATATCGAATTCACCAACACTATGGACGTGCGTGCTAGTCTGCATGTGCATGGCCTGGACTACGAAATCTCCAGTGACGGTACCGCAATGAACAAATCAGATGTTGAACCTGGTGGTACTCGTACTTATACATGGCGTACTCATAAACCTGGTCGTCGTGACGACGGCACCTGGCGTCCTGGCAGTGCAGGCTACTGGCATTACCATGACCATGTCGTCGGCACC…
DNA sequence of ScSLAC-M298I:
ATGGCTCCTGCTGCAAAAGGTATTACTGCTCGTACTGCACCTGCTGGTGGCGAAGTGCGTCATCTCAAGATGTACGCTGAAAAGCTGGCAGACGGTCAGATGGGCTACGGCTTCGAAAAGGGCAAGGCATCGGTCCCTGGCCCTCTGATCGAAGTCAACGAAGGCGACACTCTGCATATCGAATTCACCAACACTATGGACGTGCGTGCTAGTCTGCATGTGCATGGCCTGGACTACGAAATCTCCAGTGACGGTACCGCAATGAACAAATCAGATGTTGAACCTGGTGGTACTCGTACTTATACATGGCGTACTCATAAACCTGGTCGTCGTGACGACGGCACCTGGCGTCCTGGCAGTGCAGGCTACTGGCATTACCATGACCATGTCGTCGGCACC…
DNA sequence of ScSLAC-M298L:
ACCGCAATGAACAAATCAGATGTTGAACCTGGTGGTACTCGTACTTATACATGGCGTACTCATAAACCTGGTCGTCGTGACGACGGCACCTGGCGTCCTGGCAGTGCAGGCTACTGGCATTACCATGACCATGTCGTCGGCACCGAACATGGCACCGGAGGCATCCGTAACGGCCTGTACGGCCCTGTGATCGTGCGTCGTAAGGGTGACGTGCTGCCTGACGCTACTCATACTATCGTCTTCAACGACATGACCATCAACAACCGTAAACCTCATACCGGCCCTGACTTCGAAGCTACCGTGGGCGACCGTGTGGAAATCGTCATGATCACTCATGGTGAATACTACCATACCTTCCACATGCATGGTCATCGTTGGGCAGACAACCGTACCGGCATC…
DNA sequence of ScSLAC-M298Q:
ATGGCTCCTGCTGCAAAAGGTATTACTGCTCGTACTGCACCTGCTGGTGGCGAAGTGCGTCATCTCAAGATGTACGCTGAAAAGCTGGCAGACGGTCAGATGGGCTACGGCTTCGAAAAGGGCAAGGCATCGGTCCCTGGCCCTCTGATCGAAGTCAACGAAGGCGACACTCTGCATATCGAATTCACCAACACTATGGACGTGCGTGCTAGTCTGCATGTGCATGGCCTGGACTACGAAATCTCCAGTGACGGTACCGCAATGAACAAATCAGATGTTGAACCTGGTGGTACTCGTACTTATACATGGCGTACTCATAAACCTGGTCGTCGTGACGACGGCACCTGGCGTCCTGGCAGTGCAGGCTACTGGCATTACCATGACCATGTCGTCGGCACC…
DNA sequence of ScSLAC-S292P-M296W-M298TAG:
ATGGCTCCTGCTGCAAAAGGTATTACTGCTCGTACTGCACCTGCTGGTGGCGAAGTGCGTCATCTCAAGATGTACGCTGAAAAGCTGGCAGACGGTCAGATGGGCTACGGCTTCGAAAAGGGCAAGGCATCGGTCCCTGGCCCTCTGATCGAAGTCAACGAAGGCGACACTCTGCATATCGAATTCACCAACACTATGGACGTGCGTGCTAGTCTGCATGTGCATGGCCTGGACTACGAAATCTCCAGTGACGGTACCGCAATGAACAAATCAGATGTTGAACCTGGTGGTACTCGTACTTATACATGGCGTACTCATAAACCTGGTCGTCGTGACGACGGCACCTGGCGTCCTGGCAGTGCAGGCTACTGGCATTACCATGACCATGTCGTCGGCACC…

## Sheet: Protein Sequences
Protein sequence of sfGFP150TAG with (ncAA) at position 150:
MVSKGEELFTGVVPILVELDGDVNGHKFSVRGEGEGDATNGKLTLKFICTTGKLPVPWPTLVTTLTYGVQCFSRYPDHMKRHDFFKSAMPEGYVQERTISFKDDGTYKTRAEVKFEGDTLVNRIELKGIDFKEDGNILGHKLEYNFNSH(ncAA)VYITADKQKNGIKANFKIRHNVEDGSVQLADHYQQNTPIGDGPVLLPDNHYLSTQSVLSKDPNEKRDHMVLLEFVTAAGITHGMDELYKGSHHHHHH*
Protein sequence of wild-type sfGFP:
MVSKGEELFTGVVPILVELDGDVNGHKFSVRGEGEGDATNGKLTLKFICTTGKLPVPWPTLVTTLTYGVQCFSRYPDHMKRHDFFKSAMPEGYVQERTISFKDDGTYKTRAEVKFEGDTLVNRIELKGIDFKEDGNILGHKLEYNFNSHNVYITADKQKNGIKANFKIRHNVEDGSVQLADHYQQNTPIGDGPVLLPDNHYLSTQSVLSKDPNEKRDHMVLLEFVTAAGITHGMDELYKGSHHHHHH*
Protein Sequence of ScSLAC:
MAPAAKGITARTAPAGGEVRHLKMYAEKLADGQMGYGFEKGKASVPGPLIEVNEGDTLHIEFTNTMDVRASLHVHGLDYEISSDGTAMNKSDVEPGGTRTYTWRTHKPGRRDDGTWRPGSAGYWHYHDHVVGTEHGTGGIRNGLYGPVIVRRKGDVLPDATHTIVFNDMTINNRKPHTGPDFEATVGDRVEIVMITHGEYYHTFHMHGHRWADNRTGILTGPDDPSRVIDNKITGPADSFGFQIIAGEGVGAGAWMYHCHVQSHSDMGMVGLFLVKKPDGTIPGYEPHEHGGATAKSGESGEPTGGAAAHEHEHLEHHHHHH*
Protein Sequence of ScSLAC-M298TAG:
MAPAAKGITARTAPAGGEVRHLKMYAEKLADGQMGYGFEKGKASVPGPLIEVNEGDTLHIEFTNTMDVRASLHVHGLDYEISSDGTAMNKSDVEPGGTRTYTWRTHKPGRRDDGTWRPGSAGYWHYHDHVVGTEHGTGGIRNGLYGPVIVRRKGDVLPDATHTIVFNDMTINNRKPHTGPDFEATVGDRVEIVMITHGEYYHTFHMHGHRWADNRTGILTGPDDPSRVIDNKITGPADSFGFQIIAGEGVGAGAWMYHCHVQSHSDMG(ncAA)VGLFLVKKPDGTIPGYEPHEHGGATAKSGESGEPTGGAAAHEHEHLEHHHHHH*
Protein Sequence of ScSLAC-M298F:
MAPAAKGITARTAPAGGEVRHLKMYAEKLADGQMGYGFEKGKASVPGPLIEVNEGDTLHIEFTNTMDVRASLHVHGLDYEISSDGTAMNKSDVEPGGTRTYTWRTHKPGRRDDGTWRPGSAGYWHYHDHVVGTEHGTGGIRNGLYGPVIVRRKGDVLPDATHTIVFNDMTINNRKPHTGPDFEATVGDRVEIVMITHGEYYHTFHMHGHRWADNRTGILTGPDDPSRVIDNKITGPADSFGFQIIAGEGVGAGAWMYHCHVQSHSDMGFVGLFLVKKPDGTIPGYEPHEHGGATAKSGESGEPTGGAAAHEHEHLEHHHHHH*
Protein Sequence of ScSLAC-M298I:
MAPAAKGITARTAPAGGEVRHLKMYAEKLADGQMGYGFEKGKASVPGPLIEVNEGDTLHIEFTNTMDVRASLHVHGLDYEISSDGTAMNKSDVEPGGTRTYTWRTHKPGRRDDGTWRPGSAGYWHYHDHVVGTEHGTGGIRNGLYGPVIVRRKGDVLPDATHTIVFNDMTINNRKPHTGPDFEATVGDRVEIVMITHGEYYHTFHMHGHRWADNRTGILTGPDDPSRVIDNKITGPADSFGFQIIAGEGVGAGAWMYHCHVQSHSDMGIVGLFLVKKPDGTIPGYEPHEHGGATAKSGESGEPTGGAAAHEHEHLEHHHHHH*
Protein Sequence of ScSLAC-M298L:
MAPAAKGITARTAPAGGEVRHLKMYAEKLADGQMGYGFEKGKASVPGPLIEVNEGDTLHIEFTNTMDVRASLHVHGLDYEISSDGTAMNKSDVEPGGTRTYTWRTHKPGRRDDGTWRPGSAGYWHYHDHVVGTEHGTGGIRNGLYGPVIVRRKGDVLPDATHTIVFNDMTINNRKPHTGPDFEATVGDRVEIVMITHGEYYHTFHMHGHRWADNRTGILTGPDDPSRVIDNKITGPADSFGFQIIAGEGVGAGAWMYHCHVQSHSDMGLVGLFLVKKPDGTIPGYEPHEHGGATAKSGESGEPTGGAAAHEHEHLEHHHHHH*
Protein Sequence of ScSLAC-M298Q:
MAPAAKGITARTAPAGGEVRHLKMYAEKLADGQMGYGFEKGKASVPGPLIEVNEGDTLHIEFTNTMDVRASLHVHGLDYEISSDGTAMNKSDVEPGGTRTYTWRTHKPGRRDDGTWRPGSAGYWHYHDHVVGTEHGTGGIRNGLYGPVIVRRKGDVLPDATHTIVFNDMTINNRKPHTGPDFEATVGDRVEIVMITHGEYYHTFHMHGHRWADNRTGILTGPDDPSRVIDNKITGPADSFGFQIIAGEGVGAGAWMYHCHVQSHSDMGQVGLFLVKKPDGTIPGYEPHEHGGATAKSGESGEPTGGAAAHEHEHLEHHHHHH*
Protein Sequence of ScSLAC-S292P-M296W-M298TAG:
MAPAAKGITARTAPAGGEVRHLKMYAEKLADGQMGYGFEKGKASVPGPLIEVNEGDTLHIEFTNTMDVRASLHVHGLDYEISSDGTAMNKSDVEPGGTRTYTWRTHKPGRRDDGTWRPGSAGYWHYHDHVVGTEHGTGGIRNGLYGPVIVRRKGDVLPDATHTIVFNDMTINNRKPHTGPDFEATVGDRVEIVMITHGEYYHTFHMHGHRWADNRTGILTGPDDPSRVIDNKITGPADSFGFQIIAGEGVGAGAWMYHCHVQPHSDWG(ncAA)VGLFLVKKPDGTIPGYEPHEHGGATAKSGESGEPTGGAAAHEHEHLEHHHHHH*

## Sheet: Plasmid Sequences
pDPS2-MmtRNAPylCUA plasmid:
GAGAGAAGATTTTCAGCCTGATACAGATTAAATCAGAACGCAGAAGCGGTCTGATAAAACAGAATTTGCCTGGCGGCAGTAGCGCGGTGGTCCCACCTGACCCCATGCCGAACTCAGAAGTGAAACGCCGTAGCGCCGATGGTAGTGTAGCACCTGAAGTCAGCCCCATACGATATAAGTTGTAATTCTCATGTTTGACAGCTTATCATCGATAAGCTTTAATGCGGTAGTTTATCACAGTTAAATTGCTAACGCAGTCAGGCACCGTGTATGAAATCTAACAATGCGCTCATCGTCATCCTCGGCACCGTCACCCTGGATGCTGTAGGCATAGGCTTGGTTATGCCGGTACTGCCGGGCCTCTTGCGGGATATCGTCCATTCCGACAGCATCGCCAGT…
DNA sequence of pSL-MmPylRS:
CGAACTTTTGCTGAGTTGAAGGATCCTCGGGTTGTCAGCCTGTCCCGCTTATAAGATCATACGCCGTTATACGTTGTTTACGCTTTGAGGAATCCCATATGGATAAAAAACCGCTGAACACCCTGATTAGCGCGACCGGCCTGTGGATGAGCCGCACCGGCACCATTCATAAAATTAAACATCATGAAGTGAGCCGCAGCAAAATTTATATTGAAATGGCGTGCGGCGATCATCTGGTGGTGAACAACAGCCGCAGCAGCCGCACCGCGCGCGCGCTGCGCCATCATAAATATCGCAAAACCTGCAAACGCTGCCGCGTGAGCGATGAAGATCTGAACAAATTTCTGACCAAAGCGAACGAAGATCAGACCAGCGTGAAAGTGAAAGTGGTGAGCGCGC…
DNA sequence of pBARN-MmtRNAPylCUA:
GGCACCTCGCTAACGGACGCCTGAATAAGTGATAATAAGCGGATGAATGGCAGAAATTCGAAAGCAAATTCGACCCTGAGCTGCTCGAGCATGCAAGGCATTTTGCTATTAAGGGATTGACGAGGGCGTATCTGCGCAGTAAGATGCGCCCCGCATTGGAAACCTGATCATGTAGATCGAATGGACTCTAAATCCGTTCAGCCGGGTTAGATTCCCGGGGTTTCCGCCAAATTCGAAAAGCCTGCTCAACGAGCAGGCTTTTTTGCATGCTCGAGCAGCTCAGGGTCGAATTTGCTTTCGAATTTCTGCCATTCATCCGCTTATTATCACTTATTCAGGCGTAGCAACCAGGCGTTTAAGGGCACCAATAACTGCCTTAAAAAAATTACGCCCCGCCCT…
DNA sequence of pGS1T-PylRSC6a-PylTm15CUA:
ATGGATAAAAAACCGCTGAACACCCTGATTAGCGCGACCGGCCTGTGGATGAGCCGCACCGGCACCATTCATAAAATTAAACATCATGAAGTGAGCCGCAGCAAAATTTATATTGAAATGGCGTGCGGCGATCATCTGGTGGTGAACAACAGCCGCAGCAGCCGCACCGCGCGCGCGCTGCGCCATCATAAATATCGCAAAACCTGCAAACGCTGCCGCGTGAGCGATGAAGATCTGAACAAATTTCTGACCAAAGCGAACGAAGATCAGACCAGCGTGAAAGTGAAAGTGGTGAGCGCGCCGACCCGCACCAAAAAAGCGATGCCGAAAAGCGTGGCGCGCGCGCCGAAACCGCTGGAAAACACCGAAGCGGCGCAGGCGCAGCCGAGCGGCAGCAAA…
DNA sequence of pGS1T-PylRSC6a-MmtRNAPylCUA:
ATGGATAAAAAACCGCTGAACACCCTGATTAGCGCGACCGGCCTGTGGATGAGCCGCACCGGCACCATTCATAAAATTAAACATCATGAAGTGAGCCGCAGCAAAATTTATATTGAAATGGCGTGCGGCGATCATCTGGTGGTGAACAACAGCCGCAGCAGCCGCACCGCGCGCGCGCTGCGCCATCATAAATATCGCAAAACCTGCAAACGCTGCCGCGTGAGCGATGAAGATCTGAACAAATTTCTGACCAAAGCGAACGAAGATCAGACCAGCGTGAAAGTGAAAGTGGTGAGCGCGCCGACCCGCACCAAAAAAGCGATGCCGAAAAGCGTGGCGCGCGCGCCGAAACCGCTGGAAAACACCGAAGCGGCGCAGGCGCAGCCGAGCGGCAGCAAA…
DNA sequence of pBAD-sfGFP150TAG:
AAGAAACCAATTGTCCATATTGCATCAGACATTGCCGTCACTGCGTCTTTTACTGGCTCTTCTCGCTAACCAAACCGGTAACCCCGCTTATTAAAAGCATTCTGTAACAAAGCGGGACCAAAGCCATGACAAAAACGCGTAACAAAAGTGTCTATAATCACGGCAGAAAAGTCCACATTGATTATTTGCACGGCGTCACACTTTGCTATGCCATAGCATTTTTATCCATAAGATTAGCGGATCCTACCTGACGCTTTTTATCGCAACTCTCTACTGTTTCTCCATACCCGTTTTTTGGGCTAACAGGAGGAATTAACCATGGTTAGCAAAGGTGAAGAACTGTTTACCGGCGTTGTGCCGATTCTGGTGGAACTGGATGGTGATGTGAATGGCCATAAA…
DNA sequence of pET28(+)-SLAC-6xHis:
TAATACGACTCACTATAGGGGAATTGTGAGCGGATAACAATTCCCCTCTAGAAATAATTTTGTTTAACTTTAAGAAGGAGATATACCATGGCTCCTGCTGCAAAAGGTATTACTGCTCGTACTGCACCTGCTGGTGGCGAAGTGCGTCATCTCAAGATGTACGCTGAAAAGCTGGCAGACGGTCAGATGGGCTACGGCTTCGAAAAGGGCAAGGCATCGGTCCCTGGCCCTCTGATCGAAGTCAACGAAGGCGACACTCTGCATATCGAATTCACCAACACTATGGACGTGCGTGCTAGTCTGCATGTGCATGGCCTGGACTACGAAATCTCCAGTGACGGTACCGCAATGAACAAATCAGATGTTGAACCTGGTGGTACTCGTACTTATACATGGCGT…
