# Supplementary material for: Hydrophobic tuning with non-canonical amino acids in a copper metalloenzyme
Source: Nat Chem. 2026 Apr 13;18(7):1269–77. doi: 10.1038/s41557-026-02116-7 (PMC13323077; doi:10.1038/s41557-026-02116-7)
Supplement: Supplementary file 4 — Code related to logP prediction, PDB analysis and redox deconvolution. [file 41557_2026_2116_MOESM4_ESM.zip]

Archive with 201 entries (190 files):
- Code_lite/
- Code_lite/LogP_prediction/
- Code_lite/.DS_Store
- __MACOSX/Code_lite/._.DS_Store
- Code_lite/PDB_analysis_lite/
- Code_lite/Redox_deconvolution/
- __MACOSX/Code_lite/._Redox_deconvolution
- Code_lite/LogP_prediction/Code_logp_prediction.ipynb
- __MACOSX/Code_lite/LogP_prediction/._Code_logp_prediction.ipynb
- Code_lite/LogP_prediction/predicted_logP.csv
- Code_lite/PDB_analysis_lite/.DS_Store
- __MACOSX/Code_lite/PDB_analysis_lite/._.DS_Store
- Code_lite/PDB_analysis_lite/laccase_pipeline_application.ipynb
- __MACOSX/Code_lite/PDB_analysis_lite/._laccase_pipeline_application.ipynb
- Code_lite/PDB_analysis_lite/env_t1cu_analysis.yml
- __MACOSX/Code_lite/PDB_analysis_lite/._env_t1cu_analysis.yml
- Code_lite/PDB_analysis_lite/inputs/
- Code_lite/PDB_analysis_lite/src/
- Code_lite/Redox_deconvolution/.DS_Store
- __MACOSX/Code_lite/Redox_deconvolution/._.DS_Store
- Code_lite/Redox_deconvolution/Composite_fitting_example_data.csv
- __MACOSX/Code_lite/Redox_deconvolution/._Composite_fitting_example_data.csv
- Code_lite/Redox_deconvolution/Composite_fitting.ipynb
- __MACOSX/Code_lite/Redox_deconvolution/._Composite_fitting.ipynb
- Code_lite/PDB_analysis_lite/inputs/.DS_Store
- __MACOSX/Code_lite/PDB_analysis_lite/inputs/._.DS_Store
- Code_lite/PDB_analysis_lite/inputs/starting_pdbs/
- __MACOSX/Code_lite/PDB_analysis_lite/inputs/._starting_pdbs
- Code_lite/PDB_analysis_lite/inputs/PDB_info.csv
- __MACOSX/Code_lite/PDB_analysis_lite/inputs/._PDB_info.csv
- Code_lite/PDB_analysis_lite/inputs/modified_apbs_pdb2pqr_C6a/
- Code_lite/PDB_analysis_lite/src/pymol_operations.py
- __MACOSX/Code_lite/PDB_analysis_lite/src/._pymol_operations.py
- Code_lite/PDB_analysis_lite/src/batch_processor.py
- __MACOSX/Code_lite/PDB_analysis_lite/src/._batch_processor.py
- Code_lite/PDB_analysis_lite/src/__init__.py
- Code_lite/PDB_analysis_lite/src/__pycache__/
- Code_lite/PDB_analysis_lite/src/visualization.py
- __MACOSX/Code_lite/PDB_analysis_lite/src/._visualization.py
- Code_lite/PDB_analysis_lite/src/file_processors.py
- __MACOSX/Code_lite/PDB_analysis_lite/src/._file_processors.py
- Code_lite/PDB_analysis_lite/src/electrostatics_analysis.py
- __MACOSX/Code_lite/PDB_analysis_lite/src/._electrostatics_analysis.py
- Code_lite/PDB_analysis_lite/src/pyMLP.py
- __MACOSX/Code_lite/PDB_analysis_lite/src/._pyMLP.py
- Code_lite/PDB_analysis_lite/src/simple_mutant_analysis.py
- __MACOSX/Code_lite/PDB_analysis_lite/src/._simple_mutant_analysis.py
- Code_lite/PDB_analysis_lite/src/classification_analysis.py
- __MACOSX/Code_lite/PDB_analysis_lite/src/._classification_analysis.py
- Code_lite/PDB_analysis_lite/src/config_utils.py
- __MACOSX/Code_lite/PDB_analysis_lite/src/._config_utils.py
- Code_lite/PDB_analysis_lite/inputs/starting_pdbs/4gxf.pdb
- __MACOSX/Code_lite/PDB_analysis_lite/inputs/starting_pdbs/._4gxf.pdb
- Code_lite/PDB_analysis_lite/inputs/starting_pdbs/3tas.pdb
- __MACOSX/Code_lite/PDB_analysis_lite/inputs/starting_pdbs/._3tas.pdb
- Code_lite/PDB_analysis_lite/inputs/starting_pdbs/5o3k.pdb
- __MACOSX/Code_lite/PDB_analysis_lite/inputs/starting_pdbs/._5o3k.pdb
- Code_lite/PDB_analysis_lite/inputs/starting_pdbs/3kw8.pdb
- __MACOSX/Code_lite/PDB_analysis_lite/inputs/starting_pdbs/._3kw8.pdb
- Code_lite/PDB_analysis_lite/inputs/starting_pdbs/1gw0.pdb
- __MACOSX/Code_lite/PDB_analysis_lite/inputs/starting_pdbs/._1gw0.pdb
- Code_lite/PDB_analysis_lite/inputs/starting_pdbs/7pen.pdb
- __MACOSX/Code_lite/PDB_analysis_lite/inputs/starting_pdbs/._7pen.pdb
- Code_lite/PDB_analysis_lite/inputs/starting_pdbs/8z59.pdb
- Code_lite/PDB_analysis_lite/inputs/starting_pdbs/3t6v.pdb
- __MACOSX/Code_lite/PDB_analysis_lite/inputs/starting_pdbs/._3t6v.pdb
- Code_lite/PDB_analysis_lite/inputs/starting_pdbs/3ta4.pdb
- __MACOSX/Code_lite/PDB_analysis_lite/inputs/starting_pdbs/._3ta4.pdb
- Code_lite/PDB_analysis_lite/inputs/starting_pdbs/.DS_Store
- __MACOSX/Code_lite/PDB_analysis_lite/inputs/starting_pdbs/._.DS_Store
- Code_lite/PDB_analysis_lite/inputs/starting_pdbs/5ehf.pdb
- __MACOSX/Code_lite/PDB_analysis_lite/inputs/starting_pdbs/._5ehf.pdb
- Code_lite/PDB_analysis_lite/inputs/starting_pdbs/8p9u.pdb
- __MACOSX/Code_lite/PDB_analysis_lite/inputs/starting_pdbs/._8p9u.pdb
- Code_lite/PDB_analysis_lite/inputs/starting_pdbs/2h5u.pdb
- __MACOSX/Code_lite/PDB_analysis_lite/inputs/starting_pdbs/._2h5u.pdb
- Code_lite/PDB_analysis_lite/inputs/starting_pdbs/batch_combined.pse
- __MACOSX/Code_lite/PDB_analysis_lite/inputs/starting_pdbs/._batch_combined.pse
- Code_lite/PDB_analysis_lite/inputs/starting_pdbs/7pfr.pdb
- __MACOSX/Code_lite/PDB_analysis_lite/inputs/starting_pdbs/._7pfr.pdb
- Code_lite/PDB_analysis_lite/inputs/starting_pdbs/8p9v.pdb
- __MACOSX/Code_lite/PDB_analysis_lite/inputs/starting_pdbs/._8p9v.pdb
- Code_lite/PDB_analysis_lite/inputs/starting_pdbs/2hrh.pdb
- __MACOSX/Code_lite/PDB_analysis_lite/inputs/starting_pdbs/._2hrh.pdb
- Code_lite/PDB_analysis_lite/inputs/starting_pdbs/8u8q.pdb
- __MACOSX/Code_lite/PDB_analysis_lite/inputs/starting_pdbs/._8u8q.pdb
- Code_lite/PDB_analysis_lite/inputs/starting_pdbs/export_pdbs.py
- Code_lite/PDB_analysis_lite/inputs/starting_pdbs/8u8p.pdb
- __MACOSX/Code_lite/PDB_analysis_lite/inputs/starting_pdbs/._8u8p.pdb
- Code_lite/PDB_analysis_lite/inputs/starting_pdbs/1v10.pdb
- __MACOSX/Code_lite/PDB_analysis_lite/inputs/starting_pdbs/._1v10.pdb
- Code_lite/PDB_analysis_lite/inputs/starting_pdbs/8u8r.pdb
- __MACOSX/Code_lite/PDB_analysis_lite/inputs/starting_pdbs/._8u8r.pdb
- Code_lite/PDB_analysis_lite/inputs/starting_pdbs/6yzy.pdb
- Code_lite/PDB_analysis_lite/inputs/starting_pdbs/8u8s.pdb
- __MACOSX/Code_lite/PDB_analysis_lite/inputs/starting_pdbs/._8u8s.pdb
- Code_lite/PDB_analysis_lite/inputs/starting_pdbs/2xyb.pdb
- __MACOSX/Code_lite/PDB_analysis_lite/inputs/starting_pdbs/._2xyb.pdb
- Code_lite/PDB_analysis_lite/inputs/starting_pdbs/5lhl.pdb
- __MACOSX/Code_lite/PDB_analysis_lite/inputs/starting_pdbs/._5lhl.pdb
- Code_lite/PDB_analysis_lite/inputs/starting_pdbs/6xj0.pdb
- __MACOSX/Code_lite/PDB_analysis_lite/inputs/starting_pdbs/._6xj0.pdb
- Code_lite/PDB_analysis_lite/inputs/starting_pdbs/6zij.pdb
- __MACOSX/Code_lite/PDB_analysis_lite/inputs/starting_pdbs/._6zij.pdb
- Code_lite/PDB_analysis_lite/inputs/starting_pdbs/8u8t.pdb
- __MACOSX/Code_lite/PDB_analysis_lite/inputs/starting_pdbs/._8u8t.pdb
- Code_lite/PDB_analysis_lite/inputs/starting_pdbs/6rhq.pdb
- __MACOSX/Code_lite/PDB_analysis_lite/inputs/starting_pdbs/._6rhq.pdb
- Code_lite/PDB_analysis_lite/inputs/starting_pdbs/5o4i.pdb
- __MACOSX/Code_lite/PDB_analysis_lite/inputs/starting_pdbs/._5o4i.pdb
- Code_lite/PDB_analysis_lite/inputs/starting_pdbs/9bd5.pdb
- __MACOSX/Code_lite/PDB_analysis_lite/inputs/starting_pdbs/._9bd5.pdb
- Code_lite/PDB_analysis_lite/inputs/starting_pdbs/7pu0.pdb
- __MACOSX/Code_lite/PDB_analysis_lite/inputs/starting_pdbs/._7pu0.pdb
- Code_lite/PDB_analysis_lite/inputs/starting_pdbs/6yzd.pdb
- Code_lite/PDB_analysis_lite/inputs/starting_pdbs/6zip.pdb
- __MACOSX/Code_lite/PDB_analysis_lite/inputs/starting_pdbs/._6zip.pdb
- Code_lite/PDB_analysis_lite/inputs/starting_pdbs/7puh.pdb
- __MACOSX/Code_lite/PDB_analysis_lite/inputs/starting_pdbs/._7puh.pdb
- Code_lite/PDB_analysis_lite/inputs/starting_pdbs/6yzf.pdb
- Code_lite/PDB_analysis_lite/inputs/starting_pdbs/9f1t.pdb
- __MACOSX/Code_lite/PDB_analysis_lite/inputs/starting_pdbs/._9f1t.pdb
- Code_lite/PDB_analysis_lite/inputs/starting_pdbs/4m3h.pdb
- __MACOSX/Code_lite/PDB_analysis_lite/inputs/starting_pdbs/._4m3h.pdb
- Code_lite/PDB_analysis_lite/inputs/starting_pdbs/4wtq.pdb
- __MACOSX/Code_lite/PDB_analysis_lite/inputs/starting_pdbs/._4wtq.pdb
- Code_lite/PDB_analysis_lite/inputs/starting_pdbs/6fc7.pdb
- __MACOSX/Code_lite/PDB_analysis_lite/inputs/starting_pdbs/._6fc7.pdb
- Code_lite/PDB_analysis_lite/inputs/starting_pdbs/7ptm.pdb
- __MACOSX/Code_lite/PDB_analysis_lite/inputs/starting_pdbs/._7ptm.pdb
- Code_lite/PDB_analysis_lite/inputs/starting_pdbs/M298C6a.pdb
- __MACOSX/Code_lite/PDB_analysis_lite/inputs/starting_pdbs/._M298C6a.pdb
- Code_lite/PDB_analysis_lite/inputs/starting_pdbs/2hrg.pdb
- __MACOSX/Code_lite/PDB_analysis_lite/inputs/starting_pdbs/._2hrg.pdb
- Code_lite/PDB_analysis_lite/inputs/starting_pdbs/1n68.pdb
- __MACOSX/Code_lite/PDB_analysis_lite/inputs/starting_pdbs/._1n68.pdb
- Code_lite/PDB_analysis_lite/inputs/starting_pdbs/5e9n.pdb
- __MACOSX/Code_lite/PDB_analysis_lite/inputs/starting_pdbs/._5e9n.pdb
- Code_lite/PDB_analysis_lite/inputs/starting_pdbs/4a2e.pdb
- __MACOSX/Code_lite/PDB_analysis_lite/inputs/starting_pdbs/._4a2e.pdb
- Code_lite/PDB_analysis_lite/inputs/starting_pdbs/6yo5.pdb
- Code_lite/PDB_analysis_lite/inputs/starting_pdbs/3pps.pdb
- __MACOSX/Code_lite/PDB_analysis_lite/inputs/starting_pdbs/._3pps.pdb
- Code_lite/PDB_analysis_lite/inputs/starting_pdbs/7b2k.pdb
- Code_lite/PDB_analysis_lite/inputs/starting_pdbs/6h5y.pdb
- __MACOSX/Code_lite/PDB_analysis_lite/inputs/starting_pdbs/._6h5y.pdb
- Code_lite/PDB_analysis_lite/inputs/starting_pdbs/7bdn.pdb
- Code_lite/PDB_analysis_lite/inputs/starting_pdbs/6y4a.pdb
- Code_lite/PDB_analysis_lite/inputs/starting_pdbs/4q89.pdb
- __MACOSX/Code_lite/PDB_analysis_lite/inputs/starting_pdbs/._4q89.pdb
- Code_lite/PDB_analysis_lite/inputs/starting_pdbs/6rh9.pdb
- __MACOSX/Code_lite/PDB_analysis_lite/inputs/starting_pdbs/._6rh9.pdb
- Code_lite/PDB_analysis_lite/inputs/starting_pdbs/2qt6.pdb
- __MACOSX/Code_lite/PDB_analysis_lite/inputs/starting_pdbs/._2qt6.pdb
- Code_lite/PDB_analysis_lite/inputs/starting_pdbs/5mkm.pdb
- __MACOSX/Code_lite/PDB_analysis_lite/inputs/starting_pdbs/._5mkm.pdb
- Code_lite/PDB_analysis_lite/inputs/starting_pdbs/.ipynb_checkpoints/
- Code_lite/PDB_analysis_lite/inputs/starting_pdbs/3t9w.pdb
- __MACOSX/Code_lite/PDB_analysis_lite/inputs/starting_pdbs/._3t9w.pdb
- Code_lite/PDB_analysis_lite/inputs/starting_pdbs/7pes.pdb
- __MACOSX/Code_lite/PDB_analysis_lite/inputs/starting_pdbs/._7pes.pdb
- Code_lite/PDB_analysis_lite/inputs/starting_pdbs/6q29.pdb
- __MACOSX/Code_lite/PDB_analysis_lite/inputs/starting_pdbs/._6q29.pdb
- Code_lite/PDB_analysis_lite/inputs/starting_pdbs/7b4y.pdb
- Code_lite/PDB_analysis_lite/inputs/starting_pdbs/2hzh.pdb
- __MACOSX/Code_lite/PDB_analysis_lite/inputs/starting_pdbs/._2hzh.pdb
- Code_lite/PDB_analysis_lite/inputs/starting_pdbs/3sqr.pdb
- __MACOSX/Code_lite/PDB_analysis_lite/inputs/starting_pdbs/._3sqr.pdb
- Code_lite/PDB_analysis_lite/inputs/starting_pdbs/5lm8.pdb
- __MACOSX/Code_lite/PDB_analysis_lite/inputs/starting_pdbs/._5lm8.pdb
- Code_lite/PDB_analysis_lite/inputs/starting_pdbs/3fpx.pdb
- __MACOSX/Code_lite/PDB_analysis_lite/inputs/starting_pdbs/._3fpx.pdb
- Code_lite/PDB_analysis_lite/inputs/starting_pdbs/6tyr.pdb
- __MACOSX/Code_lite/PDB_analysis_lite/inputs/starting_pdbs/._6tyr.pdb
- Code_lite/PDB_analysis_lite/inputs/starting_pdbs/8z5b.pdb
- Code_lite/PDB_analysis_lite/inputs/starting_pdbs/3kw7.pdb
- __MACOSX/Code_lite/PDB_analysis_lite/inputs/starting_pdbs/._3kw7.pdb
- Code_lite/PDB_analysis_lite/inputs/starting_pdbs/1gyc.pdb
- __MACOSX/Code_lite/PDB_analysis_lite/inputs/starting_pdbs/._1gyc.pdb
- Code_lite/PDB_analysis_lite/inputs/starting_pdbs/6ttd.pdb
- __MACOSX/Code_lite/PDB_analysis_lite/inputs/starting_pdbs/._6ttd.pdb
- Code_lite/PDB_analysis_lite/inputs/modified_apbs_pdb2pqr_C6a/_READ_ME.md
- Code_lite/PDB_analysis_lite/inputs/modified_apbs_pdb2pqr_C6a/.DS_Store
- __MACOSX/Code_lite/PDB_analysis_lite/inputs/modified_apbs_pdb2pqr_C6a/._.DS_Store
- Code_lite/PDB_analysis_lite/inputs/modified_apbs_pdb2pqr_C6a/C6a_updated_files/
- Code_lite/PDB_analysis_lite/src/__pycache__/simple_mutant_analysis.cpython-311.pyc
- Code_lite/PDB_analysis_lite/src/__pycache__/config_utils.cpython-311.pyc
- Code_lite/PDB_analysis_lite/src/__pycache__/visualization.cpython-311.pyc
- Code_lite/PDB_analysis_lite/src/__pycache__/__init__.cpython-311.pyc
- Code_lite/PDB_analysis_lite/inputs/modified_apbs_pdb2pqr_C6a/C6a_updated_files/config.py
- __MACOSX/Code_lite/PDB_analysis_lite/inputs/modified_apbs_pdb2pqr_C6a/C6a_updated_files/._config.py
- Code_lite/PDB_analysis_lite/inputs/modified_apbs_pdb2pqr_C6a/C6a_updated_files/AA.xml
- __MACOSX/Code_lite/PDB_analysis_lite/inputs/modified_apbs_pdb2pqr_C6a/C6a_updated_files/._AA.xml
- Code_lite/PDB_analysis_lite/inputs/modified_apbs_pdb2pqr_C6a/C6a_updated_files/AMBER.DAT
- __MACOSX/Code_lite/PDB_analysis_lite/inputs/modified_apbs_pdb2pqr_C6a/C6a_updated_files/._AMBER.DAT
- Code_lite/PDB_analysis_lite/inputs/modified_apbs_pdb2pqr_C6a/C6a_updated_files/CHARMM.DAT
- __MACOSX/Code_lite/PDB_analysis_lite/inputs/modified_apbs_pdb2pqr_C6a/C6a_updated_files/._CHARMM.DAT
- Code_lite/PDB_analysis_lite/inputs/modified_apbs_pdb2pqr_C6a/C6a_updated_files/aa.py
- __MACOSX/Code_lite/PDB_analysis_lite/inputs/modified_apbs_pdb2pqr_C6a/C6a_updated_files/._aa.py
- Code_lite/PDB_analysis_lite/inputs/modified_apbs_pdb2pqr_C6a/C6a_updated_files/PARSE.DAT
- __MACOSX/Code_lite/PDB_analysis_lite/inputs/modified_apbs_pdb2pqr_C6a/C6a_updated_files/._PARSE.DAT
