# Supplementary material for: Hydrophobic tuning with non-canonical amino acids in a copper metalloenzyme
Source: Nat Chem. 2026 Apr 13;18(7):1269–77. doi: 10.1038/s41557-026-02116-7 (PMC13323077; doi:10.1038/s41557-026-02116-7)
Supplement: Supplementary file 4 — Code related to logP prediction, PDB analysis and redox deconvolution. [file 41557_2026_2116_MOESM4_ESM.zip › Code_lite/LogP_prediction/Code_logp_prediction.ipynb]

# %% [markdown]
# Predicting logP values of amino acid side chains

# %% [code]
from rdkit import Chem
from rdkit.Chem import Descriptors, Draw, AllChem, rdMolDescriptors, rdFreeSASA
from IPython.display import display
import pandas as pd
import numpy as np
import matplotlib.pyplot as plt
import math

def hydrophobic_smiles_analysis(amino_acids, highlight=None, highlight_color="orange", default_color="#1f77b4"):
    """Processes multiple amino acids, computes LogP values and convex hull volumes, displays them, and returns a dataframe."""
    
    from rdkit.Chem import rdMolDescriptors
    from rdkit import Chem
    from rdkit.Chem import AllChem
    import numpy as np
    
    amino_acid_data = []
    highlight = highlight or []
    
    for name, smiles in amino_acids:
        # Convert SMILES to molecules and compute logP
        full_aa_mol = Chem.MolFromSmiles(smiles)
        full_aa_clogp = round(Descriptors.MolLogP(full_aa_mol), 2)
        
        # Generate 3D coordinates for convex hull volume calculation
        full_aa_mol_3d = Chem.AddHs(full_aa_mol)  # Add hydrogens (protons)
        AllChem.EmbedMolecule(full_aa_mol_3d, randomSeed=42)
        AllChem.MMFFOptimizeMolecule(full_aa_mol_3d)
        
        # Calculate convex hull volume including all atoms (including protons)
        conformer = full_aa_mol_3d.GetConformer()
        coords = []
        for i in range(full_aa_mol_3d.GetNumAtoms()):
            pos = conformer.GetAtomPosition(i)
            coords.append([pos.x, pos.y, pos.z])
        coords = np.array(coords)
        
        # Calculate convex hull volume
        if len(coords) >= 4:  # Need at least 4 points for a 3D convex hull
            from scipy.spatial import ConvexHull
            try:
                hull = ConvexHull(coords)
                convex_volume = round(hull.volume, 3)
            except:
                convex_volume = 0.0
        else:
            convex_volume = 0.0
        
        # Display molecules side by side
        mols = [full_aa_mol]
        legends = [f"{name} clogP: {full_aa_clogp}, Vol: {convex_volume} Ų"]
        img = Draw.MolsToGridImage(mols, molsPerRow=2, subImgSize=(200, 200), legends=legends)
        display(img)
        print("----------------------------------------------------------")
        
        # Store data
        amino_acid_data.append([name, full_aa_clogp, convex_volume])
    
    # Create the dataframe
    df = pd.DataFrame(amino_acid_data, columns=["AA", "cLogP", "Convex_Hull_Volume"]).sort_values(by=["cLogP"])
    
    # Calculate redox potential bounds
    # Find Met logP value
    met_row = df[df["AA"] == "Met"]
    if not met_row.empty:
        met_logp = met_row["cLogP"].values[0]
        
        # Calculate lower and upper bounds for each entry
        df["Redox_shallow_slope"] = ((df["cLogP"] - met_logp) * 78) + 366
        df["Redox_steep_slope"] = ((df["cLogP"] - met_logp) * 100) + 366
        
        # Round the values for cleaner display
        df["Redox_shallow_slope"] = df["Redox_shallow_slope"].round(2)
        df["Redox_steep_slope"] = df["Redox_steep_slope"].round(2)
    else:
        print("Warning: 'Met' not found in amino acids list. Redox bounds not calculated.")
        df["Redox_shallow_slope"] = np.nan
        df["Redox_steep_slope"] = np.nan
    
    return df

# %% [code]
amino_acids_side_chains = [
    ("Ala", "C"),
    ("Ile", "CC[C@H](C)C"),
    ("Leu", "CC(C)C"),
    ("Met", "CCSC"),
    ("Phe", "CC1=CC=CC=C1"),
    ("Trp", "CC1=CNC2=C1C=CC=C2"),
    ("Tyr", "CC1=CC=C(O)C=C1"),
    ("Val", "C(C)C"),
    
    ("Nor", "CCCC"), # same as Nle
    ("Nle", "CCCC"), # same as Nor
    ("C4a", "CC1CCC1"),
    ("tLeu", "CC(C)C"),
    ("hPG", "CCC#C"),
    ("AF3", "FC(F)F"),
    ("555FLeu", "CC(C)C(F)(F)F"),
    ("4HexyF", "CC1=CC=C(C#CCCCC)C=C1"),
    ("SC6a", "CC1SCCCC1"),
    
    ("C5a", "CC1CCCC1"),
    ("C6a", "CC1CCCCC1"),
    ("C7a", "CC1CCCCCC1"),

    ("water", "[H]O[H]"),
    ("Ala_water", "C.[H]O[H]"),
    ("Ile_water", "CC[C@H](C)C.[H]O[H]"),
    ("Leu_water", "CC(C)C.[H]O[H]"),
    ("Phe_water", "CC1=CC=CC=C1.[H]O[H]"),
    ("Trp_water", "CC1=CNC2=C1C=CC=C2.[H]O[H]"),
    ("Val_water", "C(C)C.[H]O[H]"),
    ("Tyr_water", "CC1=CC=C(O)C=C1.[H]O[H]"),
    ("C5a_water", "CC1CCCC1.[H]O[H]"),
    ("C6a_water", "CC1CCCCC1.[H]O[H]"),
]


# %% [code]
key_ncAAs = ["Cyclopentylalanine", "Cyclohexylalanine", "Cycloheptylalanine"]
hydrophobic_df = hydrophobic_smiles_analysis(amino_acids_side_chains, highlight=key_ncAAs)


# %% [code]
display(hydrophobic_df)
hydrophobic_df.to_csv("predicted_logP.csv")
