# Supplementary material for: Hydrophobic tuning with non-canonical amino acids in a copper metalloenzyme
Source: Nat Chem. 2026 Apr 13;18(7):1269–77. doi: 10.1038/s41557-026-02116-7 (PMC13323077; doi:10.1038/s41557-026-02116-7)
Supplement: Supplementary file 4 — Code related to logP prediction, PDB analysis and redox deconvolution. [file 41557_2026_2116_MOESM4_ESM.zip › Code_lite/LogP_prediction/predicted_logP.csv]

	AA	cLogP	Convex_Hull_Volume	Redox_shallow_slope	Redox_steep_slope
20	water	-0.82	0.0	195.18	147.0
21	Ala_water	-0.19	0.968	244.32	210.0
26	Val_water	0.59	9.025	305.16	288.0
0	Ala	0.64	0.669	309.06	293.0
23	Leu_water	0.84	15.437	324.66	313.0
27	Tyr_water	0.88	11.579	327.78	317.0
12	hPG	1.03	8.061	339.48	332.0
24	Phe_water	1.17	10.64	350.4	346.0
13	AF3	1.18	1.085	351.18	347.0
22	Ile_water	1.23	22.4	355.08	352.0
28	C5a_water	1.37	25.086	366.0	366.0
3	Met	1.37	11.43	366.0	366.0
7	Val	1.42	9.025	369.9	371.0
25	Trp_water	1.65	16.7	387.84	394.0
2	Leu	1.66	15.437	388.62	395.0
11	tLeu	1.66	15.437	388.62	395.0
6	Tyr	1.7	11.579	391.74	399.0
29	C6a_water	1.76	32.738	396.42	405.0
10	C4a	1.81	19.46	400.32	410.0
9	Nle	1.81	15.301	400.32	410.0
8	Nor	1.81	15.301	400.32	410.0
4	Phe	2.0	10.64	415.14	429.0
1	Ile	2.05	22.4	419.04	434.0
17	C5a	2.2	25.086	430.74	449.0
14	555FLeu	2.2	17.178	430.74	449.0
16	SC6a	2.29	29.731	437.76	458.0
5	Trp	2.48	16.7	452.58	477.0
18	C6a	2.59	32.738	461.16	488.0
19	C7a	2.98	40.984	491.58	527.0
15	4HexyF	3.54	65.604	535.26	583.0
