# Supplementary material for: Hydrophobic tuning with non-canonical amino acids in a copper metalloenzyme
Source: Nat Chem. 2026 Apr 13;18(7):1269–77. doi: 10.1038/s41557-026-02116-7 (PMC13323077; doi:10.1038/s41557-026-02116-7)
Supplement: Supplementary file 4 — Code related to logP prediction, PDB analysis and redox deconvolution. [file 41557_2026_2116_MOESM4_ESM.zip › Code_lite/PDB_analysis_lite/laccase_pipeline_application.ipynb]

# %% [markdown]
# 3D analysis of laccase T1Cu centers

Workflow: 
1. The PDB entries were manually curated and cleaned (removed waters, cmd.remove("het and not (elem CU)"), manually check the pdbs, manually remove any excess Cu ions, export the pdbs with the file export_pdbs.py)
2. For each PDB the following steps were completed with the python code below.
    1. Identify a T1Cu site within the protein: save Cu index and the coordinates for Cu, Scys, Nhis1, Nhis2, CA of 4th-site
    2. Transform the coordinates of the PDB so that the T1 copper sites are aligned
    3. Add hydrogens according to [Reduce](https://github.com/rlabduke/reduce).
    4. Generate the atom coordinates for a sphere around the indexed Cu center ("sphere": 10 Å)
    5. Use pyKVFinder to determine the number and size of the cavities within 10 Å of the indexed Cu center
    6. Use pyMLP to determine the lipophicity/hydrophobicity parameters in the sphere (pyMLP - **required creating inputs for C6a**)
    7. Convert the aligned PDB to a PQR file (PDB2PQR - **required creating inputs for C6a**)
    8. Determine the electrostatic map from the PQR file (APBS - **required creating inputs for C6a**)
    9. Extract electrostatic statistics, electric dipole moment, and electric quadrupole moment from the APBS output from within 10 Å of the indexed Cu center
3. Statistical analysis of T1Cu sites

Removed PDBs:
- 5ANH, 6z0j: unusual histidine binding in the T1Cu site (pH effect?)
- 3div and 6vox: strange position of one copper-coordinating histidine that caused the workflow to protonate the Cu-coordinated His
- 8AIP: couldn't find the correct T1Cu site
- 6evg: missing TNC
- 7bfm: could not find symmetry mates to form TNC

PDB2PQR for ncAA: 
- swisssidechain starting point: https://www.swisssidechain.ch/include/view_sidechain.php?code=ALC
- modifications of AA.xml, AMBER.dat, CHARMM.dat, PARSE.dat, aa.py, config.py,

---
## Run Configuration
Run the cell below to choose whether to run full PDB analysis or load existing results.

# %% [code]
import ipywidgets as widgets
from IPython.display import display, clear_output

# Create widgets
analysis_done = widgets.RadioButtons(
    options=['No - Run full PDB analysis (~40 min)', 'Yes - Load existing results'],
    description='PDB analysis already completed?',
    style={'description_width': 'initial'},
    layout=widgets.Layout(width='400px')
)

path_input = widgets.Text(
    value='outputs/results',
    description='Results path:',
    style={'description_width': 'initial'},
    layout=widgets.Layout(width='400px', display='none')
)

status_output = widgets.Output()

def on_change(change):
    if 'Yes' in analysis_done.value:
        path_input.layout.display = 'block'
    else:
        path_input.layout.display = 'none'

analysis_done.observe(on_change, names='value')

print("Select your run configuration:")
display(widgets.VBox([analysis_done, path_input]))

# %% [code]
import pandas as pd
import json
import os

if 'Yes' in analysis_done.value:
    # Load existing results
    results_path = path_input.value
    print(f"Loading existing results from: {results_path}")
    
    # Try to load combined file first (preferred)
    all_samples_path = os.path.join(results_path, 'all_samples.csv')
    if os.path.exists(all_samples_path):
        df_results = pd.read_csv(all_samples_path)
        print(f"Loaded all_samples.csv: {len(df_results)} samples")
    else:
        # Fall back to combining labeled + unlabeled
        labeled_df = pd.read_csv(os.path.join(results_path, 'labeled_metrics.csv'))
        unlabeled_path = os.path.join(results_path, 'unlabeled_results.csv')
        if os.path.exists(unlabeled_path):
            unlabeled_df = pd.read_csv(unlabeled_path)
            df_results = pd.concat([labeled_df, unlabeled_df], ignore_index=True)
            print(f"Combined labeled ({len(labeled_df)}) + unlabeled ({len(unlabeled_df)}) samples")
        else:
            df_results = labeled_df
            print("Warning: Only labeled data available")
    
    # Load classification results JSON
    json_path = os.path.join(results_path, 'classification_summary.json')
    if os.path.exists(json_path):
        with open(json_path, 'r') as f:
            classification_summary = json.load(f)
    else:
        classification_summary = {}
    
    results = {
        "dataframe": df_results,
        "classification_summary": classification_summary
    }
    
    print(f"Total: {len(df_results)} samples, {len(df_results.columns)} columns")
    print(f"Types: {df_results['Type'].value_counts().to_dict()}")
    
else:
    # Run full PDB analysis
    print("Running full PDB analysis (this may take ~40 minutes)...")
    from src.batch_processor import run_batch_protein_analysis
    
    results = run_batch_protein_analysis(
        generate_report=True
    )
    
    df_results = results["dataframe"]
    classification_results = results["classification_results"]
    visualization_files = results["visualization_files"]
    
    print("PDB analysis complete!")

# %% [code]
# This cell only needs to run if we did full PDB analysis
# If we loaded from cache, the CSVs already exist

if 'Yes' not in analysis_done.value:
    # Save results from fresh analysis
    unlabeled_parameterized_df = results["classification_results"]["data_preparation"]["unlabeled_data"].reset_index(drop=True)
    unlabeled_predictions_df = pd.DataFrame.from_dict(results["classification_results"]["unlabeled_predictions"])
    unlabeled_predictions_df["pdb_file"] = unlabeled_parameterized_df["pdb_file"].tolist()
    unlabeled_results = unlabeled_predictions_df.merge(unlabeled_parameterized_df)
    labeled_metrics = results["classification_results"]['data_preparation']['labeled_data']
    
    unlabeled_results.to_csv("outputs/results/unlabeled_results.csv", index=False)
    labeled_metrics.to_csv("outputs/results/labeled_metrics.csv", index=False)
    
    # Also save the complete combined dataframe for easy reloading
    df_results.to_csv("outputs/results/all_samples.csv", index=False)
    
    print("Saved: unlabeled_results.csv, labeled_metrics.csv, all_samples.csv")
else:
    print("Using existing CSV files from cache")

# %% [code]
# Run visualizations and manifold analysis
# This works whether we loaded from cache or ran fresh analysis

from src.config_utils import CONFIG, STANDARD_FEATURES
from src.visualization import create_basic_visualization_report
from src.simple_mutant_analysis import run_mutant_analysis_workflow

# Create output directory if needed
os.makedirs("outputs/results", exist_ok=True)

# Run basic visualizations (PCA, correlations, feature distributions, statistical comparisons)
print("Generating visualizations...")
visualization_files = create_basic_visualization_report(
    df_results, 
    STANDARD_FEATURES, 
    target_column='Type',
    config=CONFIG
)

# Run manifold analysis (UMAP, t-SNE, distance-based classification)
print("\nRunning manifold distance analysis...")
mutant_analysis_results = run_mutant_analysis_workflow(
    df_results,
    STANDARD_FEATURES,
    config=CONFIG
)

print("\nVisualization complete!")
