# Supplementary material for: Hydrophobic tuning with non-canonical amino acids in a copper metalloenzyme
Source: Nat Chem. 2026 Apr 13;18(7):1269–77. doi: 10.1038/s41557-026-02116-7 (PMC13323077; doi:10.1038/s41557-026-02116-7)
Supplement: Supplementary file 4 — Code related to logP prediction, PDB analysis and redox deconvolution. [file 41557_2026_2116_MOESM4_ESM.zip › Code_lite/PDB_analysis_lite/env_t1cu_analysis.yml]

name: env_t1cu_analysis
channels:
  - conda-forge
  - bioconda
  - defaults

dependencies:
  # Python
  - python=3.11

  # Core scientific computing
  - numpy>=2.0
  - pandas>=2.0
  - scipy>=1.10

  # Machine learning
  - scikit-learn>=1.4
  - umap-learn>=0.5

  # Visualization
  - matplotlib>=3.8
  - seaborn>=0.13
  - plotly>=5.0

  # Structural biology tools
  - pymol-open-source>=3.0
  - biopython>=1.80
  - pdb2pqr>=3.6
  - reduce>=4.0

  # Jupyter environment
  - jupyterlab>=4.0
  - ipykernel
  - ipywidgets

  # Utilities
  - tqdm
  - pyyaml

  # Pip-only packages
  - pip
  - pip:
      - pykvfinder>=0.7
