# Supplementary material for: Hydrophobic tuning with non-canonical amino acids in a copper metalloenzyme
Source: Nat Chem. 2026 Apr 13;18(7):1269–77. doi: 10.1038/s41557-026-02116-7 (PMC13323077; doi:10.1038/s41557-026-02116-7)
Supplement: Supplementary file 4 — Code related to logP prediction, PDB analysis and redox deconvolution. [file 41557_2026_2116_MOESM4_ESM.zip › Code_lite/Redox_deconvolution/Composite_fitting_example_data.csv]

Wavelength (nm)	Protein	Dye	Titration_0	Titration_1	Titration_2	Titration_3	Titration_4	Titration_5	Titration_6	Titration_7	Titration_8	Titration_9	Titration_10	Titration_11	Titration_12
380	0.1156	0.3513	0.4104	0.35	0.294	0.234	0.1748	0.1186	0.0807	0.0668	0.0583	0.0559	0.0531	0.0603	0.0571
382	0.1208	0.3729	0.4356	0.3705	0.3102	0.2447	0.1828	0.1238	0.083	0.0682	0.0575	0.0547	0.0503	0.0569	0.0533
384	0.1278	0.3969	0.4626	0.3922	0.3272	0.2571	0.1916	0.1295	0.0865	0.0692	0.0562	0.052	0.047	0.0536	0.0493
386	0.1358	0.425	0.4937	0.4179	0.3476	0.2726	0.2035	0.1369	0.0901	0.0716	0.0555	0.0501	0.0441	0.0501	0.0458
388	0.1463	0.4528	0.5266	0.4453	0.3696	0.2898	0.2163	0.1461	0.096	0.0751	0.0551	0.0497	0.0425	0.048	0.0434
390	0.1579	0.4835	0.5621	0.4753	0.3939	0.3081	0.2307	0.157	0.1032	0.0797	0.0557	0.0487	0.04	0.0457	0.0409
392	0.17	0.5077	0.5941	0.5021	0.4166	0.3261	0.2448	0.1673	0.1101	0.0839	0.0565	0.0481	0.0389	0.0441	0.0391
394	0.1816	0.5295	0.6247	0.5281	0.4387	0.3434	0.2585	0.178	0.1178	0.0888	0.0573	0.0481	0.0375	0.0421	0.0371
396	0.194	0.5482	0.6524	0.5511	0.4581	0.3595	0.2717	0.1883	0.1252	0.093	0.0586	0.0474	0.0363	0.0409	0.0357
398	0.2065	0.5637	0.6765	0.5727	0.476	0.3745	0.2844	0.1982	0.1319	0.0976	0.0593	0.0474	0.0351	0.0395	0.0345
400	0.2194	0.5777	0.7006	0.5942	0.4947	0.3899	0.2978	0.2086	0.1401	0.1033	0.0618	0.0483	0.0347	0.0393	0.0339
402	0.2319	0.5894	0.722	0.6126	0.5119	0.4044	0.3098	0.2193	0.1478	0.1083	0.0629	0.0485	0.0338	0.0382	0.0326
404	0.2462	0.5987	0.7427	0.6314	0.5281	0.4189	0.323	0.2302	0.1566	0.1137	0.0644	0.0487	0.033	0.0373	0.032
406	0.2591	0.6064	0.7626	0.6488	0.5441	0.4331	0.3354	0.2408	0.1648	0.1193	0.0666	0.0494	0.0329	0.0367	0.0319
408	0.2727	0.6147	0.7814	0.6661	0.5599	0.4468	0.3478	0.2516	0.1731	0.1249	0.0681	0.0496	0.0321	0.0355	0.0307
410	0.2858	0.6223	0.7995	0.6828	0.5743	0.46	0.3599	0.2616	0.1816	0.1296	0.0698	0.0496	0.0312	0.035	0.0296
412	0.2971	0.6293	0.8162	0.6977	0.588	0.4717	0.3698	0.2703	0.1886	0.1341	0.071	0.0506	0.0309	0.0347	0.029
414	0.3062	0.6368	0.8313	0.7107	0.5999	0.4819	0.3794	0.2784	0.1946	0.1381	0.0723	0.0504	0.0305	0.0337	0.0284
416	0.3145	0.6426	0.8435	0.7219	0.6098	0.4909	0.3869	0.2851	0.1999	0.1413	0.0735	0.0512	0.0305	0.033	0.0278
418	0.3196	0.6457	0.8511	0.7286	0.6158	0.4964	0.3919	0.2893	0.203	0.1435	0.0738	0.0511	0.03	0.0325	0.0273
420	0.3227	0.646	0.8538	0.7317	0.6188	0.4989	0.3948	0.2919	0.2051	0.1445	0.0738	0.0509	0.0293	0.0319	0.0266
422	0.3245	0.6426	0.8522	0.7305	0.6187	0.4993	0.3958	0.2934	0.2066	0.1455	0.0739	0.0503	0.0289	0.0315	0.0266
424	0.3239	0.6338	0.8457	0.7253	0.6145	0.497	0.3946	0.2933	0.2069	0.1457	0.074	0.0503	0.0284	0.0308	0.0261
426	0.3228	0.6202	0.8326	0.715	0.6065	0.491	0.3906	0.2912	0.2064	0.1448	0.0729	0.0492	0.0275	0.0301	0.0251
428	0.319	0.5989	0.8105	0.697	0.5921	0.4808	0.3841	0.2873	0.2042	0.1433	0.0719	0.0483	0.0265	0.0293	0.0245
430	0.3129	0.5692	0.7798	0.6718	0.5723	0.4661	0.3733	0.2811	0.2009	0.1408	0.0706	0.0472	0.0258	0.0285	0.0235
432	0.3055	0.5309	0.741	0.6394	0.5459	0.447	0.3601	0.2721	0.1964	0.137	0.0687	0.0458	0.0247	0.0271	0.0224
434	0.295	0.4867	0.6929	0.6005	0.5146	0.4225	0.3427	0.2615	0.19	0.1332	0.0666	0.0447	0.0241	0.0266	0.0221
436	0.2838	0.4366	0.642	0.5577	0.4799	0.3973	0.3242	0.2495	0.1833	0.1283	0.0647	0.043	0.0228	0.0257	0.0213
438	0.2708	0.3836	0.5856	0.5122	0.4432	0.3689	0.3034	0.2356	0.1751	0.1224	0.062	0.0414	0.0221	0.0252	0.0206
440	0.2554	0.3352	0.5263	0.4627	0.4024	0.3379	0.281	0.2203	0.1654	0.1159	0.0592	0.0397	0.0211	0.0238	0.0197
442	0.2427	0.2924	0.4784	0.4233	0.37	0.3131	0.2616	0.2071	0.1575	0.1104	0.0568	0.0383	0.0203	0.0236	0.0196
444	0.2293	0.2497	0.4306	0.3835	0.3365	0.2874	0.2421	0.1941	0.1491	0.1049	0.054	0.0367	0.0195	0.0232	0.0187
446	0.2153	0.2126	0.3866	0.3455	0.3053	0.2629	0.2242	0.1803	0.1403	0.0994	0.0518	0.0352	0.0193	0.0223	0.0187
448	0.2022	0.1806	0.346	0.3109	0.2766	0.2396	0.2056	0.1674	0.1313	0.0929	0.0488	0.0333	0.0178	0.0213	0.0173
450	0.1896	0.15	0.3109	0.2827	0.2512	0.2198	0.1907	0.1563	0.1242	0.088	0.0469	0.0323	0.0177	0.0214	0.0173
452	0.1735	0.1229	0.2709	0.2475	0.2223	0.1952	0.1709	0.1415	0.1137	0.0809	0.0436	0.0304	0.0166	0.0203	0.0164
454	0.1575	0.0981	0.2341	0.2164	0.1955	0.1735	0.1535	0.1283	0.104	0.0741	0.0406	0.0289	0.0156	0.0196	0.0161
456	0.1424	0.0757	0.2027	0.188	0.1709	0.1531	0.1368	0.1154	0.0945	0.0675	0.0377	0.027	0.0149	0.0192	0.016
458	0.1251	0.0567	0.1704	0.16	0.1461	0.1323	0.1197	0.1016	0.0848	0.0615	0.0353	0.0257	0.0143	0.0189	0.0157
460	0.1104	0.0433	0.1438	0.1361	0.1245	0.1139	0.1044	0.0889	0.075	0.055	0.0317	0.0237	0.0136	0.018	0.0147
462	0.0967	0.0317	0.1231	0.1174	0.1084	0.0989	0.0915	0.0786	0.0669	0.0493	0.0295	0.0222	0.0129	0.0174	0.0141
464	0.0831	0.0227	0.1024	0.0979	0.0902	0.084	0.078	0.0674	0.0584	0.0434	0.0267	0.0206	0.0117	0.0165	0.0136
466	0.0703	0.0166	0.0842	0.0819	0.0755	0.071	0.0665	0.0575	0.0508	0.0381	0.0248	0.0192	0.0113	0.0161	0.0131
468	0.0617	0.0126	0.0723	0.0707	0.0651	0.0614	0.0581	0.0512	0.0455	0.0351	0.0229	0.0185	0.0112	0.0165	0.013
470	0.052	0.0094	0.0616	0.0601	0.0557	0.0521	0.0504	0.0441	0.0397	0.0305	0.021	0.0174	0.0106	0.0156	0.0127
472	0.0438	0.0061	0.0507	0.05	0.0466	0.0443	0.0426	0.0379	0.0341	0.027	0.0197	0.0162	0.0105	0.0151	0.0123
474	0.0361	0.0042	0.0433	0.0427	0.0393	0.0375	0.0364	0.0325	0.0299	0.0244	0.0183	0.0156	0.0098	0.0145	0.0119
476	0.0294	0.0028	0.0348	0.0349	0.0316	0.0305	0.0304	0.0272	0.0256	0.0213	0.0164	0.0143	0.0091	0.014	0.0113
478	0.0233	0.0012	0.0277	0.0286	0.0257	0.0248	0.0254	0.023	0.0224	0.0189	0.0156	0.014	0.0091	0.0141	0.0115
480	0.0181	0.0003	0.0229	0.0235	0.0204	0.0205	0.0212	0.0194	0.0194	0.0166	0.0144	0.013	0.0085	0.0135	0.011
482	0.0144	-0.0003	0.0179	0.0188	0.0167	0.0163	0.0177	0.016	0.0164	0.0151	0.0136	0.0126	0.0079	0.013	0.0109
484	0.0118	-0.0005	0.0155	0.0166	0.0145	0.0144	0.0159	0.0146	0.0155	0.014	0.0132	0.0124	0.0078	0.0134	0.0105
486	0.0098	-0.0011	0.0131	0.0141	0.0118	0.0125	0.0143	0.0129	0.0141	0.0132	0.0122	0.0119	0.0074	0.0125	0.0103
488	0.0094	-0.0012	0.0126	0.0136	0.0112	0.0116	0.0134	0.0126	0.0138	0.0128	0.0121	0.0116	0.0072	0.0121	0.0102
490	0.0094	-0.0014	0.0127	0.0141	0.0115	0.012	0.0139	0.0132	0.0141	0.0134	0.0119	0.0114	0.007	0.0122	0.0098
492	0.0104	-0.0016	0.014	0.0148	0.0126	0.0131	0.0145	0.0141	0.015	0.0138	0.0122	0.0118	0.0071	0.0121	0.0103
494	0.0124	-0.0018	0.0143	0.0153	0.014	0.0138	0.0153	0.0146	0.0155	0.0135	0.0114	0.0109	0.006	0.0109	0.0088
496	0.0145	-0.0019	0.0171	0.0179	0.0158	0.0163	0.0177	0.0174	0.0172	0.0149	0.0122	0.0112	0.0061	0.0111	0.0086
498	0.0168	-0.0013	0.0199	0.0204	0.0188	0.0189	0.0197	0.0189	0.0191	0.016	0.0126	0.0111	0.0063	0.0107	0.0087
500	0.0215	-0.0008	0.023	0.0239	0.0213	0.022	0.0228	0.0219	0.0211	0.0177	0.0132	0.0112	0.0058	0.0105	0.008
502	0.0264	-0.0024	0.0282	0.0284	0.0258	0.0263	0.027	0.0258	0.0241	0.0195	0.0138	0.0114	0.0058	0.0107	0.0083
504	0.0319	-0.0018	0.0336	0.0342	0.0315	0.0316	0.0323	0.0299	0.0285	0.0226	0.0151	0.0125	0.0063	0.0106	0.0082
506	0.0385	-0.0021	0.0392	0.039	0.0369	0.0373	0.037	0.0351	0.0327	0.0247	0.016	0.0124	0.0059	0.0106	0.0076
508	0.0458	-0.0019	0.0453	0.0454	0.0426	0.0427	0.0425	0.04	0.037	0.0273	0.0164	0.0124	0.0057	0.0095	0.0073
510	0.0537	-0.0011	0.0534	0.0526	0.0497	0.0499	0.0492	0.046	0.0415	0.0308	0.0182	0.0137	0.0056	0.01	0.0074
512	0.0616	-0.0018	0.0603	0.0603	0.0571	0.0566	0.0563	0.0522	0.0471	0.0343	0.0192	0.0143	0.0061	0.0104	0.0077
514	0.0694	-0.0017	0.0681	0.0676	0.0646	0.0636	0.0628	0.0578	0.052	0.0383	0.0211	0.015	0.0067	0.0099	0.0079
516	0.0773	-0.0017	0.0759	0.0752	0.0721	0.0709	0.0696	0.0646	0.0578	0.0419	0.0224	0.0155	0.006	0.01	0.0079
518	0.0857	-0.0021	0.0826	0.0822	0.0788	0.0769	0.0761	0.0704	0.062	0.0447	0.0234	0.0162	0.0063	0.0099	0.008
520	0.0935	-0.0014	0.0904	0.0889	0.0859	0.0843	0.0824	0.0767	0.0677	0.0485	0.0248	0.0173	0.0067	0.0102	0.0074
522	0.1022	-0.0013	0.0982	0.0976	0.0939	0.0922	0.0894	0.0832	0.0735	0.0522	0.0262	0.0176	0.006	0.01	0.0074
524	0.1123	-0.0016	0.1076	0.1067	0.1022	0.1001	0.0976	0.0906	0.0797	0.0561	0.0278	0.0177	0.0063	0.0099	0.0077
526	0.1231	-0.0017	0.1167	0.1156	0.1115	0.1089	0.1067	0.0981	0.086	0.0607	0.0296	0.0192	0.0065	0.0094	0.0075
528	0.1335	-0.0019	0.1271	0.1257	0.1218	0.1186	0.1156	0.1064	0.0932	0.0653	0.0317	0.0207	0.0069	0.0095	0.0081
530	0.1422	-0.0015	0.1349	0.1338	0.1293	0.1264	0.1231	0.1134	0.0986	0.0692	0.0333	0.021	0.0071	0.0098	0.0076
532	0.1546	-0.0017	0.147	0.1449	0.1404	0.1373	0.1331	0.123	0.1069	0.0748	0.0358	0.0222	0.0075	0.0101	0.0074
534	0.1633	-0.0016	0.1543	0.1526	0.1475	0.1443	0.1398	0.1294	0.1124	0.0781	0.0364	0.0219	0.0068	0.0089	0.0067
536	0.1726	-0.0013	0.1636	0.1606	0.1561	0.1526	0.1482	0.1362	0.118	0.0825	0.0387	0.0234	0.0072	0.0095	0.0069
538	0.1818	-0.0014	0.1719	0.1693	0.1638	0.16	0.1553	0.1431	0.1239	0.0864	0.0399	0.0239	0.0067	0.0088	0.0061
540	0.19	-0.0017	0.1792	0.1767	0.1714	0.1675	0.1627	0.1498	0.1293	0.0904	0.0417	0.0256	0.008	0.0096	0.0076
542	0.1958	-0.0023	0.185	0.1824	0.1772	0.1726	0.1674	0.1541	0.1338	0.0931	0.042	0.0259	0.0076	0.0094	0.0074
544	0.2026	-0.002	0.1915	0.1887	0.1831	0.1787	0.1726	0.1601	0.1381	0.0957	0.0437	0.0255	0.0076	0.0091	0.0067
546	0.2108	-0.0019	0.1984	0.1951	0.1894	0.1851	0.1788	0.1657	0.1433	0.0999	0.0452	0.0263	0.0076	0.0093	0.0062
548	0.2156	-0.0018	0.2043	0.2006	0.1951	0.1902	0.1845	0.1704	0.1471	0.1023	0.0463	0.0272	0.0076	0.0097	0.0071
550	0.2228	-0.0016	0.2109	0.2074	0.2015	0.1973	0.1902	0.1763	0.1527	0.1055	0.047	0.0277	0.0078	0.0093	0.0062
552	0.2291	-0.0011	0.2159	0.2123	0.2069	0.2011	0.1946	0.1808	0.1556	0.1084	0.0482	0.0277	0.0072	0.0079	0.0053
554	0.2349	-0.0006	0.2208	0.2175	0.2113	0.2073	0.1994	0.1851	0.1601	0.1115	0.0496	0.0287	0.0081	0.0086	0.0066
556	0.239	-0.0015	0.2257	0.2213	0.2155	0.2114	0.2032	0.1888	0.1633	0.1139	0.0514	0.0285	0.0076	0.0085	0.0061
558	0.242	-0.0016	0.2295	0.225	0.2191	0.2142	0.2073	0.1926	0.167	0.116	0.0518	0.0304	0.0076	0.0092	0.0062
560	0.2444	-0.0006	0.2311	0.228	0.2213	0.2176	0.2104	0.1942	0.1683	0.1171	0.0532	0.031	0.0084	0.0095	0.0069
562	0.2463	-0.0021	0.2335	0.2298	0.2235	0.2173	0.2115	0.1955	0.1698	0.1179	0.0526	0.0293	0.0077	0.008	0.005
564	0.2471	-0.0015	0.2335	0.2286	0.2231	0.219	0.2113	0.196	0.1696	0.1179	0.0527	0.0291	0.0079	0.0082	0.0065
566	0.2477	-0.0018	0.2336	0.23	0.2237	0.2187	0.2124	0.1966	0.1699	0.1178	0.0525	0.03	0.006	0.0075	0.0054
568	0.2485	-0.0014	0.2321	0.2288	0.224	0.2185	0.2118	0.1969	0.1696	0.1188	0.0517	0.0297	0.0073	0.0083	0.0056
570	0.2462	-0.0011	0.2325	0.2291	0.2225	0.2181	0.211	0.1964	0.1701	0.1182	0.0525	0.0293	0.008	0.0079	0.0049
572	0.244	-0.0022	0.2291	0.2265	0.2205	0.215	0.2085	0.1945	0.1689	0.1167	0.0514	0.0289	0.0065	0.0067	0.0045
574	0.2403	-0.0013	0.2268	0.223	0.2184	0.213	0.2064	0.1926	0.1668	0.1162	0.0509	0.0285	0.0066	0.0076	0.0047
576	0.2379	-0.0008	0.2237	0.2212	0.2156	0.2103	0.205	0.1906	0.1646	0.115	0.0516	0.0282	0.0075	0.0073	0.0052
578	0.2325	-0.0008	0.22	0.2162	0.2111	0.2059	0.2008	0.1873	0.162	0.1138	0.0502	0.0286	0.0059	0.0077	0.0057
580	0.2261	-0.0013	0.2135	0.2112	0.2051	0.2013	0.1954	0.1836	0.1591	0.1107	0.0488	0.0263	0.0059	0.0065	0.0045
582	0.2208	-0.0011	0.2077	0.2064	0.2006	0.1962	0.1911	0.1787	0.1552	0.1087	0.0474	0.0271	0.0056	0.0072	0.0052
584	0.2156	-0.0021	0.2033	0.2	0.1941	0.1906	0.1854	0.1738	0.1518	0.1064	0.0481	0.0261	0.0071	0.007	0.0044
586	0.2099	-0.0007	0.1969	0.1947	0.1892	0.1863	0.1807	0.1706	0.1478	0.1037	0.046	0.0263	0.0071	0.007	0.0053
588	0.2025	-0.0008	0.1918	0.1895	0.1852	0.1813	0.1765	0.1662	0.1452	0.1014	0.0455	0.0258	0.0067	0.0077	0.0048
590	0.1953	-0.0016	0.1852	0.1824	0.1787	0.1736	0.1705	0.1604	0.1397	0.0978	0.044	0.0244	0.0057	0.0072	0.0045
592	0.188	-0.0006	0.1777	0.1771	0.1728	0.1698	0.1657	0.1561	0.1357	0.0957	0.0427	0.024	0.0071	0.0066	0.0044
594	0.1802	-0.0028	0.1698	0.1684	0.163	0.1605	0.1574	0.1483	0.1299	0.0914	0.0407	0.0229	0.0053	0.0066	0.0044
596	0.1708	-0.0022	0.1619	0.1598	0.1557	0.1528	0.1498	0.141	0.1229	0.0868	0.039	0.0218	0.0035	0.0057	0.0032
598	0.1632	-0.0016	0.1549	0.1522	0.1485	0.1463	0.1432	0.1367	0.1194	0.0845	0.0384	0.022	0.0054	0.0059	0.0039
600	0.1527	-0.001	0.1442	0.1422	0.1389	0.1361	0.1347	0.1269	0.1112	0.0779	0.0348	0.0187	0.004	0.0049	0.0024
602	0.1423	-0.0015	0.1356	0.1341	0.1302	0.1286	0.1255	0.1211	0.1055	0.0751	0.0339	0.0196	0.0048	0.0056	0.0038
604	0.1348	-0.0011	0.1275	0.1268	0.1215	0.1208	0.1197	0.1142	0.0999	0.0715	0.0322	0.0181	0.0039	0.0048	0.0036
606	0.1243	-0.0007	0.1196	0.1196	0.1149	0.1153	0.1126	0.1084	0.0962	0.0682	0.0318	0.0181	0.0043	0.0062	0.0045
608	0.1157	-0.0006	0.1093	0.1102	0.1063	0.1053	0.1032	0.0996	0.0885	0.0636	0.0286	0.0171	0.0029	0.0043	0.0023
610	0.1105	-0.0013	0.1047	0.1051	0.102	0.1	0.1	0.0955	0.0846	0.0612	0.0277	0.0166	0.0043	0.0052	0.004
612	0.1009	-0.0004	0.0976	0.0958	0.0945	0.0934	0.0922	0.0903	0.079	0.0568	0.0256	0.0157	0.0037	0.005	0.0027
614	0.0924	-0.0009	0.089	0.0894	0.0863	0.085	0.0854	0.0825	0.0744	0.0525	0.0247	0.0143	0.002	0.005	0.0027
616	0.0863	-0.0009	0.083	0.0827	0.0792	0.0789	0.0798	0.0773	0.0682	0.0488	0.0227	0.0132	0.0031	0.0037	0.002
618	0.0768	-0.0002	0.0753	0.0755	0.0729	0.0735	0.0731	0.0711	0.0634	0.0465	0.0229	0.0148	0.0037	0.0053	0.0037
620	0.0689	-0.002	0.067	0.0676	0.0647	0.0637	0.0638	0.0631	0.0571	0.0417	0.0192	0.0113	0.0018	0.0039	0.0017
622	0.0624	-0.0022	0.0593	0.0591	0.0564	0.056	0.0571	0.0566	0.0511	0.0381	0.0179	0.0094	0.0012	0.003	0.0005
624	0.0546	-0.001	0.0533	0.0529	0.0497	0.0519	0.0509	0.0511	0.0473	0.0352	0.0168	0.0093	0.0015	0.0026	0.0026
626	0.0471	-0.0007	0.0469	0.047	0.0433	0.0452	0.0448	0.0462	0.0414	0.0304	0.0151	0.0098	0.0013	0.0033	0.0027
628	0.0407	-0.0009	0.0405	0.0407	0.0386	0.04	0.0407	0.0413	0.0383	0.0276	0.015	0.0091	0.0015	0.0033	0.002
630	0.036	-0.0006	0.0358	0.037	0.0342	0.0344	0.0351	0.0358	0.035	0.0251	0.0127	0.0079	0.0018	0.0024	0.0012
632	0.0299	-0.0017	0.0336	0.0321	0.0315	0.0319	0.0333	0.035	0.0312	0.0255	0.0136	0.008	0.0023	0.0042	0.0036
634	0.0259	-0.0001	0.0277	0.0277	0.0258	0.0276	0.0281	0.0306	0.0269	0.0205	0.0103	0.008	0.0011	0.0034	0.0017
636	0.0233	-0.0019	0.0225	0.0254	0.0212	0.0232	0.0246	0.0262	0.0231	0.0186	0.0103	0.006	-0.0002	0.0024	0.0002
638	0.0182	-0.0011	0.0202	0.0212	0.0183	0.0206	0.0217	0.0229	0.0214	0.0167	0.0082	0.0059	0.0005	0.002	0.0012
640	0.0162	-0.0005	0.0147	0.0151	0.0133	0.0157	0.0175	0.0186	0.0189	0.0148	0.0076	0.0036	-1E-04	0	-0.0004
642	0.0103	0.0004	0.0131	0.0135	0.0112	0.0148	0.0148	0.0163	0.0171	0.0138	0.0077	0.0048	0.0012	0.0029	0.0019
644	0.009	-0.0014	0.0082	0.0079	0.007	0.0101	0.0098	0.0132	0.0139	0.0103	0.005	0.0041	-0.0003	0.0016	-0.0004
646	0.0055	-0.0022	0.0053	0.0059	0.0047	0.0061	0.0072	0.0122	0.0113	0.0097	0.0051	0.0043	-0.0005	0.0005	0.001
648	0.0011	-0.0004	0.0048	0.0045	0.0038	0.0048	0.0067	0.0101	0.0108	0.0081	0.0042	0.0041	0.001	0.0027	0.0029
650	-0.0002	-0.0023	0.0017	0.0023	0.0014	0.004	0.0051	0.0063	0.0075	0.0089	0.0045	0.0038	0.0009	0.0024	0.0018
652	-0.0005	-0.0011	-0.0006	-0.0009	-0.0007	0.0012	0.0011	0.0041	0.0066	0.0048	0.0041	0.0023	-0.0004	0.0009	0.0008
654	-0.0047	-0.0002	-0.0018	-0.0003	-0.0016	0	0.0012	0.0033	0.0051	0.0046	0.0049	0.0024	0.0014	0.0023	0.0008
656	-0.0043	0.0008	-0.0026	-0.0019	-0.0033	-0.0006	-0.0003	0.0022	0.0041	0.0029	0.0032	0.0026	-0.0007	0.0021	0.0014
658	-0.0062	-0.0007	-0.0038	-0.0024	-0.0055	-0.0024	-0.0011	0.0001	0.0026	0.003	0.0025	0.0023	0.0008	0.0028	0.0008
660	-0.0083	-0.0005	-0.0041	-0.0034	-0.0045	-0.0033	-0.0021	-0.0009	0.0017	0.0015	0.0029	0.0019	0.0003	0.0027	-0.0006
662	-0.0093	-0.0017	-0.0057	-0.0058	-0.0055	-0.0034	-0.003	-0.0007	0.0011	0.0018	0.0025	0.0032	0	0.0018	0.0002
664	-0.0082	-0.0025	-0.0057	-0.0062	-0.0075	-0.0057	-0.0046	-0.0027	-0.0013	-0.0002	0.0007	0.0013	-0.0012	0.0014	-0.0007
666	-0.0091	-0.0015	-0.0076	-0.0068	-0.0083	-0.0046	-0.0052	-0.0037	-0.0015	-0.0004	0.0009	0.0009	-0.0007	0.0006	-0.0004
668	-0.0089	-0.001	-0.0055	-0.0043	-0.0064	-0.0042	-0.0039	-0.0006	-0.0003	-0.0005	0.0033	0.0041	-0.0007	0.0024	0.0014
670	-0.0095	0.0003	-0.0052	-0.0051	-0.0076	-0.0057	-0.0039	-0.0034	-0.0009	1E-04	0.0005	0.0008	-0.0016	0.0009	-0.0003
672	-0.0097	-0.0017	-0.0053	-0.0048	-0.0078	-0.0051	-0.0043	-0.0023	-0.0025	-0.0017	0.0017	0.0014	-0.0012	0.0022	0.0011
674	-0.01	-0.0014	-0.0059	-0.0063	-0.0073	-0.0041	-0.0054	-0.0041	-0.002	-0.0006	0.0009	0.0008	-0.0013	0.0006	0.0013
676	-0.0086	0	-0.0031	-0.004	-0.0059	-0.0047	-0.0033	-0.0026	0.0006	-0.0003	0.0022	0.0037	0.0003	0.0029	0.0001
678	-0.0076	-0.0007	-0.007	-0.0043	-0.0074	-0.0045	-0.0053	-0.0026	-0.0012	-0.0012	0.0006	0.0018	-0.001	0.0003	-0.0013
680	-0.0072	-0.0025	-0.0042	-0.0024	-0.0043	-0.0017	-0.0018	-0.001	-0.0008	0.0003	0.0016	0.0027	0.0011	0.0022	0.002
682	-0.0077	0	-0.0034	-0.0031	-0.0049	-0.0024	-0.0039	-0.0013	-0.0006	-0.0016	0.0016	0.0019	0.0003	0.0012	0.001
684	-0.0056	0.001	-0.0013	-0.0024	-0.0036	-0.0031	-0.0034	-0.0014	-0.0005	0	0.0009	0.0009	-0.0007	0.0012	0
686	-0.0053	-0.0019	-0.0035	-0.0036	-0.0057	-0.0029	-0.0054	-0.0033	-0.0009	-0.0015	-0.0011	-0.0005	-0.0021	-0.0006	-0.0024
688	-0.0042	-0.0003	-0.003	-0.0036	-0.0042	-0.0027	-0.0032	-0.0029	-0.0026	-0.002	0.0004	-0.0002	-0.0012	-0.0008	-0.0003
690	-0.0052	-0.0001	-1E-04	0.0003	-0.0034	-0.0015	-0.0041	-0.0014	0.0008	-0.0015	0.0017	0.0013	0.0005	0.0001	0.002
692	-0.006	-0.0019	0.001	0.0009	-0.0009	0.0009	-0.0003	0.0019	0.001	-0.0001	0.0022	0.0016	-0.0002	0.0014	0.0008
694	-0.0029	0.001	0.0004	0.0015	-0.0023	-0.0008	-0.0016	0.0009	0.0008	-0.0006	0.0023	0.0015	-0.001	0.0002	0.0006
696	-0.002	0.0012	-0.0002	0.0013	-0.0006	0.0012	-0.0003	-0.0012	-0.0001	-0.0009	0.0013	0.0024	-1E-04	0.0004	-0.0007
698	-0.0025	-0.0011	1E-04	0.0007	-0.0012	0.0002	-0.0013	0.0004	0.0007	0.0002	0.0002	0.0016	-0.0011	0.0008	0.0004
700	0	0	0	0	0	0	0	0	0	0	0	0	0	0	0
