# Supplementary material for: Hydrophobic tuning with non-canonical amino acids in a copper metalloenzyme
Source: Nat Chem. 2026 Apr 13;18(7):1269–77. doi: 10.1038/s41557-026-02116-7 (PMC13323077; doi:10.1038/s41557-026-02116-7)
Supplement: Supplementary file 4 — Code related to logP prediction, PDB analysis and redox deconvolution. [file 41557_2026_2116_MOESM4_ESM.zip › Code_lite/Redox_deconvolution/Composite_fitting.ipynb]

# %% [markdown]
# Data fitting for redox titrations

**What do you need?**
- You will need a csv file of the data collected all with the same x-axis entries. **See example file**
- A python environment with pandas, matplotlib, numpy, scipy, and jupyternotebook installed

**What are the outputs?**
- Plots for the original data and the fitted data, 
- Dataframes with the fitted parameters (which are the relative fractions of the protein and dye based on the concentrations input for the "Protein" and "Dye" samples)


# %% [code]
import pandas as pd
import matplotlib.pyplot as plt
import numpy as np
from scipy.optimize import curve_fit
from typing import List

def two_composite_fitting(
    filename: str, 
    x_column_name: str, 
    component_1: str, 
    component_2: str,
    ylabel: str,
    ylim: List[float] = [-0.03, 1],
    xlim: List[float] = [350, 720]
) -> pd.DataFrame:
    """
    Perform a composite linear combination fit of multiple columns in a CSV file.
    The model is defined as: y = a * component_1 + b * component_2.

    Parameters
    ----------
    filename : str
        Path to the CSV file.
    x_column_name : str
        Name of the column to be used as the x-values.
    component_1 : str
        Name of the column representing the first component.
    component_2 : str
        Name of the column representing the second component.
    ylabel : str
        The label for the y-axis.
    ylim : list of float, optional
        The y-limits for the plot, by default [-0.03, 1].
    xlim : list of float, optional
        The x-limits for the plot, by default [350, 720].

    Returns
    -------
    pd.DataFrame
        A DataFrame containing the fitted parameters for each target column,
        with columns named "contribution: component_1" and "contribution: component_2".
    """

    # Read the CSV
    df = pd.read_csv(filename)

    # Check for required columns
    required_columns = [x_column_name, component_1, component_2]
    for col in required_columns:
        if col not in df.columns:
            raise ValueError(f"Column '{col}' not found in the CSV file.")

    # Extract required data as numpy arrays
    x_data = df[x_column_name].values
    c1 = df[component_1].values
    c2 = df[component_2].values

    # Define the composite model function
    # Note: 'x' is unused but required by curve_fit's interface.
    def composite_model(x, a, b):
        return a * c1 + b * c2

    # Identify target columns to fit
    target_columns = [col for col in df.columns if col not in required_columns]

    # If there are no target columns, we can either return an empty DataFrame
    # or raise a warning. Here we return an empty DataFrame.
    if not target_columns:
        return pd.DataFrame(columns=[f"contribution: {component_1}", f"contribution: {component_2}"])

    # Dictionary to store fit parameters
    parameters = {}
    # Also store fitted data and original data for plotting
    y_fits = {}
    y_data = {}

    # Perform the fitting for each target column
    initial_guess = [1.0, 1.0]
    for column_name in target_columns:
        y_values = df[column_name].values
        params, covariance = curve_fit(composite_model, x_data, y_values, p0=initial_guess)
        y_fits[column_name] = composite_model(x_data, *params)
        y_data[column_name] = y_values
        parameters[column_name] = params

    # Plotting
    num_plots = len(y_fits)
    num_rows = (num_plots - 1) // 3 + 1
    num_cols = min(num_plots, 3)

    fig, axs = plt.subplots(num_rows, num_cols, figsize=(10, 3 * num_rows))
    axs = np.atleast_1d(axs).flatten()

    for i, (col_name, fit_values) in enumerate(y_fits.items()):
        ax = axs[i]
        # Plot the original data
        ax.plot(x_data, y_data[col_name], color="grey", linewidth=3, label='Data')
        # Plot the fitted curve
        ax.plot(x_data, fit_values, color="red", linewidth=0.6, label='Fit')
        ax.set_title(col_name)
        ax.set_xlabel(x_column_name)
        ax.set_ylabel(ylabel)
        ax.set_ylim(ylim)
        ax.set_xlim(xlim)
        a, b = parameters[col_name]
        # Display parameters on the plot
        ax.text(
            0.55, 0.95, f'a={a:.2f}, b={b:.2f}', 
            transform=ax.transAxes, 
            verticalalignment='top', 
            bbox=dict(facecolor='white', alpha=0.8)
        )
        ax.legend()

    # Hide any unused subplots
    for j in range(num_plots, len(axs)):
        axs[j].set_visible(False)

    plt.tight_layout()
    plt.show()

    # Convert parameters dictionary into a DataFrame
    param_df = pd.DataFrame.from_dict(
        parameters, 
        orient='index', 
        columns=[f"contribution: {component_1}", f"contribution: {component_2}"]
    )

    return param_df


# %% [code]
data = "Composite_fitting_example_data.csv"

two_composite_fitting(
    filename = data, 
    x_column_name = "Wavelength (nm)", 
    component_1 = "Protein", 
    component_2 = "Dye",
    ylabel = "Absorbance",
    ylim = [-0.03, 1],
    xlim = [350, 720]
)

# %% [code]
