# Supplementary material for: Hydrophobic tuning with non-canonical amino acids in a copper metalloenzyme
Source: Nat Chem. 2026 Apr 13;18(7):1269–77. doi: 10.1038/s41557-026-02116-7 (PMC13323077; doi:10.1038/s41557-026-02116-7)
Supplement: Supplementary file 4 — Code related to logP prediction, PDB analysis and redox deconvolution. [file 41557_2026_2116_MOESM4_ESM.zip › Code_lite/PDB_analysis_lite/inputs/PDB_info.csv]

pdb_file	Cys	His1	His2	4th	Type	Note	Cu_bonds
1gw0	CYS503	HIS508	HIS431	LEU513	Fungal	Melanocarpus albomyces	needed
1gyc	CYS453	HIS458	HIS395	PHE463	Fungal	Trametes versicolor
1n68	CYS500	HIS505	HIS443	MET510	Bacterial	CueO, Escherichia coli	extra Cu
1v10	CYS452	HIS457	HIS396	LEU462	Fungal	Laccase, Rigidoporus lignosus
2h5u	CYS452	HIS458	HIS395	PHE463	Fungal	Laccase, Cerrena maxima
2hrg	CYS450	HIS455	HIS394	PHE460	Fungal	Laccase, Trametes trogii
2hrh	CYS450	HIS455	HIS394	PHE460	Fungal	Trametes trogii
2hzh	CYS453	HIS458	HIS395	PHE463	Fungal	Coriolus zonatus
2qt6	CYS452	HIS457	HIS394	PHE462	Fungal	Lentinus Tigrinus
2xyb	CYS451	HIS456	HIS395	PHE461	Fungal	Pycnoporus cinnabarinus
3fpx	CYS453	HIS458	HIS395	PHE463	Fungal	Trametes hirsuta
3kw7	CYS456	HIS461	HIS400	PHE466	Fungal	Trametes sp
3kw8	CYS288	HIS293	HIS231	MET298	Bacterial	SLAC, Streptomyces coelicolor
3pps	CYS504	HIS509	HIS432	LEU514	Fungal	Thielavia arenaria
3sqr	CYS489	HIS494	HIS426	LEU499	Fungal	Botrytis aclada
3t6v	CYS453	HIS458	HIS397	PHE463	Fungal	Steccherinum ochraceum
3t9w	CYS276	HIS281	HIS219	MET286	Bacterial	SLAC, Amycolatopsis sp
3ta4	CYS276	HIS281	HIS219	MET286	Bacterial	Laccase, Amycolatopsis sp.
3tas	CYS283	HIS288	HIS226	MET293	Bacterial	SLAC, Streptomyces viridosporus
4a2e	CYS471	HIS476	HIS415	PHE481	Fungal	Coriolopsis gallica
4gxf	CYS288	HIS293	HIS231	MET298	Bacterial	SLAC, Streptomyces coelicolor
4m3h	CYS285	HIS290	HIS228	MET295	Bacterial	Ssl1, Streptomyces sviceus
4q89	CYS492	HIS497	HIS419	MET502	Bacterial	CotA, Escherichia coli
4wtq	CYS285	HIS290	HIS228	LEU295	Mutant	Ssl1_M295L, Streptomyces sviceus
5e9n	CYS453	HIS458	HIS397	PHE463	Fungal	Steccherinum murashkinskyi
5ehf	CYS451	HIS456	HIS395	PHE461	Fungal	Antrodiella faginea
5lhl	CYS289	HIS294	HIS232	MET299	Bacterial	SLAC, Streptomyces griseoflavus
5lm8	CYS516	HIS521	HIS448	PHE526	Fungal	Aspergillus niger
5mkm	CYS289	HIS294	HIS232	MET299	Mutant	SLAC_H165F, Streptomyces griseoflavus
5o3k	CYS289	HIS294	HIS232	MET299	Mutant	SLAC_M54L/M64L/M96L, Streptomyces griseoflavus
5o4i	CYS289	HIS294	HIS232	MET299	Mutant	SLAC_M54L/M64L/M96L, Streptomyces griseoflavus
6fc7	CYS288	HIS294	HIS232	MET299	Mutant	SLAC_H165F, Streptomyces griseoflavus
6h5y	CYS450	HIS455	HIS394	PHE460	Fungal	Aspergillus oryzae
6klg	CYS514	HIS519	HIS451	MET524	Plant	Zea Mays
6q29	CYS445	HIS450	HIS393	MET455	Bacterial	Thermus thermophilus
6rh9	CYS289	HIS294	HIS232	MET299	Mutant	SLAC_I170F, Streptomyces griseoflavus
6rhq	CYS289	HIS294	HIS232	MET299	Mutant	SLAC_I170A, Streptomyces griseoflavus
6ttd	CYS509	HIS514	HIS451	MET519	Bacterial	Aquifex aeolicus
6tyr	CYS445	HIS450	HIS393	MET455	Bacterial	Thermus thermophilus
6xj0	CYS445	HIS450	HIS391	MET455	Bacterial	Pediococcus pentosaceus
6z0j	CYS443	HIS448	HIS389	MET453	Bacterial	Pediococcus acidilactici	weird coordination
6zij	CYS289	HIS294	HIS232	MET299	Mutant	SLAC_R240H, Streptomyces griseoflavus
6zip	CYS289	HIS294	HIS232	MET299	Mutant	SLAC_R240A, Streptomyces griseoflavus
7b2k	CYS288	HIS293	HIS231	PHE298	Mutant	SLAC_M298F, Streptomyces coelicolor
7b4y	CYS288	HIS293	HIS231	LEU298	Mutant	SLAC_M298L, Streptomyces coelicolor
7bdn	CYS288	HIS293	HIS231	MET298	Bacterial	SLAC, Streptomyces coelicolor
7pen	CYS289	HIS294	HIS232	MET299	Mutant	SLAC_Y230A, Streptomyces griseoflavus
7pes	CYS289	HIS294	HIS232	MET299	Mutant	SLAC_M199G, Streptomyces griseoflavus
7pfr	CYS289	HIS294	HIS232	MET299	Mutant	SLAC_M199A, Streptomyces griseoflavus
7ptm	CYS289	HIS294	HIS232	MET299	Mutant	SLAC_M199G/R240H, Streptomyces griseoflavus
7pu0	CYS289	HIS294	HIS232	MET299	Mutant	SLAC_H165A/M199G, Streptomyces griseoflavus
7puh	CYS289	HIS294	HIS232	MET299	Mutant	SLAC_H165A/R240H, Streptomyces griseoflavus
7rac	CYS184	HIS192	HIS139	LEU197	Bacterial	Laccase, Marinithermus hydrothermalis
8p9u	CYS289	HIS294	HIS232	MET299	Mutant	SLAC_M199A/D268N, Streptomyces griseoflavus
8p9v	CYS289	HIS294	HIS232	MET299	Mutant	SLAC_M199G/R240H/D268N, Streptomyces griseoflavus
8u8p	CYS288	HIS293	HIS231	MET298	Mutant	SLAC_S292F
8u8q	CYS288	HIS293	HIS231	MET298	Mutant	SLAC_V290N/S292F
8u8r	CYS288	HIS293	HIS231	MET298	Mutant	SLAC_Y229F/V290N/S292F
8u8s	CYS288	HIS293	HIS231	MET298	Mutant	SLAC_Y229F/S292F
8u8t	CYS288	HIS293	HIS231	MET298	Mutant	SLAC_Y229F/V290N
8z5b	CYS532	HIS537	HIS459	MET542	Bacterial	Bacillus freudenreichii
8z59	CYS478	HIS483	HIS424	MET488	Bacterial	Sulfurimonas sp
9bd5	CYS490	HIS495	HIS417	MET500	Bacterial	Bacillus licheniformis
9f1t	CYS446	HIS451	HIS392	MET456	Bacterial	Oenococcus oeni
M298C6a	CYS288	HIS293	HIS231	ALC298	C6a	SLAC_M298C6a, Streptomyces coelicolor
M298C6a2	CYS288	HIS293	HIS231	ALC298	C6a	SLAC_M298C6a, Streptomyces coelicolor
6yzy	CYS285	HIS290	HIS228	VAL295	Mutant	Ssl1_M295V, Streptomyces sviceus	needed
6yzd	CYS285	HIS290	HIS228	ALA295	Mutant	Ssl1_M295A, Streptomyces sviceus	needed
6yzf	CYS285	HIS290	HIS228	TYR295	Mutant	Ssl1_M295Y, Streptomyces sviceus	needed
6yo5	CYS285	HIS290	HIS228	PHE295	Mutant	Ssl1_M295F, Streptomyces sviceus	needed
6y4a	CYS285	HIS290	HIS228	ILE295	Mutant	Ssl1_M295I, Streptomyces sviceus	needed
