# Supplementary material for: Hydrophobic tuning with non-canonical amino acids in a copper metalloenzyme
Source: Nat Chem. 2026 Apr 13;18(7):1269–77. doi: 10.1038/s41557-026-02116-7 (PMC13323077; doi:10.1038/s41557-026-02116-7)
Supplement: Supplementary file 4 — Code related to logP prediction, PDB analysis and redox deconvolution. [file 41557_2026_2116_MOESM4_ESM.zip › Code_lite/PDB_analysis_lite/src/pymol_operations.py]

"""
PyMOL operations for protein structure processing and analysis.
"""

import os
import subprocess
import logging
from pathlib import Path
from typing import Dict, Optional, Tuple, List
import numpy as np
import pandas as pd
from pymol import cmd

from .config_utils import (
    CONFIG, ValidationUtils, FileUtils, MathUtils, DataProcessingUtils
)


class PDBProcessor:
    # Handles basic PDB file operations and processing

    def __init__(self, config=None):
        self.config = config or CONFIG

    def initialize_protein(self, pdb_file: str) -> str:
        """Load a PDB file into PyMOL"""

        if not ValidationUtils.check_file_exists(pdb_file, "PDB file"):
            raise FileNotFoundError(f"PDB file not found: {pdb_file}")

        cmd.reinitialize()
        object_name = f"obj_{FileUtils.get_pdb_stem(pdb_file)}"
        cmd.load(pdb_file, object_name)
        return object_name

    def add_hydrogens(self, pdb_file: str, output_dir: Optional[str] = None) -> str:
        """Add hydrogens to PDB using Reduce"""

        if not ValidationUtils.check_executable_available(self.config.reduce_path, "Reduce"):
            raise RuntimeError(f"Reduce not available at {self.config.reduce_path}")

        # initialize PyMOL
        object_name = self.initialize_protein(pdb_file)

        # output
        output_dir = output_dir or self.config.output_dirs['reduced']
        FileUtils.ensure_directory(output_dir)

        pdb_stem = FileUtils.get_pdb_stem(pdb_file)
        reduced_file = os.path.join(output_dir, f"{pdb_stem}.pdb")

        # run REDUCE
        try:
            with open(reduced_file, "w") as outfile:
                result = subprocess.run(
                    [self.config.reduce_path, "-BUILD", pdb_file],
                    stdout=outfile,
                    stderr=subprocess.PIPE,
                    check=False
                )

            # Check output file creation
            if not os.path.exists(reduced_file):
                error_msg = result.stderr.decode() if result.stderr else "Unknown error"
                logging.error(f"Reduce failed to create output file: {error_msg}")
                raise RuntimeError(f"Reduce failed to create output file: {reduced_file}")

            # Check file size to test if it's empty
            if os.path.getsize(reduced_file) == 0:
                error_msg = result.stderr.decode() if result.stderr else "Output file is empty"
                logging.error(f"Reduce created empty file: {error_msg}")
                raise RuntimeError(f"Reduce created empty output file")

            if result.stderr:
                stderr_output = result.stderr.decode()
                fatal_errors = [
                    "FATAL",
                    "Cannot open input file",
                    "Permission denied",
                    "No such file or directory"
                ]

                if any(fatal_error in stderr_output for fatal_error in fatal_errors):
                    logging.error(f"Reduce fatal error: {stderr_output}")
                    raise RuntimeError(f"Reduce fatal error: {stderr_output}")

                #log warnings but don't treat as errors
                if "WARNING" in stderr_output or "ERROR CTab" in stderr_output:
                    pass

            logging.info(f"Successfully added hydrogens: {reduced_file}")
            return reduced_file

        except Exception as e:
            if isinstance(e, RuntimeError):
                raise
            else:
                logging.error(f"Unexpected error running Reduce: {e}")
                raise RuntimeError(f"Reduce execution failed: {e}")


class BindingSiteDetector:
    # Detects and analyzes copper binding sites in proteins

    def __init__(self, config=None):
        self.config = config or CONFIG
        self.pdb_processor = PDBProcessor(config)

    def load_pdb_info(self, csv_file: Optional[str] = None) -> pd.DataFrame:
        """
        Load PDB binding site information from CSV.
        The CSV was generated manually, could be automated, but I was worried about checking the structures myself.
        """
        csv_file = csv_file or self.config.input_dirs['pdb_info_file']

        if not ValidationUtils.check_file_exists(csv_file, "PDB info CSV"):
            raise FileNotFoundError(f"PDB info file not found: {csv_file}")

        return pd.read_csv(csv_file)

    def find_binding_site_coordinates(self, pdb_file: str,
                                    pdb_info_file: Optional[str] = None) -> Optional[Dict]:
        """
        Find copper binding site coordinates in a PDB file.
        """
        try:
            #load pdb and info
            object_name = self.pdb_processor.initialize_protein(pdb_file)
            pdb_info_df = self.load_pdb_info(pdb_info_file)

            # Find pdb info row
            pdb_stem = FileUtils.get_pdb_stem(pdb_file)
            row = pdb_info_df.loc[pdb_info_df["pdb_file"] == pdb_stem]

            if not ValidationUtils.validate_pdb_info_row(row, pdb_stem):
                return None

            # parse 4th residue information
            fourth_res = row["4th"].values[0]
            resn_4, resi_num = DataProcessingUtils.parse_three_letter_resid(fourth_res)

            if resn_4 is None or resi_num is None:
                logging.error(f"Could not parse 4th residue from {fourth_res}")
                return None

            # find copper atoms
            cmd.select("all_cu", f"{object_name} and (elem CU)")
            if cmd.count_atoms("all_cu") == 0:
                logging.error(f"No copper atoms found in {pdb_file}")
                return None

            # analyze each copper atom
            cu_model = cmd.get_model("all_cu")
            for atom in cu_model.atom:
                coords = self._analyze_copper_environment(
                    object_name, atom, resn_4, resi_num
                )
                if coords:
                    return coords

            logging.error(f"No valid binding site found in {pdb_file}")
            return None

        except Exception as e:
            logging.error(f"Error finding binding site in {pdb_file}: {e}")
            return None


    def _analyze_copper_environment(self, object_name: str, cu_atom,
                                  resn_4: str, resi_num: str) -> Optional[Dict]:
        """Analyze the environment around a copper atom to find the correct T1Cu center"""

        cu_index = cu_atom.index
        cu_coords = np.array(cu_atom.coord)
        cutoff = self.config.binding_site_cutoff

        cmd.select("current_cu", f"index {cu_index}")

        # find nearby S_cys
        cmd.select("cys_near_cu",
                  f"{object_name} and (resn CYS and name SG) within {cutoff} of current_cu")
        if cmd.count_atoms("cys_near_cu") == 0:
            return None

        # find nearby N_his
        cmd.select("his_near_cu",
                  f"{object_name} and (resn HIS and (name ND1 or name NE2)) within {cutoff} of current_cu")
        if cmd.count_atoms("his_near_cu") != 2:
            return None

        # Find CA for the 4th residue
        resn4_selection = f"{object_name} and resn {resn_4} and resi {resi_num} and name CA"
        model_ca = cmd.get_model(resn4_selection)
        if not model_ca.atom:
            logging.error(f"Could not find CA for {resn_4}{resi_num}")
            return None

        # Extract coordinates
        cys_coords = np.array(cmd.get_model("cys_near_cu").atom[0].coord)
        his_model = cmd.get_model("his_near_cu")
        his_coords = np.array([atom.coord for atom in his_model.atom[:2]])

        # handle multiple CA atoms by choosing closest to Cu
        ca_coords = [np.array(a.coord) for a in model_ca.atom]
        distances = [np.linalg.norm(c - cu_coords) for c in ca_coords]
        ca_coord = ca_coords[np.argmin(distances)]

        return {
            "cu_index": cu_index,
            "cu": cu_coords,
            "cys": cys_coords,
            "his": his_coords,
            "ca_coord": ca_coord
        }


class StructureAligner:
    # Handles protein structure alignment to binding site coordinate systems

    def __init__(self, config=None):
        self.config = config or CONFIG
        self.binding_site_detector = BindingSiteDetector(config)

    def compute_transformation_matrix(self, binding_coords: Dict) -> np.ndarray:
        """Compute transformation matrix for binding site alignment"""

        cu = np.array(binding_coords["cu"])
        cys = np.array(binding_coords["cys"])
        his = np.array(binding_coords["his"])
        ca_coord = np.array(binding_coords["ca_coord"])

        # Compute vectors
        v1 = cys - cu
        v2 = ((his[0] + his[1]) / 2) - cu
        v3 = ca_coord - cu

        return MathUtils.compute_orthonormal_transformation(v1, v2, v3)

    def align_structure_to_binding_site(self, pdb_file: str,
                                      output_dir: Optional[str] = None,
                                      ligand_dir: Optional[str] = None) -> Optional[Dict]:
        """Align protein structure to binding site coordinate system"""


        # Find binding site coordinates
        binding_coords = self.binding_site_detector.find_binding_site_coordinates(pdb_file)
        if not ValidationUtils.validate_binding_site_coords(binding_coords):
            logging.error(f"No valid binding site found in {pdb_file}")
            return None

        try:
            #setup directories
            output_dir = output_dir or self.config.output_dirs['aligned']
            ligand_dir = ligand_dir or self.config.output_dirs['ligand']
            FileUtils.ensure_directory(output_dir)
            FileUtils.ensure_directory(ligand_dir)

            # compute transformation
            cu = binding_coords["cu"]
            R = self.compute_transformation_matrix(binding_coords)

            # transform structure
            obj_name = f"obj_{FileUtils.get_pdb_stem(pdb_file)}"
            model = cmd.get_model(obj_name)

            # apply transformation: new_coord = R^T * (old_coord - cu)
            for atom in model.atom:
                old_coord = np.array(atom.coord)
                new_coord = R.T.dot(old_coord - cu)
                atom.coord = new_coord.tolist()

            # create aligned object
            new_obj_name = f"{FileUtils.get_pdb_stem(pdb_file)}_aligned"
            cmd.delete(new_obj_name)
            cmd.load_model(model, new_obj_name)

            # save aligned PDB
            aligned_file = os.path.join(output_dir, f"{new_obj_name}.pdb")
            cmd.save(aligned_file, new_obj_name)

            # generate ligand PDB
            ligand_pdb_path = self._create_ligand_pdb(new_obj_name, ligand_dir)

            # compute new binding site coordinates (Cu at origin)
            new_binding = {
                "cu": np.zeros(3),
                "cys": R.T.dot(binding_coords["cys"] - cu),
                "his": [R.T.dot(h - cu) for h in binding_coords["his"]]
            }

            result = {
                "aligned_pdb": aligned_file,
                "ligand_pdb": ligand_pdb_path,
                "binding_site": new_binding,
                "cu_index": binding_coords["cu_index"],
                "transformation_matrix": R
            }

            logging.info(f"Successfully aligned structure: {aligned_file}")
            return result

        except Exception as e:
            logging.error(f"Error aligning structure {pdb_file}: {e}")
            return None


    def _create_ligand_pdb(self, aligned_obj_name: str, ligand_dir: str) -> str:
        """
        Create ligand (=Cu) PDB file from aligned structure.
        It was called ligand here because that is the nomenclature that cavity software used, but I actually mean Cu.
        """

        ligand_pdb_path = os.path.join(ligand_dir, f"{aligned_obj_name}_ligand.pdb")

        # select copper atoms in a 1x1x1 cube around origin
        cmd.select("ligand_aligned",
                  f"{aligned_obj_name} and (elem CU) and "
                  f"(x < 1) and (x > -1) and (y < 1) and (y > -1) and (z < 1) and (z > -1)")

        cmd.save(ligand_pdb_path, "ligand_aligned")
        return ligand_pdb_path


class SphereGenerator:
    # Generates spherical selections around binding sites

    def __init__(self, config=None):
        self.config = config or CONFIG

    def generate_sphere_pdb(self, pdb_file: str,
                          radius: Optional[float] = None,
                          center: Tuple[float, float, float] = (0.0, 0.0, 0.0),
                          output_dir: Optional[str] = None) -> str:


        radius = radius or self.config.sphere_radius
        output_dir = output_dir or self.config.output_dirs['spheres']

        try:
            # Load PDB
            cmd.reinitialize()
            object_name = f"obj_{FileUtils.get_pdb_stem(pdb_file)}"
            cmd.load(pdb_file, object_name)

            # Create pseudoatom at center
            cmd.pseudoatom("origin_point", pos=list(center))

            # select atoms within sphere
            cmd.select("sphere_selection",
                      f"{object_name} within {radius} of origin_point")

            # save selection to a pdb file
            FileUtils.ensure_directory(output_dir)
            base_name = FileUtils.get_pdb_stem(pdb_file)
            sphere_pdb_path = os.path.join(output_dir, f"{base_name}_sphere.pdb")
            cmd.save(sphere_pdb_path, "sphere_selection")

            logging.info(f"Generated sphere PDB: {sphere_pdb_path}")
            return sphere_pdb_path

        except Exception as e:
            logging.error(f"Error generating sphere PDB for {pdb_file}: {e}")
            raise


class PyMOLWorkflow:
    # workflow for PyMOL-based protein processing

    def __init__(self, config=None):
        self.config = config or CONFIG
        self.pdb_processor = PDBProcessor(config)
        self.binding_site_detector = BindingSiteDetector(config)
        self.structure_aligner = StructureAligner(config)
        self.sphere_generator = SphereGenerator(config)

    def process_pdb_file(self, pdb_file: str,
                        add_hydrogens: bool = True,
                        align_to_binding_site: bool = True,
                        generate_sphere: bool = True) -> Optional[Dict]:
        """Complete PyMOL processing workflow for a single PDB file"""

        try:
            results = {"original_pdb": pdb_file}
            pdb_name = FileUtils.get_pdb_stem(pdb_file)

            # Add hydrogens
            if add_hydrogens:
                logging.info(f"Adding hydrogens to {pdb_name}...")
                try:
                    reduced_pdb = self.pdb_processor.add_hydrogens(pdb_file)
                    results["reduced_pdb"] = reduced_pdb
                    working_pdb = reduced_pdb
                    logging.info(f"    Hydrogens added successfully")
                except Exception as e:
                    logging.error(f"    Failed to add hydrogens: {e}")
                    return None
            else:
                working_pdb = pdb_file

            # Align to binding site
            if align_to_binding_site:
                logging.info(f"Aligning to binding site for {pdb_name}...")
                try:
                    alignment_result = self.structure_aligner.align_structure_to_binding_site(working_pdb)
                    if alignment_result is None:
                        logging.error(f"    Failed to align {pdb_name} - no valid binding site found")
                        return None

                    results.update(alignment_result)
                    working_pdb = alignment_result["aligned_pdb"]
                    logging.info(f"    Structure aligned successfully")
                except Exception as e:
                    logging.error(f"    Failed to align structure: {e}")
                    return None

            # Generate sphere around T1Cu
            if generate_sphere:
                logging.info(f"Generating sphere for {pdb_name}...")
                try:
                    sphere_pdb = self.sphere_generator.generate_sphere_pdb(working_pdb)
                    results["sphere_pdb"] = sphere_pdb
                    logging.info(f"    Sphere generated successfully")
                except Exception as e:
                    logging.error(f"    Failed to generate sphere: {e}")
                    return None

            logging.info(f"  PyMOL workflow completed for {pdb_name}")
            return results

        except Exception as e:
            logging.error(f"  Unexpected error in PyMOL workflow for {FileUtils.get_pdb_stem(pdb_file)}: {e}")
            import traceback
            logging.error(f"    Full traceback: {traceback.format_exc()}")
            return None

    def batch_process_pdbs(self, pdb_files: List[str], **kwargs) -> List[Dict]:


        results = []

        for pdb_file in pdb_files:
            result = self.process_pdb_file(pdb_file, **kwargs)
            if result:
                results.append(result)
            else:
                logging.warning(f"Skipped {pdb_file} due to processing failure")

        logging.info(f"Processed {len(results)}/{len(pdb_files)} PDB files successfully")
        return results
