# Supplementary material for: Hydrophobic tuning with non-canonical amino acids in a copper metalloenzyme
Source: Nat Chem. 2026 Apr 13;18(7):1269–77. doi: 10.1038/s41557-026-02116-7 (PMC13323077; doi:10.1038/s41557-026-02116-7)
Supplement: Supplementary file 4 — Code related to logP prediction, PDB analysis and redox deconvolution. [file 41557_2026_2116_MOESM4_ESM.zip › Code_lite/PDB_analysis_lite/src/batch_processor.py]

"""
Batch processor module for orchestrating the complete protein analysis pipeline.
"""

import os
import sys
import warnings

# Suppress OMP deprecation warnings before any imports
os.environ["OMP_NUM_THREADS"] = "4"
os.environ["KMP_WARNINGS"] = "0"

# Redirect stderr temporarily to suppress OMP info messages
import ctypes
try:
    if sys.platform == 'darwin':
        libc = ctypes.CDLL('libc.dylib')
    else:
        libc = ctypes.CDLL('libc.so.6')
    # This suppresses the OMP info messages that bypass Python's warning system
except:
    pass

warnings.filterwarnings("ignore", message=".*omp_set_nested.*")
warnings.filterwarnings("ignore", message=".*omp_set_max_active_levels.*")
warnings.filterwarnings("ignore", category=DeprecationWarning)
warnings.filterwarnings("ignore", category=FutureWarning)

import glob
import logging
import time
from pathlib import Path
from typing import Dict, List, Optional, Any
import pandas as pd
import numpy as np

from .config_utils import CONFIG, STANDARD_FEATURES, FIXED_PDB_ORDER, ValidationUtils, DataProcessingUtils
from .pymol_operations import PyMOLWorkflow
from .file_processors import FileProcessingWorkflow
from .electrostatics_analysis import ElectrostaticsWorkflow
from .classification_analysis import run_classification_pipeline
from .visualization import create_basic_visualization_report, export_comprehensive_variant_analysis
from .simple_mutant_analysis import run_mutant_analysis_workflow

try:
    from .visualization import create_comprehensive_classification_report
    ENHANCED_VIZ_AVAILABLE = True
except ImportError:
    ENHANCED_VIZ_AVAILABLE = False
    logging.warning("Enhanced classification visualization not available in visualization module.")


class ProteinAnalysisPipeline:
    """Main pipeline for processing protein structures and performing analysis."""

    def __init__(self, config=None):
        self.config = config or CONFIG
        self.pymol_workflow = PyMOLWorkflow(self.config)
        self.file_processor = FileProcessingWorkflow(self.config)
        self.electrostatics_workflow = ElectrostaticsWorkflow(self.config)

        # Create output directories
        self.config.create_output_directories()

    def process_single_pdb(self, pdb_file: str,
                          pdb_info_file: str = "pdb_info.csv",
                          run_all_analyses: bool = True) -> Optional[Dict[str, Any]]:
        """Process a single PDB file through the complete pipeline"""
        pdb_name = Path(pdb_file).stem
        logging.info(f"Starting analysis for {pdb_name}")

        try:
            results = {"pdb_file": pdb_name, "original_path": pdb_file}

            # PyMOL processing: add hydrogens (reduce), align using the coordinate space defined, sphere generation for featurization
            logging.info(f"PyMOL processing...")
            try:
                pymol_results = self.pymol_workflow.process_pdb_file(
                    pdb_file,
                    add_hydrogens=True,
                    align_to_binding_site=True,
                    generate_sphere=True
                )

                if not pymol_results:
                    logging.error(f"PyMOL workflow returned None for {pdb_name}")
                    return None

                logging.info(f"PyMOL processing completed for {pdb_name}")
                results.update(pymol_results)

            except Exception as e:
                logging.error(f"PyMOL processing failed for {pdb_name}: {e}")
                return None

            aligned_pdb = pymol_results["aligned_pdb"]
            sphere_pdb = pymol_results["sphere_pdb"]
            binding_site = pymol_results["binding_site"]

            # File processor: cavity analysis, structural analysis, if there is time, refactor to merge with electrostatic analysis
            logging.info(f"File processing...")
            try:
                file_results = self.file_processor.process_sphere_file(
                    sphere_pdb,
                    run_cavity_analysis=run_all_analyses,
                    run_structural_analysis=run_all_analyses
                )
                results.update(file_results)
                logging.info(f"File processing completed for {pdb_name}")

            except Exception as e:
                logging.error(f"File processing failed for {pdb_name}: {e}")
                # Go to electrostatics analysis even if file processing fails, just in case
                results.update({
                    "cavity_volume": np.nan,
                    "compactness": np.nan,
                    "hdonor_potential": np.nan,
                    "hacceptor_potential": np.nan
                })

            # Electrostatics analysis: MLP, APBS, dipole/quadrupole
            if run_all_analyses:
                logging.info(f"Electrostatics analysis...")
                try:
                    electro_results = self.electrostatics_workflow.run_complete_electrostatics_analysis(
                        aligned_pdb, binding_site, sphere_pdb
                    )
                    results.update(electro_results)
                    logging.info(f"Electrostatics analysis completed for {pdb_name}")

                except Exception as e:
                    logging.error(f"Electrostatics analysis failed for {pdb_name}: {e}")
                    # put in nan values for missing electrostatics features, there is something weird happening with the nan and the json, come back later if time
                    electro_defaults = {
                        "hydrophobic_mean": np.nan,
                        "hydrophobic_vector_x": np.nan, "hydrophobic_vector_y": np.nan, "hydrophobic_vector_z": np.nan,
                        "Electric_dipole_x": np.nan, "Electric_dipole_y": np.nan, "Electric_dipole_z": np.nan,
                        "Electric_dipole_magnitude": np.nan,
                        "Electric_quadrupole_tensor": None
                    }
                    results.update(electro_defaults)

            # collect final features for analysis
            final_results = self._extract_final_features(results)

            logging.info(f"Analysis completed for {pdb_name}")
            return final_results

        except Exception as e:
            logging.error(f"Unexpected error processing {pdb_name}: {e}")
            import traceback
            logging.error(f"Full traceback: {traceback.format_exc()}")
            return None

    def process_directory(self, pdb_directory: str,
                         pdb_info_file: str = "pdb_info.csv",
                         pattern: str = "*.pdb",
                         max_files: Optional[int] = None,
                         save_intermediate: bool = True) -> pd.DataFrame:
        """Process all PDB files in a directory."""

        if not os.path.exists(pdb_directory):
            raise FileNotFoundError(f"PDB directory not found: {pdb_directory}")

        if not ValidationUtils.check_file_exists(pdb_info_file, "PDB info file"):
            raise FileNotFoundError(f"PDB info file not found: {pdb_info_file}")

        # find pdb files and sort by fixed order for reproducibility
        pdb_files = glob.glob(os.path.join(pdb_directory, pattern))

        # Sort files according to FIXED_PDB_ORDER for reproducibility
        def get_sort_key(pdb_path):
            stem = Path(pdb_path).stem
            if stem in FIXED_PDB_ORDER:
                return (0, FIXED_PDB_ORDER.index(stem))
            else:
                # New files not in fixed order go at the end, sorted alphabetically
                return (1, stem)

        pdb_files = sorted(pdb_files, key=get_sort_key)

        if max_files:
            pdb_files = pdb_files[:max_files]

        if not pdb_files:
            raise ValueError(f"No PDB files found in {pdb_directory} with pattern {pattern}")

        logging.info(f"Starting batch processing of {len(pdb_files)} PDB files")

        # process files
        results_list = []
        failed_files = []
        start_time = time.time()

        for i, pdb_file in enumerate(pdb_files, 1):
            pdb_name = Path(pdb_file).name
            print(f"Processing {i}/{len(pdb_files)}: {pdb_name}")
            logging.info(f"Processing file {i}/{len(pdb_files)}: {Path(pdb_file).name}")

            result = self.process_single_pdb(pdb_file, pdb_info_file)

            if result:
                results_list.append(result)

                # keep some intermediate results
                if save_intermediate and i % 5 == 0:
                    temp_df = pd.DataFrame(results_list)
                    temp_file = os.path.join(self.config.output_dirs['clustering'],
                                           f"intermediate_results_{i}.csv")
                    temp_df.to_csv(temp_file, index=False)
                    logging.info(f"Intermediate results saved: {temp_file}")
            else:
                failed_files.append(pdb_file)
                print(f"Failed: {pdb_name}")

        # generate final DataFrame
        if results_list:
            df_results = pd.DataFrame(results_list)

            # mmrge with PDB information
            df_results = self._merge_with_pdb_info(df_results, pdb_info_file)

            final_file = os.path.join(self.config.output_dirs['clustering'], "final_results.csv")
            df_results.to_csv(final_file, index=False)

            elapsed_time = time.time() - start_time
            logging.info(f"Batch processing completed!")
            logging.info(f"Successfully processed: {len(results_list)}")
            logging.info(f"Failed: {len(failed_files)}")
            logging.info(f"Total time: {elapsed_time/60:.1f} minutes")
            logging.info(f"Results saved: {final_file}")

            if failed_files:
                logging.warning(f"Failed files: {[Path(f).name for f in failed_files]}")

            return df_results
        else:
            raise RuntimeError("No files were successfully processed")

    def _extract_final_features(self, results: Dict[str, Any]) -> Dict[str, Any]:
        """Extract and standardize final features from analysis results."""

        final_features = {
            "pdb_file": results.get("pdb_file"),
        }

        final_features["cavity_volume"] = results.get("cavity_volume", np.nan)
        final_features["compactness"] = results.get("compactness", np.nan)
        final_features["hdonor_potential"] = results.get("hdonor_potential", np.nan)
        final_features["hacceptor_potential"] = results.get("hacceptor_potential", np.nan)
        final_features["heteroatom_percentage"] = results.get("heteroatom_percentage", np.nan)

        final_features["hydrophobic_mean"] = results.get("hydrophobic_mean", np.nan)
        final_features["hydrophobic_std"] = results.get("hydrophobic_std", np.nan)
        final_features["hydrophobic_vector_x"] = results.get("hydrophobic_vector_x", np.nan)
        final_features["hydrophobic_vector_y"] = results.get("hydrophobic_vector_y", np.nan)
        final_features["hydrophobic_vector_z"] = results.get("hydrophobic_vector_z", np.nan)
        final_features["hydrophobic_dipole_magnitude"] = results.get("hydrophobic_dipole_magnitude", np.nan)
        final_features["hydrophobic_gyration_radius"] = results.get("hydrophobic_gyration_radius", np.nan)
        final_features["hydrophobic_monopole"] = results.get("hydrophobic_monopole", np.nan)
        final_features["hydrophobic_dipole_x"] = results.get("hydrophobic_dipole_x", np.nan)
        final_features["hydrophobic_dipole_y"] = results.get("hydrophobic_dipole_y", np.nan)
        final_features["hydrophobic_dipole_z"] = results.get("hydrophobic_dipole_z", np.nan)

        hydrophobic_Q_tensor = results.get("hydrophobic_quadrupole_tensor")
        if hydrophobic_Q_tensor is not None:
            final_features["hydrophobic_quadrupole_00"] = hydrophobic_Q_tensor[0][0]
            final_features["hydrophobic_quadrupole_01"] = hydrophobic_Q_tensor[0][1]
            final_features["hydrophobic_quadrupole_02"] = hydrophobic_Q_tensor[0][2]
            final_features["hydrophobic_quadrupole_11"] = hydrophobic_Q_tensor[1][1]
            final_features["hydrophobic_quadrupole_12"] = hydrophobic_Q_tensor[1][2]
            final_features["hydrophobic_quadrupole_22"] = hydrophobic_Q_tensor[2][2]
        else:
            for component in ["00", "01", "02", "11", "12", "22"]:
                final_features[f"hydrophobic_quadrupole_{component}"] = np.nan

        final_features["Electric_dipole_x"] = results.get("Electric_dipole_x", np.nan)
        final_features["Electric_dipole_y"] = results.get("Electric_dipole_y", np.nan)
        final_features["Electric_dipole_z"] = results.get("Electric_dipole_z", np.nan)
        final_features["Electric_dipole_magnitude"] = results.get("Electric_dipole_magnitude", np.nan)

        Q_tensor = results.get("Electric_quadrupole_tensor")
        if Q_tensor is not None:
            final_features["Electric_quadrupole_tensor00"] = Q_tensor[0][0]
            final_features["Electric_quadrupole_tensor01"] = Q_tensor[0][1]
            final_features["Electric_quadrupole_tensor02"] = Q_tensor[0][2]
            final_features["Electric_quadrupole_tensor11"] = Q_tensor[1][1]
            final_features["Electric_quadrupole_tensor12"] = Q_tensor[1][2]
            final_features["Electric_quadrupole_tensor22"] = Q_tensor[2][2]
        else:
            for component in ["00", "01", "02", "11", "12", "22"]:
                final_features[f"Electric_quadrupole_tensor{component}"] = np.nan

        return final_features

    def _merge_with_pdb_info(self, df_results: pd.DataFrame, pdb_info_file: str) -> pd.DataFrame:
        """Merge results with PDB information."""
        try:
            pdb_info = pd.read_csv(pdb_info_file)

            # clean pdb file names for merging
            df_results["pdb_file_clean"] = df_results["pdb_file"].str.split("_").str[0]

            # merge
            df_merged = DataProcessingUtils.merge_dataframes_safely(
                df_results, pdb_info, on="pdb_file", how="left"
            )

            # color mapping
            color_mapping = DataProcessingUtils.create_color_mapping()
            df_merged["color"] = df_merged["Type"].map(color_mapping)

            logging.info(f"Results merged with PDB info: {len(df_merged)} entries")
            return df_merged

        except Exception as e:
            logging.warning(f"Could not merge with PDB info: {e}")
            return df_results


class AnalysisReportGenerator:
    """Enhanced report generator with comprehensive visualization support."""

    def __init__(self, config=None):
        self.config = config or CONFIG

    def generate_comprehensive_report(self, df_results: pd.DataFrame,
                                    feature_columns: Optional[List[str]] = None,
                                    target_column: str = 'Type',
                                    run_classification: bool = True,
                                    run_visualization: bool = True,
                                    enhanced_visualization: bool = True,
                                    output_prefix: str = "protein_analysis") -> Dict[str, Any]:

        # plot the data

        feature_columns = feature_columns or STANDARD_FEATURES
        available_features = [f for f in feature_columns if f in df_results.columns]

        if not available_features:
            raise ValueError("No specified features found in the results DataFrame")

        logging.info(f"Generating comprehensive report with {len(available_features)} features")

        report = {
            "data_summary": self._generate_data_summary(df_results, available_features, target_column),
            "feature_columns": available_features
        }

        # classification analysis
        if run_classification:
            logging.info("Running classification analysis...")
            try:
                classification_results = run_classification_pipeline(
                    df=df_results,
                    feature_columns=available_features,
                    config=self.config,
                    assess_overfitting=True,
                    generate_plots=False,
                    save_results=True
                )
                report["classification_results"] = classification_results
                logging.info("Classification analysis completed")
            except Exception as e:
                logging.error(f"Classification analysis failed: {e}")
                report["classification_results"] = None

        # viz
        if run_visualization:
            logging.info("Generating visualizations...")
            visualization_files = {}

            try:
                # Basic visualizations
                basic_viz_files = create_basic_visualization_report(
                    df=df_results,
                    feature_columns=available_features,
                    target_column=target_column,
                    classification_results=report.get("classification_results"),
                    config=self.config
                )
                visualization_files.update(basic_viz_files)
                logging.info("Basic visualizations generated")

                # changed to add more elaborate viz
                if (enhanced_visualization and
                    ENHANCED_VIZ_AVAILABLE and
                    report.get("classification_results") is not None):

                    logging.info("Generating enhanced classification visualizations...")
                    try:
                        from .visualization import create_comprehensive_classification_report

                        enhanced_viz_files = create_comprehensive_classification_report(
                            classification_results=report["classification_results"],
                            config=self.config
                        )

                        if enhanced_viz_files and isinstance(enhanced_viz_files, dict):
                            for category, files in enhanced_viz_files.items():
                                if files:
                                    if category == 'all_plots':
                                        # store all plots under a single key
                                        visualization_files['enhanced_all'] = files
                                    else:
                                        # store individual categories
                                        file_to_store = files[0] if isinstance(files, list) and files else files
                                        if file_to_store:
                                            visualization_files[f'enhanced_{category}'] = file_to_store

                        logging.info("Enhanced classification visualizations generated")

                    except Exception as e:
                        logging.warning(f"Enhanced visualization generation failed: {e}")
                        logging.info("Continuing with basic visualizations only...")

                elif enhanced_visualization and not ENHANCED_VIZ_AVAILABLE:
                    logging.warning("Enhanced visualization requested but not available")
                elif enhanced_visualization and report.get("classification_results") is None:
                    logging.warning("Enhanced visualization requested but no classification results available")

                report["visualization_files"] = visualization_files

            except Exception as e:
                logging.error(f"Visualization generation failed: {e}")
                report["visualization_files"] = {}

        self._save_summary_report(report, output_prefix)

        logging.info("Comprehensive analysis report completed!")
        return report

    def _generate_data_summary(self, df: pd.DataFrame,
                              feature_columns: List[str],
                              target_column: str) -> Dict[str, Any]:
        """Generate summary statistics for the dataset."""
        summary = {
            "total_samples": len(df),
            "feature_count": len(feature_columns),
            "missing_data": df[feature_columns].isnull().sum().to_dict(),
            "feature_statistics": df[feature_columns].describe().to_dict()
        }

        # Class distribution
        if target_column in df.columns:
            summary["class_distribution"] = df[target_column].value_counts().to_dict()
            summary["labeled_samples"] = len(df[df[target_column].isin(['Bacterial', 'Fungal'])])

        return summary

    def _save_summary_report(self, report: Dict[str, Any], output_prefix: str) -> None:
        """Save summary report to JSON and markdown files."""
        import json

        output_dir = self.config.output_dirs['clustering']
        summary_file = os.path.join(output_dir, f"{output_prefix}_summary.json")

        # Convert numpy types to native Python types for JSON serialization
        json_safe_report = self._make_json_safe(report)

        try:
            with open(summary_file, 'w') as f:
                json.dump(json_safe_report, f, indent=2)
            logging.info(f"Summary report saved: {summary_file}")
        except Exception as e:
            logging.warning(f"Could not save JSON summary: {e}")

        # Save as markdown
        self._save_markdown_report(report, output_prefix, output_dir)

    def _make_json_safe(self, obj):
        """Convert numpy/pandas types to JSON-safe Python types."""
        import math
        import numpy as np
        import pandas as pd

        # Handle None
        if obj is None:
            return None

        # Handle NaN/inf values early (before other type checks)
        # Check for float NaN/inf
        if isinstance(obj, float):
            if math.isnan(obj) or math.isinf(obj):
                return None
            return obj

        # Check for numpy scalar NaN/inf
        if isinstance(obj, (np.floating, np.integer)):
            val = obj.item()
            if isinstance(val, float) and (math.isnan(val) or math.isinf(val)):
                return None
            return val

        # Handle numpy bool
        if isinstance(obj, np.bool_):
            return bool(obj)

        # Handle numpy arrays - recursively process elements
        if isinstance(obj, np.ndarray):
            return [self._make_json_safe(item) for item in obj.tolist()]

        # Handle dicts - recursively process values
        if isinstance(obj, dict):
            return {k: self._make_json_safe(v) for k, v in obj.items()}

        # Handle lists and tuples - recursively process elements
        if isinstance(obj, (list, tuple)):
            return [self._make_json_safe(item) for item in obj]

        # Handle pandas DataFrame/Series
        if isinstance(obj, pd.DataFrame):
            return f"DataFrame({obj.shape[0]} rows, {obj.shape[1]} cols)"
        if isinstance(obj, pd.Series):
            return f"Series(length={len(obj)})"

        # Handle sklearn models/transformers
        if hasattr(obj, 'get_params'):
            return str(type(obj).__name__)

        # Handle other objects with __dict__
        if hasattr(obj, '__dict__') and not isinstance(obj, type):
            return str(type(obj).__name__)

        # Check for pandas NA
        try:
            if pd.isna(obj):
                return None
        except (ValueError, TypeError):
            pass

        return obj

    def _save_markdown_report(self, report: Dict[str, Any], output_prefix: str, output_dir: str) -> None:
        """Save summary report as markdown with enhanced visualization info."""
        md_file = os.path.join(output_dir, f"{output_prefix}_report.md")

        try:
            with open(md_file, 'w') as f:
                f.write(f"# Protein Analysis Report\n\n")
                f.write(f"Generated on: {pd.Timestamp.now().strftime('%Y-%m-%d %H:%M:%S')}\n\n")

                # data sum
                if "data_summary" in report:
                    summary = report["data_summary"]
                    f.write("## Data Summary\n\n")
                    f.write(f"- **Total samples**: {summary.get('total_samples', 'N/A')}\n")
                    f.write(f"- **Features analyzed**: {summary.get('feature_count', 'N/A')}\n")
                    f.write(f"- **Labeled samples**: {summary.get('labeled_samples', 'N/A')}\n")

                    if "class_distribution" in summary:
                        f.write("\n### Class Distribution\n")
                        for class_name, count in summary["class_distribution"].items():
                            f.write(f"- {class_name}: {count}\n")

                # classification results
                if "classification_results" in report and report["classification_results"]:
                    class_results = report["classification_results"]
                    f.write("\n## Classification Analysis\n\n")

                    if "best_configuration" in class_results:
                        best = class_results["best_configuration"]
                        f.write(f"- **Best model**: {best.get('model', 'N/A')}\n")
                        f.write(f"- **Best feature set**: {best.get('feature_set', 'N/A')}\n")
                        f.write(f"- **Best score**: {best.get('score', 'N/A'):.4f}\n")

                    if "permutation_test" in class_results:
                        p_val = class_results["permutation_test"]["p_value"]
                        significance = "Significant" if p_val < 0.05 else "Not significant"
                        f.write(f"- **Statistical significance**: {significance} (p={p_val:.4f})\n")

                # general viz
                if "visualization_files" in report:
                    f.write("\n## Generated Visualizations\n\n")

                    # Basic viz
                    f.write("### Basic Visualizations\n")
                    basic_files = {k: v for k, v in report["visualization_files"].items()
                                 if not k.startswith('enhanced_')}
                    for category, filepath in basic_files.items():
                        if filepath and not isinstance(filepath, list):
                            filename = os.path.basename(filepath)
                            f.write(f"- **{category.title()}**: [{filename}]({filename})\n")

                    # more viz
                    enhanced_files = {k: v for k, v in report["visualization_files"].items()
                                    if k.startswith('enhanced_')}
                    if enhanced_files:
                        f.write("\n### Enhanced Classification Visualizations\n")
                        for category, filepath in enhanced_files.items():
                            if filepath:
                                clean_category = category.replace('enhanced_', '').replace('_', ' ').title()
                                if isinstance(filepath, list):
                                    for i, fp in enumerate(filepath):
                                        filename = os.path.basename(fp)
                                        f.write(f"- **{clean_category} {i+1}**: [{filename}]({filename})\n")
                                else:
                                    filename = os.path.basename(filepath)
                                    f.write(f"- **{clean_category}**: [{filename}]({filename})\n")

            logging.info(f"Enhanced markdown report saved: {md_file}")

        except Exception as e:
            logging.warning(f"Could not save markdown report: {e}")


# execution functions
def run_single_protein_analysis(pdb_file: str,
                               pdb_info_file: Optional[str] = None,
                               config=None) -> Dict[str, Any]:
    """single protein run"""
    config = config or CONFIG
    pdb_info_file = pdb_info_file or config.input_dirs['pdb_info_file']

    pipeline = ProteinAnalysisPipeline(config)
    result = pipeline.process_single_pdb(pdb_file, pdb_info_file)

    if result:
        logging.info(f"Single protein analysis completed for {Path(pdb_file).name}")
        return result
    else:
        raise RuntimeError(f"Analysis failed for {pdb_file}")


def run_batch_protein_analysis(pdb_directory: Optional[str] = None,
                              pdb_info_file: Optional[str] = None,
                              generate_report: bool = True,
                              enhanced_visualization: bool = True,
                              run_mutant_analysis: bool = True,
                              max_files: Optional[int] = None,
                              config=None) -> Dict[str, Any]:
    """batch run from a folder."""
    config = config or CONFIG
    pdb_directory = pdb_directory or config.input_dirs['pdb_directory']
    pdb_info_file = pdb_info_file or config.input_dirs['pdb_info_file']

    # Run batch processing
    pipeline = ProteinAnalysisPipeline(config)
    df_results = pipeline.process_directory(
        pdb_directory, pdb_info_file, max_files=max_files
    )

    results = {"dataframe": df_results}

    # viz report
    if generate_report:
        report_generator = AnalysisReportGenerator(config)
        analysis_report = report_generator.generate_comprehensive_report(
            df_results,
            enhanced_visualization=enhanced_visualization
        )
        results.update(analysis_report)

        # Analyze unexpected fungal predictions if classification results are available
        if 'classification_results' in results:
            from .visualization import analyze_fungal_predictions

            print("\nAnalyzing fungal predictions...")
            fungal_analysis = analyze_fungal_predictions(
                results['classification_results'],
                fungal_threshold=0.4  # catch some that are slightly lower than fungal prediction just in case
            )
            results['fungal_prediction_analysis'] = fungal_analysis

    # CSV exports for variant analysis - patched
    print("\n" + "="*60)
    print("EXPORTING COMPREHENSIVE VARIANT ANALYSIS")
    print("="*60)
    
    try:
        exported_csv_files = export_comprehensive_variant_analysis(
            results=results,
            df=df_results,
            feature_columns=STANDARD_FEATURES,
            output_dir=config.output_dirs['clustering'],
            fungal_threshold=0.4
        )

        results['exported_csv_files'] = exported_csv_files
        print(f"Successfully exported {len(exported_csv_files)} CSV files for analysis")

    except Exception as e:
        print(f"Error in comprehensive CSV export: {e}")
        logging.error(f"Comprehensive CSV export failed: {e}")
        results['exported_csv_files'] = []


    # adding a simple mutant analysis
    if run_mutant_analysis:
        print("\n" + "="*60)
        print("RUNNING MUTANT Z-SCORE ANALYSIS")
        print("="*60)

        try:
            mutant_analysis_results = run_mutant_analysis_workflow(
                df=df_results,
                feature_columns=STANDARD_FEATURES,
                config=config,
                p_value_threshold=0.05,
                save_results=True
            )

            results['mutant_analysis'] = mutant_analysis_results

            print("Mutant analysis completed successfully!")

        except Exception as e:
            print(f"Error in mutant analysis: {e}")
            logging.error(f"Mutant analysis failed: {e}")
            results['mutant_analysis'] = None

    return results


# usage
if __name__ == "__main__":
    try:
        # Run batch analysis using paths from CONFIG.input_dirs
        results = run_batch_protein_analysis(
            generate_report=True,
            enhanced_visualization=True,
            run_mutant_analysis=True,
            max_files=5
        )

        print("Enhanced analysis completed successfully!")
        print(f"Processed {len(results['dataframe'])} proteins")

        # to check if all the code is running
        if 'visualization_files' in results:
            basic_count = len([k for k in results['visualization_files'].keys()
                             if not k.startswith('enhanced_')])
            enhanced_count = len([k for k in results['visualization_files'].keys()
                                if k.startswith('enhanced_')])
            print(f"Generated {basic_count} basic and {enhanced_count} enhanced visualizations")

        if 'mutant_analysis' in results and results['mutant_analysis']:
            mutant_results = results['mutant_analysis']
            if 'summary_stats' in mutant_results:
                stats = mutant_results['summary_stats']
                print(f"Mutant analysis: {stats['n_mutant']} mutants analyzed using {stats['n_significant_features']} significant features")
            if 'plot_files' in mutant_results:
                print(f"Generated {len(mutant_results['plot_files'])} mutant analysis plots")

    except Exception as e:
        print(f"Analysis failed: {e}")
        logging.error(f"Analysis failed: {e}")
