# Supplementary material for: Hydrophobic tuning with non-canonical amino acids in a copper metalloenzyme
Source: Nat Chem. 2026 Apr 13;18(7):1269–77. doi: 10.1038/s41557-026-02116-7 (PMC13323077; doi:10.1038/s41557-026-02116-7)
Supplement: Supplementary file 4 — Code related to logP prediction, PDB analysis and redox deconvolution. [file 41557_2026_2116_MOESM4_ESM.zip › Code_lite/PDB_analysis_lite/src/visualization.py]

"""
Visualization module for protein analysis results.
Focused on essential plotting functionality.
"""

import os
import logging
from typing import Dict, List, Optional, Tuple, Any
import numpy as np
import pandas as pd
import matplotlib.pyplot as plt
from scipy import stats
import seaborn as sns
from mpl_toolkits.mplot3d import Axes3D
from sklearn.decomposition import PCA
from sklearn.inspection import permutation_importance
from sklearn.preprocessing import StandardScaler

from typing import Dict, List, Tuple, Optional, Any

# Set global font to Avenir Next if available
import matplotlib.font_manager as fm
avenir_fonts = [f.name for f in fm.fontManager.ttflist if 'Avenir' in f.name]
if 'Avenir Next' in avenir_fonts:
    plt.rcParams['font.family'] = 'Avenir Next'
elif avenir_fonts:
    plt.rcParams['font.family'] = avenir_fonts[0]
# else: use default font

try:
    from .config_utils import CONFIG, DataProcessingUtils, FileUtils
except ImportError:
    CONFIG = None
    class FileUtils:
        @staticmethod
        def ensure_directory(path):
            os.makedirs(path, exist_ok=True)


def safe_get_nested_value(data: Dict, keys: List[str], default=None):
    """Safely get nested dictionary values with proper error handling."""

    current = data
    try:
        for key in keys:
            if isinstance(current, dict) and key in current:
                current = current[key]
            else:
                return default
        return current
    except (KeyError, TypeError, AttributeError):
        return default


class PlotStyleManager:
    # Manages consistent plot styling across all visualizations

    def __init__(self):
        self.setup_style()

    def setup_style(self):
        """Set up consistent matplotlib and seaborn styling."""
        plt.style.use('default')
        sns.set_palette("husl")

        plt.rcParams.update({
            'figure.figsize': (10, 6),
            'figure.dpi': 100,
            'savefig.dpi': 300,
            'savefig.bbox': 'tight',
            'font.size': 10,
            'axes.titlesize': 12,
            'axes.labelsize': 10,
            'legend.fontsize': 9,
        })

    @staticmethod
    def get_color_palette() -> Dict[str, str]:
        #Get consistent color mapping for protein types
        return DataProcessingUtils.create_color_mapping()

    @staticmethod
    def save_plot(fig, filename: str, output_dir: str) -> str:
        #save plot as PNDF
        FileUtils.ensure_directory(output_dir)
        filepath = os.path.join(output_dir, f"{filename}.pdf")
        fig.savefig(filepath, dpi=300, bbox_inches='tight')
        return filepath


class BasicPlotter:
    #Creates essential plots for protein analysis

    def __init__(self, config=None):
        self.config = config or CONFIG
        self.style_manager = PlotStyleManager()
        self.colors = self.style_manager.get_color_palette()

    def plot_pca_analysis(self, df: pd.DataFrame,
                         feature_columns: List[str],
                         target_column: str = 'Type',
                         output_dir: Optional[str] = None,
                         p_value_threshold: float = 0.05,
                         use_significant_features_only: bool = True) -> Tuple[str, Dict[str, Any]]:

        output_dir = output_dir or self.config.output_dirs['clustering']

        labeled_groups = ['Bacterial', 'Fungal']
        df_labeled = df[df[target_column].isin(labeled_groups)].copy()

        significant_features = feature_columns  # Default to all features if significance from MWU is messed up

        if use_significant_features_only and len(df_labeled) >= 4:
            #  MWU tests to identify significant features
            from scipy import stats

            significant_features = []
            feature_p_values = {}

            group1_data = df_labeled[df_labeled[target_column] == labeled_groups[0]]
            group2_data = df_labeled[df_labeled[target_column] == labeled_groups[1]]

            for feature in feature_columns:
                try:
                    data1 = group1_data[feature].dropna()
                    data2 = group2_data[feature].dropna()

                    if len(data1) >= 2 and len(data2) >= 2:
                        # MWU test
                        statistic, p_value = stats.mannwhitneyu(data1, data2, alternative='two-sided')
                        feature_p_values[feature] = p_value

                        if p_value < p_value_threshold:
                            significant_features.append(feature)

                except Exception as e:
                    logging.warning(f"Error calculating statistics for {feature}: {e}")
                    continue

            print(f"Found {len(significant_features)} statistically significant features (p < {p_value_threshold}) out of {len(feature_columns)} total features")
            if len(significant_features) < 2:
                print("Warning: Less than 2 significant features found. Using all features for PCA.")
                significant_features = feature_columns
            else:
                print(f"Significant features: {significant_features[:5]}{'...' if len(significant_features) > 5 else ''}")

        # Prepare data using significant features only
        X = df[significant_features].fillna(0)
        scaler = StandardScaler()
        X_scaled = scaler.fit_transform(X)

        # Perform PCA
        n_components = min(5, len(significant_features))
        pca = PCA(n_components=n_components, random_state=self.config.random_state)
        X_pca = pca.fit_transform(X_scaled)

        # Create comprehensive PCA plot with gridspec layout
        # Row 1: Cumulative variance (small), 3D PCA (large, spanning 2 columns)
        # Row 2: PC1, PC2, PC3 contribution bars
        from matplotlib.gridspec import GridSpec

        fig = plt.figure(figsize=(14, 8))
        gs = GridSpec(2, 3, figure=fig, height_ratios=[1.2, 1], width_ratios=[1, 1.5, 1.5])

        # components array for cumulative variance plot
        components = np.arange(1, n_components + 1)

        # cumulative variance
        cum_var = np.cumsum(pca.explained_variance_ratio_)
        cum_var = np.insert(cum_var, 0, 0)   # Insert 0 at the beginning
        components_with_zero = np.insert(components, 0, 0)

        ax1 = fig.add_subplot(gs[0, 0])
        ax1.plot(components_with_zero, cum_var, 'o-', color="lightgray",
                 markeredgecolor="black", markeredgewidth=0.7, linewidth=2.0)
        ax1.set_xlabel('Number of Components')
        ax1.set_ylabel('Cumulative Explained Variance')
        ax1.set_title('Cumulative Explained Variance')
        ax1.grid(True, alpha=0.3)
        ax1.axhline(y=0.8, color='gray', linestyle='--', alpha=0.7, label='80%')
        ax1.legend()

        # 3D PCA plot (spanning 2 columns)
        ax3 = fig.add_subplot(gs[0, 1:], projection='3d')
        for class_label in df[target_column].unique():
            if pd.notna(class_label):
                mask = df[target_column] == class_label
                ax3.scatter(X_pca[mask, 0], X_pca[mask, 1], X_pca[mask, 2],
                           c=self.colors.get(class_label, 'gray'),
                           label=class_label, alpha=0.7, s=30)
        ax3.set_xlabel(f'PC1 ({pca.explained_variance_ratio_[0]*100:.1f}%)')
        ax3.set_ylabel(f'PC2 ({pca.explained_variance_ratio_[1]*100:.1f}%)')
        ax3.set_zlabel(f'PC3 ({pca.explained_variance_ratio_[2]*100:.1f}%)')
        ax3.set_title('PCA: First Three Components')
        ax3.legend(loc='upper left')

        # Feature contributions for PC1
        ax4 = fig.add_subplot(gs[1, 0])
        feature_contrib = np.abs(pca.components_[0])  # PC1 contributions
        sorted_idx = np.argsort(feature_contrib)[-10:]  # Top 10
        ax4.barh(range(len(sorted_idx)), feature_contrib[sorted_idx], color="lightgray", edgecolor="black", linewidth=1.0)
        ax4.set_yticks(range(len(sorted_idx)))
        ax4.set_yticklabels([significant_features[i] for i in sorted_idx])
        ax4.set_xlabel('Absolute Contribution to PC1')
        ax4.set_title('Feature Contributions to PC1')
        ax4.grid(True, alpha=0.3)

        # Feature contributions for PC2
        ax5 = fig.add_subplot(gs[1, 1])
        feature_contrib = np.abs(pca.components_[1])
        sorted_idx = np.argsort(feature_contrib)[-10:]
        ax5.barh(range(len(sorted_idx)), feature_contrib[sorted_idx], color="lightgray", edgecolor="black", linewidth=1.0)
        ax5.set_yticks(range(len(sorted_idx)))
        ax5.set_yticklabels([significant_features[i] for i in sorted_idx])
        ax5.set_xlabel('Absolute Contribution to PC2')
        ax5.set_title('Feature Contributions to PC2')
        ax5.grid(True, alpha=0.3)

        # Feature contributions for PC3 (if available)
        ax6 = fig.add_subplot(gs[1, 2])
        if n_components >= 3:  # Fix: Add check for PC3 availability
            feature_contrib = np.abs(pca.components_[2])
            sorted_idx = np.argsort(feature_contrib)[-10:]
            ax6.barh(range(len(sorted_idx)), feature_contrib[sorted_idx], color="lightgray", edgecolor="black", linewidth=1.0)
            ax6.set_yticks(range(len(sorted_idx)))
            ax6.set_yticklabels([significant_features[i] for i in sorted_idx])
            ax6.set_xlabel('Absolute Contribution to PC3')
            ax6.set_title('Feature Contributions to PC3')
            ax6.grid(True, alpha=0.3)
        else:
            # If PC3 doesn't exist
            ax6.text(0.5, 0.5, 'PC3 not available\n(insufficient components)',
                    transform=ax6.transAxes, ha='center', va='center', fontsize=12)
            ax6.set_title('Feature Contributions to PC3')

        plt.tight_layout()
        saved_file = self.style_manager.save_plot(fig, "pca_significant_features_analysis", output_dir)
        plt.show()

        # Export PCA source data to CSV files
        # 1. PCA coordinates
        pca_coords_data = {'Sample_Name': df['pdb_file_clean'].values if 'pdb_file_clean' in df.columns else [f"Sample_{i}" for i in range(len(df))],
                          'Type': df[target_column].values,
                          'PC1': X_pca[:, 0],
                          'PC2': X_pca[:, 1]}
        if n_components >= 3:
            pca_coords_data['PC3'] = X_pca[:, 2]
        pca_coords_df = pd.DataFrame(pca_coords_data)
        pca_coords_df.to_csv(os.path.join(output_dir, 'pca_coordinates.csv'), index=False)

        # 2. Cumulative variance
        variance_data = {'Component': list(range(1, n_components + 1)),
                        'Explained_Variance_Ratio': pca.explained_variance_ratio_.tolist(),
                        'Cumulative_Variance': np.cumsum(pca.explained_variance_ratio_).tolist()}
        pd.DataFrame(variance_data).to_csv(os.path.join(output_dir, 'pca_variance_explained.csv'), index=False)

        # 3. Feature loadings (contributions)
        loadings_data = {'Feature': significant_features}
        for i in range(min(3, n_components)):
            loadings_data[f'PC{i+1}_Loading'] = pca.components_[i].tolist()
        pd.DataFrame(loadings_data).to_csv(os.path.join(output_dir, 'pca_feature_loadings.csv'), index=False)

        print(f"PCA source data exported: pca_coordinates.csv, pca_variance_explained.csv, pca_feature_loadings.csv")

        pca_results = {
            'explained_variance_ratio': pca.explained_variance_ratio_.tolist(),
            'cumulative_variance': np.cumsum(pca.explained_variance_ratio_).tolist(),
            'transformed_data': X_pca,
            'n_components': len(pca.explained_variance_ratio_),
            'significant_features_used': significant_features,
            'n_significant_features': len(significant_features),
            'p_value_threshold': p_value_threshold if use_significant_features_only else None
        }

        if use_significant_features_only and 'feature_p_values' in locals():
            pca_results['feature_p_values'] = feature_p_values

        logging.info(f"PCA analysis plot saved: {saved_file}")
        logging.info(f"Used {len(significant_features)} significant features for PCA")

        return saved_file, pca_results

    def plot_feature_distributions(self, df: pd.DataFrame,
                                    feature_columns: List[str],
                                    target_column: str = 'Type',
                                    comparison_classes: List[str] = None,
                                    max_features: int = 30,
                                    output_dir: Optional[str] = None) -> str:
        """
        Single plot showing all features with split violins + swarm.
        In the end, I just used the prism file instead, but I kept this outpiut.
        """

        # output_dir
        output_dir = output_dir or self.config.output_dirs['clustering']

        # prepare data - melt to long format and standardize
        features_to_plot = feature_columns[:max_features]

        # standardize features for comparable scales
        df_scaled = df.copy()
        scaler = StandardScaler()
        df_scaled[features_to_plot] = scaler.fit_transform(df[features_to_plot])

        # melt to long format, retaining PDB ID if available
        id_vars = [target_column]
        if 'pdb_file_clean' in df_scaled.columns:
            id_vars.append('pdb_file_clean')
        elif 'pdb_file' in df_scaled.columns:
            id_vars.append('pdb_file')

        df_long = df_scaled.melt(id_vars=id_vars,
                               value_vars=features_to_plot,
                               var_name='Feature',
                               value_name='Value')

        # plot
        fig, ax = plt.subplots(1, 1, figsize=(max(10, len(features_to_plot)/2), 4))

        # split violin for comparison classes
        if comparison_classes and len(comparison_classes) >= 2:
            for i, class_label in enumerate(comparison_classes[:2]):
                class_data = df_long[df_long[target_column] == class_label]
                sns.violinplot(data=class_data, x='Feature', y='Value',
                              ax=ax, split=True, inner=None,
                              color=self.colors.get(class_label))

        # swarm plot for other classes
        other_classes = [c for c in df[target_column].unique()
                        if c not in (comparison_classes or [])]

        for class_label in other_classes:
            class_data = df_long[df_long[target_column] == class_label]
            marker = 'D' if len(class_data) == len(features_to_plot) else 'o'
            marker_size = 8 if len(class_data) == len(features_to_plot) else 2
            sns.swarmplot(data=class_data, x='Feature', y='Value',
                         ax=ax, color=self.colors.get(class_label),
                         marker=marker, size=marker_size, alpha=0.8)

        ax.set_title('Feature Distributions by Class')
        ax.set_ylabel('Standardized Values')
        plt.xticks(rotation=45)
        plt.tight_layout()

        saved_file = self.style_manager.save_plot(fig, "feature_distributions", output_dir)
        plt.show()

        # Export standardized long-format data to CSV
        csv_file = os.path.join(output_dir, "feature_distributions_data.csv")
        df_long.to_csv(csv_file, index=False)
        print(f"Feature distributions data exported to: {csv_file}")

        return saved_file


    def plot_correlation_matrix(self, df: pd.DataFrame,
                               feature_columns: List[str],
                               output_dir: Optional[str] = None) -> str:

        output_dir = output_dir or self.config.output_dirs['clustering']

        corr_matrix = df[feature_columns].corr()

        fig, ax = plt.subplots(figsize=(7, 6))

        mask = np.triu(np.ones_like(corr_matrix, dtype=bool), k=1)
        sns.heatmap(corr_matrix, mask=mask, annot=False, cmap='RdBu_r', center=0,
                   square=True, fmt='.2f', cbar_kws={"shrink": .8}, ax=ax)

        ax.set_title('Feature Correlation Matrix')
        plt.tight_layout()

        saved_file = self.style_manager.save_plot(fig, "correlation_matrix", output_dir)
        plt.show()

        # Export correlation matrix to CSV
        corr_matrix.to_csv(os.path.join(output_dir, 'correlation_matrix.csv'))
        print(f"Correlation matrix exported to: correlation_matrix.csv")

        logging.info(f"Correlation matrix plot saved: {saved_file}")
        return saved_file

    def plot_classification_results(self, results: Dict[str, Any],
                                   output_dir: Optional[str] = None) -> List[str]:

        output_dir = output_dir or self.config.output_dirs['clustering']
        saved_files = []

        # confusion matrix
        if 'final_model_evaluation' in results and 'confusion_matrix' in results['final_model_evaluation']:
            fig, ax = plt.subplots(figsize=(3, 3))
            cm = np.array(results['final_model_evaluation']['confusion_matrix'])

            sns.heatmap(cm, annot=True, fmt='d', cmap='Blues',
                       xticklabels=['Bacterial', 'Fungal'],
                       yticklabels=['Bacterial', 'Fungal'], ax=ax)

            ax.set_title('Confusion Matrix')
            ax.set_ylabel('True Label')
            ax.set_xlabel('Predicted Label')

            plt.tight_layout()
            saved_file = self.style_manager.save_plot(fig, "confusion_matrix", output_dir)
            saved_files.append(saved_file)
            plt.show()

        return saved_files

    def plot_statistical_comparisons(self, df: pd.DataFrame,
                                   feature_columns: List[str],
                                   group_column: str = 'Type',
                                   output_dir: Optional[str] = None) -> str:
        """Plot statistical comparisons between groups with p-values and effect sizes."""

        output_dir = output_dir or self.config.output_dirs['clustering']

        # filter to labeled data
        labeled_groups = ['Bacterial', 'Fungal']
        df_labeled = df[df[group_column].isin(labeled_groups)].copy()

        if len(df_labeled) < 4:
            logging.warning("Insufficient data for statistical comparisons")
            return ""

        # MWU tests and calculate effect sizes
        from scipy import stats

        test_results = {}
        effect_sizes = {}
        group1_data = df_labeled[df_labeled[group_column] == labeled_groups[0]]
        group2_data = df_labeled[df_labeled[group_column] == labeled_groups[1]]

        for feature in feature_columns:
            try:
                data1 = group1_data[feature].dropna()
                data2 = group2_data[feature].dropna()

                if len(data1) >= 2 and len(data2) >= 2:
                    # MWU test
                    statistic, p_value = stats.mannwhitneyu(data1, data2, alternative='two-sided')
                    test_results[feature] = p_value

                    # CLES magnitude: easiest to quickly understand
                    n1, n2 = len(data1), len(data2)
                    U1 = statistic
                    cles = U1 / (n1 * n2)
                    effect_magnitude = abs(cles - 0.5) * 2
                    effect_sizes[feature] = effect_magnitude

            except Exception as e:
                logging.warning(f"Error calculating statistics for {feature}: {e}")
                continue

        if not test_results:
            logging.warning("No statistical tests could be performed")
            return ""

        # Sort features by descending effect size
        features = list(test_results.keys())
        effect_values = [effect_sizes.get(feat, 0) for feat in features]
        p_values = [test_results[feat] for feat in features]

        # Sort by effect size descending
        sorted_indices = np.argsort(effect_values)[::-1]
        features = [features[i] for i in sorted_indices]
        effect_values = [effect_values[i] for i in sorted_indices]
        p_values = [p_values[i] for i in sorted_indices]

        # Single overlay plot with dual y-axes
        fig, ax1 = plt.subplots(figsize=(10, 5))
        fig.suptitle(f'Statistical Comparisons: {labeled_groups[0]} vs {labeled_groups[1]}', fontsize=14)

        x_pos = np.arange(len(features))

        # Determine bar colors and corresponding darker p-value colors
        bar_colors = []
        pvalue_colors = []
        for p, effect in zip(p_values, effect_values):
            if p < 0.05 and effect >= 0.5:
                bar_colors.append('#90EE90')  # light green
                pvalue_colors.append('#006400')  # dark green
            elif p < 0.1 or effect >= 0.3:
                bar_colors.append('#FFFACD')  # lemon chiffon (light yellow)
                pvalue_colors.append('#DAA520')  # goldenrod (darker yellow)
            else:
                bar_colors.append('#D3D3D3')  # light gray
                pvalue_colors.append('#505050')  # dark gray

        # Left y-axis: Effect size bars
        bars = ax1.bar(x_pos, effect_values, color=bar_colors, alpha=0.8, edgecolor='black', linewidth=0.5)
        ax1.set_ylabel('Effect Size (CLES magnitude)', color='black')
        ax1.set_ylim(0, 1.0)
        ax1.axhline(y=0.5, color='#006400', linestyle='--', alpha=0.5, linewidth=1)
        ax1.axhline(y=0.3, color='#DAA520', linestyle='--', alpha=0.5, linewidth=1)
        ax1.tick_params(axis='y', labelcolor='black')

        # Right y-axis: P-values as scatter (log scale) with matching darker colors
        ax2 = ax1.twinx()
        ax2.scatter(x_pos, p_values, c=pvalue_colors, marker='o', s=60, zorder=5, edgecolors='black', linewidth=0.5)
        ax2.set_ylabel('p-value (log scale)', color='black')
        ax2.set_yscale('log')
        ax2.axhline(y=0.05, color='black', linestyle=':', alpha=0.7, linewidth=1.5)
        ax2.tick_params(axis='y', labelcolor='black')

        # X-axis labels
        ax1.set_xticks(x_pos)
        ax1.set_xticklabels(features, rotation=45, ha='right')
        ax1.set_xlabel('Features (sorted by effect size)')

        # Legend outside
        from matplotlib.lines import Line2D
        legend_elements = [
            plt.Rectangle((0, 0), 1, 1, facecolor='#90EE90', alpha=0.8, edgecolor='black', label='Sig. & Large effect'),
            plt.Rectangle((0, 0), 1, 1, facecolor='#FFFACD', alpha=0.8, edgecolor='black', label='Marginal'),
            plt.Rectangle((0, 0), 1, 1, facecolor='#D3D3D3', alpha=0.8, edgecolor='black', label='Not significant'),
            Line2D([0], [0], marker='o', color='w', markerfacecolor='#006400', markeredgecolor='black', markersize=8, label='p-value (sig.)'),
            Line2D([0], [0], marker='o', color='w', markerfacecolor='#505050', markeredgecolor='black', markersize=8, label='p-value (n.s.)')
        ]
        ax1.legend(handles=legend_elements, bbox_to_anchor=(1.15, 1), loc='upper left')

        ax1.grid(True, alpha=0.3)
        plt.tight_layout()

        saved_file = self.style_manager.save_plot(fig, "statistical_comparisons", output_dir)
        plt.show()

        # print summary of sig results
        significant_features = [feat for feat, p in test_results.items() if p < 0.05]
        large_effect_features = [feat for feat, eff in effect_sizes.items() if eff >= 0.5]

        print(f"\n Statistical Analysis Summary:")
        print(f"Features with significant differences (p<0.05): {len(significant_features)}")
        if significant_features:
            print(f"  {significant_features}")
        print(f"Features with large effect sizes (|r| > 0.5): {len(large_effect_features)}")
        if large_effect_features:
            print(f"  {large_effect_features}")

        logging.info(f" Statistical comparisons plot saved: {saved_file}")
        return saved_file


def create_basic_visualization_report(df: pd.DataFrame,
                                    feature_columns: List[str],
                                    target_column: str = 'Type',
                                    classification_results: Optional[Dict[str, Any]] = None,
                                    config=None) -> Dict[str, str]:
    """Create a basic visualization report with essential plots"""

    config = config or CONFIG
    plotter = BasicPlotter(config)

    saved_files = {}

    try:
        # Feature distributions
        saved_files['distributions'] = plotter.plot_feature_distributions(
            df, feature_columns, target_column, comparison_classes=['Bacterial', 'Fungal']
        )

        # correlation matrix
        saved_files['correlations'] = plotter.plot_correlation_matrix(
            df, feature_columns
        )

        # PCA analysis
        pca_file, pca_results = plotter.plot_pca_analysis(
            df, feature_columns, target_column
        )
        saved_files['pca'] = pca_file

        # stats comparisons
        saved_files['statistics'] = plotter.plot_statistical_comparisons(
            df, feature_columns, target_column
        )

        logging.info(f"Basic visualization report completed: {len(saved_files)} plots created")

    except Exception as e:
        logging.error(f"Error creating visualization report: {e}")

    return saved_files


class ClassificationResultsPlotter(BasicPlotter):
    # Extended plotter for comprehensive classification results visualization.

    def plot_feature_selection_comparison(self, results: Dict[str, Any],
                                        output_dir: Optional[str] = None) -> str:
        """Compare feature selection methods side by side."""
        output_dir = output_dir or self.config.output_dirs['clustering']

        fig, axes = plt.subplots(2, 3, figsize=(10, 6))
        fig.suptitle('Feature Selection Methods Comparison', fontsize=16)

        # axes were being weird
        for i in range(2):
            for j in range(3):
                axes[i, j].text(0.5, 0.5, 'No Data Available',
                               transform=axes[i, j].transAxes,
                               ha='center', va='center', fontsize=12)
                axes[i, j].set_title(f'Method {i*3 + j + 1}')

        # ANOVA
        if ('statistical_feature_selection' in results and
            'ANOVA F-test' in results['statistical_feature_selection']):

            anova_data = results['statistical_feature_selection']['ANOVA F-test']
            if 'scores' in anova_data and 'features' in anova_data:
                scores = np.array(anova_data['scores'])
                features = anova_data['features']

                if len(scores) > 0 and len(features) > 0:
                    # clear the placeholder
                    axes[0,0].clear()

                    # top 10 features
                    n_show = min(10, len(scores))
                    top_idx = np.argsort(scores)[-n_show:]

                    axes[0,0].barh(range(len(top_idx)), scores[top_idx], color="lightgray", edgecolor="black", linewidth=1.0)
                    axes[0,0].set_yticks(range(len(top_idx)))
                    #axes[0,0].set_yticklabels([features[i] for i in top_idx], fontsize=8)
                    if 'selector' in anova_data and hasattr(anova_data['selector'], 'feature_names_in_'):
                        all_features = anova_data['selector'].feature_names_in_
                        axes[0,0].set_yticklabels([all_features[i] for i in top_idx], fontsize=8)
                    else:
                        axes[0,0].set_yticklabels([f'Feature_{i}' for i in top_idx], fontsize=8)

                    axes[0,0].set_title('ANOVA F-test Scores')
                    axes[0,0].set_xlabel('F-Score')

        # Mutual Information
        if ('statistical_feature_selection' in results and
            'Mutual Information' in results['statistical_feature_selection']):

            mi_data = results['statistical_feature_selection']['Mutual Information']
            if 'scores' in mi_data and 'features' in mi_data:
                scores = np.array(mi_data['scores'])
                features = mi_data['features']

                if len(scores) > 0 and len(features) > 0:
                    axes[0,1].clear()

                    n_show = min(10, len(scores))
                    top_idx = np.argsort(scores)[-n_show:]

                    axes[0,1].barh(range(len(top_idx)), scores[top_idx], color="lightgray", edgecolor="black", linewidth=1.0)
                    axes[0,1].set_yticks(range(len(top_idx)))
                    #axes[0,1].set_yticklabels([features[i] for i in top_idx], fontsize=8)
                    if 'selector' in mi_data and hasattr(mi_data['selector'], 'feature_names_in_'):
                        all_features = mi_data['selector'].feature_names_in_
                        axes[0,1].set_yticklabels([all_features[i] for i in top_idx], fontsize=8)
                    else:
                        axes[0,1].set_yticklabels([f'Feature_{i}' for i in top_idx], fontsize=8)
                    axes[0,1].set_title('Mutual Information Scores')
                    axes[0,1].set_xlabel('MI Score')

        # RF
        if ('model_based_feature_selection' in results and
            'Random Forest' in results['model_based_feature_selection']):

            rf_data = results['model_based_feature_selection']['Random Forest']
            if 'importances' in rf_data and 'features' in rf_data:
                importances = np.array(rf_data['importances'])
                features = rf_data['features']

                if len(importances) > 0 and len(features) > 0:
                    axes[0,2].clear()

                    n_show = min(10, len(importances))
                    top_idx = np.argsort(importances)[-n_show:]

                    axes[0,2].barh(range(len(top_idx)), importances[top_idx], color="lightgray", edgecolor="black", linewidth=1.0)
                    axes[0,2].set_yticks(range(len(top_idx)))
                    #axes[0,2].set_yticklabels([features[i] for i in top_idx], fontsize=8)
                    if 'selector' in rf_data and hasattr(rf_data['selector'], 'feature_names_in_'):
                        all_features = rf_data['selector'].feature_names_in_
                        axes[0,2].set_yticklabels([all_features[i] for i in top_idx], fontsize=8)
                    elif 'model' in rf_data and hasattr(rf_data['model'], 'feature_names_in_'):
                        all_features = rf_data['model'].feature_names_in_
                        axes[0,2].set_yticklabels([all_features[i] for i in top_idx], fontsize=8)
                    else:
                        axes[0,2].set_yticklabels([f'Feature_{i}' for i in top_idx], fontsize=8)
                    axes[0,2].set_title('Random Forest Importance')
                    axes[0,2].set_xlabel('Importance')

        # RFE - weird not working try to troubleshoot
        if 'rfe_feature_selection' in results:
            axes[1,0].clear()

            rfe_data = results['rfe_feature_selection']

            # chekc for RFECV selector with grid_scores_
            if 'selector' in rfe_data:
                selector = rfe_data['selector']

                # try to get cv scores from RFECV object
                if hasattr(selector, 'grid_scores_'):
                    try:
                        scores = selector.grid_scores_
                        n_features_range = range(1, len(scores) + 1)

                        axes[1,0].plot(n_features_range, scores, 'o-', color="gray",
                                      markerfacecolor="lightgray", markeredgecolor="black",
                                      linewidth=2, markersize=6)
                        axes[1,0].set_xlabel('Number of Features')
                        axes[1,0].set_ylabel('CV Score')
                        axes[1,0].set_title('RFE: Cross-Validation Scores')
                        axes[1,0].grid(True, alpha=0.3)

                        # Mark optimal number of features
                        if hasattr(selector, 'n_features_'):
                            optimal_n = selector.n_features_
                            optimal_idx = optimal_n - 1 if optimal_n <= len(scores) else np.argmax(scores)
                            optimal_score = scores[optimal_idx]
                            axes[1,0].scatter([optimal_n], [optimal_score], color='red', s=100,
                                             marker='*', label=f'Selected: {optimal_n} features')
                            axes[1,0].legend()

                    except Exception as e:
                        # just i case: show feature ranking as bar plot
                        if 'ranking' in rfe_data and 'features' in rfe_data:
                            features = rfe_data['features'][:10]
                            rankings = [rfe_data['ranking'][i] for i in range(min(10, len(rfe_data['ranking'])))]

                            axes[1,0].barh(range(len(features)), [1/r for r in rankings],
                                          color='lightgray', edgecolor='black', alpha=0.7)
                            axes[1,0].set_yticks(range(len(features)))
                            axes[1,0].set_yticklabels(features, fontsize=8)
                            axes[1,0].set_xlabel('Feature Importance (1/rank)')
                            axes[1,0].set_title('RFE: Selected Features (Top 10)')
                        else:
                            axes[1,0].text(0.5, 0.5, f'RFE: CV scores unavailable\nSelected {rfe_data.get("n_features", "?")} features',
                                          transform=axes[1,0].transAxes, ha='center', va='center', fontsize=10)
                            axes[1,0].set_title('RFE: Feature Selection Complete')
                else:
                    # No grid_scores_, show selected features instead
                    if 'features' in rfe_data:
                        features = rfe_data['features'][:10]  # Top 10
                        n_features = rfe_data.get('n_features', len(features))

                        axes[1,0].barh(range(len(features)), [1] * len(features),
                                      color='lightgray', edgecolor='black', alpha=0.7)
                        axes[1,0].set_yticks(range(len(features)))
                        axes[1,0].set_yticklabels(features, fontsize=8)
                        axes[1,0].set_xlabel('Selected Features')
                        axes[1,0].set_title(f'RFE: {n_features} Selected Features')
                    else:
                        axes[1,0].text(0.5, 0.5, 'RFE: Feature data unavailable',
                                      transform=axes[1,0].transAxes, ha='center', va='center', fontsize=10)
                        axes[1,0].set_title('RFE Feature Selection')
            else:
                axes[1,0].text(0.5, 0.5, 'RFE: No selector found',
                              transform=axes[1,0].transAxes, ha='center', va='center', fontsize=10)
                axes[1,0].set_title('RFE Feature Selection')
        else:
            # No RFE data at all - keep the placeholder
            axes[1,0].set_title('RFE Feature Selection')

        # Feature Stability
        if 'feature_stability' in results and results['feature_stability']:
            axes[1,1].clear()

            stability_data = results['feature_stability']
            if isinstance(stability_data, list) and len(stability_data) > 0:
                features = [item['Feature'] for item in stability_data]
                frequencies = [item['Selection_Frequency'] for item in stability_data]
            elif isinstance(stability_data, dict):
                features = list(stability_data.keys())
                frequencies = list(stability_data.values())
            else:
                features, frequencies = [], []

            if features and frequencies:
                # Sort by frequency and take top 10
                sorted_pairs = sorted(zip(features, frequencies), key=lambda x: x[1], reverse=True)
                sorted_features, sorted_freq = zip(*sorted_pairs[:15])

                colors = ['darkgreen' if f >= 0.8 else 'orange' if f >= 0.5 else 'lightgray' for f in sorted_freq]
                axes[1,1].barh(range(len(sorted_features)), sorted_freq, color=colors, alpha=0.7)
                axes[1,1].set_yticks(range(len(sorted_features)))
                axes[1,1].set_yticklabels(sorted_features, fontsize=8)
                axes[1,1].set_title('Feature Selection Stability')
                axes[1,1].set_xlabel('Selection Frequency')
                axes[1,1].axvline(x=0.8, color='darkgreen', linestyle='--', alpha=0.7, label='High Stability')
                axes[1,1].axvline(x=0.5, color='orange', linestyle='--', alpha=0.7, label='Medium Stability')
                axes[1,1].legend()

        # Forward Selection
        if ('forward_selection' in results and
            'history' in results['forward_selection'] and
            results['forward_selection']['history']):

            axes[1,2].clear()

            history = results['forward_selection']['history']
            if isinstance(history, list) and len(history) > 0:
                features = [item['feature'] for item in history]
                scores = [item['score'] for item in history]

                if features and scores:
                    axes[1,2].plot(range(1, len(features)+1), scores, 'o-', color="lightgray", markeredgecolor="black", markeredgewidth=1, linewidth=4, markersize=12)
                    axes[1,2].set_xlabel('Step')
                    axes[1,2].set_ylabel('CV Accuracy')
                    axes[1,2].set_title('Forward Selection Progress')
                    axes[1,2].grid(True, alpha=0.3)

                    # annotate features if only a few
                    if len(features) <= 8:
                        for i, (feat, score) in enumerate(zip(features, scores)):
                            axes[1,2].annotate(feat, (i+1, score), textcoords="offset points",
                                              xytext=(0,10), ha='center', fontsize=8)

        plt.tight_layout()
        saved_file = self.style_manager.save_plot(fig, "feature_selection_comparison", output_dir)
        plt.show()

        return saved_file

    def plot_model_performance_comparison(self, results: Dict[str, Any],
                                        output_dir: Optional[str] = None) -> str:
        """Compare model performance across different feature sets."""
        output_dir = output_dir or self.config.output_dirs['clustering']

        if 'model_evaluations' not in results:
            return ""

        evaluations = results['model_evaluations']

        feature_sets = list(evaluations.keys())
        models = ['LogisticRegression', 'RandomForest', 'SVC']

        heatmap_data = []
        for feature_set in feature_sets:
            row = []
            for model in models:
                if model in evaluations[feature_set]:
                    score = evaluations[feature_set][model]['mean_accuracy']
                    row.append(score)
                else:
                    row.append(np.nan)
            heatmap_data.append(row)

        heatmap_data = np.array(heatmap_data)

        fig, ax1 = plt.subplots(1, 1, figsize=(5, 5))
        sns.heatmap(heatmap_data, xticklabels=models, yticklabels=feature_sets,
                   annot=True, fmt='.3f', cmap='Blues', ax=ax1,
                   cbar_kws={'label': 'CV Accuracy'})
        ax1.set_title('Model Performance Heatmap')
        ax1.set_xlabel('Models')
        ax1.set_ylabel('Feature Sets')
        plt.tight_layout()
        saved_file = self.style_manager.save_plot(fig, "model_performance_comparison", output_dir)
        plt.show()

        return saved_file

    def plot_prediction_analysis(self, results: Dict[str, Any],
                                output_dir: Optional[str] = None) -> str:
        """Analyze predictions on unlabeled data with confidence scores."""

        output_dir = output_dir or self.config.output_dirs['clustering']
        if 'unlabeled_predictions' not in results:
            return ""

        pred_data = results['unlabeled_predictions']
        predictions = pred_data['predictions']
        probabilities = np.array(pred_data['probabilities'])
        confidence = pred_data['confidence']

        # sample names from unlabeled data
        if 'data_preparation' in results and 'unlabeled_data' in results['data_preparation']:
            unlabeled_df = results['data_preparation']['unlabeled_data']
            sample_names = unlabeled_df['pdb_file_clean'].values if 'pdb_file_clean' in unlabeled_df.columns else [f"Sample_{i}" for i in range(len(predictions))]
        else:
            sample_names = [f"Sample_{i}" for i in range(len(predictions))]

        fig, ax = plt.subplots(1, 1, figsize=(4, 4))
        fig.suptitle('Unlabeled Data Predictions Analysis', fontsize=16)

        # Scatter: confidence vs Fungal Probability
        fungal_probs = probabilities[:, 1]

        colors_pred = []
        for pred in predictions:
            if 'Fungal' in str(pred):
                colors_pred.append('red')
            elif 'Bacterial' in str(pred):
                colors_pred.append('gray')
            else:
                colors_pred.append('gray')

        scatter = ax.scatter(fungal_probs, confidence, c=colors_pred, alpha=0.7, s=80, edgecolors='black')
        ax.set_xlabel('P(Fungal)')
        ax.set_ylabel('Prediction Confidence')
        ax.set_title('Confidence vs Fungal Probability')
        ax.grid(True, alpha=0.3)

        # add threshold lines
        ax.axvline(x=0.5, color='black', linestyle='--', alpha=0.5, label='Decision Boundary')
        ax.axhline(y=0.7, color='orange', linestyle='--', alpha=0.7, label='Low Confidence')
        ax.legend()

        # annotate samples with high fungal probability or low confidence
        for i, (f_prob, conf, pred) in enumerate(zip(fungal_probs, confidence, predictions)):
            if f_prob >= 0.4 or conf < 0.7:
                ax.annotate(sample_names[i], (f_prob, conf),
                                textcoords="offset points", xytext=(5,5),
                                ha='left', fontsize=8, alpha=0.8)

        plt.tight_layout()
        saved_file = self.style_manager.save_plot(fig, "prediction_analysis", output_dir)
        plt.show()

        return saved_file

    def plot_validation_analysis(self, results: Dict[str, Any],
                                output_dir: Optional[str] = None) -> str:
        """Plot validation results focusing on permutation test with key metrics annotated."""

        output_dir = output_dir or self.config.output_dirs['clustering']

        fig, ax = plt.subplots(1, 1, figsize=(4, 4))

        # permutation test results
        if 'permutation_test' in results:
            perm_data = results['permutation_test']
            permuted_scores = perm_data['permuted_scores']
            p_value = perm_data['p_value']

            # actual score from final model evaluation
            actual_score = results.get('final_model_evaluation', {}).get('accuracy', 0)

            ax.hist(permuted_scores, bins=30, alpha=0.7, color='lightblue',
                   label=f'Permuted (n={len(permuted_scores)})')
            ax.axvline(x=actual_score, color='red', linewidth=3,
                      label=f'Actual Score: {actual_score:.3f}')

            # Add LOO accuracy line if available
            if 'leave_one_out' in results:
                loo_accuracy = results['leave_one_out']['accuracy']
                ax.axvline(x=loo_accuracy, color='purple', linewidth=2, linestyle='--',
                          label=f'LOO CV: {loo_accuracy:.3f}')

            # add AUC line if available
            if 'final_model_evaluation' in results:
                final_eval = results['final_model_evaluation']
                auc = final_eval.get('auc', 0)
                if auc > 0:
                    ax.axvline(x=auc, color='green', linewidth=2, linestyle=':',
                              label=f'AUC: {auc:.3f}')

            ax.set_xlabel('Score')
            ax.set_ylabel('Frequency')
            ax.set_title(f'Permutation Test Validation (p-value: {p_value:.6f})')
            ax.legend()
            ax.grid(True, alpha=0.3)

            metrics_text = []
            if 'final_model_evaluation' in results:
                accuracy = results['final_model_evaluation'].get('accuracy', 0)
                metrics_text.append(f"Model Accuracy: {accuracy:.3f}")

            if 'leave_one_out' in results:
                loo_acc = results['leave_one_out']['accuracy']
                metrics_text.append(f"LOO CV Accuracy: {loo_acc:.3f}")

            if 'final_model_evaluation' in results:
                auc = results['final_model_evaluation'].get('auc', 0)
                if auc > 0:
                    metrics_text.append(f"AUC: {auc:.3f}")

            if metrics_text:
                ax.text(0.02, 0.98, '\n'.join(metrics_text),
                       transform=ax.transAxes, verticalalignment='top',
                       bbox=dict(boxstyle='round', facecolor='white', alpha=0.8),
                       fontsize=10)

        plt.tight_layout()
        saved_file = self.style_manager.save_plot(fig, "validation_analysis", output_dir)
        plt.show()

        return saved_file

    def plot_comprehensive_classification_report(self, results: Dict[str, Any],
                                               output_dir: Optional[str] = None) -> List[str]:
        """Create a comprehensive visualization report for classification results."""

        output_dir = output_dir or self.config.output_dirs['clustering']
        saved_files = []

        try:
            # feature selection comparison
            file1 = self.plot_feature_selection_comparison(results, output_dir)
            if file1:
                saved_files.append(file1)

            # model performance comparison
            file2 = self.plot_model_performance_comparison(results, output_dir)
            if file2:
                saved_files.append(file2)

            # prediction analysis
            file3 = self.plot_prediction_analysis(results, output_dir)
            if file3:
                saved_files.append(file3)

            #validation analysis
            file4 = self.plot_validation_analysis(results, output_dir)
            if file4:
                saved_files.append(file4)


            if 'final_model_evaluation' in results:
                file5 = self.plot_classification_results(results, output_dir)
                if file5:
                    saved_files.extend(file5)

        except Exception as e:
            print(f"Error creating comprehensive report: {e}")

        return saved_files


# Enhanced convenience function
def create_comprehensive_classification_report(classification_results: Dict[str, Any],
                                             config=None) -> Dict[str, List[str]]:
    """Create comprehensive visualization report for classification results"""

    config = config or CONFIG
    plotter = ClassificationResultsPlotter(config)

    saved_files = plotter.plot_comprehensive_classification_report(classification_results)

    return {
        'all_plots': saved_files,
        'feature_selection': [f for f in saved_files if 'feature_selection' in f],
        'model_performance': [f for f in saved_files if 'performance' in f],
        'predictions': [f for f in saved_files if 'prediction' in f],
        'validation': [f for f in saved_files if 'validation' in f],
        'confusion': [f for f in saved_files if 'confusion' in f]
    }


class PredictionAnalyzer:
    # Analyzes feature contributions to fungal predictions

    def __init__(self, config=None):
        self.config = config or CONFIG


    def _analyze_all_predictions_features(self,
                                        unlabeled_df: pd.DataFrame,
                                        feature_columns: List[str],
                                        fungal_indices: np.ndarray,
                                        bacterial_indices: np.ndarray,
                                        p_value_threshold: float = 0.05,
                                        cles_threshold: float = 0.3) -> Dict[str, Any]:
        """Analyze feature differences for all predictions with outlier detection."""

        # First, get the statistically significant features with high effect sizes
        fungal_features = unlabeled_df.iloc[fungal_indices][feature_columns]
        bacterial_features = unlabeled_df.iloc[bacterial_indices][feature_columns]

        significant_features = []
        feature_stats = {}

        for feature in feature_columns:
            fungal_vals = fungal_features[feature].dropna()
            bacterial_vals = bacterial_features[feature].dropna()

            if len(fungal_vals) > 0 and len(bacterial_vals) > 0:
                # Statistical test
                from scipy import stats
                if len(fungal_vals) >= 2 and len(bacterial_vals) >= 2:
                    stat, p_value = stats.mannwhitneyu(fungal_vals, bacterial_vals,
                                                      alternative='two-sided')

                    # Calculate CLES effect size
                    n1, n2 = len(fungal_vals), len(bacterial_vals)
                    U1 = stat
                    cles = U1 / (n1 * n2)
                    effect_magnitude = abs(cles - 0.5) * 2

                    # Check if feature meets significance and effect size criteria
                    if p_value < p_value_threshold and effect_magnitude > cles_threshold:
                        significant_features.append(feature)
                        feature_stats[feature] = {
                            'p_value': p_value,
                            'cles_magnitude': effect_magnitude,
                            'bacterial_mean': bacterial_vals.mean(),
                            'bacterial_std': bacterial_vals.std()
                        }

        if not significant_features:
            return {'significant_features': [], 'all_sample_data': {}}

        # Calculate standardized differences for ALL samples using significant features
        all_sample_data = {}
        all_indices = np.concatenate([fungal_indices, bacterial_indices])

        for idx in all_indices:
            sample_name = unlabeled_df.iloc[idx]['pdb_file_clean'] if 'pdb_file_clean' in unlabeled_df.columns else f"Sample_{idx}"
            sample_data = {}

            for feature in significant_features:
                sample_val = unlabeled_df.iloc[idx][feature]
                bacterial_mean = feature_stats[feature]['bacterial_mean']
                bacterial_std = feature_stats[feature]['bacterial_std']

                if not pd.isna(sample_val) and bacterial_std > 0:
                    standardized_diff = (sample_val - bacterial_mean) / bacterial_std
                    sample_data[feature] = standardized_diff

            all_sample_data[sample_name] = {
                'features': sample_data,
                'is_fungal': idx in fungal_indices,
                'sample_idx': idx
            }

        return {
            'significant_features': significant_features,
            'feature_stats': feature_stats,
            'all_sample_data': all_sample_data
        }

    def _detect_outliers(self, values: np.ndarray, method: str = 'iqr') -> np.ndarray:
        """Detect outliers using IQR method."""
        if method == 'iqr':
            Q1 = np.percentile(values, 25)
            Q3 = np.percentile(values, 75)
            IQR = Q3 - Q1
            lower_bound = Q1 - 1.5 * IQR
            upper_bound = Q3 + 1.5 * IQR
            return (values < lower_bound) | (values > upper_bound)
        elif method == 'zscore':
            z_scores = np.abs((values - np.mean(values)) / np.std(values))
            return z_scores > 2.5
        else:
            return np.zeros(len(values), dtype=bool)

    def _plot_all_predictions_analysis(self,
                                     all_predictions_analysis: Dict[str, Any]) -> plt.Figure:
        """Plot standardized differences for all predictions with outlier detection."""

        significant_features = all_predictions_analysis['significant_features']
        all_sample_data = all_predictions_analysis['all_sample_data']

        if not significant_features or not all_sample_data:
            fig, ax = plt.subplots(1, 1, figsize=(8, 4))
            ax.text(0.5, 0.5, 'No statistically significant features\nwith high effect sizes found',
                    transform=ax.transAxes, ha='center', va='center', fontsize=14)
            ax.set_title('All Predictions Analysis: Standardized Differences')
            return fig

        # Prepare data for plotting
        n_features = len(significant_features)
        n_samples = len(all_sample_data)

        # Create figure with appropriate size
        fig, axes = plt.subplots(1, n_features, figsize=(4 * n_features, 6))
        if n_features == 1:
            axes = [axes]

        fig.suptitle('All Predictions Analysis: Standardized Differences for Significant Features', fontsize=16)

        for feat_idx, feature in enumerate(significant_features):
            ax = axes[feat_idx]

            # Collect all values for this feature
            sample_names = []
            standardized_diffs = []
            is_fungal_list = []

            for sample_name, sample_info in all_sample_data.items():
                if feature in sample_info['features']:
                    sample_names.append(sample_name)
                    standardized_diffs.append(sample_info['features'][feature])
                    is_fungal_list.append(sample_info['is_fungal'])

            if not standardized_diffs:
                ax.text(0.5, 0.5, f'No valid data\nfor {feature}',
                       transform=ax.transAxes, ha='center', va='center')
                ax.set_title(feature)
                continue

            standardized_diffs = np.array(standardized_diffs)
            is_fungal_array = np.array(is_fungal_list)

            # Detect outliers
            outliers = self._detect_outliers(standardized_diffs)

            # Create x-positions for scatter plot
            x_positions = np.arange(len(standardized_diffs))

            # Plot points with different colors and markers
            for i, (x, y, is_fungal, is_outlier, name) in enumerate(
                    zip(x_positions, standardized_diffs, is_fungal_array, outliers, sample_names)):

                if is_outlier:
                    if is_fungal:
                        color = 'red'
                        marker = '^'
                        label = 'Fungal Outlier' if i == 0 else ""
                    else:
                        color = 'orange'
                        marker = 'v'
                        label = 'Bacterial Outlier' if i == 0 else ""
                    markersize = 8
                    alpha = 1.0
                else:
                    if is_fungal:
                        color = 'darkblue'
                        marker = 'o'
                        label = 'Fungal' if i == 0 else ""
                    else:
                        color = 'lightgray'
                        marker = 'o'
                        label = 'Bacterial' if i == 0 else ""
                    markersize = 6
                    alpha = 0.7

                ax.scatter(x, y, c=color, marker=marker, s=markersize**2,
                          alpha=alpha, edgecolors='black', linewidth=0.5)

            # Add horizontal reference lines
            ax.axhline(y=0, color='black', linestyle='-', alpha=0.3, linewidth=1)
            ax.axhline(y=1, color='gray', linestyle='--', alpha=0.5, label='1 SD')
            ax.axhline(y=-1, color='gray', linestyle='--', alpha=0.5)
            ax.axhline(y=2, color='orange', linestyle='--', alpha=0.5, label='2 SD')
            ax.axhline(y=-2, color='orange', linestyle='--', alpha=0.5)

            # Customize plot
            ax.set_xlabel('Sample Index')
            ax.set_ylabel('Standardized Difference\n(Sample - Bacterial Mean) / SD')
            ax.set_title(f'{feature}\n(p={all_predictions_analysis["feature_stats"][feature]["p_value"]:.4f}, '
                        f'CLES={all_predictions_analysis["feature_stats"][feature]["cles_magnitude"]:.3f})')
            ax.grid(True, alpha=0.3)

            # Add legend only to first subplot
            if feat_idx == 0:
                # Create custom legend
                legend_elements = [
                    plt.Line2D([0], [0], marker='o', color='w', markerfacecolor='darkblue',
                              markersize=8, alpha=0.7, markeredgecolor='black', label='Fungal'),
                    plt.Line2D([0], [0], marker='o', color='w', markerfacecolor='lightgray',
                              markersize=8, alpha=0.7, markeredgecolor='black', label='Bacterial'),
                    plt.Line2D([0], [0], marker='^', color='w', markerfacecolor='red',
                              markersize=8, markeredgecolor='black', label='Fungal Outlier'),
                    plt.Line2D([0], [0], marker='v', color='w', markerfacecolor='orange',
                              markersize=8, markeredgecolor='black', label='Bacterial Outlier')
                ]
                ax.legend(handles=legend_elements, loc='upper right', fontsize=10)

            # Annotate outliers with sample names
            for i, (x, y, is_outlier, name) in enumerate(
                    zip(x_positions, standardized_diffs, outliers, sample_names)):
                if is_outlier:
                    ax.annotate(name, (x, y), xytext=(5, 5),
                               textcoords='offset points', fontsize=8,
                               ha='left', va='bottom', alpha=0.8,
                               bbox=dict(boxstyle='round,pad=0.3', facecolor='white', alpha=0.7))

        plt.tight_layout()
        return fig

    def analyze_fungal_predictions(self,
                                  results: Dict[str, Any],
                                  fungal_threshold: float = 0.4,
                                  output_dir: Optional[str] = None) -> Dict[str, Any]:

        """Comprehensive analysis of samples predicted as Fungal with specified probability threshold"""

        if 'unlabeled_predictions' not in results:
            logging.warning("No unlabeled predictions found in results")
            return {}

        # extract prediction data
        pred_data = results['unlabeled_predictions']
        predictions = np.array(pred_data['predictions'])
        probabilities = np.array(pred_data['probabilities'])
        confidence = np.array(pred_data['confidence'])

        # unlabeled data and feature information
        data_prep = results['data_preparation']
        unlabeled_df = data_prep['unlabeled_data']

        # try to assign feature columns from multiple possible locations
        if 'feature_columns' in data_prep:
            feature_columns = data_prep['feature_columns']
        elif 'feature_columns' in results:
            feature_columns = results['feature_columns']
        else:
            numeric_cols = unlabeled_df.select_dtypes(include=[np.number]).columns.tolist()
            exclude_cols = ['pdb_file', 'pdb_file_clean', 'Type', 'color']
            feature_columns = [col for col in numeric_cols if col not in exclude_cols]
            logging.warning(f"Feature columns not found in results, using inferred columns: {feature_columns}")

        final_model = results.get('final_model')

        # find samples predicted as Fungal with >40% probability
        fungal_probabilities = probabilities[:, 1]
        fungal_indices = np.where(fungal_probabilities >= fungal_threshold)[0]
        bacterial_indices = np.where(fungal_probabilities < fungal_threshold)[0]

        analysis_results = {
            'fungal_prediction_indices': fungal_indices,
            'bacterial_prediction_indices': bacterial_indices,
            'fungal_threshold': fungal_threshold,
            'n_fungal': len(fungal_indices),
            'n_bacterial': len(bacterial_indices)
        }

        if len(fungal_indices) == 0:
            logging.info("No samples predicted as Fungal above threshold!")
            return analysis_results

        print(f"Found {len(fungal_indices)} samples predicted as Fungal (probability >= {fungal_threshold})")

        # analyze feature differences (using fungal vs bacterial)
        feature_analysis = self._analyze_feature_differences(
            unlabeled_df, feature_columns, fungal_indices, bacterial_indices
        )
        analysis_results['feature_analysis'] = feature_analysis

        # model-based feature importance for fungal predictions
        if final_model is not None:
            model_analysis = self._analyze_model_contributions(
                results, fungal_indices, feature_columns
            )
            analysis_results['model_analysis'] = model_analysis

        #visualizations
        if output_dir:
            plot_files = self._create_fungal_prediction_plots(
                analysis_results, unlabeled_df, feature_columns,
                predictions, probabilities, confidence, output_dir
            )
            analysis_results['plot_files'] = plot_files

        return analysis_results

    def _analyze_feature_differences(self,
                                   unlabeled_df: pd.DataFrame,
                                   feature_columns: List[str],
                                   fungal_indices: np.ndarray,
                                   bacterial_indices: np.ndarray) -> Dict[str, Any]:
        """Analyze feature value differences between fungal and bacterial predictions."""

        # Extract feature values
        fungal_features = unlabeled_df.iloc[fungal_indices][feature_columns]
        bacterial_features = unlabeled_df.iloc[bacterial_indices][feature_columns]

        feature_stats = {}

        for feature in feature_columns:
            fungal_vals = fungal_features[feature].dropna()
            bacterial_vals = bacterial_features[feature].dropna()

            if len(fungal_vals) > 0 and len(bacterial_vals) > 0:
                # Calculate stats
                fungal_mean = fungal_vals.mean()
                bacterial_mean = bacterial_vals.mean()
                fungal_std = fungal_vals.std()
                bacterial_std = bacterial_vals.std()

                raw_diff = fungal_mean - bacterial_mean
                standardized_diff = raw_diff / bacterial_std if bacterial_std > 0 else 0

                # effect size (cohen))
                pooled_std = np.sqrt(((len(fungal_vals)-1)*fungal_std**2 +
                                    (len(bacterial_vals)-1)*bacterial_std**2) /
                                   (len(fungal_vals) + len(bacterial_vals) - 2))

                cohens_d = (fungal_mean - bacterial_mean) / pooled_std if pooled_std > 0 else 0

                # statistical test
                from scipy import stats
                if len(fungal_vals) >= 2 and len(bacterial_vals) >= 2:
                    stat, p_value = stats.mannwhitneyu(fungal_vals, bacterial_vals,
                                                      alternative='two-sided')
                else:
                    p_value = np.nan

                feature_stats[feature] = {
                    'fungal_mean': fungal_mean,
                    'bacterial_mean': bacterial_mean,
                    'fungal_std': fungal_std,
                    'bacterial_std': bacterial_std,
                    'standardized_difference': standardized_diff,
                    'cohens_d': cohens_d,
                    'p_value': p_value,
                    'effect_size_category': self._categorize_effect_size(abs(cohens_d))
                }

        # sort by effect size
        sorted_features = sorted(feature_stats.items(),
                               key=lambda x: abs(x[1]['cohens_d']),
                               reverse=True)

        return {
            'feature_statistics': dict(sorted_features),
            'top_differentiating_features': [f[0] for f in sorted_features[:5]]
        }

    def _analyze_model_contributions(self,
                                   results: Dict[str, Any],
                                   fungal_indices: np.ndarray,
                                   feature_columns: List[str]) -> Dict[str, Any]:
        """Analyze model-specific contributions to fungal predictions."""

        final_model = results['final_model']
        unlabeled_df = results['data_preparation']['unlabeled_data']
        scaler = results['data_preparation']['scaler']

        # best feature set used by the final model
        best_config = results['best_configuration']
        if 'feature_set' in best_config:
            # map feature set name to actual features
            feature_sets = {
                'forward_features': results.get('forward_selection', {}).get('features', []),
                'anova_features': results.get('statistical_feature_selection', {}).get('ANOVA F-test', {}).get('features', []),
                'mutual_info_features': results.get('statistical_feature_selection', {}).get('Mutual Information', {}).get('features', []),
                'rf_features': results.get('model_based_feature_selection', {}).get('Random Forest', {}).get('features', []),
                'l1_features': results.get('model_based_feature_selection', {}).get('Logistic Regression L1', {}).get('features', []),
                'rfe_features': results.get('rfe_feature_selection', {}).get('features', []),
                'consensus_features': results.get('consensus_features', [])
            }

            used_features = feature_sets.get(best_config['feature_set'], feature_columns)
        else:
            used_features = feature_columns

        # prep data for the specific features used by the model
        available_features = [f for f in used_features if f in unlabeled_df.columns]
        feature_indices = [feature_columns.index(f) for f in available_features if f in feature_columns]

        X_unlabeled = unlabeled_df[available_features].fillna(0)
        X_unlabeled_scaled = scaler.transform(unlabeled_df[feature_columns].fillna(0))[:, feature_indices]

        # fungal prediction samples
        X_fungal = X_unlabeled_scaled[fungal_indices]

        model_analysis = {
            'used_features': available_features,
            'n_features_used': len(available_features)
        }

        # feature importance from the model
        if hasattr(final_model, 'feature_importances_'):
            # RF
            importance_scores = final_model.feature_importances_
            model_analysis['model_feature_importance'] = dict(zip(available_features, importance_scores))

        elif hasattr(final_model, 'coef_'):
            # linear
            coef_scores = np.abs(final_model.coef_[0])
            model_analysis['model_coefficients'] = dict(zip(available_features, coef_scores))

        if len(fungal_indices) > 1:
            X_fungal_repeated = np.tile(X_fungal, (max(2, 10 // len(X_fungal)), 1))
            y_fungal_repeated = np.tile(final_model.predict(X_fungal), max(2, 10 // len(X_fungal)))

            try:
                perm_importance = permutation_importance(
                    final_model, X_fungal_repeated, y_fungal_repeated,
                    n_repeats=10, random_state=42, scoring='accuracy'
                )

                model_analysis['permutation_importance'] = dict(
                    zip(available_features, perm_importance.importances_mean)
                )
            except Exception as e:
                logging.warning(f"Could not compute permutation importance: {e}")

        return model_analysis

    def _categorize_effect_size(self, cohens_d: float) -> str:
        """Categorize Cohen's d effect size."""
        if cohens_d >= 0.8:
            return "Large"
        elif cohens_d >= 0.5:
            return "Medium"
        elif cohens_d >= 0.2:
            return "Small"
        else:
            return "Negligible"

    def _create_fungal_prediction_plots(self,
                                       analysis_results: Dict[str, Any],
                                       unlabeled_df: pd.DataFrame,
                                       feature_columns: List[str],
                                       predictions: np.ndarray,
                                       probabilities: np.ndarray,
                                       confidence: np.ndarray,
                                       output_dir: str) -> List[str]:
        """Create comprehensive plots for fungal prediction analysis."""

        from .config_utils import FileUtils
        FileUtils.ensure_directory(output_dir)

        plot_files = []

        fungal_indices = analysis_results['fungal_prediction_indices']
        bacterial_indices = analysis_results['bacterial_prediction_indices']


        # Sample-specific analysis plot (existing)
        fig2 = self._plot_sample_analysis(
            unlabeled_df, feature_columns, fungal_indices, bacterial_indices,
            predictions, probabilities, confidence
        )

        file2 = os.path.join(output_dir, "fungal_predictions_sample_analysis.pdf")
        fig2.savefig(file2, dpi=300, bbox_inches='tight')
        plot_files.append(file2)
        plt.show()

        # NEW: All predictions analysis with outlier detection
        all_predictions_analysis = self._analyze_all_predictions_features(
            unlabeled_df, feature_columns, fungal_indices, bacterial_indices
        )

        if all_predictions_analysis['significant_features']:
            fig3 = self._plot_all_predictions_analysis(all_predictions_analysis)

            file3 = os.path.join(output_dir, "all_predictions_standardized_differences.pdf")
            fig3.savefig(file3, dpi=300, bbox_inches='tight')
            plot_files.append(file3)
            plt.show()

            # Print summary of outliers found
            outlier_info = []
            for sample_name, sample_info in all_predictions_analysis['all_sample_data'].items():
                sample_values = list(sample_info['features'].values())
                if sample_values:
                    outliers = self._detect_outliers(np.array(sample_values))
                    if any(outliers):
                        prediction_type = "Fungal" if sample_info['is_fungal'] else "Bacterial"
                        outlier_info.append(f"{sample_name} ({prediction_type})")

            if outlier_info:
                print(f"\nOutliers detected in {len(outlier_info)} samples:")
                for info in outlier_info[:10]:  # Show first 10
                    print(f"  - {info}")
                if len(outlier_info) > 10:
                    print(f"  ... and {len(outlier_info) - 10} more")

        return plot_files


    def _plot_sample_analysis(self,
                            unlabeled_df: pd.DataFrame,
                            feature_columns: List[str],
                            fungal_indices: np.ndarray,
                            bacterial_indices: np.ndarray,
                            predictions: np.ndarray,
                            probabilities: np.ndarray,
                            confidence: np.ndarray) -> plt.Figure:
        """Plot individual sample analysis - creates feature difference plots for each fungal prediction."""

        # sample names
        if 'pdb_file_clean' in unlabeled_df.columns:
            sample_names = unlabeled_df['pdb_file_clean'].values
        else:
            sample_names = [f"Sample_{i}" for i in range(len(unlabeled_df))]

        n_fungal = len(fungal_indices)

        if n_fungal == 0:
            # return empty plot if no fungal predictions
            fig, ax = plt.subplots(1, 1, figsize=(6, 3))
            ax.text(0.5, 0.5, 'No Fungal Predictions Found',
                    transform=ax.transAxes, ha='center', va='center', fontsize=16)
            ax.set_title('Individual Sample Analysis')
            return fig

        # Calculate number of rows needed (3 columns per sample: Cohen's d, p-values, mean differences)
        n_cols = 3
        n_rows = n_fungal

        fig, axes = plt.subplots(n_rows, n_cols, figsize=(9, 4 * n_rows))
        fig.suptitle(f'Individual Fungal Sample Analysis ({n_fungal} samples)', fontsize=16)

        # if where there's only one fungal sample (axes won't be 2D)
        if n_fungal == 1:
            axes = axes.reshape(1, -1)

        # bacterial data for comparison
        bacterial_df = unlabeled_df.iloc[bacterial_indices]

        for row, fungal_idx in enumerate(fungal_indices):
            sample_name = sample_names[fungal_idx]

            # find this specific fungal-like sample
            fungal_sample = unlabeled_df.iloc[fungal_idx:fungal_idx+1]  # Keep as DataFrame

            # calculate statistics comparing this sample to all bacterial samples
            feature_stats = {}
            for feature in feature_columns:
                if feature in unlabeled_df.columns:
                    try:
                        # Single fungal-like sample value
                        fungal_val = fungal_sample[feature].iloc[0]

                        # all bacterial values
                        bacterial_vals = bacterial_df[feature].dropna()

                        if len(bacterial_vals) >= 2 and not pd.isna(fungal_val):
                            # mean diff
                            bacterial_mean = bacterial_vals.mean()
                            bacterial_std = bacterial_vals.std()
                            raw_diff = fungal_val - bacterial_mean
                            standardized_diff = raw_diff / bacterial_std if bacterial_std > 0 else 0

                            # effect size
                            cohens_d = raw_diff / bacterial_std if bacterial_std > 0 else 0

                            # one-sample t-test
                            from scipy import stats
                            t_stat = (fungal_val - bacterial_mean) / (bacterial_std / np.sqrt(len(bacterial_vals))) if bacterial_std > 0 else 0
                            p_value = 2 * (1 - stats.t.cdf(abs(t_stat), df=len(bacterial_vals)-1))

                            feature_stats[feature] = {
                                'cohens_d': cohens_d,
                                'p_value': p_value,
                                'standardized_difference': standardized_diff,
                                'fungal_value': fungal_val,
                                'bacterial_mean': bacterial_mean,
                                'bacterial_std': bacterial_std
                            }
                    except Exception as e:
                        # just skip features that can't be calculated
                        continue

            if not feature_stats:
                # if no valid features for this sample
                for col in range(3):
                    axes[row, col].text(0.5, 0.5, f'No valid features\nfor {sample_name}',
                                       transform=axes[row, col].transAxes, ha='center', va='center')
                continue

            # prep data for plotting
            features = list(feature_stats.keys())
            cohens_d = [feature_stats[f]['cohens_d'] for f in features]
            p_values = [feature_stats[f]['p_value'] for f in features]
            mean_diffs = [feature_stats[f]['standardized_difference'] for f in features]

            # sort by effect size and take top 10
            sorted_indices = np.argsort([abs(d) for d in cohens_d])[::-1]
            top_10_indices = sorted_indices[:min(10, len(features))]

            top_features = [features[i] for i in top_10_indices]
            top_cohens_d = [cohens_d[i] for i in top_10_indices]
            top_p_values = [p_values[i] for i in top_10_indices]
            top_mean_diffs = [mean_diffs[i] for i in top_10_indices]

            # Plot: Effect sizes
            colors = ['darkgreen' if abs(d) >= 0.8 else 'orange' if abs(d) >= 0.5 else 'gray' if abs(d) >= 0.2 else 'lightgray'
                     for d in top_cohens_d]

            axes[row, 0].barh(range(len(top_features)), top_cohens_d, color=colors, alpha=0.7)
            axes[row, 0].set_yticks(range(len(top_features)))
            axes[row, 0].set_yticklabels(top_features, fontsize=8)
            axes[row, 0].set_xlabel("Cohen's d")
            axes[row, 0].set_title(f'{sample_name}\nEffect Sizes vs Bacterial')
            axes[row, 0].axvline(x=0, color='black', linestyle='-', alpha=0.3)
            axes[row, 0].axvline(x=0.2, color='gray', linestyle='--', alpha=0.7)
            axes[row, 0].axvline(x=0.5, color='orange', linestyle='--', alpha=0.7)
            axes[row, 0].axvline(x=0.8, color='darkgreen', linestyle='--', alpha=0.7)
            axes[row, 0].axvline(x=-0.2, color='gray', linestyle='--', alpha=0.7)
            axes[row, 0].axvline(x=-0.5, color='orange', linestyle='--', alpha=0.7)
            axes[row, 0].axvline(x=-0.8, color='darkgreen', linestyle='--', alpha=0.7)

            # plot: P-values
            valid_p = [(p, f) for p, f in zip(top_p_values, top_features) if not np.isnan(p)]

            if valid_p:
                p_vals, p_features = zip(*valid_p)
                p_colors = ['darkgreen' if p < 0.05 else 'orange' if p < 0.1 else 'gray' for p in p_vals]

                axes[row, 1].barh(range(len(p_features)), p_vals, color=p_colors, alpha=0.7)
                axes[row, 1].set_yticks(range(len(p_features)))
                axes[row, 1].set_yticklabels(p_features, fontsize=8)
                axes[row, 1].set_xlabel('P-value')
                axes[row, 1].set_title(f'{sample_name}\nStatistical Significance')
                axes[row, 1].set_xscale('log')
                axes[row, 1].axvline(x=0.05, color='darkgreen', linestyle='--', alpha=0.7)
                axes[row, 1].axvline(x=0.1, color='orange', linestyle='--', alpha=0.7)
            else:
                axes[row, 1].text(0.5, 0.5, 'No valid p-values',
                                 transform=axes[row, 1].transAxes, ha='center', va='center')
                axes[row, 1].set_title(f'{sample_name}\nStatistical Significance')

            # Plot: mean diff
            axes[row, 2].barh(range(len(top_features)), top_mean_diffs,
                             color='lightgray', edgecolor="black", linewidth=1.0, alpha=0.7)
            axes[row, 2].set_yticks(range(len(top_features)))
            axes[row, 2].set_yticklabels(top_features, fontsize=8)
            axes[row, 2].set_xlabel('Standardized Difference (sample - bacterial avg) / std')
            axes[row, 2].set_title(f'{sample_name}\nStandardized Feature Differences')
            axes[row, 2].axvline(x=0, color='black', linestyle='-', alpha=0.3)

        plt.tight_layout()
        return fig

def export_statistical_comparisons(df: pd.DataFrame,
                                  feature_columns: List[str],
                                  output_dir: str) -> str:
    """Export Mann-Whitney U test results and effect sizes to CSV."""

    # Filter to labeled data
    labeled_groups = ['Bacterial', 'Fungal']
    df_labeled = df[df['Type'].isin(labeled_groups)].copy()

    if len(df_labeled) < 4:
        logging.warning("Insufficient data for statistical comparisons")
        return ""

    group1_data = df_labeled[df_labeled['Type'] == 'Bacterial']
    group2_data = df_labeled[df_labeled['Type'] == 'Fungal']

    statistical_data = []

    for feature in feature_columns:
        try:
            data1 = group1_data[feature].dropna()
            data2 = group2_data[feature].dropna()

            if len(data1) >= 2 and len(data2) >= 2:
                # Mann-Whitney U test
                statistic, p_value = stats.mannwhitneyu(data1, data2, alternative='two-sided')

                # Calculate CLES effect size
                n1, n2 = len(data1), len(data2)
                U1 = statistic
                cles = U1 / (n1 * n2)
                effect_magnitude = abs(cles - 0.5) * 2

                # Effect size category
                if effect_magnitude >= 0.5:
                    effect_category = "Large"
                elif effect_magnitude >= 0.3:
                    effect_category = "Medium"
                elif effect_magnitude >= 0.1:
                    effect_category = "Small"
                else:
                    effect_category = "Negligible"

                statistical_data.append({
                    'Feature': feature,
                    'P_Value': p_value,
                    'Effect_Size_CLES': effect_magnitude,
                    'Effect_Category': effect_category,
                    'Bacterial_Mean': data1.mean(),
                    'Bacterial_Std': data1.std(),
                    'Bacterial_N': len(data1),
                    'Fungal_Mean': data2.mean(),
                    'Fungal_Std': data2.std(),
                    'Fungal_N': len(data2),
                    'Raw_Difference': data2.mean() - data1.mean(),
                    'Significant_005': p_value < 0.05,
                    'Significant_001': p_value < 0.01
                })

        except Exception as e:
            logging.warning(f"Error calculating statistics for {feature}: {e}")
            continue

    if not statistical_data:
        logging.warning("No statistical tests could be performed")
        return ""

    # Create DataFrame and save
    stats_df = pd.DataFrame(statistical_data)
    stats_df = stats_df.sort_values('Effect_Size_CLES', ascending=False)

    output_file = os.path.join(output_dir, 'statistical_comparisons_bacterial_vs_fungal.csv')
    stats_df.to_csv(output_file, index=False)

    print(f"Statistical comparisons exported to: {output_file}")
    print(f"Found {len(stats_df)} valid feature comparisons")
    print(f"Significant features (p<0.05): {sum(stats_df['Significant_005'])}")
    print(f"Large effect sizes: {sum(stats_df['Effect_Category'] == 'Large')}")

    return output_file


def analyze_fungal_predicted_vs_actual_fungal(results: Dict[str, Any],
                                             df: pd.DataFrame,
                                             feature_columns: List[str],
                                             fungal_threshold: float = 0.4) -> Dict[str, Any]:
    """Compare fungal-predicted mutants to actual fungal laccases."""

    if 'unlabeled_predictions' not in results:
        logging.warning("No unlabeled predictions found in results")
        return {}

    pred_data = results['unlabeled_predictions']
    probabilities = np.array(pred_data['probabilities'])
    unlabeled_df = results['data_preparation']['unlabeled_data']

    # Get fungal-predicted mutants
    fungal_probabilities = probabilities[:, 1]
    fungal_predicted_indices = np.where(fungal_probabilities >= fungal_threshold)[0]

    # Get actual fungal laccases
    actual_fungal = df[df['Type'] == 'Fungal']

    if len(fungal_predicted_indices) == 0:
        logging.warning("No fungal-predicted mutants found")
        return {}

    if len(actual_fungal) == 0:
        logging.warning("No actual fungal laccases found")
        return {}

    print(f"Comparing {len(fungal_predicted_indices)} fungal-predicted mutants to {len(actual_fungal)} actual fungal laccases")

    # Extract feature data
    fungal_predicted_features = unlabeled_df.iloc[fungal_predicted_indices][feature_columns]
    actual_fungal_features = actual_fungal[feature_columns]

    # Get sample names
    if 'pdb_file_clean' in unlabeled_df.columns:
        predicted_sample_names = unlabeled_df.iloc[fungal_predicted_indices]['pdb_file_clean'].tolist()
    else:
        predicted_sample_names = [f"Predicted_{i}" for i in fungal_predicted_indices]

    feature_comparisons = []

    for feature in feature_columns:
        try:
            predicted_vals = fungal_predicted_features[feature].dropna()
            actual_vals = actual_fungal_features[feature].dropna()

            if len(predicted_vals) > 0 and len(actual_vals) >= 2:
                # Statistics
                predicted_mean = predicted_vals.mean()
                actual_mean = actual_vals.mean()
                actual_std = actual_vals.std()

                raw_diff = predicted_mean - actual_mean
                standardized_diff = raw_diff / actual_std if actual_std > 0 else 0

                # Effect size (Cohen's d)
                if len(predicted_vals) >= 2:
                    predicted_std = predicted_vals.std()
                    pooled_std = np.sqrt(((len(predicted_vals)-1)*predicted_std**2 +
                                        (len(actual_vals)-1)*actual_std**2) /
                                       (len(predicted_vals) + len(actual_vals) - 2))
                    cohens_d = raw_diff / pooled_std if pooled_std > 0 else 0
                else:
                    cohens_d = raw_diff / actual_std if actual_std > 0 else 0

                # Statistical test (if enough predicted samples)
                if len(predicted_vals) >= 2:
                    stat, p_value = stats.mannwhitneyu(predicted_vals, actual_vals, alternative='two-sided')
                else:
                    p_value = np.nan

                feature_comparisons.append({
                    'Feature': feature,
                    'Predicted_Mean': predicted_mean,
                    'Predicted_Std': predicted_vals.std(),
                    'Predicted_N': len(predicted_vals),
                    'Actual_Fungal_Mean': actual_mean,
                    'Actual_Fungal_Std': actual_std,
                    'Actual_Fungal_N': len(actual_vals),
                    'Raw_Difference': raw_diff,
                    'Standardized_Difference': standardized_diff,
                    'Cohens_D': cohens_d,
                    'P_Value': p_value,
                    'Effect_Size_Category': _categorize_effect_size(abs(cohens_d))
                })

        except Exception as e:
            logging.warning(f"Error analyzing feature {feature}: {e}")
            continue

    return {
        'feature_comparisons': feature_comparisons,
        'predicted_sample_names': predicted_sample_names,
        'n_predicted': len(fungal_predicted_indices),
        'n_actual_fungal': len(actual_fungal),
        'fungal_threshold': fungal_threshold
    }


def export_comprehensive_variant_analysis(results: Dict[str, Any],
                                        df: pd.DataFrame,
                                        feature_columns: List[str],
                                        output_dir: str,
                                        fungal_threshold: float = 0.4) -> List[str]:
    """Export comprehensive CSV files for variant analysis."""

    FileUtils.ensure_directory(output_dir)
    exported_files = []

    # export statistical comparisons (Bacterial vs Fungal laccases)
    print("Exporting statistical comparisons (Bacterial vs Fungal laccases)...")
    stats_file = export_statistical_comparisons(df, feature_columns, output_dir)
    if stats_file:
        exported_files.append(stats_file)

    # aanalyze and export fungal-predicted vs actual fungal
    print("Analyzing fungal-predicted variants vs actual fungal laccases...")
    fungal_vs_fungal = analyze_fungal_predicted_vs_actual_fungal(
        results, df, feature_columns, fungal_threshold
    )

    if fungal_vs_fungal and 'feature_comparisons' in fungal_vs_fungal:
        fungal_fungal_df = pd.DataFrame(fungal_vs_fungal['feature_comparisons'])
        fungal_fungal_df = fungal_fungal_df.sort_values('Cohens_D', key=abs, ascending=False)

        fungal_fungal_file = os.path.join(output_dir, 'fungal_predicted_vs_actual_fungal.csv')
        fungal_fungal_df.to_csv(fungal_fungal_file, index=False)
        exported_files.append(fungal_fungal_file)
        print(f"Fungal-predicted vs actual fungal comparison exported to: {fungal_fungal_file}")

    # export existing fungal-predicted vs bacterial comparison
    print("Exporting fungal-predicted variants vs bacterial laccases...")
    if 'fungal_prediction_analysis' in results and 'feature_analysis' in results['fungal_prediction_analysis']:
        feature_analysis = results['fungal_prediction_analysis']['feature_analysis']

        if 'feature_statistics' in feature_analysis:
            comparison_data = []
            for feature, stats in feature_analysis['feature_statistics'].items():
                comparison_data.append({
                    'Feature': feature,
                    'Predicted_Fungal_Mean': stats['fungal_mean'],
                    'Predicted_Fungal_Std': stats['fungal_std'],
                    'Bacterial_Mean': stats['bacterial_mean'],
                    'Bacterial_Std': stats['bacterial_std'],
                    'Raw_Difference': stats['fungal_mean'] - stats['bacterial_mean'],
                    'Standardized_Difference': stats['standardized_difference'],
                    'Cohens_D': stats['cohens_d'],
                    'P_Value': stats['p_value'],
                    'Effect_Size_Category': stats['effect_size_category']
                })

            if comparison_data:
                fungal_bacterial_df = pd.DataFrame(comparison_data)
                fungal_bacterial_df = fungal_bacterial_df.sort_values('Cohens_D', key=abs, ascending=False)

                fungal_bacterial_file = os.path.join(output_dir, 'fungal_predicted_vs_bacterial.csv')
                fungal_bacterial_df.to_csv(fungal_bacterial_file, index=False)
                exported_files.append(fungal_bacterial_file)
                print(f"Fungal-predicted vs bacterial comparison exported to: {fungal_bacterial_file}")

    print(f"\nExported {len(exported_files)} CSV files for comprehensive variant analysis")
    return exported_files


def _categorize_effect_size(cohens_d: float) -> str:
    """Categorize Cohen's d effect size."""
    if cohens_d >= 0.8:
        return "Large"
    elif cohens_d >= 0.5:
        return "Medium"
    elif cohens_d >= 0.2:
        return "Small"
    else:
        return "Negligible"


# Convenience function to add to your workflow
def analyze_fungal_predictions(classification_results: Dict[str, Any],
                              fungal_threshold: float = 0.4,
                              config=None) -> Dict[str, Any]:
    """Convenience function to analyze fungal predictions"""

    config = config or CONFIG
    analyzer = PredictionAnalyzer(config)

    results = analyzer.analyze_fungal_predictions(
        classification_results,
        fungal_threshold=fungal_threshold,
        output_dir=config.output_dirs['clustering']
    )

    # print some useful stuff
    if results:
        print(f"\n{'='*60}")
        print("FUNGAL PREDICTION ANALYSIS SUMMARY")
        print(f"{'='*60}")
        print(f"Fungal threshold: {fungal_threshold}")
        print(f"Fungal predictions: {results['n_fungal']}")
        print(f"Bacterial predictions: {results['n_bacterial']}")

        if 'feature_analysis' in results:
            top_features = results['feature_analysis']['top_differentiating_features'][:3]
            print(f"Top differentiating features: {top_features}")

        if 'model_analysis' in results:
            print(f"Model uses {results['model_analysis']['n_features_used']} features")

        print(f"{'='*60}")

    return results
