# Supplementary material for: Hydrophobic tuning with non-canonical amino acids in a copper metalloenzyme
Source: Nat Chem. 2026 Apr 13;18(7):1269–77. doi: 10.1038/s41557-026-02116-7 (PMC13323077; doi:10.1038/s41557-026-02116-7)
Supplement: Supplementary file 4 — Code related to logP prediction, PDB analysis and redox deconvolution. [file 41557_2026_2116_MOESM4_ESM.zip › Code_lite/PDB_analysis_lite/src/file_processors.py]

"""
File processing modules for DX files, cavity analysis, and structural analysis.
"""

import os
import logging
from pathlib import Path
from typing import Dict, Tuple, Optional, Any
import numpy as np
import pandas as pd
from pyKVFinder import run_workflow, export
from Bio.PDB import PDBParser

from .config_utils import (
    CONFIG, ValidationUtils, FileUtils, MathUtils
)

# Ligand file naming patterns (from most specific to most general)
# These patterns are used to find the Cu ligand file for cavity analysis
LIGAND_FILE_PATTERNS = [
    "{base_name}_ligand.pdb",              # Standard pattern
    "{base_name}_aligned_ligand.pdb",      # If includes 'aligned' suffix
    "{base_name_no_sphere}_aligned_ligand.pdb",  # Remove sphere suffix
    "{pdb_code}_aligned_ligand.pdb",       # Use just PDB code
]


class DXFileReader:
    """Handles reading and processing of DX (Data Exchange) files."""

    def __init__(self, config=None):
        self.config = config or CONFIG

    def read_mlp_dx_file(self, dx_file: str) -> Tuple[Tuple[int, int, int], np.ndarray, np.ndarray, np.ndarray]:
        """Read MLP DX file and return grid dimensions, data, origin, and deltas."""
        if not ValidationUtils.check_file_exists(dx_file, "MLP DX file"):
            raise FileNotFoundError(f"MLP DX file not found: {dx_file}")

        grid_dims = None
        data_list = []
        data_section = False
        origin = None
        deltas = []

        try:
            with open(dx_file, 'r') as f:
                for line in f:
                    line = line.strip()

                    if line.startswith("#"):
                        continue

                    if line.startswith("object 1") and "gridpositions" in line:
                        parts = line.split()
                        grid_dims = tuple(map(int, parts[-3:]))
                        expected_count = np.prod(grid_dims)
                        continue

                    if line.startswith("origin"):
                        parts = line.split()
                        origin = np.array(list(map(float, parts[1:])))
                        continue

                    if line.startswith("delta"):
                        parts = line.split()
                        delta = np.array(list(map(float, parts[1:])))
                        deltas.append(delta)
                        continue

                    if "data follows" in line:
                        data_section = True
                        continue

                    if data_section and line:
                        tokens = line.split()
                        for token in tokens:
                            if FileUtils.is_float(token):
                                data_list.append(float(token))
                                if len(data_list) == expected_count:
                                    break
                        if len(data_list) == expected_count:
                            break

            if grid_dims is None or origin is None or len(deltas) < 3:
                raise ValueError(f"Missing grid parameters in file: {dx_file}")

            data = np.array(data_list)
            expected_count = np.prod(grid_dims)
            if data.size != expected_count:
                logging.warning(
                    f"In file {os.path.basename(dx_file)}, "
                    f"expected {expected_count} items, but got {data.size}."
                )

            logging.info(f"Successfully read MLP DX file: {dx_file}")
            return grid_dims, data, origin, np.array(deltas)

        except Exception as e:
            logging.error(f"Error reading MLP DX file {dx_file}: {e}")
            raise

    def read_apbs_dx_file(self, dx_file: str) -> Dict[str, Any]:
        """Read APBS DX file and return dictionary with grid info and data."""
        if not ValidationUtils.check_file_exists(dx_file, "APBS DX file"):
            raise FileNotFoundError(f"APBS DX file not found: {dx_file}")

        try:
            with open(dx_file, 'r') as f:
                lines = f.readlines()

            # Remove metadata lines at the end
            filtered_lines = lines[:-5]

            grid_dims, origin, deltas, data = None, None, [], []
            data_section = False

            for line in filtered_lines:
                line = line.strip()

                if line.startswith("object") and "gridpositions counts" in line:
                    grid_dims = tuple(map(int, line.split()[-3:]))

                elif line.startswith(("attribute", "component")):
                    continue

                elif line.startswith("origin"):
                    origin = np.array(list(map(float, line.split()[1:])))

                elif line.startswith("delta"):
                    deltas.append(np.array(list(map(float, line.split()[1:]))))

                elif "data follows" in line:
                    data_section = True

                elif data_section:
                    data.extend(map(float, line.split()))

            if grid_dims is None or origin is None or len(deltas) < 3:
                raise ValueError(f"Missing essential data in DX file: {dx_file}")

            data = np.array(data)
            expected_size = grid_dims[0] * grid_dims[1] * grid_dims[2]
            actual_size = data.size

            if actual_size > expected_size:
                logging.warning(
                    f"DX file has {actual_size} values, expected {expected_size}. "
                    f"Trimming excess values..."
                )
                data = data[:expected_size]
            elif actual_size < expected_size:
                logging.warning(
                    f"DX file has {actual_size} values, expected {expected_size}. "
                    f"Padding missing values..."
                )
                data = np.concatenate((data, np.zeros(expected_size - actual_size)))

            result = {
                "grid_dims": grid_dims,
                "origin": origin,
                "deltas": np.array(deltas),
                "data": data
            }

            logging.info(f"Successfully read APBS DX file: {dx_file}")
            return result

        except Exception as e:
            logging.error(f"Error reading APBS DX file {dx_file}: {e}")
            raise


class CavityAnalyzer:
    # Handles cavity volume and hydropathy analysis using PyKVFinder

    def __init__(self, config=None):
        self.config = config or CONFIG

    def _find_ligand_file(self, pdb_file, ligand_dir=None):
        """
        Robustly find the corresponding ligand file for a given PDB file.
        Tries multiple naming conventions defined in LIGAND_FILE_PATTERNS.
        """
        if ligand_dir is None:
            ligand_dir = self.config.output_dirs['ligand']

        base_name = FileUtils.get_pdb_stem(pdb_file)
        base_name_no_sphere = base_name.replace('_sphere', '')
        pdb_code = base_name.split('_')[0]

        for pattern_template in LIGAND_FILE_PATTERNS:
            pattern = pattern_template.format(
                base_name=base_name,
                base_name_no_sphere=base_name_no_sphere,
                pdb_code=pdb_code
            )
            ligand_path = os.path.join(ligand_dir, pattern)
            if os.path.exists(ligand_path):
                logging.info(f"Found ligand file: {ligand_path}")
                return ligand_path

        logging.warning(f"No ligand file found for {pdb_file}")
        logging.warning(f"   Searched in: {ligand_dir}")

        return None

    def _validate_ligand_file(self, ligand_file):
        """
        Validate that ligand file contains appropriate content.
        """
        if not ligand_file or not os.path.exists(ligand_file):
            return False

        try:
            # Check if file has content and contains expected atoms
            with open(ligand_file, 'r') as f:
                content = f.read()

            # Basic validation: should contain ATOM/HETATM records
            if not any(line.startswith(('ATOM', 'HETATM')) for line in content.split('\n')):
                logging.warning(f"Ligand file appears empty or invalid: {ligand_file}")
                return False

            # Check for copper atoms (expected in ligand file)
            if 'CU' not in content:
                logging.warning(f"No copper atoms found in ligand file: {ligand_file}")
                # return True - might be valid for other analyses

            return True

        except Exception as e:
            logging.error(f"Error validating ligand file {ligand_file}: {e}")
            return False

    def analyze_cavity(self, pdb_file: str,
                      ligand_file: Optional[str] = None,
                      output_dir: Optional[str] = None,
                      volume_cutoff: Optional[float] = None,
                      probe_in: Optional[float] = None,
                      ligand_cutoff: Optional[float] = None,
                      require_ligand: bool = True) -> Tuple[Any, Any]:
        """
        Run PyKVFinder cavity analysis with ligand file handling
        """
        if not ValidationUtils.check_file_exists(pdb_file, "PDB file"):
            raise FileNotFoundError(f"PDB file not found: {pdb_file}")

        # use config defaults if not provided
        volume_cutoff = volume_cutoff or self.config.cavity_volume_cutoff
        probe_in = probe_in or self.config.cavity_probe_in
        ligand_cutoff = ligand_cutoff or self.config.cavity_ligand_cutoff
        output_dir = output_dir or self.config.output_dirs['cavities']

        try:
            # output directory and file
            FileUtils.ensure_directory(output_dir)
            base_name = FileUtils.get_pdb_stem(pdb_file)
            cavity_pdb_path = os.path.join(output_dir, f"{base_name}_cavity.pdb")

            # find ligand file if not provided
            if ligand_file is None:
                ligand_file = self._find_ligand_file(pdb_file)

            # validate ligand file
            use_ligand = False
            if ligand_file and self._validate_ligand_file(ligand_file):
                use_ligand = True
                logging.info(f"Using ligand-constrained cavity analysis: {ligand_file}")
            elif require_ligand:
                logging.error(f"Ligand file required but not found/valid for {pdb_file}")
                return np.nan, np.nan
            else:
                logging.info(f"Using global cavity analysis (no ligand constraint)")

            # prepare PyKVFinder parameters
            kwargs = {
                'include_hydropathy': True,
                'volume_cutoff': volume_cutoff,
                'probe_in': probe_in,
            }

            # add ligand parameters only if we have a valid ligand file
            if use_ligand:
                kwargs['ligand'] = ligand_file
                kwargs['ligand_cutoff'] = ligand_cutoff

            # PyKVFinder workflow
            logging.info(f"Running cavity analysis for {pdb_file}...")
            logging.info(f"Parameters: {kwargs}")

            results = run_workflow(pdb_file, **kwargs)

            if results is None:
                return np.nan, np.nan

            # Export cavity results if successful
            if hasattr(results, 'cavities') and hasattr(results, 'surface'):
                export(cavity_pdb_path, results.cavities, results.surface, results._vertices)
                logging.info(f"Cavity analysis exported to: {cavity_pdb_path}")

            # Extract volume and hydropathy
            volume = getattr(results, 'volume', np.nan)
            avg_hydropathy = getattr(results, 'avg_hydropathy', np.nan)

            # Handle dictionary results (multiple cavities)
            if isinstance(volume, dict):
                if volume:
                    # for ligand-constrained analysis, take the cavity closest to ligand
                    # for global analysis, take the largest cavity
                    volume = next(iter(volume.values())) if use_ligand else max(volume.values())
                else:
                    volume = np.nan

            if isinstance(avg_hydropathy, dict):
                if avg_hydropathy:
                    avg_hydropathy = next(iter(avg_hydropathy.values())) if use_ligand else list(avg_hydropathy.values())[0]
                else:
                    avg_hydropathy = np.nan

            # Log results with context
            analysis_type = "ligand-constrained" if use_ligand else "global"
            logging.info(f"{analysis_type.title()} cavity analysis completed for {pdb_file}: "
                        f"volume={volume}, hydropathy={avg_hydropathy}")

            return volume, avg_hydropathy

        except Exception as e:
            logging.error(f"Error in cavity analysis for {pdb_file}: {e}")
            return np.nan, np.nan


class StructuralAnalyzer:
    """Analyzes structural properties of protein spheres using van der Waals volumes."""

    def __init__(self, config=None):
        self.config = config or CONFIG

        # van der Waals radii in Å
        self.vdw_radii = {
            'H': 1.20,   # Hydrogen
            'C': 1.70,   # Carbon
            'N': 1.55,   # Nitrogen
            'O': 1.52,   # Oxygen
            'S': 1.80,   # Sulfur
            'CU': 1.40,  # Copper (approximate metallic radius)
        }

    def get_vdw_radius(self, element: str) -> float:

        element_clean = element.strip().upper()

        # handle common variations
        if element_clean in self.vdw_radii:
            return self.vdw_radii[element_clean]
        else:
            # default to carbon radius for unknown elements
            logging.warning(f"Unknown element '{element}', using carbon radius (1.70 Å)")
            return 1.70

    def calculate_vdw_volume(self, atoms_data: list) -> Dict[str, Any]:

        total_volume = 0.0
        element_counts = {}
        element_volumes = {}

        for atom_data in atoms_data:
            element = atom_data['element']
            element_clean = element.strip().upper()

            # calculate volume from van der Waals radius
            radius = self.get_vdw_radius(element)
            volume = (4/3) * np.pi * (radius ** 3)

            total_volume += volume

            # storage element counts and volumes
            if element_clean not in element_counts:
                element_counts[element_clean] = 0
                element_volumes[element_clean] = 0.0

            element_counts[element_clean] += 1
            element_volumes[element_clean] += volume

        return {
            'total_volume': total_volume,
            'element_counts': element_counts,
            'element_volumes': element_volumes,
            'num_atoms': len(atoms_data)
        }

    def calculate_heteroatom_percentage(self, atoms_data: list) -> float:

        total_atoms = len(atoms_data)
        heteroatoms = 0

        for atom in atoms_data:
            element = atom['element'].strip().upper()
            if element not in ['C', 'H']:
                heteroatoms += 1

        return (heteroatoms / total_atoms) * 100 if total_atoms > 0 else 0.0

    def calculate_sphere_compactness(self, atoms_data: list, sphere_radius: float) -> float:
        """
        Uses VdW overlap correction and convex hull for realistic packing density
        without the correction the volumes were larger than the sphere
        """
        if len(atoms_data) < 4:
            # need at least 4 points for convex hull
            logging.warning(f"Only {len(atoms_data)} atoms - insufficient for convex hull calculation")
            return 0.0

        try:
            # total vdW volume
            vdw_data = self.calculate_vdw_volume(atoms_data)
            raw_atomic_volume = vdw_data['total_volume']

            # Apply overlap correction factor
            overlap_correction = 0.65
            effective_atomic_volume = raw_atomic_volume * overlap_correction

            # Extract coordinates for convex hull
            coords = np.array([atom_data['coord'] for atom_data in atoms_data])

            # Calculate convex hull volume using existing MathUtils function
            hull_volume, hull_surface_area, hull_compactness = MathUtils.compute_convex_hull_properties(coords)

            # Calculate improved compactness
            compactness = effective_atomic_volume / hull_volume if hull_volume > 0 else 0.0

            return compactness

        except Exception as e:
            logging.warning(f"Error calculating convex hull compactness: {e}")
            # Fallback to sphere-based calculation with correction
            vdw_data = self.calculate_vdw_volume(atoms_data)
            effective_atomic_volume = vdw_data['total_volume'] * 0.65
            sphere_volume = (4/3) * np.pi * (sphere_radius ** 3)
            return effective_atomic_volume / sphere_volume

    def analyze_sphere_properties(self, pdb_file: str,
                                 radius: Optional[float] = None,
                                 center: Tuple[float, float, float] = (0.0, 0.0, 0.0),
                                 model_index: int = 0,
                                 include_hetatms: bool = False) -> Dict[str, Any]:
        """Analyze structural properties (compactness, atom identities, etc) around the T1Cu site"""

        if not ValidationUtils.check_file_exists(pdb_file, "PDB file"):
            raise FileNotFoundError(f"PDB file not found: {pdb_file}")

        radius = radius or self.config.sphere_radius

        try:
            # parse pdb structure
            parser = PDBParser(QUIET=True)
            structure = parser.get_structure("structure", pdb_file)
            model = structure[model_index]

            atoms_data = []
            donor_count = 0
            acceptor_count = 0
            center_array = np.array(center)

            # analyze atoms within sphere
            for chain in model:
                for residue in chain:
                    is_standard = residue.id[0] == " "
                    is_cu = any(atom.element.strip().upper() == "CU" for atom in residue)

                    # skip non-standard residues unless explicitly included, it shouldn't have skipped C6a, but removing just in case
                    #if not is_standard and not (include_hetatms or is_cu):
                        #continue

                    atoms_in_residue = list(residue)

                    for atom in atoms_in_residue:
                        element = atom.element.strip().upper()
                        pos = atom.coord
                        dist = np.linalg.norm(pos - center_array)

                        # skip atoms outside sphere, just for safety
                        if dist > radius:
                            continue

                        # collect atom data for volume calculation
                        atoms_data.append({
                            'element': element,
                            'coord': pos,
                            'distance': dist
                        })

                        # analyze hydrogen bonding potential
                        if element in ["N", "O"]:
                            bonded_h_count = self._count_bonded_hydrogens(atom, atoms_in_residue)
                            if bonded_h_count > 0:
                                donor_count += 1
                            else:
                                acceptor_count += 1

            # compactness
            if len(atoms_data) > 0:
                compactness = self.calculate_sphere_compactness(atoms_data, radius)
                vdw_data = self.calculate_vdw_volume(atoms_data)

                # hull properties
                hull_volume = 0.0
                hull_surface_area = 0.0
                hull_shape_compactness = 0.0

                if len(atoms_data) >= 4:
                    try:
                        coords = np.array([atom_data['coord'] for atom_data in atoms_data])
                        hull_volume, hull_surface_area, hull_shape_compactness = MathUtils.compute_convex_hull_properties(coords)
                    except Exception as e:
                        logging.warning(f"Could not compute convex hull properties: {e}")

            else:
                logging.warning(f"No atoms found in sphere for {pdb_file}")
                compactness = 0.0
                vdw_data = {
                    'total_volume': 0.0,
                    'element_counts': {},
                    'element_volumes': {},
                    'num_atoms': 0
                }
                hull_volume = 0.0
                hull_surface_area = 0.0
                hull_shape_compactness = 0.0

            heteroatom_metrics = self.calculate_heteroatom_percentage(atoms_data)

            result = {
                'compactness': compactness,
                'hdonor_potential': donor_count,
                'hacceptor_potential': acceptor_count,
                'atom_count': len(atoms_data),
                'sphere_radius': radius,
                'center': center,

                'total_atomic_volume': vdw_data['total_volume'],
                'effective_atomic_volume': vdw_data['total_volume'] * 0.65,
                'sphere_volume': (4/3) * np.pi * (radius ** 3),
                'convex_hull_volume': hull_volume,
                'convex_hull_surface_area': hull_surface_area,
                'hull_shape_compactness': hull_shape_compactness,

                'element_counts': vdw_data['element_counts'],
                'element_volumes': vdw_data['element_volumes'],

                'volume_efficiency': (vdw_data['total_volume'] * 0.65) / ((4/3) * np.pi * (radius ** 3)) if radius > 0 else 0.0,  # vs sphere
                'packing_density': len(atoms_data) / hull_volume if hull_volume > 0 else 0.0,  # atoms per unit hull volume

                'heteroatom_percentage': heteroatom_metrics
            }

            logging.info(f"Improved structural analysis completed for {pdb_file}: "
                        f"compactness={compactness:.3f}, hull_volume={hull_volume:.1f} Å², "
                        f"donors={donor_count}, acceptors={acceptor_count}")

            return result

        except Exception as e:
            logging.error(f"Error in structural analysis for {pdb_file}: {e}")
            raise

    def _count_bonded_hydrogens(self, atom, atoms_in_residue: list, bond_cutoff: float = 1.2) -> int:
        """Count hydrogen atoms bonded to a given atom"""

        bonded_h_count = 0

        for other_atom in atoms_in_residue:
            if other_atom.element.strip().upper() == "H":
                distance = np.linalg.norm(atom.coord - other_atom.coord)
                if distance < bond_cutoff:
                    bonded_h_count += 1

        return bonded_h_count

    def get_element_composition_summary(self, pdb_file: str,
                                      radius: Optional[float] = None,
                                      center: Tuple[float, float, float] = (0.0, 0.0, 0.0)) -> Dict[str, Any]:


        analysis_result = self.analyze_sphere_properties(pdb_file, radius, center)

        element_counts = analysis_result['element_counts']
        element_volumes = analysis_result['element_volumes']
        total_volume = analysis_result['total_atomic_volume']

        composition_summary = {
            'total_atoms': analysis_result['atom_count'],
            'total_volume_angstrom3': total_volume,
            'compactness': analysis_result['compactness'],
            'elements': {}
        }

        # percentages and info for each element
        for element in element_counts:
            count = element_counts[element]
            volume = element_volumes[element]

            composition_summary['elements'][element] = {
                'count': count,
                'volume_angstrom3': volume,
                'volume_percentage': (volume / total_volume * 100) if total_volume > 0 else 0,
                'count_percentage': (count / analysis_result['atom_count'] * 100) if analysis_result['atom_count'] > 0 else 0,
                'avg_volume_per_atom': volume / count if count > 0 else 0
            }

        return composition_summary


class FileProcessingWorkflow:
    # workflow for file processing operations

    def __init__(self, config=None):
        self.config = config or CONFIG
        self.dx_reader = DXFileReader(config)
        self.cavity_analyzer = CavityAnalyzer(config)
        self.structural_analyzer = StructuralAnalyzer(config)

    def process_sphere_file(self, sphere_pdb: str,
                           run_cavity_analysis: bool = True,
                           run_structural_analysis: bool = True) -> Dict[str, Any]:

        results = {"sphere_pdb": sphere_pdb}

        try:
            # cavity analysis
            if run_cavity_analysis:
                volume, avg_hydropathy = self.cavity_analyzer.analyze_cavity(sphere_pdb)
                results.update({
                    "cavity_volume": volume,
                    "avg_hydropathy": avg_hydropathy
                })

            #structural analysis
            if run_structural_analysis:
                structural_props = self.structural_analyzer.analyze_sphere_properties(sphere_pdb)
                results.update(structural_props)

            logging.info(f"Successfully processed sphere file: {sphere_pdb}")
            return results

        except Exception as e:
            logging.error(f"Error processing sphere file {sphere_pdb}: {e}")
            return results

    def read_dx_files(self, mlp_dx_file: Optional[str] = None,
                     apbs_dx_file: Optional[str] = None) -> Dict[str, Any]:


        results = {}

        try:
            #read MLP DX file
            if mlp_dx_file:
                grid_dims, data, origin, deltas = self.dx_reader.read_mlp_dx_file(mlp_dx_file)
                results["mlp_dx"] = {
                    "grid_dims": grid_dims,
                    "data": data,
                    "origin": origin,
                    "deltas": deltas,
                    "file_path": mlp_dx_file
                }

            #read APBS DX file
            if apbs_dx_file:
                apbs_data = self.dx_reader.read_apbs_dx_file(apbs_dx_file)
                results["apbs_dx"] = apbs_data
                results["apbs_dx"]["file_path"] = apbs_dx_file

            return results

        except Exception as e:
            logging.error(f"Error reading DX files: {e}")
            return results
