# Supplementary material for: Hydrophobic tuning with non-canonical amino acids in a copper metalloenzyme
Source: Nat Chem. 2026 Apr 13;18(7):1269–77. doi: 10.1038/s41557-026-02116-7 (PMC13323077; doi:10.1038/s41557-026-02116-7)
Supplement: Supplementary file 4 — Code related to logP prediction, PDB analysis and redox deconvolution. [file 41557_2026_2116_MOESM4_ESM.zip › Code_lite/PDB_analysis_lite/src/electrostatics_analysis.py]

"""
Electrostatics analysis module for MLP, APBS, and electromagnetic property calculations.
"""

import os
import sys
import subprocess
import logging
from pathlib import Path
from typing import Dict, Tuple, Optional, Any
import numpy as np
import scipy.constants as const
from scipy.spatial.distance import cdist

from .config_utils import (
    CONFIG, ValidationUtils, FileUtils
)
from .file_processors import DXFileReader


class MLPAnalyzer:
    #Handles Molecular Lipophilicity Potential (MLP) analysis

    def __init__(self, config=None):
        self.config = config or CONFIG
        self.dx_reader = DXFileReader(config)

    def run_mlp_analysis(self, pdb_file: str,
                        output_dir: Optional[str] = None) -> Optional[str]:

        if not ValidationUtils.check_file_exists(pdb_file, "PDB file"):
            raise FileNotFoundError(f"PDB file not found: {pdb_file}")

        output_dir = output_dir or self.config.output_dirs['mlp_analysis']
        FileUtils.ensure_directory(output_dir)

        base_name = FileUtils.get_pdb_stem(pdb_file)
        mlp_dx_file = os.path.join(output_dir, f"{base_name}_MLP.dx")

        try:
            # command for PyMLP - get path relative to this module
            pymlp_path = os.path.join(os.path.dirname(__file__), "pyMLP.py")
            command = [sys.executable, pymlp_path, "-i", pdb_file, "-o", mlp_dx_file]

            logging.info(f"Running MLP analysis: {' '.join(command)}")
            result = subprocess.run(command, capture_output=True, text=True, check=True)

            # Validate output file creation
            if not ValidationUtils.check_file_exists(mlp_dx_file, "MLP DX output"):
                logging.error(f"MLP analysis failed to create output: {mlp_dx_file}")
                return None

            logging.info(f"MLP analysis completed: {mlp_dx_file}")
            return mlp_dx_file

        except subprocess.CalledProcessError as e:
            logging.error(f"MLP analysis failed for {pdb_file}: {e.stderr}")
            return None
        except Exception as e:
            logging.error(f"Error running MLP analysis for {pdb_file}: {e}")
            return None

    def compute_mlp_vector(self, mlp_dx_file: str) -> np.ndarray:
        """
        Compute MLP dipole-like vector from DX file.
        I think that the dipole later is better, but retained in case it needs to return
        """
        try:
            # read DX file
            grid_dims, data, origin, deltas = self.dx_reader.read_mlp_dx_file(mlp_dx_file)
            potentials = data.reshape(grid_dims)
            nx, ny, nz = grid_dims

            # Extract spacing from delta vectors
            dx = deltas[0][0]
            dy = deltas[1][1]
            dz = deltas[2][2]

            # coordinate arrays
            xs = origin[0] + np.arange(nx) * dx
            ys = origin[1] + np.arange(ny) * dy
            zs = origin[2] + np.arange(nz) * dz

            # 3D coordinate grids
            X, Y, Z = np.meshgrid(xs, ys, zs, indexing='ij')

            # volume
            dV = dx * dy * dz

            # compute MLP dipole-like vector
            mlp_vector = np.array([
                np.sum(potentials * X),
                np.sum(potentials * Y),
                np.sum(potentials * Z)
            ]) * dV

            logging.info(f"MLP vector computed: {mlp_vector}")
            return mlp_vector

        except Exception as e:
            logging.error(f"Error computing MLP vector from {mlp_dx_file}: {e}")
            raise

    def compute_mlp_statistics(self, mlp_dx_file: str) -> Dict[str, float]:
        """Compute statistical properties of MLP data"""

        try:
            _, data, _, _ = self.dx_reader.read_mlp_dx_file(mlp_dx_file)

            stats = {
                "mean": float(np.mean(data)),
                "std": float(np.std(data)),
                "min": float(np.min(data)),
                "max": float(np.max(data)),
                "median": float(np.median(data))
            }

            logging.info(f"MLP statistics computed: {stats}")
            return stats

        except Exception as e:
            logging.error(f"Error computing MLP statistics from {mlp_dx_file}: {e}")
            raise


class HydrophobicAnisotropyAnalyzer:
    #Computing hydrophobic anisotropy measures
    # consider consolidating this class with the one above, some stuff here is replicated unnecessarily

    def __init__(self, config=None, dx_reader=None):
        """Initialize with config and dx_reader."""
        self.config = config
        self.dx_reader = dx_reader

    def compute_hydrophobic_moments(self, mlp_dx_file: str,
                                  center_coords: np.ndarray,
                                  sphere_radius: Optional[float] = None) -> Dict[str, Any]:

        sphere_radius = sphere_radius or self.config.sphere_radius

        try:
            # read MLP data
            grid_dims, data, origin, deltas = self.dx_reader.read_mlp_dx_file(mlp_dx_file)
            potentials = data.reshape(grid_dims)
            nx, ny, nz = grid_dims

            # extract spacing
            dx, dy, dz = deltas[0][0], deltas[1][1], deltas[2][2]

            # create coordinate grids
            xs = origin[0] + np.arange(nx) * dx
            ys = origin[1] + np.arange(ny) * dy
            zs = origin[2] + np.arange(nz) * dz
            X, Y, Z = np.meshgrid(xs, ys, zs, indexing='ij')

            # Create position array and filter by sphere
            positions = np.stack([X, Y, Z], axis=-1)
            distances = np.linalg.norm(positions - center_coords, axis=-1)
            mask = distances <= sphere_radius

            # extract filtered data
            filtered_positions = positions[mask]
            filtered_potentials = potentials[mask]
            relative_positions = filtered_positions - center_coords

            # volume
            dV = dx * dy * dz

            # hydrophobic moments
            results = {
                # monopole
                "hydrophobic_monopole": float(np.sum(filtered_potentials) * dV),

                # dipole-like vector (first moment)
                **self._compute_hydrophobic_dipole(filtered_potentials, relative_positions, dV),

                # Quadrupole-like tensor (second moment)
                "hydrophobic_quadrupole_tensor": self._compute_hydrophobic_quadrupole(
                    filtered_potentials, relative_positions, dV
                ),

                # Anisotropy measures
                **self._compute_anisotropy_measures(filtered_potentials, relative_positions, dV),

                # Shape descriptors
                **self._compute_shape_descriptors(filtered_potentials, relative_positions, dV),

                # metadata
                "analysis_sphere_radius": sphere_radius,
                "points_analyzed": len(filtered_potentials),
                "center_coordinates": center_coords.tolist()
            }

            logging.info(f"Hydrophobic moments computed from {mlp_dx_file}")
            return results

        except Exception as e:
            logging.error(f"Error computing hydrophobic moments from {mlp_dx_file}: {e}")
            raise

    def _compute_hydrophobic_dipole(self, potentials: np.ndarray,
                                  positions: np.ndarray, dV: float) -> Dict[str, float]:
        """Compute hydrophobic dipole-like vector."""
        dipole = np.sum(potentials[:, None] * positions, axis=0) * dV

        return {
            "hydrophobic_dipole_x": float(dipole[0]),
            "hydrophobic_dipole_y": float(dipole[1]),
            "hydrophobic_dipole_z": float(dipole[2]),
            "hydrophobic_dipole_magnitude": float(np.linalg.norm(dipole))
        }

    def _compute_hydrophobic_quadrupole(self, potentials: np.ndarray,
                                      positions: np.ndarray, dV: float) -> np.ndarray:
        """Compute hydrophobic quadrupole-like tensor."""
        Q = np.zeros((3, 3))

        for i in range(3):
            for j in range(3):
                rij = positions[:, i] * positions[:, j]
                r2 = np.sum(positions**2, axis=1)
                delta = 1.0 if i == j else 0.0
                Q[i, j] = np.sum(potentials * (3 * rij - r2 * delta)) * dV

        return Q

    def _compute_anisotropy_measures(self, potentials: np.ndarray,
                                   positions: np.ndarray, dV: float) -> Dict[str, float]:
        """
        Compute various anisotropy measures for hydrophobicity distribution
        the measures were selected based on spheroid descriptors.
        """

        # moment of inertia tensor for hydrophobic distribution
        I_tensor = self._compute_hydrophobic_inertia_tensor(potentials, positions, dV)

        # diagonalize to get principal moments
        eigvals, eigvecs = np.linalg.eigh(I_tensor)
        eigvals = np.sort(eigvals)[::-1]

        I1, I2, I3 = eigvals

        # anisotropy metrics
        anisotropy_measures = {}

        # fractional anisotropy
        if I1 + I2 + I3 > 0:
            mean_moment = (I1 + I2 + I3) / 3
            FA = np.sqrt(0.5 * ((I1 - mean_moment)**2 + (I2 - mean_moment)**2 + (I3 - mean_moment)**2) /
                        (I1**2 + I2**2 + I3**2))
            anisotropy_measures["mlp_fract_anisotropy"] = float(FA)

        # asphericity
        if I3 > 0:
            asphericity = (I1 - 0.5*(I2 + I3)) / (I1 + I2 + I3)
            anisotropy_measures["mlp_asphericity"] = float(asphericity)

        # prolate/oblate character
        if I1 + I2 + I3 > 0:
            prolateness = (2*I3 - I1 - I2) / (I1 + I2 + I3)
            anisotropy_measures["prolateness"] = float(prolateness)

        # eccentricity measures
        if I3 > 0:
            eccentricity_1 = np.sqrt(1 - I2/I1) if I1 > 0 else 0.0
            eccentricity_2 = np.sqrt(1 - I3/I1) if I1 > 0 else 0.0
            anisotropy_measures.update({
                "eccentricity_minor": float(eccentricity_1),
                "eccentricity_major": float(eccentricity_2)
            })

        # principal moments
        anisotropy_measures.update({
            "principal_moment_1": float(I1),
            "principal_moment_2": float(I2),
            "principal_moment_3": float(I3),
            "moment_ratio_21": float(I2/I1) if I1 > 0 else 0.0,
            "moment_ratio_31": float(I3/I1) if I1 > 0 else 0.0
        })

        return anisotropy_measures

    def _compute_hydrophobic_inertia_tensor(self, potentials: np.ndarray,
                                          positions: np.ndarray, dV: float) -> np.ndarray:
        """Compute inertia tensor weighted by hydrophobic potential."""
        I = np.zeros((3, 3))

        # absolute value of potentials as "mass" weights
        weights = np.abs(potentials) * dV

        for i in range(3):
            for j in range(3):
                if i == j:
                    # diagonal terms: sum of other coordinates squared
                    other_coords = [k for k in range(3) if k != i]
                    r2_others = np.sum(positions[:, other_coords]**2, axis=1)
                    I[i, j] = np.sum(weights * r2_others)
                else:
                    # off-diagonal terms: negative product of coordinates
                    I[i, j] = -np.sum(weights * positions[:, i] * positions[:, j])

        return I

    def _compute_shape_descriptors(self, potentials: np.ndarray,
                                 positions: np.ndarray, dV: float) -> Dict[str, float]:
        """Compute shape descriptors for hydrophobic distribution."""

        # Weighted center of mass (hydrophobic centroid)
        weights = np.abs(potentials) * dV
        total_weight = np.sum(weights)

        if total_weight > 0:
            centroid = np.sum(weights[:, None] * positions, axis=0) / total_weight
            centroid_distance = float(np.linalg.norm(centroid))
        else:
            centroid_distance = 0.0

        # gyration radius (rms distance from centroid)
        if total_weight > 0:
            distances_from_centroid = np.linalg.norm(positions - centroid, axis=1)
            gyration_radius = np.sqrt(np.sum(weights * distances_from_centroid**2) / total_weight)
        else:
            gyration_radius = 0.0

        # Count grid points with significant hydrophobic character (top 25%)
        significant_threshold = np.percentile(np.abs(potentials), 75)
        hydrophobic_volume = np.sum(np.abs(potentials) > significant_threshold) * dV

        return {
            "hydrophobic_centroid_distance": float(centroid_distance),
            "hydrophobic_gyration_radius": float(gyration_radius),
            "hydrophobic_volume_estimate": float(hydrophobic_volume),
            "effective_hydrophobic_points": int(np.sum(np.abs(potentials) > significant_threshold))
        }


class APBSProcessor:
    #Handles APBS (Adaptive Poisson-Boltzmann Solver) processing

    def __init__(self, config=None):
        self.config = config or CONFIG

    def convert_pdb_to_pqr(self, pdb_file: str,
                          output_dir: Optional[str] = None,
                          force_field: Optional[str] = None) -> Tuple[Optional[str], Optional[str]]:
        """Convert PDB to PQR format using PDB2PQR"""

        if not ValidationUtils.check_executable_available(self.config.pdb2pqr_path, "PDB2PQR"):
            raise RuntimeError(f"PDB2PQR not available at {self.config.pdb2pqr_path}")

        if not ValidationUtils.check_file_exists(pdb_file, "PDB file"):
            raise FileNotFoundError(f"PDB file not found: {pdb_file}")

        output_dir = output_dir or self.config.output_dirs['apbs_analysis']
        force_field = force_field or self.config.force_field
        FileUtils.ensure_directory(output_dir)

        base_name = FileUtils.get_pdb_stem(pdb_file)
        pqr_file = os.path.join(output_dir, f"{base_name}.pqr")
        apbs_input_file = os.path.join(output_dir, f"{base_name}.in")

        try:
            # PDB2PQR command
            cmd_args = [
                self.config.pdb2pqr_path,
                f"--ff={force_field}",
                "--apbs-input", apbs_input_file,
                pdb_file, pqr_file
            ]

            logging.info(f"Converting PDB to PQR: {' '.join(cmd_args)}")
            result = subprocess.run(cmd_args, check=True, capture_output=True, text=True)

            # validate output files
            if not ValidationUtils.check_file_exists(pqr_file, "PQR file"):
                logging.error(f"PDB2PQR failed to create PQR file: {pqr_file}")
                return None, None

            if not ValidationUtils.check_file_exists(apbs_input_file, "APBS input file"):
                logging.error(f"PDB2PQR failed to create APBS input file: {apbs_input_file}")
                return None, None

            logging.info(f"PDB to PQR conversion completed: {pqr_file}")
            return pqr_file, apbs_input_file

        except subprocess.CalledProcessError as e:
            error_msg = e.stderr if e.stderr else "Unknown error"
            logging.error(f"PDB2PQR failed for {pdb_file}: {error_msg}")
            return None, None
        except Exception as e:
            logging.error(f"Error in PDB to PQR conversion for {pdb_file}: {e}")
            return None, None

    def run_apbs(self, apbs_input_file: str, pqr_file: str,
                output_dir: Optional[str] = None) -> Optional[str]:

        if not ValidationUtils.check_executable_available(self.config.apbs_executable, "APBS"):
            raise RuntimeError(f"APBS not available at {self.config.apbs_executable}")

        if not ValidationUtils.check_file_exists(apbs_input_file, "APBS input file"):
            raise FileNotFoundError(f"APBS input file not found: {apbs_input_file}")

        if not ValidationUtils.check_file_exists(pqr_file, "PQR file"):
            raise FileNotFoundError(f"PQR file not found: {pqr_file}")

        output_dir = output_dir or self.config.output_dirs['apbs_analysis']

        try:
            # APBS input file paths
            self._fix_apbs_input_file(apbs_input_file, pqr_file, output_dir)

            # output DX file path
            base_name = Path(apbs_input_file).stem
            apbs_dx_file = os.path.join(output_dir, f"{base_name}_apbs.dx")

            # run APBS
            logging.info(f"Running APBS: {self.config.apbs_executable} {apbs_input_file}")
            result = subprocess.run(
                [self.config.apbs_executable, apbs_input_file],
                capture_output=True, text=True, check=True
            )

            # validate output
            if not ValidationUtils.check_file_exists(apbs_dx_file, "APBS DX output"):
                logging.error(f"APBS failed to generate DX file: {apbs_dx_file}")
                return None

            logging.info(f"APBS calculation completed: {apbs_dx_file}")
            return apbs_dx_file

        except subprocess.CalledProcessError as e:
            error_msg = e.stderr if e.stderr else "Unknown error"
            logging.error(f"APBS execution failed: {error_msg}")
            return None
        except Exception as e:
            logging.error(f"Error running APBS: {e}")
            return None

    def _fix_apbs_input_file(self, apbs_input_file: str, pqr_file: str, output_dir: str) -> None:
        """
        Fix paths in APBS input file to use absolute paths.
        Things were getting too messy. Quick solution
        """
        try:
            with open(apbs_input_file, "r") as f:
                lines = f.readlines()

            new_lines = []
            for line in lines:
                # PQR file path
                if line.strip().startswith("mol pqr"):
                    line = f"mol pqr {pqr_file}\n"
                # output DX file path
                elif "write pot dx" in line:
                    base_name = Path(pqr_file).stem
                    apbs_dx_output = os.path.join(output_dir, f"{base_name}_apbs")
                    line = f"write pot dx {apbs_dx_output}\n"
                new_lines.append(line)

            with open(apbs_input_file, "w") as f:
                f.writelines(new_lines)

        except Exception as e:
            logging.error(f"Error fixing APBS input file {apbs_input_file}: {e}")
            raise


class ElectrostaticsCalculator:
    #Calculates electrostatic properties from APBS results

    def __init__(self, config=None):
        self.config = config or CONFIG
        self.dx_reader = DXFileReader(config)

    def compute_electrostatic_properties(self, apbs_dx_file: str,
                                       cu_coords: np.ndarray,
                                       cys_coords: np.ndarray,
                                       his_coords: np.ndarray,
                                       sphere_radius: Optional[float] = None) -> Dict[str, Any]:

        sphere_radius = sphere_radius or self.config.sphere_radius

        if not ValidationUtils.check_file_exists(apbs_dx_file, "APBS DX file"):
            raise FileNotFoundError(f"APBS DX file not found: {apbs_dx_file}")

        try:
            # read DX file
            dx_data = self.dx_reader.read_apbs_dx_file(apbs_dx_file)

            # extract grid information
            nx, ny, nz = dx_data["grid_dims"]
            origin = dx_data["origin"]
            deltas = dx_data["deltas"]
            potentials = dx_data["data"].reshape((nx, ny, nz))

            # create 3D coordinate grid
            X, Y, Z = np.indices((nx, ny, nz))
            positions = (origin
                        + X[..., None] * deltas[0]
                        + Y[..., None] * deltas[1]
                        + Z[..., None] * deltas[2])

            # pick points within sphere around copper
            distances = np.linalg.norm(positions - cu_coords, axis=-1)
            mask = distances <= sphere_radius

            # extract potential and position data
            charges = potentials[mask]
            points_relative = positions[mask] - cu_coords

            # compute e-dipole moment
            Edipole_global = np.sum(charges[:, None] * points_relative, axis=0) * const.e

            # compute quadrupole tensor
            Q = self._compute_quadrupole_tensor(charges, points_relative)

            # compute potential statistics
            potential_mean = float(np.mean(charges))
            potential_stdev = float(np.std(charges))

            results = {
                "dx_file": apbs_dx_file,
                "Electric_dipole_x": float(Edipole_global[0]),
                "Electric_dipole_y": float(Edipole_global[1]),
                "Electric_dipole_z": float(Edipole_global[2]),
                "Electric_dipole_magnitude": float(np.linalg.norm(Edipole_global)),
                "Electric_quadrupole_tensor": Q,
                "Estatic_potential_mean": potential_mean,
                "Estatic_potential_stdev": potential_stdev,
                "analysis_sphere_radius": sphere_radius,
                "points_analyzed": len(charges)
            }

            logging.info(f"Electrostatic properties computed from {apbs_dx_file}")
            return results

        except Exception as e:
            logging.error(f"Error computing electrostatic properties from {apbs_dx_file}: {e}")
            raise

    def _compute_quadrupole_tensor(self, charges: np.ndarray,
                                  points_relative: np.ndarray) -> np.ndarray:

        Q = np.zeros((3, 3))

        for i in range(3):
            for j in range(3):
                rij = points_relative[:, i] * points_relative[:, j]
                r2 = np.sum(points_relative**2, axis=1)
                delta = 1.0 if i == j else 0.0
                Q[i, j] = np.sum(charges * (3 * rij - r2 * delta))

        Q *= const.e
        return Q


class ElectrostaticsWorkflow:
    """High-level workflow for electrostatics analysis."""

    def __init__(self, config=None):
        self.config = config or CONFIG
        self.mlp_analyzer = MLPAnalyzer(config)
        self.apbs_processor = APBSProcessor(config)
        self.electrostatics_calculator = ElectrostaticsCalculator(config)
        self.hydrophobic_analyzer = HydrophobicAnisotropyAnalyzer(
            config=config, dx_reader=self.mlp_analyzer.dx_reader
        )

    def run_complete_electrostatics_analysis(self, pdb_file: str,
                                           binding_site_coords: Dict,
                                           sphere_pdb: Optional[str] = None) -> Dict[str, Any]:
        """Run complete electrostatics analysis workflow"""

        results = {}

        try:
            # extract coordinates
            cu_coords = binding_site_coords["cu"]
            cys_coords = binding_site_coords["cys"]
            his_coords = binding_site_coords["his"]

            # MLP analysis on sphere if provided
            if sphere_pdb:
                mlp_dx_file = self.mlp_analyzer.run_mlp_analysis(sphere_pdb)
                if mlp_dx_file:
                    mlp_vector = self.mlp_analyzer.compute_mlp_vector(mlp_dx_file)
                    mlp_stats = self.mlp_analyzer.compute_mlp_statistics(mlp_dx_file)

                    results.update({
                        "mlp_dx_file": mlp_dx_file,
                        "hydrophobic_vector_x": float(mlp_vector[0]),
                        "hydrophobic_vector_y": float(mlp_vector[1]),
                        "hydrophobic_vector_z": float(mlp_vector[2]),
                        **{f"hydrophobic_{k}": v for k, v in mlp_stats.items()}
                    })

                    try:
                        hydrophobic_moments = self.hydrophobic_analyzer.compute_hydrophobic_moments(
                            mlp_dx_file, cu_coords, sphere_radius=self.config.sphere_radius
                        )
                        results.update(hydrophobic_moments)
                        logging.info("Hydrophobic anisotropy analysis completed")
                    except Exception as e:
                        logging.warning(f"Hydrophobic anisotropy analysis failed: {e}")

            # APBS analysis
            pqr_file, apbs_input_file = self.apbs_processor.convert_pdb_to_pqr(pdb_file)
            if pqr_file and apbs_input_file:
                apbs_dx_file = self.apbs_processor.run_apbs(apbs_input_file, pqr_file)
                if apbs_dx_file:

                    electrostatic_props = self.electrostatics_calculator.compute_electrostatic_properties(
                        apbs_dx_file, cu_coords, cys_coords, his_coords
                    )
                    results.update(electrostatic_props)

            logging.info(f"Complete electrostatics analysis finished for {pdb_file}")
            return results

        except Exception as e:
            logging.error(f"Error in electrostatics analysis for {pdb_file}: {e}")
            return results
