# Supplementary material for: Hydrophobic tuning with non-canonical amino acids in a copper metalloenzyme
Source: Nat Chem. 2026 Apr 13;18(7):1269–77. doi: 10.1038/s41557-026-02116-7 (PMC13323077; doi:10.1038/s41557-026-02116-7)
Supplement: Supplementary file 4 — Code related to logP prediction, PDB analysis and redox deconvolution. [file 41557_2026_2116_MOESM4_ESM.zip › Code_lite/PDB_analysis_lite/src/pyMLP.py]

#!/usr/bin/env python
# -*- coding: utf-8 -*-

#
# pyMLP Molecular Lipophilic Potential evaluator
# Copyright (c) 2006-2007 Julien Lefeuvre <lefeuvrejulien@yahoo.fr>
#

"""pyMLP: Molecular Lipophilicity Potential evaluator"""

# PLEASE DO NOT CHANGE FORMAT OF __version__ LINE (setup.py reads this)

__author__ =    "Julien Lefeuvre <lefeuvrejulien@yahoo.fr>"
__version__ =   "1.0"
__date__ =      "2007-03-28"
__copyright__ = "Copyright (c) 2006-2007 %s. All rights reserved." % __author__
__licence__ =   "BSD"


import sys
import os
import shutil
import time
import numpy

from optparse import OptionParser
from pprint import pformat

try:
    import psyco
    psyco.full()
except ImportError:
    pass

class Defaults(object):
    """Constants"""

    def __init__(self):
        self.gridmargin = 10.0
        self.fidatadefault = {                    #Default fi table
 'ALA': {'CB': '0.63',    #fi : lipophilic atomic potential
         'C': '-0.54',
         'CA': '0.02',
         'O': '-0.68',
         'N': '-0.44'},
 'ARG': {'C': '-0.54',
         'CA': '0.02',
         'CB': '0.45',
         'CD': '0.45',
         'CG': '0.45',
         'CZ': '-0.54',
         'N': '-0.44',
         'NE': '-0.55',
         'NH1': '-0.11',
         'NH2': '-0.83',
         'O': '-0.68'},
 'ASN': {'C': '-0.54',
         'CA': '0.02',
         'CB': '0.02',
         'CG': '0.45',
         'N': '-0.44',
         'ND2': '-0.11',
         'O': '-0.68',
         'OD1': '-0.68'},
 'ASP': {'C': '-0.54',
         'CA': '0.02',
         'CB': '0.45',
         'CG': '0.54',
         'N': '-0.44',
         'O': '-0.68',
         'OD1': '-0.68',
         'OD2': '0.53'},
 'CYS': {'C': '-0.54',
         'CA': '0.02',
         'CB': '0.45',
         'N': '-0.44',
         'O': '-0.68',
         'SG': '0.27'},
 'GLN': {'C': '-0.54',
         'CA': '0.02',
         'CB': '0.45',
         'CD': '-0.54',
         'CG': '0.45',
         'N': '-0.44',
         'NE2': '-0.11',
         'O': '-0.68',
         'OE1': '-0.68'},
 'GLU': {'C': '-0.54',
         'CA': '0.02',
         'CB': '0.45',
         'CD': '-0.54',
         'CG': '0.45',
         'N': '-0.44',
         'O': '-0.68',
         'OE1': '-0.68',
         'OE2': '0.53'},
 'GLY': {'C': '-0.54',
         'CA': '0.45',
         'O': '-0.68',
         'N': '-0.55'},
 'HIS': {'C': '-0.54',
         'CA': '0.02',
         'CB': '0.45',
         'CD2': '0.31',
         'CE1': '0.31',
         'CG': '0.09',
         'N': '-0.44',
         'ND1': '-0.56',
         'NE2': '-0.80',
         'O': '-0.68'},
 'HYP': {'C': '-0.54',
         'CA': '0.02',
         'CB': '0.45',
         'CD1': '0.45',
         'CG': '0.02',
         'N': '-0.92',
         'O': '-0.68',
         'OD2': '-0.93'},
 'ILE': {'C': '-0.54',
         'CA': '0.02',
         'CB': '0.02',
         'CD': '0.63',
         'CD1': '0.63',
         'CG1': '0.45',
         'CG2': '0.63',
         'N': '-0.44',
         'O': '-0.68'},
 'LEU': {'C': '-0.54',
         'CA': '0.02',
         'CB': '0.45',
         'CD1': '0.63',
         'CD2': '0.63',
         'CG': '0.02',
         'N': '-0.44',
         'O': '-0.68'},
 'LYS': {'C': '-0.54',
         'CA': '0.02',
         'CB': '0.45',
         'CD': '0.45',
         'CE': '0.45',
         'CG': '0.45',
         'N': '-0.44',
         'NZ': '-1.08',
         'O': '-0.68'},
 'MET': {'C': '-0.54',
         'CA': '0.02',
         'CB': '0.45',
         'CE': '0.63',
         'CG': '0.45',
         'N': '-0.44',
         'O': '-0.68',
         'SD': '-0.30'},
 'PCA': {'C': '-0.54',
         'CA': '0.02',
         'CB': '0.45',
         'CD': '-0.54',
         'CG': '0.45',
         'N': '1.52',
         'O': '-0.68',
         'OE': '-0.68'},
 'PHE': {'C': '-0.54',
         'CA': '0.02',
         'CB': '0.45',
         'CD1': '0.31',
         'CD2': '0.31',
         'CE1': '0.31',
         'CE2': '0.31',
         'CG': '0.09',
         'CZ': '0.31',
         'N': '-0.44',
         'O': '-0.68'},
 'PRO': {'C': '-0.54',
         'CA': '0.02',
         'CB': '0.45',
         'CD': '0.45',
         'CG': '0.45',
         'N': '-0.92',
         'O': '-0.68'},
 'SER': {'C': '-0.54',
         'CA': '0.02',
         'CB': '0.45',
         'N': '-0.44',
         'O': '-0.68',
         'OG': '-0.99'},
 'THR': {'C': '-0.54',
         'CA': '0.02',
         'CB': '0.02',
         'CG2': '0.63',
         'N': '-0.44',
         'O': '-0.68',
         'OG1': '-0.93'},
 'TRP': {'C': '-0.54',
         'CA': '0.02',
         'CB': '0.45',
         'CD1': '0.31',
         'CD2': '0.24',
         'CE2': '0.24',
         'CE3': '0.31',
         'CG': '0.09',
         'CH2': '0.31',
         'CZ2': '0.31',
         'CZ3': '0.31',
         'N': '-0.44',
         'NE1': '-0.55',
         'O': '-0.68'},
 'TYR': {'C': '-0.54',
         'CA': '0.02',
         'CB': '0.45',
         'CD1': '0.31',
         'CD2': '0.31',
         'CE1': '0.31',
         'CE2': '0.31',
         'CG': '0.09',
         'CZ': '0.09',
         'N': '-0.44',
         'O': '-0.68',
         'OH': '-0.17'},
 'VAL': {'C': '-0.54',
         'CA': '0.02',
         'CB': '0.02',
         'CG1': '0.63',
         'CG2': '0.63',
         'N': '-0.44',
         'O': '-0.68'},
 'ALC': {'C': '-0.54',
         'CA': '0.02',
         'CB': '0.45', 
         'CD1': '0.54', # 0.63 matching Ile and Leu
         'CD2': '0.54', # 0.63 matching Ile and Leu
         'CE1': '0.54', # 0.63 based on similarity to CD1 and CD2
         'CE2': '0.54', # 0.63 based on similarity to CD1 and CD2
         'CG': '0.54', # 0.63 based Ile
         'CZ': '0.54', # 0.63 based on similarity to CD1 and CD2
         'N': '-0.44',
         'O': '-0.68'},
 'CU': {'CU': '-1.50'}}


def _CLIparsing():
    """Parsing of pyMLP command line"""
    usage='\n%%prog -i file.pdb\n\n%s' %__doc__
    version="%%prog %s %s" %(__version__, __date__)
    CLparser = OptionParser(usage=usage, version=version)
    CLparser.add_option('-i', '--inpdb', dest='pdbfile',
        help='PDB file (input)', metavar='file.pdb')
    CLparser.add_option('-f', '--fipdb', dest='fipdbfile',
        help='PDB file with added fi (partial lipophilicity) (input/output)'
        ' (optional)', metavar='file_fi.pdb')
    CLparser.add_option('-t', '--fitab', dest='fitabfile',
        help='FI table used to convert file.pdb into file_fi.pdb '
        '(input/output) (optional)', metavar='fi.tab')
    CLparser.add_option('-o', '--outdx', dest='dxfile',
        help='DX file (output) (optional)', metavar='file.dx')
    CLparser.add_option('-m', '--method', dest='method',
        help='Potential calculation method :                     '
             'dubost     [1/(1+d)]                               '
             'fauchere   [exp(-d)] (default)                     '
             'brasseur   [exp(-d/3.1)]                           '
             'buckingham [1/d**n]                                '
             'type5      [exp(-sqrt(d))]                         '
             'none       [no calculation]', metavar='fauchere')
    CLparser.add_option('-s', '--spacing', type="float", dest='spacing',
        help='Grid spacing (default = 1.0 Angstrom)', metavar='1.0')
    CLparser.add_option('-n', '--n_exp', type="float", dest='nexp',
        help='Exponent for the buckingham method (default = 3.0)',
        metavar='3.0')
    CLparser.add_option('-v', '--verbose', action='store_true', dest='verbose',
        help='make a lot of noise ...')
    CLparser.set_defaults(verbose=False, spacing=1.0, method='fauchere',
                            nexp=3.0)
    (params, args) = CLparser.parse_args()

    #Checking if the input is valid
    if args or (not params.pdbfile and not params.fipdbfile):
        CLparser.error('This script require parameters ...\n'
                       'see help : pyMLP.py -h')

    methods=['dubost', 'fauchere', 'brasseur', 'buckingham', 'type5', 'none']
    if params.method not in methods:
        CLparser.error('Please use a valid method ...\n'
                       'see help : pyMLP.py -h')
    return params


def writefitab(fidata,fitabfile,verbose=False):
    """write fidata in the file fitabfile (to let the user modify it)"""
    try:
        fitabf = open(fitabfile,'w')
        fitabf.write('fidata = {\n '+pformat(fidata)[1:])
        if verbose: sys.stdout.write("%s created with default values...\n"
                                              % fitabfile)
    except IOError:
        sys.stderr.write("Can't write file named : %s\n" % fitabfile)


class Atom(object):
    """Atom properties needed for the calculation"""

    def __init__(self, x, y, z, fi):
        self.x = x
        self.y = y
        self.z = z
        self.fi = fi

class Molecule(object):
    """Main class of pyMLP"""

    def __init__(self, verbose=False):
        self.verbose = verbose
        self.name = 'molecule'
        self.data = None
        self.pot = None
        self.griddim = None
        self.gridcoord = None
        self.spacing = None

    def parsepdb(self, pdbfile, checkforfi=False):
        """Parsing a PDB (Protein Data Bank) formated file"""
        if pdbfile[-4:].lower()=='.pdb':
            self.name = pdbfile[0:-4]
        else:
            self.name = pdbfile
        try:
            pdbtext = open(pdbfile)
        except IOError:
            if self.verbose: sys.stderr.write("Can't open %s ...\n" % pdbfile)
            sys.exit()
        self.data=[]
        for line in pdbtext:
            recordname=line[:6].strip()
            if recordname in ['MODEL', 'ENDMDL', 'TER', 'END']:
                atmnumber, atmname, altloc, resname = None, None, None, None
                chainid, resseq, icode = None, None, None
                atmx, atmy, atmz = None, None, None
                occupancy, tempfactor = None, None
                fi = None
                comments=line[6:]
            elif recordname in ['ATOM', 'HETATM']:
                try:
                    atmnumber = int(line[6:11].strip())
                    atmname = line[12:16].strip()
                    altloc = line[16].strip()
                    resname = line[17:20].strip()
                    chainid = line[21].strip()
                    resseq = int(line[22:26].strip())
                    icode = line[26].strip()
                    atmx = float(line[30:38].strip())
                    atmy = float(line[38:46].strip())
                    atmz = float(line[46:54].strip())
                    occupancy = float(line[54:60].strip())
                    tempfactor = float(line[60:66].strip())
                    if checkforfi:
                        fi = float(line[66:72].strip())
                        comments = line[72:]
                    else:
                        fi = None
                        comments = line[66:]
                except ValueError:
                    if self.verbose: sys.stderr.write(
                            "%s might not respect PDB standards\nor the fi "
                            "parameters could have been misplaced\n" % pdbfile)
                    continue
            else:
                continue
            pdbline={'recordname': recordname,
                     'atmnumber': atmnumber,
                     'atmname': atmname,
                     'altloc': altloc,
                     'resname': resname,
                     'chainid': chainid,
                     'resseq': resseq,
                     'icode': icode,
                     'atmx': atmx,
                     'atmy': atmy,
                     'atmz': atmz,
                     'occupancy': occupancy,
                     'tempfactor': tempfactor,
                     'fi': fi,
                     'comments': comments}
            self.data.append(pdbline)
        if self.verbose: sys.stdout.write(
                            "\n%s was parsed ... %i lines were taken into "
                            "account\n" % (pdbfile, len(self.data)))

    def assignfi(self, fidata):
        """assign fi parameters to each atom in the pdbfile"""
        for line in self.data:
            if line['resname'] in fidata:
                if not line['fi']:
                    try:
                        fi=float(fidata[line['resname']][line['atmname']])
                        line['fi']=fi
                    except KeyError:
                        if self.verbose: sys.stderr.write(
                            "Atom Number %s is not defined in \nthe fi "
                            "parameters (might be an H)\n" % line['atmnumber'])
                        continue

    def writefipdb(self,fipdbfile):
        """write a fipdb file containing the data for the pdbfile and the fi
        parameters"""
        try:
            fipdbf = file(fipdbfile,'w')
        except IOError:
            if self.verbose: sys.stderr.write(
                "I am having difficulties writing on %s" % fipdbfile)
        for d in self.data:
            if d['fi']:
                header='%-6s%5i  %-3s%1s%3s %1s%4i%1s   ' % (
                    d['recordname'], d['atmnumber'], d['atmname'], d['altloc'],
                    d['resname'], d['chainid'], d['resseq'], d['icode'])
                coord='%8.3f%8.3f%8.3f' % (d['atmx'], d['atmy'], d['atmz'])
                fi='%6.2f                \n' % (d['fi'])
                fipdbf.write(header+coord+fi)
        if self.verbose: sys.stdout.write('%s was writen' % fipdbfile)

    def _griddimcalc(self, listcoord, spacing, gridmargin):
        """Determination of the grid dimension"""
        coordmin = min(listcoord) - gridmargin
        coordmax = max(listcoord) + gridmargin
        adjustment = ((spacing - (coordmax - coordmin)) % spacing) / 2.
        coordmin = coordmin - adjustment
        coordmax = coordmax + adjustment
        ngrid = int(round((coordmax - coordmin) / spacing))
        return coordmin, coordmax, ngrid

    def _dubost(self, fi, d, n):
        return (100 * fi / (1 + d)).sum()

    def _fauchere(self, fi, d, n):
        return (100 * fi * numpy.exp(-d)).sum()

    def _brasseur(self, fi, d, n):
        #3.1 division is there to remove any units in the equation
        #3.1A is the average diameter of a water molecule (2.82 -> 3.2)
        return (100 * fi * numpy.exp(-d/3.1)).sum()

    def _buckingham(self, fi, d, n):
        return (100 * fi / (d**n)).sum()

    def _type5(self, fi, d, n):
        return (100 * fi * numpy.exp(-numpy.sqrt(d))).sum()

    def calculatefimap(self, method, spacing, nexp):
        """Calculation loop"""
        atoms=[]
        for d in self.data:
            if  d['fi']:
                atoms.append(Atom(d['atmx'], d['atmy'], d['atmz'], d['fi']))
        #grid settings in angstrom
        gridmargin = Defaults().gridmargin
        xmingrid, xmaxgrid, nxgrid = self._griddimcalc([a.x for a in atoms],
            spacing, gridmargin)
        ymingrid, ymaxgrid, nygrid = self._griddimcalc([a.y for a in atoms],
            spacing, gridmargin)
        zmingrid, zmaxgrid, nzgrid = self._griddimcalc([a.z for a in atoms],
            spacing, gridmargin)
        self.spacing = spacing
        self.griddim = (nxgrid+1, nygrid+1, nzgrid+1)
        self.gridcoord = [[xmingrid, xmaxgrid],
                          [ymingrid, ymaxgrid],
                          [zmingrid, zmaxgrid]]
        if self.verbose: sys.stdout.write(
                    "\nGrid dimension (angstroms):\n"
                    "coord : min       max       ngrid\n"
                    "    x : %8.4f %8.4f %8i\n"
                    "    y : %8.4f %8.4f %8i\n"
                    "    z : %8.4f %8.4f %8i\n\n" %(xmingrid, xmaxgrid, nxgrid,
                     ymingrid, ymaxgrid, nygrid, zmingrid, zmaxgrid, nzgrid))

        coordatms = numpy.zeros((len(atoms),3),float)
        fiatms = numpy.zeros((len(atoms)),float)
        for p in range(len(atoms)):
            coordatms[p] = [atoms[p].x, atoms[p].y, atoms[p].z]
            fiatms[p] = atoms[p].fi

        self.pot = numpy.zeros((nxgrid+1, nygrid+1, nzgrid+1), float)
        gridsize = (nxgrid+1) * (nygrid+1) * (nzgrid+1)

        coordgridpts = numpy.zeros((nxgrid+1, nygrid+1, nzgrid+1,3), float)
        for i in range(nxgrid+1):
            for j in range(nygrid+1):
                for k in range(nzgrid+1):
                    xgrid = xmingrid + i * spacing
                    ygrid = ymingrid + j * spacing
                    zgrid = zmingrid + k * spacing
                    coordgridpts[i,j,k]=[xgrid, ygrid, zgrid]

        if self.verbose:
            sys.stdout.write('\nGrid Points Coordinates evaluated\n\n')

        if method == 'dubost':
            computemethod = self._dubost
        elif method == 'fauchere':
            computemethod = self._fauchere
        elif method == 'brasseur':
            computemethod = self._brasseur
        elif method == 'buckingham':
            computemethod = self._buckingham
        elif method == 'type5':
            computemethod = self._type5
        else:
            sys.stderr.write('You should never come here !\n')

        counter = 0.
        for i in range(nxgrid+1):
            for j in range(nygrid+1):
                for k in range(nzgrid+1):
            #Evaluation of the distance between th grid point and each atoms
                    dist = numpy.sqrt(((coordgridpts[i,j,k,]
                                         - coordatms[:,])**2).sum(1))

                    self.pot[i,j,k] = computemethod(fiatms, dist, nexp)

                counter += 1.
                if self.verbose:
                    sys.stdout.write('\rCalculation in progress :'
                            ' %8.2f%%' % (counter*100/((nxgrid+1)*(nygrid+1))))

        if self.verbose:
            sys.stdout.write('\n\nMLPmin = %8.3f | MLPmax = %8.3f | '
                                'MLPmean = %8.3f\n\n' % (self.pot.min(),
                                    self.pot.max(), self.pot.mean()))

    def writedxfile(self, dxfile):
        """Write a dx (openDX) file"""
        if not self.pot.any():
            sys.stderr.write('\nNo Data to write !\n\n')
            return
        try:
            dxf = open(dxfile, 'w')
            dxf.write('#pyMLP output file\n'
                      '#  \n'
                      '#A computer once beat me at chess, \n'
                      '#but it was no match for me at kick boxing.\n'
                      '#  \n')
            dxf.write('object 1 class gridpositions counts '
                      '%i %i %i\n' % self.griddim)
            gridmin = tuple([xyzmin[0] for xyzmin in self.gridcoord])
            dxf.write('origin %8.6e %8.6e %8.6e\n' % gridmin)
            dxf.write('delta %8.6e %8.6e %8.6e\n' % (self.spacing, 0., 0.))
            dxf.write('delta %8.6e %8.6e %8.6e\n' % (0., self.spacing, 0.))
            dxf.write('delta %8.6e %8.6e %8.6e\n' % (0., 0., self.spacing))
            dxf.write('object 2 class gridconnections counts '
                      '%i %i %i\n' % self.griddim)
            nbtot = self.griddim[0]*self.griddim[1]*self.griddim[2]
            dxf.write('object 3 class array type double rank 0 items'
                      ' %i data follows\n' % nbtot)

            self.pot = self.pot.reshape(nbtot)
            for m in range(0, nbtot-nbtot%3, 3):
                val = tuple(self.pot[m:m+3])
                dxf.write('%8.6e %8.6e %8.6e\n' % val)
            if 0 < nbtot%3 < 3:
                for m in self.pot[nbtot-nbtot%3:nbtot]:
                    dxf.write('%8.6e ' % m)
                dxf.write('\n')

            dxf.write('attribute "dep" string "positions"\n'
                      'object "regular positions regular connections" '
                          'class field\n'
                      'component "positions" value 1\n'
                      'component "connections" value 2\n'
                      'component "data" value 3\n')
        except IOError:
            sys.stderr.write('\nI tried to prevent it ... but writing the .dx'
                             'file was not possible !')
        if self.verbose:
            sys.stdout.write('\nMolecular Lipophilic Potential Map '
                                'saved in %s\n\nBye ...\n\n' % dxfile)


def main():
    """pyMLP main function"""
    p = _CLIparsing()   #parsing the command line and getting options in p

    defaults = Defaults()
    fidata = defaults.fidatadefault
    if p.fitabfile:
        try:                  #import fidata if requested
            import imp
            fitabf = imp.load_source('fitabf', p.fitabfile)
            fidata = fitabf.fidata
            if p.verbose: sys.stdout.write("%s is compiled for internal use "
                                      "as %sc\n" % (p.fitabfile, p.fitabfile))
        except IOError:       #export fidata if requested
            if p.verbose: sys.stderr.write("Can't open %s ... "
              "using default values and creating a template\n" % p.fitabfile)
            writefitab(fidata, p.fitabfile, verbose=p.verbose)

    molec = Molecule(verbose=p.verbose)
    if p.pdbfile:
        if os.path.isfile(p.pdbfile):
            molec.parsepdb(p.pdbfile)
            molec.assignfi(fidata)
            if p.fipdbfile:
                if os.path.isfile(p.fipdbfile):
                    if p.verbose: sys.stderr.write('%s already exists '
                            'pyMLP will not overwrite it\n' % p.fipdbfile)
                    pass
                else:
                    molec.writefipdb(p.fipdbfile)
        else:
            if p.verbose: sys.stderr.write("Can't open %s ...\n" % p.pdbfile)
            sys.exit()
    elif p.fipdbfile:
        if os.path.isfile(p.fipdbfile):
            molec.parsepdb(p.fipdbfile, checkforfi=True)
        else:
            if p.verbose: sys.stderr.write("Can't open %s ...\n" % p.fipdbfile)
            sys.exit()
    else:
        sys.stderr.write('You should never come here !\n')

    if p.method != 'none':
        molec.calculatefimap(p.method, p.spacing, p.nexp)
        if p.dxfile:
            pass
        else:
            p.dxfile = molec.name+'.dx'
        if os.path.isfile(p.dxfile):
            timestamp = time.strftime('%Y-%m-%d_%H%M%S')
            bckpdxfile = p.dxfile+'.bckp_'+timestamp
            shutil.copy(p.dxfile, bckpdxfile)
            if p.verbose: sys.stdout.write('Old %s was backed up as %s\n' % (
                                              p.dxfile, bckpdxfile))
        molec.writedxfile(p.dxfile)
    else:
        if p.verbose:
            sys.stdout.write("pyMLP didn't calculate anything\n\n")


if __name__ == '__main__':
    sys.exit(main())
