# Supplementary material for: Hydrophobic tuning with non-canonical amino acids in a copper metalloenzyme
Source: Nat Chem. 2026 Apr 13;18(7):1269–77. doi: 10.1038/s41557-026-02116-7 (PMC13323077; doi:10.1038/s41557-026-02116-7)
Supplement: Supplementary file 4 — Code related to logP prediction, PDB analysis and redox deconvolution. [file 41557_2026_2116_MOESM4_ESM.zip › Code_lite/PDB_analysis_lite/src/simple_mutant_analysis.py]

"""
Enhanced mutant analysis using UMAP/t-SNE dimensionality reduction and distance-based classification.
"""

import os
import logging
from typing import Dict, List, Tuple, Optional, Any
import numpy as np
import pandas as pd
import matplotlib.pyplot as plt
import seaborn as sns
from scipy import stats
from scipy.spatial.distance import cdist
from sklearn.preprocessing import StandardScaler
from sklearn.manifold import TSNE
import umap

# Set global font to Avenir Next if available
import matplotlib.font_manager as fm
avenir_fonts = [f.name for f in fm.fontManager.ttflist if 'Avenir' in f.name]
if 'Avenir Next' in avenir_fonts:
    plt.rcParams['font.family'] = 'Avenir Next'
elif avenir_fonts:
    plt.rcParams['font.family'] = avenir_fonts[0]

from .config_utils import CONFIG, FileUtils


def get_variant_sample_info(df, target_column):
    # There were some indexing issues for order of variants, so I threw this in quickly as a patch
    variant_samples = df[df[target_column].isin(['Mutant', 'C6a'])].copy()

    if 'pdb_file_clean' in variant_samples.columns:
        variant_names = variant_samples['pdb_file_clean'].tolist()
    else:
        variant_names = [f"Sample_{i}" for i in variant_samples.index]

    variant_types = variant_samples[target_column].tolist()

    return variant_samples, variant_names, variant_types

def remove_correlated_features(df: pd.DataFrame,
                             feature_columns: List[str],
                             correlation_threshold: float = 0.9,
                             method: str = 'variance') -> List[str]:
    """
    UMAP and t-SNE will have more issues with correlation,
    quick patch to remove highly correlated features, keeping the most informative one from each group.
    """

    # Calculate correlation matrix
    corr_matrix = df[feature_columns].corr().abs()

    # Find pairs of highly correlated features
    upper_triangle = corr_matrix.where(
        np.triu(np.ones(corr_matrix.shape), k=1).astype(bool)
    )

    # Find features to remove
    features_to_remove = set()

    for col in upper_triangle.columns:
        # Find features highly correlated with this one
        highly_correlated = upper_triangle.index[upper_triangle[col] > correlation_threshold].tolist()

        if highly_correlated and col not in features_to_remove:
            # Create group of correlated features
            correlated_group = [col] + highly_correlated
            correlated_group = [f for f in correlated_group if f not in features_to_remove]

            if len(correlated_group) > 1:
                # Choose which feature to keep based on method
                if method == 'variance':
                    # Keep feature with highest variance (most informative)
                    variances = df[correlated_group].var()
                    feature_to_keep = variances.idxmax()
                elif method == 'mean_abs':
                    # Keep feature with highest mean absolute value
                    mean_abs = df[correlated_group].abs().mean()
                    feature_to_keep = mean_abs.idxmax()
                else:  # random
                    feature_to_keep = correlated_group[0]

                # Mark others for removal
                for feature in correlated_group:
                    if feature != feature_to_keep:
                        features_to_remove.add(feature)

                print(f"Correlation group: {correlated_group}")
                print(f"  Keeping: {feature_to_keep}")
                print(f"  Removing: {[f for f in correlated_group if f != feature_to_keep]}")

    # Return filtered feature list
    filtered_features = [f for f in feature_columns if f not in features_to_remove]

    print(f"\nCorrelation filtering results:")
    print(f"  Original features: {len(feature_columns)}")
    print(f"  Removed features: {len(features_to_remove)}")
    print(f"  Remaining features: {len(filtered_features)}")

    return filtered_features

def analyze_mutants_with_manifold_distances(
    df: pd.DataFrame,
    feature_columns: List[str],
    target_column: str = 'Type',
    output_dir: str = 'clustering',
    p_value_threshold: float = 0.05,
    correlation_threshold: float = 0.9,  # NEW PARAMETER
    save_results: bool = True,
    use_umap: bool = True,
    use_tsne: bool = True,
    random_state: int = 42
) -> Dict[str, Any]:
    """
    Analyze mutants using UMAP/t-SNE dimensionality reduction and distance-based metrics.
    """

    FileUtils.ensure_directory(output_dir)

    # Remove highly correlated features first
    print(f"Removing highly correlated features (threshold: {correlation_threshold})...")
    filtered_features = remove_correlated_features(
        df, feature_columns, correlation_threshold, method='variance'
    )

    # Separate sample types
    bacterial_samples = df[df[target_column] == 'Bacterial']
    fungal_samples = df[df[target_column] == 'Fungal']
    mutant_samples = df[df[target_column] == 'Mutant']
    c6a_samples = df[df[target_column] == 'C6a']
    variant_samples = df[df[target_column].isin(['Mutant', 'C6a'])].copy()

    print(f"Sample counts:")
    print(f"  Bacterial: {len(bacterial_samples)}")
    print(f"  Fungal: {len(fungal_samples)}")
    print(f"  Mutant: {len(mutant_samples)}")
    print(f"  C6a: {len(c6a_samples)}")

    if len(bacterial_samples) < 2 or len(fungal_samples) < 2:
        raise ValueError("Need at least 2 samples each of Bacterial and Fungal types")

    # Filter to significant features (now using filtered_features)
    significant_features = get_significant_features(
        bacterial_samples, fungal_samples, filtered_features, p_value_threshold
    )

    print(f"Using {len(significant_features)} statistically significant features after correlation filtering")

    # Prepare and scale data
    X = df[significant_features].fillna(0)
    scaler = StandardScaler()
    X_scaled = scaler.fit_transform(X)

    results = {
        'original_features': feature_columns,
        'correlation_filtered_features': filtered_features,
        'significant_features': significant_features,
        'n_samples': len(df),
        'scaler': scaler,
        'correlation_threshold': correlation_threshold
    }

    # UMAP Analysis
    if use_umap:
        print("\nPerforming UMAP analysis...")
        umap_results = perform_umap_distance_analysis(
            X_scaled, df, target_column, variant_samples,
            bacterial_samples, fungal_samples, random_state
        )
        results['umap'] = umap_results

    # t-SNE Analysis
    if use_tsne:
        print("\nPerforming t-SNE analysis...")
        tsne_results = perform_tsne_distance_analysis(
            X_scaled, df, target_column, variant_samples,
            bacterial_samples, fungal_samples, random_state
        )
        results['tsne'] = tsne_results

    # High-dimensional distance analysis (original feature space)
    print("\nPerforming high-dimensional distance analysis...")
    hd_results = perform_highdim_distance_analysis(
        X_scaled, df, target_column, variant_samples,
        bacterial_samples, fungal_samples, significant_features
    )
    results['high_dimensional'] = hd_results

    # Create comprehensive visualizations
    if save_results:
        plot_files = create_manifold_distance_plots(
            results, df, target_column, output_dir
        )
        results['plot_files'] = plot_files

        # Save detailed results
        save_distance_analysis_results(results, df, target_column, output_dir)

    # Print summary
    print_analysis_summary(results, variant_samples)

    return results


def get_significant_features(bacterial_samples, fungal_samples, feature_columns, p_threshold):
    """Identify statistically significant features using Mann-Whitney U test."""
    significant_features = []

    for feature in feature_columns:
        bacterial_vals = bacterial_samples[feature].dropna()
        fungal_vals = fungal_samples[feature].dropna()

        if len(bacterial_vals) >= 2 and len(fungal_vals) >= 2:
            statistic, p_value = stats.mannwhitneyu(
                bacterial_vals, fungal_vals, alternative='two-sided'
            )

            if p_value < p_threshold:
                significant_features.append(feature)

    if len(significant_features) < 2:
        print("Warning: Less than 2 significant features found. Using top features by effect size.")
        # Fallback to top features by effect size
        effect_sizes = []
        for feature in feature_columns:
            bacterial_vals = bacterial_samples[feature].dropna()
            fungal_vals = fungal_samples[feature].dropna()

            if len(bacterial_vals) >= 2 and len(fungal_vals) >= 2:
                statistic, _ = stats.mannwhitneyu(bacterial_vals, fungal_vals, alternative='two-sided')
                n1, n2 = len(bacterial_vals), len(fungal_vals)
                cles = statistic / (n1 * n2)
                effect_magnitude = abs(cles - 0.5) * 2
                effect_sizes.append((feature, effect_magnitude))

        effect_sizes.sort(key=lambda x: x[1], reverse=True)
        significant_features = [f[0] for f in effect_sizes[:min(10, len(effect_sizes))]]

    return significant_features


def perform_umap_distance_analysis(X_scaled, df, target_column, variant_samples,
                                 bacterial_samples, fungal_samples, random_state):
    """Perform UMAP dimensionality reduction and distance analysis."""

    # UMAP with multiple parameter sets for robustness
    umap_configs = [
        {'n_neighbors': 5, 'min_dist': 0.1, 'name': 'local'},
        {'n_neighbors': 20, 'min_dist': 0.5, 'name': 'global'}
    ]

    umap_results = {}

    for config in umap_configs:
        reducer = umap.UMAP(
            n_components=2,
            n_neighbors=config['n_neighbors'],
            min_dist=config['min_dist'],
            random_state=random_state,
            metric='euclidean'
        )

        # Fit on all data
        X_umap = reducer.fit_transform(X_scaled)

        # Create boolean masks
        bacterial_mask = df[target_column] == 'Bacterial'
        fungal_mask = df[target_column] == 'Fungal'
        variant_mask = df[target_column].isin(['Mutant', 'C6a'])

        # Extract UMAP coordinates using boolean masks
        bacterial_umap = X_umap[bacterial_mask]
        fungal_umap = X_umap[fungal_mask]
        variant_umap = X_umap[variant_mask]

        # Calculate centroids
        bacterial_centroid = np.mean(bacterial_umap, axis=0)
        fungal_centroid = np.mean(fungal_umap, axis=0)

        # Calculate distances from each variant to group centroids
        variant_to_bacterial = cdist(variant_umap, bacterial_centroid.reshape(1, -1), 'euclidean').flatten()
        variant_to_fungal = cdist(variant_umap, fungal_centroid.reshape(1, -1), 'euclidean').flatten()

        # Calculate distances to nearest neighbors in each group
        variant_to_bacterial_nn = np.array([
            np.min(cdist(variant_point.reshape(1, -1), bacterial_umap, 'euclidean'))
            for variant_point in variant_umap
        ])

        variant_to_fungal_nn = np.array([
            np.min(cdist(variant_point.reshape(1, -1), fungal_umap, 'euclidean'))
            for variant_point in variant_umap
        ])

        # Distance ratios (closer to 0 = more bacterial-like, closer to 1 = more fungal-like)
        distance_ratios = variant_to_bacterial / (variant_to_bacterial + variant_to_fungal)
        nn_distance_ratios = variant_to_bacterial_nn / (variant_to_bacterial_nn + variant_to_fungal_nn)

        umap_results[config['name']] = {
            'embedding': X_umap,
            'bacterial_centroid': bacterial_centroid,
            'fungal_centroid': fungal_centroid,
            'variant_to_bacterial_centroid': variant_to_bacterial,
            'variant_to_fungal_centroid': variant_to_fungal,
            'variant_to_bacterial_nn': variant_to_bacterial_nn,
            'variant_to_fungal_nn': variant_to_fungal_nn,
            'centroid_distance_ratios': distance_ratios,
            'nn_distance_ratios': nn_distance_ratios,
            'config': config
        }

    return umap_results


def perform_tsne_distance_analysis(X_scaled, df, target_column, variant_samples,
                                 bacterial_samples, fungal_samples, random_state):
    """Perform t-SNE dimensionality reduction and distance analysis."""

    # t-SNE with multiple perplexity values
    tsne_configs = [
        {'perplexity': 5, 'name': 'low_perplexity'},
        {'perplexity': min(30, (len(X_scaled)-1)//3), 'name': 'high_perplexity'}
    ]

    tsne_results = {}

    for config in tsne_configs:
        tsne = TSNE(
            n_components=2,
            perplexity=config['perplexity'],
            random_state=random_state,
            max_iter=1000
        )

        # Fit on all data
        X_tsne = tsne.fit_transform(X_scaled)

        # Create boolean masks
        bacterial_mask = df[target_column] == 'Bacterial'
        fungal_mask = df[target_column] == 'Fungal'
        variant_mask = df[target_column].isin(['Mutant', 'C6a'])

        # Extract t-SNE coordinates using boolean masks
        bacterial_tsne = X_tsne[bacterial_mask]
        fungal_tsne = X_tsne[fungal_mask]
        variant_tsne = X_tsne[variant_mask]

        # Calculate centroids
        bacterial_centroid = np.mean(bacterial_tsne, axis=0)
        fungal_centroid = np.mean(fungal_tsne, axis=0)

        # Calculate distances from each variant to group centroids
        variant_to_bacterial = cdist(variant_tsne, bacterial_centroid.reshape(1, -1), 'euclidean').flatten()
        variant_to_fungal = cdist(variant_tsne, fungal_centroid.reshape(1, -1), 'euclidean').flatten()

        # Calculate distances to nearest neighbors
        variant_to_bacterial_nn = np.array([
            np.min(cdist(variant_point.reshape(1, -1), bacterial_tsne, 'euclidean'))
            for variant_point in variant_tsne
        ])

        variant_to_fungal_nn = np.array([
            np.min(cdist(variant_point.reshape(1, -1), fungal_tsne, 'euclidean'))
            for variant_point in variant_tsne
        ])

        # Distance ratios
        distance_ratios = variant_to_bacterial / (variant_to_bacterial + variant_to_fungal)
        nn_distance_ratios = variant_to_bacterial_nn / (variant_to_bacterial_nn + variant_to_fungal_nn)

        tsne_results[config['name']] = {
            'embedding': X_tsne,
            'bacterial_centroid': bacterial_centroid,
            'fungal_centroid': fungal_centroid,
            'variant_to_bacterial_centroid': variant_to_bacterial,
            'variant_to_fungal_centroid': variant_to_fungal,
            'variant_to_bacterial_nn': variant_to_bacterial_nn,
            'variant_to_fungal_nn': variant_to_fungal_nn,
            'centroid_distance_ratios': distance_ratios,
            'nn_distance_ratios': nn_distance_ratios,
            'config': config
        }

    return tsne_results


def perform_highdim_distance_analysis(X_scaled, df, target_column, variant_samples,
                                    bacterial_samples, fungal_samples, significant_features):
    """Perform distance analysis in high-dimensional space."""

    # Create boolean masks
    bacterial_mask = df[target_column] == 'Bacterial'
    fungal_mask = df[target_column] == 'Fungal'
    variant_mask = df[target_column].isin(['Mutant', 'C6a'])

    # Extract coordinates using boolean masks
    bacterial_coords = X_scaled[bacterial_mask]
    fungal_coords = X_scaled[fungal_mask]
    variant_coords = X_scaled[variant_mask]

    # Calculate centroids in high-D space
    bacterial_centroid = np.mean(bacterial_coords, axis=0)
    fungal_centroid = np.mean(fungal_coords, axis=0)

    # Calculate distances from each variant to group centroids
    variant_to_bacterial = cdist(variant_coords, bacterial_centroid.reshape(1, -1), 'euclidean').flatten()
    variant_to_fungal = cdist(variant_coords, fungal_centroid.reshape(1, -1), 'euclidean').flatten()

    # Calculate distances to nearest neighbors
    variant_to_bacterial_nn = np.array([
        np.min(cdist(variant_point.reshape(1, -1), bacterial_coords, 'euclidean'))
        for variant_point in variant_coords
    ])

    variant_to_fungal_nn = np.array([
        np.min(cdist(variant_point.reshape(1, -1), fungal_coords, 'euclidean'))
        for variant_point in variant_coords
    ])

    # Distance ratios
    distance_ratios = variant_to_bacterial / (variant_to_bacterial + variant_to_fungal)
    nn_distance_ratios = variant_to_bacterial_nn / (variant_to_bacterial_nn + variant_to_fungal_nn)

    # Feature-wise analysis
    feature_differences = {}
    for i, feature in enumerate(significant_features):
        bacterial_vals = bacterial_coords[:, i]
        fungal_vals = fungal_coords[:, i]
        variant_vals = variant_coords[:, i]

        # Z-scores relative to bacterial and fungal distributions
        bacterial_mean, bacterial_std = np.mean(bacterial_vals), np.std(bacterial_vals)
        fungal_mean, fungal_std = np.mean(fungal_vals), np.std(fungal_vals)

        if bacterial_std > 0:
            variant_z_bacterial = (variant_vals - bacterial_mean) / bacterial_std
        else:
            variant_z_bacterial = np.zeros_like(variant_vals)

        if fungal_std > 0:
            variant_z_fungal = (variant_vals - fungal_mean) / fungal_std
        else:
            variant_z_fungal = np.zeros_like(variant_vals)

        feature_differences[feature] = {
            'variant_z_bacterial': variant_z_bacterial,
            'variant_z_fungal': variant_z_fungal,
            'bacterial_mean': bacterial_mean,
            'bacterial_std': bacterial_std,
            'fungal_mean': fungal_mean,
            'fungal_std': fungal_std
        }

    return {
        'variant_to_bacterial_centroid': variant_to_bacterial,
        'variant_to_fungal_centroid': variant_to_fungal,
        'variant_to_bacterial_nn': variant_to_bacterial_nn,
        'variant_to_fungal_nn': variant_to_fungal_nn,
        'centroid_distance_ratios': distance_ratios,
        'nn_distance_ratios': nn_distance_ratios,
        'feature_differences': feature_differences,
        'bacterial_centroid': bacterial_centroid,
        'fungal_centroid': fungal_centroid
    }


def create_manifold_distance_plots(results, df, target_column, output_dir):
    """Create comprehensive visualization plots."""

    plot_files = []

    # Color mapping
    colors = {'Bacterial': '#bfbfbf', 'Fungal': '#f5b1a3', 'Mutant': '#504e50', 'C6a': '#2f5789'}

    # UMAP embeddings with distance analysis
    if 'umap' in results:
        fig, axes = plt.subplots(1, 2, figsize=(12, 5))
        fig.suptitle('UMAP Analysis: Mutant Positioning Relative to Bacterial and Fungal Groups', fontsize=14)

        config_names = ['local', 'global']
        for i, config_name in enumerate(config_names):
            if config_name in results['umap']:
                ax = axes[i]
                umap_data = results['umap'][config_name]
                embedding = umap_data['embedding']

                # Plot all samples
                for sample_type in df[target_column].unique():
                    if pd.notna(sample_type):
                        mask = df[target_column] == sample_type
                        indices = df[mask].index
                        ax.scatter(embedding[indices, 0], embedding[indices, 1],
                                 c=colors.get(sample_type, 'gray'), label=sample_type,
                                 alpha=0.7, s=50)

                ax.set_xlabel('UMAP 1')
                ax.set_ylabel('UMAP 2')
                ax.set_title(f'{config_name.title()} UMAP (n_neighbors={umap_data["config"]["n_neighbors"]})')

                # Set equal axis limits
                x_range = embedding[:, 0].max() - embedding[:, 0].min()
                y_range = embedding[:, 1].max() - embedding[:, 1].min()
                max_range = max(x_range, y_range) * 1.1
                x_center = (embedding[:, 0].max() + embedding[:, 0].min()) / 2
                y_center = (embedding[:, 1].max() + embedding[:, 1].min()) / 2
                ax.set_xlim(x_center - max_range/2, x_center + max_range/2)
                ax.set_ylim(y_center - max_range/2, y_center + max_range/2)
                ax.set_aspect('equal', adjustable='box')
                ax.grid(True, alpha=0.3)

        # Single legend on the right
        handles, labels = axes[1].get_legend_handles_labels()
        fig.legend(handles, labels, bbox_to_anchor=(0.98, 0.5), loc='center left')

        plt.tight_layout(rect=[0, 0, 0.88, 0.95])
        umap_file = os.path.join(output_dir, 'umap_manifold_analysis.pdf')
        plt.savefig(umap_file, dpi=300, bbox_inches='tight')
        plot_files.append(umap_file)
        plt.show()

        # Export UMAP coordinates to CSV
        sample_names = df['pdb_file_clean'].values if 'pdb_file_clean' in df.columns else [f"Sample_{i}" for i in range(len(df))]
        sample_types = df[target_column].values
        for config_name in ['local', 'global']:
            if config_name in results['umap']:
                embedding = results['umap'][config_name]['embedding']
                umap_csv = pd.DataFrame({
                    'X': embedding[:, 0],
                    'Y': embedding[:, 1],
                    'Sample_Name': sample_names,
                    'Sample_Type': sample_types
                })
                umap_csv.to_csv(os.path.join(output_dir, f'umap_{config_name}_coordinates.csv'), index=False)
        print(f"UMAP coordinates exported: umap_local_coordinates.csv, umap_global_coordinates.csv")

    # t-SNE embeddings with distance analysis
    if 'tsne' in results:
        fig, axes = plt.subplots(1, 2, figsize=(12, 5))
        fig.suptitle('t-SNE Analysis: Mutant Positioning Relative to Bacterial and Fungal Groups', fontsize=14)

        config_names = ['low_perplexity', 'high_perplexity']
        for i, config_name in enumerate(config_names):
            if config_name in results['tsne']:
                ax = axes[i]
                tsne_data = results['tsne'][config_name]
                embedding = tsne_data['embedding']

                # Plot all samples
                for sample_type in df[target_column].unique():
                    if pd.notna(sample_type):
                        mask = df[target_column] == sample_type
                        indices = df[mask].index
                        ax.scatter(embedding[indices, 0], embedding[indices, 1],
                                 c=colors.get(sample_type, 'gray'), label=sample_type,
                                 alpha=0.7, s=50)

                ax.set_xlabel('t-SNE 1')
                ax.set_ylabel('t-SNE 2')
                ax.set_title(f'{config_name.replace("_", " ").title()} (perplexity={tsne_data["config"]["perplexity"]})')

                # Set equal axis limits
                x_range = embedding[:, 0].max() - embedding[:, 0].min()
                y_range = embedding[:, 1].max() - embedding[:, 1].min()
                max_range = max(x_range, y_range) * 1.1
                x_center = (embedding[:, 0].max() + embedding[:, 0].min()) / 2
                y_center = (embedding[:, 1].max() + embedding[:, 1].min()) / 2
                ax.set_xlim(x_center - max_range/2, x_center + max_range/2)
                ax.set_ylim(y_center - max_range/2, y_center + max_range/2)
                ax.set_aspect('equal', adjustable='box')
                ax.grid(True, alpha=0.3)

        # Single legend on the right
        handles, labels = axes[1].get_legend_handles_labels()
        fig.legend(handles, labels, bbox_to_anchor=(0.98, 0.5), loc='center left')

        plt.tight_layout(rect=[0, 0, 0.88, 0.95])
        tsne_file = os.path.join(output_dir, 'tsne_manifold_analysis.pdf')
        plt.savefig(tsne_file, dpi=300, bbox_inches='tight')
        plot_files.append(tsne_file)
        plt.show()

        # Export t-SNE coordinates to CSV
        sample_names = df['pdb_file_clean'].values if 'pdb_file_clean' in df.columns else [f"Sample_{i}" for i in range(len(df))]
        sample_types = df[target_column].values
        for config_name in ['low_perplexity', 'high_perplexity']:
            if config_name in results['tsne']:
                embedding = results['tsne'][config_name]['embedding']
                tsne_csv = pd.DataFrame({
                    'X': embedding[:, 0],
                    'Y': embedding[:, 1],
                    'Sample_Name': sample_names,
                    'Sample_Type': sample_types
                })
                tsne_csv.to_csv(os.path.join(output_dir, f'tsne_{config_name}_coordinates.csv'), index=False)
        print(f"t-SNE coordinates exported: tsne_low_perplexity_coordinates.csv, tsne_high_perplexity_coordinates.csv")

    # Distance ratio comparison plot
    create_distance_comparison_plot(results, df, target_column, output_dir, plot_files)

    # feature-wise z-score analysis
    if 'high_dimensional' in results:
        create_feature_zscore_plot(results, df, target_column, output_dir, plot_files)
        create_feature_distance_plot(results, df, target_column, output_dir, plot_files)

    return plot_files


def create_distance_comparison_plot(results, df, target_column, output_dir, plot_files):
    """Create distance ratio comparison plot with mean bars and method markers."""

    variant_samples, variant_names, variant_types = get_variant_sample_info(df, target_column)

    # Collect distance ratios from all methods (both centroid and nn)
    distance_data_centroid = {}
    distance_data_nn = {}

    # UMAP distances
    if 'umap' in results:
        for config_name, umap_data in results['umap'].items():
            distance_data_centroid[f'UMAP_{config_name}'] = umap_data['centroid_distance_ratios']
            distance_data_nn[f'UMAP_{config_name}'] = umap_data['nn_distance_ratios']

    # t-SNE distances
    if 'tsne' in results:
        for config_name, tsne_data in results['tsne'].items():
            distance_data_centroid[f'tSNE_{config_name}'] = tsne_data['centroid_distance_ratios']
            distance_data_nn[f'tSNE_{config_name}'] = tsne_data['nn_distance_ratios']

    # High-dimensional distances
    if 'high_dimensional' in results:
        hd_data = results['high_dimensional']
        distance_data_centroid['HighDim'] = hd_data['centroid_distance_ratios']
        distance_data_nn['HighDim'] = hd_data['nn_distance_ratios']

    if not distance_data_centroid:
        return

    n_samples = len(variant_names)

    # Calculate mean and std across all methods (centroid only for bars)
    distance_matrix = np.array(list(distance_data_centroid.values())).T
    mean_ratios = np.mean(distance_matrix, axis=1)
    std_ratios = np.std(distance_matrix, axis=1)

    # Sort by increasing mean ratio
    sort_idx = np.argsort(mean_ratios)
    variant_names = [variant_names[i] for i in sort_idx]
    variant_types = [variant_types[i] for i in sort_idx]
    mean_ratios = mean_ratios[sort_idx]
    std_ratios = std_ratios[sort_idx]
    # Also reorder the distance data
    for key in distance_data_centroid:
        distance_data_centroid[key] = distance_data_centroid[key][sort_idx]
    for key in distance_data_nn:
        distance_data_nn[key] = distance_data_nn[key][sort_idx]

    x_pos = np.arange(n_samples)

    # Single plot with bars and marker overlay
    fig, ax = plt.subplots(figsize=(14, 6))
    fig.suptitle('Distance-Based Classification: Bacterial (0) vs Fungal (1)', fontsize=14)

    # Bar colors based on sample type
    colors_consensus = [{'Mutant': '#504e50', 'C6a': '#2f5789'}[vtype] for vtype in variant_types]

    # Plot mean bars
    bars = ax.bar(x_pos, mean_ratios, yerr=std_ratios, capsize=3,
                  color=colors_consensus, alpha=0.5, edgecolor='black', linewidth=1)

    # Method markers for centroid (filled) and nn (open)
    method_markers = {
        'UMAP_local': 'o',
        'UMAP_global': 's',
        'tSNE_low_perplexity': '^',
        'tSNE_high_perplexity': 'v',
        'HighDim': 'D'
    }

    # Scatter overlay for centroid (filled black markers)
    for i, (method_name, ratios) in enumerate(distance_data_centroid.items()):
        marker = method_markers.get(method_name, 'x')
        jitter = (i - len(distance_data_centroid)/2) * 0.06
        ax.scatter(x_pos + jitter, ratios, marker=marker, c='black', s=50,
                   label=f'{method_name} (centroid)' if i < len(distance_data_centroid) else None,
                   edgecolors='black', linewidth=0.5, zorder=5)

    # Scatter overlay for nn (open black markers)
    for i, (method_name, ratios) in enumerate(distance_data_nn.items()):
        marker = method_markers.get(method_name, 'x')
        jitter = (i - len(distance_data_nn)/2) * 0.06 + 0.15
        ax.scatter(x_pos + jitter, ratios, marker=marker, facecolors='none',
                   edgecolors='black', s=50, linewidth=1, zorder=5,
                   label=f'{method_name} (nn)' if i < len(distance_data_nn) else None)

    # Classification boundary
    ax.axhline(y=0.5, color='red', linestyle='--', alpha=0.7, linewidth=2, label='Classification boundary')

    # Styling
    ax.set_xlabel('Variant Samples')
    ax.set_ylabel('Distance Ratio (0=Bacterial-like, 1=Fungal-like)')
    ax.set_xticks(x_pos)
    ax.set_xticklabels(variant_names, rotation=45, ha='right')
    ax.set_ylim(0, 1.0)

    # Create custom legend
    from matplotlib.lines import Line2D
    legend_elements = [
        Line2D([0], [0], marker='o', color='w', markerfacecolor='black', markersize=8, label='Centroid'),
        Line2D([0], [0], marker='o', color='w', markerfacecolor='none', markeredgecolor='black', markersize=8, label='Nearest Neighbor'),
        Line2D([0], [0], linestyle='--', color='red', label='Classification boundary')
    ]
    ax.legend(handles=legend_elements, bbox_to_anchor=(1.02, 1), loc='upper left', fontsize=9)
    ax.grid(True, alpha=0.3, axis='y')

    plt.tight_layout()
    distance_file = os.path.join(output_dir, 'distance_ratio_comparison.pdf')
    plt.savefig(distance_file, dpi=300, bbox_inches='tight')
    plot_files.append(distance_file)
    plt.show()

    # Export CSV with all method values (both centroid and nn)
    csv_data = {'Sample': variant_names, 'Type': variant_types, 'Mean_Ratio': mean_ratios}
    for method_name, ratios in distance_data_centroid.items():
        csv_data[f'{method_name}_centroid'] = ratios
    for method_name, ratios in distance_data_nn.items():
        csv_data[f'{method_name}_nn'] = ratios
    csv_df = pd.DataFrame(csv_data)
    csv_file = os.path.join(output_dir, 'distance_classification_data.csv')
    csv_df.to_csv(csv_file, index=False)
    print(f"Distance classification data exported to: {csv_file}")


def create_feature_zscore_plot(results, df, target_column, output_dir, plot_files):
    """Create feature-wise z-score analysis plot."""

    hd_data = results['high_dimensional']
    feature_differences = hd_data['feature_differences']

    variant_samples, variant_names, variant_types = get_variant_sample_info(df, target_column)

    # select top discriminating features
    feature_scores = {}
    for feature, data in feature_differences.items():
        z_bacterial = data['variant_z_bacterial']
        z_fungal = data['variant_z_fungal']
        mean_abs_diff = np.mean(np.abs(z_bacterial - z_fungal))
        feature_scores[feature] = mean_abs_diff

    top_features = sorted(feature_scores.keys(), key=lambda x: feature_scores[x], reverse=True)[:10]

    # heatmap
    fig, (ax1, ax2) = plt.subplots(1, 2, figsize=(16, 16))
    fig.suptitle('Feature-wise Z-Score Analysis: Bacterial vs Fungal Reference', fontsize=14)

    # bacterial reference z-scores
    bacterial_zscores = np.array([feature_differences[feat]['variant_z_bacterial'] for feat in top_features]).T

    sns.heatmap(bacterial_zscores, xticklabels=top_features, yticklabels=variant_names,
                cmap='RdBu_r', center=0, annot=True, fmt='.1f', ax=ax1,
                cbar_kws={'label': 'Z-Score'})
    ax1.set_title('Z-Scores Relative to Bacterial Distribution')
    ax1.set_xlabel('Features')
    ax1.set_ylabel('Variant Samples')

    # fungal reference z-scores
    fungal_zscores = np.array([feature_differences[feat]['variant_z_fungal'] for feat in top_features]).T

    sns.heatmap(fungal_zscores, xticklabels=top_features, yticklabels=variant_names,
                cmap='RdBu_r', center=0, annot=True, fmt='.1f', ax=ax2,
                cbar_kws={'label': 'Z-Score'})
    ax2.set_title('Z-Scores Relative to Fungal Distribution')
    ax2.set_xlabel('Features')
    ax2.set_ylabel('Variant Samples')

    # color-code y-axis labels by sample type
    for ax in [ax1, ax2]:
        ylabels = ax.get_yticklabels()
        for i, (ylabel, variant_type) in enumerate(zip(ylabels, variant_types)):
            if variant_type == 'Mutant':
                ylabel.set_color('#504e50')  # Mutant color
            elif variant_type == 'C6a':
                ylabel.set_color('#2f5789')  # C6a color
            ylabel.set_weight('bold')

    plt.tight_layout()
    zscore_file = os.path.join(output_dir, 'feature_zscore_analysis.pdf')
    plt.savefig(zscore_file, dpi=300, bbox_inches='tight')
    plot_files.append(zscore_file)
    plt.show()


def create_feature_distance_plot(results, df, target_column, output_dir, plot_files):
    """Create feature-wise standardized distance from bacterial and fungal references for mutants."""

    if 'high_dimensional' not in results or 'feature_differences' not in results['high_dimensional']:
        return

    hd_data = results['high_dimensional']
    feature_differences = hd_data['feature_differences']

    variant_samples, variant_names, variant_types = get_variant_sample_info(df, target_column)

    # Build long-format dataframe with signed z-scores
    plot_data = []
    for feature, data in feature_differences.items():
        z_bacterial = data['variant_z_bacterial']
        z_fungal = data['variant_z_fungal']

        for i, (name, vtype, zb, zf) in enumerate(zip(variant_names, variant_types, z_bacterial, z_fungal)):
            plot_data.append({
                'Feature': feature,
                'Sample': name,
                'Type': vtype,
                'Z_Bacterial': zb,  # Signed z-score
                'Z_Fungal': zf      # Signed z-score
            })

    plot_df = pd.DataFrame(plot_data)

    # Specific features to display (in order from top to bottom)
    selected_features = [
        'hydrophobic_monopole',
        'hydrophobic_quadrupole_12',
        'hydrophobic_gyration_radius',
        'Electric_quadrupole_tensor12',
        'Electric_quadrupole_tensor22',
        'hacceptor_potential'
    ]
    plot_df = plot_df[plot_df['Feature'].isin(selected_features)]

    # Order features as specified (reversed so first item is at top)
    feature_order = selected_features[::-1]

    # Create two adjacent strip plots
    fig, (ax1, ax2) = plt.subplots(1, 2, figsize=(10, 4), sharey=True)
    fig.suptitle('Standardized distance of mutants from', fontsize=14)

    # Colors and sizes: gray for Bacterial mutants, blue for C6a
    color_map = {'Mutant': '#808080', 'C6a': '#2f5789'}
    size_map = {'Mutant': 4, 'C6a': 8}

    # Left: Distance from bacterial laccases (z-score relative to bacterial mean)
    for sample_type in ['Mutant', 'C6a']:
        subset = plot_df[plot_df['Type'] == sample_type]
        ax1.scatter(subset['Z_Bacterial'],
                   [feature_order.index(f) for f in subset['Feature']],
                   c=color_map[sample_type], s=size_map[sample_type]**2,
                   alpha=0.7, label=f'Bacterial mutants' if sample_type == 'Mutant' else 'M298C6a',
                   edgecolors='none')

    ax1.axvline(x=0, color='gray', linestyle='--', alpha=0.7, linewidth=1)
    ax1.set_xlabel('')
    ax1.set_ylabel('')
    ax1.set_title('bacterial laccases')
    ax1.set_yticks(range(len(feature_order)))
    ax1.set_yticklabels(feature_order)
    ax1.set_xlim(-5, 5)

    # Right: Distance from fungal laccases (z-score relative to fungal mean)
    for sample_type in ['Mutant', 'C6a']:
        subset = plot_df[plot_df['Type'] == sample_type]
        ax2.scatter(subset['Z_Fungal'],
                   [feature_order.index(f) for f in subset['Feature']],
                   c=color_map[sample_type], s=size_map[sample_type]**2,
                   alpha=0.7, label=f'Bacterial mutants' if sample_type == 'Mutant' else 'M298C6a',
                   edgecolors='none')

    ax2.axvline(x=0, color='#E07070', linestyle='--', alpha=0.7, linewidth=1)
    ax2.set_xlabel('')
    ax2.set_title('fungal laccases')
    ax2.set_xlim(-10, 6)
    ax2.legend(bbox_to_anchor=(1.02, 1), loc='upper left', frameon=False)

    # Add legend for reference lines at bottom
    fig.text(0.3, 0.02, '--- mean bacterial value', ha='center', fontsize=9, color='gray')
    fig.text(0.7, 0.02, '--- mean fungal value', ha='center', fontsize=9, color='#E07070')

    plt.tight_layout(rect=[0, 0.05, 1, 1])
    distance_file = os.path.join(output_dir, 'feature_distance_from_references.pdf')
    plt.savefig(distance_file, dpi=300, bbox_inches='tight')
    plot_files.append(distance_file)
    plt.show()

    # Export CSV (long format)
    csv_file = os.path.join(output_dir, 'feature_distance_from_references.csv')
    plot_df.to_csv(csv_file, index=False)
    print(f"Feature distance from references exported to: {csv_file}")


def print_analysis_summary(results, variant_samples):
    """Print comprehensive summary of the manifold distance analysis."""

    print(f"\n{'='*60}")
    print("MANIFOLD DISTANCE ANALYSIS SUMMARY")
    print(f"{'='*60}")

    print(f"Total variant samples analyzed: {len(variant_samples)}")

    if 'pdb_file_clean' in variant_samples.columns:
        sample_names = variant_samples['pdb_file_clean'].tolist()
    else:
        sample_names = [f"Sample_{i}" for i in variant_samples.index]

    sample_types = variant_samples['Type'].tolist()

    # Print significant features used
    if 'significant_features' in results:
        n_sig = len(results['significant_features'])
        print(f"Significant features used: {n_sig}")
        if n_sig <= 10:
            print(f"  Features: {results['significant_features']}")
        else:
            print(f"  Top 5 features: {results['significant_features'][:5]}")

    # UMAP results summary
    if 'umap' in results:
        print(f"\nUMAP Analysis:")
        for config_name, umap_data in results['umap'].items():
            centroid_ratios = umap_data['centroid_distance_ratios']
            nn_ratios = umap_data['nn_distance_ratios']

            fungal_like_centroid = np.sum(centroid_ratios > 0.5)
            fungal_like_nn = np.sum(nn_ratios > 0.5)

            print(f"  {config_name.title()}: {fungal_like_centroid}/{len(centroid_ratios)} fungal-like (centroid), "
                  f"{fungal_like_nn}/{len(nn_ratios)} fungal-like (nearest neighbor)")

    # t-SNE results summary
    if 'tsne' in results:
        print(f"\nt-SNE Analysis:")
        for config_name, tsne_data in results['tsne'].items():
            centroid_ratios = tsne_data['centroid_distance_ratios']
            nn_ratios = tsne_data['nn_distance_ratios']

            fungal_like_centroid = np.sum(centroid_ratios > 0.5)
            fungal_like_nn = np.sum(nn_ratios > 0.5)

            print(f"  {config_name.replace('_', ' ').title()}: {fungal_like_centroid}/{len(centroid_ratios)} fungal-like (centroid), "
                  f"{fungal_like_nn}/{len(nn_ratios)} fungal-like (nearest neighbor)")

    # High-dimensional results summary
    if 'high_dimensional' in results:
        hd_data = results['high_dimensional']
        centroid_ratios = hd_data['centroid_distance_ratios']
        nn_ratios = hd_data['nn_distance_ratios']

        fungal_like_centroid = np.sum(centroid_ratios > 0.5)
        fungal_like_nn = np.sum(nn_ratios > 0.5)

        print(f"\nHigh-Dimensional Analysis:")
        print(f"  Original feature space: {fungal_like_centroid}/{len(centroid_ratios)} fungal-like (centroid), "
              f"{fungal_like_nn}/{len(nn_ratios)} fungal-like (nearest neighbor)")


    # Use high-dimensional results as consensus
    if 'high_dimensional' in results:
        hd_ratios = results['high_dimensional']['centroid_distance_ratios']
        for name, stype, ratio in zip(sample_names, sample_types, hd_ratios):
            classification = "Fungal-like" if ratio > 0.5 else "Bacterial-like"
            confidence = abs(ratio - 0.5) * 2  # Scale to 0-1
            print(f"  {name} ({stype}): {classification} (confidence: {confidence:.2f})")

    print(f"{'='*60}")


def save_distance_analysis_results(results, df, target_column, output_dir):
    """Save detailed results of the distance analysis to files."""

    variant_samples, sample_names, sample_types = get_variant_sample_info(df, target_column)

    # Create summary DataFrame
    summary_data = {
        'Sample_Name': sample_names,
        'Sample_Type': sample_types
    }

    # Add distance ratios from each method
    if 'umap' in results:
        for config_name, umap_data in results['umap'].items():
            summary_data[f'UMAP_{config_name}_centroid'] = umap_data['centroid_distance_ratios']
            summary_data[f'UMAP_{config_name}_nn'] = umap_data['nn_distance_ratios']

    if 'tsne' in results:
        for config_name, tsne_data in results['tsne'].items():
            summary_data[f'tSNE_{config_name}_centroid'] = tsne_data['centroid_distance_ratios']
            summary_data[f'tSNE_{config_name}_nn'] = tsne_data['nn_distance_ratios']

    if 'high_dimensional' in results:
        hd_data = results['high_dimensional']
        summary_data['HighDim_centroid'] = hd_data['centroid_distance_ratios']
        summary_data['HighDim_nn'] = hd_data['nn_distance_ratios']

    # Save summary
    summary_df = pd.DataFrame(summary_data)
    summary_file = os.path.join(output_dir, 'manifold_distance_analysis_summary.csv')
    summary_df.to_csv(summary_file, index=False)

    # Save feature analysis if available
    if 'high_dimensional' in results and 'feature_differences' in results['high_dimensional']:
        feature_data = []
        for feature, data in results['high_dimensional']['feature_differences'].items():
            for i, (name, stype) in enumerate(zip(sample_names, sample_types)):
                feature_data.append({
                    'Sample_Name': name,
                    'Sample_Type': stype,
                    'Feature': feature,
                    'Z_Score_Bacterial': data['variant_z_bacterial'][i],
                    'Z_Score_Fungal': data['variant_z_fungal'][i],
                    'Bacterial_Mean': data['bacterial_mean'],
                    'Bacterial_Std': data['bacterial_std'],
                    'Fungal_Mean': data['fungal_mean'],
                    'Fungal_Std': data['fungal_std']
                })

        feature_df = pd.DataFrame(feature_data)
        feature_file = os.path.join(output_dir, 'feature_zscore_analysis.csv')
        feature_df.to_csv(feature_file, index=False)

    print(f"\nResults saved:")
    print(f"  Summary: {summary_file}")
    if 'feature_df' in locals():
        print(f"  Feature analysis: {feature_file}")


def run_mutant_analysis_workflow(df: pd.DataFrame,
                               feature_columns: List[str],
                               config=None,
                               p_value_threshold: float = 0.05,
                               correlation_threshold: float = 0.9,
                               save_results: bool = True) -> Dict[str, Any]:
    """
    Main workflow function to run the complete mutant analysis pipeline.
    """

    config = config or CONFIG
    output_dir = config.output_dirs['clustering']

    print(f"\n{'='*60}")
    print("STARTING MUTANT MANIFOLD DISTANCE ANALYSIS")
    print(f"{'='*60}")

    # Run the main analysis with correlation filtering
    results = analyze_mutants_with_manifold_distances(
        df=df,
        feature_columns=feature_columns,
        target_column='Type',
        output_dir=output_dir,
        p_value_threshold=p_value_threshold,
        correlation_threshold=correlation_threshold,  # NEW
        save_results=save_results,
        use_umap=True,
        use_tsne=True,
        random_state=config.random_state
    )

    # Add summary statistics
    variant_samples = df[df['Type'].isin(['Mutant', 'C6a'])]

    summary_stats = {
        'n_bacterial': len(df[df['Type'] == 'Bacterial']),
        'n_fungal': len(df[df['Type'] == 'Fungal']),
        'n_mutant': len(df[df['Type'] == 'Mutant']),
        'n_c6a': len(df[df['Type'] == 'C6a']),
        'n_significant_features': len(results.get('significant_features', [])),
        'n_original_features': len(feature_columns),
        'n_correlation_filtered': len(results.get('correlation_filtered_features', [])),
        'p_value_threshold': p_value_threshold
    }

    results['summary_stats'] = summary_stats

    print(f"\n{'='*60}")
    print("MUTANT MANIFOLD DISTANCE ANALYSIS COMPLETED")
    print(f"{'='*60}")

    return results
