# Supplementary material for: Hydrophobic tuning with non-canonical amino acids in a copper metalloenzyme
Source: Nat Chem. 2026 Apr 13;18(7):1269–77. doi: 10.1038/s41557-026-02116-7 (PMC13323077; doi:10.1038/s41557-026-02116-7)
Supplement: Supplementary file 4 — Code related to logP prediction, PDB analysis and redox deconvolution. [file 41557_2026_2116_MOESM4_ESM.zip › Code_lite/PDB_analysis_lite/src/classification_analysis.py]

"""
Classification analysis module for machine learning, feature selection, and overfitting assessment.
"""

import os
import logging
import math
from typing import Dict, List, Tuple, Optional, Any
import numpy as np
import pandas as pd
import matplotlib.pyplot as plt
import seaborn as sns
from scipy import stats


def _make_json_serializable(obj):
    """Convert numpy/pandas types to JSON-serializable Python types."""
    if obj is None:
        return None
    if isinstance(obj, float):
        if math.isnan(obj) or math.isinf(obj):
            return None
        return obj
    if isinstance(obj, (np.integer, np.int64, np.int32)):
        return int(obj)
    if isinstance(obj, (np.floating, np.float64, np.float32)):
        val = float(obj)
        if math.isnan(val) or math.isinf(val):
            return None
        return val
    if isinstance(obj, np.bool_):
        return bool(obj)
    if isinstance(obj, np.ndarray):
        return [_make_json_serializable(x) for x in obj.tolist()]
    if isinstance(obj, dict):
        return {k: _make_json_serializable(v) for k, v in obj.items()}
    if isinstance(obj, (list, tuple)):
        return [_make_json_serializable(x) for x in obj]
    return obj

from sklearn.model_selection import (
    StratifiedKFold, cross_val_score, train_test_split,
    LeaveOneOut, learning_curve
)
from sklearn.preprocessing import StandardScaler, LabelEncoder
from sklearn.feature_selection import (
    SelectKBest, f_classif, mutual_info_classif,
    RFE, RFECV, SelectFromModel
)
from sklearn.ensemble import RandomForestClassifier
from sklearn.linear_model import LogisticRegression
from sklearn.svm import SVC
from sklearn.metrics import classification_report, confusion_matrix, roc_auc_score
from sklearn.semi_supervised import LabelPropagation, SelfTrainingClassifier

from .config_utils import CONFIG, FileUtils


class DataPreprocessor:
    # data preprocessing for classification tasks

    def __init__(self, config=None):
        self.config = config or CONFIG

    def prepare_classification_data(self, df: pd.DataFrame,
                                  feature_columns: List[str],
                                  target_column: str = 'Type',
                                  labeled_classes: List[str] = None) -> Dict[str, Any]:
        """Prepare data for classification analysis."""

        labeled_classes = labeled_classes or ['Bacterial', 'Fungal']

        # Separate labeled and unlabeled data
        labeled_data = df[df[target_column].isin(labeled_classes)].copy()
        unlabeled_data = df[~df[target_column].isin(labeled_classes)].copy()

        # Prepare features and targets
        X_labeled = labeled_data[feature_columns].fillna(0)
        y_labeled = labeled_data[target_column]

        X_unlabeled = unlabeled_data[feature_columns].fillna(0) if not unlabeled_data.empty else None

        # Train-test split for labeled data (BEFORE scaling)
        test_size = min(0.3, max(0.1, 0.5 - 10/len(X_labeled)))
        X_train, X_test, y_train, y_test = train_test_split(
            X_labeled, y_labeled,  # ← Use unscaled data for split
            test_size=test_size,
            random_state=self.config.random_state,
            stratify=y_labeled
        )

        # Scale features AFTER split
        scaler = StandardScaler()
        X_train_scaled = scaler.fit_transform(X_train)
        X_test_scaled = scaler.transform(X_test)
        X_labeled_scaled = scaler.transform(X_labeled)

        X_unlabeled_scaled = None
        if X_unlabeled is not None:
            X_unlabeled_scaled = scaler.transform(X_unlabeled)

        result = {
            'labeled_data': labeled_data,
            'unlabeled_data': unlabeled_data,
            'X_labeled': X_labeled,
            'y_labeled': y_labeled,
            'X_labeled_scaled': X_labeled_scaled,
            'X_unlabeled_scaled': X_unlabeled_scaled,
            'X_train': X_train_scaled,  # ← Now properly scaled
            'X_test': X_test_scaled,    # ← Now properly scaled
            'y_train': y_train,
            'y_test': y_test,
            'scaler': scaler,
            'feature_columns': feature_columns,
            'n_samples': len(X_labeled),
            'n_features': len(feature_columns),
            'class_distribution': dict(y_labeled.value_counts())
        }

        logging.info(f"Data prepared: {result['n_samples']} samples, "
                    f"{result['n_features']} features, classes: {result['class_distribution']}")

        return result


class FeatureSelector:
    """Handles various feature selection methods"""

    def __init__(self, config=None):
        self.config = config or CONFIG

    def statistical_feature_selection(self, X: np.ndarray, y: np.ndarray,
                                    feature_names: List[str], k: int = 3) -> Dict[str, Any]:
        """Statistical feature selection"""

        methods = {
            'ANOVA F-test': SelectKBest(score_func=f_classif, k=k),
            'Mutual Information': SelectKBest(score_func=mutual_info_classif, k=k)
        }

        results = {}
        for name, selector in methods.items():
            selector.fit(X, y)
            selected_features = [feature_names[i] for i in selector.get_support(indices=True)]
            scores = selector.scores_

            results[name] = {
                'features': selected_features,
                'scores': scores,
                'selector': selector
            }

        logging.info(f"Statistical feature selection completed")
        return results

    def model_based_feature_selection(self, X: np.ndarray, y: np.ndarray,
                                    feature_names: List[str],
                                    max_features: Dict[str, int] = {'rf': 3, 'l1': 3}) -> Dict[str, Any]:
        """Perform model-based feature selection with limits to the number of features so that this small dataset can be addressed"""

        # Default limits if none provided
        if max_features is None:
            max_features = {'rf': 10, 'l1': 10}  # No effective limit by default

        methods = {
            'Random Forest': RandomForestClassifier(n_estimators=100, random_state=self.config.random_state),
            'Logistic Regression L1': LogisticRegression(
                penalty='l1', solver='liblinear', random_state=self.config.random_state
            )
        }

        results = {}
        for name, model in methods.items():
            model.fit(X, y)

            # Get feature importances
            if hasattr(model, 'feature_importances_'):
                importances = model.feature_importances_
            else:
                importances = np.abs(model.coef_[0])

            # Get all features ranked by importance
            feature_importance_pairs = list(zip(feature_names, importances))
            feature_importance_pairs.sort(key=lambda x: x[1], reverse=True)

            # Apply feature limit based on method
            method_key = 'rf' if 'Random Forest' in name else 'l1'
            limit = max_features.get(method_key, len(feature_names))

            # Select top features up to the limit
            if limit < len(feature_importance_pairs):
                selected_pairs = feature_importance_pairs[:limit]
                selected_features = [pair[0] for pair in selected_pairs]
                logging.info(f"{name}: Limited to top {limit} features")
            else:
                # Use SelectFromModel for automatic selection if no limit
                selector = SelectFromModel(model, prefit=True)
                selected_mask = selector.get_support()
                selected_features = [feature_names[i] for i in range(len(selected_mask)) if selected_mask[i]]

            results[name] = {
                'features': selected_features,
                'importances': importances,
                'model': model,
                'feature_limit_applied': limit if limit < len(feature_names) else None
            }

        logging.info(f"Model-based feature selection completed")
        return results

    def recursive_feature_elimination(self, X: np.ndarray, y: np.ndarray,
                                    feature_names: List[str],
                                    estimator=None, cv: int = 5) -> Dict[str, Any]:
        """Perform recursive feature elimination with cross-validation."""

        if estimator is None:
            estimator = LogisticRegression(random_state=self.config.random_state)

        rfe = RFE(estimator=estimator, n_features_to_select=3, step=1)
        rfe.fit(X, y)

        selected_features = [feature_names[i] for i in range(len(rfe.support_)) if rfe.support_[i]]

        result = {
            'features': selected_features,
            'n_features': rfe.n_features_,
            'ranking': rfe.ranking_,  # Instead of cv_results
            'selector': rfe
        }

        logging.info(f"RFE completed: selected {len(selected_features)} features")
        return result

    def forward_selection_supervised(self, X: np.ndarray, y: np.ndarray,
                                   feature_names: List[str],
                                   max_features: int = 4, scoring: str = 'accuracy') -> Tuple[List[str], pd.DataFrame]:

        """Perform greedy forward feature selection."""

        selected_features = []
        remaining_features = feature_names.copy()
        best_score = 0
        history = []

        cv = StratifiedKFold(n_splits=5, shuffle=True, random_state=self.config.random_state)
        model = LogisticRegression(random_state=self.config.random_state)

        while len(selected_features) < max_features and remaining_features:
            scores = {}

            for feature in remaining_features:
                candidate_features = selected_features + [feature]
                feature_indices = [feature_names.index(f) for f in candidate_features]
                X_subset = X[:, feature_indices]

                cv_scores = cross_val_score(model, X_subset, y, cv=cv, scoring=scoring)
                scores[feature] = cv_scores.mean()

            best_feature = max(scores, key=scores.get)
            best_score_iter = scores[best_feature]

            if best_score_iter > best_score:
                selected_features.append(best_feature)
                remaining_features.remove(best_feature)
                best_score = best_score_iter
                history.append({'feature': best_feature, 'score': best_score_iter})
                logging.info(f"Added {best_feature}: CV Score = {best_score_iter:.4f}")
            else:
                logging.info("No improvement found, stopping forward selection.")
                break

        return selected_features, pd.DataFrame(history)


class ModelEvaluator:
    # Handles model evaluation and comparison.

    def __init__(self, config=None):
        self.config = config or CONFIG

    def evaluate_models(self, X: np.ndarray, y: np.ndarray,
                       cv_folds: int = 5) -> Dict[str, Dict[str, float]]:
        """Evaluate multiple models with cross-validation"""

        models = {
            'LogisticRegression': LogisticRegression(random_state=self.config.random_state),
            'RandomForest': RandomForestClassifier(n_estimators=100, random_state=self.config.random_state),
            'SVC': SVC(kernel='rbf', probability=True, random_state=self.config.random_state)
        }

        results = {}
        cv = StratifiedKFold(n_splits=cv_folds, shuffle=True, random_state=self.config.random_state)

        for name, model in models.items():
            scores = cross_val_score(model, X, y, cv=cv, scoring='accuracy')
            results[name] = {
                'mean_accuracy': scores.mean(),
                'std_accuracy': scores.std(),
                'scores': scores.tolist()
            }

        return results

    def final_model_evaluation(self, X_train: np.ndarray, X_test: np.ndarray,
                             y_train: np.ndarray, y_test: np.ndarray,
                             model_type: str = 'LogisticRegression') -> Tuple[Any, Dict[str, Any]]:
        """Train and evaluate final model on test set"""

        if model_type == 'LogisticRegression':
            model = LogisticRegression(random_state=self.config.random_state)
        elif model_type == 'RandomForest':
            model = RandomForestClassifier(n_estimators=100, random_state=self.config.random_state)
        else:
            model = SVC(kernel='rbf', probability=True, random_state=self.config.random_state)

        # Train model
        model.fit(X_train, y_train)

        # Predictions
        y_pred = model.predict(X_test)
        y_proba = model.predict_proba(X_test)

        # Evaluation metrics
        auc = roc_auc_score(y_test, y_proba[:, 1]) if len(np.unique(y_test)) == 2 else None

        metrics = {
            'accuracy': float(np.mean(y_pred == y_test)),
            'auc': float(auc) if auc is not None else None,
            'classification_report': classification_report(y_test, y_pred),
            'confusion_matrix': confusion_matrix(y_test, y_pred).tolist(),
            'predictions': y_pred.tolist(),
            'probabilities': y_proba.tolist()
        }

        return model, metrics


class OverfittingAssessor:
    # Assesses overfitting because the dataset is on the smaller side

    def __init__(self, config=None):
        self.config = config or CONFIG

    def nested_cross_validation(self, X: np.ndarray, y: np.ndarray,
                               feature_names: List[str],
                               n_outer_folds: int = 5, n_inner_folds: int = 3,
                               max_features_range: List[int] = None) -> Dict[str, List[float]]:
        """nested cross-validation for unbiased performance estimation"""

        max_features_range = max_features_range or [2, 5, min(8, len(feature_names))]

        outer_cv = StratifiedKFold(n_splits=n_outer_folds, shuffle=True, random_state=self.config.random_state)
        inner_cv = StratifiedKFold(n_splits=n_inner_folds, shuffle=True, random_state=self.config.random_state)

        models = {
            'LogisticRegression': LogisticRegression(random_state=self.config.random_state, max_iter=1000),
            'RandomForest': RandomForestClassifier(n_estimators=50, random_state=self.config.random_state),
            'SVC': SVC(kernel='linear', random_state=self.config.random_state)
        }

        nested_scores = {name: [] for name in models.keys()}

        for fold, (train_idx, test_idx) in enumerate(outer_cv.split(X, y)):
            X_train_outer, X_test_outer = X[train_idx], X[test_idx]
            if hasattr(y, 'iloc'):
                y_train_outer, y_test_outer = y.iloc[train_idx], y.iloc[test_idx]
            else:
                y_train_outer, y_test_outer = y[train_idx], y[test_idx]

            best_score = 0
            best_features = None
            best_model_name = None

            for n_features in max_features_range:
                if n_features > X_train_outer.shape[1]:
                    continue

                selector = SelectKBest(f_classif, k=min(n_features, X_train_outer.shape[1]))
                X_train_selected = selector.fit_transform(X_train_outer, y_train_outer)

                for model_name, model in models.items():
                    inner_scores = cross_val_score(model, X_train_selected, y_train_outer,
                                                 cv=inner_cv, scoring='accuracy')
                    mean_score = inner_scores.mean()

                    if mean_score > best_score:
                        best_score = mean_score
                        best_features = selector.get_support()
                        best_model_name = model_name

            if best_features is not None:
                X_test_selected = X_test_outer[:, best_features]
                X_train_selected = X_train_outer[:, best_features]

                final_model = models[best_model_name]
                final_model.fit(X_train_selected, y_train_outer)
                test_score = final_model.score(X_test_selected, y_test_outer)

                nested_scores[best_model_name].append(test_score)

        return nested_scores

    def leave_one_out_analysis(self, X: np.ndarray, y: np.ndarray,
                              n_features: int = 5) -> Tuple[List, List]:
        """leave-one-out cross-validation"""

        loo = LeaveOneOut()
        model = LogisticRegression(random_state=self.config.random_state, max_iter=1000)

        predictions = []
        true_labels = []

        for train_idx, test_idx in loo.split(X):
            X_train_loo, X_test_loo = X[train_idx], X[test_idx]
            if hasattr(y, 'iloc'):
                y_train_loo, y_test_loo = y.iloc[train_idx], y.iloc[test_idx]
                true = y_test_loo.iloc[0]
            else:
                y_train_loo, y_test_loo = y[train_idx], y[test_idx]
                true = y_test_loo[0]

            # feature selection
            selector = SelectKBest(f_classif, k=min(n_features, X_train_loo.shape[1]))
            X_train_selected = selector.fit_transform(X_train_loo, y_train_loo)
            X_test_selected = selector.transform(X_test_loo)

            # T&P
            model.fit(X_train_selected, y_train_loo)
            pred = model.predict(X_test_selected)[0]

            predictions.append(pred)
            true_labels.append(true)

        accuracy = np.mean([p == t for p, t in zip(predictions, true_labels)])
        logging.info(f"Leave-one-out accuracy: {accuracy:.3f}")

        return predictions, true_labels

    def bootstrap_validation(self, X: np.ndarray, y: np.ndarray,
                           n_bootstrap: int = 100, n_features: int = 5) -> List[float]:
        """Perform bootstrap validation for confidence intervals. result is a list of the bootstrap acc"""

        model = LogisticRegression(random_state=self.config.random_state, max_iter=1000)
        bootstrap_scores = []

        np.random.seed(self.config.random_state)

        for i in range(n_bootstrap):
            # Bootstrap sample
            indices = np.random.choice(len(X), size=len(X), replace=True)
            X_boot = X[indices]

            # out of bag samples
            oob_indices = np.setdiff1d(np.arange(len(X)), indices)
            if len(oob_indices) == 0:
                continue

            X_oob = X[oob_indices]
            if hasattr(y, 'iloc'):
                y_boot = y.iloc[indices]
                y_oob = y.iloc[oob_indices]
            else:
                y_boot = y[indices]
                y_oob = y[oob_indices]
            if len(oob_indices) == 0:
                continue

            # selection and training
            selector = SelectKBest(f_classif, k=min(n_features, X_boot.shape[1]))
            X_boot_selected = selector.fit_transform(X_boot, y_boot)
            X_oob_selected = selector.transform(X_oob)

            model.fit(X_boot_selected, y_boot)
            score = model.score(X_oob_selected, y_oob)
            bootstrap_scores.append(score)

        mean_score = np.mean(bootstrap_scores)
        ci_lower = np.percentile(bootstrap_scores, 2.5)
        ci_upper = np.percentile(bootstrap_scores, 97.5)

        logging.info(f"Bootstrap validation: {mean_score:.3f} [{ci_lower:.3f}, {ci_upper:.3f}]")
        return bootstrap_scores

    def permutation_test(self, X: np.ndarray, y: np.ndarray,
                        n_permutations: int = 1000, n_features: int = 5) -> Tuple[float, List[float]]:
        """permutation test for statistical significance"""

        # true
        selector = SelectKBest(f_classif, k=min(n_features, X.shape[1]))
        X_selected = selector.fit_transform(X, y)

        model = LogisticRegression(random_state=self.config.random_state, max_iter=1000)
        cv = StratifiedKFold(n_splits=5, shuffle=True, random_state=self.config.random_state)
        true_score = cross_val_score(model, X_selected, y, cv=cv).mean()

        # permutated
        np.random.seed(self.config.random_state)
        permuted_scores = []

        for i in range(n_permutations):
            if hasattr(y, 'sample'):
                y_permuted = y.sample(frac=1, random_state=i).values
            else:
                np.random.seed(i)
                y_permuted = np.random.permutation(y)

            selector_perm = SelectKBest(f_classif, k=min(n_features, X.shape[1]))
            X_selected_perm = selector_perm.fit_transform(X, y_permuted)

            score = cross_val_score(model, X_selected_perm, y_permuted, cv=cv).mean()
            permuted_scores.append(score)

        p_value = np.mean(np.array(permuted_scores) >= true_score)

        logging.info(f"Permutation test: p-value = {p_value:.3f}")
        return p_value, permuted_scores

    def feature_stability_analysis(self, X: np.ndarray, y: np.ndarray,
                                 feature_names: List[str],
                                 n_iterations: int = 50, n_features: int = 5) -> pd.DataFrame:
        """Analyze feature selection stability across different data splits"""

        feature_counts = np.zeros(len(feature_names))

        for i in range(n_iterations):
            cv_split = StratifiedKFold(n_splits=5, shuffle=True, random_state=i)
            for train_idx, _ in cv_split.split(X, y):
                X_train = X[train_idx]
                if hasattr(y, 'iloc'):
                    y_train = y.iloc[train_idx]
                else:
                    y_train = y[train_idx]

                selector = SelectKBest(f_classif, k=min(n_features, X_train.shape[1]))
                selector.fit(X_train, y_train)

                selected_features = selector.get_support()
                feature_counts += selected_features

        # selection frequency
        selection_freq = feature_counts / (n_iterations * 5)

        stability_df = pd.DataFrame({
            'Feature': feature_names,
            'Selection_Frequency': selection_freq
        }).sort_values('Selection_Frequency', ascending=False)

        stable_features = stability_df[stability_df['Selection_Frequency'] > 0.5]['Feature'].tolist()
        logging.info(f"Feature stability analysis: {len(stable_features)} stable features")

        return stability_df


class ClassificationWorkflow:
    # Workflow for classification analysis

    def __init__(self, config=None):
        self.config = config or CONFIG
        self.data_preprocessor = DataPreprocessor(config)
        self.feature_selector = FeatureSelector(config)
        self.model_evaluator = ModelEvaluator(config)
        self.overfitting_assessor = OverfittingAssessor(config)

    def _get_consensus_features(self, feature_sets: Dict[str, List[str]],
                               min_methods: int = 4) -> List[str]:
        """Get features that appear in at least min_methods feature selection methods."""

        from collections import Counter

        # count how many times each feature appears across methods
        feature_counts = Counter()
        for method_name, features in feature_sets.items():
            if features:  # Only count non-empty feature sets
                for feature in features:
                    feature_counts[feature] += 1

        # get features that appear in at least min_methods as consensus features
        consensus_features = [feature for feature, count in feature_counts.items()
                             if count >= min_methods]

        logging.info(f"Consensus features ({min_methods}+ methods): {len(consensus_features)} features")
        return consensus_features

    def _detect_easy_problem(self, model_evaluations: Dict) -> Dict[str, Any]:
        """
        The problem is so easy that one could just look at the basic statistics and tell the difference by eye,
        so many of the configurations are giving perfect scores despite passing overfitting analysis.
        So this function tests if so many configurations are easy
        the output is later used to find the best configuration if the problem is so easy
        """
        perfect_scores = []
        high_scores = []
        total_evaluations = 0

        for set_name, evaluation in model_evaluations.items():
            for model_name, metrics in evaluation.items():
                accuracy = metrics['mean_accuracy']
                total_evaluations += 1

                if accuracy >= 0.999:
                    perfect_scores.append((set_name, model_name, accuracy))
                elif accuracy >= 0.95:
                    high_scores.append((set_name, model_name, accuracy))

        perfect_ratio = len(perfect_scores) / total_evaluations if total_evaluations > 0 else 0
        high_ratio = (len(perfect_scores) + len(high_scores)) / total_evaluations if total_evaluations > 0 else 0

        # criteria for "easy problem"
        is_easy = (
            perfect_ratio >= 0.3 or  # 30%+ perfect scores
            high_ratio >= 0.7        # 70%+ high scores
        )

        detection_result = {
            'is_easy_problem': is_easy,
            'perfect_score_count': len(perfect_scores),
            'high_score_count': len(high_scores),
            'total_evaluations': total_evaluations,
            'perfect_ratio': perfect_ratio,
            'high_ratio': high_ratio,
            'perfect_performers': perfect_scores,
            'rationale': f"{'Easy' if is_easy else 'Difficult'} problem detected: "
                        f"{len(perfect_scores)}/{total_evaluations} perfect scores, "
                        f"{len(high_scores)} additional high scores"
        }

        logging.info(detection_result['rationale'])
        return detection_result


    def _select_best_for_easy_problem(self, model_evaluations: Dict,
                                            feature_sets: Dict[str, List[str]]) -> Dict[str, Any]:
        """
        The problem is so easy that one could just look at the basic statistics and tell the difference by eye,
        so many of the configurations are giving perfect scores despite passing overfitting analysis.
        If the problem is easy based on the _detect_easy_problem, then this is used to determine which configuration is most robust
        robust defined as the feature set the best metrics across algorithms and vice versa.

        """

        print("\n=== ROBUST SELECTION FOR EASY PROBLEM ===")

        # determine robustness metrics for each feature set
        robustness_analysis = {}

        for method_name, evaluation in model_evaluations.items():
            if not feature_sets.get(method_name):
                continue

            scores = []
            stds = []
            perfect_models = []
            high_models = []

            for model_name, metrics in evaluation.items():
                accuracy = metrics['mean_accuracy']
                std_acc = metrics['std_accuracy']
                scores.append(accuracy)
                stds.append(std_acc)

                if accuracy >= 0.999:
                    perfect_models.append(model_name)
                elif accuracy >= 0.95:
                    high_models.append(model_name)

            if len(scores) == 0:
                continue

            # Robustness metrics considered:
            # i) cross-algorithm consistency (low variance across different models)
            cross_model_consistency = 1 / (1 + np.std(scores)) if len(scores) > 1 else 1.0
            # ii) cross-validation stability (low CV variance within each model)
            cv_stability = 1 / (1 + np.mean(stds))
            # iii) worst-case performance (minimum across all models)
            worst_case_performance = np.min(scores)
            # iv) consistency of strong performance (how many models perform well)
            strong_performance_breadth = (len(perfect_models) + 0.5 * len(high_models)) / len(scores)
            # v) overfitting penalty for forward selection
            method_penalty = 1.0
            if method_name == 'forward_features':
                # the forward selection optimizes on the same data used for evaluation - so an overfitting penalty should be applied
                method_penalty = 0.90  # 10 % penalty for potential overfitting bias - 10 % was arbitrary
            elif method_name in ['anova_features', 'mutual_info_features']:
                # Statistical methods less prone to overfitting, so these should be rewarded
                method_penalty = 1.05  # 5% bonus for theoretical soundness - 5 % was arbitrary but intentionally lower than the penalty

            # robustness score - weighted equally because no logical reason for different weights
            robustness_score = (
                cross_model_consistency *
                cv_stability *
                worst_case_performance *
                strong_performance_breadth *
                method_penalty
            )

            robustness_analysis[method_name] = {
                'robustness_score': robustness_score,
                'cross_model_consistency': cross_model_consistency,
                'cv_stability': cv_stability,
                'worst_case_performance': worst_case_performance,
                'strong_performance_breadth': strong_performance_breadth,
                'method_penalty': method_penalty,
                'perfect_models': perfect_models,
                'high_models': high_models,
                'feature_count': len(feature_sets[method_name]),
                'mean_performance': np.mean(scores),
                'performance_std': np.std(scores)
            }

            print(f"\n{method_name}:")
            print(f"  Robustness score: {robustness_score:.4f}")
            print(f"  Cross-model consistency: {cross_model_consistency:.4f}")
            print(f"  CV stability: {cv_stability:.4f}")
            print(f"  Worst case: {worst_case_performance:.4f}")
            print(f"  Strong performance breadth: {strong_performance_breadth:.4f}")
            print(f"  Method penalty: {method_penalty:.2f}")
            print(f"  Features ({len(feature_sets[method_name])}): {feature_sets[method_name]}")

        if not robustness_analysis:
            return None

        # rank robustness score
        ranked_methods = sorted(robustness_analysis.items(),
                               key=lambda x: x[1]['robustness_score'],
                               reverse=True)

        print(f"\nRANKED BY ROBUSTNESS:")
        for i, (method, analysis) in enumerate(ranked_methods):
            print(f"  {i+1}. {method}: {analysis['robustness_score']:.4f} "
                  f"(perfect: {len(analysis['perfect_models'])}, features: {analysis['feature_count']})")

        # select best method and most robust model
        best_method, best_analysis = ranked_methods[0]

        # choose model by robustness within the selected feature set
        best_evaluation = model_evaluations[best_method]
        model_stability = {}

        for model_name, metrics in best_evaluation.items():
            # Combine accuracy with stability (low CV std)
            stability_score = metrics['mean_accuracy'] * (1 / (1 + metrics['std_accuracy']))
            model_stability[model_name] = stability_score

        best_model = max(model_stability.keys(), key=lambda x: model_stability[x])

        print(f"\nFINAL SELECTION:")
        print(f"  Method: {best_method}")
        print(f"  Model: {best_model}")
        print(f"  Robustness: {best_analysis['robustness_score']:.4f}")

        return {
            'feature_set': best_method,
            'model': best_model,
            'score': model_evaluations[best_method][best_model]['mean_accuracy'],
            'robustness_score': best_analysis['robustness_score'],
            'feature_count': best_analysis['feature_count'],
            'selection_rationale': f'Robustness-optimized: {best_method} achieved {best_analysis["robustness_score"]:.4f} robustness score',
            'cross_model_consistency': best_analysis['cross_model_consistency'],
            'cv_stability': best_analysis['cv_stability'],
            'worst_case_performance': best_analysis['worst_case_performance']
        }


    def explain_feature_selection(self, results: Dict[str, Any]) -> None:
        """explanatory function to understand why a feature set is winning"""

        print("\n" + "="*50)
        print("FEATURE SELECTION DEBUG ANALYSIS")
        print("="*50)

        # Extract feature sets
        feature_sets = {
            'forward_features': results.get('forward_selection', {}).get('features', []),
            'rfe_features': results.get('rfe_feature_selection', {}).get('features', []),
            'anova_features': results.get('statistical_feature_selection', {}).get('ANOVA F-test', {}).get('features', []),
            'mutual_info_features': results.get('statistical_feature_selection', {}).get('Mutual Information', {}).get('features', []),
            'rf_features': results.get('model_based_feature_selection', {}).get('Random Forest', {}).get('features', []),
            'l1_features': results.get('model_based_feature_selection', {}).get('Logistic Regression L1', {}).get('features', [])
        }

        print("\n1. FEATURE SETS COMPARISON:")
        for name, features in feature_sets.items():
            print(f"  {name}: {len(features)} features")
            print(f"    Features: {features}")

        # Check feature overlap
        print("\n2. FEATURE OVERLAP ANALYSIS:")
        all_unique_features = set()
        for features in feature_sets.values():
            all_unique_features.update(features)

        print(f"Total unique features across all methods: {len(all_unique_features)}")

        # Calculate pairwise similarity
        methods = list(feature_sets.keys())
        for i, method1 in enumerate(methods):
            for method2 in methods[i+1:]:
                set1 = set(feature_sets[method1])
                set2 = set(feature_sets[method2])
                if len(set1) > 0 and len(set2) > 0:
                    intersection = len(set1.intersection(set2))
                    union = len(set1.union(set2))
                    jaccard = intersection / union
                    print(f"  {method1} vs {method2}: {intersection} common, Jaccard = {jaccard:.3f}")

        # Check model performance consistency
        print("\n3. MODEL PERFORMANCE CONSISTENCY:")
        if 'model_evaluations' in results:
            for method_name, evaluation in results['model_evaluations'].items():
                if not feature_sets.get(method_name):  # Skip empty feature sets
                    continue

                scores = []
                stds = []
                for model_name, metrics in evaluation.items():
                    scores.append(metrics['mean_accuracy'])
                    stds.append(metrics['std_accuracy'])

                if scores:
                    mean_score = np.mean(scores)
                    score_std = np.std(scores)
                    mean_cv_std = np.mean(stds)
                    worst_case = np.min(scores)

                    print(f"  {method_name}:")
                    print(f"    Mean accuracy: {mean_score:.4f}")
                    print(f"    Std across models: {score_std:.4f}")
                    print(f"    Avg CV std: {mean_cv_std:.4f}")
                    print(f"    Worst case: {worst_case:.4f}")
                    print(f"    Individual scores: {[f'{s:.4f}' for s in scores]}")

        # Check selection logic
        print("\n4. CURRENT SELECTION ANALYSIS:")
        if 'best_configuration' in results:
            best_config = results['best_configuration']
            print(f"  Selected: {best_config.get('feature_set')} + {best_config.get('model')}")
            print(f"  Score: {best_config.get('score', 0):.4f}")
            print(f"  Rationale: {best_config.get('selection_rationale', 'No rationale provided')}")

        print("="*50)


    def run_complete_classification_analysis(self, df: pd.DataFrame,
                                           feature_columns: List[str],
                                           target_column: str = 'Type',
                                           assess_overfitting: bool = True,
                                           save_results: bool = True,
                                           output_prefix: str = "classification") -> Dict[str, Any]:
        """Run classification analysis workflow"""

        results = {}

        try:
            # Data preparation
            data_prep = self.data_preprocessor.prepare_classification_data(
                df, feature_columns, target_column
            )
            results['data_preparation'] = data_prep

            # Feature selection
            X_scaled = data_prep['X_labeled_scaled']
            y_labeled = data_prep['y_labeled']

            # Statistical feature selection
            stat_results = self.feature_selector.statistical_feature_selection(
                X_scaled, y_labeled, feature_columns, k=min(5, len(feature_columns))
            )
            results['statistical_feature_selection'] = stat_results

            # model-based feature selection
            model_results = self.feature_selector.model_based_feature_selection(
                X_scaled, y_labeled, feature_columns
            )
            results['model_based_feature_selection'] = model_results

            # rfe
            rfe_results = self.feature_selector.recursive_feature_elimination(
                X_scaled, y_labeled, feature_columns
            )
            results['rfe_feature_selection'] = rfe_results

            # foward
            forward_features, forward_history = self.feature_selector.forward_selection_supervised(
                X_scaled, y_labeled, feature_columns, max_features=5
            )
            results['forward_selection'] = {
                'features': forward_features,
                'history': forward_history.to_dict('records')
            }

            # model evaluation for each feature set
            feature_sets = {
                'forward_features': forward_features,
                'rfe_features': rfe_results['features'],
                'anova_features': stat_results['ANOVA F-test']['features'],
                'mutual_info_features': stat_results['Mutual Information']['features'],
                'rf_features': model_results['Random Forest']['features'],
                'l1_features': model_results['Logistic Regression L1']['features']
            }

            consensus_features = self._get_consensus_features(feature_sets, min_methods=3)
            feature_sets['consensus_features'] = consensus_features

            model_evaluations = {}
            for set_name, features in feature_sets.items():
                if features:
                    feature_indices = []
                    missing_features = []
                    for f in features:
                        if f in feature_columns:
                            feature_indices.append(feature_columns.index(f))
                        else:
                            missing_features.append(f)

                    if missing_features:
                        logging.warning(f"Features not found in feature_columns: {missing_features}")

                    if feature_indices:
                        X_subset = X_scaled[:, feature_indices]
                        evaluation = self.model_evaluator.evaluate_models(X_subset, y_labeled)
                        model_evaluations[set_name] = evaluation

            results['model_evaluations'] = model_evaluations

            # Detect problem difficulty BEFORE overfitting assessment
            difficulty_analysis = self._detect_easy_problem(model_evaluations)
            results['problem_difficulty_analysis'] = difficulty_analysis

            # Overfitting assessment (but interpret results in context of problem difficulty)
            overfitting_results = None
            if assess_overfitting and data_prep['n_samples'] < 100:
                logging.info("Running overfitting assessment...")

                # nestedcv
                nested_scores = self.overfitting_assessor.nested_cross_validation(
                    X_scaled, y_labeled, feature_columns
                )
                results['nested_cv_scores'] = nested_scores

                # feature stability
                stability_df = self.overfitting_assessor.feature_stability_analysis(
                    X_scaled, y_labeled, feature_columns
                )
                results['feature_stability'] = stability_df.to_dict('records')

                # permutation test
                p_value, perm_scores = self.overfitting_assessor.permutation_test(
                    X_scaled, y_labeled
                )
                results['permutation_test'] = {
                    'p_value': p_value,
                    'permuted_scores': perm_scores
                }

                # bootstrap
                bootstrap_scores = self.overfitting_assessor.bootstrap_validation(
                    X_scaled, y_labeled
                )
                results['bootstrap_validation'] = {
                    'scores': bootstrap_scores,
                    'mean': float(np.mean(bootstrap_scores)),
                    'ci_lower': float(np.percentile(bootstrap_scores, 2.5)),
                    'ci_upper': float(np.percentile(bootstrap_scores, 97.5))
                }

                # LOO
                loo_preds, loo_true = self.overfitting_assessor.leave_one_out_analysis(X_scaled, y_labeled)
                results['leave_one_out'] = {
                    'predictions': loo_preds,
                    'true_labels': loo_true,
                    'accuracy': float(np.mean([p == t for p, t in zip(loo_preds, loo_true)]))
                }

                overfitting_results = results

            # model selection
            if difficulty_analysis['is_easy_problem']:
                best_config_result = self._select_best_for_easy_problem(model_evaluations, feature_sets)
                # evaluate with overfitting results
                if overfitting_results and 'permutation_test' in overfitting_results:
                    p_val = overfitting_results['permutation_test']['p_value']
                    if p_val < 0.05:
                        logging.info(f"Easy problem confirmed by permutation test (p={p_val:.3f})")
                    else:
                        logging.warning(f"Easy problem but weak significance (p={p_val:.3f}) - results may be unstable")
                        if best_config_result:
                            best_config_result['selection_rationale'] += f" Warning: p={p_val:.3f}"

            else:
                if overfitting_results and 'permutation_test' in overfitting_results:
                    if overfitting_results['permutation_test']['p_value'] > 0.05:
                        best_config_result = self._conservative_selection_for_small_samples(
                            model_evaluations, feature_sets, max_features=2
                        )
                    else:
                        # improved composite scoring with overfitting context
                        best_config_result = self._find_best_configuration_improved(
                            model_evaluations, feature_sets, overfitting_results
                        )
                else:
                    # No overfitting assessment - improved composite scoring
                    best_config_result = self._find_best_configuration_improved(
                        model_evaluations, feature_sets
                    )

            # if selection methods return None
            if best_config_result is None or best_config_result.get('feature_set') is None:
                logging.warning("All selection methods failed, using fallback")
                best_config_result = self._fallback_selection(model_evaluations, feature_sets)

            results['best_configuration'] = best_config_result
            self.explain_feature_selection(results)
            results['consensus_features'] = consensus_features

            # Final model evaluation on best configuration
            if results['best_configuration']['feature_set']:
                best_features = feature_sets[results['best_configuration']['feature_set']]
                feature_indices = [feature_columns.index(f) for f in best_features if f in feature_columns]

                X_train_subset = data_prep['X_train'][:, feature_indices]
                X_test_subset = data_prep['X_test'][:, feature_indices]

                final_model, final_metrics = self.model_evaluator.final_model_evaluation(
                    X_train_subset, X_test_subset,
                    data_prep['y_train'], data_prep['y_test'],
                    results['best_configuration']['model']
                )

                results['final_model_evaluation'] = final_metrics
                results['final_model'] = final_model

                # predict unlabeled data
                if data_prep['X_unlabeled_scaled'] is not None:
                    X_unlabeled_subset = data_prep['X_unlabeled_scaled'][:, feature_indices]
                    unlabeled_preds = final_model.predict(X_unlabeled_subset)
                    unlabeled_proba = final_model.predict_proba(X_unlabeled_subset)

                    results['unlabeled_predictions'] = {
                        'predictions': unlabeled_preds.tolist(),
                        'probabilities': unlabeled_proba.tolist(),
                        'confidence': unlabeled_proba.max(axis=1).tolist()
                    }

            if save_results:
                self._save_classification_results(results, output_prefix)

            logging.info("Complete classification analysis finished")
            return results

        except Exception as e:
            logging.error(f"Error in classification analysis: {e}")
            raise


    def _fallback_selection(self, model_evaluations: Dict,
                           feature_sets: Dict[str, List[str]]) -> Dict[str, Any]:
        """Fallback selection if other methods fail"""

        best_score = 0
        best_config = None
        best_feature_count = float('inf')

        for set_name, evaluation in model_evaluations.items():
            current_feature_count = len(feature_sets[set_name])

            for model_name, metrics in evaluation.items():
                current_score = metrics['mean_accuracy']
                should_update = False

                if current_score > best_score:
                    should_update = True
                elif abs(current_score - best_score) < 1e-6:
                    if current_feature_count < best_feature_count:
                        should_update = True

                if should_update:
                    best_score = current_score
                    best_config = (set_name, model_name)
                    best_feature_count = current_feature_count

        return {
            'feature_set': best_config[0] if best_config else None,
            'model': best_config[1] if best_config else None,
            'score': best_score,
            'feature_count': best_feature_count if best_config else None,
            'selection_rationale': 'Fallback: tie-breaking by fewest features',
            'problem_difficulty': 'unknown'
        }


    def _find_best_configuration_improved(self, model_evaluations, feature_sets,
                                       overfitting_results=None,
                                       accuracy_threshold=0.95):
        """Model selection that considers multiple criteria for small datasets"""
        candidates = []

        # Collect all candidates
        for set_name, evaluation in model_evaluations.items():
            feature_count = len(feature_sets[set_name])

            for model_name, metrics in evaluation.items():
                accuracy = metrics['mean_accuracy']
                accuracy_std = metrics['std_accuracy']

                # stability score
                stability_score = 1 / (1 + accuracy_std)

                # parsimony score
                parsimony_score = 1 / (1 + feature_count)

                # penalty for high accuracy (potential overfitting indicator)
                overfitting_risk = 1.0
                if accuracy >= accuracy_threshold:
                    overfitting_risk = accuracy_threshold / accuracy

                # composite score combining multiple factors
                composite_score = (
                    0.4 * accuracy * overfitting_risk + # 0.4
                    0.3 * stability_score + # 0.3
                    0.3 * parsimony_score # 0.3
                )

                candidates.append({
                    'set_name': set_name,
                    'model_name': model_name,
                    'accuracy': accuracy,
                    'accuracy_std': accuracy_std,
                    'feature_count': feature_count,
                    'stability_score': stability_score,
                    'parsimony_score': parsimony_score,
                    'overfitting_risk': overfitting_risk,
                    'composite_score': composite_score
                })

        # descending sort by composite score
        candidates = sorted(candidates, key=lambda x: x['composite_score'], reverse=True)

        # If overfitting assessment results, use them to validate
        if overfitting_results and 'permutation_test' in overfitting_results:
            p_threshold = 0.05
            if overfitting_results['permutation_test']['p_value'] > p_threshold:
                logging.warning(f"Permutation test suggests weak significance (p={overfitting_results['permutation_test']['p_value']:.3f})")

        best_candidate = candidates[0] if candidates else None

        if best_candidate:
            logging.info(f"Selected configuration based on composite scoring:")
            logging.info(f"  Feature set: {best_candidate['set_name']}")
            logging.info(f"  Model: {best_candidate['model_name']}")
            logging.info(f"  Accuracy: {best_candidate['accuracy']:.4f} ± {best_candidate['accuracy_std']:.4f}")
            logging.info(f"  Features: {best_candidate['feature_count']}")
            logging.info(f"  Composite score: {best_candidate['composite_score']:.4f}")

        return {
            'feature_set': best_candidate['set_name'] if best_candidate else None,
            'model': best_candidate['model_name'] if best_candidate else None,
            'score': best_candidate['accuracy'] if best_candidate else None,
            'feature_count': best_candidate['feature_count'] if best_candidate else None,
            'composite_score': best_candidate['composite_score'] if best_candidate else None,
            'selection_rationale': 'Standard composite scoring for difficult problems'
        }

    def _conservative_selection_for_small_samples(self, model_evaluations, feature_sets,
                                               max_features=3, min_accuracy=0.8):
        """Conservative selection approach for small datasets"""

        valid_candidates = []

        for set_name, evaluation in model_evaluations.items():
            feature_count = len(feature_sets[set_name])

            if feature_count <= max_features:
                for model_name, metrics in evaluation.items():
                    accuracy = metrics['mean_accuracy']
                    accuracy_std = metrics['std_accuracy']

                    if accuracy >= min_accuracy and accuracy_std < 0.2:
                        lower_bound = accuracy - 2 * accuracy_std

                        valid_candidates.append({
                            'set_name': set_name,
                            'model_name': model_name,
                            'accuracy': accuracy,
                            'accuracy_std': accuracy_std,
                            'feature_count': feature_count,
                            'lower_bound': lower_bound,
                            'robustness_score': lower_bound / feature_count if feature_count > 0 else 0
                        })

        if not valid_candidates:
            logging.warning("No candidates meet conservative selection criteria")
            return None

        # sort by robustness score
        valid_candidates.sort(key=lambda x: x['robustness_score'], reverse=True)
        best_candidate = valid_candidates[0]

        logging.info(f"Conservative selection:")
        logging.info(f"  Selected: {best_candidate['set_name']} + {best_candidate['model_name']}")
        logging.info(f"  Accuracy: {best_candidate['accuracy']:.3f} ± {best_candidate['accuracy_std']:.3f}")
        logging.info(f"  Features: {best_candidate['feature_count']}")
        logging.info(f"  Conservative lower bound: {best_candidate['lower_bound']:.3f}")

        return {
            'feature_set': best_candidate['set_name'],
            'model': best_candidate['model_name'],
            'score': best_candidate['accuracy'],
            'feature_count': best_candidate['feature_count'],
            'robustness_score': best_candidate['robustness_score'],
            'selection_rationale': 'Conservative selection due to potential overfitting'
        }

    def _save_classification_results(self, results: Dict[str, Any], output_prefix: str) -> None:
        """Save classification results to files. Something is going wrong here. I think it has to do with nan entries"""

        output_dir = self.config.output_dirs['clustering']
        FileUtils.ensure_directory(output_dir)

        try:
            summary = {
                'data_summary': {
                    'n_samples': results['data_preparation']['n_samples'],
                    'n_features': results['data_preparation']['n_features'],
                    'class_distribution': results['data_preparation']['class_distribution']
                },
                'problem_difficulty': results.get('problem_difficulty_analysis', {}),
                'best_configuration': results['best_configuration'],
                'consensus_features': results.get('consensus_features', []),
                'final_model_metrics': results.get('final_model_evaluation', {}),
                'overfitting_assessment': {
                    'permutation_p_value': results.get('permutation_test', {}).get('p_value'),
                    'bootstrap_ci': [
                        results.get('bootstrap_validation', {}).get('ci_lower'),
                        results.get('bootstrap_validation', {}).get('ci_upper')
                    ],
                    'feature_stability_top5': results.get('feature_stability', [])[:5]
                }
            }

            import json
            summary_file = os.path.join(output_dir, f"{output_prefix}_summary.json")
            with open(summary_file, 'w') as f:
                json.dump(_make_json_serializable(summary), f, indent=2)

            if 'feature_stability' in results:
                stability_df = pd.DataFrame(results['feature_stability'])
                stability_file = os.path.join(output_dir, f"{output_prefix}_feature_stability.csv")
                stability_df.to_csv(stability_file, index=False)

            if 'forward_selection' in results and results['forward_selection']['history']:
                history_df = pd.DataFrame(results['forward_selection']['history'])
                history_file = os.path.join(output_dir, f"{output_prefix}_forward_selection.csv")
                history_df.to_csv(history_file, index=False)

            logging.info(f"Classification results saved to {output_dir}")

        except Exception as e:
            logging.warning(f"Could not save classification results: {e}")


class ClassificationVisualizer:
    #handles visualization of classification results

    def __init__(self, config=None):
        self.config = config or CONFIG

    def plot_feature_importance_comparison(self, results, feature_columns, output_dir=None):
        """Plot feature importance from different methods"""
        output_dir = output_dir or self.config.output_dirs['clustering']
        FileUtils.ensure_directory(output_dir)

        fig, axes = plt.subplots(2, 2, figsize=(15, 10))
        axes = axes.flatten()

        # Statistical methods - ANOVA F-test
        if 'statistical_feature_selection' in results:
            anova_scores = results['statistical_feature_selection']['ANOVA F-test']['scores']
            sorted_idx = np.argsort(anova_scores)[-10:]  # Top 10 indices

            # actual feature names for these indices
            feature_names = [feature_columns[i] for i in sorted_idx]
            scores_to_plot = anova_scores[sorted_idx]

            axes[0].barh(range(len(sorted_idx)), scores_to_plot)
            axes[0].set_yticks(range(len(sorted_idx)))
            axes[0].set_yticklabels(feature_names, fontsize=8)
            axes[0].set_title('ANOVA F-test Scores')
            axes[0].set_xlabel('F-score')

        # model-based importance - rf
        if 'model_based_feature_selection' in results:
            rf_importance = results['model_based_feature_selection']['Random Forest']['importances']
            sorted_idx = np.argsort(rf_importance)[-10:]  # Top 10 indices

            # feature names find
            feature_names = [feature_columns[i] for i in sorted_idx]  # Use parameter
            importance_to_plot = rf_importance[sorted_idx]

            axes[1].barh(range(len(sorted_idx)), importance_to_plot)
            axes[1].set_yticks(range(len(sorted_idx)))
            axes[1].set_yticklabels(feature_names, fontsize=8)
            axes[1].set_title('Random Forest Importance')
            axes[1].set_xlabel('Importance')

        # mutual information
        if 'statistical_feature_selection' in results and 'Mutual Information' in results['statistical_feature_selection']:
            mi_scores = results['statistical_feature_selection']['Mutual Information']['scores']
            sorted_idx = np.argsort(mi_scores)[-10:]  # Top 10 indices

            # feature names
            feature_names = [feature_columns[i] for i in sorted_idx]  # Use parameter
            scores_to_plot = mi_scores[sorted_idx]

            axes[2].barh(range(len(sorted_idx)), scores_to_plot)
            axes[2].set_yticks(range(len(sorted_idx)))
            axes[2].set_yticklabels(feature_names, fontsize=8)
            axes[2].set_title('Mutual Information Scores')
            axes[2].set_xlabel('MI Score')

        # L1 LR coeff
        if 'model_based_feature_selection' in results and 'Logistic Regression L1' in results['model_based_feature_selection']:
            l1_importance = results['model_based_feature_selection']['Logistic Regression L1']['importances']
            # only non-zero coefficients shown
            non_zero_idx = np.where(l1_importance != 0)[0]
            if len(non_zero_idx) > 0:
                sorted_idx = non_zero_idx[np.argsort(l1_importance[non_zero_idx])[-10:]]

                feature_names = [feature_columns[i] for i in sorted_idx]
                importance_to_plot = l1_importance[sorted_idx]

                axes[3].barh(range(len(sorted_idx)), importance_to_plot)
                axes[3].set_yticks(range(len(sorted_idx)))
                axes[3].set_yticklabels(feature_names, fontsize=8)
                axes[3].set_title('L1 Logistic Regression Coefficients')
                axes[3].set_xlabel('Coefficient Magnitude')
            else:
                axes[3].text(0.5, 0.5, 'All L1 coefficients are zero',
                            ha='center', va='center', transform=axes[3].transAxes)
                axes[3].set_title('L1 Logistic Regression Coefficients')

        plt.tight_layout()
        plot_file = os.path.join(output_dir, "feature_importance_comparison.png")
        plt.savefig(plot_file, dpi=300, bbox_inches='tight')
        plt.show()

        logging.info(f"Feature importance plot saved: {plot_file}")

    def plot_overfitting_assessment(self, results: Dict[str, Any],
                                   output_dir: Optional[str] = None) -> None:
        """Plot overfitting assessment results"""

        if not any(key in results for key in ['permutation_test', 'bootstrap_validation', 'nested_cv_scores']):
            logging.warning("No overfitting assessment data found for plotting")
            return

        output_dir = output_dir or self.config.output_dirs['clustering']
        FileUtils.ensure_directory(output_dir)

        fig, axes = plt.subplots(2, 2, figsize=(15, 10))
        axes = axes.flatten()

        # permutation
        if 'permutation_test' in results:
            perm_data = results['permutation_test']
            true_score = results.get('best_configuration', {}).get('score', 0)

            axes[0].hist(perm_data['permuted_scores'], bins=50, alpha=0.7,
                        label=f'Permuted scores (n={len(perm_data["permuted_scores"])})')
            axes[0].axvline(true_score, color='red', linestyle='--',
                           label=f'True score: {true_score:.3f}')
            axes[0].set_xlabel('Cross-Validation Accuracy')
            axes[0].set_ylabel('Frequency')
            axes[0].set_title(f'Permutation Test (p={perm_data["p_value"]:.3f})')
            axes[0].legend()

        # Bootstrap CIs
        if 'bootstrap_validation' in results:
            boot_data = results['bootstrap_validation']

            axes[1].hist(boot_data['scores'], bins=30, alpha=0.7)
            axes[1].axvline(boot_data['mean'], color='red', linestyle='-',
                           label=f'Mean: {boot_data["mean"]:.3f}')
            axes[1].axvline(boot_data['ci_lower'], color='orange', linestyle='--',
                           label=f'95% CI: [{boot_data["ci_lower"]:.3f}, {boot_data["ci_upper"]:.3f}]')
            axes[1].axvline(boot_data['ci_upper'], color='orange', linestyle='--')
            axes[1].set_xlabel('Bootstrap Accuracy')
            axes[1].set_ylabel('Frequency')
            axes[1].set_title('Bootstrap Validation')
            axes[1].legend()

        # nested CV
        if 'nested_cv_scores' in results:
            nested_data = results['nested_cv_scores']
            models = []
            scores = []

            for model_name, model_scores in nested_data.items():
                if model_scores:
                    models.extend([model_name] * len(model_scores))
                    scores.extend(model_scores)

            if models and scores:
                import seaborn as sns
                plot_data = pd.DataFrame({'Model': models, 'Score': scores})
                sns.boxplot(data=plot_data, x='Model', y='Score', ax=axes[2])
                axes[2].set_title('Nested Cross-Validation Results')
                axes[2].set_ylabel('Accuracy')
                axes[2].tick_params(axis='x', rotation=45)

        # Learning curve
        if 'data_preparation' in results:
            n_samples = results['data_preparation']['n_samples']
            sizes = np.linspace(0.3, 1.0, 5)
            train_sizes = [int(s * n_samples * 0.8) for s in sizes]

            # Simulate learning curve data
            train_scores_mean = [0.9 - 0.3/s for s in sizes]
            val_scores_mean = [0.6 + 0.2*s for s in sizes]

            axes[3].plot(train_sizes, train_scores_mean, 'o-', label='Training Score')
            axes[3].plot(train_sizes, val_scores_mean, 'o-', label='Validation Score')
            axes[3].set_xlabel('Training Set Size')
            axes[3].set_ylabel('Accuracy')
            axes[3].set_title('Learning Curve (Simulated)')
            axes[3].legend()
            axes[3].grid(True)

        plt.tight_layout()
        plot_file = os.path.join(output_dir, "overfitting_assessment.png")
        plt.savefig(plot_file, dpi=300, bbox_inches='tight')
        plt.show()

        logging.info(f"Overfitting assessment plot saved: {plot_file}")


# Convenience function for easy usage
def run_classification_pipeline(df: pd.DataFrame,
                              feature_columns: List[str],
                              config=None,
                              assess_overfitting: bool = True,
                              generate_plots: bool = True,
                              save_results: bool = True) -> Dict[str, Any]:
    """run the complete classification pipeline"""
    config = config or CONFIG

    # Classification
    workflow = ClassificationWorkflow(config)
    results = workflow.run_complete_classification_analysis(
        df=df,
        feature_columns=feature_columns,
        assess_overfitting=assess_overfitting,
        save_results=save_results
    )

    # Viz
    if generate_plots:
        visualizer = ClassificationVisualizer(config)

        visualizer.plot_feature_importance_comparison(results, feature_columns)

        if assess_overfitting:
            visualizer.plot_overfitting_assessment(results)

        #visualizer.plot_confusion_matrix(results)

    # print a summary
    print("\n" + "="*60)
    print("CLASSIFICATION ANALYSIS SUMMARY")
    print("="*60)

    data_prep = results['data_preparation']
    print(f"Dataset: {data_prep['n_samples']} samples, {data_prep['n_features']} features")
    print(f"Classes: {data_prep['class_distribution']}")

    best_config = results['best_configuration']
    print(f"Best Configuration: {best_config['feature_set']} + {best_config['model']}")
    print(f"Best Score: {best_config['score']:.4f}")

    if 'consensus_features' in results and results['consensus_features']:
        consensus_count = len(results['consensus_features'])
        print(f"Consensus Features ({consensus_count}): {results['consensus_features'][:5]}{'...' if consensus_count > 5 else ''}")

    if 'permutation_test' in results:
        p_val = results['permutation_test']['p_value']
        significance = "Significant" if p_val < 0.05 else "Not significant"
        print(f"Statistical Significance: {significance} (p={p_val:.3f})")

    if 'feature_stability' in results:
        stable_features = [f['Feature'] for f in results['feature_stability'] if f['Selection_Frequency'] > 0.5]
        print(f"Stable Features ({len(stable_features)}): {stable_features[:5]}...")

    print("="*60)

    return results
