# Supplementary material for: Hydrophobic tuning with non-canonical amino acids in a copper metalloenzyme
Source: Nat Chem. 2026 Apr 13;18(7):1269–77. doi: 10.1038/s41557-026-02116-7 (PMC13323077; doi:10.1038/s41557-026-02116-7)
Supplement: Supplementary file 4 — Code related to logP prediction, PDB analysis and redox deconvolution. [file 41557_2026_2116_MOESM4_ESM.zip › Code_lite/PDB_analysis_lite/src/config_utils.py]

"""
Configuration and utility functions for protein analysis pipeline.
The code does significantly more than what is in the manuscript,
but it seemed prudent to keep the analysis in the revision as simple as possible.
Thus the ML results (although interesting) were not included in the manuscript.
"""

import os
import logging
from pathlib import Path
from dataclasses import dataclass
from typing import Dict, List, Optional, Tuple, Any
import numpy as np
import pandas as pd

# write some stuff for logging
logging.basicConfig(level=logging.INFO, format="%(levelname)s: %(message)s")
logging.getLogger().setLevel(logging.WARNING)

@dataclass
class AnalysisConfig:
    """Configuration class for analysis parameters."""

    # paths and executables
    pdb2pqr_path: str = "pdb2pqr30"
    apbs_executable: str = "/opt/homebrew/bin/apbs"
    reduce_path: str = "reduce"

    # Analysis parameters
    sphere_radius: float = 10.0
    binding_site_cutoff: float = 3.0
    cavity_volume_cutoff: float = 3.0
    cavity_probe_in: float = 1.2
    cavity_ligand_cutoff: float = 4.0

    # Input directories
    input_dirs: Dict[str, str] = None

    # Output directories
    output_dirs: Dict[str, str] = None

    # Random seed, don't panic
    random_state: int = 42

    # Force field!
    force_field: str = "PARSE"

    def __post_init__(self):
        """Initialize input and output directories if not provided."""
        if self.input_dirs is None:
            self.input_dirs = {
                'pdb_directory': 'inputs/starting_pdbs',
                'pdb_info_file': 'inputs/PDB_info.csv'
            }
        if self.output_dirs is None:
            self.output_dirs = {
                'reduced': 'outputs/reduced_protons',
                'aligned': 'outputs/aligned',
                'ligand': 'outputs/ligand',
                'spheres': 'outputs/spheres',
                'cavities': 'outputs/cavities',
                'mlp_analysis': 'outputs/mlp_analysis',
                'apbs_analysis': 'outputs/apbs_analysis',
                'clustering': 'outputs/results'
            }

    def create_output_directories(self) -> None:
        """Create all output directories."""
        for dir_path in self.output_dirs.values():
            os.makedirs(dir_path, exist_ok=True)

class ValidationUtils:
    #Utility functions for validation and error checking

    @staticmethod
    def check_file_exists(file_path: str, description: str = "File") -> bool:
        """Check if a file exists and log error if not."""
        if not os.path.exists(file_path):
            logging.error(f"ERROR: {description} not found: {file_path}")
            return False
        return True

    @staticmethod
    def check_executable_available(executable: str, description: str = "Executable") -> bool:
        """Check if an executable is available in PATH."""
        import shutil
        if shutil.which(executable) is None:
            logging.error(f"ERROR: {description} not found: '{executable}'. "
                           f"Ensure it is installed and accessible.")
            return False
        return True

    @staticmethod
    def validate_pdb_info_row(row: pd.Series, pdb_stem: str) -> bool:
        """Validate that PDB info row contains required data."""
        if row.empty:
            logging.error(f"No info found in CSV for {pdb_stem}")
            return False
        return True

    @staticmethod
    def validate_binding_site_coords(coords: Optional[Dict]) -> bool:
        """Validate binding site coordinates dictionary."""
        if coords is None:
            return False

        required_keys = ['cu', 'cys', 'his', 'ca_coord']
        return all(key in coords for key in required_keys)

class FileUtils:
    """Utility functions for file operations."""

    @staticmethod
    def is_float(s: str) -> bool:
        """Check if string can be converted to float."""
        try:
            float(s)
            return True
        except ValueError:
            return False

    @staticmethod
    def get_pdb_stem(pdb_file: str) -> str:
        """Extract stem name from PDB file path."""
        return Path(pdb_file).stem

    @staticmethod
    def ensure_directory(directory: str) -> None:
        """Ensure directory exists, create if not."""
        os.makedirs(directory, exist_ok=True)

    @staticmethod
    def safe_file_write(content: str, file_path: str) -> bool:
        """Safely write content to file with error handling."""
        try:
            with open(file_path, 'w') as f:
                f.write(content)
            return True
        except Exception as e:
            logging.error(f"Error writing to {file_path}: {e}")
            return False

class MathUtils:
    """Mathematical utility functions."""

    @staticmethod
    def compute_orthonormal_transformation(v1: np.ndarray, v2: np.ndarray, v3: np.ndarray) -> np.ndarray:
        """
        Compute orthonormal transformation matrix from three vectors.
        v1 will become x-axis
        v2 for y-axis computation
        v3 for y-axis computation
        """
        # x-axis as normalized v1 - this will be the S-Cu
        x = v1 / np.linalg.norm(v1)

        # Compute normalized candidates
        y_candidate = v2 / np.linalg.norm(v2)
        up_candidate = v3 / np.linalg.norm(v3)

        # Blend the two candidates for the HisHisCu
        y_blend = y_candidate + up_candidate
        y_temp = y_blend - np.dot(y_blend, x) * x
        y = y_temp / np.linalg.norm(y_temp)

        # z-axis as cross product
        z = np.cross(x, y)
        z = z / np.linalg.norm(z)

        # rotation matrix: columns are x, y, z
        return np.column_stack((x, y, z))

    @staticmethod
    def compute_convex_hull_properties(coords: np.ndarray) -> Tuple[float, float, float]:
        """Compute convex hull volume, surface area, and compactness."""

        from scipy.spatial import ConvexHull

        if len(coords) < 4:
            raise ValueError(f"Only {len(coords)} atoms - need at least 4 for convex hull.")

        hull = ConvexHull(coords)
        volume = hull.volume
        surface_area = hull.area
        compactness = volume / (surface_area ** 1.5)

        return volume, surface_area, compactness

class DataProcessingUtils:
    """Utilities for data processing and analysis."""

    @staticmethod
    def create_color_mapping() -> Dict[str, str]:
        """Create standard color mapping for protein types."""
        return {
            "Bacterial": "#bfbfbf",
            "Fungal": "#f5b1a3",
            "Mutant": "#504e50",
            "C6a": "#2f5789",
        }

    @staticmethod
    def parse_three_letter_resid(s: str) -> Tuple[Optional[str], Optional[str]]:
        """Parse residue string from the manually generated csv file to residue name and number."""
        import re
        match = re.match(r"([A-Z]{3})(\d+)", s, re.IGNORECASE)
        if not match:
            return None, None
        return match.group(1).upper(), match.group(2)

    @staticmethod
    def merge_dataframes_safely(df1: pd.DataFrame, df2: pd.DataFrame,
                               on: str, how: str = 'inner') -> pd.DataFrame:
        """Merge two dataframes with error if stuff goes weird."""
        if on not in df1.columns:
            raise ValueError(f"Column '{on}' not found in first dataframe")
        if on not in df2.columns:
            raise ValueError(f"Column '{on}' not found in second dataframe")

        result = pd.merge(df1, df2, on=on, how=how)

        if len(result) == 0:
            logging.warning("Merge resulted in empty dataframe")

        return result

# Global configuration instance
CONFIG = AnalysisConfig()

# Feature definitions
STANDARD_FEATURES = [
    'hydrophobic_mean', 'hydrophobic_monopole', 'hydrophobic_dipole_x', 'hydrophobic_dipole_y', 'hydrophobic_dipole_z',
    'hydrophobic_dipole_magnitude',
    'hydrophobic_quadrupole_00', 'hydrophobic_quadrupole_01', 'hydrophobic_quadrupole_02',
    'hydrophobic_quadrupole_11', 'hydrophobic_quadrupole_12', 'hydrophobic_quadrupole_22',
    'hydrophobic_gyration_radius',
    'Electric_dipole_x', 'Electric_dipole_y', 'Electric_dipole_z',
    'Electric_quadrupole_tensor00', 'Electric_quadrupole_tensor01', 'Electric_quadrupole_tensor02',
    'Electric_quadrupole_tensor11', 'Electric_quadrupole_tensor12', 'Electric_quadrupole_tensor22',
    'Electric_dipole_magnitude',
    'compactness', 'heteroatom_percentage', 'hdonor_potential', 'hacceptor_potential'
]

# Extended features include cavity_volume in addition to standard features
EXTENDED_FEATURES = STANDARD_FEATURES + ['cavity_volume']

# Fixed PDB processing order (preserves original run order for reproducibility)
FIXED_PDB_ORDER = [
    '4gxf', '3tas', '5o3k', '3kw8', '1gw0', '7pen', '8z59', '3t6v', '3ta4', '5ehf',
    '8p9u', '2h5u', '7pfr', '8p9v', '2hrh', '8u8q', '8u8p', '1v10', '8u8r', '6yzy',
    '8u8s', '2xyb', '5lhl', '6xj0', '6zij', '8u8t', '6rhq', '5o4i', '9bd5', '7pu0',
    '6yzd', '6zip', '7puh', '6yzf', '9f1t', '4m3h', '4wtq', '6fc7', '7ptm', 'M298C6a',
    '2hrg', '1n68', '5e9n', '4a2e', '6yo5', '3pps', '7b2k', '6h5y', '7bdn', '6y4a',
    '4q89', '6rh9', '2qt6', '5mkm', '3t9w', '7pes', '6q29', '7b4y', '2hzh', '3sqr',
    '5lm8', '3fpx', '6tyr', '8z5b', '3kw7', '1gyc', '6ttd'
]
