# Supplementary material for: Hydrophobic tuning with non-canonical amino acids in a copper metalloenzyme
Source: Nat Chem. 2026 Apr 13;18(7):1269–77. doi: 10.1038/s41557-026-02116-7 (PMC13323077; doi:10.1038/s41557-026-02116-7)
Supplement: Supplementary file 4 — Code related to logP prediction, PDB analysis and redox deconvolution. [file 41557_2026_2116_MOESM4_ESM.zip › Code_lite/PDB_analysis_lite/inputs/starting_pdbs/4gxf.pdb]

CRYST1  176.660  176.660  176.850  90.00  90.00  90.00 P 43 21 2     2
ATOM      1  N   THR A  38     -18.000  28.996 -21.123  1.00 73.42           N  
ATOM      2  CA  THR A  38     -19.446  28.765 -21.466  1.00 82.33           C  
ATOM      3  C   THR A  38     -19.781  29.349 -22.862  1.00 81.28           C  
ATOM      4  O   THR A  38     -20.604  28.783 -23.599  1.00 80.57           O  
ATOM      5  CB  THR A  38     -20.422  29.313 -20.353  1.00 85.41           C  
ATOM      6  CG2 THR A  38     -21.916  28.905 -20.586  1.00 80.34           C  
ATOM      7  OG1 THR A  38     -20.007  28.865 -19.049  1.00 85.84           O  
ATOM      8  N   ALA A  39     -19.140  30.469 -23.215  1.00 78.83           N  
ATOM      9  CA  ALA A  39     -19.409  31.167 -24.479  1.00 75.35           C  
ATOM     10  C   ALA A  39     -18.757  30.460 -25.666  1.00 74.67           C  
ATOM     11  O   ALA A  39     -17.580  30.076 -25.604  1.00 69.32           O  
ATOM     12  CB  ALA A  39     -18.973  32.623 -24.404  1.00 69.81           C  
ATOM     13  N   ARG A  40     -19.549  30.289 -26.731  1.00 76.74           N  
ATOM     14  CA  ARG A  40     -19.113  29.670 -27.993  1.00 75.14           C  
ATOM     15  C   ARG A  40     -18.069  30.523 -28.711  1.00 72.29           C  
ATOM     16  O   ARG A  40     -18.207  31.749 -28.822  1.00 67.69           O  
ATOM     17  CB  ARG A  40     -20.303  29.398 -28.923  1.00 77.90           C  
ATOM     18  CG  ARG A  40     -20.675  27.930 -29.111  1.00 79.57           C  
ATOM     19  CD  ARG A  40     -22.052  27.758 -29.754  1.00 83.84           C  
ATOM     20  NE  ARG A  40     -22.261  28.586 -30.954  1.00 87.08           N  
ATOM     21  CZ  ARG A  40     -23.089  29.636 -31.043  1.00 84.12           C  
ATOM     22  NH1 ARG A  40     -23.828  30.028 -30.004  1.00 79.83           N1+
ATOM     23  NH2 ARG A  40     -23.183  30.298 -32.189  1.00 81.74           N  
ATOM     24  N   THR A  41     -17.050  29.828 -29.214  1.00 69.03           N  
ATOM     25  CA  THR A  41     -15.809  30.404 -29.734  1.00 63.09           C  
ATOM     26  C   THR A  41     -15.555  29.984 -31.199  1.00 62.32           C  
ATOM     27  O   THR A  41     -15.846  28.845 -31.577  1.00 64.11           O  
ATOM     28  CB  THR A  41     -14.660  30.024 -28.747  1.00 61.34           C  
ATOM     29  CG2 THR A  41     -13.390  29.419 -29.430  1.00 59.49           C  
ATOM     30  OG1 THR A  41     -14.323  31.171 -27.953  1.00 56.15           O  
ATOM     31  N   ALA A  42     -15.033  30.902 -32.019  1.00 59.88           N  
ATOM     32  CA  ALA A  42     -14.681  30.587 -33.419  1.00 55.80           C  
ATOM     33  C   ALA A  42     -13.524  29.566 -33.527  1.00 54.70           C  
ATOM     34  O   ALA A  42     -12.585  29.596 -32.712  1.00 52.24           O  
ATOM     35  CB  ALA A  42     -14.355  31.856 -34.195  1.00 51.75           C  
ATOM     36  N   PRO A  43     -13.602  28.640 -34.515  1.00 54.99           N  
ATOM     37  CA  PRO A  43     -12.458  27.744 -34.754  1.00 54.06           C  
ATOM     38  C   PRO A  43     -11.433  28.375 -35.705  1.00 54.13           C  
ATOM     39  O   PRO A  43     -11.637  29.496 -36.188  1.00 55.78           O  
ATOM     40  CB  PRO A  43     -13.111  26.517 -35.404  1.00 51.59           C  
ATOM     41  CG  PRO A  43     -14.290  27.072 -36.138  1.00 51.43           C  
ATOM     42  CD  PRO A  43     -14.768  28.274 -35.356  1.00 53.28           C  
ATOM     43  N   ALA A  44     -10.343  27.653 -35.965  1.00 54.84           N  
ATOM     44  CA  ALA A  44      -9.371  28.032 -36.991  1.00 52.36           C  
ATOM     45  C   ALA A  44      -9.913  27.719 -38.406  1.00 52.14           C  
ATOM     46  O   ALA A  44     -10.654  26.750 -38.589  1.00 51.41           O  
ATOM     47  CB  ALA A  44      -8.043  27.317 -36.750  1.00 49.49           C  
ATOM     48  N   GLY A  45      -9.569  28.569 -39.383  1.00 51.76           N  
ATOM     49  CA  GLY A  45      -9.687  28.248 -40.816  1.00 48.12           C  
ATOM     50  C   GLY A  45      -8.360  27.581 -41.187  1.00 49.59           C  
ATOM     51  O   GLY A  45      -7.518  27.359 -40.299  1.00 53.23           O  
ATOM     52  N   GLY A  46      -8.121  27.260 -42.460  1.00 45.73           N  
ATOM     53  CA  GLY A  46      -9.005  27.562 -43.545  1.00 41.85           C  
ATOM     54  C   GLY A  46      -9.398  26.375 -44.386  1.00 40.97           C  
ATOM     55  O   GLY A  46      -8.572  25.600 -44.819  1.00 38.46           O  
ATOM     56  N   GLU A  47     -10.700  26.263 -44.592  1.00 43.04           N  
ATOM     57  CA  GLU A  47     -11.324  25.324 -45.473  1.00 42.99           C  
ATOM     58  C   GLU A  47     -11.481  26.084 -46.788  1.00 42.02           C  
ATOM     59  O   GLU A  47     -11.491  27.309 -46.794  1.00 42.30           O  
ATOM     60  CB  GLU A  47     -12.692  24.940 -44.870  1.00 46.29           C  
ATOM     61  CG  GLU A  47     -13.530  23.957 -45.703  0.50 50.27           C  
ATOM     62  CD  GLU A  47     -14.592  23.196 -44.908  0.50 52.28           C  
ATOM     63  OE1 GLU A  47     -14.343  22.859 -43.726  0.50 54.72           O  
ATOM     64  OE2 GLU A  47     -15.677  22.919 -45.472  0.50 50.47           O1-
ATOM     65  N   VAL A  48     -11.572  25.364 -47.901  1.00 41.76           N  
ATOM     66  CA  VAL A  48     -12.002  25.950 -49.169  1.00 40.17           C  
ATOM     67  C   VAL A  48     -13.524  25.777 -49.212  1.00 40.91           C  
ATOM     68  O   VAL A  48     -14.010  24.670 -49.027  1.00 42.91           O  
ATOM     69  CB  VAL A  48     -11.340  25.264 -50.380  1.00 37.26           C  
ATOM     70  CG1 VAL A  48     -11.876  25.842 -51.675  1.00 37.13           C  
ATOM     71  CG2 VAL A  48      -9.835  25.444 -50.345  1.00 36.10           C  
ATOM     72  N   ARG A  49     -14.265  26.862 -49.431  1.00 40.84           N  
ATOM     73  CA  ARG A  49     -15.729  26.830 -49.440  1.00 41.00           C  
ATOM     74  C   ARG A  49     -16.235  27.308 -50.784  1.00 41.01           C  
ATOM     75  O   ARG A  49     -15.663  28.221 -51.379  1.00 42.71           O  
ATOM     76  CB  ARG A  49     -16.316  27.716 -48.345  1.00 43.60           C  
ATOM     77  CG  ARG A  49     -15.609  27.670 -46.997  1.00 49.59           C  
ATOM     78  CD  ARG A  49     -16.455  28.361 -45.932  1.00 56.20           C  
ATOM     79  NE  ARG A  49     -15.943  28.239 -44.557  1.00 60.90           N  
ATOM     80  CZ  ARG A  49     -15.981  27.130 -43.802  1.00 66.52           C  
ATOM     81  NH1 ARG A  49     -15.488  27.173 -42.570  1.00 69.06           N1+
ATOM     82  NH2 ARG A  49     -16.486  25.974 -44.257  1.00 65.07           N  
ATOM     83  N   HIS A  50     -17.299  26.685 -51.269  1.00 40.60           N  
ATOM     84  CA  HIS A  50     -17.880  27.045 -52.552  1.00 41.16           C  
ATOM     85  C   HIS A  50     -19.249  27.508 -52.258  1.00 41.64           C  
ATOM     86  O   HIS A  50     -19.821  27.126 -51.243  1.00 43.07           O  
ATOM     87  CB  HIS A  50     -17.907  25.865 -53.517  1.00 41.36           C  
ATOM     88  CG  HIS A  50     -16.539  25.388 -53.928  1.00 43.62           C  
ATOM     89  CD2 HIS A  50     -15.620  24.544 -53.276  1.00 44.54           C  
ATOM     90  ND1 HIS A  50     -15.961  25.756 -55.093  1.00 44.69           N  
ATOM     91  CE1 HIS A  50     -14.731  25.178 -55.192  1.00 45.84           C  
ATOM     92  NE2 HIS A  50     -14.526  24.434 -54.079  1.00 46.04           N  
ATOM     93  N   LEU A  51     -19.799  28.329 -53.144  1.00 41.47           N  
ATOM     94  CA  LEU A  51     -21.034  29.018 -52.867  1.00 41.46           C  
ATOM     95  C   LEU A  51     -21.549  29.633 -54.154  1.00 41.72           C  
ATOM     96  O   LEU A  51     -20.755  30.117 -54.955  1.00 41.23           O  
ATOM     97  CB  LEU A  51     -20.707  30.084 -51.837  1.00 42.87           C  
ATOM     98  CG  LEU A  51     -21.704  30.884 -51.047  1.00 44.28           C  
ATOM     99  CD1 LEU A  51     -21.178  30.956 -49.624  1.00 45.72           C  
ATOM    100  CD2 LEU A  51     -21.823  32.258 -51.681  1.00 43.76           C  
ATOM    101  N   LYS A  52     -22.861  29.584 -54.373  1.00 42.69           N  
ATOM    102  CA  LYS A  52     -23.472  30.229 -55.536  1.00 44.29           C  
ATOM    103  C   LYS A  52     -24.074  31.526 -55.076  1.00 41.40           C  
ATOM    104  O   LYS A  52     -24.533  31.624 -53.951  1.00 42.08           O  
ATOM    105  CB  LYS A  52     -24.590  29.387 -56.151  1.00 50.70           C  
ATOM    106  CG  LYS A  52     -24.180  28.172 -56.972  1.00 57.64           C  
ATOM    107  CD  LYS A  52     -25.408  27.656 -57.723  1.00 61.98           C  
ATOM    108  CE  LYS A  52     -25.354  26.160 -58.017  1.00 66.23           C  
ATOM    109  NZ  LYS A  52     -24.432  25.843 -59.144  1.00 70.44           N1+
ATOM    110  N   MET A  53     -24.087  32.526 -55.942  1.00 40.75           N  
ATOM    111  CA  MET A  53     -24.685  33.805 -55.595  1.00 39.84           C  
ATOM    112  C   MET A  53     -25.290  34.416 -56.856  1.00 37.37           C  
ATOM    113  O   MET A  53     -24.752  34.237 -57.927  1.00 37.39           O  
ATOM    114  CB  MET A  53     -23.635  34.688 -54.922  1.00 42.08           C  
ATOM    115  CG  MET A  53     -24.173  35.939 -54.252  1.00 48.43           C  
ATOM    116  SD  MET A  53     -23.479  36.463 -52.658  1.00 55.21           S  
ATOM    117  CE  MET A  53     -21.781  35.955 -52.766  1.00 50.61           C  
ATOM    118  N   TYR A  54     -26.419  35.103 -56.733  1.00 36.13           N  
ATOM    119  CA  TYR A  54     -27.107  35.682 -57.886  1.00 36.65           C  
ATOM    120  C   TYR A  54     -27.379  37.163 -57.665  1.00 38.09           C  
ATOM    121  O   TYR A  54     -27.481  37.613 -56.515  1.00 39.26           O  
ATOM    122  CB  TYR A  54     -28.459  34.981 -58.129  1.00 37.42           C  
ATOM    123  CG  TYR A  54     -28.346  33.502 -58.379  1.00 38.16           C  
ATOM    124  CD1 TYR A  54     -28.329  32.996 -59.682  1.00 38.73           C  
ATOM    125  CD2 TYR A  54     -28.245  32.600 -57.316  1.00 38.25           C  
ATOM    126  CE1 TYR A  54     -28.206  31.632 -59.917  1.00 39.31           C  
ATOM    127  CE2 TYR A  54     -28.121  31.236 -57.544  1.00 39.31           C  
ATOM    128  CZ  TYR A  54     -28.102  30.761 -58.845  1.00 39.31           C  
ATOM    129  OH  TYR A  54     -27.980  29.412 -59.066  1.00 41.33           O  
ATOM    130  N   ALA A  55     -27.498  37.916 -58.761  1.00 37.31           N  
ATOM    131  CA  ALA A  55     -28.031  39.274 -58.710  1.00 34.70           C  
ATOM    132  C   ALA A  55     -29.326  39.301 -59.522  1.00 34.48           C  
ATOM    133  O   ALA A  55     -29.370  38.856 -60.678  1.00 34.65           O  
ATOM    134  CB  ALA A  55     -27.031  40.262 -59.254  1.00 34.79           C  
ATOM    135  N   GLU A  56     -30.382  39.804 -58.903  1.00 33.33           N  
ATOM    136  CA  GLU A  56     -31.704  39.812 -59.512  1.00 33.58           C  
ATOM    137  C   GLU A  56     -32.303  41.198 -59.416  1.00 34.12           C  
ATOM    138  O   GLU A  56     -32.138  41.863 -58.393  1.00 32.89           O  
ATOM    139  CB  GLU A  56     -32.648  38.818 -58.800  1.00 33.41           C  
ATOM    140  CG  GLU A  56     -32.532  37.363 -59.229  1.00 32.68           C  
ATOM    141  CD  GLU A  56     -33.142  36.402 -58.248  0.50 31.57           C  
ATOM    142  OE1 GLU A  56     -32.835  36.477 -57.047  0.50 30.80           O  
ATOM    143  OE2 GLU A  56     -33.930  35.557 -58.692  0.50 32.24           O1-
ATOM    144  N   LYS A  57     -32.993  41.628 -60.474  1.00 35.60           N  
ATOM    145  CA  LYS A  57     -33.780  42.837 -60.399  1.00 38.41           C  
ATOM    146  C   LYS A  57     -35.098  42.397 -59.808  1.00 36.99           C  
ATOM    147  O   LYS A  57     -35.632  41.371 -60.209  1.00 37.10           O  
ATOM    148  CB  LYS A  57     -33.970  43.499 -61.764  1.00 43.44           C  
ATOM    149  CG  LYS A  57     -34.493  44.934 -61.635  1.00 50.19           C  
ATOM    150  CD  LYS A  57     -34.601  45.706 -62.953  1.00 56.24           C  
ATOM    151  CE  LYS A  57     -33.266  45.829 -63.691  1.00 59.45           C  
ATOM    152  NZ  LYS A  57     -33.380  46.646 -64.938  1.00 62.26           N1+
ATOM    153  N   LEU A  58     -35.604  43.156 -58.842  1.00 35.50           N  
ATOM    154  CA  LEU A  58     -36.817  42.785 -58.120  1.00 34.82           C  
ATOM    155  C   LEU A  58     -38.039  43.514 -58.661  1.00 36.44           C  
ATOM    156  O   LEU A  58     -37.921  44.590 -59.238  1.00 38.02           O  
ATOM    157  CB  LEU A  58     -36.658  43.036 -56.616  1.00 33.34           C  
ATOM    158  CG  LEU A  58     -35.417  42.527 -55.862  1.00 32.63           C  
ATOM    159  CD1 LEU A  58     -35.454  43.037 -54.432  1.00 32.20           C  
ATOM    160  CD2 LEU A  58     -35.252  41.014 -55.879  1.00 32.72           C  
ATOM    161  N   ALA A  59     -39.218  42.925 -58.468  1.00 37.98           N  
ATOM    162  CA  ALA A  59     -40.460  43.449 -59.035  1.00 36.71           C  
ATOM    163  C   ALA A  59     -40.676  44.941 -58.807  1.00 37.25           C  
ATOM    164  O   ALA A  59     -41.164  45.613 -59.708  1.00 38.87           O  
ATOM    165  CB  ALA A  59     -41.639  42.665 -58.516  1.00 36.62           C  
ATOM    166  N   ASP A  60     -40.306  45.449 -57.623  1.00 36.92           N  
ATOM    167  CA  ASP A  60     -40.528  46.871 -57.247  1.00 34.98           C  
ATOM    168  C   ASP A  60     -39.503  47.844 -57.829  1.00 35.23           C  
ATOM    169  O   ASP A  60     -39.651  49.041 -57.675  1.00 35.92           O  
ATOM    170  CB  ASP A  60     -40.609  47.065 -55.715  1.00 33.20           C  
ATOM    171  CG  ASP A  60     -39.266  46.844 -55.005  0.50 32.51           C  
ATOM    172  OD1 ASP A  60     -38.252  46.538 -55.664  0.50 31.41           O  
ATOM    173  OD2 ASP A  60     -39.229  46.976 -53.769  0.50 32.01           O1-
ATOM    174  N   GLY A  61     -38.469  47.338 -58.486  1.00 35.04           N  
ATOM    175  CA  GLY A  61     -37.473  48.201 -59.096  1.00 34.07           C  
ATOM    176  C   GLY A  61     -36.114  48.089 -58.439  1.00 35.88           C  
ATOM    177  O   GLY A  61     -35.121  48.596 -58.966  1.00 38.51           O  
ATOM    178  N   GLN A  62     -36.055  47.436 -57.285  1.00 35.11           N  
ATOM    179  CA  GLN A  62     -34.802  47.305 -56.571  1.00 34.64           C  
ATOM    180  C   GLN A  62     -33.974  46.156 -57.124  1.00 35.04           C  
ATOM    181  O   GLN A  62     -34.399  45.449 -58.044  1.00 35.59           O  
ATOM    182  CB  GLN A  62     -35.053  47.148 -55.083  1.00 36.00           C  
ATOM    183  CG  GLN A  62     -35.851  48.307 -54.531  1.00 39.59           C  
ATOM    184  CD  GLN A  62     -35.870  48.363 -53.023  1.00 42.26           C  
ATOM    185  NE2 GLN A  62     -36.563  47.423 -52.381  1.00 41.59           N  
ATOM    186  OE1 GLN A  62     -35.272  49.260 -52.442  1.00 46.24           O  
ATOM    187  N   MET A  63     -32.777  45.984 -56.577  1.00 33.87           N  
ATOM    188  CA  MET A  63     -31.873  44.942 -57.025  1.00 33.59           C  
ATOM    189  C   MET A  63     -31.293  44.280 -55.795  1.00 32.78           C  
ATOM    190  O   MET A  63     -30.999  44.956 -54.822  1.00 34.14           O  
ATOM    191  CB  MET A  63     -30.764  45.531 -57.890  1.00 34.51           C  
ATOM    192  CG  MET A  63     -31.230  46.036 -59.238  1.00 36.74           C  
ATOM    193  SD  MET A  63     -29.881  46.870 -60.098  1.00 40.44           S  
ATOM    194  CE  MET A  63     -30.751  47.607 -61.481  1.00 37.96           C  
ATOM    195  N   GLY A  64     -31.128  42.968 -55.822  1.00 31.00           N  
ATOM    196  CA  GLY A  64     -30.655  42.284 -54.649  1.00 30.75           C  
ATOM    197  C   GLY A  64     -29.829  41.076 -54.987  1.00 32.57           C  
ATOM    198  O   GLY A  64     -29.954  40.501 -56.081  1.00 33.91           O  
ATOM    199  N   TYR A  65     -28.969  40.706 -54.040  1.00 32.16           N  
ATOM    200  CA  TYR A  65     -28.234  39.467 -54.078  1.00 31.35           C  
ATOM    201  C   TYR A  65     -28.976  38.395 -53.284  1.00 31.88           C  
ATOM    202  O   TYR A  65     -29.772  38.707 -52.371  1.00 32.10           O  
ATOM    203  CB  TYR A  65     -26.897  39.644 -53.415  1.00 33.23           C  
ATOM    204  CG  TYR A  65     -25.908  40.560 -54.079  1.00 34.77           C  
ATOM    205  CD1 TYR A  65     -25.243  40.174 -55.251  1.00 34.76           C  
ATOM    206  CD2 TYR A  65     -25.591  41.806 -53.504  1.00 34.54           C  
ATOM    207  CE1 TYR A  65     -24.309  41.014 -55.842  1.00 35.83           C  
ATOM    208  CE2 TYR A  65     -24.660  42.645 -54.086  1.00 34.55           C  
ATOM    209  CZ  TYR A  65     -24.024  42.245 -55.250  1.00 35.70           C  
ATOM    210  OH  TYR A  65     -23.098  43.070 -55.832  1.00 37.35           O  
ATOM    211  N   GLY A  66     -28.698  37.136 -53.626  1.00 30.83           N  
ATOM    212  CA  GLY A  66     -29.282  35.985 -52.961  1.00 30.35           C  
ATOM    213  C   GLY A  66     -28.386  34.781 -53.138  1.00 30.65           C  
ATOM    214  O   GLY A  66     -27.547  34.765 -54.046  1.00 30.20           O  
ATOM    215  N   PHE A  67     -28.551  33.784 -52.265  1.00 31.41           N  
ATOM    216  CA  PHE A  67     -27.860  32.507 -52.407  1.00 32.42           C  
ATOM    217  C   PHE A  67     -28.636  31.588 -53.337  1.00 33.81           C  
ATOM    218  O   PHE A  67     -28.086  30.600 -53.829  1.00 34.65           O  
ATOM    219  CB  PHE A  67     -27.700  31.795 -51.067  1.00 32.55           C  
ATOM    220  CG  PHE A  67     -26.643  32.377 -50.171  1.00 33.75           C  
ATOM    221  CD1 PHE A  67     -25.546  33.076 -50.692  1.00 34.82           C  
ATOM    222  CD2 PHE A  67     -26.720  32.194 -48.787  1.00 34.03           C  
ATOM    223  CE1 PHE A  67     -24.567  33.601 -49.850  1.00 34.84           C  
ATOM    224  CE2 PHE A  67     -25.741  32.711 -47.940  1.00 34.45           C  
ATOM    225  CZ  PHE A  67     -24.666  33.418 -48.475  1.00 35.12           C  
ATOM    226  N   GLU A  68     -29.912  31.904 -53.558  1.00 34.18           N  
ATOM    227  CA  GLU A  68     -30.782  31.116 -54.426  1.00 36.30           C  
ATOM    228  C   GLU A  68     -31.620  32.024 -55.290  1.00 37.62           C  
ATOM    229  O   GLU A  68     -32.110  33.068 -54.827  1.00 39.51           O  
ATOM    230  CB  GLU A  68     -31.712  30.221 -53.612  1.00 38.83           C  
ATOM    231  CG  GLU A  68     -31.043  29.031 -52.936  1.00 42.02           C  
ATOM    232  CD  GLU A  68     -32.045  28.150 -52.219  1.00 45.38           C  
ATOM    233  OE1 GLU A  68     -32.829  28.702 -51.409  1.00 47.81           O  
ATOM    234  OE2 GLU A  68     -32.048  26.913 -52.467  1.00 46.71           O1-
ATOM    235  N   LYS A  69     -31.796  31.623 -56.545  1.00 36.94           N  
ATOM    236  CA  LYS A  69     -32.567  32.402 -57.492  1.00 37.39           C  
ATOM    237  C   LYS A  69     -34.036  32.487 -57.070  1.00 37.59           C  
ATOM    238  O   LYS A  69     -34.732  31.478 -56.933  1.00 39.62           O  
ATOM    239  CB  LYS A  69     -32.436  31.790 -58.868  1.00 38.52           C  
ATOM    240  CG  LYS A  69     -32.448  32.806 -59.989  1.00 41.68           C  
ATOM    241  CD  LYS A  69     -32.519  32.132 -61.356  1.00 44.55           C  
ATOM    242  CE  LYS A  69     -31.328  31.229 -61.649  1.00 45.85           C  
ATOM    243  NZ  LYS A  69     -31.787  29.982 -62.324  1.00 46.92           N1+
ATOM    244  N   GLY A  70     -34.506  33.702 -56.859  1.00 36.90           N  
ATOM    245  CA  GLY A  70     -35.868  33.915 -56.399  1.00 36.74           C  
ATOM    246  C   GLY A  70     -35.891  34.212 -54.919  1.00 37.26           C  
ATOM    247  O   GLY A  70     -36.953  34.458 -54.349  1.00 36.53           O  
ATOM    248  N   LYS A  71     -34.716  34.195 -54.295  1.00 36.99           N  
ATOM    249  CA  LYS A  71     -34.610  34.501 -52.875  1.00 37.72           C  
ATOM    250  C   LYS A  71     -33.612  35.626 -52.540  1.00 38.91           C  
ATOM    251  O   LYS A  71     -32.950  35.609 -51.490  1.00 40.97           O  
ATOM    252  CB  LYS A  71     -34.335  33.212 -52.088  1.00 38.00           C  
ATOM    253  CG  LYS A  71     -35.623  32.474 -51.736  1.00 38.58           C  
ATOM    254  CD  LYS A  71     -35.389  31.267 -50.850  1.00 38.57           C  
ATOM    255  CE  LYS A  71     -36.713  30.751 -50.321  1.00 39.12           C  
ATOM    256  NZ  LYS A  71     -36.490  29.624 -49.373  1.00 40.54           N1+
ATOM    257  N   ALA A  72     -33.515  36.609 -53.439  1.00 36.89           N  
ATOM    258  CA  ALA A  72     -32.673  37.772 -53.228  1.00 33.70           C  
ATOM    259  C   ALA A  72     -33.263  38.611 -52.111  1.00 33.96           C  
ATOM    260  O   ALA A  72     -34.494  38.720 -51.957  1.00 32.77           O  
ATOM    261  CB  ALA A  72     -32.571  38.595 -54.495  1.00 32.91           C  
ATOM    262  N   SER A  73     -32.374  39.213 -51.334  1.00 33.77           N  
ATOM    263  CA  SER A  73     -32.778  40.080 -50.241  1.00 32.74           C  
ATOM    264  C   SER A  73     -31.930  41.352 -50.195  1.00 33.31           C  
ATOM    265  O   SER A  73     -30.804  41.403 -50.726  1.00 33.34           O  
ATOM    266  CB  SER A  73     -32.673  39.339 -48.911  1.00 32.22           C  
ATOM    267  OG  SER A  73     -31.343  38.890 -48.672  1.00 32.48           O  
ATOM    268  N   VAL A  74     -32.491  42.375 -49.554  1.00 32.29           N  
ATOM    269  CA  VAL A  74     -31.790  43.613 -49.297  1.00 31.20           C  
ATOM    270  C   VAL A  74     -31.898  43.897 -47.795  1.00 30.75           C  
ATOM    271  O   VAL A  74     -32.982  44.222 -47.318  1.00 32.31           O  
ATOM    272  CB  VAL A  74     -32.370  44.784 -50.113  1.00 30.04           C  
ATOM    273  CG1 VAL A  74     -31.600  46.065 -49.815  1.00 29.92           C  
ATOM    274  CG2 VAL A  74     -32.343  44.470 -51.602  1.00 28.87           C  
ATOM    275  N   PRO A  75     -30.774  43.818 -47.052  1.00 29.79           N  
ATOM    276  CA  PRO A  75     -29.429  43.488 -47.518  1.00 29.74           C  
ATOM    277  C   PRO A  75     -29.302  42.070 -48.026  1.00 29.71           C  
ATOM    278  O   PRO A  75     -30.131  41.228 -47.705  1.00 30.98           O  
ATOM    279  CB  PRO A  75     -28.553  43.668 -46.263  1.00 29.49           C  
ATOM    280  CG  PRO A  75     -29.471  43.940 -45.129  1.00 28.95           C  
ATOM    281  CD  PRO A  75     -30.739  44.440 -45.717  1.00 29.33           C  
ATOM    282  N   GLY A  76     -28.265  41.822 -48.821  1.00 29.22           N  
ATOM    283  CA  GLY A  76     -27.937  40.488 -49.280  1.00 29.05           C  
ATOM    284  C   GLY A  76     -27.615  39.576 -48.114  1.00 28.96           C  
ATOM    285  O   GLY A  76     -27.452  40.037 -46.985  1.00 27.93           O  
ATOM    286  N   PRO A  77     -27.527  38.269 -48.375  1.00 29.70           N  
ATOM    287  CA  PRO A  77     -27.274  37.351 -47.266  1.00 30.52           C  
ATOM    288  C   PRO A  77     -25.888  37.577 -46.653  1.00 31.09           C  
ATOM    289  O   PRO A  77     -24.963  37.984 -47.359  1.00 31.48           O  
ATOM    290  CB  PRO A  77     -27.353  35.963 -47.930  1.00 30.48           C  
ATOM    291  CG  PRO A  77     -27.030  36.212 -49.370  1.00 30.95           C  
ATOM    292  CD  PRO A  77     -27.648  37.565 -49.666  1.00 29.98           C  
ATOM    293  N   LEU A  78     -25.769  37.315 -45.351  1.00 31.08           N  
ATOM    294  CA  LEU A  78     -24.521  37.398 -44.640  1.00 30.33           C  
ATOM    295  C   LEU A  78     -23.618  36.276 -45.072  1.00 30.86           C  
ATOM    296  O   LEU A  78     -24.039  35.117 -45.129  1.00 31.49           O  
ATOM    297  CB  LEU A  78     -24.749  37.265 -43.135  1.00 30.89           C  
ATOM    298  CG  LEU A  78     -23.492  36.983 -42.288  1.00 32.05           C  
ATOM    299  CD1 LEU A  78     -22.731  38.264 -42.018  1.00 32.55           C  
ATOM    300  CD2 LEU A  78     -23.853  36.325 -40.974  1.00 33.36           C  
ATOM    301  N   ILE A  79     -22.372  36.631 -45.365  1.00 30.69           N  
ATOM    302  CA  ILE A  79     -21.316  35.652 -45.564  1.00 30.01           C  
ATOM    303  C   ILE A  79     -20.383  35.727 -44.350  1.00 30.52           C  
ATOM    304  O   ILE A  79     -19.870  36.814 -44.051  1.00 30.79           O  
ATOM    305  CB  ILE A  79     -20.546  35.910 -46.870  1.00 28.85           C  
ATOM    306  CG1 ILE A  79     -21.486  35.769 -48.056  1.00 27.85           C  
ATOM    307  CG2 ILE A  79     -19.366  34.956 -46.995  1.00 28.70           C  
ATOM    308  CD1 ILE A  79     -20.941  36.384 -49.317  1.00 28.65           C  
ATOM    309  N   GLU A  80     -20.188  34.585 -43.666  1.00 29.32           N  
ATOM    310  CA  GLU A  80     -19.299  34.459 -42.499  1.00 28.60           C  
ATOM    311  C   GLU A  80     -18.275  33.345 -42.718  1.00 30.79           C  
ATOM    312  O   GLU A  80     -18.642  32.194 -42.981  1.00 33.76           O  
ATOM    313  CB  GLU A  80     -20.109  34.225 -41.203  1.00 26.78           C  
ATOM    314  CG  GLU A  80     -19.301  33.940 -39.930  1.00 24.87           C  
ATOM    315  CD  GLU A  80     -20.143  33.951 -38.672  0.50 23.94           C  
ATOM    316  OE1 GLU A  80     -21.233  34.543 -38.692  0.50 23.77           O  
ATOM    317  OE2 GLU A  80     -19.718  33.374 -37.657  0.50 23.20           O1-
ATOM    318  N   VAL A  81     -16.996  33.689 -42.614  1.00 31.05           N  
ATOM    319  CA  VAL A  81     -15.903  32.724 -42.760  1.00 31.96           C  
ATOM    320  C   VAL A  81     -14.915  32.887 -41.599  1.00 32.58           C  
ATOM    321  O   VAL A  81     -15.002  33.859 -40.849  1.00 34.41           O  
ATOM    322  CB  VAL A  81     -15.169  32.864 -44.132  1.00 32.93           C  
ATOM    323  CG1 VAL A  81     -16.138  32.734 -45.308  1.00 32.46           C  
ATOM    324  CG2 VAL A  81     -14.379  34.173 -44.232  1.00 31.93           C  
ATOM    325  N   ASN A  82     -13.992  31.945 -41.443  1.00 32.62           N  
ATOM    326  CA  ASN A  82     -12.929  32.057 -40.447  1.00 34.38           C  
ATOM    327  C   ASN A  82     -11.617  32.408 -41.142  1.00 35.57           C  
ATOM    328  O   ASN A  82     -11.420  32.023 -42.299  1.00 35.93           O  
ATOM    329  CB  ASN A  82     -12.753  30.747 -39.674  1.00 35.57           C  
ATOM    330  CG  ASN A  82     -14.052  30.230 -39.094  1.00 36.57           C  
ATOM    331  ND2 ASN A  82     -14.420  29.009 -39.471  1.00 36.36           N  
ATOM    332  OD1 ASN A  82     -14.720  30.916 -38.316  1.00 37.31           O  
ATOM    333  N   GLU A  83     -10.719  33.122 -40.450  1.00 35.88           N  
ATOM    334  CA  GLU A  83      -9.427  33.522 -41.036  1.00 36.11           C  
ATOM    335  C   GLU A  83      -8.685  32.324 -41.599  1.00 36.97           C  
ATOM    336  O   GLU A  83      -8.479  31.327 -40.909  1.00 37.75           O  
ATOM    337  CB  GLU A  83      -8.529  34.222 -40.019  1.00 35.64           C  
ATOM    338  CG  GLU A  83      -8.973  35.624 -39.650  1.00 35.52           C  
ATOM    339  CD  GLU A  83      -7.956  36.369 -38.800  1.00 34.89           C  
ATOM    340  OE1 GLU A  83      -7.430  35.770 -37.828  1.00 32.70           O  
ATOM    341  OE2 GLU A  83      -7.703  37.566 -39.114  1.00 35.37           O1-
ATOM    342  N   GLY A  84      -8.295  32.430 -42.860  1.00 37.40           N  
ATOM    343  CA  GLY A  84      -7.559  31.370 -43.522  1.00 37.85           C  
ATOM    344  C   GLY A  84      -8.388  30.705 -44.593  1.00 38.67           C  
ATOM    345  O   GLY A  84      -7.831  30.143 -45.533  1.00 39.82           O  
ATOM    346  N   ASP A  85      -9.712  30.768 -44.441  1.00 38.45           N  
ATOM    347  CA  ASP A  85     -10.649  30.189 -45.400  1.00 39.12           C  
ATOM    348  C   ASP A  85     -10.504  30.841 -46.754  1.00 39.55           C  
ATOM    349  O   ASP A  85     -10.102  32.009 -46.846  1.00 41.80           O  
ATOM    350  CB  ASP A  85     -12.106  30.391 -44.948  1.00 38.96           C  
ATOM    351  CG  ASP A  85     -12.513  29.489 -43.783  1.00 38.31           C  
ATOM    352  OD1 ASP A  85     -11.719  28.631 -43.355  1.00 38.31           O  
ATOM    353  OD2 ASP A  85     -13.652  29.649 -43.292  1.00 38.16           O1-
ATOM    354  N   THR A  86     -10.832  30.077 -47.793  1.00 37.74           N  
ATOM    355  CA  THR A  86     -10.964  30.597 -49.145  1.00 36.42           C  
ATOM    356  C   THR A  86     -12.414  30.412 -49.524  1.00 36.94           C  
ATOM    357  O   THR A  86     -13.048  29.424 -49.139  1.00 37.49           O  
ATOM    358  CB  THR A  86     -10.066  29.854 -50.149  1.00 35.47           C  
ATOM    359  CG2 THR A  86     -10.163  30.470 -51.525  1.00 35.17           C  
ATOM    360  OG1 THR A  86      -8.708  29.931 -49.719  1.00 36.17           O  
ATOM    361  N   LEU A  87     -12.938  31.367 -50.278  1.00 36.65           N  
ATOM    362  CA  LEU A  87     -14.311  31.323 -50.696  1.00 36.40           C  
ATOM    363  C   LEU A  87     -14.382  31.503 -52.209  1.00 36.32           C  
ATOM    364  O   LEU A  87     -13.899  32.498 -52.741  1.00 37.07           O  
ATOM    365  CB  LEU A  87     -15.092  32.403 -49.949  1.00 37.21           C  
ATOM    366  CG  LEU A  87     -16.614  32.447 -50.110  1.00 39.27           C  
ATOM    367  CD1 LEU A  87     -17.280  31.100 -49.826  1.00 40.02           C  
ATOM    368  CD2 LEU A  87     -17.186  33.520 -49.200  1.00 38.30           C  
ATOM    369  N   HIS A  88     -14.956  30.528 -52.901  1.00 34.00           N  
ATOM    370  CA  HIS A  88     -15.135  30.636 -54.335  1.00 33.66           C  
ATOM    371  C   HIS A  88     -16.597  30.848 -54.584  1.00 34.19           C  
ATOM    372  O   HIS A  88     -17.404  29.950 -54.378  1.00 35.78           O  
ATOM    373  CB  HIS A  88     -14.665  29.375 -55.062  1.00 32.75           C  
ATOM    374  CG  HIS A  88     -13.208  29.075 -54.900  1.00 32.36           C  
ATOM    375  CD2 HIS A  88     -12.561  28.014 -54.276  1.00 32.89           C  
ATOM    376  ND1 HIS A  88     -12.240  29.867 -55.411  1.00 32.83           N  
ATOM    377  CE1 HIS A  88     -11.031  29.346 -55.120  1.00 32.07           C  
ATOM    378  NE2 HIS A  88     -11.226  28.211 -54.421  1.00 32.88           N  
ATOM    379  N   ILE A  89     -16.955  32.040 -55.030  1.00 33.67           N  
ATOM    380  CA  ILE A  89     -18.340  32.384 -55.253  1.00 33.37           C  
ATOM    381  C   ILE A  89     -18.680  32.326 -56.738  1.00 34.82           C  
ATOM    382  O   ILE A  89     -18.177  33.135 -57.547  1.00 35.91           O  
ATOM    383  CB  ILE A  89     -18.644  33.795 -54.737  1.00 32.44           C  
ATOM    384  CG1 ILE A  89     -18.322  33.913 -53.246  1.00 32.21           C  
ATOM    385  CG2 ILE A  89     -20.080  34.154 -55.063  1.00 32.49           C  
ATOM    386  CD1 ILE A  89     -18.400  35.330 -52.699  1.00 31.47           C  
ATOM    387  N   GLU A  90     -19.527  31.368 -57.099  1.00 33.75           N  
ATOM    388  CA  GLU A  90     -20.005  31.286 -58.459  1.00 33.21           C  
ATOM    389  C   GLU A  90     -21.147  32.285 -58.541  1.00 33.65           C  
ATOM    390  O   GLU A  90     -22.246  32.042 -58.032  1.00 34.89           O  
ATOM    391  CB  GLU A  90     -20.429  29.856 -58.814  1.00 33.30           C  
ATOM    392  CG  GLU A  90     -21.055  29.681 -60.199  1.00 32.62           C  
ATOM    393  CD  GLU A  90     -21.363  28.233 -60.535  0.50 31.79           C  
ATOM    394  OE1 GLU A  90     -20.511  27.355 -60.282  0.50 30.80           O  
ATOM    395  OE2 GLU A  90     -22.462  27.977 -61.064  0.50 31.52           O1-
ATOM    396  N   PHE A  91     -20.872  33.419 -59.175  1.00 33.08           N  
ATOM    397  CA  PHE A  91     -21.840  34.503 -59.288  1.00 32.49           C  
ATOM    398  C   PHE A  91     -22.453  34.622 -60.670  1.00 33.04           C  
ATOM    399  O   PHE A  91     -21.739  34.700 -61.677  1.00 35.37           O  
ATOM    400  CB  PHE A  91     -21.177  35.821 -58.898  1.00 32.41           C  
ATOM    401  CG  PHE A  91     -22.017  37.038 -59.166  1.00 32.05           C  
ATOM    402  CD1 PHE A  91     -23.047  37.397 -58.297  1.00 30.38           C  
ATOM    403  CD2 PHE A  91     -21.757  37.844 -60.284  1.00 32.20           C  
ATOM    404  CE1 PHE A  91     -23.811  38.524 -58.537  1.00 30.60           C  
ATOM    405  CE2 PHE A  91     -22.526  38.972 -60.534  1.00 32.23           C  
ATOM    406  CZ  PHE A  91     -23.556  39.313 -59.656  1.00 31.64           C  
ATOM    407  N   THR A  92     -23.779  34.668 -60.698  1.00 32.35           N  
ATOM    408  CA  THR A  92     -24.536  34.795 -61.925  1.00 32.58           C  
ATOM    409  C   THR A  92     -25.313  36.103 -61.934  1.00 34.51           C  
ATOM    410  O   THR A  92     -26.067  36.408 -60.989  1.00 35.34           O  
ATOM    411  CB  THR A  92     -25.503  33.605 -62.102  1.00 31.93           C  
ATOM    412  CG2 THR A  92     -26.300  33.735 -63.396  1.00 30.63           C  
ATOM    413  OG1 THR A  92     -24.747  32.388 -62.123  1.00 30.94           O  
ATOM    414  N   ASN A  93     -25.121  36.873 -63.008  1.00 35.77           N  
ATOM    415  CA  ASN A  93     -25.859  38.113 -63.232  1.00 36.14           C  
ATOM    416  C   ASN A  93     -27.113  37.827 -64.072  1.00 36.76           C  
ATOM    417  O   ASN A  93     -27.008  37.577 -65.272  1.00 38.79           O  
ATOM    418  CB  ASN A  93     -24.945  39.158 -63.898  1.00 36.09           C  
ATOM    419  CG  ASN A  93     -25.670  40.451 -64.252  1.00 37.49           C  
ATOM    420  ND2 ASN A  93     -25.036  41.282 -65.081  1.00 38.30           N  
ATOM    421  OD1 ASN A  93     -26.784  40.703 -63.790  1.00 39.36           O  
ATOM    422  N   THR A  94     -28.287  37.869 -63.444  1.00 34.70           N  
ATOM    423  CA  THR A  94     -29.542  37.543 -64.130  1.00 33.60           C  
ATOM    424  C   THR A  94     -30.251  38.792 -64.648  1.00 35.58           C  
ATOM    425  O   THR A  94     -31.421  38.737 -65.083  1.00 37.16           O  
ATOM    426  CB  THR A  94     -30.529  36.791 -63.206  1.00 32.14           C  
ATOM    427  CG2 THR A  94     -29.818  35.719 -62.404  1.00 31.18           C  
ATOM    428  OG1 THR A  94     -31.176  37.719 -62.319  1.00 31.65           O  
ATOM    429  N   MET A  95     -29.557  39.920 -64.603  1.00 35.47           N  
ATOM    430  CA  MET A  95     -30.194  41.183 -64.928  1.00 35.42           C  
ATOM    431  C   MET A  95     -29.924  41.558 -66.383  1.00 35.55           C  
ATOM    432  O   MET A  95     -29.076  40.927 -67.028  1.00 35.11           O  
ATOM    433  CB  MET A  95     -29.696  42.265 -63.971  1.00 35.90           C  
ATOM    434  CG  MET A  95     -29.817  41.914 -62.495  1.00 35.39           C  
ATOM    435  SD  MET A  95     -29.783  43.389 -61.458  1.00 36.22           S  
ATOM    436  CE  MET A  95     -28.021  43.675 -61.386  1.00 34.70           C  
ATOM    437  N   ASP A  96     -30.648  42.568 -66.888  1.00 35.24           N  
ATOM    438  CA  ASP A  96     -30.450  43.104 -68.251  1.00 35.87           C  
ATOM    439  C   ASP A  96     -29.215  44.022 -68.390  1.00 38.80           C  
ATOM    440  O   ASP A  96     -28.839  44.390 -69.503  1.00 41.90           O  
ATOM    441  CB  ASP A  96     -31.723  43.796 -68.797  1.00 33.09           C  
ATOM    442  CG  ASP A  96     -32.212  44.928 -67.929  0.50 31.77           C  
ATOM    443  OD1 ASP A  96     -32.119  44.845 -66.692  0.50 31.52           O  
ATOM    444  OD2 ASP A  96     -32.725  45.903 -68.499  0.50 31.05           O1-
ATOM    445  N   VAL A  97     -28.589  44.385 -67.271  1.00 38.34           N  
ATOM    446  CA  VAL A  97     -27.428  45.287 -67.280  1.00 37.37           C  
ATOM    447  C   VAL A  97     -26.195  44.607 -66.694  1.00 37.50           C  
ATOM    448  O   VAL A  97     -26.304  43.589 -66.001  1.00 36.67           O  
ATOM    449  CB  VAL A  97     -27.687  46.602 -66.500  1.00 37.07           C  
ATOM    450  CG1 VAL A  97     -28.779  47.429 -67.160  1.00 35.80           C  
ATOM    451  CG2 VAL A  97     -28.040  46.316 -65.043  1.00 37.28           C  
ATOM    452  N   ARG A  98     -25.018  45.168 -66.965  1.00 36.60           N  
ATOM    453  CA  ARG A  98     -23.802  44.627 -66.378  1.00 36.15           C  
ATOM    454  C   ARG A  98     -23.867  44.835 -64.861  1.00 36.02           C  
ATOM    455  O   ARG A  98     -24.469  45.816 -64.381  1.00 35.70           O  
ATOM    456  CB  ARG A  98     -22.558  45.279 -66.979  1.00 36.37           C  
ATOM    457  CG  ARG A  98     -22.358  44.998 -68.461  1.00 36.02           C  
ATOM    458  CD  ARG A  98     -20.997  45.460 -68.967  1.00 34.68           C  
ATOM    459  NE  ARG A  98     -19.882  44.645 -68.473  1.00 34.85           N  
ATOM    460  CZ  ARG A  98     -19.459  43.492 -69.008  1.00 34.45           C  
ATOM    461  NH1 ARG A  98     -20.074  42.975 -70.074  1.00 35.81           N1+
ATOM    462  NH2 ARG A  98     -18.423  42.841 -68.471  1.00 30.91           N  
ATOM    463  N   ALA A  99     -23.278  43.901 -64.119  1.00 33.73           N  
ATOM    464  CA  ALA A  99     -23.219  43.982 -62.668  1.00 33.23           C  
ATOM    465  C   ALA A  99     -22.010  43.231 -62.138  1.00 34.01           C  
ATOM    466  O   ALA A  99     -21.398  42.447 -62.870  1.00 34.99           O  
ATOM    467  CB  ALA A  99     -24.486  43.433 -62.068  1.00 32.90           C  
ATOM    468  N   SER A 100     -21.658  43.461 -60.874  1.00 33.76           N  
ATOM    469  CA  SER A 100     -20.489  42.798 -60.300  1.00 33.93           C  
ATOM    470  C   SER A 100     -20.648  42.501 -58.827  1.00 34.17           C  
ATOM    471  O   SER A 100     -21.630  42.899 -58.199  1.00 34.10           O  
ATOM    472  CB  SER A 100     -19.252  43.677 -60.463  1.00 35.38           C  
ATOM    473  OG  SER A 100     -19.279  44.765 -59.533  1.00 36.35           O  
ATOM    474  N   LEU A 101     -19.646  41.820 -58.284  1.00 33.75           N  
ATOM    475  CA  LEU A 101     -19.553  41.586 -56.877  1.00 34.42           C  
ATOM    476  C   LEU A 101     -18.193  42.101 -56.468  1.00 35.39           C  
ATOM    477  O   LEU A 101     -17.166  41.582 -56.930  1.00 37.30           O  
ATOM    478  CB  LEU A 101     -19.631  40.099 -56.587  1.00 36.18           C  
ATOM    479  CG  LEU A 101     -20.501  39.501 -55.483  1.00 37.60           C  
ATOM    480  CD1 LEU A 101     -19.855  38.190 -55.073  1.00 38.19           C  
ATOM    481  CD2 LEU A 101     -20.672  40.392 -54.267  1.00 38.62           C  
ATOM    482  N   HIS A 102     -18.184  43.120 -55.608  1.00 34.75           N  
ATOM    483  CA  HIS A 102     -16.951  43.697 -55.069  1.00 32.75           C  
ATOM    484  C   HIS A 102     -16.958  43.557 -53.562  1.00 31.84           C  
ATOM    485  O   HIS A 102     -18.023  43.692 -52.955  1.00 32.67           O  
ATOM    486  CB  HIS A 102     -16.848  45.151 -55.520  1.00 33.39           C  
ATOM    487  CG  HIS A 102     -15.721  45.904 -54.882  1.00 34.71           C  
ATOM    488  CD2 HIS A 102     -15.717  47.060 -54.116  1.00 35.30           C  
ATOM    489  ND1 HIS A 102     -14.434  45.499 -54.974  1.00 35.54           N  
ATOM    490  CE1 HIS A 102     -13.648  46.346 -54.302  1.00 35.90           C  
ATOM    491  NE2 HIS A 102     -14.431  47.313 -53.781  1.00 37.48           N  
ATOM    492  N   VAL A 103     -15.804  43.281 -52.945  1.00 29.71           N  
ATOM    493  CA  VAL A 103     -15.717  43.092 -51.474  1.00 30.08           C  
ATOM    494  C   VAL A 103     -14.673  43.968 -50.737  1.00 30.07           C  
ATOM    495  O   VAL A 103     -13.623  44.297 -51.291  1.00 31.50           O  
ATOM    496  CB  VAL A 103     -15.467  41.597 -51.125  1.00 30.39           C  
ATOM    497  CG1 VAL A 103     -14.035  41.164 -51.455  1.00 29.97           C  
ATOM    498  CG2 VAL A 103     -15.774  41.303 -49.658  1.00 30.57           C  
ATOM    499  N   HIS A 104     -14.955  44.339 -49.490  1.00 29.50           N  
ATOM    500  CA  HIS A 104     -13.979  45.070 -48.660  1.00 29.11           C  
ATOM    501  C   HIS A 104     -13.189  44.142 -47.775  1.00 29.13           C  
ATOM    502  O   HIS A 104     -13.647  43.060 -47.432  1.00 30.79           O  
ATOM    503  CB  HIS A 104     -14.686  46.109 -47.810  1.00 28.72           C  
ATOM    504  CG  HIS A 104     -15.124  47.333 -48.579  1.00 29.61           C  
ATOM    505  CD2 HIS A 104     -15.989  47.473 -49.671  1.00 29.39           C  
ATOM    506  ND1 HIS A 104     -14.681  48.581 -48.276  1.00 29.96           N  
ATOM    507  CE1 HIS A 104     -15.243  49.472 -49.120  1.00 30.13           C  
ATOM    508  NE2 HIS A 104     -16.039  48.792 -49.979  1.00 30.30           N  
ATOM    509  N   GLY A 105     -11.986  44.542 -47.402  1.00 28.37           N  
ATOM    510  CA  GLY A 105     -11.215  43.803 -46.427  1.00 28.61           C  
ATOM    511  C   GLY A 105     -10.512  42.531 -46.836  1.00 30.61           C  
ATOM    512  O   GLY A 105      -9.316  42.371 -46.542  1.00 29.68           O  
ATOM    513  N   LEU A 106     -11.234  41.625 -47.500  1.00 31.75           N  
ATOM    514  CA  LEU A 106     -10.679  40.304 -47.836  1.00 33.30           C  
ATOM    515  C   LEU A 106      -9.647  40.357 -48.978  1.00 35.51           C  
ATOM    516  O   LEU A 106      -9.650  41.290 -49.800  1.00 37.95           O  
ATOM    517  CB  LEU A 106     -11.773  39.276 -48.155  1.00 33.03           C  
ATOM    518  CG  LEU A 106     -13.155  39.143 -47.478  1.00 33.71           C  
ATOM    519  CD1 LEU A 106     -13.601  37.682 -47.537  1.00 32.61           C  
ATOM    520  CD2 LEU A 106     -13.227  39.645 -46.041  1.00 32.99           C  
ATOM    521  N   ASP A 107      -8.757  39.362 -48.997  1.00 36.04           N  
ATOM    522  CA  ASP A 107      -7.759  39.192 -50.045  1.00 35.82           C  
ATOM    523  C   ASP A 107      -8.429  38.692 -51.308  1.00 36.14           C  
ATOM    524  O   ASP A 107      -9.136  37.678 -51.275  1.00 39.19           O  
ATOM    525  CB  ASP A 107      -6.734  38.159 -49.610  1.00 36.52           C  
ATOM    526  CG  ASP A 107      -6.060  38.507 -48.290  1.00 38.97           C  
ATOM    527  OD1 ASP A 107      -5.777  39.713 -48.041  1.00 40.38           O  
ATOM    528  OD2 ASP A 107      -5.793  37.561 -47.505  1.00 38.83           O1-
ATOM    529  N   PHE A 108      -8.238  39.418 -52.404  1.00 34.40           N  
ATOM    530  CA  PHE A 108      -8.669  38.989 -53.737  1.00 34.32           C  
ATOM    531  C   PHE A 108      -7.653  39.501 -54.741  1.00 35.62           C  
ATOM    532  O   PHE A 108      -7.059  40.577 -54.545  1.00 36.83           O  
ATOM    533  CB  PHE A 108     -10.072  39.487 -54.093  1.00 33.42           C  
ATOM    534  CG  PHE A 108     -10.268  40.947 -53.872  1.00 35.30           C  
ATOM    535  CD1 PHE A 108     -10.037  41.867 -54.896  1.00 36.04           C  
ATOM    536  CD2 PHE A 108     -10.686  41.423 -52.629  1.00 35.73           C  
ATOM    537  CE1 PHE A 108     -10.207  43.238 -54.670  1.00 36.33           C  
ATOM    538  CE2 PHE A 108     -10.864  42.788 -52.404  1.00 36.34           C  
ATOM    539  CZ  PHE A 108     -10.630  43.703 -53.428  1.00 36.33           C  
ATOM    540  N   GLU A 109      -7.427  38.731 -55.803  1.00 34.44           N  
ATOM    541  CA  GLU A 109      -6.548  39.182 -56.877  1.00 33.82           C  
ATOM    542  C   GLU A 109      -7.304  40.226 -57.716  1.00 34.23           C  
ATOM    543  O   GLU A 109      -8.539  40.357 -57.600  1.00 34.90           O  
ATOM    544  CB  GLU A 109      -6.071  37.997 -57.729  1.00 33.16           C  
ATOM    545  CG  GLU A 109      -5.173  37.008 -56.999  1.00 31.50           C  
ATOM    546  CD  GLU A 109      -4.614  35.956 -57.910  0.50 29.96           C  
ATOM    547  OE1 GLU A 109      -3.593  36.215 -58.557  0.50 29.62           O  
ATOM    548  OE2 GLU A 109      -5.194  34.870 -57.967  0.50 29.57           O1-
ATOM    549  N   ILE A 110      -6.583  40.969 -58.550  1.00 32.72           N  
ATOM    550  CA  ILE A 110      -7.215  42.012 -59.364  1.00 33.78           C  
ATOM    551  C   ILE A 110      -8.373  41.496 -60.233  1.00 34.61           C  
ATOM    552  O   ILE A 110      -9.344  42.202 -60.471  1.00 34.19           O  
ATOM    553  CB  ILE A 110      -6.178  42.819 -60.204  1.00 33.55           C  
ATOM    554  CG1 ILE A 110      -6.758  44.177 -60.617  1.00 32.59           C  
ATOM    555  CG2 ILE A 110      -5.636  42.031 -61.394  1.00 33.12           C  
ATOM    556  CD1 ILE A 110      -6.837  45.165 -59.470  1.00 31.83           C  
ATOM    557  N   SER A 111      -8.266  40.248 -60.674  1.00 36.70           N  
ATOM    558  CA  SER A 111      -9.296  39.632 -61.506  1.00 37.75           C  
ATOM    559  C   SER A 111     -10.620  39.412 -60.762  1.00 38.22           C  
ATOM    560  O   SER A 111     -11.627  39.107 -61.395  1.00 39.24           O  
ATOM    561  CB  SER A 111      -8.784  38.317 -62.075  1.00 37.01           C  
ATOM    562  OG  SER A 111      -8.242  37.542 -61.036  1.00 37.47           O  
ATOM    563  N   SER A 112     -10.608  39.574 -59.438  1.00 38.42           N  
ATOM    564  CA  SER A 112     -11.810  39.437 -58.613  1.00 39.34           C  
ATOM    565  C   SER A 112     -12.242  40.706 -57.858  1.00 40.92           C  
ATOM    566  O   SER A 112     -13.055  40.612 -56.940  1.00 43.07           O  
ATOM    567  CB  SER A 112     -11.651  38.282 -57.623  1.00 39.14           C  
ATOM    568  OG  SER A 112     -12.013  37.059 -58.223  1.00 40.30           O  
ATOM    569  N   ASP A 113     -11.733  41.885 -58.222  1.00 41.69           N  
ATOM    570  CA  ASP A 113     -12.231  43.099 -57.554  1.00 42.69           C  
ATOM    571  C   ASP A 113     -13.605  43.568 -58.087  1.00 40.34           C  
ATOM    572  O   ASP A 113     -14.261  44.421 -57.488  1.00 37.61           O  
ATOM    573  CB  ASP A 113     -11.152  44.225 -57.439  1.00 46.36           C  
ATOM    574  CG  ASP A 113     -11.166  45.218 -58.575  1.00 48.27           C  
ATOM    575  OD1 ASP A 113     -11.582  44.854 -59.698  1.00 53.48           O  
ATOM    576  OD2 ASP A 113     -10.735  46.371 -58.331  1.00 47.78           O1-
ATOM    577  N   GLY A 114     -14.017  42.990 -59.210  1.00 38.98           N  
ATOM    578  CA  GLY A 114     -15.330  43.239 -59.769  1.00 39.29           C  
ATOM    579  C   GLY A 114     -15.578  44.658 -60.223  1.00 39.04           C  
ATOM    580  O   GLY A 114     -16.631  45.216 -59.944  1.00 37.88           O  
ATOM    581  N   THR A 115     -14.607  45.241 -60.925  1.00 40.16           N  
ATOM    582  CA  THR A 115     -14.747  46.599 -61.472  1.00 41.05           C  
ATOM    583  C   THR A 115     -14.707  46.557 -63.001  1.00 42.15           C  
ATOM    584  O   THR A 115     -14.109  45.647 -63.578  1.00 41.67           O  
ATOM    585  CB  THR A 115     -13.641  47.540 -60.956  1.00 41.40           C  
ATOM    586  CG2 THR A 115     -13.684  47.652 -59.428  1.00 40.15           C  
ATOM    587  OG1 THR A 115     -12.351  47.060 -61.389  1.00 41.11           O  
ATOM    588  N   ALA A 116     -15.327  47.543 -63.651  1.00 44.27           N  
ATOM    589  CA  ALA A 116     -15.373  47.599 -65.120  1.00 45.31           C  
ATOM    590  C   ALA A 116     -13.984  47.680 -65.743  1.00 47.36           C  
ATOM    591  O   ALA A 116     -13.704  46.976 -66.707  1.00 48.52           O  
ATOM    592  CB  ALA A 116     -16.233  48.759 -65.591  1.00 44.74           C  
ATOM    593  N   MET A 117     -13.128  48.523 -65.166  1.00 50.58           N  
ATOM    594  CA  MET A 117     -11.781  48.782 -65.667  1.00 55.20           C  
ATOM    595  C   MET A 117     -10.964  47.510 -65.934  1.00 55.56           C  
ATOM    596  O   MET A 117     -10.283  47.422 -66.958  1.00 54.88           O  
ATOM    597  CB  MET A 117     -11.047  49.721 -64.708  1.00 59.29           C  
ATOM    598  CG  MET A 117      -9.775  50.344 -65.273  1.00 67.11           C  
ATOM    599  SD  MET A 117      -8.836  51.311 -64.068  1.00 78.42           S  
ATOM    600  CE  MET A 117      -8.894  50.270 -62.594  1.00 73.44           C  
ATOM    601  N   ASN A 118     -11.053  46.537 -65.023  1.00 58.22           N  
ATOM    602  CA  ASN A 118     -10.341  45.249 -65.130  1.00 60.11           C  
ATOM    603  C   ASN A 118     -11.121  44.188 -65.899  1.00 57.90           C  
ATOM    604  O   ASN A 118     -10.665  43.060 -66.028  1.00 56.25           O  
ATOM    605  CB  ASN A 118      -9.970  44.720 -63.731  1.00 65.80           C  
ATOM    606  CG  ASN A 118      -9.331  45.801 -62.838  1.00 80.54           C  
ATOM    607  ND2 ASN A 118      -9.818  45.906 -61.600  1.00 80.15           N  
ATOM    608  OD1 ASN A 118      -8.415  46.535 -63.255  1.00 85.91           O  
ATOM    609  N   LYS A 119     -12.287  44.565 -66.425  1.00 59.42           N  
ATOM    610  CA  LYS A 119     -13.263  43.628 -67.013  1.00 61.98           C  
ATOM    611  C   LYS A 119     -13.492  42.462 -66.044  1.00 57.48           C  
ATOM    612  O   LYS A 119     -13.393  41.288 -66.393  1.00 57.06           O  
ATOM    613  CB  LYS A 119     -12.862  43.158 -68.426  1.00 70.06           C  
ATOM    614  CG  LYS A 119     -13.195  44.133 -69.563  1.00 79.09           C  
ATOM    615  CD  LYS A 119     -12.088  45.167 -69.847  1.00 85.95           C  
ATOM    616  CE  LYS A 119     -10.819  44.569 -70.474  1.00 87.45           C  
ATOM    617  NZ  LYS A 119     -11.022  44.050 -71.862  1.00 89.39           N1+
ATOM    618  N   SER A 120     -13.790  42.837 -64.809  1.00 53.13           N  
ATOM    619  CA  SER A 120     -13.932  41.928 -63.688  1.00 48.78           C  
ATOM    620  C   SER A 120     -15.405  41.854 -63.273  1.00 43.71           C  
ATOM    621  O   SER A 120     -15.757  41.107 -62.387  1.00 41.49           O  
ATOM    622  CB  SER A 120     -13.056  42.436 -62.535  1.00 53.49           C  
ATOM    623  OG  SER A 120     -12.884  41.466 -61.521  1.00 57.68           O  
ATOM    624  N   ASP A 121     -16.249  42.645 -63.929  1.00 40.97           N  
ATOM    625  CA  ASP A 121     -17.703  42.583 -63.782  1.00 39.25           C  
ATOM    626  C   ASP A 121     -18.291  41.517 -64.718  1.00 37.85           C  
ATOM    627  O   ASP A 121     -17.551  40.802 -65.388  1.00 38.74           O  
ATOM    628  CB  ASP A 121     -18.323  43.941 -64.078  1.00 38.92           C  
ATOM    629  CG  ASP A 121     -18.025  44.427 -65.483  1.00 39.34           C  
ATOM    630  OD1 ASP A 121     -16.963  44.066 -66.045  1.00 40.16           O  
ATOM    631  OD2 ASP A 121     -18.857  45.182 -66.022  1.00 38.88           O1-
ATOM    632  N   VAL A 122     -19.613  41.415 -64.769  1.00 35.86           N  
ATOM    633  CA  VAL A 122     -20.265  40.286 -65.443  1.00 34.82           C  
ATOM    634  C   VAL A 122     -21.329  40.752 -66.427  1.00 34.34           C  
ATOM    635  O   VAL A 122     -22.170  41.586 -66.078  1.00 35.86           O  
ATOM    636  CB  VAL A 122     -20.931  39.339 -64.415  1.00 33.89           C  
ATOM    637  CG1 VAL A 122     -21.477  38.104 -65.110  1.00 33.37           C  
ATOM    638  CG2 VAL A 122     -19.954  38.937 -63.315  1.00 33.05           C  
ATOM    639  N   GLU A 123     -21.296  40.214 -67.645  1.00 32.95           N  
ATOM    640  CA  GLU A 123     -22.288  40.552 -68.669  1.00 33.15           C  
ATOM    641  C   GLU A 123     -23.691  40.119 -68.224  1.00 33.50           C  
ATOM    642  O   GLU A 123     -23.823  39.193 -67.422  1.00 33.68           O  
ATOM    643  CB  GLU A 123     -21.919  39.908 -70.031  1.00 33.68           C  
ATOM    644  CG  GLU A 123     -22.113  38.380 -70.180  1.00 31.22           C  
ATOM    645  CD  GLU A 123     -20.924  37.558 -69.725  0.50 30.59           C  
ATOM    646  OE1 GLU A 123     -20.141  38.014 -68.859  0.50 29.94           O  
ATOM    647  OE2 GLU A 123     -20.779  36.437 -70.248  0.50 29.84           O1-
ATOM    648  N   PRO A 124     -24.739  40.775 -68.739  1.00 33.80           N  
ATOM    649  CA  PRO A 124     -26.091  40.288 -68.469  1.00 36.01           C  
ATOM    650  C   PRO A 124     -26.198  38.807 -68.811  1.00 38.21           C  
ATOM    651  O   PRO A 124     -25.667  38.368 -69.836  1.00 38.56           O  
ATOM    652  CB  PRO A 124     -26.957  41.105 -69.429  1.00 35.81           C  
ATOM    653  CG  PRO A 124     -26.205  42.374 -69.630  1.00 34.77           C  
ATOM    654  CD  PRO A 124     -24.748  41.985 -69.576  1.00 34.51           C  
ATOM    655  N   GLY A 125     -26.851  38.040 -67.944  1.00 40.58           N  
ATOM    656  CA  GLY A 125     -26.976  36.590 -68.128  1.00 40.39           C  
ATOM    657  C   GLY A 125     -25.705  35.804 -67.853  1.00 41.86           C  
ATOM    658  O   GLY A 125     -25.745  34.575 -67.776  1.00 43.94           O  
ATOM    659  N   GLY A 126     -24.576  36.498 -67.698  1.00 41.49           N  
ATOM    660  CA  GLY A 126     -23.276  35.846 -67.496  1.00 39.48           C  
ATOM    661  C   GLY A 126     -23.051  35.215 -66.133  1.00 38.55           C  
ATOM    662  O   GLY A 126     -23.838  35.413 -65.194  1.00 38.33           O  
ATOM    663  N   THR A 127     -21.960  34.459 -66.034  1.00 37.14           N  
ATOM    664  CA  THR A 127     -21.544  33.839 -64.783  1.00 37.33           C  
ATOM    665  C   THR A 127     -20.045  33.976 -64.657  1.00 38.97           C  
ATOM    666  O   THR A 127     -19.314  33.787 -65.642  1.00 41.29           O  
ATOM    667  CB  THR A 127     -21.948  32.353 -64.718  1.00 36.31           C  
ATOM    668  CG2 THR A 127     -21.433  31.665 -63.460  1.00 34.92           C  
ATOM    669  OG1 THR A 127     -23.373  32.273 -64.719  1.00 37.62           O  
ATOM    670  N   ARG A 128     -19.597  34.313 -63.447  1.00 38.00           N  
ATOM    671  CA  ARG A 128     -18.175  34.405 -63.150  1.00 37.27           C  
ATOM    672  C   ARG A 128     -17.893  33.877 -61.755  1.00 35.89           C  
ATOM    673  O   ARG A 128     -18.732  33.979 -60.871  1.00 37.30           O  
ATOM    674  CB  ARG A 128     -17.705  35.847 -63.288  1.00 38.89           C  
ATOM    675  CG  ARG A 128     -16.200  36.019 -63.277  1.00 40.25           C  
ATOM    676  CD  ARG A 128     -15.869  37.441 -62.877  1.00 42.68           C  
ATOM    677  NE  ARG A 128     -14.438  37.724 -62.934  1.00 43.31           N  
ATOM    678  CZ  ARG A 128     -13.794  38.115 -64.031  1.00 43.67           C  
ATOM    679  NH1 ARG A 128     -14.458  38.257 -65.183  1.00 43.64           N1+
ATOM    680  NH2 ARG A 128     -12.489  38.363 -63.976  1.00 41.77           N  
ATOM    681  N   THR A 129     -16.718  33.297 -61.565  1.00 34.38           N  
ATOM    682  CA  THR A 129     -16.324  32.832 -60.256  1.00 34.73           C  
ATOM    683  C   THR A 129     -15.371  33.827 -59.604  1.00 35.60           C  
ATOM    684  O   THR A 129     -14.232  33.997 -60.048  1.00 36.15           O  
ATOM    685  CB  THR A 129     -15.667  31.448 -60.339  1.00 34.46           C  
ATOM    686  CG2 THR A 129     -15.183  30.943 -58.952  1.00 32.92           C  
ATOM    687  OG1 THR A 129     -16.618  30.535 -60.887  1.00 35.40           O  
ATOM    688  N   TYR A 130     -15.849  34.481 -58.553  1.00 35.46           N  
ATOM    689  CA  TYR A 130     -14.992  35.334 -57.739  1.00 36.31           C  
ATOM    690  C   TYR A 130     -14.330  34.541 -56.623  1.00 36.14           C  
ATOM    691  O   TYR A 130     -14.955  33.704 -55.990  1.00 38.70           O  
ATOM    692  CB  TYR A 130     -15.791  36.471 -57.121  1.00 36.29           C  
ATOM    693  CG  TYR A 130     -16.334  37.481 -58.101  1.00 36.20           C  
ATOM    694  CD1 TYR A 130     -15.493  38.404 -58.728  1.00 37.25           C  
ATOM    695  CD2 TYR A 130     -17.689  37.536 -58.380  1.00 35.79           C  
ATOM    696  CE1 TYR A 130     -15.996  39.340 -59.624  1.00 36.66           C  
ATOM    697  CE2 TYR A 130     -18.200  38.468 -59.264  1.00 36.37           C  
ATOM    698  CZ  TYR A 130     -17.346  39.364 -59.880  1.00 36.00           C  
ATOM    699  OH  TYR A 130     -17.866  40.281 -60.747  1.00 36.30           O  
ATOM    700  N   THR A 131     -13.065  34.817 -56.376  1.00 35.09           N  
ATOM    701  CA  THR A 131     -12.368  34.180 -55.280  1.00 34.27           C  
ATOM    702  C   THR A 131     -11.977  35.184 -54.200  1.00 34.19           C  
ATOM    703  O   THR A 131     -11.233  36.128 -54.445  1.00 34.98           O  
ATOM    704  CB  THR A 131     -11.137  33.419 -55.796  1.00 34.05           C  
ATOM    705  CG2 THR A 131     -10.303  32.813 -54.630  1.00 32.93           C  
ATOM    706  OG1 THR A 131     -11.581  32.391 -56.690  1.00 33.83           O  
ATOM    707  N   TRP A 132     -12.498  34.975 -53.002  1.00 33.28           N  
ATOM    708  CA  TRP A 132     -12.051  35.735 -51.856  1.00 33.07           C  
ATOM    709  C   TRP A 132     -11.174  34.859 -51.015  1.00 35.53           C  
ATOM    710  O   TRP A 132     -11.406  33.664 -50.880  1.00 38.17           O  
ATOM    711  CB  TRP A 132     -13.224  36.238 -51.039  1.00 29.92           C  
ATOM    712  CG  TRP A 132     -14.196  37.093 -51.803  1.00 27.99           C  
ATOM    713  CD1 TRP A 132     -14.015  37.698 -53.044  1.00 27.60           C  
ATOM    714  CD2 TRP A 132     -15.536  37.503 -51.368  1.00 27.24           C  
ATOM    715  CE2 TRP A 132     -16.082  38.333 -52.445  1.00 27.36           C  
ATOM    716  CE3 TRP A 132     -16.311  37.267 -50.239  1.00 27.13           C  
ATOM    717  NE1 TRP A 132     -15.133  38.416 -53.401  1.00 27.80           N  
ATOM    718  CZ2 TRP A 132     -17.354  38.895 -52.372  1.00 28.41           C  
ATOM    719  CZ3 TRP A 132     -17.595  37.826 -50.177  1.00 27.72           C  
ATOM    720  CH2 TRP A 132     -18.105  38.624 -51.219  1.00 28.16           C  
ATOM    721  N   ARG A 133     -10.140  35.443 -50.441  1.00 37.05           N  
ATOM    722  CA  ARG A 133      -9.257  34.720 -49.553  1.00 37.01           C  
ATOM    723  C   ARG A 133      -9.128  35.518 -48.256  1.00 35.47           C  
ATOM    724  O   ARG A 133      -9.452  36.714 -48.233  1.00 35.13           O  
ATOM    725  CB  ARG A 133      -7.911  34.527 -50.224  1.00 40.44           C  
ATOM    726  CG  ARG A 133      -7.938  33.573 -51.393  1.00 43.94           C  
ATOM    727  CD  ARG A 133      -6.538  33.319 -51.919  1.00 47.48           C  
ATOM    728  NE  ARG A 133      -6.513  32.146 -52.780  1.00 54.07           N  
ATOM    729  CZ  ARG A 133      -6.654  32.189 -54.104  1.00 57.94           C  
ATOM    730  NH1 ARG A 133      -6.816  33.377 -54.713  1.00 58.76           N1+
ATOM    731  NH2 ARG A 133      -6.628  31.050 -54.813  1.00 53.05           N  
ATOM    732  N   THR A 134      -8.688  34.845 -47.188  1.00 32.72           N  
ATOM    733  CA  THR A 134      -8.452  35.467 -45.890  1.00 31.38           C  
ATOM    734  C   THR A 134      -7.177  34.891 -45.316  1.00 31.21           C  
ATOM    735  O   THR A 134      -6.763  33.806 -45.711  1.00 32.32           O  
ATOM    736  CB  THR A 134      -9.583  35.189 -44.887  1.00 30.91           C  
ATOM    737  CG2 THR A 134     -10.923  35.759 -45.373  1.00 30.63           C  
ATOM    738  OG1 THR A 134      -9.699  33.776 -44.695  1.00 31.35           O  
ATOM    739  N   HIS A 135      -6.561  35.612 -44.380  1.00 30.74           N  
ATOM    740  CA  HIS A 135      -5.330  35.165 -43.727  1.00 30.31           C  
ATOM    741  C   HIS A 135      -5.338  35.516 -42.272  1.00 30.53           C  
ATOM    742  O   HIS A 135      -5.982  36.492 -41.868  1.00 31.30           O  
ATOM    743  CB  HIS A 135      -4.117  35.784 -44.408  1.00 29.53           C  
ATOM    744  CG  HIS A 135      -4.058  37.293 -44.285  1.00 28.99           C  
ATOM    745  CD2 HIS A 135      -3.378  38.108 -43.387  1.00 28.59           C  
ATOM    746  ND1 HIS A 135      -4.747  38.115 -45.098  1.00 28.49           N  
ATOM    747  CE1 HIS A 135      -4.521  39.388 -44.742  1.00 28.27           C  
ATOM    748  NE2 HIS A 135      -3.674  39.384 -43.695  1.00 28.65           N  
ATOM    749  N   LYS A 136      -4.626  34.719 -41.478  1.00 31.66           N  
ATOM    750  CA  LYS A 136      -4.445  34.948 -40.041  1.00 32.90           C  
ATOM    751  C   LYS A 136      -3.366  35.996 -39.846  1.00 32.53           C  
ATOM    752  O   LYS A 136      -2.550  36.188 -40.744  1.00 32.35           O  
ATOM    753  CB  LYS A 136      -4.017  33.652 -39.334  1.00 35.29           C  
ATOM    754  CG  LYS A 136      -5.067  32.546 -39.287  1.00 38.65           C  
ATOM    755  CD  LYS A 136      -4.511  31.226 -38.734  1.00 41.38           C  
ATOM    756  CE  LYS A 136      -5.480  30.081 -39.046  1.00 43.89           C  
ATOM    757  NZ  LYS A 136      -5.302  28.862 -38.207  1.00 45.98           N1+
ATOM    758  N   PRO A 137      -3.334  36.675 -38.678  1.00 33.19           N  
ATOM    759  CA  PRO A 137      -2.191  37.566 -38.413  1.00 33.17           C  
ATOM    760  C   PRO A 137      -0.932  36.737 -38.175  1.00 33.99           C  
ATOM    761  O   PRO A 137      -1.058  35.555 -37.863  1.00 35.02           O  
ATOM    762  CB  PRO A 137      -2.595  38.268 -37.120  1.00 32.90           C  
ATOM    763  CG  PRO A 137      -3.518  37.306 -36.451  1.00 32.39           C  
ATOM    764  CD  PRO A 137      -4.310  36.716 -37.575  1.00 32.55           C  
ATOM    765  N   GLY A 138       0.256  37.328 -38.315  1.00 33.53           N  
ATOM    766  CA  GLY A 138       1.501  36.602 -38.075  1.00 34.14           C  
ATOM    767  C   GLY A 138       2.727  37.440 -38.349  1.00 36.51           C  
ATOM    768  O   GLY A 138       2.625  38.507 -38.959  1.00 38.39           O  
ATOM    769  N   ARG A 139       3.891  36.967 -37.897  1.00 37.85           N  
ATOM    770  CA  ARG A 139       5.157  37.693 -38.102  1.00 38.90           C  
ATOM    771  C   ARG A 139       5.638  37.563 -39.532  1.00 37.67           C  
ATOM    772  O   ARG A 139       5.670  36.479 -40.069  1.00 36.42           O  
ATOM    773  CB  ARG A 139       6.257  37.205 -37.149  1.00 40.04           C  
ATOM    774  CG  ARG A 139       6.050  37.565 -35.680  1.00 42.45           C  
ATOM    775  CD  ARG A 139       7.136  38.486 -35.137  1.00 44.31           C  
ATOM    776  NE  ARG A 139       6.807  39.908 -35.209  1.00 45.66           N  
ATOM    777  CZ  ARG A 139       6.052  40.572 -34.325  1.00 46.74           C  
ATOM    778  NH1 ARG A 139       5.507  39.951 -33.268  1.00 44.05           N1+
ATOM    779  NH2 ARG A 139       5.830  41.877 -34.512  1.00 45.50           N  
ATOM    780  N   ARG A 140       5.990  38.691 -40.139  1.00 38.25           N  
ATOM    781  CA  ARG A 140       6.631  38.724 -41.447  1.00 37.91           C  
ATOM    782  C   ARG A 140       8.115  38.373 -41.290  1.00 40.71           C  
ATOM    783  O   ARG A 140       8.654  38.479 -40.178  1.00 41.80           O  
ATOM    784  CB  ARG A 140       6.488  40.118 -42.047  1.00 35.21           C  
ATOM    785  CG  ARG A 140       5.098  40.464 -42.550  1.00 33.49           C  
ATOM    786  CD  ARG A 140       5.174  41.654 -43.484  1.00 31.85           C  
ATOM    787  NE  ARG A 140       3.864  42.202 -43.852  1.00 32.13           N  
ATOM    788  CZ  ARG A 140       3.206  43.119 -43.146  1.00 30.64           C  
ATOM    789  NH1 ARG A 140       3.732  43.570 -42.020  1.00 31.20           N1+
ATOM    790  NH2 ARG A 140       2.031  43.569 -43.549  1.00 28.39           N  
ATOM    791  N   ASP A 141       8.781  37.957 -42.375  1.00 43.51           N  
ATOM    792  CA  ASP A 141      10.238  37.671 -42.325  1.00 46.95           C  
ATOM    793  C   ASP A 141      11.014  38.850 -41.707  1.00 49.27           C  
ATOM    794  O   ASP A 141      11.926  38.631 -40.907  1.00 52.01           O  
ATOM    795  CB  ASP A 141      10.827  37.328 -43.708  1.00 47.34           C  
ATOM    796  CG  ASP A 141      10.408  35.949 -44.223  0.50 47.56           C  
ATOM    797  OD1 ASP A 141      10.151  35.039 -43.404  0.50 48.39           O  
ATOM    798  OD2 ASP A 141      10.349  35.775 -45.462  0.50 45.82           O1-
ATOM    799  N   ASP A 142      10.632  40.085 -42.057  1.00 47.37           N  
ATOM    800  CA  ASP A 142      11.317  41.288 -41.564  1.00 46.42           C  
ATOM    801  C   ASP A 142      11.129  41.593 -40.067  1.00 47.54           C  
ATOM    802  O   ASP A 142      11.729  42.553 -39.564  1.00 49.60           O  
ATOM    803  CB  ASP A 142      10.928  42.530 -42.399  1.00 45.30           C  
ATOM    804  CG  ASP A 142       9.493  42.997 -42.157  1.00 45.83           C  
ATOM    805  OD1 ASP A 142       8.834  42.491 -41.225  1.00 46.34           O  
ATOM    806  OD2 ASP A 142       9.006  43.880 -42.909  1.00 46.18           O1-
ATOM    807  N   GLY A 143      10.296  40.813 -39.370  1.00 44.74           N  
ATOM    808  CA  GLY A 143       9.984  41.088 -37.952  1.00 42.90           C  
ATOM    809  C   GLY A 143       8.722  41.897 -37.622  1.00 41.52           C  
ATOM    810  O   GLY A 143       8.277  41.914 -36.474  1.00 40.59           O  
ATOM    811  N   THR A 144       8.139  42.569 -38.611  1.00 39.80           N  
ATOM    812  CA  THR A 144       6.862  43.255 -38.422  1.00 39.29           C  
ATOM    813  C   THR A 144       5.676  42.283 -38.309  1.00 39.84           C  
ATOM    814  O   THR A 144       5.817  41.074 -38.556  1.00 42.41           O  
ATOM    815  CB  THR A 144       6.565  44.195 -39.580  1.00 39.62           C  
ATOM    816  CG2 THR A 144       7.652  45.240 -39.683  1.00 37.69           C  
ATOM    817  OG1 THR A 144       6.482  43.426 -40.791  1.00 39.78           O  
ATOM    818  N   TRP A 145       4.509  42.821 -37.949  1.00 37.33           N  
ATOM    819  CA  TRP A 145       3.324  42.014 -37.672  1.00 34.92           C  
ATOM    820  C   TRP A 145       2.283  42.204 -38.727  1.00 32.99           C  
ATOM    821  O   TRP A 145       1.801  43.296 -38.915  1.00 31.86           O  
ATOM    822  CB  TRP A 145       2.752  42.375 -36.297  1.00 35.03           C  
ATOM    823  CG  TRP A 145       1.630  41.462 -35.867  1.00 35.75           C  
ATOM    824  CD1 TRP A 145       0.264  41.742 -35.823  1.00 34.83           C  
ATOM    825  CD2 TRP A 145       1.747  40.070 -35.422  1.00 35.34           C  
ATOM    826  CE2 TRP A 145       0.378  39.615 -35.130  1.00 35.57           C  
ATOM    827  CE3 TRP A 145       2.812  39.186 -35.236  1.00 35.65           C  
ATOM    828  NE1 TRP A 145      -0.446  40.650 -35.384  1.00 34.59           N  
ATOM    829  CZ2 TRP A 145       0.111  38.325 -34.678  1.00 36.77           C  
ATOM    830  CZ3 TRP A 145       2.534  37.889 -34.778  1.00 36.66           C  
ATOM    831  CH2 TRP A 145       1.214  37.466 -34.505  1.00 36.59           C  
ATOM    832  N   ARG A 146       1.912  41.142 -39.426  1.00 33.27           N  
ATOM    833  CA  ARG A 146       0.861  41.243 -40.437  1.00 33.46           C  
ATOM    834  C   ARG A 146      -0.539  41.235 -39.777  1.00 34.01           C  
ATOM    835  O   ARG A 146      -0.818  40.363 -38.959  1.00 34.08           O  
ATOM    836  CB  ARG A 146       0.999  40.137 -41.478  1.00 32.36           C  
ATOM    837  CG  ARG A 146       0.252  40.421 -42.774  1.00 32.75           C  
ATOM    838  CD  ARG A 146       0.241  39.150 -43.576  1.00 32.07           C  
ATOM    839  NE  ARG A 146      -0.629  39.175 -44.744  1.00 31.96           N  
ATOM    840  CZ  ARG A 146      -0.769  38.125 -45.549  1.00 31.22           C  
ATOM    841  NH1 ARG A 146      -0.093  37.017 -45.279  1.00 30.68           N1+
ATOM    842  NH2 ARG A 146      -1.571  38.175 -46.610  1.00 30.63           N  
ATOM    843  N   PRO A 147      -1.403  42.216 -40.122  1.00 34.53           N  
ATOM    844  CA  PRO A 147      -2.713  42.380 -39.492  1.00 34.70           C  
ATOM    845  C   PRO A 147      -3.693  41.205 -39.542  1.00 35.99           C  
ATOM    846  O   PRO A 147      -4.297  40.884 -38.488  1.00 38.34           O  
ATOM    847  CB  PRO A 147      -3.298  43.605 -40.199  1.00 34.08           C  
ATOM    848  CG  PRO A 147      -2.109  44.408 -40.573  1.00 33.80           C  
ATOM    849  CD  PRO A 147      -1.031  43.413 -40.905  1.00 34.74           C  
ATOM    850  N   GLY A 148      -3.891  40.552 -40.682  1.00 32.68           N  
ATOM    851  CA  GLY A 148      -4.955  39.500 -40.644  1.00 32.02           C  
ATOM    852  C   GLY A 148      -6.360  39.997 -40.980  1.00 30.28           C  
ATOM    853  O   GLY A 148      -6.715  41.136 -40.668  1.00 30.16           O  
ATOM    854  N   SER A 149      -7.166  39.146 -41.612  1.00 28.82           N  
ATOM    855  CA  SER A 149      -8.417  39.613 -42.228  1.00 28.57           C  
ATOM    856  C   SER A 149      -9.589  39.860 -41.297  1.00 28.88           C  
ATOM    857  O   SER A 149     -10.553  40.512 -41.716  1.00 30.24           O  
ATOM    858  CB  SER A 149      -8.901  38.652 -43.323  1.00 28.42           C  
ATOM    859  OG  SER A 149      -7.838  38.166 -44.113  1.00 28.27           O  
ATOM    860  N   ALA A 150      -9.544  39.353 -40.065  1.00 28.83           N  
ATOM    861  CA  ALA A 150     -10.747  39.377 -39.206  1.00 29.78           C  
ATOM    862  C   ALA A 150     -11.388  40.766 -39.103  1.00 30.79           C  
ATOM    863  O   ALA A 150     -10.680  41.777 -39.002  1.00 31.30           O  
ATOM    864  CB  ALA A 150     -10.459  38.810 -37.825  1.00 29.68           C  
ATOM    865  N   GLY A 151     -12.722  40.810 -39.153  1.00 30.62           N  
ATOM    866  CA  GLY A 151     -13.457  42.060 -38.981  1.00 29.56           C  
ATOM    867  C   GLY A 151     -14.845  42.074 -39.587  1.00 29.67           C  
ATOM    868  O   GLY A 151     -15.319  41.081 -40.119  1.00 31.34           O  
ATOM    869  N   TYR A 152     -15.509  43.209 -39.496  1.00 28.72           N  
ATOM    870  CA  TYR A 152     -16.828  43.330 -40.053  1.00 28.31           C  
ATOM    871  C   TYR A 152     -16.687  44.063 -41.382  1.00 28.04           C  
ATOM    872  O   TYR A 152     -16.340  45.245 -41.439  1.00 27.87           O  
ATOM    873  CB  TYR A 152     -17.756  44.062 -39.075  1.00 28.82           C  
ATOM    874  CG  TYR A 152     -17.998  43.316 -37.772  1.00 28.64           C  
ATOM    875  CD1 TYR A 152     -19.062  42.397 -37.650  1.00 28.84           C  
ATOM    876  CD2 TYR A 152     -17.182  43.534 -36.653  1.00 28.57           C  
ATOM    877  CE1 TYR A 152     -19.299  41.710 -36.458  1.00 28.77           C  
ATOM    878  CE2 TYR A 152     -17.408  42.848 -35.451  1.00 29.50           C  
ATOM    879  CZ  TYR A 152     -18.471  41.940 -35.353  1.00 29.30           C  
ATOM    880  OH  TYR A 152     -18.693  41.258 -34.163  1.00 28.86           O  
ATOM    881  N   TRP A 153     -16.938  43.338 -42.460  1.00 27.80           N  
ATOM    882  CA  TRP A 153     -16.771  43.888 -43.796  1.00 27.05           C  
ATOM    883  C   TRP A 153     -18.071  43.855 -44.514  1.00 27.33           C  
ATOM    884  O   TRP A 153     -19.110  43.570 -43.911  1.00 27.01           O  
ATOM    885  CB  TRP A 153     -15.732  43.097 -44.557  1.00 26.02           C  
ATOM    886  CG  TRP A 153     -14.380  43.047 -43.876  1.00 25.69           C  
ATOM    887  CD1 TRP A 153     -13.816  41.977 -43.163  1.00 25.41           C  
ATOM    888  CD2 TRP A 153     -13.374  44.113 -43.825  1.00 25.14           C  
ATOM    889  CE2 TRP A 153     -12.237  43.571 -43.057  1.00 25.63           C  
ATOM    890  CE3 TRP A 153     -13.293  45.403 -44.330  1.00 23.94           C  
ATOM    891  NE1 TRP A 153     -12.568  42.300 -42.690  1.00 25.10           N  
ATOM    892  CZ2 TRP A 153     -11.086  44.325 -42.823  1.00 25.18           C  
ATOM    893  CZ3 TRP A 153     -12.138  46.142 -44.089  1.00 23.52           C  
ATOM    894  CH2 TRP A 153     -11.066  45.622 -43.351  1.00 24.28           C  
ATOM    895  N   HIS A 154     -18.027  44.158 -45.807  1.00 27.70           N  
ATOM    896  CA  HIS A 154     -19.210  44.139 -46.667  1.00 28.01           C  
ATOM    897  C   HIS A 154     -18.833  43.862 -48.098  1.00 28.18           C  
ATOM    898  O   HIS A 154     -17.648  43.932 -48.467  1.00 27.47           O  
ATOM    899  CB  HIS A 154     -20.026  45.435 -46.546  1.00 27.73           C  
ATOM    900  CG  HIS A 154     -19.241  46.694 -46.846  1.00 28.68           C  
ATOM    901  CD2 HIS A 154     -18.169  47.290 -46.178  1.00 28.12           C  
ATOM    902  ND1 HIS A 154     -19.511  47.483 -47.911  1.00 29.38           N  
ATOM    903  CE1 HIS A 154     -18.652  48.526 -47.923  1.00 28.18           C  
ATOM    904  NE2 HIS A 154     -17.830  48.405 -46.865  1.00 27.77           N  
ATOM    905  N   TYR A 155     -19.848  43.522 -48.896  1.00 28.66           N  
ATOM    906  CA  TYR A 155     -19.731  43.358 -50.340  1.00 28.38           C  
ATOM    907  C   TYR A 155     -20.801  44.183 -51.034  1.00 28.78           C  
ATOM    908  O   TYR A 155     -21.869  44.411 -50.467  1.00 28.77           O  
ATOM    909  CB  TYR A 155     -19.853  41.891 -50.739  1.00 28.40           C  
ATOM    910  CG  TYR A 155     -21.185  41.222 -50.426  1.00 28.31           C  
ATOM    911  CD1 TYR A 155     -22.315  41.442 -51.231  1.00 27.84           C  
ATOM    912  CD2 TYR A 155     -21.309  40.337 -49.344  1.00 27.79           C  
ATOM    913  CE1 TYR A 155     -23.523  40.827 -50.954  1.00 27.29           C  
ATOM    914  CE2 TYR A 155     -22.517  39.716 -49.065  1.00 27.58           C  
ATOM    915  CZ  TYR A 155     -23.616  39.966 -49.876  1.00 27.73           C  
ATOM    916  OH  TYR A 155     -24.826  39.367 -49.608  1.00 28.94           O  
ATOM    917  N   HIS A 156     -20.518  44.640 -52.250  1.00 29.77           N  
ATOM    918  CA  HIS A 156     -21.515  45.389 -53.031  1.00 30.58           C  
ATOM    919  C   HIS A 156     -21.172  45.445 -54.482  1.00 30.65           C  
ATOM    920  O   HIS A 156     -20.063  45.059 -54.880  1.00 30.22           O  
ATOM    921  CB  HIS A 156     -21.690  46.799 -52.486  1.00 31.18           C  
ATOM    922  CG  HIS A 156     -20.442  47.630 -52.546  1.00 31.92           C  
ATOM    923  CD2 HIS A 156     -19.414  47.813 -51.619  1.00 32.14           C  
ATOM    924  ND1 HIS A 156     -20.131  48.387 -53.615  1.00 32.36           N  
ATOM    925  CE1 HIS A 156     -18.966  49.022 -53.388  1.00 32.27           C  
ATOM    926  NE2 HIS A 156     -18.528  48.675 -52.167  1.00 31.97           N  
ATOM    927  N   ASP A 157     -22.124  45.929 -55.278  1.00 30.39           N  
ATOM    928  CA  ASP A 157     -21.927  46.090 -56.710  1.00 31.67           C  
ATOM    929  C   ASP A 157     -21.042  47.286 -56.985  1.00 31.63           C  
ATOM    930  O   ASP A 157     -21.094  48.268 -56.255  1.00 31.53           O  
ATOM    931  CB  ASP A 157     -23.260  46.263 -57.423  1.00 32.55           C  
ATOM    932  CG  ASP A 157     -23.099  46.746 -58.868  1.00 34.47           C  
ATOM    933  OD1 ASP A 157     -22.504  46.014 -59.709  1.00 35.49           O  
ATOM    934  OD2 ASP A 157     -23.572  47.865 -59.152  1.00 33.70           O1-
ATOM    935  N   HIS A 158     -20.236  47.194 -58.043  1.00 32.97           N  
ATOM    936  CA  HIS A 158     -19.324  48.280 -58.422  1.00 33.78           C  
ATOM    937  C   HIS A 158     -19.569  48.829 -59.808  1.00 34.38           C  
ATOM    938  O   HIS A 158     -18.836  49.695 -60.252  1.00 34.54           O  
ATOM    939  CB  HIS A 158     -17.876  47.817 -58.295  1.00 33.64           C  
ATOM    940  CG  HIS A 158     -16.927  48.892 -57.818  1.00 34.55           C  
ATOM    941  CD2 HIS A 158     -16.192  49.003 -56.645  1.00 35.31           C  
ATOM    942  ND1 HIS A 158     -16.634  49.989 -58.554  1.00 35.64           N  
ATOM    943  CE1 HIS A 158     -15.761  50.758 -57.890  1.00 35.13           C  
ATOM    944  NE2 HIS A 158     -15.490  50.156 -56.716  1.00 36.66           N  
ATOM    945  N   VAL A 159     -20.629  48.378 -60.482  1.00 35.09           N  
ATOM    946  CA  VAL A 159     -20.800  48.626 -61.919  1.00 34.14           C  
ATOM    947  C   VAL A 159     -22.172  49.152 -62.413  1.00 34.38           C  
ATOM    948  O   VAL A 159     -22.252  49.723 -63.489  1.00 34.33           O  
ATOM    949  CB  VAL A 159     -20.329  47.360 -62.689  1.00 35.35           C  
ATOM    950  CG1 VAL A 159     -21.283  46.941 -63.800  1.00 35.61           C  
ATOM    951  CG2 VAL A 159     -18.904  47.549 -63.198  1.00 35.13           C  
ATOM    952  N   VAL A 160     -23.244  48.957 -61.647  1.00 35.06           N  
ATOM    953  CA  VAL A 160     -24.597  49.389 -62.074  1.00 34.38           C  
ATOM    954  C   VAL A 160     -24.796  50.878 -61.853  1.00 35.24           C  
ATOM    955  O   VAL A 160     -24.548  51.371 -60.750  1.00 36.35           O  
ATOM    956  CB  VAL A 160     -25.721  48.627 -61.323  1.00 33.24           C  
ATOM    957  CG1 VAL A 160     -27.100  49.113 -61.756  1.00 31.08           C  
ATOM    958  CG2 VAL A 160     -25.576  47.126 -61.520  1.00 32.25           C  
ATOM    959  N   GLY A 161     -25.268  51.573 -62.893  1.00 35.98           N  
ATOM    960  CA  GLY A 161     -25.511  53.029 -62.862  1.00 35.18           C  
ATOM    961  C   GLY A 161     -24.273  53.830 -63.253  1.00 36.60           C  
ATOM    962  O   GLY A 161     -24.260  54.532 -64.271  1.00 35.58           O  
ATOM    963  N   THR A 162     -23.230  53.724 -62.432  1.00 36.31           N  
ATOM    964  CA  THR A 162     -21.952  54.367 -62.704  1.00 36.58           C  
ATOM    965  C   THR A 162     -20.844  53.370 -62.415  1.00 36.97           C  
ATOM    966  O   THR A 162     -21.083  52.323 -61.837  1.00 37.66           O  
ATOM    967  CB  THR A 162     -21.722  55.611 -61.832  1.00 36.07           C  
ATOM    968  CG2 THR A 162     -22.985  56.437 -61.701  1.00 35.18           C  
ATOM    969  OG1 THR A 162     -21.265  55.200 -60.535  1.00 35.39           O  
ATOM    970  N   GLU A 163     -19.627  53.717 -62.802  1.00 37.53           N  
ATOM    971  CA  GLU A 163     -18.476  52.851 -62.616  1.00 39.03           C  
ATOM    972  C   GLU A 163     -18.089  52.632 -61.152  1.00 37.98           C  
ATOM    973  O   GLU A 163     -17.142  51.918 -60.855  1.00 35.42           O  
ATOM    974  CB  GLU A 163     -17.284  53.426 -63.358  1.00 43.40           C  
ATOM    975  CG  GLU A 163     -17.195  53.006 -64.822  1.00 47.28           C  
ATOM    976  CD  GLU A 163     -15.802  53.240 -65.399  0.50 46.97           C  
ATOM    977  OE1 GLU A 163     -15.209  54.315 -65.128  0.50 46.44           O  
ATOM    978  OE2 GLU A 163     -15.297  52.345 -66.116  0.50 46.51           O1-
ATOM    979  N   HIS A 164     -18.831  53.257 -60.245  1.00 39.01           N  
ATOM    980  CA  HIS A 164     -18.655  53.033 -58.809  1.00 38.88           C  
ATOM    981  C   HIS A 164     -19.866  52.390 -58.162  1.00 39.08           C  
ATOM    982  O   HIS A 164     -19.990  52.389 -56.933  1.00 40.28           O  
ATOM    983  CB  HIS A 164     -18.214  54.329 -58.124  1.00 37.64           C  
ATOM    984  CG  HIS A 164     -16.808  54.716 -58.481  1.00 37.92           C  
ATOM    985  CD2 HIS A 164     -15.578  54.240 -58.004  1.00 38.01           C  
ATOM    986  ND1 HIS A 164     -16.524  55.620 -59.440  1.00 37.09           N  
ATOM    987  CE1 HIS A 164     -15.181  55.735 -59.559  1.00 37.25           C  
ATOM    988  NE2 HIS A 164     -14.604  54.885 -58.682  1.00 37.72           N  
ATOM    989  N   GLY A 165     -20.743  51.816 -58.996  1.00 37.55           N  
ATOM    990  CA  GLY A 165     -21.968  51.155 -58.565  1.00 35.76           C  
ATOM    991  C   GLY A 165     -22.972  52.018 -57.813  1.00 35.64           C  
ATOM    992  O   GLY A 165     -23.702  51.504 -56.968  1.00 36.32           O  
ATOM    993  N   THR A 166     -23.031  53.317 -58.110  1.00 34.19           N  
ATOM    994  CA  THR A 166     -23.998  54.197 -57.450  1.00 33.56           C  
ATOM    995  C   THR A 166     -25.434  53.713 -57.646  1.00 34.02           C  
ATOM    996  O   THR A 166     -26.244  53.828 -56.723  1.00 35.34           O  
ATOM    997  CB  THR A 166     -23.831  55.676 -57.861  1.00 33.11           C  
ATOM    998  CG2 THR A 166     -24.803  56.599 -57.101  1.00 31.19           C  
ATOM    999  OG1 THR A 166     -22.483  56.081 -57.576  1.00 34.09           O  
ATOM   1000  N   GLY A 167     -25.739  53.158 -58.821  1.00 33.12           N  
ATOM   1001  CA  GLY A 167     -27.069  52.605 -59.096  1.00 32.66           C  
ATOM   1002  C   GLY A 167     -27.316  51.307 -58.335  1.00 33.24           C  
ATOM   1003  O   GLY A 167     -28.347  51.147 -57.667  1.00 31.46           O  
ATOM   1004  N   GLY A 168     -26.357  50.379 -58.450  1.00 33.69           N  
ATOM   1005  CA  GLY A 168     -26.399  49.092 -57.765  1.00 31.89           C  
ATOM   1006  C   GLY A 168     -26.660  49.321 -56.297  1.00 32.56           C  
ATOM   1007  O   GLY A 168     -27.646  48.799 -55.755  1.00 33.56           O  
ATOM   1008  N   ILE A 169     -25.792  50.130 -55.672  1.00 31.70           N  
ATOM   1009  CA  ILE A 169     -25.841  50.403 -54.233  1.00 30.76           C  
ATOM   1010  C   ILE A 169     -27.171  51.037 -53.848  1.00 31.86           C  
ATOM   1011  O   ILE A 169     -27.802  50.593 -52.883  1.00 32.51           O  
ATOM   1012  CB  ILE A 169     -24.637  51.239 -53.749  1.00 30.25           C  
ATOM   1013  CG1 ILE A 169     -23.340  50.448 -53.936  1.00 30.66           C  
ATOM   1014  CG2 ILE A 169     -24.790  51.611 -52.282  1.00 29.46           C  
ATOM   1015  CD1 ILE A 169     -22.073  51.276 -53.910  1.00 30.48           C  
ATOM   1016  N   ARG A 170     -27.615  52.044 -54.602  1.00 33.13           N  
ATOM   1017  CA  ARG A 170     -28.908  52.675 -54.325  1.00 34.81           C  
ATOM   1018  C   ARG A 170     -30.040  51.627 -54.359  1.00 34.76           C  
ATOM   1019  O   ARG A 170     -30.877  51.587 -53.457  1.00 34.95           O  
ATOM   1020  CB  ARG A 170     -29.167  53.872 -55.257  1.00 37.68           C  
ATOM   1021  CG  ARG A 170     -30.532  54.538 -55.104  1.00 42.35           C  
ATOM   1022  CD  ARG A 170     -30.484  56.067 -55.038  1.00 48.96           C  
ATOM   1023  NE  ARG A 170     -29.901  56.732 -56.224  1.00 56.34           N  
ATOM   1024  CZ  ARG A 170     -28.842  57.565 -56.236  1.00 57.66           C  
ATOM   1025  NH1 ARG A 170     -28.176  57.890 -55.121  1.00 57.24           N1+
ATOM   1026  NH2 ARG A 170     -28.439  58.087 -57.390  1.00 58.24           N  
ATOM   1027  N   ASN A 171     -30.032  50.752 -55.363  1.00 33.93           N  
ATOM   1028  CA  ASN A 171     -31.105  49.783 -55.530  1.00 33.09           C  
ATOM   1029  C   ASN A 171     -31.095  48.625 -54.526  1.00 33.41           C  
ATOM   1030  O   ASN A 171     -32.115  47.948 -54.360  1.00 33.59           O  
ATOM   1031  CB  ASN A 171     -31.127  49.253 -56.967  1.00 34.04           C  
ATOM   1032  CG  ASN A 171     -31.430  50.343 -57.996  1.00 34.76           C  
ATOM   1033  ND2 ASN A 171     -30.957  50.131 -59.236  1.00 34.36           N  
ATOM   1034  OD1 ASN A 171     -32.074  51.359 -57.688  1.00 32.21           O  
ATOM   1035  N   GLY A 172     -29.959  48.379 -53.870  1.00 32.22           N  
ATOM   1036  CA  GLY A 172     -29.899  47.352 -52.825  1.00 31.11           C  
ATOM   1037  C   GLY A 172     -28.838  46.273 -52.966  1.00 31.62           C  
ATOM   1038  O   GLY A 172     -28.846  45.279 -52.224  1.00 30.53           O  
ATOM   1039  N   LEU A 173     -27.914  46.461 -53.905  1.00 31.73           N  
ATOM   1040  CA  LEU A 173     -26.869  45.478 -54.124  1.00 30.99           C  
ATOM   1041  C   LEU A 173     -25.749  45.616 -53.112  1.00 30.53           C  
ATOM   1042  O   LEU A 173     -24.662  46.050 -53.449  1.00 32.42           O  
ATOM   1043  CB  LEU A 173     -26.349  45.547 -55.563  1.00 31.78           C  
ATOM   1044  CG  LEU A 173     -27.244  44.914 -56.647  1.00 32.99           C  
ATOM   1045  CD1 LEU A 173     -26.690  45.157 -58.041  1.00 33.15           C  
ATOM   1046  CD2 LEU A 173     -27.435  43.417 -56.437  1.00 32.58           C  
ATOM   1047  N   TYR A 174     -26.022  45.239 -51.866  1.00 29.35           N  
ATOM   1048  CA  TYR A 174     -25.021  45.250 -50.788  1.00 28.11           C  
ATOM   1049  C   TYR A 174     -25.355  44.192 -49.733  1.00 27.77           C  
ATOM   1050  O   TYR A 174     -26.508  43.804 -49.598  1.00 28.47           O  
ATOM   1051  CB  TYR A 174     -24.942  46.624 -50.128  1.00 27.42           C  
ATOM   1052  CG  TYR A 174     -26.276  47.148 -49.618  1.00 27.69           C  
ATOM   1053  CD1 TYR A 174     -26.864  46.640 -48.441  1.00 27.58           C  
ATOM   1054  CD2 TYR A 174     -26.952  48.160 -50.305  1.00 27.30           C  
ATOM   1055  CE1 TYR A 174     -28.084  47.121 -47.987  1.00 27.43           C  
ATOM   1056  CE2 TYR A 174     -28.170  48.654 -49.847  1.00 27.05           C  
ATOM   1057  CZ  TYR A 174     -28.727  48.136 -48.695  1.00 27.37           C  
ATOM   1058  OH  TYR A 174     -29.934  48.625 -48.252  1.00 27.74           O  
ATOM   1059  N   GLY A 175     -24.355  43.732 -48.990  1.00 26.71           N  
ATOM   1060  CA  GLY A 175     -24.568  42.756 -47.941  1.00 26.81           C  
ATOM   1061  C   GLY A 175     -23.349  42.647 -47.047  1.00 27.65           C  
ATOM   1062  O   GLY A 175     -22.264  43.084 -47.437  1.00 27.39           O  
ATOM   1063  N   PRO A 176     -23.515  42.053 -45.846  1.00 27.59           N  
ATOM   1064  CA  PRO A 176     -22.465  41.973 -44.840  1.00 27.25           C  
ATOM   1065  C   PRO A 176     -21.551  40.773 -45.000  1.00 27.73           C  
ATOM   1066  O   PRO A 176     -21.951  39.735 -45.543  1.00 29.72           O  
ATOM   1067  CB  PRO A 176     -23.258  41.806 -43.552  1.00 27.77           C  
ATOM   1068  CG  PRO A 176     -24.419  40.978 -43.965  1.00 27.92           C  
ATOM   1069  CD  PRO A 176     -24.768  41.443 -45.360  1.00 27.66           C  
ATOM   1070  N   VAL A 177     -20.330  40.912 -44.513  1.00 26.75           N  
ATOM   1071  CA  VAL A 177     -19.375  39.819 -44.515  1.00 26.56           C  
ATOM   1072  C   VAL A 177     -18.696  39.867 -43.153  1.00 26.74           C  
ATOM   1073  O   VAL A 177     -18.308  40.935 -42.682  1.00 27.16           O  
ATOM   1074  CB  VAL A 177     -18.291  39.946 -45.631  1.00 26.46           C  
ATOM   1075  CG1 VAL A 177     -17.403  38.700 -45.681  1.00 25.86           C  
ATOM   1076  CG2 VAL A 177     -18.892  40.228 -47.003  1.00 25.47           C  
ATOM   1077  N   ILE A 178     -18.556  38.716 -42.519  1.00 26.62           N  
ATOM   1078  CA  ILE A 178     -17.858  38.645 -41.259  1.00 26.98           C  
ATOM   1079  C   ILE A 178     -16.729  37.649 -41.390  1.00 27.92           C  
ATOM   1080  O   ILE A 178     -16.938  36.532 -41.831  1.00 28.66           O  
ATOM   1081  CB  ILE A 178     -18.792  38.221 -40.112  1.00 26.39           C  
ATOM   1082  CG1 ILE A 178     -19.819  39.310 -39.828  1.00 25.30           C  
ATOM   1083  CG2 ILE A 178     -17.990  37.891 -38.851  1.00 26.29           C  
ATOM   1084  CD1 ILE A 178     -20.859  38.876 -38.830  1.00 25.63           C  
ATOM   1085  N   VAL A 179     -15.530  38.073 -41.012  1.00 28.95           N  
ATOM   1086  CA  VAL A 179     -14.390  37.176 -40.919  1.00 29.80           C  
ATOM   1087  C   VAL A 179     -14.009  37.093 -39.438  1.00 31.32           C  
ATOM   1088  O   VAL A 179     -13.643  38.118 -38.821  1.00 32.26           O  
ATOM   1089  CB  VAL A 179     -13.209  37.661 -41.791  1.00 29.32           C  
ATOM   1090  CG1 VAL A 179     -11.988  36.755 -41.634  1.00 28.46           C  
ATOM   1091  CG2 VAL A 179     -13.639  37.732 -43.247  1.00 28.68           C  
ATOM   1092  N   ARG A 180     -14.107  35.883 -38.874  1.00 30.33           N  
ATOM   1093  CA  ARG A 180     -13.820  35.655 -37.459  1.00 29.88           C  
ATOM   1094  C   ARG A 180     -12.364  35.295 -37.225  1.00 30.41           C  
ATOM   1095  O   ARG A 180     -11.750  34.611 -38.052  1.00 31.06           O  
ATOM   1096  CB  ARG A 180     -14.675  34.505 -36.941  1.00 30.64           C  
ATOM   1097  CG  ARG A 180     -16.173  34.616 -37.178  1.00 30.81           C  
ATOM   1098  CD  ARG A 180     -16.884  35.312 -36.036  1.00 30.96           C  
ATOM   1099  NE  ARG A 180     -18.334  35.253 -36.200  1.00 30.99           N  
ATOM   1100  CZ  ARG A 180     -19.171  36.203 -35.790  1.00 30.68           C  
ATOM   1101  NH1 ARG A 180     -18.708  37.288 -35.188  1.00 30.75           N1+
ATOM   1102  NH2 ARG A 180     -20.469  36.076 -35.983  1.00 29.59           N  
ATOM   1103  N   ARG A 181     -11.799  35.742 -36.106  1.00 31.10           N  
ATOM   1104  CA  ARG A 181     -10.477  35.239 -35.683  1.00 31.59           C  
ATOM   1105  C   ARG A 181     -10.666  34.036 -34.746  1.00 32.97           C  
ATOM   1106  O   ARG A 181     -11.652  33.970 -33.987  1.00 31.46           O  
ATOM   1107  CB  ARG A 181      -9.621  36.333 -35.038  1.00 30.43           C  
ATOM   1108  CG  ARG A 181      -8.337  35.832 -34.380  1.00 30.42           C  
ATOM   1109  CD  ARG A 181      -7.254  36.889 -34.295  1.00 30.17           C  
ATOM   1110  NE  ARG A 181      -7.110  37.544 -35.593  1.00 31.17           N  
ATOM   1111  CZ  ARG A 181      -7.194  38.851 -35.813  1.00 31.20           C  
ATOM   1112  NH1 ARG A 181      -7.374  39.706 -34.811  1.00 31.56           N1+
ATOM   1113  NH2 ARG A 181      -7.071  39.308 -37.051  1.00 31.87           N  
ATOM   1114  N   LYS A 182      -9.735  33.084 -34.817  1.00 34.61           N  
ATOM   1115  CA  LYS A 182      -9.749  31.957 -33.907  1.00 37.58           C  
ATOM   1116  C   LYS A 182      -9.890  32.511 -32.500  1.00 38.37           C  
ATOM   1117  O   LYS A 182      -9.127  33.398 -32.095  1.00 39.38           O  
ATOM   1118  CB  LYS A 182      -8.460  31.148 -33.998  1.00 40.81           C  
ATOM   1119  CG  LYS A 182      -8.528  29.857 -33.201  1.00 43.95           C  
ATOM   1120  CD  LYS A 182      -7.183  29.426 -32.642  1.00 47.55           C  
ATOM   1121  CE  LYS A 182      -7.330  28.066 -31.978  1.00 50.41           C  
ATOM   1122  NZ  LYS A 182      -6.029  27.348 -31.980  1.00 53.73           N1+
ATOM   1123  N   GLY A 183     -10.870  32.005 -31.764  1.00 37.14           N  
ATOM   1124  CA  GLY A 183     -11.073  32.463 -30.404  1.00 36.16           C  
ATOM   1125  C   GLY A 183     -12.122  33.546 -30.244  1.00 37.04           C  
ATOM   1126  O   GLY A 183     -12.443  33.884 -29.111  1.00 37.52           O  
ATOM   1127  N   ASP A 184     -12.661  34.094 -31.345  1.00 36.26           N  
ATOM   1128  CA  ASP A 184     -13.671  35.166 -31.252  1.00 34.60           C  
ATOM   1129  C   ASP A 184     -14.964  34.640 -30.647  1.00 35.33           C  
ATOM   1130  O   ASP A 184     -15.342  33.505 -30.899  1.00 37.61           O  
ATOM   1131  CB  ASP A 184     -13.948  35.833 -32.605  1.00 33.47           C  
ATOM   1132  CG  ASP A 184     -12.903  36.864 -32.976  1.00 34.08           C  
ATOM   1133  OD1 ASP A 184     -11.953  37.069 -32.206  1.00 33.82           O  
ATOM   1134  OD2 ASP A 184     -13.015  37.483 -34.051  1.00 34.88           O1-
ATOM   1135  N   VAL A 185     -15.625  35.470 -29.845  1.00 34.45           N  
ATOM   1136  CA  VAL A 185     -16.874  35.114 -29.191  1.00 33.20           C  
ATOM   1137  C   VAL A 185     -18.016  35.132 -30.200  1.00 33.53           C  
ATOM   1138  O   VAL A 185     -18.232  36.143 -30.855  1.00 34.32           O  
ATOM   1139  CB  VAL A 185     -17.181  36.094 -28.049  1.00 32.86           C  
ATOM   1140  CG1 VAL A 185     -18.523  35.764 -27.405  1.00 33.15           C  
ATOM   1141  CG2 VAL A 185     -16.054  36.072 -27.026  1.00 31.86           C  
ATOM   1142  N   LEU A 186     -18.748  34.021 -30.310  1.00 32.75           N  
ATOM   1143  CA  LEU A 186     -19.847  33.885 -31.279  1.00 31.09           C  
ATOM   1144  C   LEU A 186     -21.193  34.253 -30.672  1.00 31.18           C  
ATOM   1145  O   LEU A 186     -21.447  33.888 -29.531  1.00 32.98           O  
ATOM   1146  CB  LEU A 186     -19.896  32.457 -31.823  1.00 29.85           C  
ATOM   1147  CG  LEU A 186     -18.636  31.926 -32.507  1.00 29.35           C  
ATOM   1148  CD1 LEU A 186     -18.900  30.531 -33.032  1.00 27.98           C  
ATOM   1149  CD2 LEU A 186     -18.172  32.863 -33.620  1.00 29.84           C  
ATOM   1150  N   PRO A 187     -22.069  34.954 -31.431  1.00 30.59           N  
ATOM   1151  CA  PRO A 187     -23.343  35.425 -30.880  1.00 31.05           C  
ATOM   1152  C   PRO A 187     -24.479  34.390 -30.980  1.00 32.37           C  
ATOM   1153  O   PRO A 187     -24.313  33.351 -31.629  1.00 33.87           O  
ATOM   1154  CB  PRO A 187     -23.665  36.599 -31.786  1.00 31.01           C  
ATOM   1155  CG  PRO A 187     -23.123  36.183 -33.123  1.00 30.36           C  
ATOM   1156  CD  PRO A 187     -21.964  35.264 -32.871  1.00 29.97           C  
ATOM   1157  N   ASP A 188     -25.620  34.669 -30.354  1.00 32.11           N  
ATOM   1158  CA  ASP A 188     -26.793  33.830 -30.543  1.00 31.93           C  
ATOM   1159  C   ASP A 188     -27.377  34.153 -31.918  1.00 31.70           C  
ATOM   1160  O   ASP A 188     -27.848  33.261 -32.625  1.00 32.58           O  
ATOM   1161  CB  ASP A 188     -27.840  34.036 -29.426  1.00 33.92           C  
ATOM   1162  CG  ASP A 188     -27.316  33.673 -28.011  1.00 36.64           C  
ATOM   1163  OD1 ASP A 188     -26.563  32.676 -27.843  1.00 38.20           O  
ATOM   1164  OD2 ASP A 188     -27.674  34.388 -27.045  1.00 37.09           O1-
ATOM   1165  N   ALA A 189     -27.327  35.427 -32.303  1.00 29.93           N  
ATOM   1166  CA  ALA A 189     -27.877  35.873 -33.576  1.00 29.56           C  
ATOM   1167  C   ALA A 189     -27.143  37.099 -34.099  1.00 29.56           C  
ATOM   1168  O   ALA A 189     -26.554  37.834 -33.324  1.00 31.95           O  
ATOM   1169  CB  ALA A 189     -29.344  36.189 -33.415  1.00 29.12           C  
ATOM   1170  N   THR A 190     -27.197  37.321 -35.406  1.00 28.81           N  
ATOM   1171  CA  THR A 190     -26.551  38.464 -36.054  1.00 28.71           C  
ATOM   1172  C   THR A 190     -27.530  39.231 -36.937  1.00 29.76           C  
ATOM   1173  O   THR A 190     -28.129  38.653 -37.836  1.00 31.32           O  
ATOM   1174  CB  THR A 190     -25.390  38.002 -36.950  1.00 27.79           C  
ATOM   1175  CG2 THR A 190     -24.686  39.186 -37.539  1.00 27.99           C  
ATOM   1176  OG1 THR A 190     -24.461  37.224 -36.185  1.00 27.47           O  
ATOM   1177  N   HIS A 191     -27.689  40.525 -36.694  1.00 30.30           N  
ATOM   1178  CA  HIS A 191     -28.556  41.362 -37.523  1.00 30.88           C  
ATOM   1179  C   HIS A 191     -27.737  42.376 -38.263  1.00 31.76           C  
ATOM   1180  O   HIS A 191     -26.674  42.799 -37.780  1.00 32.94           O  
ATOM   1181  CB  HIS A 191     -29.601  42.043 -36.662  1.00 31.76           C  
ATOM   1182  CG  HIS A 191     -30.338  41.095 -35.746  1.00 33.65           C  
ATOM   1183  CD2 HIS A 191     -30.321  40.965 -34.358  1.00 33.56           C  
ATOM   1184  ND1 HIS A 191     -31.192  40.151 -36.207  1.00 34.53           N  
ATOM   1185  CE1 HIS A 191     -31.689  39.455 -35.168  1.00 34.45           C  
ATOM   1186  NE2 HIS A 191     -31.155  39.953 -34.037  1.00 33.98           N  
ATOM   1187  N   THR A 192     -28.208  42.774 -39.440  1.00 31.28           N  
ATOM   1188  CA  THR A 192     -27.478  43.720 -40.293  1.00 30.20           C  
ATOM   1189  C   THR A 192     -28.319  44.943 -40.427  1.00 29.64           C  
ATOM   1190  O   THR A 192     -29.501  44.857 -40.765  1.00 29.86           O  
ATOM   1191  CB  THR A 192     -27.192  43.144 -41.698  1.00 30.95           C  
ATOM   1192  CG2 THR A 192     -26.365  44.102 -42.541  1.00 30.71           C  
ATOM   1193  OG1 THR A 192     -26.475  41.910 -41.568  1.00 31.76           O  
ATOM   1194  N   ILE A 193     -27.709  46.083 -40.140  1.00 29.14           N  
ATOM   1195  CA  ILE A 193     -28.379  47.361 -40.235  1.00 28.99           C  
ATOM   1196  C   ILE A 193     -27.566  48.188 -41.208  1.00 29.35           C  
ATOM   1197  O   ILE A 193     -26.404  48.504 -40.937  1.00 30.40           O  
ATOM   1198  CB  ILE A 193     -28.472  48.050 -38.864  1.00 28.62           C  
ATOM   1199  CG1 ILE A 193     -29.313  47.212 -37.902  1.00 28.65           C  
ATOM   1200  CG2 ILE A 193     -29.093  49.424 -39.011  1.00 28.91           C  
ATOM   1201  CD1 ILE A 193     -29.142  47.566 -36.444  1.00 28.61           C  
ATOM   1202  N   VAL A 194     -28.168  48.516 -42.345  1.00 29.08           N  
ATOM   1203  CA  VAL A 194     -27.481  49.295 -43.367  1.00 29.26           C  
ATOM   1204  C   VAL A 194     -28.126  50.657 -43.481  1.00 30.17           C  
ATOM   1205  O   VAL A 194     -29.321  50.760 -43.756  1.00 31.93           O  
ATOM   1206  CB  VAL A 194     -27.491  48.605 -44.746  1.00 28.96           C  
ATOM   1207  CG1 VAL A 194     -26.644  49.377 -45.756  1.00 27.96           C  
ATOM   1208  CG2 VAL A 194     -26.994  47.172 -44.630  1.00 29.42           C  
ATOM   1209  N   PHE A 195     -27.343  51.704 -43.254  1.00 30.53           N  
ATOM   1210  CA  PHE A 195     -27.835  53.047 -43.493  1.00 31.25           C  
ATOM   1211  C   PHE A 195     -27.488  53.380 -44.935  1.00 31.91           C  
ATOM   1212  O   PHE A 195     -26.322  53.694 -45.242  1.00 32.17           O  
ATOM   1213  CB  PHE A 195     -27.228  54.058 -42.517  1.00 31.04           C  
ATOM   1214  CG  PHE A 195     -27.802  54.009 -41.119  1.00 31.00           C  
ATOM   1215  CD1 PHE A 195     -28.855  53.147 -40.779  1.00 31.29           C  
ATOM   1216  CD2 PHE A 195     -27.303  54.869 -40.136  1.00 30.93           C  
ATOM   1217  CE1 PHE A 195     -29.372  53.131 -39.489  1.00 31.36           C  
ATOM   1218  CE2 PHE A 195     -27.817  54.860 -38.848  1.00 31.12           C  
ATOM   1219  CZ  PHE A 195     -28.852  53.993 -38.523  1.00 31.62           C  
ATOM   1220  N   ASN A 196     -28.485  53.266 -45.815  1.00 31.50           N  
ATOM   1221  CA  ASN A 196     -28.287  53.527 -47.238  1.00 33.34           C  
ATOM   1222  C   ASN A 196     -29.029  54.789 -47.657  1.00 34.33           C  
ATOM   1223  O   ASN A 196     -30.265  54.782 -47.774  1.00 35.52           O  
ATOM   1224  CB  ASN A 196     -28.712  52.313 -48.088  1.00 33.73           C  
ATOM   1225  CG  ASN A 196     -28.420  52.499 -49.577  1.00 33.38           C  
ATOM   1226  ND2 ASN A 196     -29.256  51.910 -50.428  1.00 30.82           N  
ATOM   1227  OD1 ASN A 196     -27.447  53.164 -49.954  1.00 34.95           O  
ATOM   1228  N   ASP A 197     -28.273  55.862 -47.892  1.00 35.24           N  
ATOM   1229  CA  ASP A 197     -28.833  57.224 -48.055  1.00 36.94           C  
ATOM   1230  C   ASP A 197     -29.744  57.515 -46.860  1.00 37.41           C  
ATOM   1231  O   ASP A 197     -29.297  57.358 -45.725  1.00 37.64           O  
ATOM   1232  CB  ASP A 197     -29.545  57.438 -49.402  1.00 37.53           C  
ATOM   1233  CG  ASP A 197     -28.587  57.490 -50.580  1.00 38.73           C  
ATOM   1234  OD1 ASP A 197     -27.501  58.093 -50.475  1.00 38.81           O  
ATOM   1235  OD2 ASP A 197     -28.934  56.920 -51.632  1.00 40.69           O1-
ATOM   1236  N   MET A 198     -31.002  57.893 -47.097  1.00 38.36           N  
ATOM   1237  CA  MET A 198     -31.934  58.241 -46.009  1.00 39.54           C  
ATOM   1238  C   MET A 198     -32.847  57.081 -45.576  1.00 38.23           C  
ATOM   1239  O   MET A 198     -33.912  57.298 -44.987  1.00 36.90           O  
ATOM   1240  CB  MET A 198     -32.769  59.456 -46.402  1.00 43.12           C  
ATOM   1241  CG  MET A 198     -31.938  60.697 -46.701  1.00 47.29           C  
ATOM   1242  SD  MET A 198     -31.674  61.717 -45.254  1.00 49.35           S  
ATOM   1243  CE  MET A 198     -33.164  62.722 -45.313  1.00 44.70           C  
ATOM   1244  N   THR A 199     -32.406  55.854 -45.850  1.00 36.01           N  
ATOM   1245  CA  THR A 199     -33.184  54.656 -45.547  1.00 34.69           C  
ATOM   1246  C   THR A 199     -32.390  53.713 -44.652  1.00 34.10           C  
ATOM   1247  O   THR A 199     -31.152  53.785 -44.592  1.00 35.50           O  
ATOM   1248  CB  THR A 199     -33.594  53.883 -46.833  1.00 33.78           C  
ATOM   1249  CG2 THR A 199     -34.104  54.825 -47.938  1.00 32.80           C  
ATOM   1250  OG1 THR A 199     -32.477  53.140 -47.328  1.00 32.62           O  
ATOM   1251  N   ILE A 200     -33.101  52.838 -43.948  1.00 32.17           N  
ATOM   1252  CA  ILE A 200     -32.453  51.715 -43.284  1.00 31.94           C  
ATOM   1253  C   ILE A 200     -32.854  50.483 -44.094  1.00 32.22           C  
ATOM   1254  O   ILE A 200     -34.042  50.251 -44.322  1.00 32.51           O  
ATOM   1255  CB  ILE A 200     -32.865  51.532 -41.810  1.00 31.60           C  
ATOM   1256  CG1 ILE A 200     -32.825  52.864 -41.045  1.00 31.62           C  
ATOM   1257  CG2 ILE A 200     -31.996  50.462 -41.148  1.00 30.39           C  
ATOM   1258  CD1 ILE A 200     -33.274  52.750 -39.600  1.00 31.89           C  
ATOM   1259  N   ASN A 201     -31.860  49.721 -44.542  1.00 31.62           N  
ATOM   1260  CA  ASN A 201     -32.078  48.529 -45.341  1.00 32.62           C  
ATOM   1261  C   ASN A 201     -33.021  48.752 -46.540  1.00 33.82           C  
ATOM   1262  O   ASN A 201     -33.807  47.878 -46.877  1.00 35.48           O  
ATOM   1263  CB  ASN A 201     -32.564  47.375 -44.437  1.00 31.81           C  
ATOM   1264  CG  ASN A 201     -31.486  46.866 -43.483  1.00 32.29           C  
ATOM   1265  ND2 ASN A 201     -31.780  45.770 -42.816  1.00 31.83           N  
ATOM   1266  OD1 ASN A 201     -30.402  47.448 -43.350  1.00 33.48           O  
ATOM   1267  N   ASN A 202     -32.928  49.918 -47.180  1.00 34.93           N  
ATOM   1268  CA  ASN A 202     -33.813  50.315 -48.302  1.00 35.81           C  
ATOM   1269  C   ASN A 202     -35.313  50.320 -47.998  1.00 36.81           C  
ATOM   1270  O   ASN A 202     -36.113  50.342 -48.916  1.00 37.55           O  
ATOM   1271  CB  ASN A 202     -33.560  49.485 -49.570  1.00 35.19           C  
ATOM   1272  CG  ASN A 202     -32.357  49.956 -50.352  1.00 35.35           C  
ATOM   1273  ND2 ASN A 202     -32.509  50.092 -51.662  1.00 34.81           N  
ATOM   1274  OD1 ASN A 202     -31.297  50.173 -49.792  1.00 36.46           O  
ATOM   1275  N   ARG A 203     -35.693  50.301 -46.726  1.00 37.70           N  
ATOM   1276  CA  ARG A 203     -37.098  50.306 -46.356  1.00 40.07           C  
ATOM   1277  C   ARG A 203     -37.649  51.708 -46.374  1.00 42.05           C  
ATOM   1278  O   ARG A 203     -36.896  52.662 -46.253  1.00 46.24           O  
ATOM   1279  CB  ARG A 203     -37.276  49.740 -44.958  1.00 41.23           C  
ATOM   1280  CG  ARG A 203     -36.747  48.336 -44.779  1.00 42.37           C  
ATOM   1281  CD  ARG A 203     -36.963  47.924 -43.349  1.00 43.55           C  
ATOM   1282  NE  ARG A 203     -38.310  47.416 -43.171  1.00 45.97           N  
ATOM   1283  CZ  ARG A 203     -38.590  46.133 -42.988  1.00 46.17           C  
ATOM   1284  NH1 ARG A 203     -37.617  45.220 -42.941  1.00 43.81           N1+
ATOM   1285  NH2 ARG A 203     -39.852  45.768 -42.841  1.00 47.94           N  
ATOM   1286  N   LYS A 204     -38.964  51.845 -46.502  1.00 43.93           N  
ATOM   1287  CA  LYS A 204     -39.585  53.165 -46.464  1.00 45.44           C  
ATOM   1288  C   LYS A 204     -39.437  53.748 -45.050  1.00 43.56           C  
ATOM   1289  O   LYS A 204     -39.361  52.991 -44.093  1.00 42.52           O  
ATOM   1290  CB  LYS A 204     -41.056  53.085 -46.899  1.00 50.50           C  
ATOM   1291  CG  LYS A 204     -41.261  52.587 -48.332  1.00 55.73           C  
ATOM   1292  CD  LYS A 204     -42.694  52.757 -48.851  1.00 61.59           C  
ATOM   1293  CE  LYS A 204     -43.673  51.660 -48.394  1.00 67.28           C  
ATOM   1294  NZ  LYS A 204     -43.361  50.254 -48.823  1.00 65.01           N1+
ATOM   1295  N   PRO A 205     -39.357  55.090 -44.916  1.00 42.97           N  
ATOM   1296  CA  PRO A 205     -39.368  55.791 -43.636  1.00 41.58           C  
ATOM   1297  C   PRO A 205     -40.343  55.215 -42.626  1.00 40.58           C  
ATOM   1298  O   PRO A 205     -41.466  54.876 -42.991  1.00 40.27           O  
ATOM   1299  CB  PRO A 205     -39.862  57.183 -44.024  1.00 42.34           C  
ATOM   1300  CG  PRO A 205     -39.431  57.367 -45.441  1.00 42.99           C  
ATOM   1301  CD  PRO A 205     -39.050  56.027 -46.010  1.00 44.16           C  
ATOM   1302  N   HIS A 206     -39.904  55.115 -41.370  1.00 39.67           N  
ATOM   1303  CA  HIS A 206     -40.716  54.621 -40.237  1.00 39.49           C  
ATOM   1304  C   HIS A 206     -41.247  53.229 -40.406  1.00 38.93           C  
ATOM   1305  O   HIS A 206     -42.308  52.939 -39.868  1.00 41.13           O  
ATOM   1306  CB  HIS A 206     -41.892  55.563 -39.905  1.00 39.23           C  
ATOM   1307  CG  HIS A 206     -41.489  57.005 -39.716  1.00 41.66           C  
ATOM   1308  CD2 HIS A 206     -40.874  57.657 -38.638  1.00 41.92           C  
ATOM   1309  ND1 HIS A 206     -41.682  57.950 -40.676  1.00 42.19           N  
ATOM   1310  CE1 HIS A 206     -41.222  59.148 -40.237  1.00 42.06           C  
ATOM   1311  NE2 HIS A 206     -40.723  58.971 -38.992  1.00 43.12           N  
ATOM   1312  N   THR A 207     -40.556  52.355 -41.144  1.00 36.21           N  
ATOM   1313  CA  THR A 207     -41.024  50.968 -41.280  1.00 34.96           C  
ATOM   1314  C   THR A 207     -39.975  49.962 -40.797  1.00 34.73           C  
ATOM   1315  O   THR A 207     -39.903  48.826 -41.297  1.00 34.17           O  
ATOM   1316  CB  THR A 207     -41.518  50.590 -42.713  1.00 35.30           C  
ATOM   1317  CG2 THR A 207     -42.470  51.643 -43.325  1.00 33.74           C  
ATOM   1318  OG1 THR A 207     -40.401  50.345 -43.585  1.00 36.41           O  
ATOM   1319  N   GLY A 208     -39.165  50.383 -39.828  1.00 34.11           N  
ATOM   1320  CA  GLY A 208     -38.177  49.494 -39.209  1.00 34.02           C  
ATOM   1321  C   GLY A 208     -36.861  49.452 -39.976  1.00 34.63           C  
ATOM   1322  O   GLY A 208     -36.473  50.444 -40.590  1.00 36.47           O  
ATOM   1323  N   PRO A 209     -36.180  48.301 -39.988  1.00 33.06           N  
ATOM   1324  CA  PRO A 209     -36.620  47.020 -39.440  1.00 33.78           C  
ATOM   1325  C   PRO A 209     -36.595  46.957 -37.913  1.00 34.72           C  
ATOM   1326  O   PRO A 209     -35.842  47.701 -37.273  1.00 35.85           O  
ATOM   1327  CB  PRO A 209     -35.608  46.026 -40.025  1.00 33.12           C  
ATOM   1328  CG  PRO A 209     -34.383  46.836 -40.272  1.00 32.66           C  
ATOM   1329  CD  PRO A 209     -34.829  48.234 -40.563  1.00 31.89           C  
ATOM   1330  N   ASP A 210     -37.420  46.081 -37.347  1.00 34.58           N  
ATOM   1331  CA  ASP A 210     -37.376  45.811 -35.928  1.00 34.80           C  
ATOM   1332  C   ASP A 210     -36.677  44.467 -35.719  1.00 35.35           C  
ATOM   1333  O   ASP A 210     -36.635  43.645 -36.634  1.00 36.67           O  
ATOM   1334  CB  ASP A 210     -38.776  45.872 -35.331  1.00 35.28           C  
ATOM   1335  CG  ASP A 210     -39.377  47.280 -35.389  1.00 38.83           C  
ATOM   1336  OD1 ASP A 210     -40.598  47.420 -35.245  1.00 42.20           O  
ATOM   1337  OD2 ASP A 210     -38.660  48.284 -35.575  1.00 41.68           O1-
ATOM   1338  N   PHE A 211     -36.091  44.266 -34.539  1.00 34.80           N  
ATOM   1339  CA  PHE A 211     -35.405  43.019 -34.180  1.00 34.69           C  
ATOM   1340  C   PHE A 211     -35.851  42.613 -32.792  1.00 34.83           C  
ATOM   1341  O   PHE A 211     -36.123  43.462 -31.956  1.00 38.40           O  
ATOM   1342  CB  PHE A 211     -33.879  43.184 -34.188  1.00 36.02           C  
ATOM   1343  CG  PHE A 211     -33.335  43.705 -35.481  1.00 36.66           C  
ATOM   1344  CD1 PHE A 211     -33.117  42.839 -36.562  1.00 36.35           C  
ATOM   1345  CD2 PHE A 211     -33.053  45.066 -35.632  1.00 35.80           C  
ATOM   1346  CE1 PHE A 211     -32.625  43.324 -37.772  1.00 36.45           C  
ATOM   1347  CE2 PHE A 211     -32.569  45.556 -36.837  1.00 36.57           C  
ATOM   1348  CZ  PHE A 211     -32.350  44.684 -37.908  1.00 36.97           C  
ATOM   1349  N   GLU A 212     -35.922  41.321 -32.530  1.00 32.38           N  
ATOM   1350  CA  GLU A 212     -36.406  40.865 -31.246  1.00 31.10           C  
ATOM   1351  C   GLU A 212     -35.351  40.019 -30.577  1.00 30.99           C  
ATOM   1352  O   GLU A 212     -34.624  39.279 -31.232  1.00 31.96           O  
ATOM   1353  CB  GLU A 212     -37.678  40.023 -31.414  1.00 31.48           C  
ATOM   1354  CG  GLU A 212     -38.887  40.729 -32.012  1.00 29.60           C  
ATOM   1355  CD  GLU A 212     -40.119  39.865 -31.984  0.50 27.83           C  
ATOM   1356  OE1 GLU A 212     -40.460  39.343 -30.903  0.50 26.27           O  
ATOM   1357  OE2 GLU A 212     -40.735  39.721 -33.051  0.50 27.64           O1-
ATOM   1358  N   ALA A 213     -35.263  40.126 -29.267  1.00 30.44           N  
ATOM   1359  CA  ALA A 213     -34.407  39.231 -28.506  1.00 30.36           C  
ATOM   1360  C   ALA A 213     -35.031  39.026 -27.140  1.00 30.88           C  
ATOM   1361  O   ALA A 213     -36.008  39.689 -26.787  1.00 32.60           O  
ATOM   1362  CB  ALA A 213     -33.007  39.795 -28.383  1.00 30.05           C  
ATOM   1363  N   THR A 214     -34.472  38.095 -26.391  1.00 30.95           N  
ATOM   1364  CA  THR A 214     -34.875  37.863 -25.031  1.00 32.46           C  
ATOM   1365  C   THR A 214     -33.741  38.394 -24.176  1.00 33.12           C  
ATOM   1366  O   THR A 214     -32.559  38.218 -24.530  1.00 33.64           O  
ATOM   1367  CB  THR A 214     -35.128  36.357 -24.782  1.00 32.74           C  
ATOM   1368  CG2 THR A 214     -35.442  36.061 -23.331  1.00 32.43           C  
ATOM   1369  OG1 THR A 214     -36.258  35.955 -25.557  1.00 33.52           O  
ATOM   1370  N   VAL A 215     -34.107  39.052 -23.071  1.00 33.01           N  
ATOM   1371  CA  VAL A 215     -33.162  39.485 -22.052  1.00 32.66           C  
ATOM   1372  C   VAL A 215     -32.122  38.386 -21.899  1.00 33.02           C  
ATOM   1373  O   VAL A 215     -32.484  37.231 -21.662  1.00 33.34           O  
ATOM   1374  CB  VAL A 215     -33.878  39.735 -20.711  1.00 32.47           C  
ATOM   1375  CG1 VAL A 215     -32.879  40.026 -19.599  1.00 32.59           C  
ATOM   1376  CG2 VAL A 215     -34.832  40.905 -20.859  1.00 32.15           C  
ATOM   1377  N   GLY A 216     -30.850  38.732 -22.087  1.00 32.05           N  
ATOM   1378  CA  GLY A 216     -29.764  37.767 -21.939  1.00 31.41           C  
ATOM   1379  C   GLY A 216     -29.182  37.190 -23.219  1.00 31.45           C  
ATOM   1380  O   GLY A 216     -28.099  36.598 -23.184  1.00 31.54           O  
ATOM   1381  N   ASP A 217     -29.887  37.347 -24.344  1.00 31.07           N  
ATOM   1382  CA  ASP A 217     -29.379  36.886 -25.655  1.00 30.79           C  
ATOM   1383  C   ASP A 217     -28.114  37.675 -26.049  1.00 30.31           C  
ATOM   1384  O   ASP A 217     -28.088  38.897 -25.913  1.00 31.30           O  
ATOM   1385  CB  ASP A 217     -30.446  37.055 -26.774  1.00 30.05           C  
ATOM   1386  CG  ASP A 217     -31.583  36.075 -26.679  0.50 27.55           C  
ATOM   1387  OD1 ASP A 217     -31.454  35.081 -25.965  0.50 27.16           O  
ATOM   1388  OD2 ASP A 217     -32.609  36.306 -27.332  0.50 26.40           O1-
ATOM   1389  N   ARG A 218     -27.076  36.988 -26.519  1.00 29.70           N  
ATOM   1390  CA  ARG A 218     -25.905  37.673 -27.082  1.00 29.68           C  
ATOM   1391  C   ARG A 218     -26.206  38.050 -28.540  1.00 29.56           C  
ATOM   1392  O   ARG A 218     -26.265  37.183 -29.429  1.00 30.85           O  
ATOM   1393  CB  ARG A 218     -24.644  36.816 -26.972  1.00 29.95           C  
ATOM   1394  CG  ARG A 218     -23.424  37.415 -27.664  1.00 31.45           C  
ATOM   1395  CD  ARG A 218     -22.152  36.629 -27.399  1.00 31.06           C  
ATOM   1396  NE  ARG A 218     -21.752  36.778 -26.008  1.00 32.08           N  
ATOM   1397  CZ  ARG A 218     -20.949  37.735 -25.538  1.00 31.32           C  
ATOM   1398  NH1 ARG A 218     -20.427  38.662 -26.343  1.00 29.85           N1+
ATOM   1399  NH2 ARG A 218     -20.676  37.757 -24.241  1.00 30.89           N  
ATOM   1400  N   VAL A 219     -26.400  39.341 -28.777  1.00 27.40           N  
ATOM   1401  CA  VAL A 219     -26.833  39.819 -30.070  1.00 27.12           C  
ATOM   1402  C   VAL A 219     -25.687  40.549 -30.757  1.00 28.65           C  
ATOM   1403  O   VAL A 219     -25.017  41.408 -30.149  1.00 29.24           O  
ATOM   1404  CB  VAL A 219     -28.026  40.767 -29.918  1.00 26.69           C  
ATOM   1405  CG1 VAL A 219     -28.520  41.242 -31.269  1.00 26.47           C  
ATOM   1406  CG2 VAL A 219     -29.142  40.092 -29.137  1.00 26.21           C  
ATOM   1407  N   GLU A 220     -25.470  40.201 -32.024  1.00 28.33           N  
ATOM   1408  CA  GLU A 220     -24.448  40.827 -32.840  1.00 27.32           C  
ATOM   1409  C   GLU A 220     -25.107  41.718 -33.874  1.00 27.31           C  
ATOM   1410  O   GLU A 220     -26.087  41.321 -34.510  1.00 28.19           O  
ATOM   1411  CB  GLU A 220     -23.607  39.762 -33.524  1.00 26.95           C  
ATOM   1412  CG  GLU A 220     -22.430  40.283 -34.329  1.00 26.73           C  
ATOM   1413  CD  GLU A 220     -21.554  39.157 -34.865  1.00 27.04           C  
ATOM   1414  OE1 GLU A 220     -22.066  38.300 -35.634  1.00 26.11           O  
ATOM   1415  OE2 GLU A 220     -20.348  39.136 -34.518  1.00 25.82           O1-
ATOM   1416  N   ILE A 221     -24.569  42.926 -34.027  1.00 26.32           N  
ATOM   1417  CA  ILE A 221     -24.996  43.867 -35.055  1.00 25.67           C  
ATOM   1418  C   ILE A 221     -23.853  44.082 -36.027  1.00 26.25           C  
ATOM   1419  O   ILE A 221     -22.701  44.227 -35.605  1.00 26.79           O  
ATOM   1420  CB  ILE A 221     -25.373  45.238 -34.444  1.00 24.98           C  
ATOM   1421  CG1 ILE A 221     -26.485  45.081 -33.383  1.00 24.49           C  
ATOM   1422  CG2 ILE A 221     -25.722  46.261 -35.529  1.00 23.81           C  
ATOM   1423  CD1 ILE A 221     -27.758  44.445 -33.877  1.00 24.01           C  
ATOM   1424  N   VAL A 222     -24.164  44.091 -37.322  1.00 26.24           N  
ATOM   1425  CA  VAL A 222     -23.202  44.496 -38.340  1.00 26.40           C  
ATOM   1426  C   VAL A 222     -23.797  45.761 -38.895  1.00 27.92           C  
ATOM   1427  O   VAL A 222     -24.954  45.774 -39.338  1.00 30.01           O  
ATOM   1428  CB  VAL A 222     -23.012  43.456 -39.457  1.00 26.28           C  
ATOM   1429  CG1 VAL A 222     -22.052  43.975 -40.525  1.00 25.16           C  
ATOM   1430  CG2 VAL A 222     -22.517  42.139 -38.873  1.00 26.26           C  
ATOM   1431  N   MET A 223     -23.016  46.833 -38.861  1.00 28.01           N  
ATOM   1432  CA  MET A 223     -23.537  48.149 -39.146  1.00 27.66           C  
ATOM   1433  C   MET A 223     -22.757  48.667 -40.319  1.00 28.50           C  
ATOM   1434  O   MET A 223     -21.532  48.842 -40.220  1.00 30.80           O  
ATOM   1435  CB  MET A 223     -23.370  49.039 -37.911  1.00 27.51           C  
ATOM   1436  CG  MET A 223     -24.348  50.192 -37.840  1.00 27.84           C  
ATOM   1437  SD  MET A 223     -23.849  51.540 -38.921  1.00 28.90           S  
ATOM   1438  CE  MET A 223     -25.438  51.902 -39.651  1.00 27.89           C  
ATOM   1439  N   ILE A 224     -23.461  48.901 -41.427  1.00 27.94           N  
ATOM   1440  CA  ILE A 224     -22.849  49.340 -42.695  1.00 26.99           C  
ATOM   1441  C   ILE A 224     -23.528  50.610 -43.180  1.00 27.32           C  
ATOM   1442  O   ILE A 224     -24.738  50.782 -42.995  1.00 27.73           O  
ATOM   1443  CB  ILE A 224     -22.965  48.245 -43.778  1.00 26.30           C  
ATOM   1444  CG1 ILE A 224     -22.203  46.991 -43.347  1.00 25.65           C  
ATOM   1445  CG2 ILE A 224     -22.465  48.732 -45.134  1.00 26.69           C  
ATOM   1446  CD1 ILE A 224     -22.787  45.716 -43.916  1.00 25.31           C  
ATOM   1447  N   THR A 225     -22.750  51.499 -43.795  1.00 26.91           N  
ATOM   1448  CA  THR A 225     -23.282  52.755 -44.340  1.00 27.20           C  
ATOM   1449  C   THR A 225     -22.981  52.871 -45.842  1.00 27.29           C  
ATOM   1450  O   THR A 225     -21.897  52.459 -46.297  1.00 26.66           O  
ATOM   1451  CB  THR A 225     -22.734  53.955 -43.539  1.00 26.33           C  
ATOM   1452  CG2 THR A 225     -23.269  55.285 -44.036  1.00 25.60           C  
ATOM   1453  OG1 THR A 225     -23.119  53.777 -42.182  1.00 26.75           O  
ATOM   1454  N   HIS A 226     -23.939  53.423 -46.590  1.00 26.14           N  
ATOM   1455  CA  HIS A 226     -23.792  53.596 -48.022  1.00 26.54           C  
ATOM   1456  C   HIS A 226     -24.420  54.848 -48.568  1.00 27.47           C  
ATOM   1457  O   HIS A 226     -25.367  55.390 -47.984  1.00 27.96           O  
ATOM   1458  CB  HIS A 226     -24.418  52.419 -48.732  1.00 26.46           C  
ATOM   1459  CG  HIS A 226     -23.465  51.293 -49.012  1.00 26.24           C  
ATOM   1460  CD2 HIS A 226     -23.515  49.955 -48.666  1.00 26.05           C  
ATOM   1461  ND1 HIS A 226     -22.343  51.456 -49.744  1.00 26.99           N  
ATOM   1462  CE1 HIS A 226     -21.698  50.282 -49.855  1.00 26.41           C  
ATOM   1463  NE2 HIS A 226     -22.414  49.359 -49.194  1.00 27.67           N  
ATOM   1464  N   GLY A 227     -23.901  55.313 -49.706  1.00 27.53           N  
ATOM   1465  CA  GLY A 227     -24.550  56.377 -50.454  1.00 27.45           C  
ATOM   1466  C   GLY A 227     -23.890  57.731 -50.340  1.00 28.26           C  
ATOM   1467  O   GLY A 227     -22.690  57.852 -50.546  1.00 28.77           O  
ATOM   1468  N   GLU A 228     -24.686  58.743 -50.000  1.00 28.06           N  
ATOM   1469  CA  GLU A 228     -24.266  60.141 -50.049  1.00 28.20           C  
ATOM   1470  C   GLU A 228     -23.990  60.803 -48.714  1.00 29.21           C  
ATOM   1471  O   GLU A 228     -23.194  61.717 -48.643  1.00 28.80           O  
ATOM   1472  CB  GLU A 228     -25.337  60.971 -50.757  1.00 26.99           C  
ATOM   1473  CG  GLU A 228     -25.130  61.095 -52.240  1.00 26.28           C  
ATOM   1474  CD  GLU A 228     -23.801  61.714 -52.586  0.50 25.67           C  
ATOM   1475  OE1 GLU A 228     -23.573  62.912 -52.315  0.50 23.90           O  
ATOM   1476  OE2 GLU A 228     -22.980  60.965 -53.134  0.50 26.58           O1-
ATOM   1477  N   TYR A 229     -24.652  60.338 -47.666  1.00 31.78           N  
ATOM   1478  CA  TYR A 229     -24.670  61.053 -46.404  1.00 32.93           C  
ATOM   1479  C   TYR A 229     -23.871  60.401 -45.286  1.00 31.93           C  
ATOM   1480  O   TYR A 229     -23.668  59.174 -45.290  1.00 31.26           O  
ATOM   1481  CB  TYR A 229     -26.117  61.185 -45.942  1.00 36.62           C  
ATOM   1482  CG  TYR A 229     -27.045  61.713 -47.001  1.00 40.69           C  
ATOM   1483  CD1 TYR A 229     -26.988  63.051 -47.408  1.00 43.04           C  
ATOM   1484  CD2 TYR A 229     -27.987  60.880 -47.603  1.00 42.45           C  
ATOM   1485  CE1 TYR A 229     -27.847  63.541 -48.385  1.00 44.69           C  
ATOM   1486  CE2 TYR A 229     -28.852  61.362 -48.576  1.00 43.42           C  
ATOM   1487  CZ  TYR A 229     -28.777  62.687 -48.960  1.00 43.83           C  
ATOM   1488  OH  TYR A 229     -29.624  63.161 -49.921  1.00 44.61           O  
ATOM   1489  N   TYR A 230     -23.416  61.238 -44.345  1.00 29.61           N  
ATOM   1490  CA  TYR A 230     -22.893  60.776 -43.064  1.00 28.32           C  
ATOM   1491  C   TYR A 230     -24.114  60.520 -42.149  1.00 27.59           C  
ATOM   1492  O   TYR A 230     -25.179  61.090 -42.352  1.00 27.81           O  
ATOM   1493  CB  TYR A 230     -21.911  61.804 -42.449  1.00 28.27           C  
ATOM   1494  CG  TYR A 230     -22.600  62.787 -41.542  1.00 28.78           C  
ATOM   1495  CD1 TYR A 230     -22.738  62.517 -40.173  1.00 28.86           C  
ATOM   1496  CD2 TYR A 230     -23.158  63.970 -42.052  1.00 29.08           C  
ATOM   1497  CE1 TYR A 230     -23.413  63.391 -39.338  1.00 29.32           C  
ATOM   1498  CE2 TYR A 230     -23.831  64.856 -41.222  1.00 29.58           C  
ATOM   1499  CZ  TYR A 230     -23.951  64.551 -39.871  1.00 30.29           C  
ATOM   1500  OH  TYR A 230     -24.607  65.407 -39.039  1.00 32.24           O  
ATOM   1501  N   HIS A 231     -23.950  59.668 -41.145  1.00 28.00           N  
ATOM   1502  CA  HIS A 231     -24.992  59.345 -40.162  1.00 27.58           C  
ATOM   1503  C   HIS A 231     -24.356  59.143 -38.817  1.00 28.14           C  
ATOM   1504  O   HIS A 231     -23.129  59.042 -38.713  1.00 29.93           O  
ATOM   1505  CB  HIS A 231     -25.662  58.046 -40.556  1.00 28.16           C  
ATOM   1506  CG  HIS A 231     -26.281  58.063 -41.930  1.00 27.80           C  
ATOM   1507  CD2 HIS A 231     -25.805  57.611 -43.148  1.00 27.45           C  
ATOM   1508  ND1 HIS A 231     -27.511  58.562 -42.163  1.00 27.86           N  
ATOM   1509  CE1 HIS A 231     -27.803  58.438 -43.464  1.00 27.36           C  
ATOM   1510  NE2 HIS A 231     -26.759  57.859 -44.068  1.00 27.83           N  
ATOM   1511  N   THR A 232     -25.154  59.081 -37.759  1.00 28.88           N  
ATOM   1512  CA  THR A 232     -24.643  58.642 -36.435  1.00 29.51           C  
ATOM   1513  C   THR A 232     -25.542  57.523 -35.929  1.00 29.49           C  
ATOM   1514  O   THR A 232     -26.711  57.741 -35.652  1.00 30.33           O  
ATOM   1515  CB  THR A 232     -24.554  59.777 -35.379  1.00 29.63           C  
ATOM   1516  CG2 THR A 232     -23.361  60.696 -35.632  1.00 29.89           C  
ATOM   1517  OG1 THR A 232     -25.740  60.573 -35.432  1.00 30.89           O  
ATOM   1518  N   PHE A 233     -25.009  56.316 -35.837  1.00 28.88           N  
ATOM   1519  CA  PHE A 233     -25.790  55.190 -35.370  1.00 28.12           C  
ATOM   1520  C   PHE A 233     -25.883  55.227 -33.854  1.00 29.71           C  
ATOM   1521  O   PHE A 233     -24.853  55.344 -33.186  1.00 29.86           O  
ATOM   1522  CB  PHE A 233     -25.128  53.904 -35.828  1.00 26.66           C  
ATOM   1523  CG  PHE A 233     -25.711  52.672 -35.227  1.00 26.06           C  
ATOM   1524  CD1 PHE A 233     -26.860  52.090 -35.777  1.00 25.94           C  
ATOM   1525  CD2 PHE A 233     -25.114  52.077 -34.115  1.00 25.42           C  
ATOM   1526  CE1 PHE A 233     -27.404  50.942 -35.221  1.00 25.27           C  
ATOM   1527  CE2 PHE A 233     -25.650  50.928 -33.556  1.00 25.19           C  
ATOM   1528  CZ  PHE A 233     -26.795  50.361 -34.110  1.00 25.37           C  
ATOM   1529  N   HIS A 234     -27.105  55.116 -33.317  1.00 31.52           N  
ATOM   1530  CA  HIS A 234     -27.326  55.082 -31.859  1.00 32.02           C  
ATOM   1531  C   HIS A 234     -28.284  54.025 -31.375  1.00 32.53           C  
ATOM   1532  O   HIS A 234     -29.342  53.845 -31.959  1.00 33.47           O  
ATOM   1533  CB  HIS A 234     -27.785  56.452 -31.383  1.00 32.29           C  
ATOM   1534  CG  HIS A 234     -28.182  56.505 -29.921  1.00 33.35           C  
ATOM   1535  CD2 HIS A 234     -29.389  56.858 -29.313  1.00 33.77           C  
ATOM   1536  ND1 HIS A 234     -27.329  56.197 -28.919  1.00 33.19           N  
ATOM   1537  CE1 HIS A 234     -27.956  56.337 -27.731  1.00 33.31           C  
ATOM   1538  NE2 HIS A 234     -29.215  56.744 -27.972  1.00 34.40           N  
ATOM   1539  N   MET A 235     -27.914  53.331 -30.298  1.00 33.08           N  
ATOM   1540  CA  MET A 235     -28.776  52.378 -29.594  1.00 34.58           C  
ATOM   1541  C   MET A 235     -29.084  52.837 -28.167  1.00 35.54           C  
ATOM   1542  O   MET A 235     -28.168  52.966 -27.357  1.00 37.59           O  
ATOM   1543  CB  MET A 235     -28.101  51.013 -29.484  1.00 35.95           C  
ATOM   1544  CG  MET A 235     -28.136  50.162 -30.741  1.00 39.36           C  
ATOM   1545  SD  MET A 235     -27.891  48.386 -30.422  1.00 45.11           S  
ATOM   1546  CE  MET A 235     -29.566  47.873 -30.073  1.00 40.95           C  
ATOM   1547  N   HIS A 236     -30.355  53.082 -27.848  1.00 34.93           N  
ATOM   1548  CA  HIS A 236     -30.776  53.271 -26.461  1.00 34.22           C  
ATOM   1549  C   HIS A 236     -30.481  52.032 -25.630  1.00 35.12           C  
ATOM   1550  O   HIS A 236     -30.594  50.887 -26.118  1.00 35.35           O  
ATOM   1551  CB  HIS A 236     -32.268  53.476 -26.410  1.00 34.87           C  
ATOM   1552  CG  HIS A 236     -32.738  54.808 -26.932  1.00 35.13           C  
ATOM   1553  CD2 HIS A 236     -32.418  55.512 -28.093  1.00 35.61           C  
ATOM   1554  ND1 HIS A 236     -33.638  55.562 -26.262  1.00 34.82           N  
ATOM   1555  CE1 HIS A 236     -33.885  56.687 -26.954  1.00 35.66           C  
ATOM   1556  NE2 HIS A 236     -33.139  56.660 -28.078  1.00 35.77           N  
ATOM   1557  N   GLY A 237     -30.098  52.252 -24.369  1.00 34.62           N  
ATOM   1558  CA  GLY A 237     -29.904  51.182 -23.370  1.00 32.82           C  
ATOM   1559  C   GLY A 237     -28.769  50.184 -23.540  1.00 32.13           C  
ATOM   1560  O   GLY A 237     -28.551  49.317 -22.684  1.00 33.91           O  
ATOM   1561  N   HIS A 238     -28.038  50.279 -24.639  1.00 31.15           N  
ATOM   1562  CA  HIS A 238     -26.910  49.373 -24.867  1.00 30.48           C  
ATOM   1563  C   HIS A 238     -25.686  50.142 -25.291  1.00 29.10           C  
ATOM   1564  O   HIS A 238     -25.792  51.299 -25.671  1.00 30.09           O  
ATOM   1565  CB  HIS A 238     -27.321  48.270 -25.849  1.00 30.24           C  
ATOM   1566  CG  HIS A 238     -28.572  47.549 -25.423  1.00 30.08           C  
ATOM   1567  CD2 HIS A 238     -28.753  46.318 -24.789  1.00 30.12           C  
ATOM   1568  ND1 HIS A 238     -29.799  48.082 -25.584  1.00 29.72           N  
ATOM   1569  CE1 HIS A 238     -30.717  47.231 -25.090  1.00 29.88           C  
ATOM   1570  NE2 HIS A 238     -30.074  46.154 -24.601  1.00 29.38           N  
ATOM   1571  N   ARG A 239     -24.515  49.519 -25.206  1.00 27.38           N  
ATOM   1572  CA  ARG A 239     -23.270  50.179 -25.534  1.00 26.34           C  
ATOM   1573  C   ARG A 239     -22.252  49.120 -25.963  1.00 25.78           C  
ATOM   1574  O   ARG A 239     -22.432  47.928 -25.677  1.00 24.83           O  
ATOM   1575  CB  ARG A 239     -22.780  50.991 -24.324  1.00 26.66           C  
ATOM   1576  CG  ARG A 239     -22.327  50.137 -23.146  1.00 27.66           C  
ATOM   1577  CD  ARG A 239     -22.531  50.817 -21.809  1.00 29.20           C  
ATOM   1578  NE  ARG A 239     -23.939  51.121 -21.557  1.00 31.30           N  
ATOM   1579  CZ  ARG A 239     -24.845  50.215 -21.168  1.00 33.27           C  
ATOM   1580  NH1 ARG A 239     -24.489  48.934 -20.994  1.00 32.64           N1+
ATOM   1581  NH2 ARG A 239     -26.113  50.586 -20.963  1.00 32.66           N  
ATOM   1582  N   TRP A 240     -21.194  49.544 -26.654  1.00 25.13           N  
ATOM   1583  CA  TRP A 240     -20.140  48.613 -27.090  1.00 25.22           C  
ATOM   1584  C   TRP A 240     -18.793  49.298 -27.116  1.00 26.02           C  
ATOM   1585  O   TRP A 240     -18.705  50.516 -26.932  1.00 27.21           O  
ATOM   1586  CB  TRP A 240     -20.485  47.987 -28.440  1.00 24.20           C  
ATOM   1587  CG  TRP A 240     -20.603  49.030 -29.524  1.00 24.23           C  
ATOM   1588  CD1 TRP A 240     -19.635  49.398 -30.460  1.00 23.76           C  
ATOM   1589  CD2 TRP A 240     -21.750  49.906 -29.804  1.00 23.57           C  
ATOM   1590  CE2 TRP A 240     -21.350  50.759 -30.938  1.00 23.48           C  
ATOM   1591  CE3 TRP A 240     -23.014  50.063 -29.260  1.00 23.63           C  
ATOM   1592  NE1 TRP A 240     -20.101  50.400 -31.282  1.00 23.45           N  
ATOM   1593  CZ2 TRP A 240     -22.197  51.716 -31.476  1.00 23.37           C  
ATOM   1594  CZ3 TRP A 240     -23.865  51.032 -29.820  1.00 23.78           C  
ATOM   1595  CH2 TRP A 240     -23.464  51.833 -30.902  1.00 23.35           C  
ATOM   1596  N   ALA A 241     -17.737  48.524 -27.336  1.00 26.21           N  
ATOM   1597  CA  ALA A 241     -16.379  49.047 -27.433  1.00 27.04           C  
ATOM   1598  C   ALA A 241     -16.081  49.446 -28.877  1.00 27.74           C  
ATOM   1599  O   ALA A 241     -16.419  48.718 -29.799  1.00 28.59           O  
ATOM   1600  CB  ALA A 241     -15.385  48.004 -26.951  1.00 26.84           C  
ATOM   1601  N   ASP A 242     -15.463  50.606 -29.079  1.00 28.22           N  
ATOM   1602  CA  ASP A 242     -15.152  51.055 -30.428  1.00 28.35           C  
ATOM   1603  C   ASP A 242     -13.811  50.465 -30.880  1.00 28.69           C  
ATOM   1604  O   ASP A 242     -12.817  51.176 -30.998  1.00 29.64           O  
ATOM   1605  CB  ASP A 242     -15.131  52.582 -30.501  1.00 28.67           C  
ATOM   1606  CG  ASP A 242     -15.106  53.105 -31.937  1.00 29.28           C  
ATOM   1607  OD1 ASP A 242     -14.657  54.241 -32.146  1.00 29.63           O  
ATOM   1608  OD2 ASP A 242     -15.537  52.397 -32.865  1.00 29.79           O1-
ATOM   1609  N   ASN A 243     -13.789  49.161 -31.109  1.00 27.38           N  
ATOM   1610  CA  ASN A 243     -12.593  48.474 -31.561  1.00 26.81           C  
ATOM   1611  C   ASN A 243     -12.975  47.411 -32.620  1.00 27.17           C  
ATOM   1612  O   ASN A 243     -14.058  47.490 -33.193  1.00 26.72           O  
ATOM   1613  CB  ASN A 243     -11.843  47.881 -30.357  1.00 26.63           C  
ATOM   1614  CG  ASN A 243     -12.707  46.932 -29.518  1.00 27.29           C  
ATOM   1615  ND2 ASN A 243     -12.209  46.575 -28.331  1.00 25.94           N  
ATOM   1616  OD1 ASN A 243     -13.801  46.512 -29.939  1.00 28.02           O  
ATOM   1617  N   ARG A 244     -12.118  46.421 -32.870  1.00 26.61           N  
ATOM   1618  CA  ARG A 244     -12.433  45.454 -33.892  1.00 27.21           C  
ATOM   1619  C   ARG A 244     -13.712  44.699 -33.601  1.00 28.17           C  
ATOM   1620  O   ARG A 244     -14.570  44.611 -34.466  1.00 28.91           O  
ATOM   1621  CB  ARG A 244     -11.292  44.467 -34.125  1.00 27.40           C  
ATOM   1622  CG  ARG A 244     -11.614  43.462 -35.231  1.00 26.67           C  
ATOM   1623  CD  ARG A 244     -10.460  42.530 -35.536  1.00 26.15           C  
ATOM   1624  NE  ARG A 244     -10.185  41.549 -34.482  1.00 25.86           N  
ATOM   1625  CZ  ARG A 244     -10.948  40.493 -34.191  1.00 26.73           C  
ATOM   1626  NH1 ARG A 244     -12.095  40.251 -34.837  1.00 26.98           N1+
ATOM   1627  NH2 ARG A 244     -10.575  39.675 -33.222  1.00 26.30           N  
ATOM   1628  N   THR A 245     -13.840  44.151 -32.395  1.00 29.28           N  
ATOM   1629  CA  THR A 245     -14.958  43.242 -32.074  1.00 29.37           C  
ATOM   1630  C   THR A 245     -16.135  43.909 -31.344  1.00 30.24           C  
ATOM   1631  O   THR A 245     -17.189  43.318 -31.187  1.00 31.08           O  
ATOM   1632  CB  THR A 245     -14.477  42.062 -31.216  1.00 29.20           C  
ATOM   1633  CG2 THR A 245     -13.259  41.388 -31.823  1.00 28.50           C  
ATOM   1634  OG1 THR A 245     -14.124  42.540 -29.923  1.00 30.36           O  
ATOM   1635  N   GLY A 246     -15.969  45.143 -30.892  1.00 31.50           N  
ATOM   1636  CA  GLY A 246     -17.028  45.783 -30.127  1.00 31.05           C  
ATOM   1637  C   GLY A 246     -17.089  45.257 -28.710  1.00 31.54           C  
ATOM   1638  O   GLY A 246     -17.973  45.661 -27.952  1.00 34.16           O  
ATOM   1639  N   ILE A 247     -16.155  44.365 -28.370  1.00 31.03           N  
ATOM   1640  CA  ILE A 247     -16.047  43.713 -27.058  1.00 32.37           C  
ATOM   1641  C   ILE A 247     -14.653  44.055 -26.511  1.00 33.29           C  
ATOM   1642  O   ILE A 247     -13.740  44.314 -27.287  1.00 32.62           O  
ATOM   1643  CB  ILE A 247     -16.363  42.168 -27.145  1.00 32.66           C  
ATOM   1644  CG1 ILE A 247     -17.742  41.856 -26.517  1.00 35.39           C  
ATOM   1645  CG2 ILE A 247     -15.296  41.290 -26.510  1.00 31.74           C  
ATOM   1646  CD1 ILE A 247     -17.902  40.545 -25.687  1.00 34.50           C  
ATOM   1647  N   LEU A 248     -14.493  44.093 -25.186  1.00 34.91           N  
ATOM   1648  CA  LEU A 248     -13.177  44.307 -24.552  1.00 35.98           C  
ATOM   1649  C   LEU A 248     -12.718  42.961 -24.023  1.00 38.93           C  
ATOM   1650  O   LEU A 248     -13.487  42.290 -23.346  1.00 40.39           O  
ATOM   1651  CB  LEU A 248     -13.262  45.305 -23.388  1.00 33.62           C  
ATOM   1652  CG  LEU A 248     -13.865  46.697 -23.541  1.00 31.53           C  
ATOM   1653  CD1 LEU A 248     -14.173  47.266 -22.174  1.00 30.90           C  
ATOM   1654  CD2 LEU A 248     -12.932  47.625 -24.293  1.00 31.55           C  
ATOM   1655  N   THR A 249     -11.489  42.539 -24.315  1.00 43.26           N  
ATOM   1656  CA  THR A 249     -11.056  41.211 -23.833  1.00 45.65           C  
ATOM   1657  C   THR A 249     -10.733  41.257 -22.354  1.00 45.78           C  
ATOM   1658  O   THR A 249     -10.745  40.218 -21.708  1.00 48.48           O  
ATOM   1659  CB  THR A 249      -9.760  40.689 -24.460  1.00 47.90           C  
ATOM   1660  CG2 THR A 249      -9.889  40.423 -25.978  1.00 48.22           C  
ATOM   1661  OG1 THR A 249      -8.723  41.634 -24.159  1.00 50.14           O  
ATOM   1662  N   GLY A 250     -10.406  42.440 -21.835  1.00 42.60           N  
ATOM   1663  CA  GLY A 250     -10.123  42.587 -20.424  1.00 40.36           C  
ATOM   1664  C   GLY A 250      -9.905  44.020 -20.022  1.00 40.03           C  
ATOM   1665  O   GLY A 250     -10.151  44.919 -20.819  1.00 41.73           O  
ATOM   1666  N   PRO A 251      -9.423  44.244 -18.779  1.00 40.67           N  
ATOM   1667  CA  PRO A 251      -9.230  45.589 -18.211  1.00 39.34           C  
ATOM   1668  C   PRO A 251      -8.129  46.445 -18.847  1.00 38.53           C  
ATOM   1669  O   PRO A 251      -8.047  47.628 -18.547  1.00 37.74           O  
ATOM   1670  CB  PRO A 251      -8.905  45.305 -16.740  1.00 38.78           C  
ATOM   1671  CG  PRO A 251      -8.379  43.918 -16.715  1.00 38.90           C  
ATOM   1672  CD  PRO A 251      -9.092  43.186 -17.801  1.00 40.15           C  
ATOM   1673  N   ASP A 252      -7.307  45.869 -19.718  1.00 39.75           N  
ATOM   1674  CA  ASP A 252      -6.205  46.619 -20.352  1.00 40.81           C  
ATOM   1675  C   ASP A 252      -6.541  47.337 -21.686  1.00 40.99           C  
ATOM   1676  O   ASP A 252      -5.720  48.092 -22.205  1.00 41.65           O  
ATOM   1677  CB  ASP A 252      -4.960  45.723 -20.505  1.00 40.92           C  
ATOM   1678  CG  ASP A 252      -4.368  45.321 -19.162  0.50 41.34           C  
ATOM   1679  OD1 ASP A 252      -4.396  46.132 -18.206  0.50 40.40           O  
ATOM   1680  OD2 ASP A 252      -3.875  44.186 -19.064  0.50 41.99           O1-
ATOM   1681  N   ASP A 253      -7.738  47.111 -22.225  1.00 39.27           N  
ATOM   1682  CA  ASP A 253      -8.120  47.679 -23.510  1.00 36.93           C  
ATOM   1683  C   ASP A 253      -8.581  49.107 -23.300  1.00 35.49           C  
ATOM   1684  O   ASP A 253      -9.554  49.309 -22.591  1.00 37.03           O  
ATOM   1685  CB  ASP A 253      -9.236  46.839 -24.119  1.00 36.84           C  
ATOM   1686  CG  ASP A 253      -9.605  47.259 -25.541  1.00 37.96           C  
ATOM   1687  OD1 ASP A 253      -9.398  48.434 -25.934  1.00 36.71           O  
ATOM   1688  OD2 ASP A 253     -10.133  46.381 -26.267  1.00 39.85           O1-
ATOM   1689  N   PRO A 254      -7.895  50.106 -23.914  1.00 34.45           N  
ATOM   1690  CA  PRO A 254      -8.308  51.491 -23.618  1.00 32.94           C  
ATOM   1691  C   PRO A 254      -9.380  52.059 -24.561  1.00 31.64           C  
ATOM   1692  O   PRO A 254      -9.606  53.276 -24.559  1.00 32.27           O  
ATOM   1693  CB  PRO A 254      -6.993  52.275 -23.776  1.00 31.05           C  
ATOM   1694  CG  PRO A 254      -6.292  51.559 -24.874  1.00 31.51           C  
ATOM   1695  CD  PRO A 254      -6.697  50.091 -24.789  1.00 33.25           C  
ATOM   1696  N   SER A 255     -10.025  51.208 -25.355  1.00 30.48           N  
ATOM   1697  CA  SER A 255     -10.961  51.696 -26.369  1.00 30.80           C  
ATOM   1698  C   SER A 255     -12.119  52.416 -25.718  1.00 31.44           C  
ATOM   1699  O   SER A 255     -12.595  51.986 -24.663  1.00 33.22           O  
ATOM   1700  CB  SER A 255     -11.506  50.554 -27.220  1.00 29.63           C  
ATOM   1701  OG  SER A 255     -10.454  49.841 -27.828  1.00 29.03           O  
ATOM   1702  N   ARG A 256     -12.571  53.505 -26.333  1.00 30.32           N  
ATOM   1703  CA  ARG A 256     -13.767  54.188 -25.846  1.00 30.00           C  
ATOM   1704  C   ARG A 256     -14.983  53.244 -25.859  1.00 29.54           C  
ATOM   1705  O   ARG A 256     -15.154  52.454 -26.789  1.00 29.90           O  
ATOM   1706  CB  ARG A 256     -14.052  55.435 -26.683  1.00 29.98           C  
ATOM   1707  CG  ARG A 256     -15.088  56.374 -26.072  1.00 30.57           C  
ATOM   1708  CD  ARG A 256     -15.401  57.576 -26.961  1.00 30.52           C  
ATOM   1709  NE  ARG A 256     -14.238  58.439 -27.130  1.00 31.10           N  
ATOM   1710  CZ  ARG A 256     -13.446  58.437 -28.195  1.00 30.57           C  
ATOM   1711  NH1 ARG A 256     -13.698  57.620 -29.194  1.00 30.70           N1+
ATOM   1712  NH2 ARG A 256     -12.408  59.258 -28.260  1.00 30.41           N  
ATOM   1713  N   VAL A 257     -15.797  53.314 -24.809  1.00 28.83           N  
ATOM   1714  CA  VAL A 257     -17.079  52.616 -24.769  1.00 27.92           C  
ATOM   1715  C   VAL A 257     -18.142  53.647 -25.192  1.00 28.92           C  
ATOM   1716  O   VAL A 257     -18.203  54.752 -24.651  1.00 29.82           O  
ATOM   1717  CB  VAL A 257     -17.335  51.976 -23.396  1.00 27.01           C  
ATOM   1718  CG1 VAL A 257     -18.750  51.444 -23.298  1.00 25.97           C  
ATOM   1719  CG2 VAL A 257     -16.317  50.864 -23.136  1.00 26.56           C  
ATOM   1720  N   ILE A 258     -18.951  53.284 -26.181  1.00 28.38           N  
ATOM   1721  CA  ILE A 258     -19.824  54.217 -26.883  1.00 27.94           C  
ATOM   1722  C   ILE A 258     -21.207  53.617 -27.058  1.00 29.70           C  
ATOM   1723  O   ILE A 258     -21.384  52.390 -26.877  1.00 30.62           O  
ATOM   1724  CB  ILE A 258     -19.270  54.558 -28.296  1.00 27.22           C  
ATOM   1725  CG1 ILE A 258     -18.996  53.290 -29.129  1.00 26.61           C  
ATOM   1726  CG2 ILE A 258     -17.985  55.349 -28.183  1.00 27.52           C  
ATOM   1727  CD1 ILE A 258     -18.822  53.528 -30.611  1.00 25.43           C  
ATOM   1728  N   ASP A 259     -22.173  54.475 -27.413  1.00 29.31           N  
ATOM   1729  CA  ASP A 259     -23.496  54.025 -27.831  1.00 28.43           C  
ATOM   1730  C   ASP A 259     -23.956  54.821 -29.034  1.00 28.70           C  
ATOM   1731  O   ASP A 259     -25.102  54.703 -29.458  1.00 29.28           O  
ATOM   1732  CB  ASP A 259     -24.507  54.099 -26.687  1.00 29.43           C  
ATOM   1733  CG  ASP A 259     -24.981  55.544 -26.348  1.00 30.30           C  
ATOM   1734  OD1 ASP A 259     -24.594  56.529 -26.987  1.00 29.02           O  
ATOM   1735  OD2 ASP A 259     -25.793  55.682 -25.407  1.00 32.19           O1-
ATOM   1736  N   ASN A 260     -23.044  55.636 -29.565  1.00 28.71           N  
ATOM   1737  CA  ASN A 260     -23.295  56.534 -30.686  1.00 28.45           C  
ATOM   1738  C   ASN A 260     -22.009  56.600 -31.507  1.00 28.15           C  
ATOM   1739  O   ASN A 260     -20.935  56.638 -30.933  1.00 29.57           O  
ATOM   1740  CB  ASN A 260     -23.691  57.899 -30.144  1.00 28.78           C  
ATOM   1741  CG  ASN A 260     -24.251  58.819 -31.203  1.00 31.08           C  
ATOM   1742  ND2 ASN A 260     -23.372  59.494 -31.923  1.00 33.34           N  
ATOM   1743  OD1 ASN A 260     -25.466  58.938 -31.367  1.00 33.18           O  
ATOM   1744  N   LYS A 261     -22.096  56.578 -32.833  1.00 27.41           N  
ATOM   1745  CA  LYS A 261     -20.899  56.510 -33.693  1.00 26.77           C  
ATOM   1746  C   LYS A 261     -21.168  57.102 -35.073  1.00 27.63           C  
ATOM   1747  O   LYS A 261     -22.107  56.679 -35.783  1.00 28.33           O  
ATOM   1748  CB  LYS A 261     -20.429  55.064 -33.810  1.00 25.75           C  
ATOM   1749  CG  LYS A 261     -19.196  54.816 -34.658  1.00 26.33           C  
ATOM   1750  CD  LYS A 261     -18.727  53.359 -34.520  1.00 25.94           C  
ATOM   1751  CE  LYS A 261     -17.602  52.973 -35.473  1.00 26.42           C  
ATOM   1752  NZ  LYS A 261     -16.393  53.863 -35.522  1.00 26.24           N1+
ATOM   1753  N   ILE A 262     -20.357  58.091 -35.449  1.00 27.13           N  
ATOM   1754  CA  ILE A 262     -20.457  58.703 -36.775  1.00 27.29           C  
ATOM   1755  C   ILE A 262     -19.989  57.711 -37.860  1.00 28.01           C  
ATOM   1756  O   ILE A 262     -18.999  56.986 -37.668  1.00 29.03           O  
ATOM   1757  CB  ILE A 262     -19.692  60.046 -36.841  1.00 26.71           C  
ATOM   1758  CG1 ILE A 262     -20.109  60.827 -38.091  1.00 26.37           C  
ATOM   1759  CG2 ILE A 262     -18.182  59.837 -36.752  1.00 25.94           C  
ATOM   1760  CD1 ILE A 262     -19.498  62.205 -38.182  1.00 25.87           C  
ATOM   1761  N   THR A 263     -20.711  57.656 -38.981  1.00 27.89           N  
ATOM   1762  CA  THR A 263     -20.354  56.747 -40.095  1.00 28.32           C  
ATOM   1763  C   THR A 263     -20.561  57.411 -41.452  1.00 28.89           C  
ATOM   1764  O   THR A 263     -21.418  58.292 -41.600  1.00 29.22           O  
ATOM   1765  CB  THR A 263     -21.199  55.467 -40.129  1.00 27.50           C  
ATOM   1766  CG2 THR A 263     -21.207  54.743 -38.805  1.00 27.23           C  
ATOM   1767  OG1 THR A 263     -22.535  55.825 -40.473  1.00 28.73           O  
ATOM   1768  N   GLY A 264     -19.772  56.984 -42.435  1.00 28.92           N  
ATOM   1769  CA  GLY A 264     -19.900  57.472 -43.807  1.00 28.97           C  
ATOM   1770  C   GLY A 264     -19.967  56.325 -44.807  1.00 29.34           C  
ATOM   1771  O   GLY A 264     -19.724  55.157 -44.441  1.00 30.37           O  
ATOM   1772  N   PRO A 265     -20.294  56.640 -46.073  1.00 28.24           N  
ATOM   1773  CA  PRO A 265     -20.360  55.658 -47.152  1.00 27.36           C  
ATOM   1774  C   PRO A 265     -19.221  54.613 -47.142  1.00 27.04           C  
ATOM   1775  O   PRO A 265     -18.029  54.960 -47.109  1.00 26.73           O  
ATOM   1776  CB  PRO A 265     -20.309  56.532 -48.399  1.00 27.42           C  
ATOM   1777  CG  PRO A 265     -21.064  57.752 -47.977  1.00 28.28           C  
ATOM   1778  CD  PRO A 265     -20.694  57.982 -46.539  1.00 28.18           C  
ATOM   1779  N   ALA A 266     -19.632  53.342 -47.155  1.00 26.34           N  
ATOM   1780  CA  ALA A 266     -18.759  52.158 -47.171  1.00 26.35           C  
ATOM   1781  C   ALA A 266     -18.107  51.844 -45.827  1.00 26.04           C  
ATOM   1782  O   ALA A 266     -17.330  50.866 -45.722  1.00 26.81           O  
ATOM   1783  CB  ALA A 266     -17.712  52.221 -48.282  1.00 26.35           C  
ATOM   1784  N   ASP A 267     -18.413  52.646 -44.806  1.00 24.44           N  
ATOM   1785  CA  ASP A 267     -17.911  52.332 -43.477  1.00 24.03           C  
ATOM   1786  C   ASP A 267     -18.630  51.085 -42.957  1.00 23.92           C  
ATOM   1787  O   ASP A 267     -19.838  50.942 -43.145  1.00 25.08           O  
ATOM   1788  CB  ASP A 267     -18.107  53.502 -42.513  1.00 22.82           C  
ATOM   1789  CG  ASP A 267     -16.936  54.419 -42.446  0.50 21.73           C  
ATOM   1790  OD1 ASP A 267     -15.889  54.124 -43.034  0.50 21.39           O  
ATOM   1791  OD2 ASP A 267     -17.074  55.444 -41.773  0.50 21.52           O1-
ATOM   1792  N   SER A 268     -17.889  50.186 -42.314  1.00 23.72           N  
ATOM   1793  CA  SER A 268     -18.492  49.049 -41.621  1.00 23.64           C  
ATOM   1794  C   SER A 268     -17.847  48.799 -40.266  1.00 24.42           C  
ATOM   1795  O   SER A 268     -16.631  48.891 -40.108  1.00 24.88           O  
ATOM   1796  CB  SER A 268     -18.444  47.784 -42.475  1.00 23.38           C  
ATOM   1797  OG  SER A 268     -17.110  47.408 -42.782  1.00 22.94           O  
ATOM   1798  N   PHE A 269     -18.679  48.506 -39.278  1.00 25.53           N  
ATOM   1799  CA  PHE A 269     -18.206  48.062 -37.966  1.00 25.66           C  
ATOM   1800  C   PHE A 269     -19.245  47.103 -37.417  1.00 26.21           C  
ATOM   1801  O   PHE A 269     -20.369  47.039 -37.941  1.00 26.57           O  
ATOM   1802  CB  PHE A 269     -17.984  49.247 -37.012  1.00 25.33           C  
ATOM   1803  CG  PHE A 269     -19.250  49.977 -36.614  1.00 24.88           C  
ATOM   1804  CD1 PHE A 269     -19.918  49.651 -35.427  1.00 24.44           C  
ATOM   1805  CD2 PHE A 269     -19.759  51.004 -37.400  1.00 24.89           C  
ATOM   1806  CE1 PHE A 269     -21.076  50.317 -35.046  1.00 24.02           C  
ATOM   1807  CE2 PHE A 269     -20.920  51.675 -37.018  1.00 25.14           C  
ATOM   1808  CZ  PHE A 269     -21.580  51.330 -35.844  1.00 24.36           C  
ATOM   1809  N   GLY A 270     -18.887  46.372 -36.371  1.00 26.34           N  
ATOM   1810  CA  GLY A 270     -19.826  45.462 -35.747  1.00 27.20           C  
ATOM   1811  C   GLY A 270     -19.484  45.272 -34.294  1.00 28.33           C  
ATOM   1812  O   GLY A 270     -18.379  45.618 -33.854  1.00 28.93           O  
ATOM   1813  N   PHE A 271     -20.435  44.710 -33.554  1.00 27.40           N  
ATOM   1814  CA  PHE A 271     -20.300  44.507 -32.127  1.00 26.41           C  
ATOM   1815  C   PHE A 271     -21.324  43.512 -31.602  1.00 27.01           C  
ATOM   1816  O   PHE A 271     -22.306  43.198 -32.279  1.00 27.77           O  
ATOM   1817  CB  PHE A 271     -20.478  45.834 -31.396  1.00 25.77           C  
ATOM   1818  CG  PHE A 271     -21.836  46.465 -31.575  1.00 25.11           C  
ATOM   1819  CD1 PHE A 271     -22.912  46.091 -30.776  1.00 24.63           C  
ATOM   1820  CD2 PHE A 271     -22.029  47.459 -32.522  1.00 24.94           C  
ATOM   1821  CE1 PHE A 271     -24.158  46.688 -30.936  1.00 25.06           C  
ATOM   1822  CE2 PHE A 271     -23.274  48.062 -32.682  1.00 25.10           C  
ATOM   1823  CZ  PHE A 271     -24.343  47.678 -31.889  1.00 24.70           C  
ATOM   1824  N   GLN A 272     -21.085  43.036 -30.384  1.00 27.30           N  
ATOM   1825  CA  GLN A 272     -22.010  42.181 -29.666  1.00 27.32           C  
ATOM   1826  C   GLN A 272     -22.434  42.897 -28.383  1.00 27.87           C  
ATOM   1827  O   GLN A 272     -21.670  43.679 -27.814  1.00 28.59           O  
ATOM   1828  CB  GLN A 272     -21.367  40.838 -29.380  1.00 26.08           C  
ATOM   1829  CG  GLN A 272     -21.015  40.122 -30.660  1.00 26.65           C  
ATOM   1830  CD  GLN A 272     -20.419  38.743 -30.444  1.00 28.55           C  
ATOM   1831  NE2 GLN A 272     -20.342  37.953 -31.526  1.00 28.28           N  
ATOM   1832  OE1 GLN A 272     -20.031  38.377 -29.328  1.00 30.00           O  
ATOM   1833  N   ILE A 273     -23.667  42.654 -27.966  1.00 28.18           N  
ATOM   1834  CA  ILE A 273     -24.207  43.168 -26.710  1.00 28.87           C  
ATOM   1835  C   ILE A 273     -25.014  42.067 -26.034  1.00 29.65           C  
ATOM   1836  O   ILE A 273     -25.429  41.101 -26.687  1.00 30.00           O  
ATOM   1837  CB  ILE A 273     -25.140  44.361 -26.929  1.00 29.19           C  
ATOM   1838  CG1 ILE A 273     -26.174  44.037 -28.011  1.00 28.44           C  
ATOM   1839  CG2 ILE A 273     -24.340  45.618 -27.257  1.00 28.74           C  
ATOM   1840  CD1 ILE A 273     -27.217  45.115 -28.151  1.00 29.56           C  
ATOM   1841  N   ILE A 274     -25.234  42.207 -24.734  1.00 29.80           N  
ATOM   1842  CA  ILE A 274     -26.125  41.288 -24.031  1.00 30.26           C  
ATOM   1843  C   ILE A 274     -27.476  41.975 -23.898  1.00 30.71           C  
ATOM   1844  O   ILE A 274     -27.610  42.986 -23.212  1.00 30.14           O  
ATOM   1845  CB  ILE A 274     -25.557  40.832 -22.673  1.00 30.28           C  
ATOM   1846  CG1 ILE A 274     -24.194  40.123 -22.862  1.00 30.62           C  
ATOM   1847  CG2 ILE A 274     -26.576  39.973 -21.930  1.00 30.48           C  
ATOM   1848  CD1 ILE A 274     -24.171  38.931 -23.813  1.00 30.35           C  
ATOM   1849  N   ALA A 275     -28.477  41.434 -24.583  1.00 31.32           N  
ATOM   1850  CA  ALA A 275     -29.754  42.125 -24.695  1.00 32.11           C  
ATOM   1851  C   ALA A 275     -30.343  42.459 -23.310  1.00 33.67           C  
ATOM   1852  O   ALA A 275     -30.564  41.576 -22.457  1.00 34.48           O  
ATOM   1853  CB  ALA A 275     -30.717  41.321 -25.545  1.00 32.84           C  
ATOM   1854  N   GLY A 276     -30.551  43.747 -23.081  1.00 32.79           N  
ATOM   1855  CA  GLY A 276     -31.125  44.201 -21.833  1.00 33.72           C  
ATOM   1856  C   GLY A 276     -30.240  44.063 -20.600  1.00 35.08           C  
ATOM   1857  O   GLY A 276     -30.713  44.269 -19.480  1.00 37.24           O  
ATOM   1858  N   GLU A 277     -28.963  43.721 -20.782  1.00 33.94           N  
ATOM   1859  CA  GLU A 277     -28.024  43.623 -19.657  1.00 32.93           C  
ATOM   1860  C   GLU A 277     -27.995  44.908 -18.829  1.00 33.01           C  
ATOM   1861  O   GLU A 277     -27.683  46.009 -19.342  1.00 33.33           O  
ATOM   1862  CB  GLU A 277     -26.627  43.295 -20.155  1.00 32.89           C  
ATOM   1863  CG  GLU A 277     -25.630  42.965 -19.073  1.00 34.02           C  
ATOM   1864  CD  GLU A 277     -24.278  42.596 -19.639  1.00 35.47           C  
ATOM   1865  OE1 GLU A 277     -23.770  43.325 -20.547  1.00 36.78           O  
ATOM   1866  OE2 GLU A 277     -23.736  41.573 -19.163  1.00 35.38           O1-
ATOM   1867  N   GLY A 278     -28.351  44.742 -17.555  1.00 32.06           N  
ATOM   1868  CA  GLY A 278     -28.321  45.803 -16.556  1.00 30.94           C  
ATOM   1869  C   GLY A 278     -29.417  46.829 -16.694  1.00 30.50           C  
ATOM   1870  O   GLY A 278     -29.493  47.770 -15.886  1.00 31.70           O  
ATOM   1871  N   VAL A 279     -30.257  46.664 -17.709  1.00 29.67           N  
ATOM   1872  CA  VAL A 279     -31.332  47.619 -17.991  1.00 31.20           C  
ATOM   1873  C   VAL A 279     -32.732  46.961 -18.075  1.00 32.42           C  
ATOM   1874  O   VAL A 279     -33.759  47.656 -17.986  1.00 32.61           O  
ATOM   1875  CB  VAL A 279     -31.052  48.443 -19.281  1.00 31.46           C  
ATOM   1876  CG1 VAL A 279     -29.795  49.284 -19.143  1.00 31.62           C  
ATOM   1877  CG2 VAL A 279     -30.910  47.543 -20.494  1.00 31.24           C  
ATOM   1878  N   GLY A 280     -32.770  45.636 -18.255  1.00 31.45           N  
ATOM   1879  CA  GLY A 280     -34.025  44.898 -18.361  1.00 31.79           C  
ATOM   1880  C   GLY A 280     -34.760  44.974 -19.700  1.00 31.93           C  
ATOM   1881  O   GLY A 280     -34.253  45.512 -20.689  1.00 32.86           O  
ATOM   1882  N   ALA A 281     -35.969  44.433 -19.723  1.00 30.73           N  
ATOM   1883  CA  ALA A 281     -36.733  44.309 -20.948  1.00 31.03           C  
ATOM   1884  C   ALA A 281     -37.293  45.642 -21.439  1.00 31.65           C  
ATOM   1885  O   ALA A 281     -37.541  46.556 -20.647  1.00 31.78           O  
ATOM   1886  CB  ALA A 281     -37.851  43.309 -20.730  1.00 31.75           C  
ATOM   1887  N   GLY A 282     -37.495  45.763 -22.747  1.00 31.86           N  
ATOM   1888  CA  GLY A 282     -38.089  46.987 -23.285  1.00 32.86           C  
ATOM   1889  C   GLY A 282     -38.061  47.097 -24.794  1.00 33.87           C  
ATOM   1890  O   GLY A 282     -37.398  46.297 -25.482  1.00 34.91           O  
ATOM   1891  N   ALA A 283     -38.800  48.081 -25.305  1.00 32.85           N  
ATOM   1892  CA  ALA A 283     -38.789  48.402 -26.720  1.00 33.50           C  
ATOM   1893  C   ALA A 283     -37.738  49.478 -26.911  1.00 35.06           C  
ATOM   1894  O   ALA A 283     -38.050  50.675 -26.985  1.00 36.73           O  
ATOM   1895  CB  ALA A 283     -40.151  48.880 -27.188  1.00 31.61           C  
ATOM   1896  N   TRP A 284     -36.486  49.035 -26.981  1.00 35.46           N  
ATOM   1897  CA  TRP A 284     -35.337  49.927 -27.086  1.00 34.87           C  
ATOM   1898  C   TRP A 284     -35.116  50.429 -28.490  1.00 34.95           C  
ATOM   1899  O   TRP A 284     -34.786  49.641 -29.380  1.00 35.20           O  
ATOM   1900  CB  TRP A 284     -34.094  49.205 -26.587  1.00 34.00           C  
ATOM   1901  CG  TRP A 284     -34.192  48.690 -25.166  1.00 33.97           C  
ATOM   1902  CD1 TRP A 284     -34.460  47.393 -24.757  1.00 34.49           C  
ATOM   1903  CD2 TRP A 284     -34.007  49.446 -23.913  1.00 34.20           C  
ATOM   1904  CE2 TRP A 284     -34.192  48.478 -22.820  1.00 34.19           C  
ATOM   1905  CE3 TRP A 284     -33.713  50.769 -23.598  1.00 33.80           C  
ATOM   1906  NE1 TRP A 284     -34.456  47.290 -23.386  1.00 34.32           N  
ATOM   1907  CZ2 TRP A 284     -34.086  48.843 -21.488  1.00 33.86           C  
ATOM   1908  CZ3 TRP A 284     -33.612  51.123 -22.253  1.00 33.67           C  
ATOM   1909  CH2 TRP A 284     -33.792  50.183 -21.225  1.00 34.31           C  
ATOM   1910  N   MET A 285     -35.294  51.739 -28.697  1.00 35.06           N  
ATOM   1911  CA  MET A 285     -35.027  52.375 -29.989  1.00 35.51           C  
ATOM   1912  C   MET A 285     -33.566  52.320 -30.413  1.00 35.92           C  
ATOM   1913  O   MET A 285     -32.656  52.455 -29.578  1.00 37.67           O  
ATOM   1914  CB  MET A 285     -35.402  53.839 -29.935  1.00 37.49           C  
ATOM   1915  CG  MET A 285     -36.886  54.115 -29.839  1.00 43.08           C  
ATOM   1916  SD  MET A 285     -37.188  55.894 -29.765  1.00 48.77           S  
ATOM   1917  CE  MET A 285     -36.398  56.410 -31.285  1.00 44.96           C  
ATOM   1918  N   TYR A 286     -33.337  52.111 -31.707  1.00 34.54           N  
ATOM   1919  CA  TYR A 286     -32.052  52.441 -32.326  1.00 33.12           C  
ATOM   1920  C   TYR A 286     -32.402  53.393 -33.457  1.00 33.59           C  
ATOM   1921  O   TYR A 286     -33.478  53.277 -34.053  1.00 34.69           O  
ATOM   1922  CB  TYR A 286     -31.303  51.207 -32.847  1.00 32.83           C  
ATOM   1923  CG  TYR A 286     -31.866  50.628 -34.121  1.00 33.48           C  
ATOM   1924  CD1 TYR A 286     -31.405  51.058 -35.373  1.00 32.57           C  
ATOM   1925  CD2 TYR A 286     -32.878  49.655 -34.081  1.00 33.87           C  
ATOM   1926  CE1 TYR A 286     -31.933  50.547 -36.548  1.00 32.70           C  
ATOM   1927  CE2 TYR A 286     -33.405  49.126 -35.252  1.00 33.89           C  
ATOM   1928  CZ  TYR A 286     -32.930  49.580 -36.480  1.00 34.13           C  
ATOM   1929  OH  TYR A 286     -33.457  49.060 -37.640  1.00 34.78           O  
ATOM   1930  N   HIS A 287     -31.523  54.341 -33.759  1.00 33.05           N  
ATOM   1931  CA  HIS A 287     -31.769  55.267 -34.860  1.00 32.53           C  
ATOM   1932  C   HIS A 287     -30.545  56.006 -35.271  1.00 33.02           C  
ATOM   1933  O   HIS A 287     -29.529  55.990 -34.565  1.00 35.26           O  
ATOM   1934  CB  HIS A 287     -32.848  56.257 -34.479  1.00 33.74           C  
ATOM   1935  CG  HIS A 287     -32.528  57.064 -33.257  1.00 35.50           C  
ATOM   1936  CD2 HIS A 287     -32.648  56.765 -31.907  1.00 37.22           C  
ATOM   1937  ND1 HIS A 287     -32.045  58.304 -33.325  1.00 36.78           N  
ATOM   1938  CE1 HIS A 287     -31.858  58.788 -32.083  1.00 37.16           C  
ATOM   1939  NE2 HIS A 287     -32.224  57.845 -31.216  1.00 37.99           N  
ATOM   1940  N   CYS A 288     -30.618  56.644 -36.434  1.00 31.86           N  
ATOM   1941  CA  CYS A 288     -29.639  57.635 -36.799  1.00 31.31           C  
ATOM   1942  C   CYS A 288     -29.947  58.838 -35.923  1.00 31.70           C  
ATOM   1943  O   CYS A 288     -31.112  59.201 -35.773  1.00 32.97           O  
ATOM   1944  CB  CYS A 288     -29.727  58.020 -38.263  1.00 30.52           C  
ATOM   1945  SG  CYS A 288     -28.523  59.308 -38.653  1.00 30.47           S  
ATOM   1946  N   HIS A 289     -28.918  59.447 -35.342  1.00 31.35           N  
ATOM   1947  CA  HIS A 289     -29.132  60.527 -34.391  1.00 31.40           C  
ATOM   1948  C   HIS A 289     -29.036  61.882 -35.047  1.00 31.58           C  
ATOM   1949  O   HIS A 289     -29.173  62.893 -34.367  1.00 31.56           O  
ATOM   1950  CB  HIS A 289     -28.196  60.393 -33.174  1.00 31.70           C  
ATOM   1951  CG  HIS A 289     -28.778  60.926 -31.869  1.00 32.69           C  
ATOM   1952  CD2 HIS A 289     -28.944  60.314 -30.623  1.00 33.33           C  
ATOM   1953  ND1 HIS A 289     -29.240  62.197 -31.729  1.00 32.99           N  
ATOM   1954  CE1 HIS A 289     -29.685  62.384 -30.467  1.00 33.00           C  
ATOM   1955  NE2 HIS A 289     -29.501  61.235 -29.788  1.00 34.21           N  
ATOM   1956  N   VAL A 290     -28.805  61.930 -36.364  1.00 31.63           N  
ATOM   1957  CA  VAL A 290     -28.881  63.203 -37.098  1.00 31.55           C  
ATOM   1958  C   VAL A 290     -30.347  63.607 -37.017  1.00 32.30           C  
ATOM   1959  O   VAL A 290     -31.209  62.884 -37.487  1.00 33.11           O  
ATOM   1960  CB  VAL A 290     -28.439  63.081 -38.569  1.00 30.82           C  
ATOM   1961  CG1 VAL A 290     -28.644  64.395 -39.298  1.00 31.09           C  
ATOM   1962  CG2 VAL A 290     -26.983  62.697 -38.666  1.00 31.74           C  
ATOM   1963  N   GLN A 291     -30.628  64.762 -36.433  1.00 32.97           N  
ATOM   1964  CA  GLN A 291     -31.999  65.078 -36.012  1.00 33.12           C  
ATOM   1965  C   GLN A 291     -33.087  64.937 -37.075  1.00 33.72           C  
ATOM   1966  O   GLN A 291     -34.143  64.356 -36.788  1.00 34.58           O  
ATOM   1967  CB  GLN A 291     -32.062  66.431 -35.304  1.00 32.76           C  
ATOM   1968  CG  GLN A 291     -31.331  66.422 -33.956  1.00 33.24           C  
ATOM   1969  CD  GLN A 291     -31.905  65.420 -32.957  1.00 33.18           C  
ATOM   1970  NE2 GLN A 291     -33.235  65.431 -32.786  1.00 33.05           N  
ATOM   1971  OE1 GLN A 291     -31.164  64.648 -32.344  1.00 32.73           O  
ATOM   1972  N   SER A 292     -32.833  65.419 -38.291  1.00 33.18           N  
ATOM   1973  CA  SER A 292     -33.859  65.331 -39.344  1.00 32.62           C  
ATOM   1974  C   SER A 292     -33.993  63.902 -39.868  1.00 32.37           C  
ATOM   1975  O   SER A 292     -35.068  63.523 -40.284  1.00 32.95           O  
ATOM   1976  CB  SER A 292     -33.638  66.339 -40.488  1.00 32.14           C  
ATOM   1977  OG  SER A 292     -32.482  66.029 -41.245  1.00 33.26           O  
ATOM   1978  N   HIS A 293     -32.912  63.128 -39.825  1.00 31.34           N  
ATOM   1979  CA  HIS A 293     -32.939  61.720 -40.211  1.00 32.76           C  
ATOM   1980  C   HIS A 293     -33.842  60.883 -39.334  1.00 34.92           C  
ATOM   1981  O   HIS A 293     -34.624  60.059 -39.849  1.00 35.62           O  
ATOM   1982  CB  HIS A 293     -31.539  61.129 -40.192  1.00 30.93           C  
ATOM   1983  CG  HIS A 293     -30.614  61.760 -41.178  1.00 31.45           C  
ATOM   1984  CD2 HIS A 293     -30.741  62.923 -41.934  1.00 31.64           C  
ATOM   1985  ND1 HIS A 293     -29.426  61.227 -41.494  1.00 30.54           N  
ATOM   1986  CE1 HIS A 293     -28.820  62.003 -42.396  1.00 30.40           C  
ATOM   1987  NE2 HIS A 293     -29.626  63.043 -42.665  1.00 31.50           N  
ATOM   1988  N   SER A 294     -33.751  61.054 -38.015  1.00 35.26           N  
ATOM   1989  CA  SER A 294     -34.617  60.289 -37.132  1.00 37.17           C  
ATOM   1990  C   SER A 294     -36.048  60.821 -37.272  1.00 37.98           C  
ATOM   1991  O   SER A 294     -37.005  60.037 -37.296  1.00 39.21           O  
ATOM   1992  CB  SER A 294     -34.136  60.342 -35.694  1.00 37.13           C  
ATOM   1993  OG  SER A 294     -34.061  61.689 -35.279  1.00 40.90           O  
ATOM   1994  N   ASP A 295     -36.188  62.143 -37.391  1.00 36.91           N  
ATOM   1995  CA  ASP A 295     -37.505  62.751 -37.584  1.00 36.97           C  
ATOM   1996  C   ASP A 295     -38.170  62.215 -38.839  1.00 39.00           C  
ATOM   1997  O   ASP A 295     -39.383  61.975 -38.847  1.00 40.13           O  
ATOM   1998  CB  ASP A 295     -37.413  64.269 -37.647  1.00 34.80           C  
ATOM   1999  CG  ASP A 295     -37.229  64.902 -36.280  1.00 34.28           C  
ATOM   2000  OD1 ASP A 295     -37.549  64.236 -35.269  1.00 35.13           O  
ATOM   2001  OD2 ASP A 295     -36.776  66.069 -36.221  1.00 33.53           O1-
ATOM   2002  N   MET A 296     -37.368  61.997 -39.880  1.00 39.71           N  
ATOM   2003  CA  MET A 296     -37.877  61.512 -41.156  1.00 39.77           C  
ATOM   2004  C   MET A 296     -37.834  59.995 -41.317  1.00 39.51           C  
ATOM   2005  O   MET A 296     -37.954  59.492 -42.436  1.00 42.06           O  
ATOM   2006  CB  MET A 296     -37.195  62.218 -42.330  1.00 41.88           C  
ATOM   2007  CG  MET A 296     -37.628  63.669 -42.483  1.00 46.24           C  
ATOM   2008  SD  MET A 296     -36.602  64.511 -43.700  1.00 54.58           S  
ATOM   2009  CE  MET A 296     -36.713  66.219 -43.126  1.00 48.84           C  
ATOM   2010  N   GLY A 297     -37.670  59.259 -40.222  1.00 36.60           N  
ATOM   2011  CA  GLY A 297     -37.915  57.828 -40.282  1.00 34.63           C  
ATOM   2012  C   GLY A 297     -36.797  56.833 -40.129  1.00 34.72           C  
ATOM   2013  O   GLY A 297     -37.060  55.618 -40.139  1.00 34.38           O  
ATOM   2014  N   MET A 298     -35.558  57.310 -39.979  1.00 33.55           N  
ATOM   2015  CA  MET A 298     -34.425  56.400 -39.765  1.00 31.84           C  
ATOM   2016  C   MET A 298     -34.392  55.863 -38.330  1.00 30.86           C  
ATOM   2017  O   MET A 298     -33.463  56.130 -37.587  1.00 29.58           O  
ATOM   2018  CB  MET A 298     -33.116  57.044 -40.179  1.00 31.05           C  
ATOM   2019  CG  MET A 298     -33.000  57.186 -41.683  1.00 32.51           C  
ATOM   2020  SD  MET A 298     -31.374  57.753 -42.220  1.00 35.78           S  
ATOM   2021  CE  MET A 298     -30.322  56.349 -41.810  1.00 32.44           C  
ATOM   2022  N   VAL A 299     -35.423  55.083 -37.987  1.00 30.39           N  
ATOM   2023  CA  VAL A 299     -35.703  54.592 -36.636  1.00 30.76           C  
ATOM   2024  C   VAL A 299     -36.177  53.138 -36.690  1.00 31.24           C  
ATOM   2025  O   VAL A 299     -36.891  52.731 -37.614  1.00 33.10           O  
ATOM   2026  CB  VAL A 299     -36.843  55.411 -35.972  1.00 30.93           C  
ATOM   2027  CG1 VAL A 299     -37.200  54.871 -34.600  1.00 32.47           C  
ATOM   2028  CG2 VAL A 299     -36.466  56.869 -35.841  1.00 31.51           C  
ATOM   2029  N   GLY A 300     -35.804  52.362 -35.686  1.00 30.58           N  
ATOM   2030  CA  GLY A 300     -36.266  50.994 -35.568  1.00 29.75           C  
ATOM   2031  C   GLY A 300     -36.265  50.599 -34.113  1.00 30.03           C  
ATOM   2032  O   GLY A 300     -35.895  51.386 -33.259  1.00 31.68           O  
ATOM   2033  N   LEU A 301     -36.683  49.377 -33.822  1.00 29.58           N  
ATOM   2034  CA  LEU A 301     -36.776  48.947 -32.449  1.00 29.06           C  
ATOM   2035  C   LEU A 301     -36.007  47.671 -32.227  1.00 30.16           C  
ATOM   2036  O   LEU A 301     -36.055  46.746 -33.031  1.00 29.94           O  
ATOM   2037  CB  LEU A 301     -38.236  48.773 -32.044  1.00 28.90           C  
ATOM   2038  CG  LEU A 301     -39.173  49.993 -32.027  1.00 28.17           C  
ATOM   2039  CD1 LEU A 301     -40.610  49.589 -31.777  1.00 26.78           C  
ATOM   2040  CD2 LEU A 301     -38.731  51.003 -30.984  1.00 28.66           C  
ATOM   2041  N   PHE A 302     -35.254  47.660 -31.136  1.00 31.48           N  
ATOM   2042  CA  PHE A 302     -34.638  46.461 -30.607  1.00 31.81           C  
ATOM   2043  C   PHE A 302     -35.596  46.016 -29.483  1.00 33.66           C  
ATOM   2044  O   PHE A 302     -35.569  46.559 -28.364  1.00 36.46           O  
ATOM   2045  CB  PHE A 302     -33.236  46.791 -30.099  1.00 30.10           C  
ATOM   2046  CG  PHE A 302     -32.465  45.609 -29.606  1.00 29.99           C  
ATOM   2047  CD1 PHE A 302     -32.518  44.386 -30.269  1.00 30.48           C  
ATOM   2048  CD2 PHE A 302     -31.656  45.720 -28.478  1.00 30.49           C  
ATOM   2049  CE1 PHE A 302     -31.793  43.288 -29.806  1.00 30.61           C  
ATOM   2050  CE2 PHE A 302     -30.917  44.635 -28.010  1.00 30.44           C  
ATOM   2051  CZ  PHE A 302     -30.988  43.413 -28.674  1.00 30.97           C  
ATOM   2052  N   LEU A 303     -36.472  45.065 -29.801  1.00 32.42           N  
ATOM   2053  CA  LEU A 303     -37.506  44.600 -28.883  1.00 31.84           C  
ATOM   2054  C   LEU A 303     -36.960  43.515 -27.947  1.00 32.72           C  
ATOM   2055  O   LEU A 303     -36.784  42.348 -28.334  1.00 34.08           O  
ATOM   2056  CB  LEU A 303     -38.713  44.113 -29.684  1.00 31.17           C  
ATOM   2057  CG  LEU A 303     -39.406  45.179 -30.549  1.00 31.34           C  
ATOM   2058  CD1 LEU A 303     -40.404  44.573 -31.529  1.00 31.38           C  
ATOM   2059  CD2 LEU A 303     -40.105  46.218 -29.687  1.00 30.88           C  
ATOM   2060  N   VAL A 304     -36.670  43.899 -26.712  1.00 32.71           N  
ATOM   2061  CA  VAL A 304     -36.105  42.944 -25.777  1.00 33.69           C  
ATOM   2062  C   VAL A 304     -37.228  42.449 -24.861  1.00 35.84           C  
ATOM   2063  O   VAL A 304     -37.854  43.217 -24.123  1.00 36.31           O  
ATOM   2064  CB  VAL A 304     -34.874  43.500 -25.025  1.00 32.84           C  
ATOM   2065  CG1 VAL A 304     -34.195  42.402 -24.227  1.00 31.78           C  
ATOM   2066  CG2 VAL A 304     -33.868  44.074 -26.008  1.00 31.85           C  
ATOM   2067  N   LYS A 305     -37.483  41.152 -24.939  1.00 36.76           N  
ATOM   2068  CA  LYS A 305     -38.631  40.560 -24.278  1.00 38.94           C  
ATOM   2069  C   LYS A 305     -38.217  39.770 -23.054  1.00 41.36           C  
ATOM   2070  O   LYS A 305     -37.078  39.270 -22.976  1.00 41.26           O  
ATOM   2071  CB  LYS A 305     -39.353  39.618 -25.240  1.00 38.25           C  
ATOM   2072  CG  LYS A 305     -39.597  40.192 -26.625  1.00 37.89           C  
ATOM   2073  CD  LYS A 305     -39.997  39.113 -27.617  1.00 38.86           C  
ATOM   2074  CE  LYS A 305     -38.927  38.048 -27.798  1.00 37.64           C  
ATOM   2075  NZ  LYS A 305     -39.081  37.521 -29.172  1.00 38.54           N1+
ATOM   2076  N   LYS A 306     -39.146  39.665 -22.101  1.00 42.08           N  
ATOM   2077  CA  LYS A 306     -39.005  38.738 -20.989  1.00 43.64           C  
ATOM   2078  C   LYS A 306     -39.211  37.309 -21.512  1.00 45.11           C  
ATOM   2079  O   LYS A 306     -39.700  37.137 -22.639  1.00 43.47           O  
ATOM   2080  CB  LYS A 306     -40.027  39.077 -19.927  1.00 44.74           C  
ATOM   2081  CG  LYS A 306     -39.537  40.068 -18.895  1.00 44.95           C  
ATOM   2082  CD  LYS A 306     -40.703  40.915 -18.439  1.00 46.33           C  
ATOM   2083  CE  LYS A 306     -40.485  41.466 -17.045  1.00 48.73           C  
ATOM   2084  NZ  LYS A 306     -41.287  42.714 -16.897  1.00 51.15           N1+
ATOM   2085  N   PRO A 307     -38.831  36.274 -20.718  1.00 48.39           N  
ATOM   2086  CA  PRO A 307     -39.105  34.894 -21.204  1.00 48.50           C  
ATOM   2087  C   PRO A 307     -40.582  34.672 -21.539  1.00 51.67           C  
ATOM   2088  O   PRO A 307     -40.885  33.853 -22.414  1.00 55.66           O  
ATOM   2089  CB  PRO A 307     -38.677  34.004 -20.046  1.00 47.39           C  
ATOM   2090  CG  PRO A 307     -37.670  34.829 -19.286  1.00 49.13           C  
ATOM   2091  CD  PRO A 307     -38.068  36.274 -19.448  1.00 48.06           C  
ATOM   2092  N   ASP A 308     -41.484  35.417 -20.887  1.00 50.90           N  
ATOM   2093  CA  ASP A 308     -42.919  35.334 -21.201  1.00 50.74           C  
ATOM   2094  C   ASP A 308     -43.355  36.120 -22.441  1.00 50.11           C  
ATOM   2095  O   ASP A 308     -44.555  36.174 -22.746  1.00 50.79           O  
ATOM   2096  CB  ASP A 308     -43.776  35.747 -19.991  1.00 53.00           C  
ATOM   2097  CG  ASP A 308     -43.820  37.258 -19.757  1.00 55.22           C  
ATOM   2098  OD1 ASP A 308     -43.132  38.046 -20.451  1.00 55.95           O  
ATOM   2099  OD2 ASP A 308     -44.567  37.660 -18.846  1.00 57.35           O1-
ATOM   2100  N   GLY A 309     -42.401  36.747 -23.130  1.00 46.46           N  
ATOM   2101  CA  GLY A 309     -42.703  37.541 -24.315  1.00 43.89           C  
ATOM   2102  C   GLY A 309     -43.168  38.969 -24.053  1.00 43.81           C  
ATOM   2103  O   GLY A 309     -43.332  39.744 -25.000  1.00 44.21           O  
ATOM   2104  N   THR A 310     -43.389  39.345 -22.794  1.00 43.51           N  
ATOM   2105  CA  THR A 310     -43.816  40.731 -22.514  1.00 44.95           C  
ATOM   2106  C   THR A 310     -42.669  41.741 -22.600  1.00 43.70           C  
ATOM   2107  O   THR A 310     -41.493  41.429 -22.340  1.00 42.12           O  
ATOM   2108  CB  THR A 310     -44.540  40.923 -21.153  1.00 46.00           C  
ATOM   2109  CG2 THR A 310     -45.821  40.106 -21.076  1.00 46.81           C  
ATOM   2110  OG1 THR A 310     -43.667  40.560 -20.079  1.00 48.40           O  
ATOM   2111  N   ILE A 311     -43.055  42.955 -22.972  1.00 43.22           N  
ATOM   2112  CA  ILE A 311     -42.161  44.100 -23.079  1.00 42.09           C  
ATOM   2113  C   ILE A 311     -42.827  45.256 -22.322  1.00 43.10           C  
ATOM   2114  O   ILE A 311     -43.903  45.702 -22.722  1.00 43.90           O  
ATOM   2115  CB  ILE A 311     -41.930  44.486 -24.559  1.00 40.40           C  
ATOM   2116  CG1 ILE A 311     -41.302  43.322 -25.349  1.00 39.65           C  
ATOM   2117  CG2 ILE A 311     -41.073  45.726 -24.652  1.00 38.99           C  
ATOM   2118  CD1 ILE A 311     -41.372  43.475 -26.856  1.00 38.56           C  
ATOM   2119  N   PRO A 312     -42.213  45.726 -21.211  1.00 44.55           N  
ATOM   2120  CA  PRO A 312     -42.779  46.857 -20.445  1.00 44.11           C  
ATOM   2121  C   PRO A 312     -42.811  48.131 -21.300  1.00 46.01           C  
ATOM   2122  O   PRO A 312     -41.839  48.406 -22.003  1.00 46.67           O  
ATOM   2123  CB  PRO A 312     -41.809  47.002 -19.269  1.00 43.59           C  
ATOM   2124  CG  PRO A 312     -41.090  45.692 -19.171  1.00 43.31           C  
ATOM   2125  CD  PRO A 312     -40.989  45.192 -20.581  1.00 43.14           C  
ATOM   2126  N   GLY A 313     -43.903  48.900 -21.233  1.00 49.28           N  
ATOM   2127  CA  GLY A 313     -44.198  49.969 -22.219  1.00 52.94           C  
ATOM   2128  C   GLY A 313     -44.717  49.152 -23.384  1.00 60.98           C  
ATOM   2129  O   GLY A 313     -45.189  48.028 -23.160  1.00 68.93           O  
ATOM   2130  N   TYR A 314     -44.657  49.663 -24.614  1.00 61.78           N  
ATOM   2131  CA  TYR A 314     -44.926  48.820 -25.825  1.00 63.65           C  
ATOM   2132  C   TYR A 314     -46.266  48.049 -25.942  1.00 68.59           C  
ATOM   2133  O   TYR A 314     -46.636  47.283 -25.036  1.00 65.28           O  
ATOM   2134  CB  TYR A 314     -43.797  47.793 -26.030  1.00 56.60           C  
ATOM   2135  CG  TYR A 314     -43.852  47.252 -27.421  1.00 54.28           C  
ATOM   2136  CD1 TYR A 314     -43.646  48.120 -28.508  1.00 53.18           C  
ATOM   2137  CD2 TYR A 314     -44.147  45.899 -27.676  1.00 51.27           C  
ATOM   2138  CE1 TYR A 314     -43.714  47.668 -29.808  1.00 53.06           C  
ATOM   2139  CE2 TYR A 314     -44.214  45.430 -28.983  1.00 50.88           C  
ATOM   2140  CZ  TYR A 314     -43.995  46.326 -30.042  1.00 53.05           C  
ATOM   2141  OH  TYR A 314     -44.049  45.928 -31.353  1.00 52.80           O  
ATOM   2142  N   GLU A 315     -46.950  48.188 -27.086  1.00 77.94           N  
ATOM   2143  CA  GLU A 315     -48.245  47.496 -27.266  1.00 85.93           C  
ATOM   2144  C   GLU A 315     -48.308  46.265 -28.254  1.00 91.62           C  
ATOM   2145  O   GLU A 315     -48.179  45.126 -27.782  1.00 81.93           O  
ATOM   2146  CB  GLU A 315     -49.400  48.519 -27.396  1.00 90.82           C  
ATOM   2147  CG  GLU A 315     -49.637  49.366 -26.134  1.00 90.41           C  
ATOM   2148  CD  GLU A 315     -49.876  48.528 -24.870  1.00 90.54           C  
ATOM   2149  OE1 GLU A 315     -49.111  48.693 -23.889  1.00 86.67           O  
ATOM   2150  OE2 GLU A 315     -50.819  47.698 -24.853  1.00 86.16           O1-
ATOM   2151  N   PRO A 316     -48.500  46.459 -29.592  1.00103.63           N  
ATOM   2152  CA  PRO A 316     -48.661  47.619 -30.500  1.00108.63           C  
ATOM   2153  C   PRO A 316     -50.104  48.149 -30.581  1.00108.12           C  
ATOM   2154  O   PRO A 316     -50.314  49.363 -30.621  1.00101.73           O  
ATOM   2155  CB  PRO A 316     -48.264  47.038 -31.861  1.00110.10           C  
ATOM   2156  CG  PRO A 316     -48.726  45.616 -31.791  1.00104.22           C  
ATOM   2157  CD  PRO A 316     -48.601  45.186 -30.348  1.00101.00           C  
TER   
HETATM 2158 CU    CU A 401     -28.524  59.649 -40.783  1.00 36.04          CU  
HETATM 2159 CU    CU A 402     -33.171  58.415 -29.126  1.00 58.51          CU  
HETATM 2160 CU    CU A 403     -30.383  58.006 -26.861  0.40 46.64          CU  
HETATM 2161 CU    CU A 405     -16.837  49.771 -51.545  1.00 41.40          CU  
HETATM 2162 CU    CU A 406     -13.621  48.474 -52.351  0.40 53.36          CU  
ATOM   2163  N   THR B  38      15.077  43.211 -39.809  1.00 72.90           N  
ATOM   2164  CA  THR B  38      15.572  43.657 -41.153  1.00 77.59           C  
ATOM   2165  C   THR B  38      14.863  44.950 -41.606  1.00 75.39           C  
ATOM   2166  O   THR B  38      15.377  45.678 -42.464  1.00 73.72           O  
ATOM   2167  CB  THR B  38      15.430  42.555 -42.251  1.00 80.64           C  
ATOM   2168  CG2 THR B  38      16.575  42.643 -43.284  1.00 80.66           C  
ATOM   2169  OG1 THR B  38      15.428  41.249 -41.661  1.00 81.40           O  
ATOM   2170  N   ALA B  39      13.688  45.216 -41.024  1.00 74.98           N  
ATOM   2171  CA  ALA B  39      12.909  46.446 -41.266  1.00 71.27           C  
ATOM   2172  C   ALA B  39      13.610  47.660 -40.657  1.00 70.65           C  
ATOM   2173  O   ALA B  39      13.972  47.653 -39.474  1.00 70.19           O  
ATOM   2174  CB  ALA B  39      11.496  46.311 -40.707  1.00 65.56           C  
ATOM   2175  N   ARG B  40      13.798  48.695 -41.473  1.00 70.79           N  
ATOM   2176  CA  ARG B  40      14.498  49.906 -41.055  1.00 67.61           C  
ATOM   2177  C   ARG B  40      13.606  50.682 -40.074  1.00 64.34           C  
ATOM   2178  O   ARG B  40      12.395  50.874 -40.327  1.00 60.97           O  
ATOM   2179  CB  ARG B  40      14.846  50.747 -42.278  1.00 71.12           C  
ATOM   2180  CG  ARG B  40      16.309  51.166 -42.385  1.00 77.87           C  
ATOM   2181  CD  ARG B  40      16.560  52.094 -43.576  1.00 82.81           C  
ATOM   2182  NE  ARG B  40      15.606  51.861 -44.671  1.00 86.83           N  
ATOM   2183  CZ  ARG B  40      14.700  52.740 -45.111  1.00 84.85           C  
ATOM   2184  NH1 ARG B  40      14.605  53.963 -44.583  1.00 78.65           N1+
ATOM   2185  NH2 ARG B  40      13.888  52.391 -46.103  1.00 82.79           N  
ATOM   2186  N   THR B  41      14.199  51.098 -38.948  1.00 58.75           N  
ATOM   2187  CA  THR B  41      13.449  51.794 -37.883  1.00 55.60           C  
ATOM   2188  C   THR B  41      14.042  53.175 -37.549  1.00 55.01           C  
ATOM   2189  O   THR B  41      15.235  53.400 -37.760  1.00 56.25           O  
ATOM   2190  CB  THR B  41      13.239  50.924 -36.597  1.00 53.60           C  
ATOM   2191  CG2 THR B  41      12.562  49.567 -36.906  1.00 50.59           C  
ATOM   2192  OG1 THR B  41      14.482  50.707 -35.923  1.00 52.77           O  
ATOM   2193  N   ALA B  42      13.199  54.090 -37.051  1.00 53.50           N  
ATOM   2194  CA  ALA B  42      13.611  55.470 -36.727  1.00 52.29           C  
ATOM   2195  C   ALA B  42      14.567  55.546 -35.533  1.00 52.36           C  
ATOM   2196  O   ALA B  42      14.455  54.743 -34.594  1.00 52.36           O  
ATOM   2197  CB  ALA B  42      12.397  56.358 -36.487  1.00 48.43           C  
ATOM   2198  N   PRO B  43      15.523  56.499 -35.564  1.00 53.02           N  
ATOM   2199  CA  PRO B  43      16.341  56.654 -34.367  1.00 54.39           C  
ATOM   2200  C   PRO B  43      15.710  57.665 -33.390  1.00 57.15           C  
ATOM   2201  O   PRO B  43      14.623  58.217 -33.663  1.00 59.52           O  
ATOM   2202  CB  PRO B  43      17.674  57.173 -34.929  1.00 52.41           C  
ATOM   2203  CG  PRO B  43      17.281  57.960 -36.133  1.00 50.61           C  
ATOM   2204  CD  PRO B  43      15.977  57.395 -36.651  1.00 52.39           C  
ATOM   2205  N   ALA B  44      16.388  57.884 -32.263  1.00 56.43           N  
ATOM   2206  CA  ALA B  44      16.018  58.914 -31.310  1.00 52.93           C  
ATOM   2207  C   ALA B  44      16.411  60.308 -31.836  1.00 52.89           C  
ATOM   2208  O   ALA B  44      17.427  60.446 -32.523  1.00 52.43           O  
ATOM   2209  CB  ALA B  44      16.696  58.634 -29.981  1.00 51.56           C  
ATOM   2210  N   GLY B  45      15.592  61.324 -31.532  1.00 53.08           N  
ATOM   2211  CA  GLY B  45      15.975  62.751 -31.674  1.00 49.41           C  
ATOM   2212  C   GLY B  45      16.584  63.170 -30.334  1.00 49.18           C  
ATOM   2213  O   GLY B  45      16.824  62.302 -29.481  1.00 51.71           O  
ATOM   2214  N   GLY B  46      16.841  64.459 -30.092  1.00 46.11           N  
ATOM   2215  CA  GLY B  46      16.559  65.542 -30.996  1.00 42.81           C  
ATOM   2216  C   GLY B  46      17.738  66.391 -31.429  1.00 41.74           C  
ATOM   2217  O   GLY B  46      18.499  66.916 -30.615  1.00 38.35           O  
ATOM   2218  N   GLU B  47      17.867  66.505 -32.744  1.00 42.17           N  
ATOM   2219  CA  GLU B  47      18.801  67.399 -33.374  1.00 42.21           C  
ATOM   2220  C   GLU B  47      18.086  68.726 -33.610  1.00 41.33           C  
ATOM   2221  O   GLU B  47      16.859  68.789 -33.627  1.00 43.52           O  
ATOM   2222  CB  GLU B  47      19.288  66.799 -34.702  1.00 44.26           C  
ATOM   2223  CG  GLU B  47      20.148  65.537 -34.573  1.00 45.67           C  
ATOM   2224  CD  GLU B  47      21.470  65.761 -33.839  0.50 45.04           C  
ATOM   2225  OE1 GLU B  47      21.827  64.912 -32.993  0.50 45.34           O  
ATOM   2226  OE2 GLU B  47      22.152  66.777 -34.100  0.50 43.57           O1-
ATOM   2227  N   VAL B  48      18.848  69.794 -33.778  1.00 40.07           N  
ATOM   2228  CA  VAL B  48      18.268  71.077 -34.114  1.00 38.72           C  
ATOM   2229  C   VAL B  48      18.410  71.220 -35.618  1.00 39.70           C  
ATOM   2230  O   VAL B  48      19.520  71.174 -36.122  1.00 41.47           O  
ATOM   2231  CB  VAL B  48      18.988  72.210 -33.382  1.00 36.66           C  
ATOM   2232  CG1 VAL B  48      18.431  73.555 -33.820  1.00 36.80           C  
ATOM   2233  CG2 VAL B  48      18.833  72.030 -31.884  1.00 35.42           C  
ATOM   2234  N   ARG B  49      17.300  71.379 -36.333  1.00 39.67           N  
ATOM   2235  CA  ARG B  49      17.330  71.406 -37.796  1.00 40.11           C  
ATOM   2236  C   ARG B  49      16.865  72.759 -38.323  1.00 40.09           C  
ATOM   2237  O   ARG B  49      16.003  73.392 -37.723  1.00 41.86           O  
ATOM   2238  CB  ARG B  49      16.447  70.301 -38.383  1.00 42.72           C  
ATOM   2239  CG  ARG B  49      16.534  68.909 -37.750  1.00 46.09           C  
ATOM   2240  CD  ARG B  49      15.851  67.884 -38.664  1.00 49.92           C  
ATOM   2241  NE  ARG B  49      15.766  66.502 -38.153  1.00 52.80           N  
ATOM   2242  CZ  ARG B  49      16.792  65.647 -37.999  1.00 55.68           C  
ATOM   2243  NH1 ARG B  49      16.554  64.421 -37.533  1.00 56.53           N1+
ATOM   2244  NH2 ARG B  49      18.052  65.995 -38.275  1.00 53.43           N  
ATOM   2245  N   HIS B  50      17.433  73.203 -39.441  1.00 39.64           N  
ATOM   2246  CA  HIS B  50      17.063  74.482 -40.060  1.00 38.91           C  
ATOM   2247  C   HIS B  50      16.594  74.249 -41.441  1.00 37.89           C  
ATOM   2248  O   HIS B  50      17.043  73.326 -42.100  1.00 37.30           O  
ATOM   2249  CB  HIS B  50      18.233  75.443 -40.121  1.00 39.58           C  
ATOM   2250  CG  HIS B  50      18.681  75.953 -38.777  1.00 41.79           C  
ATOM   2251  CD2 HIS B  50      19.513  75.376 -37.806  1.00 40.84           C  
ATOM   2252  ND1 HIS B  50      18.307  77.173 -38.296  1.00 41.78           N  
ATOM   2253  CE1 HIS B  50      18.867  77.364 -37.080  1.00 41.90           C  
ATOM   2254  NE2 HIS B  50      19.607  76.263 -36.781  1.00 43.52           N  
ATOM   2255  N   LEU B  51      15.708  75.113 -41.910  1.00 38.36           N  
ATOM   2256  CA  LEU B  51      15.035  74.887 -43.167  1.00 39.83           C  
ATOM   2257  C   LEU B  51      14.443  76.190 -43.691  1.00 39.80           C  
ATOM   2258  O   LEU B  51      13.934  76.986 -42.908  1.00 39.93           O  
ATOM   2259  CB  LEU B  51      13.950  73.856 -42.903  1.00 42.13           C  
ATOM   2260  CG  LEU B  51      13.144  73.209 -43.998  1.00 44.75           C  
ATOM   2261  CD1 LEU B  51      13.032  71.734 -43.677  1.00 47.41           C  
ATOM   2262  CD2 LEU B  51      11.778  73.855 -44.055  1.00 45.32           C  
ATOM   2263  N   LYS B  52      14.544  76.416 -45.001  1.00 39.89           N  
ATOM   2264  CA  LYS B  52      13.919  77.569 -45.647  1.00 40.44           C  
ATOM   2265  C   LYS B  52      12.657  77.063 -46.282  1.00 38.99           C  
ATOM   2266  O   LYS B  52      12.620  75.954 -46.773  1.00 40.35           O  
ATOM   2267  CB  LYS B  52      14.793  78.203 -46.741  1.00 43.04           C  
ATOM   2268  CG  LYS B  52      16.112  78.818 -46.289  1.00 47.57           C  
ATOM   2269  CD  LYS B  52      16.731  79.618 -47.431  1.00 51.81           C  
ATOM   2270  CE  LYS B  52      18.251  79.470 -47.494  1.00 55.69           C  
ATOM   2271  NZ  LYS B  52      18.957  80.313 -46.488  1.00 59.45           N1+
ATOM   2272  N   MET B  53      11.618  77.881 -46.275  1.00 39.41           N  
ATOM   2273  CA  MET B  53      10.347  77.525 -46.882  1.00 38.67           C  
ATOM   2274  C   MET B  53       9.710  78.793 -47.443  1.00 36.88           C  
ATOM   2275  O   MET B  53       9.827  79.860 -46.838  1.00 37.08           O  
ATOM   2276  CB  MET B  53       9.486  76.839 -45.832  1.00 40.63           C  
ATOM   2277  CG  MET B  53       8.148  76.337 -46.312  1.00 45.61           C  
ATOM   2278  SD  MET B  53       7.677  74.772 -45.558  1.00 49.99           S  
ATOM   2279  CE  MET B  53       8.199  75.044 -43.867  1.00 45.43           C  
ATOM   2280  N   TYR B  54       9.069  78.689 -48.604  1.00 35.68           N  
ATOM   2281  CA  TYR B  54       8.499  79.868 -49.280  1.00 35.98           C  
ATOM   2282  C   TYR B  54       7.036  79.656 -49.606  1.00 36.16           C  
ATOM   2283  O   TYR B  54       6.609  78.517 -49.780  1.00 38.42           O  
ATOM   2284  CB  TYR B  54       9.237  80.152 -50.590  1.00 35.74           C  
ATOM   2285  CG  TYR B  54      10.709  80.397 -50.428  1.00 36.51           C  
ATOM   2286  CD1 TYR B  54      11.207  81.699 -50.307  1.00 37.41           C  
ATOM   2287  CD2 TYR B  54      11.615  79.329 -50.393  1.00 36.36           C  
ATOM   2288  CE1 TYR B  54      12.568  81.934 -50.150  1.00 37.67           C  
ATOM   2289  CE2 TYR B  54      12.974  79.551 -50.235  1.00 37.39           C  
ATOM   2290  CZ  TYR B  54      13.444  80.857 -50.116  1.00 38.06           C  
ATOM   2291  OH  TYR B  54      14.790  81.085 -49.966  1.00 39.22           O  
ATOM   2292  N   ALA B  55       6.266  80.739 -49.680  1.00 34.25           N  
ATOM   2293  CA  ALA B  55       4.908  80.668 -50.207  1.00 32.63           C  
ATOM   2294  C   ALA B  55       4.906  81.454 -51.500  1.00 32.46           C  
ATOM   2295  O   ALA B  55       5.383  82.586 -51.538  1.00 33.10           O  
ATOM   2296  CB  ALA B  55       3.916  81.245 -49.221  1.00 31.86           C  
ATOM   2297  N   GLU B  56       4.396  80.852 -52.560  1.00 31.86           N  
ATOM   2298  CA  GLU B  56       4.388  81.483 -53.867  1.00 32.74           C  
ATOM   2299  C   GLU B  56       2.997  81.414 -54.434  1.00 32.82           C  
ATOM   2300  O   GLU B  56       2.318  80.396 -54.281  1.00 32.70           O  
ATOM   2301  CB  GLU B  56       5.293  80.727 -54.867  1.00 33.78           C  
ATOM   2302  CG  GLU B  56       6.809  80.759 -54.661  1.00 33.66           C  
ATOM   2303  CD  GLU B  56       7.559  80.213 -55.862  0.50 32.76           C  
ATOM   2304  OE1 GLU B  56       7.339  79.054 -56.252  0.50 32.01           O  
ATOM   2305  OE2 GLU B  56       8.382  80.954 -56.420  0.50 33.67           O1-
ATOM   2306  N   LYS B  57       2.581  82.481 -55.107  1.00 33.48           N  
ATOM   2307  CA  LYS B  57       1.391  82.409 -55.939  1.00 36.16           C  
ATOM   2308  C   LYS B  57       1.801  81.765 -57.270  1.00 34.97           C  
ATOM   2309  O   LYS B  57       2.852  82.068 -57.822  1.00 34.69           O  
ATOM   2310  CB  LYS B  57       0.735  83.783 -56.141  1.00 38.33           C  
ATOM   2311  CG  LYS B  57      -0.750  83.656 -56.472  1.00 43.13           C  
ATOM   2312  CD  LYS B  57      -1.501  84.977 -56.647  1.00 48.07           C  
ATOM   2313  CE  LYS B  57      -1.690  85.741 -55.338  1.00 50.88           C  
ATOM   2314  NZ  LYS B  57      -2.563  86.942 -55.493  1.00 51.31           N1+
ATOM   2315  N   LEU B  58       0.981  80.860 -57.776  1.00 34.16           N  
ATOM   2316  CA  LEU B  58       1.312  80.162 -59.012  1.00 33.80           C  
ATOM   2317  C   LEU B  58       0.596  80.770 -60.214  1.00 35.73           C  
ATOM   2318  O   LEU B  58      -0.461  81.391 -60.073  1.00 36.44           O  
ATOM   2319  CB  LEU B  58       0.992  78.678 -58.879  1.00 31.41           C  
ATOM   2320  CG  LEU B  58       1.618  77.933 -57.693  1.00 30.11           C  
ATOM   2321  CD1 LEU B  58       1.088  76.529 -57.676  1.00 30.57           C  
ATOM   2322  CD2 LEU B  58       3.128  77.864 -57.743  1.00 30.45           C  
ATOM   2323  N   ALA B  59       1.189  80.582 -61.393  1.00 38.31           N  
ATOM   2324  CA  ALA B  59       0.661  81.082 -62.676  1.00 38.12           C  
ATOM   2325  C   ALA B  59      -0.846  80.908 -62.860  1.00 38.50           C  
ATOM   2326  O   ALA B  59      -1.511  81.831 -63.319  1.00 39.98           O  
ATOM   2327  CB  ALA B  59       1.408  80.436 -63.836  1.00 38.28           C  
ATOM   2328  N   ASP B  60      -1.377  79.734 -62.498  1.00 39.34           N  
ATOM   2329  CA  ASP B  60      -2.823  79.455 -62.615  1.00 38.75           C  
ATOM   2330  C   ASP B  60      -3.690  79.953 -61.452  1.00 38.24           C  
ATOM   2331  O   ASP B  60      -4.867  79.636 -61.406  1.00 38.26           O  
ATOM   2332  CB  ASP B  60      -3.103  77.973 -62.878  1.00 39.27           C  
ATOM   2333  CG  ASP B  60      -2.673  77.065 -61.733  1.00 42.39           C  
ATOM   2334  OD1 ASP B  60      -2.162  77.554 -60.696  1.00 43.37           O  
ATOM   2335  OD2 ASP B  60      -2.844  75.826 -61.887  1.00 43.44           O1-
ATOM   2336  N   GLY B  61      -3.124  80.735 -60.534  1.00 37.12           N  
ATOM   2337  CA  GLY B  61      -3.901  81.325 -59.447  1.00 35.76           C  
ATOM   2338  C   GLY B  61      -3.899  80.533 -58.151  1.00 37.33           C  
ATOM   2339  O   GLY B  61      -4.465  80.974 -57.145  1.00 38.51           O  
ATOM   2340  N   GLN B  62      -3.274  79.357 -58.156  1.00 36.05           N  
ATOM   2341  CA  GLN B  62      -3.126  78.586 -56.937  1.00 34.97           C  
ATOM   2342  C   GLN B  62      -1.984  79.155 -56.113  1.00 34.53           C  
ATOM   2343  O   GLN B  62      -1.269  80.063 -56.568  1.00 34.43           O  
ATOM   2344  CB  GLN B  62      -2.903  77.131 -57.269  1.00 36.39           C  
ATOM   2345  CG  GLN B  62      -4.085  76.558 -58.028  1.00 39.26           C  
ATOM   2346  CD  GLN B  62      -4.025  75.059 -58.163  1.00 41.18           C  
ATOM   2347  NE2 GLN B  62      -3.155  74.570 -59.028  1.00 43.35           N  
ATOM   2348  OE1 GLN B  62      -4.748  74.348 -57.485  1.00 44.23           O  
ATOM   2349  N   MET B  63      -1.835  78.651 -54.893  1.00 33.34           N  
ATOM   2350  CA  MET B  63      -0.768  79.079 -53.989  1.00 33.12           C  
ATOM   2351  C   MET B  63      -0.124  77.835 -53.438  1.00 32.64           C  
ATOM   2352  O   MET B  63      -0.832  76.897 -53.089  1.00 34.23           O  
ATOM   2353  CB  MET B  63      -1.319  79.895 -52.835  1.00 32.85           C  
ATOM   2354  CG  MET B  63      -1.842  81.230 -53.251  1.00 35.52           C  
ATOM   2355  SD  MET B  63      -2.694  82.083 -51.918  1.00 40.64           S  
ATOM   2356  CE  MET B  63      -3.322  83.473 -52.858  1.00 38.78           C  
ATOM   2357  N   GLY B  64       1.200  77.806 -53.352  1.00 31.37           N  
ATOM   2358  CA  GLY B  64       1.872  76.618 -52.827  1.00 30.51           C  
ATOM   2359  C   GLY B  64       3.084  76.953 -51.998  1.00 31.10           C  
ATOM   2360  O   GLY B  64       3.639  78.049 -52.122  1.00 33.54           O  
ATOM   2361  N   TYR B  65       3.486  76.020 -51.141  1.00 30.18           N  
ATOM   2362  CA  TYR B  65       4.745  76.129 -50.418  1.00 29.63           C  
ATOM   2363  C   TYR B  65       5.848  75.345 -51.165  1.00 30.11           C  
ATOM   2364  O   TYR B  65       5.554  74.410 -51.948  1.00 29.50           O  
ATOM   2365  CB  TYR B  65       4.632  75.551 -49.012  1.00 29.45           C  
ATOM   2366  CG  TYR B  65       3.687  76.208 -48.033  1.00 30.43           C  
ATOM   2367  CD1 TYR B  65       4.045  77.375 -47.349  1.00 30.80           C  
ATOM   2368  CD2 TYR B  65       2.446  75.628 -47.735  1.00 30.82           C  
ATOM   2369  CE1 TYR B  65       3.181  77.954 -46.425  1.00 30.94           C  
ATOM   2370  CE2 TYR B  65       1.580  76.203 -46.812  1.00 30.39           C  
ATOM   2371  CZ  TYR B  65       1.955  77.358 -46.164  1.00 30.78           C  
ATOM   2372  OH  TYR B  65       1.098  77.921 -45.254  1.00 32.31           O  
ATOM   2373  N   GLY B  66       7.105  75.717 -50.913  1.00 28.89           N  
ATOM   2374  CA  GLY B  66       8.246  74.990 -51.424  1.00 28.47           C  
ATOM   2375  C   GLY B  66       9.450  75.175 -50.525  1.00 29.19           C  
ATOM   2376  O   GLY B  66       9.463  76.071 -49.689  1.00 30.10           O  
ATOM   2377  N   PHE B  67      10.463  74.329 -50.698  1.00 29.41           N  
ATOM   2378  CA  PHE B  67      11.735  74.499 -50.017  1.00 29.87           C  
ATOM   2379  C   PHE B  67      12.667  75.407 -50.806  1.00 29.83           C  
ATOM   2380  O   PHE B  67      13.715  75.807 -50.307  1.00 29.79           O  
ATOM   2381  CB  PHE B  67      12.437  73.158 -49.845  1.00 31.12           C  
ATOM   2382  CG  PHE B  67      11.824  72.261 -48.807  1.00 32.74           C  
ATOM   2383  CD1 PHE B  67      11.106  72.782 -47.722  1.00 33.96           C  
ATOM   2384  CD2 PHE B  67      11.997  70.884 -48.892  1.00 32.39           C  
ATOM   2385  CE1 PHE B  67      10.554  71.934 -46.763  1.00 34.37           C  
ATOM   2386  CE2 PHE B  67      11.455  70.039 -47.935  1.00 33.46           C  
ATOM   2387  CZ  PHE B  67      10.727  70.562 -46.871  1.00 33.94           C  
ATOM   2388  N   GLU B  68      12.288  75.701 -52.043  1.00 30.10           N  
ATOM   2389  CA  GLU B  68      13.100  76.469 -52.970  1.00 32.10           C  
ATOM   2390  C   GLU B  68      12.176  77.327 -53.801  1.00 34.76           C  
ATOM   2391  O   GLU B  68      11.144  76.837 -54.287  1.00 35.88           O  
ATOM   2392  CB  GLU B  68      13.892  75.544 -53.905  1.00 32.12           C  
ATOM   2393  CG  GLU B  68      15.158  74.907 -53.324  1.00 32.03           C  
ATOM   2394  CD  GLU B  68      15.916  74.066 -54.333  0.50 30.78           C  
ATOM   2395  OE1 GLU B  68      15.372  73.047 -54.803  0.50 29.79           O  
ATOM   2396  OE2 GLU B  68      17.062  74.435 -54.645  0.50 30.60           O1-
ATOM   2397  N   LYS B  69      12.547  78.601 -53.974  1.00 36.36           N  
ATOM   2398  CA  LYS B  69      11.746  79.561 -54.733  1.00 37.24           C  
ATOM   2399  C   LYS B  69      11.614  79.107 -56.205  1.00 36.07           C  
ATOM   2400  O   LYS B  69      12.597  79.016 -56.931  1.00 36.16           O  
ATOM   2401  CB  LYS B  69      12.364  80.957 -54.605  1.00 39.56           C  
ATOM   2402  CG  LYS B  69      11.362  82.102 -54.504  1.00 45.36           C  
ATOM   2403  CD  LYS B  69      12.035  83.482 -54.454  1.00 49.45           C  
ATOM   2404  CE  LYS B  69      13.090  83.619 -53.344  1.00 51.66           C  
ATOM   2405  NZ  LYS B  69      14.073  84.732 -53.534  1.00 52.30           N1+
ATOM   2406  N   GLY B  70      10.395  78.802 -56.629  1.00 35.73           N  
ATOM   2407  CA  GLY B  70      10.145  78.339 -58.002  1.00 36.28           C  
ATOM   2408  C   GLY B  70       9.899  76.839 -58.106  1.00 37.85           C  
ATOM   2409  O   GLY B  70       9.588  76.316 -59.183  1.00 36.84           O  
ATOM   2410  N   LYS B  71      10.043  76.143 -56.982  1.00 37.73           N  
ATOM   2411  CA  LYS B  71       9.749  74.725 -56.917  1.00 37.16           C  
ATOM   2412  C   LYS B  71       8.617  74.431 -55.907  1.00 36.98           C  
ATOM   2413  O   LYS B  71       8.639  73.430 -55.188  1.00 37.53           O  
ATOM   2414  CB  LYS B  71      11.032  73.952 -56.609  1.00 38.74           C  
ATOM   2415  CG  LYS B  71      12.050  74.009 -57.735  1.00 40.03           C  
ATOM   2416  CD  LYS B  71      13.335  73.266 -57.375  1.00 43.25           C  
ATOM   2417  CE  LYS B  71      13.508  71.975 -58.153  1.00 43.46           C  
ATOM   2418  NZ  LYS B  71      13.593  72.261 -59.616  1.00 44.49           N1+
ATOM   2419  N   ALA B  72       7.622  75.315 -55.864  1.00 36.22           N  
ATOM   2420  CA  ALA B  72       6.487  75.163 -54.962  1.00 34.82           C  
ATOM   2421  C   ALA B  72       5.626  74.036 -55.464  1.00 34.90           C  
ATOM   2422  O   ALA B  72       5.474  73.865 -56.664  1.00 35.97           O  
ATOM   2423  CB  ALA B  72       5.674  76.447 -54.881  1.00 33.86           C  
ATOM   2424  N   SER B  73       5.057  73.272 -54.542  1.00 34.74           N  
ATOM   2425  CA  SER B  73       4.153  72.187 -54.901  1.00 34.60           C  
ATOM   2426  C   SER B  73       2.874  72.212 -54.070  1.00 33.99           C  
ATOM   2427  O   SER B  73       2.825  72.808 -52.988  1.00 33.22           O  
ATOM   2428  CB  SER B  73       4.845  70.839 -54.734  1.00 33.56           C  
ATOM   2429  OG  SER B  73       5.297  70.669 -53.401  1.00 33.22           O  
ATOM   2430  N   VAL B  74       1.850  71.546 -54.601  1.00 34.05           N  
ATOM   2431  CA  VAL B  74       0.575  71.363 -53.938  1.00 32.07           C  
ATOM   2432  C   VAL B  74       0.274  69.876 -54.074  1.00 31.70           C  
ATOM   2433  O   VAL B  74      -0.028  69.416 -55.181  1.00 32.98           O  
ATOM   2434  CB  VAL B  74      -0.547  72.173 -54.614  1.00 31.84           C  
ATOM   2435  CG1 VAL B  74      -1.907  71.829 -53.997  1.00 30.38           C  
ATOM   2436  CG2 VAL B  74      -0.236  73.670 -54.580  1.00 29.96           C  
ATOM   2437  N   PRO B  75       0.326  69.119 -52.958  1.00 30.50           N  
ATOM   2438  CA  PRO B  75       0.627  69.582 -51.595  1.00 29.58           C  
ATOM   2439  C   PRO B  75       2.047  70.113 -51.433  1.00 29.43           C  
ATOM   2440  O   PRO B  75       2.907  69.802 -52.248  1.00 30.05           O  
ATOM   2441  CB  PRO B  75       0.449  68.318 -50.734  1.00 28.67           C  
ATOM   2442  CG  PRO B  75       0.302  67.180 -51.674  1.00 28.06           C  
ATOM   2443  CD  PRO B  75      -0.158  67.724 -52.974  1.00 29.01           C  
ATOM   2444  N   GLY B  76       2.275  70.908 -50.389  1.00 28.21           N  
ATOM   2445  CA  GLY B  76       3.605  71.370 -50.037  1.00 27.72           C  
ATOM   2446  C   GLY B  76       4.524  70.202 -49.734  1.00 27.27           C  
ATOM   2447  O   GLY B  76       4.060  69.074 -49.557  1.00 26.85           O  
ATOM   2448  N   PRO B  77       5.837  70.454 -49.666  1.00 27.07           N  
ATOM   2449  CA  PRO B  77       6.744  69.322 -49.444  1.00 27.48           C  
ATOM   2450  C   PRO B  77       6.585  68.682 -48.050  1.00 27.53           C  
ATOM   2451  O   PRO B  77       6.194  69.367 -47.101  1.00 27.57           O  
ATOM   2452  CB  PRO B  77       8.141  69.950 -49.605  1.00 27.32           C  
ATOM   2453  CG  PRO B  77       7.960  71.379 -49.253  1.00 27.09           C  
ATOM   2454  CD  PRO B  77       6.554  71.741 -49.707  1.00 26.84           C  
ATOM   2455  N   LEU B  78       6.896  67.388 -47.944  1.00 27.49           N  
ATOM   2456  CA  LEU B  78       6.840  66.663 -46.677  1.00 27.75           C  
ATOM   2457  C   LEU B  78       7.911  67.105 -45.692  1.00 28.13           C  
ATOM   2458  O   LEU B  78       9.081  67.168 -46.036  1.00 28.18           O  
ATOM   2459  CB  LEU B  78       6.976  65.161 -46.900  1.00 27.94           C  
ATOM   2460  CG  LEU B  78       7.252  64.302 -45.654  1.00 28.77           C  
ATOM   2461  CD1 LEU B  78       6.002  64.109 -44.811  1.00 29.24           C  
ATOM   2462  CD2 LEU B  78       7.822  62.945 -46.039  1.00 30.11           C  
ATOM   2463  N   ILE B  79       7.496  67.420 -44.468  1.00 28.36           N  
ATOM   2464  CA  ILE B  79       8.450  67.612 -43.378  1.00 28.12           C  
ATOM   2465  C   ILE B  79       8.413  66.374 -42.462  1.00 28.49           C  
ATOM   2466  O   ILE B  79       7.340  65.977 -42.009  1.00 29.37           O  
ATOM   2467  CB  ILE B  79       8.182  68.922 -42.612  1.00 27.40           C  
ATOM   2468  CG1 ILE B  79       8.202  70.107 -43.589  1.00 26.96           C  
ATOM   2469  CG2 ILE B  79       9.205  69.099 -41.498  1.00 26.98           C  
ATOM   2470  CD1 ILE B  79       7.849  71.447 -42.974  1.00 27.01           C  
ATOM   2471  N   GLU B  80       9.571  65.755 -42.219  1.00 27.86           N  
ATOM   2472  CA  GLU B  80       9.663  64.559 -41.374  1.00 27.04           C  
ATOM   2473  C   GLU B  80      10.757  64.757 -40.355  1.00 28.21           C  
ATOM   2474  O   GLU B  80      11.887  65.054 -40.721  1.00 31.27           O  
ATOM   2475  CB  GLU B  80       9.918  63.284 -42.207  1.00 25.41           C  
ATOM   2476  CG  GLU B  80      10.226  62.040 -41.364  1.00 24.21           C  
ATOM   2477  CD  GLU B  80      10.331  60.735 -42.130  0.50 22.65           C  
ATOM   2478  OE1 GLU B  80       9.922  60.666 -43.304  0.50 22.02           O  
ATOM   2479  OE2 GLU B  80      10.829  59.770 -41.529  0.50 21.66           O1-
ATOM   2480  N   VAL B  81      10.431  64.604 -39.079  1.00 28.91           N  
ATOM   2481  CA  VAL B  81      11.433  64.715 -38.012  1.00 29.78           C  
ATOM   2482  C   VAL B  81      11.268  63.600 -36.996  1.00 30.73           C  
ATOM   2483  O   VAL B  81      10.268  62.870 -37.010  1.00 32.01           O  
ATOM   2484  CB  VAL B  81      11.371  66.071 -37.262  1.00 30.04           C  
ATOM   2485  CG1 VAL B  81      11.636  67.234 -38.200  1.00 30.24           C  
ATOM   2486  CG2 VAL B  81      10.031  66.253 -36.556  1.00 30.00           C  
ATOM   2487  N   ASN B  82      12.244  63.480 -36.104  1.00 30.94           N  
ATOM   2488  CA  ASN B  82      12.163  62.513 -35.025  1.00 31.67           C  
ATOM   2489  C   ASN B  82      11.787  63.192 -33.711  1.00 31.57           C  
ATOM   2490  O   ASN B  82      12.152  64.345 -33.492  1.00 30.82           O  
ATOM   2491  CB  ASN B  82      13.486  61.762 -34.901  1.00 33.00           C  
ATOM   2492  CG  ASN B  82      13.908  61.105 -36.210  1.00 34.27           C  
ATOM   2493  ND2 ASN B  82      15.098  61.463 -36.703  1.00 35.28           N  
ATOM   2494  OD1 ASN B  82      13.180  60.294 -36.770  1.00 33.58           O  
ATOM   2495  N   GLU B  83      11.054  62.478 -32.847  1.00 32.05           N  
ATOM   2496  CA  GLU B  83      10.666  62.997 -31.524  1.00 32.15           C  
ATOM   2497  C   GLU B  83      11.867  63.554 -30.772  1.00 32.41           C  
ATOM   2498  O   GLU B  83      12.873  62.863 -30.595  1.00 32.28           O  
ATOM   2499  CB  GLU B  83       9.956  61.937 -30.680  1.00 31.61           C  
ATOM   2500  CG  GLU B  83       8.466  61.865 -30.941  1.00 31.96           C  
ATOM   2501  CD  GLU B  83       7.733  60.866 -30.053  1.00 33.20           C  
ATOM   2502  OE1 GLU B  83       8.345  59.849 -29.647  1.00 32.38           O  
ATOM   2503  OE2 GLU B  83       6.522  61.097 -29.777  1.00 33.69           O1-
ATOM   2504  N   GLY B  84      11.749  64.815 -30.357  1.00 32.58           N  
ATOM   2505  CA  GLY B  84      12.821  65.516 -29.684  1.00 32.47           C  
ATOM   2506  C   GLY B  84      13.431  66.578 -30.571  1.00 34.40           C  
ATOM   2507  O   GLY B  84      13.998  67.539 -30.058  1.00 36.05           O  
ATOM   2508  N   ASP B  85      13.326  66.426 -31.898  1.00 35.50           N  
ATOM   2509  CA  ASP B  85      13.927  67.395 -32.834  1.00 36.16           C  
ATOM   2510  C   ASP B  85      13.265  68.741 -32.684  1.00 35.94           C  
ATOM   2511  O   ASP B  85      12.089  68.818 -32.327  1.00 36.59           O  
ATOM   2512  CB  ASP B  85      13.797  66.961 -34.302  1.00 37.14           C  
ATOM   2513  CG  ASP B  85      14.683  65.768 -34.670  1.00 38.59           C  
ATOM   2514  OD1 ASP B  85      15.555  65.353 -33.868  1.00 38.72           O  
ATOM   2515  OD2 ASP B  85      14.490  65.232 -35.795  1.00 40.05           O1-
ATOM   2516  N   THR B  86      14.032  69.792 -32.952  1.00 35.01           N  
ATOM   2517  CA  THR B  86      13.512  71.145 -33.065  1.00 33.70           C  
ATOM   2518  C   THR B  86      13.729  71.543 -34.503  1.00 33.86           C  
ATOM   2519  O   THR B  86      14.747  71.201 -35.105  1.00 34.15           O  
ATOM   2520  CB  THR B  86      14.265  72.105 -32.135  1.00 33.43           C  
ATOM   2521  CG2 THR B  86      13.711  73.504 -32.211  1.00 31.82           C  
ATOM   2522  OG1 THR B  86      14.149  71.632 -30.793  1.00 34.77           O  
ATOM   2523  N   LEU B  87      12.771  72.261 -35.054  1.00 34.53           N  
ATOM   2524  CA  LEU B  87      12.869  72.704 -36.415  1.00 36.01           C  
ATOM   2525  C   LEU B  87      12.637  74.214 -36.467  1.00 37.47           C  
ATOM   2526  O   LEU B  87      11.610  74.702 -35.983  1.00 39.50           O  
ATOM   2527  CB  LEU B  87      11.851  71.947 -37.255  1.00 37.07           C  
ATOM   2528  CG  LEU B  87      11.774  72.220 -38.754  1.00 39.77           C  
ATOM   2529  CD1 LEU B  87      13.086  71.895 -39.471  1.00 39.96           C  
ATOM   2530  CD2 LEU B  87      10.616  71.429 -39.350  1.00 38.90           C  
ATOM   2531  N   HIS B  88      13.611  74.940 -37.024  1.00 36.33           N  
ATOM   2532  CA  HIS B  88      13.528  76.384 -37.251  1.00 33.99           C  
ATOM   2533  C   HIS B  88      13.309  76.607 -38.711  1.00 34.00           C  
ATOM   2534  O   HIS B  88      14.170  76.287 -39.545  1.00 35.87           O  
ATOM   2535  CB  HIS B  88      14.806  77.093 -36.804  1.00 32.75           C  
ATOM   2536  CG  HIS B  88      15.110  76.933 -35.339  1.00 32.23           C  
ATOM   2537  CD2 HIS B  88      16.185  76.325 -34.689  1.00 31.89           C  
ATOM   2538  ND1 HIS B  88      14.294  77.408 -34.371  1.00 31.98           N  
ATOM   2539  CE1 HIS B  88      14.813  77.112 -33.164  1.00 31.74           C  
ATOM   2540  NE2 HIS B  88      15.975  76.449 -33.361  1.00 31.78           N  
ATOM   2541  N   ILE B  89      12.152  77.148 -39.048  1.00 32.65           N  
ATOM   2542  CA  ILE B  89      11.814  77.359 -40.442  1.00 32.06           C  
ATOM   2543  C   ILE B  89      11.835  78.833 -40.783  1.00 32.64           C  
ATOM   2544  O   ILE B  89      11.008  79.600 -40.281  1.00 32.99           O  
ATOM   2545  CB  ILE B  89      10.432  76.800 -40.794  1.00 31.35           C  
ATOM   2546  CG1 ILE B  89      10.363  75.301 -40.487  1.00 31.98           C  
ATOM   2547  CG2 ILE B  89      10.118  77.101 -42.245  1.00 31.16           C  
ATOM   2548  CD1 ILE B  89       8.950  74.742 -40.449  1.00 32.04           C  
ATOM   2549  N   GLU B  90      12.788  79.214 -41.635  1.00 32.34           N  
ATOM   2550  CA  GLU B  90      12.870  80.560 -42.155  1.00 31.09           C  
ATOM   2551  C   GLU B  90      11.848  80.622 -43.286  1.00 31.23           C  
ATOM   2552  O   GLU B  90      12.078  80.120 -44.379  1.00 32.39           O  
ATOM   2553  CB  GLU B  90      14.300  80.864 -42.617  1.00 30.52           C  
ATOM   2554  CG  GLU B  90      14.571  82.337 -42.904  1.00 30.93           C  
ATOM   2555  CD  GLU B  90      15.992  82.611 -43.345  0.50 29.77           C  
ATOM   2556  OE1 GLU B  90      16.915  82.451 -42.527  0.50 29.09           O  
ATOM   2557  OE2 GLU B  90      16.176  83.002 -44.511  0.50 29.76           O1-
ATOM   2558  N   PHE B  91      10.697  81.215 -43.002  1.00 30.88           N  
ATOM   2559  CA  PHE B  91       9.612  81.288 -43.971  1.00 30.53           C  
ATOM   2560  C   PHE B  91       9.547  82.649 -44.603  1.00 31.42           C  
ATOM   2561  O   PHE B  91       9.506  83.657 -43.883  1.00 32.32           O  
ATOM   2562  CB  PHE B  91       8.272  81.004 -43.288  1.00 30.52           C  
ATOM   2563  CG  PHE B  91       7.068  81.242 -44.162  1.00 30.07           C  
ATOM   2564  CD1 PHE B  91       6.744  80.355 -45.193  1.00 30.07           C  
ATOM   2565  CD2 PHE B  91       6.249  82.340 -43.945  1.00 29.66           C  
ATOM   2566  CE1 PHE B  91       5.633  80.566 -46.001  1.00 30.02           C  
ATOM   2567  CE2 PHE B  91       5.137  82.560 -44.749  1.00 30.52           C  
ATOM   2568  CZ  PHE B  91       4.826  81.671 -45.780  1.00 30.49           C  
ATOM   2569  N   THR B  92       9.513  82.675 -45.935  1.00 31.31           N  
ATOM   2570  CA  THR B  92       9.346  83.918 -46.681  1.00 31.81           C  
ATOM   2571  C   THR B  92       8.030  83.925 -47.430  1.00 32.14           C  
ATOM   2572  O   THR B  92       7.716  82.971 -48.144  1.00 34.55           O  
ATOM   2573  CB  THR B  92      10.512  84.156 -47.669  1.00 31.54           C  
ATOM   2574  CG2 THR B  92      10.325  85.459 -48.453  1.00 30.14           C  
ATOM   2575  OG1 THR B  92      11.735  84.243 -46.937  1.00 30.94           O  
ATOM   2576  N   ASN B  93       7.267  85.001 -47.273  1.00 32.28           N  
ATOM   2577  CA  ASN B  93       6.021  85.166 -48.023  1.00 32.98           C  
ATOM   2578  C   ASN B  93       6.311  85.976 -49.277  1.00 33.96           C  
ATOM   2579  O   ASN B  93       6.600  87.168 -49.200  1.00 36.16           O  
ATOM   2580  CB  ASN B  93       4.948  85.832 -47.153  1.00 32.71           C  
ATOM   2581  CG  ASN B  93       3.699  86.199 -47.931  1.00 34.13           C  
ATOM   2582  ND2 ASN B  93       2.867  87.066 -47.341  1.00 34.71           N  
ATOM   2583  OD1 ASN B  93       3.475  85.716 -49.046  1.00 34.70           O  
ATOM   2584  N   THR B  94       6.246  85.339 -50.435  1.00 33.08           N  
ATOM   2585  CA  THR B  94       6.617  86.026 -51.669  1.00 32.02           C  
ATOM   2586  C   THR B  94       5.391  86.544 -52.426  1.00 33.52           C  
ATOM   2587  O   THR B  94       5.507  86.989 -53.560  1.00 35.10           O  
ATOM   2588  CB  THR B  94       7.431  85.108 -52.596  1.00 31.63           C  
ATOM   2589  CG2 THR B  94       8.461  84.283 -51.816  1.00 30.76           C  
ATOM   2590  OG1 THR B  94       6.542  84.225 -53.299  1.00 32.01           O  
ATOM   2591  N   MET B  95       4.219  86.481 -51.804  1.00 34.32           N  
ATOM   2592  CA  MET B  95       2.980  86.931 -52.435  1.00 34.73           C  
ATOM   2593  C   MET B  95       2.651  88.385 -52.076  1.00 36.20           C  
ATOM   2594  O   MET B  95       3.338  89.016 -51.259  1.00 36.19           O  
ATOM   2595  CB  MET B  95       1.837  86.033 -51.995  1.00 34.52           C  
ATOM   2596  CG  MET B  95       2.163  84.558 -52.108  1.00 35.97           C  
ATOM   2597  SD  MET B  95       0.761  83.440 -51.910  1.00 35.94           S  
ATOM   2598  CE  MET B  95       0.630  83.447 -50.126  1.00 35.11           C  
ATOM   2599  N   ASP B  96       1.587  88.905 -52.679  1.00 37.45           N  
ATOM   2600  CA  ASP B  96       1.132  90.274 -52.419  1.00 39.60           C  
ATOM   2601  C   ASP B  96       0.136  90.351 -51.262  1.00 40.70           C  
ATOM   2602  O   ASP B  96      -0.242  91.443 -50.861  1.00 43.54           O  
ATOM   2603  CB  ASP B  96       0.521  90.908 -53.679  1.00 39.73           C  
ATOM   2604  CG  ASP B  96      -0.634  90.101 -54.238  1.00 43.01           C  
ATOM   2605  OD1 ASP B  96      -0.604  88.839 -54.176  1.00 44.13           O  
ATOM   2606  OD2 ASP B  96      -1.578  90.732 -54.758  1.00 44.23           O1-
ATOM   2607  N   VAL B  97      -0.298  89.207 -50.733  1.00 39.18           N  
ATOM   2608  CA  VAL B  97      -1.166  89.207 -49.551  1.00 37.10           C  
ATOM   2609  C   VAL B  97      -0.419  88.652 -48.348  1.00 36.95           C  
ATOM   2610  O   VAL B  97       0.618  87.967 -48.503  1.00 36.84           O  
ATOM   2611  CB  VAL B  97      -2.473  88.424 -49.766  1.00 36.60           C  
ATOM   2612  CG1 VAL B  97      -3.303  89.081 -50.854  1.00 35.86           C  
ATOM   2613  CG2 VAL B  97      -2.188  86.962 -50.104  1.00 36.97           C  
ATOM   2614  N   ARG B  98      -0.938  88.953 -47.155  1.00 35.42           N  
ATOM   2615  CA  ARG B  98      -0.396  88.378 -45.923  1.00 35.86           C  
ATOM   2616  C   ARG B  98      -0.604  86.859 -45.971  1.00 35.80           C  
ATOM   2617  O   ARG B  98      -1.577  86.383 -46.573  1.00 36.72           O  
ATOM   2618  CB  ARG B  98      -1.076  88.964 -44.679  1.00 36.07           C  
ATOM   2619  CG  ARG B  98      -1.007  90.481 -44.561  1.00 36.24           C  
ATOM   2620  CD  ARG B  98      -1.417  90.983 -43.178  1.00 35.91           C  
ATOM   2621  NE  ARG B  98      -0.539  90.486 -42.110  1.00 35.97           N  
ATOM   2622  CZ  ARG B  98       0.627  91.029 -41.736  1.00 35.54           C  
ATOM   2623  NH1 ARG B  98       1.123  92.123 -42.335  1.00 34.31           N1+
ATOM   2624  NH2 ARG B  98       1.311  90.456 -40.748  1.00 34.55           N  
ATOM   2625  N   ALA B  99       0.307  86.109 -45.359  1.00 34.34           N  
ATOM   2626  CA  ALA B  99       0.219  84.648 -45.311  1.00 33.96           C  
ATOM   2627  C   ALA B  99       0.984  84.122 -44.103  1.00 34.55           C  
ATOM   2628  O   ALA B  99       1.818  84.841 -43.528  1.00 34.30           O  
ATOM   2629  CB  ALA B  99       0.755  84.034 -46.593  1.00 33.05           C  
ATOM   2630  N   SER B 100       0.708  82.879 -43.709  1.00 33.48           N  
ATOM   2631  CA  SER B 100       1.390  82.316 -42.560  1.00 33.50           C  
ATOM   2632  C   SER B 100       1.675  80.839 -42.724  1.00 34.34           C  
ATOM   2633  O   SER B 100       1.302  80.227 -43.724  1.00 35.57           O  
ATOM   2634  CB  SER B 100       0.524  82.482 -41.328  1.00 33.68           C  
ATOM   2635  OG  SER B 100      -0.571  81.578 -41.394  1.00 33.50           O  
ATOM   2636  N   LEU B 101       2.324  80.277 -41.711  1.00 33.62           N  
ATOM   2637  CA  LEU B 101       2.511  78.856 -41.596  1.00 33.24           C  
ATOM   2638  C   LEU B 101       2.010  78.448 -40.220  1.00 33.11           C  
ATOM   2639  O   LEU B 101       2.508  78.925 -39.202  1.00 33.37           O  
ATOM   2640  CB  LEU B 101       3.989  78.518 -41.755  1.00 34.25           C  
ATOM   2641  CG  LEU B 101       4.429  77.091 -42.034  1.00 34.53           C  
ATOM   2642  CD1 LEU B 101       3.927  76.640 -43.392  1.00 34.10           C  
ATOM   2643  CD2 LEU B 101       5.942  77.043 -41.985  1.00 34.92           C  
ATOM   2644  N   HIS B 102       1.004  77.584 -40.202  1.00 32.51           N  
ATOM   2645  CA  HIS B 102       0.455  77.053 -38.978  1.00 32.00           C  
ATOM   2646  C   HIS B 102       0.535  75.546 -39.026  1.00 31.96           C  
ATOM   2647  O   HIS B 102       0.180  74.938 -40.041  1.00 31.47           O  
ATOM   2648  CB  HIS B 102      -0.984  77.514 -38.825  1.00 32.92           C  
ATOM   2649  CG  HIS B 102      -1.738  76.774 -37.757  1.00 34.13           C  
ATOM   2650  CD2 HIS B 102      -2.783  75.861 -37.841  1.00 34.44           C  
ATOM   2651  ND1 HIS B 102      -1.447  76.903 -36.451  1.00 34.87           N  
ATOM   2652  CE1 HIS B 102      -2.263  76.114 -35.729  1.00 35.07           C  
ATOM   2653  NE2 HIS B 102      -3.084  75.479 -36.577  1.00 35.39           N  
ATOM   2654  N   VAL B 103       1.001  74.931 -37.942  1.00 30.30           N  
ATOM   2655  CA  VAL B 103       1.134  73.474 -37.901  1.00 29.97           C  
ATOM   2656  C   VAL B 103       0.214  72.813 -36.855  1.00 29.75           C  
ATOM   2657  O   VAL B 103      -0.105  73.427 -35.829  1.00 31.06           O  
ATOM   2658  CB  VAL B 103       2.616  73.061 -37.679  1.00 30.45           C  
ATOM   2659  CG1 VAL B 103       3.037  73.161 -36.206  1.00 29.75           C  
ATOM   2660  CG2 VAL B 103       2.886  71.658 -38.223  1.00 30.41           C  
ATOM   2661  N   HIS B 104      -0.218  71.580 -37.122  1.00 28.57           N  
ATOM   2662  CA  HIS B 104      -0.968  70.786 -36.143  1.00 28.28           C  
ATOM   2663  C   HIS B 104      -0.037  69.931 -35.355  1.00 28.15           C  
ATOM   2664  O   HIS B 104       1.009  69.545 -35.853  1.00 29.81           O  
ATOM   2665  CB  HIS B 104      -1.980  69.881 -36.822  1.00 27.67           C  
ATOM   2666  CG  HIS B 104      -3.240  70.584 -37.270  1.00 28.02           C  
ATOM   2667  CD2 HIS B 104      -3.429  71.686 -38.113  1.00 27.83           C  
ATOM   2668  ND1 HIS B 104      -4.478  70.182 -36.877  1.00 27.59           N  
ATOM   2669  CE1 HIS B 104      -5.413  70.980 -37.446  1.00 27.93           C  
ATOM   2670  NE2 HIS B 104      -4.771  71.907 -38.197  1.00 27.84           N  
ATOM   2671  N   GLY B 105      -0.398  69.642 -34.114  1.00 27.90           N  
ATOM   2672  CA  GLY B 105       0.280  68.633 -33.301  1.00 28.73           C  
ATOM   2673  C   GLY B 105       1.624  68.899 -32.660  1.00 30.01           C  
ATOM   2674  O   GLY B 105       1.875  68.440 -31.547  1.00 31.28           O  
ATOM   2675  N   LEU B 106       2.498  69.613 -33.352  1.00 30.46           N  
ATOM   2676  CA  LEU B 106       3.854  69.826 -32.865  1.00 31.60           C  
ATOM   2677  C   LEU B 106       3.844  70.938 -31.822  1.00 33.19           C  
ATOM   2678  O   LEU B 106       2.896  71.726 -31.772  1.00 34.63           O  
ATOM   2679  CB  LEU B 106       4.790  70.157 -34.034  1.00 31.11           C  
ATOM   2680  CG  LEU B 106       5.306  69.020 -34.931  1.00 30.98           C  
ATOM   2681  CD1 LEU B 106       4.240  68.310 -35.746  1.00 29.47           C  
ATOM   2682  CD2 LEU B 106       6.368  69.572 -35.867  1.00 31.55           C  
ATOM   2683  N   ASP B 107       4.879  70.994 -30.986  1.00 34.00           N  
ATOM   2684  CA  ASP B 107       4.974  72.015 -29.944  1.00 35.36           C  
ATOM   2685  C   ASP B 107       5.438  73.314 -30.569  1.00 35.61           C  
ATOM   2686  O   ASP B 107       6.455  73.335 -31.255  1.00 37.06           O  
ATOM   2687  CB  ASP B 107       5.966  71.613 -28.836  1.00 35.94           C  
ATOM   2688  CG  ASP B 107       5.585  70.315 -28.109  1.00 37.79           C  
ATOM   2689  OD1 ASP B 107       4.381  70.063 -27.836  1.00 40.10           O  
ATOM   2690  OD2 ASP B 107       6.518  69.535 -27.802  1.00 37.66           O1-
ATOM   2691  N   PHE B 108       4.702  74.391 -30.347  1.00 34.45           N  
ATOM   2692  CA  PHE B 108       5.160  75.710 -30.776  1.00 35.08           C  
ATOM   2693  C   PHE B 108       4.615  76.731 -29.799  1.00 36.08           C  
ATOM   2694  O   PHE B 108       3.494  76.596 -29.302  1.00 36.51           O  
ATOM   2695  CB  PHE B 108       4.752  76.029 -32.227  1.00 34.63           C  
ATOM   2696  CG  PHE B 108       3.300  75.799 -32.514  1.00 36.55           C  
ATOM   2697  CD1 PHE B 108       2.384  76.853 -32.482  1.00 37.87           C  
ATOM   2698  CD2 PHE B 108       2.828  74.521 -32.804  1.00 37.28           C  
ATOM   2699  CE1 PHE B 108       1.030  76.627 -32.733  1.00 38.12           C  
ATOM   2700  CE2 PHE B 108       1.475  74.294 -33.057  1.00 37.65           C  
ATOM   2701  CZ  PHE B 108       0.574  75.352 -33.024  1.00 37.81           C  
ATOM   2702  N   GLU B 109       5.417  77.739 -29.504  1.00 36.40           N  
ATOM   2703  CA  GLU B 109       4.965  78.831 -28.654  1.00 38.07           C  
ATOM   2704  C   GLU B 109       3.983  79.723 -29.425  1.00 37.44           C  
ATOM   2705  O   GLU B 109       3.949  79.682 -30.660  1.00 38.50           O  
ATOM   2706  CB  GLU B 109       6.161  79.632 -28.136  1.00 41.04           C  
ATOM   2707  CG  GLU B 109       6.986  78.900 -27.087  1.00 43.59           C  
ATOM   2708  CD  GLU B 109       8.156  79.719 -26.594  1.00 45.17           C  
ATOM   2709  OE1 GLU B 109       7.953  80.882 -26.191  1.00 48.26           O  
ATOM   2710  OE2 GLU B 109       9.278  79.193 -26.604  1.00 46.73           O1-
ATOM   2711  N   ILE B 110       3.196  80.519 -28.705  1.00 34.80           N  
ATOM   2712  CA  ILE B 110       2.167  81.360 -29.326  1.00 34.74           C  
ATOM   2713  C   ILE B 110       2.693  82.224 -30.488  1.00 34.91           C  
ATOM   2714  O   ILE B 110       1.990  82.440 -31.479  1.00 33.96           O  
ATOM   2715  CB  ILE B 110       1.368  82.173 -28.251  1.00 34.36           C  
ATOM   2716  CG1 ILE B 110       0.031  82.678 -28.801  1.00 33.21           C  
ATOM   2717  CG2 ILE B 110       2.193  83.291 -27.635  1.00 33.89           C  
ATOM   2718  CD1 ILE B 110      -1.004  81.589 -28.948  1.00 32.60           C  
ATOM   2719  N   SER B 111       3.941  82.683 -30.369  1.00 36.99           N  
ATOM   2720  CA  SER B 111       4.576  83.541 -31.384  1.00 37.84           C  
ATOM   2721  C   SER B 111       4.795  82.831 -32.715  1.00 39.54           C  
ATOM   2722  O   SER B 111       5.099  83.481 -33.705  1.00 42.72           O  
ATOM   2723  CB  SER B 111       5.895  84.130 -30.872  1.00 36.03           C  
ATOM   2724  OG  SER B 111       6.725  83.119 -30.354  1.00 34.65           O  
ATOM   2725  N   SER B 112       4.643  81.506 -32.725  1.00 40.04           N  
ATOM   2726  CA  SER B 112       4.683  80.702 -33.950  1.00 40.35           C  
ATOM   2727  C   SER B 112       3.367  79.973 -34.259  1.00 41.66           C  
ATOM   2728  O   SER B 112       3.394  78.902 -34.860  1.00 42.68           O  
ATOM   2729  CB  SER B 112       5.808  79.668 -33.884  1.00 39.80           C  
ATOM   2730  OG  SER B 112       7.034  80.245 -34.255  1.00 39.10           O  
ATOM   2731  N   ASP B 113       2.213  80.513 -33.872  1.00 41.64           N  
ATOM   2732  CA  ASP B 113       0.999  79.825 -34.299  1.00 42.97           C  
ATOM   2733  C   ASP B 113       0.529  80.255 -35.712  1.00 40.44           C  
ATOM   2734  O   ASP B 113      -0.325  79.613 -36.317  1.00 39.39           O  
ATOM   2735  CB  ASP B 113      -0.097  79.759 -33.191  1.00 47.36           C  
ATOM   2736  CG  ASP B 113      -1.183  80.804 -33.328  1.00 51.77           C  
ATOM   2737  OD1 ASP B 113      -2.342  80.472 -32.964  1.00 52.36           O  
ATOM   2738  OD2 ASP B 113      -0.887  81.941 -33.781  1.00 56.23           O1-
ATOM   2739  N   GLY B 114       1.118  81.319 -36.239  1.00 37.61           N  
ATOM   2740  CA  GLY B 114       0.811  81.753 -37.588  1.00 37.74           C  
ATOM   2741  C   GLY B 114      -0.611  82.241 -37.772  1.00 37.76           C  
ATOM   2742  O   GLY B 114      -1.229  81.942 -38.777  1.00 38.10           O  
ATOM   2743  N   THR B 115      -1.134  82.985 -36.798  1.00 38.12           N  
ATOM   2744  CA  THR B 115      -2.463  83.598 -36.915  1.00 38.88           C  
ATOM   2745  C   THR B 115      -2.353  85.117 -36.827  1.00 40.20           C  
ATOM   2746  O   THR B 115      -1.394  85.638 -36.260  1.00 40.06           O  
ATOM   2747  CB  THR B 115      -3.425  83.123 -35.822  1.00 37.92           C  
ATOM   2748  CG2 THR B 115      -3.632  81.614 -35.879  1.00 37.55           C  
ATOM   2749  OG1 THR B 115      -2.896  83.491 -34.546  1.00 38.41           O  
ATOM   2750  N   ALA B 116      -3.340  85.816 -37.383  1.00 42.35           N  
ATOM   2751  CA  ALA B 116      -3.329  87.275 -37.401  1.00 43.27           C  
ATOM   2752  C   ALA B 116      -3.455  87.845 -35.999  1.00 45.21           C  
ATOM   2753  O   ALA B 116      -2.682  88.735 -35.630  1.00 45.51           O  
ATOM   2754  CB  ALA B 116      -4.415  87.820 -38.317  1.00 42.22           C  
ATOM   2755  N   MET B 117      -4.393  87.316 -35.212  1.00 48.68           N  
ATOM   2756  CA  MET B 117      -4.652  87.823 -33.857  1.00 56.17           C  
ATOM   2757  C   MET B 117      -3.386  88.017 -33.008  1.00 55.98           C  
ATOM   2758  O   MET B 117      -3.317  88.942 -32.211  1.00 54.23           O  
ATOM   2759  CB  MET B 117      -5.654  86.922 -33.136  1.00 64.31           C  
ATOM   2760  CG  MET B 117      -6.156  87.432 -31.781  1.00 71.11           C  
ATOM   2761  SD  MET B 117      -7.088  86.168 -30.869  1.00 82.90           S  
ATOM   2762  CE  MET B 117      -6.049  84.699 -31.035  1.00 74.76           C  
ATOM   2763  N   ASN B 118      -2.394  87.147 -33.207  1.00 60.27           N  
ATOM   2764  CA  ASN B 118      -1.105  87.212 -32.501  1.00 60.54           C  
ATOM   2765  C   ASN B 118      -0.031  87.953 -33.276  1.00 56.73           C  
ATOM   2766  O   ASN B 118       1.103  87.991 -32.828  1.00 57.47           O  
ATOM   2767  CB  ASN B 118      -0.608  85.799 -32.150  1.00 65.27           C  
ATOM   2768  CG  ASN B 118      -1.691  84.951 -31.475  1.00 79.12           C  
ATOM   2769  ND2 ASN B 118      -1.855  83.721 -31.945  1.00 79.20           N  
ATOM   2770  OD1 ASN B 118      -2.380  85.401 -30.550  1.00 87.21           O  
ATOM   2771  N   LYS B 119      -0.393  88.557 -34.413  1.00 53.50           N  
ATOM   2772  CA  LYS B 119       0.570  89.168 -35.340  1.00 54.29           C  
ATOM   2773  C   LYS B 119       1.727  88.188 -35.617  1.00 51.96           C  
ATOM   2774  O   LYS B 119       2.915  88.509 -35.493  1.00 50.85           O  
ATOM   2775  CB  LYS B 119       1.059  90.539 -34.839  1.00 59.70           C  
ATOM   2776  CG  LYS B 119       0.282  91.738 -35.390  1.00 66.82           C  
ATOM   2777  CD  LYS B 119      -0.871  92.231 -34.498  1.00 70.73           C  
ATOM   2778  CE  LYS B 119      -0.388  93.068 -33.308  1.00 73.09           C  
ATOM   2779  NZ  LYS B 119       0.359  94.309 -33.683  1.00 70.82           N1+
ATOM   2780  N   SER B 120       1.335  86.978 -36.001  1.00 49.45           N  
ATOM   2781  CA  SER B 120       2.223  85.838 -36.112  1.00 44.47           C  
ATOM   2782  C   SER B 120       2.306  85.347 -37.552  1.00 40.46           C  
ATOM   2783  O   SER B 120       3.082  84.445 -37.865  1.00 38.90           O  
ATOM   2784  CB  SER B 120       1.704  84.740 -35.194  1.00 47.53           C  
ATOM   2785  OG  SER B 120       2.738  83.834 -34.907  1.00 52.72           O  
ATOM   2786  N   ASP B 121       1.479  85.950 -38.406  1.00 39.22           N  
ATOM   2787  CA  ASP B 121       1.535  85.807 -39.859  1.00 37.64           C  
ATOM   2788  C   ASP B 121       2.593  86.763 -40.432  1.00 36.52           C  
ATOM   2789  O   ASP B 121       3.283  87.441 -39.682  1.00 35.99           O  
ATOM   2790  CB  ASP B 121       0.161  86.053 -40.482  1.00 37.92           C  
ATOM   2791  CG  ASP B 121      -0.338  87.466 -40.267  1.00 40.26           C  
ATOM   2792  OD1 ASP B 121       0.004  88.078 -39.226  1.00 41.77           O  
ATOM   2793  OD2 ASP B 121      -1.082  87.971 -41.144  1.00 40.51           O1-
ATOM   2794  N   VAL B 122       2.718  86.808 -41.757  1.00 36.54           N  
ATOM   2795  CA  VAL B 122       3.863  87.445 -42.417  1.00 35.93           C  
ATOM   2796  C   VAL B 122       3.409  88.412 -43.503  1.00 36.69           C  
ATOM   2797  O   VAL B 122       2.604  88.046 -44.360  1.00 38.11           O  
ATOM   2798  CB  VAL B 122       4.798  86.375 -43.045  1.00 35.45           C  
ATOM   2799  CG1 VAL B 122       6.025  87.022 -43.681  1.00 35.03           C  
ATOM   2800  CG2 VAL B 122       5.216  85.326 -42.015  1.00 33.64           C  
ATOM   2801  N   GLU B 123       3.931  89.637 -43.475  1.00 36.75           N  
ATOM   2802  CA  GLU B 123       3.576  90.646 -44.475  1.00 37.10           C  
ATOM   2803  C   GLU B 123       4.077  90.240 -45.881  1.00 35.95           C  
ATOM   2804  O   GLU B 123       5.002  89.424 -46.001  1.00 36.39           O  
ATOM   2805  CB  GLU B 123       4.084  92.039 -44.049  1.00 40.26           C  
ATOM   2806  CG  GLU B 123       5.566  92.357 -44.286  1.00 42.69           C  
ATOM   2807  CD  GLU B 123       6.515  91.800 -43.223  1.00 46.81           C  
ATOM   2808  OE1 GLU B 123       6.111  90.963 -42.369  1.00 46.95           O  
ATOM   2809  OE2 GLU B 123       7.699  92.214 -43.240  1.00 50.03           O1-
ATOM   2810  N   PRO B 124       3.466  90.790 -46.947  1.00 34.02           N  
ATOM   2811  CA  PRO B 124       3.958  90.513 -48.297  1.00 33.67           C  
ATOM   2812  C   PRO B 124       5.453  90.783 -48.419  1.00 34.50           C  
ATOM   2813  O   PRO B 124       5.942  91.767 -47.872  1.00 34.92           O  
ATOM   2814  CB  PRO B 124       3.176  91.507 -49.145  1.00 33.53           C  
ATOM   2815  CG  PRO B 124       1.874  91.649 -48.419  1.00 32.44           C  
ATOM   2816  CD  PRO B 124       2.254  91.630 -46.969  1.00 32.81           C  
ATOM   2817  N   GLY B 125       6.175  89.897 -49.106  1.00 35.28           N  
ATOM   2818  CA  GLY B 125       7.628  90.010 -49.274  1.00 32.59           C  
ATOM   2819  C   GLY B 125       8.404  89.722 -48.003  1.00 33.72           C  
ATOM   2820  O   GLY B 125       9.649  89.635 -48.031  1.00 34.05           O  
ATOM   2821  N   GLY B 126       7.685  89.566 -46.885  1.00 33.96           N  
ATOM   2822  CA  GLY B 126       8.312  89.389 -45.563  1.00 34.49           C  
ATOM   2823  C   GLY B 126       8.963  88.044 -45.290  1.00 35.34           C  
ATOM   2824  O   GLY B 126       8.808  87.101 -46.063  1.00 36.28           O  
ATOM   2825  N   THR B 127       9.687  87.964 -44.175  1.00 35.61           N  
ATOM   2826  CA  THR B 127      10.326  86.731 -43.706  1.00 35.87           C  
ATOM   2827  C   THR B 127      10.185  86.638 -42.196  1.00 37.48           C  
ATOM   2828  O   THR B 127      10.372  87.633 -41.494  1.00 39.76           O  
ATOM   2829  CB  THR B 127      11.829  86.698 -44.062  1.00 35.43           C  
ATOM   2830  CG2 THR B 127      12.516  85.423 -43.566  1.00 34.12           C  
ATOM   2831  OG1 THR B 127      11.970  86.776 -45.479  1.00 35.59           O  
ATOM   2832  N   ARG B 128       9.860  85.444 -41.704  1.00 36.86           N  
ATOM   2833  CA  ARG B 128       9.780  85.183 -40.275  1.00 35.79           C  
ATOM   2834  C   ARG B 128      10.313  83.787 -40.003  1.00 35.82           C  
ATOM   2835  O   ARG B 128      10.171  82.900 -40.842  1.00 36.34           O  
ATOM   2836  CB  ARG B 128       8.334  85.281 -39.813  1.00 36.39           C  
ATOM   2837  CG  ARG B 128       8.146  85.141 -38.314  1.00 37.41           C  
ATOM   2838  CD  ARG B 128       6.686  84.858 -38.008  1.00 39.21           C  
ATOM   2839  NE  ARG B 128       6.392  85.031 -36.587  1.00 39.57           N  
ATOM   2840  CZ  ARG B 128       6.008  86.183 -36.038  1.00 41.49           C  
ATOM   2841  NH1 ARG B 128       5.866  87.291 -36.790  1.00 39.04           N1+
ATOM   2842  NH2 ARG B 128       5.763  86.226 -34.729  1.00 41.47           N  
ATOM   2843  N   THR B 129      10.933  83.598 -38.844  1.00 34.51           N  
ATOM   2844  CA  THR B 129      11.380  82.278 -38.434  1.00 34.85           C  
ATOM   2845  C   THR B 129      10.377  81.613 -37.476  1.00 35.53           C  
ATOM   2846  O   THR B 129      10.154  82.084 -36.363  1.00 35.01           O  
ATOM   2847  CB  THR B 129      12.789  82.328 -37.831  1.00 34.70           C  
ATOM   2848  CG2 THR B 129      13.193  80.982 -37.234  1.00 32.80           C  
ATOM   2849  OG1 THR B 129      13.702  82.661 -38.875  1.00 37.00           O  
ATOM   2850  N   TYR B 130       9.775  80.517 -37.932  1.00 34.54           N  
ATOM   2851  CA  TYR B 130       8.857  79.754 -37.114  1.00 33.73           C  
ATOM   2852  C   TYR B 130       9.625  78.620 -36.444  1.00 34.09           C  
ATOM   2853  O   TYR B 130      10.491  77.993 -37.067  1.00 35.22           O  
ATOM   2854  CB  TYR B 130       7.737  79.175 -37.967  1.00 33.12           C  
ATOM   2855  CG  TYR B 130       6.701  80.144 -38.519  1.00 33.31           C  
ATOM   2856  CD1 TYR B 130       5.804  80.797 -37.677  1.00 33.80           C  
ATOM   2857  CD2 TYR B 130       6.583  80.370 -39.899  1.00 33.36           C  
ATOM   2858  CE1 TYR B 130       4.839  81.667 -38.185  1.00 33.87           C  
ATOM   2859  CE2 TYR B 130       5.619  81.236 -40.416  1.00 33.02           C  
ATOM   2860  CZ  TYR B 130       4.746  81.877 -39.550  1.00 33.13           C  
ATOM   2861  OH  TYR B 130       3.779  82.733 -40.025  1.00 33.26           O  
ATOM   2862  N   THR B 131       9.314  78.355 -35.180  1.00 33.20           N  
ATOM   2863  CA  THR B 131       9.939  77.248 -34.455  1.00 32.69           C  
ATOM   2864  C   THR B 131       8.922  76.161 -34.084  1.00 31.75           C  
ATOM   2865  O   THR B 131       7.895  76.437 -33.503  1.00 32.58           O  
ATOM   2866  CB  THR B 131      10.715  77.767 -33.222  1.00 32.84           C  
ATOM   2867  CG2 THR B 131      11.262  76.610 -32.346  1.00 32.68           C  
ATOM   2868  OG1 THR B 131      11.808  78.577 -33.677  1.00 32.95           O  
ATOM   2869  N   TRP B 132       9.220  74.928 -34.456  1.00 31.47           N  
ATOM   2870  CA  TRP B 132       8.424  73.776 -34.076  1.00 31.18           C  
ATOM   2871  C   TRP B 132       9.314  72.908 -33.258  1.00 33.59           C  
ATOM   2872  O   TRP B 132      10.428  72.575 -33.688  1.00 35.68           O  
ATOM   2873  CB  TRP B 132       7.952  72.991 -35.291  1.00 27.61           C  
ATOM   2874  CG  TRP B 132       7.106  73.763 -36.273  1.00 25.72           C  
ATOM   2875  CD1 TRP B 132       6.515  75.016 -36.102  1.00 25.52           C  
ATOM   2876  CD2 TRP B 132       6.679  73.324 -37.608  1.00 24.87           C  
ATOM   2877  CE2 TRP B 132       5.857  74.406 -38.154  1.00 24.61           C  
ATOM   2878  CE3 TRP B 132       6.895  72.182 -38.383  1.00 24.96           C  
ATOM   2879  NE1 TRP B 132       5.801  75.374 -37.214  1.00 24.81           N  
ATOM   2880  CZ2 TRP B 132       5.290  74.333 -39.418  1.00 24.56           C  
ATOM   2881  CZ3 TRP B 132       6.321  72.122 -39.661  1.00 24.55           C  
ATOM   2882  CH2 TRP B 132       5.535  73.172 -40.162  1.00 24.42           C  
ATOM   2883  N   ARG B 133       8.851  72.558 -32.065  1.00 35.22           N  
ATOM   2884  CA  ARG B 133       9.548  71.615 -31.211  1.00 36.44           C  
ATOM   2885  C   ARG B 133       8.700  70.335 -31.134  1.00 35.50           C  
ATOM   2886  O   ARG B 133       7.493  70.338 -31.438  1.00 34.61           O  
ATOM   2887  CB  ARG B 133       9.805  72.199 -29.814  1.00 40.50           C  
ATOM   2888  CG  ARG B 133      10.620  73.483 -29.781  1.00 44.67           C  
ATOM   2889  CD  ARG B 133      11.088  73.807 -28.368  1.00 50.64           C  
ATOM   2890  NE  ARG B 133      12.236  74.729 -28.358  1.00 61.81           N  
ATOM   2891  CZ  ARG B 133      12.190  76.036 -28.058  1.00 66.55           C  
ATOM   2892  NH1 ARG B 133      13.309  76.763 -28.097  1.00 61.75           N1+
ATOM   2893  NH2 ARG B 133      11.036  76.620 -27.712  1.00 68.89           N  
ATOM   2894  N   THR B 134       9.340  69.236 -30.753  1.00 32.38           N  
ATOM   2895  CA  THR B 134       8.656  67.977 -30.580  1.00 30.57           C  
ATOM   2896  C   THR B 134       9.252  67.352 -29.337  1.00 29.96           C  
ATOM   2897  O   THR B 134      10.351  67.719 -28.941  1.00 29.77           O  
ATOM   2898  CB  THR B 134       8.873  67.036 -31.779  1.00 31.06           C  
ATOM   2899  CG2 THR B 134       8.352  67.644 -33.096  1.00 30.52           C  
ATOM   2900  OG1 THR B 134      10.268  66.733 -31.896  1.00 31.11           O  
ATOM   2901  N   HIS B 135       8.541  66.409 -28.726  1.00 29.44           N  
ATOM   2902  CA  HIS B 135       9.018  65.749 -27.512  1.00 28.91           C  
ATOM   2903  C   HIS B 135       8.693  64.275 -27.501  1.00 29.65           C  
ATOM   2904  O   HIS B 135       7.718  63.838 -28.122  1.00 30.20           O  
ATOM   2905  CB  HIS B 135       8.417  66.431 -26.284  1.00 28.08           C  
ATOM   2906  CG  HIS B 135       6.912  66.368 -26.243  1.00 28.47           C  
ATOM   2907  CD2 HIS B 135       6.050  65.374 -25.777  1.00 27.59           C  
ATOM   2908  ND1 HIS B 135       6.136  67.349 -26.723  1.00 28.39           N  
ATOM   2909  CE1 HIS B 135       4.840  67.002 -26.578  1.00 28.37           C  
ATOM   2910  NE2 HIS B 135       4.793  65.795 -25.999  1.00 27.45           N  
ATOM   2911  N   LYS B 136       9.516  63.506 -26.789  1.00 30.98           N  
ATOM   2912  CA  LYS B 136       9.288  62.079 -26.526  1.00 32.19           C  
ATOM   2913  C   LYS B 136       8.228  61.920 -25.446  1.00 31.82           C  
ATOM   2914  O   LYS B 136       8.032  62.828 -24.640  1.00 31.01           O  
ATOM   2915  CB  LYS B 136      10.570  61.409 -26.028  1.00 33.81           C  
ATOM   2916  CG  LYS B 136      11.724  61.365 -27.019  1.00 36.79           C  
ATOM   2917  CD  LYS B 136      13.002  60.905 -26.329  1.00 39.18           C  
ATOM   2918  CE  LYS B 136      14.233  61.341 -27.107  1.00 41.71           C  
ATOM   2919  NZ  LYS B 136      15.446  60.569 -26.708  1.00 45.10           N1+
ATOM   2920  N   PRO B 137       7.534  60.769 -25.413  1.00 31.97           N  
ATOM   2921  CA  PRO B 137       6.624  60.575 -24.287  1.00 32.47           C  
ATOM   2922  C   PRO B 137       7.422  60.260 -23.016  1.00 33.63           C  
ATOM   2923  O   PRO B 137       8.596  59.930 -23.134  1.00 33.56           O  
ATOM   2924  CB  PRO B 137       5.791  59.369 -24.721  1.00 31.27           C  
ATOM   2925  CG  PRO B 137       6.645  58.627 -25.672  1.00 29.84           C  
ATOM   2926  CD  PRO B 137       7.508  59.636 -26.356  1.00 30.81           C  
ATOM   2927  N   GLY B 138       6.807  60.367 -21.833  1.00 34.63           N  
ATOM   2928  CA  GLY B 138       7.459  59.976 -20.564  1.00 36.42           C  
ATOM   2929  C   GLY B 138       6.655  60.280 -19.308  1.00 38.69           C  
ATOM   2930  O   GLY B 138       5.616  60.934 -19.392  1.00 40.83           O  
ATOM   2931  N   ARG B 139       7.126  59.811 -18.143  1.00 40.01           N  
ATOM   2932  CA  ARG B 139       6.431  60.050 -16.857  1.00 41.26           C  
ATOM   2933  C   ARG B 139       6.562  61.493 -16.389  1.00 40.44           C  
ATOM   2934  O   ARG B 139       7.648  62.042 -16.364  1.00 40.30           O  
ATOM   2935  CB  ARG B 139       6.935  59.118 -15.752  1.00 42.72           C  
ATOM   2936  CG  ARG B 139       6.516  57.654 -15.880  1.00 48.67           C  
ATOM   2937  CD  ARG B 139       5.455  57.201 -14.871  1.00 51.82           C  
ATOM   2938  NE  ARG B 139       4.091  57.098 -15.412  1.00 53.87           N  
ATOM   2939  CZ  ARG B 139       3.603  56.063 -16.108  1.00 53.75           C  
ATOM   2940  NH1 ARG B 139       4.349  54.997 -16.399  1.00 49.82           N1+
ATOM   2941  NH2 ARG B 139       2.347  56.107 -16.535  1.00 54.90           N  
ATOM   2942  N   ARG B 140       5.439  62.107 -16.034  1.00 40.83           N  
ATOM   2943  CA  ARG B 140       5.444  63.442 -15.436  1.00 40.86           C  
ATOM   2944  C   ARG B 140       5.778  63.315 -13.957  1.00 43.91           C  
ATOM   2945  O   ARG B 140       5.639  62.222 -13.385  1.00 42.51           O  
ATOM   2946  CB  ARG B 140       4.081  64.099 -15.581  1.00 36.73           C  
ATOM   2947  CG  ARG B 140       3.726  64.503 -16.989  1.00 33.52           C  
ATOM   2948  CD  ARG B 140       2.582  65.476 -16.916  1.00 32.03           C  
ATOM   2949  NE  ARG B 140       1.993  65.775 -18.214  1.00 31.60           N  
ATOM   2950  CZ  ARG B 140       1.110  64.998 -18.841  1.00 30.15           C  
ATOM   2951  NH1 ARG B 140       0.715  63.844 -18.317  1.00 28.14           N1+
ATOM   2952  NH2 ARG B 140       0.644  65.377 -20.010  1.00 29.10           N  
ATOM   2953  N   ASP B 141       6.205  64.424 -13.341  1.00 47.13           N  
ATOM   2954  CA  ASP B 141       6.464  64.459 -11.887  1.00 50.50           C  
ATOM   2955  C   ASP B 141       5.298  63.841 -11.074  1.00 52.57           C  
ATOM   2956  O   ASP B 141       5.536  63.067 -10.144  1.00 53.79           O  
ATOM   2957  CB  ASP B 141       6.762  65.892 -11.398  1.00 51.21           C  
ATOM   2958  CG  ASP B 141       8.172  66.366 -11.743  0.50 49.77           C  
ATOM   2959  OD1 ASP B 141       9.106  65.540 -11.830  0.50 49.52           O  
ATOM   2960  OD2 ASP B 141       8.344  67.587 -11.914  0.50 48.89           O1-
ATOM   2961  N   ASP B 142       4.055  64.171 -11.445  1.00 51.93           N  
ATOM   2962  CA  ASP B 142       2.863  63.679 -10.739  1.00 50.47           C  
ATOM   2963  C   ASP B 142       2.553  62.184 -10.925  1.00 50.84           C  
ATOM   2964  O   ASP B 142       1.628  61.680 -10.279  1.00 54.75           O  
ATOM   2965  CB  ASP B 142       1.614  64.533 -11.092  1.00 49.25           C  
ATOM   2966  CG  ASP B 142       1.072  64.269 -12.512  1.00 48.64           C  
ATOM   2967  OD1 ASP B 142       0.171  65.027 -12.953  1.00 45.38           O  
ATOM   2968  OD2 ASP B 142       1.539  63.313 -13.193  1.00 48.20           O1-
ATOM   2969  N   GLY B 143       3.287  61.485 -11.799  1.00 47.86           N  
ATOM   2970  CA  GLY B 143       3.034  60.051 -12.056  1.00 42.94           C  
ATOM   2971  C   GLY B 143       2.215  59.677 -13.296  1.00 41.75           C  
ATOM   2972  O   GLY B 143       2.208  58.514 -13.699  1.00 41.31           O  
ATOM   2973  N   THR B 144       1.521  60.638 -13.911  1.00 39.71           N  
ATOM   2974  CA  THR B 144       0.839  60.393 -15.195  1.00 38.23           C  
ATOM   2975  C   THR B 144       1.809  60.255 -16.382  1.00 38.50           C  
ATOM   2976  O   THR B 144       3.017  60.495 -16.246  1.00 39.96           O  
ATOM   2977  CB  THR B 144      -0.097  61.538 -15.546  1.00 37.83           C  
ATOM   2978  CG2 THR B 144      -1.176  61.653 -14.505  1.00 37.78           C  
ATOM   2979  OG1 THR B 144       0.668  62.753 -15.619  1.00 37.82           O  
ATOM   2980  N   TRP B 145       1.276  59.891 -17.549  1.00 36.92           N  
ATOM   2981  CA  TRP B 145       2.089  59.689 -18.750  1.00 36.17           C  
ATOM   2982  C   TRP B 145       1.850  60.758 -19.766  1.00 34.74           C  
ATOM   2983  O   TRP B 145       0.746  60.882 -20.285  1.00 35.33           O  
ATOM   2984  CB  TRP B 145       1.797  58.310 -19.345  1.00 36.44           C  
ATOM   2985  CG  TRP B 145       2.706  57.894 -20.482  1.00 36.75           C  
ATOM   2986  CD1 TRP B 145       2.425  57.911 -21.849  1.00 35.66           C  
ATOM   2987  CD2 TRP B 145       4.082  57.367 -20.382  1.00 36.64           C  
ATOM   2988  CE2 TRP B 145       4.525  57.105 -21.762  1.00 37.09           C  
ATOM   2989  CE3 TRP B 145       4.960  57.101 -19.327  1.00 37.16           C  
ATOM   2990  NE1 TRP B 145       3.501  57.444 -22.577  1.00 36.64           N  
ATOM   2991  CZ2 TRP B 145       5.797  56.602 -22.048  1.00 38.29           C  
ATOM   2992  CZ3 TRP B 145       6.244  56.594 -19.625  1.00 37.92           C  
ATOM   2993  CH2 TRP B 145       6.652  56.351 -20.955  1.00 38.00           C  
ATOM   2994  N   ARG B 146       2.883  61.540 -20.060  1.00 35.57           N  
ATOM   2995  CA  ARG B 146       2.801  62.590 -21.086  1.00 36.36           C  
ATOM   2996  C   ARG B 146       2.875  62.008 -22.504  1.00 36.55           C  
ATOM   2997  O   ARG B 146       3.751  61.205 -22.790  1.00 35.66           O  
ATOM   2998  CB  ARG B 146       3.887  63.636 -20.896  1.00 35.45           C  
ATOM   2999  CG  ARG B 146       3.741  64.831 -21.815  1.00 35.30           C  
ATOM   3000  CD  ARG B 146       5.013  65.612 -21.723  1.00 36.38           C  
ATOM   3001  NE  ARG B 146       5.059  66.749 -22.621  1.00 37.26           N  
ATOM   3002  CZ  ARG B 146       6.173  67.434 -22.853  1.00 37.08           C  
ATOM   3003  NH1 ARG B 146       7.301  67.066 -22.250  1.00 36.30           N1+
ATOM   3004  NH2 ARG B 146       6.167  68.472 -23.685  1.00 35.91           N  
ATOM   3005  N   PRO B 147       1.942  62.409 -23.383  1.00 37.48           N  
ATOM   3006  CA  PRO B 147       1.810  61.812 -24.713  1.00 38.19           C  
ATOM   3007  C   PRO B 147       2.957  61.855 -25.743  1.00 38.78           C  
ATOM   3008  O   PRO B 147       3.314  60.802 -26.279  1.00 44.97           O  
ATOM   3009  CB  PRO B 147       0.503  62.406 -25.231  1.00 38.08           C  
ATOM   3010  CG  PRO B 147      -0.306  62.479 -23.969  1.00 38.54           C  
ATOM   3011  CD  PRO B 147       0.675  63.051 -22.981  1.00 38.02           C  
ATOM   3012  N   GLY B 148       3.550  62.976 -26.073  1.00 33.87           N  
ATOM   3013  CA  GLY B 148       4.606  62.780 -27.100  1.00 34.56           C  
ATOM   3014  C   GLY B 148       4.135  63.068 -28.514  1.00 34.33           C  
ATOM   3015  O   GLY B 148       2.990  62.753 -28.874  1.00 35.31           O  
ATOM   3016  N   SER B 149       5.010  63.676 -29.318  1.00 31.55           N  
ATOM   3017  CA  SER B 149       4.572  64.327 -30.563  1.00 30.01           C  
ATOM   3018  C   SER B 149       4.298  63.423 -31.749  1.00 29.50           C  
ATOM   3019  O   SER B 149       3.621  63.855 -32.689  1.00 29.18           O  
ATOM   3020  CB  SER B 149       5.584  65.379 -30.998  1.00 30.52           C  
ATOM   3021  OG  SER B 149       6.035  66.142 -29.900  1.00 32.49           O  
ATOM   3022  N   ALA B 150       4.814  62.189 -31.708  1.00 28.69           N  
ATOM   3023  CA  ALA B 150       4.797  61.294 -32.864  1.00 28.36           C  
ATOM   3024  C   ALA B 150       3.424  61.204 -33.485  1.00 29.25           C  
ATOM   3025  O   ALA B 150       2.422  61.117 -32.767  1.00 30.50           O  
ATOM   3026  CB  ALA B 150       5.305  59.908 -32.500  1.00 27.98           C  
ATOM   3027  N   GLY B 151       3.373  61.244 -34.816  1.00 28.77           N  
ATOM   3028  CA  GLY B 151       2.116  61.059 -35.533  1.00 27.22           C  
ATOM   3029  C   GLY B 151       2.086  61.641 -36.925  1.00 26.89           C  
ATOM   3030  O   GLY B 151       3.093  62.110 -37.441  1.00 28.04           O  
ATOM   3031  N   TYR B 152       0.916  61.601 -37.537  1.00 26.92           N  
ATOM   3032  CA  TYR B 152       0.735  62.164 -38.850  1.00 26.96           C  
ATOM   3033  C   TYR B 152       0.035  63.504 -38.704  1.00 26.63           C  
ATOM   3034  O   TYR B 152      -1.133  63.602 -38.316  1.00 26.19           O  
ATOM   3035  CB  TYR B 152      -0.035  61.196 -39.753  1.00 27.87           C  
ATOM   3036  CG  TYR B 152       0.728  59.918 -40.052  1.00 28.29           C  
ATOM   3037  CD1 TYR B 152       1.646  59.860 -41.114  1.00 29.05           C  
ATOM   3038  CD2 TYR B 152       0.543  58.774 -39.279  1.00 28.07           C  
ATOM   3039  CE1 TYR B 152       2.355  58.700 -41.399  1.00 29.16           C  
ATOM   3040  CE2 TYR B 152       1.248  57.606 -39.550  1.00 29.02           C  
ATOM   3041  CZ  TYR B 152       2.151  57.568 -40.609  1.00 29.10           C  
ATOM   3042  OH  TYR B 152       2.845  56.405 -40.886  1.00 29.37           O  
ATOM   3043  N   TRP B 153       0.781  64.547 -39.018  1.00 25.99           N  
ATOM   3044  CA  TRP B 153       0.300  65.896 -38.851  1.00 25.59           C  
ATOM   3045  C   TRP B 153       0.316  66.602 -40.151  1.00 26.12           C  
ATOM   3046  O   TRP B 153       0.541  65.977 -41.186  1.00 26.30           O  
ATOM   3047  CB  TRP B 153       1.178  66.615 -37.853  1.00 24.90           C  
ATOM   3048  CG  TRP B 153       1.204  65.905 -36.537  1.00 24.15           C  
ATOM   3049  CD1 TRP B 153       2.236  65.143 -35.996  1.00 24.35           C  
ATOM   3050  CD2 TRP B 153       0.137  65.853 -35.562  1.00 24.34           C  
ATOM   3051  CE2 TRP B 153       0.637  65.032 -34.445  1.00 25.16           C  
ATOM   3052  CE3 TRP B 153      -1.141  66.386 -35.490  1.00 23.78           C  
ATOM   3053  NE1 TRP B 153       1.890  64.642 -34.766  1.00 24.54           N  
ATOM   3054  CZ2 TRP B 153      -0.137  64.780 -33.315  1.00 25.26           C  
ATOM   3055  CZ3 TRP B 153      -1.902  66.130 -34.354  1.00 23.75           C  
ATOM   3056  CH2 TRP B 153      -1.419  65.340 -33.296  1.00 24.41           C  
ATOM   3057  N   HIS B 154       0.067  67.909 -40.102  1.00 26.60           N  
ATOM   3058  CA  HIS B 154       0.075  68.762 -41.283  1.00 27.20           C  
ATOM   3059  C   HIS B 154       0.249  70.208 -40.910  1.00 27.87           C  
ATOM   3060  O   HIS B 154       0.105  70.575 -39.736  1.00 28.56           O  
ATOM   3061  CB  HIS B 154      -1.170  68.543 -42.147  1.00 26.45           C  
ATOM   3062  CG  HIS B 154      -2.467  68.940 -41.487  1.00 26.96           C  
ATOM   3063  CD2 HIS B 154      -3.180  68.360 -40.437  1.00 25.87           C  
ATOM   3064  ND1 HIS B 154      -3.183  70.022 -41.884  1.00 27.35           N  
ATOM   3065  CE1 HIS B 154      -4.296  70.121 -41.122  1.00 25.64           C  
ATOM   3066  NE2 HIS B 154      -4.289  69.109 -40.241  1.00 25.33           N  
ATOM   3067  N   TYR B 155       0.586  71.018 -41.918  1.00 28.31           N  
ATOM   3068  CA  TYR B 155       0.760  72.457 -41.811  1.00 28.19           C  
ATOM   3069  C   TYR B 155      -0.008  73.143 -42.929  1.00 28.80           C  
ATOM   3070  O   TYR B 155      -0.158  72.577 -44.021  1.00 29.36           O  
ATOM   3071  CB  TYR B 155       2.228  72.826 -41.919  1.00 28.09           C  
ATOM   3072  CG  TYR B 155       2.894  72.487 -43.249  1.00 27.97           C  
ATOM   3073  CD1 TYR B 155       2.709  73.291 -44.378  1.00 27.16           C  
ATOM   3074  CD2 TYR B 155       3.746  71.374 -43.367  1.00 27.55           C  
ATOM   3075  CE1 TYR B 155       3.324  72.984 -45.586  1.00 26.96           C  
ATOM   3076  CE2 TYR B 155       4.366  71.069 -44.570  1.00 27.14           C  
ATOM   3077  CZ  TYR B 155       4.153  71.881 -45.674  1.00 27.03           C  
ATOM   3078  OH  TYR B 155       4.757  71.586 -46.870  1.00 26.73           O  
ATOM   3079  N   HIS B 156      -0.491  74.354 -42.659  1.00 28.62           N  
ATOM   3080  CA  HIS B 156      -1.248  75.119 -43.638  1.00 28.98           C  
ATOM   3081  C   HIS B 156      -1.277  76.569 -43.294  1.00 29.41           C  
ATOM   3082  O   HIS B 156      -0.877  76.962 -42.187  1.00 29.75           O  
ATOM   3083  CB  HIS B 156      -2.668  74.597 -43.748  1.00 29.99           C  
ATOM   3084  CG  HIS B 156      -3.462  74.714 -42.479  1.00 31.58           C  
ATOM   3085  CD2 HIS B 156      -3.592  73.850 -41.399  1.00 32.24           C  
ATOM   3086  ND1 HIS B 156      -4.244  75.778 -42.213  1.00 32.38           N  
ATOM   3087  CE1 HIS B 156      -4.839  75.609 -41.023  1.00 33.04           C  
ATOM   3088  NE2 HIS B 156      -4.438  74.429 -40.522  1.00 33.41           N  
ATOM   3089  N   ASP B 157      -1.744  77.376 -44.247  1.00 28.16           N  
ATOM   3090  CA  ASP B 157      -1.922  78.803 -44.034  1.00 28.59           C  
ATOM   3091  C   ASP B 157      -3.142  79.046 -43.148  1.00 29.81           C  
ATOM   3092  O   ASP B 157      -4.115  78.281 -43.199  1.00 29.52           O  
ATOM   3093  CB  ASP B 157      -2.080  79.538 -45.372  1.00 26.84           C  
ATOM   3094  CG  ASP B 157      -2.553  80.943 -45.200  0.50 25.17           C  
ATOM   3095  OD1 ASP B 157      -1.805  81.757 -44.625  0.50 24.97           O  
ATOM   3096  OD2 ASP B 157      -3.675  81.211 -45.631  0.50 23.95           O1-
ATOM   3097  N   HIS B 158      -3.088  80.114 -42.352  1.00 31.34           N  
ATOM   3098  CA  HIS B 158      -4.180  80.446 -41.436  1.00 33.32           C  
ATOM   3099  C   HIS B 158      -4.706  81.845 -41.644  1.00 34.28           C  
ATOM   3100  O   HIS B 158      -5.441  82.361 -40.812  1.00 35.06           O  
ATOM   3101  CB  HIS B 158      -3.710  80.272 -39.993  1.00 32.94           C  
ATOM   3102  CG  HIS B 158      -4.798  79.836 -39.053  1.00 34.13           C  
ATOM   3103  CD2 HIS B 158      -4.850  78.787 -38.138  1.00 35.10           C  
ATOM   3104  ND1 HIS B 158      -5.985  80.477 -38.963  1.00 34.80           N  
ATOM   3105  CE1 HIS B 158      -6.760  79.871 -38.043  1.00 34.67           C  
ATOM   3106  NE2 HIS B 158      -6.068  78.836 -37.537  1.00 35.70           N  
ATOM   3107  N   VAL B 159      -4.368  82.461 -42.777  1.00 35.18           N  
ATOM   3108  CA  VAL B 159      -4.537  83.909 -42.947  1.00 33.41           C  
ATOM   3109  C   VAL B 159      -4.976  84.411 -44.338  1.00 32.50           C  
ATOM   3110  O   VAL B 159      -5.497  85.511 -44.450  1.00 32.95           O  
ATOM   3111  CB  VAL B 159      -3.242  84.601 -42.431  1.00 34.11           C  
ATOM   3112  CG1 VAL B 159      -2.744  85.696 -43.353  1.00 34.67           C  
ATOM   3113  CG2 VAL B 159      -3.453  85.101 -41.013  1.00 34.82           C  
ATOM   3114  N   VAL B 160      -4.772  83.624 -45.395  1.00 32.68           N  
ATOM   3115  CA  VAL B 160      -5.196  84.035 -46.757  1.00 30.85           C  
ATOM   3116  C   VAL B 160      -6.694  83.824 -46.918  1.00 31.01           C  
ATOM   3117  O   VAL B 160      -7.211  82.735 -46.627  1.00 31.18           O  
ATOM   3118  CB  VAL B 160      -4.438  83.281 -47.884  1.00 29.02           C  
ATOM   3119  CG1 VAL B 160      -4.922  83.734 -49.256  1.00 27.87           C  
ATOM   3120  CG2 VAL B 160      -2.930  83.448 -47.744  1.00 27.69           C  
ATOM   3121  N   GLY B 161      -7.389  84.863 -47.376  1.00 31.04           N  
ATOM   3122  CA  GLY B 161      -8.835  84.776 -47.638  1.00 30.54           C  
ATOM   3123  C   GLY B 161      -9.666  85.162 -46.434  1.00 30.78           C  
ATOM   3124  O   GLY B 161     -10.531  86.025 -46.535  1.00 29.53           O  
ATOM   3125  N   THR B 162      -9.405  84.506 -45.301  1.00 32.13           N  
ATOM   3126  CA  THR B 162     -10.059  84.789 -44.016  1.00 33.08           C  
ATOM   3127  C   THR B 162      -9.079  84.508 -42.887  1.00 34.12           C  
ATOM   3128  O   THR B 162      -8.041  83.886 -43.111  1.00 35.27           O  
ATOM   3129  CB  THR B 162     -11.307  83.907 -43.758  1.00 33.17           C  
ATOM   3130  CG2 THR B 162     -12.253  83.841 -44.981  1.00 31.36           C  
ATOM   3131  OG1 THR B 162     -10.900  82.588 -43.336  1.00 33.32           O  
ATOM   3132  N   GLU B 163      -9.424  84.943 -41.673  1.00 36.46           N  
ATOM   3133  CA  GLU B 163      -8.609  84.702 -40.471  1.00 37.45           C  
ATOM   3134  C   GLU B 163      -8.433  83.199 -40.155  1.00 37.50           C  
ATOM   3135  O   GLU B 163      -7.794  82.847 -39.164  1.00 37.21           O  
ATOM   3136  CB  GLU B 163      -9.191  85.421 -39.232  1.00 41.11           C  
ATOM   3137  CG  GLU B 163      -9.672  86.869 -39.419  1.00 45.21           C  
ATOM   3138  CD  GLU B 163      -9.010  87.860 -38.453  0.50 44.71           C  
ATOM   3139  OE1 GLU B 163      -8.774  87.517 -37.271  0.50 45.25           O  
ATOM   3140  OE2 GLU B 163      -8.716  88.996 -38.884  0.50 43.99           O1-
ATOM   3141  N   HIS B 164      -9.001  82.322 -40.990  1.00 37.41           N  
ATOM   3142  CA  HIS B 164      -8.855  80.864 -40.822  1.00 37.20           C  
ATOM   3143  C   HIS B 164      -8.224  80.181 -42.026  1.00 37.62           C  
ATOM   3144  O   HIS B 164      -8.224  78.943 -42.139  1.00 37.69           O  
ATOM   3145  CB  HIS B 164     -10.184  80.221 -40.379  1.00 37.00           C  
ATOM   3146  CG  HIS B 164     -10.592  80.610 -38.966  1.00 37.73           C  
ATOM   3147  CD2 HIS B 164     -11.447  81.614 -38.504  1.00 36.32           C  
ATOM   3148  ND1 HIS B 164     -10.090  79.991 -37.859  1.00 37.98           N  
ATOM   3149  CE1 HIS B 164     -10.606  80.563 -36.759  1.00 37.15           C  
ATOM   3150  NE2 HIS B 164     -11.437  81.559 -37.155  1.00 36.80           N  
ATOM   3151  N   GLY B 165      -7.666  80.996 -42.921  1.00 36.27           N  
ATOM   3152  CA  GLY B 165      -6.983  80.524 -44.113  1.00 34.93           C  
ATOM   3153  C   GLY B 165      -7.849  79.790 -45.123  1.00 34.84           C  
ATOM   3154  O   GLY B 165      -7.342  78.944 -45.860  1.00 35.23           O  
ATOM   3155  N   THR B 166      -9.143  80.103 -45.166  1.00 33.34           N  
ATOM   3156  CA  THR B 166     -10.052  79.484 -46.135  1.00 33.10           C  
ATOM   3157  C   THR B 166      -9.575  79.653 -47.588  1.00 32.94           C  
ATOM   3158  O   THR B 166      -9.688  78.722 -48.382  1.00 35.27           O  
ATOM   3159  CB  THR B 166     -11.514  79.959 -45.946  1.00 33.60           C  
ATOM   3160  CG2 THR B 166     -12.486  79.191 -46.841  1.00 32.16           C  
ATOM   3161  OG1 THR B 166     -11.898  79.745 -44.583  1.00 35.57           O  
ATOM   3162  N   GLY B 167      -9.030  80.820 -47.928  1.00 32.62           N  
ATOM   3163  CA  GLY B 167      -8.470  81.058 -49.267  1.00 31.42           C  
ATOM   3164  C   GLY B 167      -7.164  80.312 -49.498  1.00 31.75           C  
ATOM   3165  O   GLY B 167      -6.999  79.618 -50.509  1.00 31.28           O  
ATOM   3166  N   GLY B 168      -6.240  80.468 -48.549  1.00 31.68           N  
ATOM   3167  CA  GLY B 168      -4.946  79.800 -48.567  1.00 31.67           C  
ATOM   3168  C   GLY B 168      -5.126  78.318 -48.791  1.00 32.90           C  
ATOM   3169  O   GLY B 168      -4.593  77.776 -49.772  1.00 33.79           O  
ATOM   3170  N   ILE B 169      -5.895  77.681 -47.894  1.00 32.09           N  
ATOM   3171  CA  ILE B 169      -6.182  76.247 -47.948  1.00 30.75           C  
ATOM   3172  C   ILE B 169      -6.824  75.888 -49.280  1.00 31.86           C  
ATOM   3173  O   ILE B 169      -6.404  74.927 -49.912  1.00 31.72           O  
ATOM   3174  CB  ILE B 169      -7.051  75.764 -46.760  1.00 30.16           C  
ATOM   3175  CG1 ILE B 169      -6.278  75.923 -45.442  1.00 30.51           C  
ATOM   3176  CG2 ILE B 169      -7.490  74.313 -46.958  1.00 29.19           C  
ATOM   3177  CD1 ILE B 169      -7.097  75.804 -44.172  1.00 29.18           C  
ATOM   3178  N   ARG B 170      -7.820  76.658 -49.721  1.00 33.88           N  
ATOM   3179  CA  ARG B 170      -8.475  76.350 -50.999  1.00 36.23           C  
ATOM   3180  C   ARG B 170      -7.461  76.393 -52.162  1.00 35.90           C  
ATOM   3181  O   ARG B 170      -7.432  75.494 -52.991  1.00 35.31           O  
ATOM   3182  CB  ARG B 170      -9.709  77.223 -51.238  1.00 38.72           C  
ATOM   3183  CG  ARG B 170     -10.291  77.133 -52.638  1.00 43.69           C  
ATOM   3184  CD  ARG B 170     -11.812  77.158 -52.676  1.00 50.30           C  
ATOM   3185  NE  ARG B 170     -12.426  78.320 -52.008  1.00 59.43           N  
ATOM   3186  CZ  ARG B 170     -13.318  78.253 -51.005  1.00 61.63           C  
ATOM   3187  NH1 ARG B 170     -13.743  77.075 -50.512  1.00 59.52           N1+
ATOM   3188  NH2 ARG B 170     -13.798  79.380 -50.493  1.00 59.07           N  
ATOM   3189  N   ASN B 171      -6.603  77.409 -52.180  1.00 35.41           N  
ATOM   3190  CA  ASN B 171      -5.622  77.557 -53.245  1.00 35.05           C  
ATOM   3191  C   ASN B 171      -4.475  76.557 -53.243  1.00 35.00           C  
ATOM   3192  O   ASN B 171      -3.803  76.405 -54.270  1.00 36.86           O  
ATOM   3193  CB  ASN B 171      -5.058  78.958 -53.237  1.00 36.38           C  
ATOM   3194  CG  ASN B 171      -6.115  79.999 -53.521  1.00 39.19           C  
ATOM   3195  ND2 ASN B 171      -5.932  81.193 -52.948  1.00 38.27           N  
ATOM   3196  OD1 ASN B 171      -7.093  79.737 -54.245  1.00 39.49           O  
ATOM   3197  N   GLY B 172      -4.232  75.893 -52.113  1.00 32.22           N  
ATOM   3198  CA  GLY B 172      -3.189  74.870 -52.056  1.00 30.14           C  
ATOM   3199  C   GLY B 172      -2.140  75.017 -50.972  1.00 29.53           C  
ATOM   3200  O   GLY B 172      -1.143  74.289 -50.957  1.00 27.26           O  
ATOM   3201  N   LEU B 173      -2.362  75.942 -50.046  1.00 29.23           N  
ATOM   3202  CA  LEU B 173      -1.395  76.148 -48.987  1.00 29.90           C  
ATOM   3203  C   LEU B 173      -1.499  75.126 -47.840  1.00 30.52           C  
ATOM   3204  O   LEU B 173      -1.872  75.470 -46.716  1.00 32.37           O  
ATOM   3205  CB  LEU B 173      -1.440  77.605 -48.493  1.00 30.08           C  
ATOM   3206  CG  LEU B 173      -0.804  78.628 -49.449  1.00 29.89           C  
ATOM   3207  CD1 LEU B 173      -1.054  80.056 -49.004  1.00 28.52           C  
ATOM   3208  CD2 LEU B 173       0.695  78.375 -49.603  1.00 29.58           C  
ATOM   3209  N   TYR B 174      -1.156  73.871 -48.137  1.00 29.32           N  
ATOM   3210  CA  TYR B 174      -1.148  72.787 -47.145  1.00 27.94           C  
ATOM   3211  C   TYR B 174      -0.063  71.771 -47.489  1.00 27.83           C  
ATOM   3212  O   TYR B 174       0.282  71.615 -48.652  1.00 27.16           O  
ATOM   3213  CB  TYR B 174      -2.508  72.082 -47.067  1.00 26.82           C  
ATOM   3214  CG  TYR B 174      -3.012  71.583 -48.410  1.00 27.03           C  
ATOM   3215  CD1 TYR B 174      -2.500  70.395 -48.998  1.00 26.52           C  
ATOM   3216  CD2 TYR B 174      -4.009  72.290 -49.107  1.00 25.95           C  
ATOM   3217  CE1 TYR B 174      -2.969  69.947 -50.235  1.00 25.95           C  
ATOM   3218  CE2 TYR B 174      -4.483  71.844 -50.342  1.00 25.51           C  
ATOM   3219  CZ  TYR B 174      -3.965  70.683 -50.899  1.00 25.64           C  
ATOM   3220  OH  TYR B 174      -4.440  70.267 -52.112  1.00 25.00           O  
ATOM   3221  N   GLY B 175       0.468  71.087 -46.477  1.00 27.20           N  
ATOM   3222  CA  GLY B 175       1.438  70.036 -46.700  1.00 27.00           C  
ATOM   3223  C   GLY B 175       1.552  69.150 -45.482  1.00 27.26           C  
ATOM   3224  O   GLY B 175       1.130  69.537 -44.415  1.00 27.61           O  
ATOM   3225  N   PRO B 176       2.147  67.955 -45.627  1.00 27.09           N  
ATOM   3226  CA  PRO B 176       2.203  66.996 -44.536  1.00 26.68           C  
ATOM   3227  C   PRO B 176       3.410  67.125 -43.617  1.00 26.93           C  
ATOM   3228  O   PRO B 176       4.467  67.613 -44.026  1.00 27.50           O  
ATOM   3229  CB  PRO B 176       2.320  65.676 -45.280  1.00 26.65           C  
ATOM   3230  CG  PRO B 176       3.132  66.019 -46.477  1.00 26.58           C  
ATOM   3231  CD  PRO B 176       2.715  67.399 -46.869  1.00 26.94           C  
ATOM   3232  N   VAL B 177       3.234  66.675 -42.380  1.00 26.47           N  
ATOM   3233  CA  VAL B 177       4.321  66.547 -41.431  1.00 26.61           C  
ATOM   3234  C   VAL B 177       4.264  65.158 -40.798  1.00 26.81           C  
ATOM   3235  O   VAL B 177       3.176  64.679 -40.451  1.00 28.20           O  
ATOM   3236  CB  VAL B 177       4.245  67.591 -40.300  1.00 27.15           C  
ATOM   3237  CG1 VAL B 177       5.523  67.558 -39.468  1.00 27.00           C  
ATOM   3238  CG2 VAL B 177       4.018  68.990 -40.847  1.00 26.67           C  
ATOM   3239  N   ILE B 178       5.423  64.513 -40.659  1.00 26.33           N  
ATOM   3240  CA  ILE B 178       5.536  63.246 -39.945  1.00 25.85           C  
ATOM   3241  C   ILE B 178       6.540  63.390 -38.807  1.00 26.74           C  
ATOM   3242  O   ILE B 178       7.650  63.885 -39.000  1.00 26.59           O  
ATOM   3243  CB  ILE B 178       5.969  62.094 -40.871  1.00 25.33           C  
ATOM   3244  CG1 ILE B 178       4.866  61.798 -41.883  1.00 24.47           C  
ATOM   3245  CG2 ILE B 178       6.377  60.851 -40.058  1.00 24.38           C  
ATOM   3246  CD1 ILE B 178       5.287  60.857 -42.988  1.00 25.06           C  
ATOM   3247  N   VAL B 179       6.130  62.967 -37.616  1.00 27.84           N  
ATOM   3248  CA  VAL B 179       7.014  62.916 -36.460  1.00 28.56           C  
ATOM   3249  C   VAL B 179       7.072  61.456 -36.053  1.00 30.57           C  
ATOM   3250  O   VAL B 179       6.041  60.868 -35.675  1.00 31.52           O  
ATOM   3251  CB  VAL B 179       6.509  63.788 -35.294  1.00 27.58           C  
ATOM   3252  CG1 VAL B 179       7.454  63.706 -34.105  1.00 26.99           C  
ATOM   3253  CG2 VAL B 179       6.358  65.232 -35.739  1.00 27.32           C  
ATOM   3254  N   ARG B 180       8.273  60.883 -36.158  1.00 31.82           N  
ATOM   3255  CA  ARG B 180       8.550  59.473 -35.831  1.00 31.63           C  
ATOM   3256  C   ARG B 180       8.878  59.264 -34.361  1.00 32.83           C  
ATOM   3257  O   ARG B 180       9.517  60.125 -33.730  1.00 34.86           O  
ATOM   3258  CB  ARG B 180       9.780  59.023 -36.608  1.00 31.25           C  
ATOM   3259  CG  ARG B 180       9.756  59.285 -38.098  1.00 31.34           C  
ATOM   3260  CD  ARG B 180       8.945  58.203 -38.767  1.00 30.74           C  
ATOM   3261  NE  ARG B 180       8.920  58.309 -40.212  1.00 29.15           N  
ATOM   3262  CZ  ARG B 180       7.917  57.844 -40.937  1.00 29.32           C  
ATOM   3263  NH1 ARG B 180       6.865  57.267 -40.339  1.00 27.95           N1+
ATOM   3264  NH2 ARG B 180       7.954  57.968 -42.252  1.00 29.47           N  
ATOM   3265  N   ARG B 181       8.473  58.126 -33.809  1.00 32.69           N  
ATOM   3266  CA  ARG B 181       8.961  57.721 -32.484  1.00 32.37           C  
ATOM   3267  C   ARG B 181      10.182  56.832 -32.706  1.00 33.71           C  
ATOM   3268  O   ARG B 181      10.225  56.070 -33.687  1.00 32.85           O  
ATOM   3269  CB  ARG B 181       7.880  56.977 -31.683  1.00 31.55           C  
ATOM   3270  CG  ARG B 181       8.316  56.451 -30.308  1.00 31.00           C  
ATOM   3271  CD  ARG B 181       7.182  56.424 -29.300  1.00 30.22           C  
ATOM   3272  NE  ARG B 181       6.494  57.721 -29.292  1.00 30.87           N  
ATOM   3273  CZ  ARG B 181       5.190  57.884 -29.113  1.00 29.91           C  
ATOM   3274  NH1 ARG B 181       4.413  56.830 -28.913  1.00 30.24           N1+
ATOM   3275  NH2 ARG B 181       4.667  59.100 -29.139  1.00 29.29           N  
ATOM   3276  N   LYS B 182      11.164  56.925 -31.806  1.00 35.12           N  
ATOM   3277  CA  LYS B 182      12.272  55.977 -31.804  1.00 38.08           C  
ATOM   3278  C   LYS B 182      11.699  54.577 -31.930  1.00 38.11           C  
ATOM   3279  O   LYS B 182      10.839  54.188 -31.140  1.00 38.40           O  
ATOM   3280  CB  LYS B 182      13.101  56.059 -30.525  1.00 41.61           C  
ATOM   3281  CG  LYS B 182      14.366  55.222 -30.608  1.00 44.86           C  
ATOM   3282  CD  LYS B 182      15.013  54.957 -29.257  1.00 50.27           C  
ATOM   3283  CE  LYS B 182      15.825  53.662 -29.331  1.00 53.86           C  
ATOM   3284  NZ  LYS B 182      16.644  53.382 -28.119  1.00 56.79           N1+
ATOM   3285  N   GLY B 183      12.150  53.839 -32.939  1.00 37.17           N  
ATOM   3286  CA  GLY B 183      11.685  52.479 -33.141  1.00 35.30           C  
ATOM   3287  C   GLY B 183      10.609  52.290 -34.199  1.00 35.92           C  
ATOM   3288  O   GLY B 183      10.327  51.145 -34.554  1.00 37.16           O  
ATOM   3289  N   ASP B 184       9.999  53.372 -34.702  1.00 34.15           N  
ATOM   3290  CA  ASP B 184       8.963  53.257 -35.748  1.00 32.90           C  
ATOM   3291  C   ASP B 184       9.496  52.652 -37.046  1.00 31.70           C  
ATOM   3292  O   ASP B 184      10.619  52.942 -37.443  1.00 32.53           O  
ATOM   3293  CB  ASP B 184       8.372  54.629 -36.100  1.00 33.40           C  
ATOM   3294  CG  ASP B 184       7.345  55.127 -35.098  1.00 33.98           C  
ATOM   3295  OD1 ASP B 184       7.074  54.421 -34.097  1.00 33.69           O  
ATOM   3296  OD2 ASP B 184       6.817  56.245 -35.330  1.00 32.32           O1-
ATOM   3297  N   VAL B 185       8.677  51.843 -37.712  1.00 30.65           N  
ATOM   3298  CA  VAL B 185       9.019  51.283 -39.023  1.00 30.56           C  
ATOM   3299  C   VAL B 185       8.983  52.367 -40.128  1.00 31.07           C  
ATOM   3300  O   VAL B 185       7.963  53.078 -40.293  1.00 30.05           O  
ATOM   3301  CB  VAL B 185       8.086  50.108 -39.383  1.00 30.59           C  
ATOM   3302  CG1 VAL B 185       8.361  49.590 -40.782  1.00 30.83           C  
ATOM   3303  CG2 VAL B 185       8.233  48.984 -38.373  1.00 31.16           C  
ATOM   3304  N   LEU B 186      10.100  52.474 -40.865  1.00 30.63           N  
ATOM   3305  CA  LEU B 186      10.272  53.427 -41.977  1.00 30.23           C  
ATOM   3306  C   LEU B 186       9.925  52.793 -43.328  1.00 30.46           C  
ATOM   3307  O   LEU B 186      10.292  51.651 -43.576  1.00 32.30           O  
ATOM   3308  CB  LEU B 186      11.708  53.941 -42.007  1.00 30.16           C  
ATOM   3309  CG  LEU B 186      12.259  54.589 -40.730  1.00 30.17           C  
ATOM   3310  CD1 LEU B 186      13.704  55.010 -40.921  1.00 28.56           C  
ATOM   3311  CD2 LEU B 186      11.393  55.773 -40.314  1.00 30.84           C  
ATOM   3312  N   PRO B 187       9.230  53.527 -44.216  1.00 29.65           N  
ATOM   3313  CA  PRO B 187       8.750  52.925 -45.477  1.00 29.78           C  
ATOM   3314  C   PRO B 187       9.754  53.006 -46.644  1.00 30.76           C  
ATOM   3315  O   PRO B 187      10.785  53.662 -46.523  1.00 31.30           O  
ATOM   3316  CB  PRO B 187       7.553  53.795 -45.805  1.00 29.82           C  
ATOM   3317  CG  PRO B 187       7.970  55.153 -45.307  1.00 29.69           C  
ATOM   3318  CD  PRO B 187       8.844  54.943 -44.103  1.00 28.78           C  
ATOM   3319  N   ASP B 188       9.462  52.358 -47.768  1.00 30.40           N  
ATOM   3320  CA  ASP B 188      10.286  52.559 -48.951  1.00 30.52           C  
ATOM   3321  C   ASP B 188       9.992  53.942 -49.534  1.00 30.51           C  
ATOM   3322  O   ASP B 188      10.878  54.584 -50.089  1.00 30.51           O  
ATOM   3323  CB  ASP B 188      10.045  51.470 -49.994  1.00 31.82           C  
ATOM   3324  CG  ASP B 188      10.401  50.083 -49.484  1.00 33.62           C  
ATOM   3325  OD1 ASP B 188      11.359  49.953 -48.696  1.00 34.47           O  
ATOM   3326  OD2 ASP B 188       9.721  49.108 -49.870  1.00 34.51           O1-
ATOM   3327  N   ALA B 189       8.753  54.404 -49.380  1.00 29.08           N  
ATOM   3328  CA  ALA B 189       8.309  55.660 -49.960  1.00 28.76           C  
ATOM   3329  C   ALA B 189       7.074  56.182 -49.232  1.00 29.01           C  
ATOM   3330  O   ALA B 189       6.345  55.406 -48.652  1.00 31.71           O  
ATOM   3331  CB  ALA B 189       8.002  55.468 -51.437  1.00 28.02           C  
ATOM   3332  N   THR B 190       6.833  57.488 -49.279  1.00 27.95           N  
ATOM   3333  CA  THR B 190       5.666  58.091 -48.648  1.00 27.29           C  
ATOM   3334  C   THR B 190       4.875  58.909 -49.673  1.00 28.05           C  
ATOM   3335  O   THR B 190       5.431  59.808 -50.293  1.00 29.96           O  
ATOM   3336  CB  THR B 190       6.115  59.019 -47.500  1.00 26.02           C  
ATOM   3337  CG2 THR B 190       4.941  59.527 -46.720  1.00 25.94           C  
ATOM   3338  OG1 THR B 190       6.990  58.307 -46.619  1.00 25.88           O  
ATOM   3339  N   HIS B 191       3.593  58.626 -49.860  1.00 27.67           N  
ATOM   3340  CA  HIS B 191       2.787  59.474 -50.732  1.00 28.86           C  
ATOM   3341  C   HIS B 191       1.791  60.248 -49.913  1.00 29.84           C  
ATOM   3342  O   HIS B 191       1.335  59.764 -48.870  1.00 31.03           O  
ATOM   3343  CB  HIS B 191       2.112  58.653 -51.832  1.00 29.95           C  
ATOM   3344  CG  HIS B 191       3.060  57.734 -52.559  1.00 31.71           C  
ATOM   3345  CD2 HIS B 191       3.120  56.344 -52.620  1.00 32.29           C  
ATOM   3346  ND1 HIS B 191       4.093  58.192 -53.304  1.00 32.57           N  
ATOM   3347  CE1 HIS B 191       4.777  57.154 -53.813  1.00 32.41           C  
ATOM   3348  NE2 HIS B 191       4.184  56.020 -53.394  1.00 32.55           N  
ATOM   3349  N   THR B 192       1.436  61.457 -50.359  1.00 29.11           N  
ATOM   3350  CA  THR B 192       0.491  62.296 -49.619  1.00 28.20           C  
ATOM   3351  C   THR B 192      -0.746  62.476 -50.440  1.00 28.25           C  
ATOM   3352  O   THR B 192      -0.667  62.937 -51.569  1.00 28.49           O  
ATOM   3353  CB  THR B 192       1.068  63.680 -49.263  1.00 28.27           C  
ATOM   3354  CG2 THR B 192       0.053  64.499 -48.473  1.00 27.77           C  
ATOM   3355  OG1 THR B 192       2.261  63.522 -48.478  1.00 27.99           O  
ATOM   3356  N   ILE B 193      -1.881  62.103 -49.850  1.00 28.10           N  
ATOM   3357  CA  ILE B 193      -3.182  62.177 -50.485  1.00 27.89           C  
ATOM   3358  C   ILE B 193      -4.024  63.146 -49.664  1.00 28.68           C  
ATOM   3359  O   ILE B 193      -4.329  62.875 -48.490  1.00 29.19           O  
ATOM   3360  CB  ILE B 193      -3.832  60.779 -50.589  1.00 27.71           C  
ATOM   3361  CG1 ILE B 193      -3.027  59.901 -51.550  1.00 29.05           C  
ATOM   3362  CG2 ILE B 193      -5.256  60.864 -51.109  1.00 27.49           C  
ATOM   3363  CD1 ILE B 193      -3.286  58.407 -51.443  1.00 29.48           C  
ATOM   3364  N   VAL B 194      -4.375  64.284 -50.278  1.00 28.50           N  
ATOM   3365  CA  VAL B 194      -5.169  65.309 -49.604  1.00 28.04           C  
ATOM   3366  C   VAL B 194      -6.490  65.525 -50.313  1.00 28.91           C  
ATOM   3367  O   VAL B 194      -6.527  65.915 -51.482  1.00 29.32           O  
ATOM   3368  CB  VAL B 194      -4.438  66.660 -49.450  1.00 27.49           C  
ATOM   3369  CG1 VAL B 194      -5.267  67.609 -48.591  1.00 26.52           C  
ATOM   3370  CG2 VAL B 194      -3.066  66.475 -48.822  1.00 26.89           C  
ATOM   3371  N   PHE B 195      -7.571  65.253 -49.587  1.00 29.25           N  
ATOM   3372  CA  PHE B 195      -8.908  65.521 -50.064  1.00 29.60           C  
ATOM   3373  C   PHE B 195      -9.233  66.951 -49.668  1.00 30.41           C  
ATOM   3374  O   PHE B 195      -9.562  67.239 -48.507  1.00 30.16           O  
ATOM   3375  CB  PHE B 195      -9.920  64.535 -49.475  1.00 29.64           C  
ATOM   3376  CG  PHE B 195      -9.842  63.134 -50.050  1.00 30.27           C  
ATOM   3377  CD1 PHE B 195      -8.960  62.811 -51.098  1.00 29.98           C  
ATOM   3378  CD2 PHE B 195     -10.697  62.130 -49.567  1.00 30.62           C  
ATOM   3379  CE1 PHE B 195      -8.917  61.525 -51.624  1.00 29.39           C  
ATOM   3380  CE2 PHE B 195     -10.659  60.842 -50.094  1.00 30.23           C  
ATOM   3381  CZ  PHE B 195      -9.765  60.543 -51.120  1.00 30.27           C  
ATOM   3382  N   ASN B 196      -9.103  67.850 -50.639  1.00 31.25           N  
ATOM   3383  CA  ASN B 196      -9.345  69.268 -50.425  1.00 32.63           C  
ATOM   3384  C   ASN B 196     -10.600  69.667 -51.166  1.00 33.09           C  
ATOM   3385  O   ASN B 196     -10.583  69.759 -52.386  1.00 32.85           O  
ATOM   3386  CB  ASN B 196      -8.154  70.074 -50.929  1.00 33.58           C  
ATOM   3387  CG  ASN B 196      -8.267  71.543 -50.599  1.00 34.01           C  
ATOM   3388  ND2 ASN B 196      -7.697  72.408 -51.451  1.00 32.26           N  
ATOM   3389  OD1 ASN B 196      -8.863  71.900 -49.584  1.00 36.31           O  
ATOM   3390  N   ASP B 197     -11.683  69.895 -50.428  1.00 33.67           N  
ATOM   3391  CA  ASP B 197     -13.026  70.083 -51.006  1.00 34.81           C  
ATOM   3392  C   ASP B 197     -13.349  68.896 -51.892  1.00 35.80           C  
ATOM   3393  O   ASP B 197     -13.210  67.768 -51.444  1.00 35.47           O  
ATOM   3394  CB  ASP B 197     -13.175  71.421 -51.738  1.00 34.76           C  
ATOM   3395  CG  ASP B 197     -13.315  72.593 -50.781  1.00 35.09           C  
ATOM   3396  OD1 ASP B 197     -13.980  72.418 -49.731  1.00 32.95           O  
ATOM   3397  OD2 ASP B 197     -12.758  73.683 -51.089  1.00 36.75           O1-
ATOM   3398  N   MET B 198     -13.753  69.130 -53.138  1.00 38.96           N  
ATOM   3399  CA  MET B 198     -14.109  68.019 -54.038  1.00 41.02           C  
ATOM   3400  C   MET B 198     -12.923  67.557 -54.898  1.00 39.12           C  
ATOM   3401  O   MET B 198     -13.126  66.928 -55.943  1.00 38.00           O  
ATOM   3402  CB  MET B 198     -15.289  68.390 -54.949  1.00 46.15           C  
ATOM   3403  CG  MET B 198     -16.579  68.829 -54.251  1.00 50.90           C  
ATOM   3404  SD  MET B 198     -17.640  67.478 -53.725  1.00 51.90           S  
ATOM   3405  CE  MET B 198     -18.213  66.853 -55.309  1.00 52.70           C  
ATOM   3406  N   THR B 199     -11.699  67.869 -54.461  1.00 36.82           N  
ATOM   3407  CA  THR B 199     -10.498  67.517 -55.222  1.00 35.86           C  
ATOM   3408  C   THR B 199      -9.551  66.623 -54.452  1.00 35.13           C  
ATOM   3409  O   THR B 199      -9.638  66.541 -53.229  1.00 35.73           O  
ATOM   3410  CB  THR B 199      -9.682  68.751 -55.665  1.00 35.53           C  
ATOM   3411  CG2 THR B 199     -10.580  69.824 -56.289  1.00 34.75           C  
ATOM   3412  OG1 THR B 199      -8.933  69.274 -54.552  1.00 35.15           O  
ATOM   3413  N   ILE B 200      -8.659  65.956 -55.187  1.00 34.04           N  
ATOM   3414  CA  ILE B 200      -7.516  65.270 -54.599  1.00 33.80           C  
ATOM   3415  C   ILE B 200      -6.310  66.113 -54.997  1.00 35.02           C  
ATOM   3416  O   ILE B 200      -6.111  66.387 -56.191  1.00 36.40           O  
ATOM   3417  CB  ILE B 200      -7.309  63.827 -55.108  1.00 32.81           C  
ATOM   3418  CG1 ILE B 200      -8.623  63.038 -55.132  1.00 32.39           C  
ATOM   3419  CG2 ILE B 200      -6.252  63.104 -54.259  1.00 31.98           C  
ATOM   3420  CD1 ILE B 200      -8.487  61.657 -55.753  1.00 32.41           C  
ATOM   3421  N   ASN B 201      -5.525  66.534 -54.004  1.00 33.54           N  
ATOM   3422  CA  ASN B 201      -4.354  67.363 -54.240  1.00 34.10           C  
ATOM   3423  C   ASN B 201      -4.574  68.564 -55.197  1.00 35.40           C  
ATOM   3424  O   ASN B 201      -3.694  68.913 -55.991  1.00 37.08           O  
ATOM   3425  CB  ASN B 201      -3.185  66.484 -54.694  1.00 32.77           C  
ATOM   3426  CG  ASN B 201      -2.700  65.555 -53.604  1.00 33.07           C  
ATOM   3427  ND2 ASN B 201      -1.717  64.740 -53.928  1.00 32.76           N  
ATOM   3428  OD1 ASN B 201      -3.205  65.567 -52.483  1.00 34.33           O  
ATOM   3429  N   ASN B 202      -5.740  69.202 -55.083  1.00 36.31           N  
ATOM   3430  CA  ASN B 202      -6.154  70.336 -55.942  1.00 37.30           C  
ATOM   3431  C   ASN B 202      -6.197  70.020 -57.429  1.00 37.94           C  
ATOM   3432  O   ASN B 202      -6.216  70.933 -58.238  1.00 38.81           O  
ATOM   3433  CB  ASN B 202      -5.321  71.610 -55.704  1.00 35.40           C  
ATOM   3434  CG  ASN B 202      -5.778  72.397 -54.494  1.00 35.14           C  
ATOM   3435  ND2 ASN B 202      -5.890  73.710 -54.649  1.00 34.14           N  
ATOM   3436  OD1 ASN B 202      -6.007  71.838 -53.426  1.00 34.76           O  
ATOM   3437  N   ARG B 203      -6.231  68.743 -57.787  1.00 38.53           N  
ATOM   3438  CA  ARG B 203      -6.265  68.380 -59.186  1.00 41.39           C  
ATOM   3439  C   ARG B 203      -7.652  68.436 -59.784  1.00 42.88           C  
ATOM   3440  O   ARG B 203      -8.642  68.371 -59.070  1.00 44.55           O  
ATOM   3441  CB  ARG B 203      -5.698  66.998 -59.380  1.00 43.85           C  
ATOM   3442  CG  ARG B 203      -4.236  66.898 -59.023  1.00 46.17           C  
ATOM   3443  CD  ARG B 203      -3.780  65.495 -59.310  1.00 49.00           C  
ATOM   3444  NE  ARG B 203      -3.256  65.388 -60.658  1.00 52.59           N  
ATOM   3445  CZ  ARG B 203      -1.978  65.154 -60.929  1.00 55.09           C  
ATOM   3446  NH1 ARG B 203      -1.096  64.985 -59.942  1.00 51.90           N1+
ATOM   3447  NH2 ARG B 203      -1.585  65.075 -62.191  1.00 59.12           N  
ATOM   3448  N   LYS B 204      -7.702  68.563 -61.109  1.00 46.79           N  
ATOM   3449  CA  LYS B 204      -8.931  68.458 -61.889  1.00 48.98           C  
ATOM   3450  C   LYS B 204      -9.562  67.091 -61.615  1.00 46.94           C  
ATOM   3451  O   LYS B 204      -8.842  66.109 -61.444  1.00 47.47           O  
ATOM   3452  CB  LYS B 204      -8.620  68.618 -63.394  1.00 53.71           C  
ATOM   3453  CG  LYS B 204      -9.174  69.860 -64.123  1.00 63.43           C  
ATOM   3454  CD  LYS B 204      -8.565  71.230 -63.761  1.00 71.47           C  
ATOM   3455  CE  LYS B 204      -7.073  71.391 -64.109  1.00 78.51           C  
ATOM   3456  NZ  LYS B 204      -6.713  71.581 -65.548  1.00 79.34           N1+
ATOM   3457  N   PRO B 205     -10.902  67.021 -61.537  1.00 46.22           N  
ATOM   3458  CA  PRO B 205     -11.610  65.744 -61.473  1.00 45.87           C  
ATOM   3459  C   PRO B 205     -11.059  64.719 -62.456  1.00 45.30           C  
ATOM   3460  O   PRO B 205     -10.711  65.078 -63.581  1.00 45.37           O  
ATOM   3461  CB  PRO B 205     -13.036  66.113 -61.915  1.00 44.93           C  
ATOM   3462  CG  PRO B 205     -13.140  67.600 -61.819  1.00 43.91           C  
ATOM   3463  CD  PRO B 205     -11.829  68.145 -61.331  1.00 45.61           C  
ATOM   3464  N   HIS B 206     -10.982  63.459 -62.028  1.00 44.87           N  
ATOM   3465  CA  HIS B 206     -10.551  62.345 -62.890  1.00 44.02           C  
ATOM   3466  C   HIS B 206      -9.142  62.446 -63.430  1.00 42.33           C  
ATOM   3467  O   HIS B 206      -8.871  61.919 -64.512  1.00 42.61           O  
ATOM   3468  CB  HIS B 206     -11.520  62.138 -64.064  1.00 46.29           C  
ATOM   3469  CG  HIS B 206     -12.953  61.921 -63.646  1.00 49.68           C  
ATOM   3470  CD2 HIS B 206     -14.052  62.790 -63.650  1.00 49.63           C  
ATOM   3471  ND1 HIS B 206     -13.402  60.733 -63.176  1.00 49.74           N  
ATOM   3472  CE1 HIS B 206     -14.720  60.836 -62.891  1.00 50.23           C  
ATOM   3473  NE2 HIS B 206     -15.115  62.096 -63.178  1.00 50.01           N  
ATOM   3474  N   THR B 207      -8.235  63.109 -62.707  1.00 39.15           N  
ATOM   3475  CA  THR B 207      -6.839  63.207 -63.162  1.00 37.42           C  
ATOM   3476  C   THR B 207      -5.844  62.686 -62.124  1.00 37.01           C  
ATOM   3477  O   THR B 207      -4.686  63.153 -62.073  1.00 37.78           O  
ATOM   3478  CB  THR B 207      -6.420  64.644 -63.605  1.00 36.81           C  
ATOM   3479  CG2 THR B 207      -7.436  65.282 -64.575  1.00 35.81           C  
ATOM   3480  OG1 THR B 207      -6.207  65.478 -62.454  1.00 36.54           O  
ATOM   3481  N   GLY B 208      -6.293  61.732 -61.305  1.00 35.06           N  
ATOM   3482  CA  GLY B 208      -5.445  61.131 -60.270  1.00 33.36           C  
ATOM   3483  C   GLY B 208      -5.318  61.989 -59.017  1.00 32.27           C  
ATOM   3484  O   GLY B 208      -6.284  62.650 -58.615  1.00 32.73           O  
ATOM   3485  N   PRO B 209      -4.128  62.019 -58.398  1.00 30.92           N  
ATOM   3486  CA  PRO B 209      -2.860  61.433 -58.821  1.00 31.74           C  
ATOM   3487  C   PRO B 209      -2.849  59.925 -58.729  1.00 32.37           C  
ATOM   3488  O   PRO B 209      -3.647  59.356 -57.986  1.00 32.93           O  
ATOM   3489  CB  PRO B 209      -1.856  61.998 -57.817  1.00 31.83           C  
ATOM   3490  CG  PRO B 209      -2.658  62.284 -56.598  1.00 31.64           C  
ATOM   3491  CD  PRO B 209      -4.041  62.623 -57.061  1.00 30.68           C  
ATOM   3492  N   ASP B 210      -1.953  59.304 -59.495  1.00 33.42           N  
ATOM   3493  CA  ASP B 210      -1.723  57.871 -59.453  1.00 34.15           C  
ATOM   3494  C   ASP B 210      -0.353  57.664 -58.837  1.00 34.10           C  
ATOM   3495  O   ASP B 210       0.466  58.577 -58.837  1.00 35.41           O  
ATOM   3496  CB  ASP B 210      -1.800  57.269 -60.850  1.00 35.82           C  
ATOM   3497  CG  ASP B 210      -3.163  57.452 -61.497  1.00 40.07           C  
ATOM   3498  OD1 ASP B 210      -3.217  57.421 -62.736  1.00 44.27           O  
ATOM   3499  OD2 ASP B 210      -4.196  57.624 -60.802  1.00 42.26           O1-
ATOM   3500  N   PHE B 211      -0.097  56.487 -58.289  1.00 33.29           N  
ATOM   3501  CA  PHE B 211       1.191  56.219 -57.666  1.00 33.74           C  
ATOM   3502  C   PHE B 211       1.603  54.863 -58.161  1.00 33.75           C  
ATOM   3503  O   PHE B 211       0.748  54.066 -58.531  1.00 37.34           O  
ATOM   3504  CB  PHE B 211       1.099  56.258 -56.133  1.00 35.06           C  
ATOM   3505  CG  PHE B 211       0.491  57.518 -55.605  1.00 36.49           C  
ATOM   3506  CD1 PHE B 211       1.277  58.684 -55.450  1.00 38.53           C  
ATOM   3507  CD2 PHE B 211      -0.872  57.568 -55.289  1.00 36.22           C  
ATOM   3508  CE1 PHE B 211       0.708  59.878 -54.974  1.00 39.69           C  
ATOM   3509  CE2 PHE B 211      -1.451  58.751 -54.817  1.00 39.07           C  
ATOM   3510  CZ  PHE B 211      -0.663  59.910 -54.656  1.00 40.10           C  
ATOM   3511  N   GLU B 212       2.897  54.600 -58.190  1.00 31.09           N  
ATOM   3512  CA  GLU B 212       3.387  53.351 -58.711  1.00 29.61           C  
ATOM   3513  C   GLU B 212       4.181  52.667 -57.594  1.00 29.44           C  
ATOM   3514  O   GLU B 212       4.894  53.331 -56.844  1.00 29.40           O  
ATOM   3515  CB  GLU B 212       4.286  53.588 -59.953  1.00 29.51           C  
ATOM   3516  CG  GLU B 212       3.684  54.356 -61.143  1.00 28.11           C  
ATOM   3517  CD  GLU B 212       4.301  53.965 -62.481  0.50 27.07           C  
ATOM   3518  OE1 GLU B 212       4.976  52.927 -62.545  0.50 26.86           O  
ATOM   3519  OE2 GLU B 212       4.100  54.675 -63.483  0.50 26.33           O1-
ATOM   3520  N   ALA B 213       4.060  51.348 -57.478  1.00 28.12           N  
ATOM   3521  CA  ALA B 213       4.930  50.581 -56.592  1.00 27.55           C  
ATOM   3522  C   ALA B 213       5.171  49.192 -57.180  1.00 28.19           C  
ATOM   3523  O   ALA B 213       4.506  48.807 -58.143  1.00 29.01           O  
ATOM   3524  CB  ALA B 213       4.316  50.480 -55.220  1.00 27.44           C  
ATOM   3525  N   THR B 214       6.121  48.450 -56.626  1.00 28.24           N  
ATOM   3526  CA  THR B 214       6.303  47.061 -57.018  1.00 30.07           C  
ATOM   3527  C   THR B 214       5.762  46.189 -55.867  1.00 32.35           C  
ATOM   3528  O   THR B 214       5.907  46.551 -54.690  1.00 34.23           O  
ATOM   3529  CB  THR B 214       7.788  46.736 -57.352  1.00 30.10           C  
ATOM   3530  CG2 THR B 214       7.967  45.291 -57.815  1.00 30.51           C  
ATOM   3531  OG1 THR B 214       8.248  47.577 -58.414  1.00 29.63           O  
ATOM   3532  N   VAL B 215       5.122  45.060 -56.196  1.00 32.75           N  
ATOM   3533  CA  VAL B 215       4.689  44.082 -55.195  1.00 31.93           C  
ATOM   3534  C   VAL B 215       5.784  43.928 -54.135  1.00 32.22           C  
ATOM   3535  O   VAL B 215       6.951  43.714 -54.483  1.00 32.09           O  
ATOM   3536  CB  VAL B 215       4.438  42.706 -55.838  1.00 32.38           C  
ATOM   3537  CG1 VAL B 215       4.044  41.679 -54.782  1.00 32.31           C  
ATOM   3538  CG2 VAL B 215       3.346  42.804 -56.886  1.00 33.28           C  
ATOM   3539  N   GLY B 216       5.422  44.055 -52.859  1.00 30.92           N  
ATOM   3540  CA  GLY B 216       6.383  43.883 -51.769  1.00 29.34           C  
ATOM   3541  C   GLY B 216       6.991  45.163 -51.220  1.00 30.03           C  
ATOM   3542  O   GLY B 216       7.596  45.122 -50.148  1.00 30.95           O  
ATOM   3543  N   ASP B 217       6.849  46.289 -51.937  1.00 28.76           N  
ATOM   3544  CA  ASP B 217       7.339  47.594 -51.463  1.00 28.17           C  
ATOM   3545  C   ASP B 217       6.531  48.032 -50.239  1.00 28.83           C  
ATOM   3546  O   ASP B 217       5.296  47.844 -50.198  1.00 29.58           O  
ATOM   3547  CB  ASP B 217       7.199  48.685 -52.546  1.00 27.11           C  
ATOM   3548  CG  ASP B 217       8.174  48.536 -53.687  0.50 25.46           C  
ATOM   3549  OD1 ASP B 217       9.128  47.751 -53.572  0.50 24.78           O  
ATOM   3550  OD2 ASP B 217       7.978  49.227 -54.707  0.50 24.50           O1-
ATOM   3551  N   ARG B 218       7.215  48.609 -49.248  1.00 27.78           N  
ATOM   3552  CA  ARG B 218       6.546  49.154 -48.061  1.00 27.51           C  
ATOM   3553  C   ARG B 218       6.145  50.608 -48.330  1.00 28.18           C  
ATOM   3554  O   ARG B 218       6.995  51.517 -48.375  1.00 29.29           O  
ATOM   3555  CB  ARG B 218       7.426  49.044 -46.816  1.00 26.58           C  
ATOM   3556  CG  ARG B 218       6.800  49.647 -45.573  1.00 26.95           C  
ATOM   3557  CD  ARG B 218       7.631  49.367 -44.334  1.00 27.52           C  
ATOM   3558  NE  ARG B 218       7.425  48.003 -43.872  1.00 28.07           N  
ATOM   3559  CZ  ARG B 218       6.399  47.612 -43.120  1.00 28.08           C  
ATOM   3560  NH1 ARG B 218       5.485  48.496 -42.737  1.00 27.07           N1+
ATOM   3561  NH2 ARG B 218       6.289  46.332 -42.757  1.00 28.16           N  
ATOM   3562  N   VAL B 219       4.850  50.825 -48.501  1.00 27.27           N  
ATOM   3563  CA  VAL B 219       4.357  52.116 -48.938  1.00 27.52           C  
ATOM   3564  C   VAL B 219       3.621  52.819 -47.803  1.00 28.80           C  
ATOM   3565  O   VAL B 219       2.714  52.246 -47.168  1.00 30.46           O  
ATOM   3566  CB  VAL B 219       3.453  51.935 -50.170  1.00 27.20           C  
ATOM   3567  CG1 VAL B 219       2.972  53.267 -50.694  1.00 27.23           C  
ATOM   3568  CG2 VAL B 219       4.210  51.188 -51.255  1.00 26.97           C  
ATOM   3569  N   GLU B 220       4.019  54.060 -47.547  1.00 28.24           N  
ATOM   3570  CA  GLU B 220       3.379  54.877 -46.529  1.00 27.89           C  
ATOM   3571  C   GLU B 220       2.464  55.891 -47.180  1.00 27.38           C  
ATOM   3572  O   GLU B 220       2.887  56.597 -48.080  1.00 27.72           O  
ATOM   3573  CB  GLU B 220       4.436  55.615 -45.714  1.00 27.59           C  
ATOM   3574  CG  GLU B 220       3.919  56.442 -44.550  1.00 26.82           C  
ATOM   3575  CD  GLU B 220       5.053  56.968 -43.684  1.00 27.47           C  
ATOM   3576  OE1 GLU B 220       5.960  57.672 -44.211  1.00 26.49           O  
ATOM   3577  OE2 GLU B 220       5.035  56.671 -42.465  1.00 27.16           O1-
ATOM   3578  N   ILE B 221       1.218  55.956 -46.722  1.00 26.67           N  
ATOM   3579  CA  ILE B 221       0.292  57.018 -47.124  1.00 26.43           C  
ATOM   3580  C   ILE B 221       0.090  58.010 -45.966  1.00 26.96           C  
ATOM   3581  O   ILE B 221      -0.115  57.595 -44.819  1.00 27.70           O  
ATOM   3582  CB  ILE B 221      -1.096  56.448 -47.554  1.00 25.54           C  
ATOM   3583  CG1 ILE B 221      -0.960  55.382 -48.675  1.00 24.51           C  
ATOM   3584  CG2 ILE B 221      -2.092  57.570 -47.898  1.00 24.55           C  
ATOM   3585  CD1 ILE B 221      -0.384  55.846 -49.994  1.00 23.46           C  
ATOM   3586  N   VAL B 222       0.151  59.306 -46.266  1.00 26.52           N  
ATOM   3587  CA  VAL B 222      -0.279  60.343 -45.330  1.00 26.86           C  
ATOM   3588  C   VAL B 222      -1.545  60.927 -45.929  1.00 28.55           C  
ATOM   3589  O   VAL B 222      -1.517  61.455 -47.047  1.00 30.54           O  
ATOM   3590  CB  VAL B 222       0.777  61.437 -45.115  1.00 26.07           C  
ATOM   3591  CG1 VAL B 222       0.268  62.488 -44.150  1.00 25.29           C  
ATOM   3592  CG2 VAL B 222       2.050  60.821 -44.567  1.00 25.99           C  
ATOM   3593  N   MET B 223      -2.646  60.829 -45.186  1.00 28.81           N  
ATOM   3594  CA  MET B 223      -3.968  61.164 -45.691  1.00 29.25           C  
ATOM   3595  C   MET B 223      -4.493  62.361 -44.931  1.00 30.42           C  
ATOM   3596  O   MET B 223      -4.657  62.280 -43.710  1.00 32.98           O  
ATOM   3597  CB  MET B 223      -4.901  59.964 -45.494  1.00 29.53           C  
ATOM   3598  CG  MET B 223      -6.059  59.898 -46.469  1.00 30.12           C  
ATOM   3599  SD  MET B 223      -7.397  60.998 -45.977  1.00 31.64           S  
ATOM   3600  CE  MET B 223      -7.738  61.838 -47.513  1.00 30.18           C  
ATOM   3601  N   ILE B 224      -4.754  63.461 -45.643  1.00 29.41           N  
ATOM   3602  CA  ILE B 224      -5.208  64.722 -45.041  1.00 28.03           C  
ATOM   3603  C   ILE B 224      -6.479  65.197 -45.737  1.00 27.83           C  
ATOM   3604  O   ILE B 224      -6.643  64.996 -46.931  1.00 28.65           O  
ATOM   3605  CB  ILE B 224      -4.118  65.825 -45.144  1.00 27.96           C  
ATOM   3606  CG1 ILE B 224      -2.862  65.441 -44.361  1.00 27.60           C  
ATOM   3607  CG2 ILE B 224      -4.612  67.164 -44.615  1.00 28.18           C  
ATOM   3608  CD1 ILE B 224      -1.606  66.099 -44.911  1.00 26.68           C  
ATOM   3609  N   THR B 225      -7.365  65.843 -44.985  1.00 27.11           N  
ATOM   3610  CA  THR B 225      -8.620  66.382 -45.506  1.00 26.48           C  
ATOM   3611  C   THR B 225      -8.730  67.873 -45.176  1.00 26.93           C  
ATOM   3612  O   THR B 225      -8.289  68.318 -44.103  1.00 26.46           O  
ATOM   3613  CB  THR B 225      -9.805  65.589 -44.923  1.00 25.89           C  
ATOM   3614  CG2 THR B 225     -11.150  66.050 -45.455  1.00 26.01           C  
ATOM   3615  OG1 THR B 225      -9.627  64.215 -45.252  1.00 25.46           O  
ATOM   3616  N   HIS B 226      -9.317  68.631 -46.106  1.00 26.50           N  
ATOM   3617  CA  HIS B 226      -9.458  70.077 -45.982  1.00 26.01           C  
ATOM   3618  C   HIS B 226     -10.695  70.620 -46.639  1.00 26.06           C  
ATOM   3619  O   HIS B 226     -11.229  70.003 -47.574  1.00 25.82           O  
ATOM   3620  CB  HIS B 226      -8.264  70.746 -46.624  1.00 26.16           C  
ATOM   3621  CG  HIS B 226      -7.141  71.052 -45.672  1.00 26.55           C  
ATOM   3622  CD2 HIS B 226      -5.775  70.788 -45.757  1.00 26.66           C  
ATOM   3623  ND1 HIS B 226      -7.327  71.732 -44.523  1.00 26.42           N  
ATOM   3624  CE1 HIS B 226      -6.147  71.878 -43.889  1.00 26.53           C  
ATOM   3625  NE2 HIS B 226      -5.194  71.304 -44.647  1.00 27.70           N  
ATOM   3626  N   GLY B 227     -11.144  71.788 -46.166  1.00 25.51           N  
ATOM   3627  CA  GLY B 227     -12.230  72.516 -46.796  1.00 25.86           C  
ATOM   3628  C   GLY B 227     -13.577  72.414 -46.104  1.00 27.09           C  
ATOM   3629  O   GLY B 227     -13.673  72.600 -44.891  1.00 27.30           O  
ATOM   3630  N   GLU B 228     -14.615  72.124 -46.889  1.00 27.61           N  
ATOM   3631  CA  GLU B 228     -15.998  72.112 -46.424  1.00 28.68           C  
ATOM   3632  C   GLU B 228     -16.618  70.744 -46.131  1.00 30.82           C  
ATOM   3633  O   GLU B 228     -17.522  70.666 -45.314  1.00 30.92           O  
ATOM   3634  CB  GLU B 228     -16.891  72.793 -47.457  1.00 28.20           C  
ATOM   3635  CG  GLU B 228     -17.078  74.285 -47.250  1.00 28.88           C  
ATOM   3636  CD  GLU B 228     -17.583  74.632 -45.861  0.50 28.44           C  
ATOM   3637  OE1 GLU B 228     -18.755  74.344 -45.530  0.50 26.97           O  
ATOM   3638  OE2 GLU B 228     -16.781  75.199 -45.094  0.50 28.48           O1-
ATOM   3639  N   TYR B 229     -16.131  69.684 -46.788  1.00 33.03           N  
ATOM   3640  CA  TYR B 229     -16.823  68.377 -46.860  1.00 32.96           C  
ATOM   3641  C   TYR B 229     -16.240  67.273 -45.976  1.00 31.74           C  
ATOM   3642  O   TYR B 229     -15.029  67.254 -45.695  1.00 31.98           O  
ATOM   3643  CB  TYR B 229     -16.874  67.902 -48.329  1.00 35.54           C  
ATOM   3644  CG  TYR B 229     -17.415  68.969 -49.245  1.00 39.24           C  
ATOM   3645  CD1 TYR B 229     -18.787  69.196 -49.338  1.00 41.45           C  
ATOM   3646  CD2 TYR B 229     -16.559  69.786 -49.993  1.00 40.56           C  
ATOM   3647  CE1 TYR B 229     -19.303  70.194 -50.151  1.00 42.53           C  
ATOM   3648  CE2 TYR B 229     -17.068  70.783 -50.812  1.00 41.94           C  
ATOM   3649  CZ  TYR B 229     -18.442  70.975 -50.884  1.00 42.35           C  
ATOM   3650  OH  TYR B 229     -18.975  71.948 -51.681  1.00 43.10           O  
ATOM   3651  N   TYR B 230     -17.117  66.378 -45.516  1.00 29.32           N  
ATOM   3652  CA  TYR B 230     -16.690  65.124 -44.905  1.00 28.89           C  
ATOM   3653  C   TYR B 230     -16.404  64.204 -46.084  1.00 27.81           C  
ATOM   3654  O   TYR B 230     -17.024  64.331 -47.134  1.00 28.08           O  
ATOM   3655  CB  TYR B 230     -17.779  64.510 -43.995  1.00 29.59           C  
ATOM   3656  CG  TYR B 230     -18.731  63.600 -44.768  1.00 30.53           C  
ATOM   3657  CD1 TYR B 230     -18.450  62.226 -44.910  1.00 29.57           C  
ATOM   3658  CD2 TYR B 230     -19.889  64.117 -45.397  1.00 30.15           C  
ATOM   3659  CE1 TYR B 230     -19.284  61.402 -45.633  1.00 29.68           C  
ATOM   3660  CE2 TYR B 230     -20.735  63.289 -46.120  1.00 30.59           C  
ATOM   3661  CZ  TYR B 230     -20.418  61.934 -46.231  1.00 31.10           C  
ATOM   3662  OH  TYR B 230     -21.224  61.084 -46.951  1.00 33.89           O  
ATOM   3663  N   HIS B 231     -15.484  63.276 -45.914  1.00 28.03           N  
ATOM   3664  CA  HIS B 231     -15.124  62.337 -46.976  1.00 29.33           C  
ATOM   3665  C   HIS B 231     -14.929  60.973 -46.409  1.00 29.58           C  
ATOM   3666  O   HIS B 231     -14.929  60.782 -45.188  1.00 30.05           O  
ATOM   3667  CB  HIS B 231     -13.823  62.748 -47.657  1.00 30.18           C  
ATOM   3668  CG  HIS B 231     -13.898  64.050 -48.386  1.00 30.20           C  
ATOM   3669  CD2 HIS B 231     -13.417  65.312 -48.052  1.00 30.37           C  
ATOM   3670  ND1 HIS B 231     -14.486  64.167 -49.586  1.00 30.38           N  
ATOM   3671  CE1 HIS B 231     -14.399  65.446 -50.002  1.00 30.74           C  
ATOM   3672  NE2 HIS B 231     -13.742  66.146 -49.062  1.00 30.86           N  
ATOM   3673  N   THR B 232     -14.720  60.006 -47.287  1.00 29.90           N  
ATOM   3674  CA  THR B 232     -14.567  58.650 -46.851  1.00 30.99           C  
ATOM   3675  C   THR B 232     -13.455  58.011 -47.725  1.00 31.62           C  
ATOM   3676  O   THR B 232     -13.667  57.656 -48.884  1.00 34.12           O  
ATOM   3677  CB  THR B 232     -15.997  58.028 -46.854  1.00 33.09           C  
ATOM   3678  CG2 THR B 232     -16.326  57.286 -48.110  1.00 32.00           C  
ATOM   3679  OG1 THR B 232     -16.221  57.222 -45.689  1.00 36.37           O  
ATOM   3680  N   PHE B 233     -12.242  57.919 -47.183  1.00 31.01           N  
ATOM   3681  CA  PHE B 233     -11.074  57.400 -47.928  1.00 29.87           C  
ATOM   3682  C   PHE B 233     -11.072  55.877 -48.042  1.00 31.06           C  
ATOM   3683  O   PHE B 233     -11.251  55.174 -47.049  1.00 32.00           O  
ATOM   3684  CB  PHE B 233      -9.784  57.862 -47.259  1.00 28.36           C  
ATOM   3685  CG  PHE B 233      -8.522  57.314 -47.888  1.00 28.14           C  
ATOM   3686  CD1 PHE B 233      -7.951  57.934 -49.020  1.00 26.89           C  
ATOM   3687  CD2 PHE B 233      -7.876  56.188 -47.337  1.00 27.03           C  
ATOM   3688  CE1 PHE B 233      -6.784  57.430 -49.590  1.00 25.90           C  
ATOM   3689  CE2 PHE B 233      -6.709  55.692 -47.908  1.00 26.03           C  
ATOM   3690  CZ  PHE B 233      -6.164  56.315 -49.030  1.00 25.90           C  
ATOM   3691  N   HIS B 234     -10.847  55.361 -49.247  1.00 32.12           N  
ATOM   3692  CA  HIS B 234     -10.852  53.913 -49.469  1.00 31.80           C  
ATOM   3693  C   HIS B 234      -9.806  53.451 -50.447  1.00 32.61           C  
ATOM   3694  O   HIS B 234      -9.655  54.038 -51.514  1.00 33.16           O  
ATOM   3695  CB  HIS B 234     -12.244  53.478 -49.909  1.00 31.45           C  
ATOM   3696  CG  HIS B 234     -12.350  52.019 -50.248  1.00 32.58           C  
ATOM   3697  CD2 HIS B 234     -12.880  51.379 -51.363  1.00 32.91           C  
ATOM   3698  ND1 HIS B 234     -11.905  51.042 -49.424  1.00 33.49           N  
ATOM   3699  CE1 HIS B 234     -12.123  49.840 -49.989  1.00 32.68           C  
ATOM   3700  NE2 HIS B 234     -12.724  50.045 -51.173  1.00 33.97           N  
ATOM   3701  N   MET B 235      -9.069  52.405 -50.074  1.00 33.36           N  
ATOM   3702  CA  MET B 235      -8.173  51.688 -50.977  1.00 35.07           C  
ATOM   3703  C   MET B 235      -8.662  50.261 -51.281  1.00 34.91           C  
ATOM   3704  O   MET B 235      -8.833  49.459 -50.357  1.00 36.72           O  
ATOM   3705  CB  MET B 235      -6.793  51.544 -50.357  1.00 37.31           C  
ATOM   3706  CG  MET B 235      -6.011  52.819 -50.132  1.00 40.59           C  
ATOM   3707  SD  MET B 235      -4.239  52.447 -50.000  1.00 45.41           S  
ATOM   3708  CE  MET B 235      -3.852  52.084 -51.711  1.00 44.05           C  
ATOM   3709  N   HIS B 236      -8.864  49.929 -52.557  1.00 33.50           N  
ATOM   3710  CA  HIS B 236      -9.075  48.531 -52.972  1.00 32.65           C  
ATOM   3711  C   HIS B 236      -7.876  47.670 -52.664  1.00 32.55           C  
ATOM   3712  O   HIS B 236      -6.728  48.139 -52.723  1.00 33.47           O  
ATOM   3713  CB  HIS B 236      -9.287  48.468 -54.463  1.00 33.07           C  
ATOM   3714  CG  HIS B 236     -10.617  48.970 -54.912  1.00 32.75           C  
ATOM   3715  CD2 HIS B 236     -11.274  50.163 -54.674  1.00 34.08           C  
ATOM   3716  ND1 HIS B 236     -11.416  48.248 -55.697  1.00 33.86           N  
ATOM   3717  CE1 HIS B 236     -12.536  48.935 -55.960  1.00 33.87           C  
ATOM   3718  NE2 HIS B 236     -12.453  50.110 -55.330  1.00 34.59           N  
ATOM   3719  N   GLY B 237      -8.117  46.407 -52.326  1.00 31.27           N  
ATOM   3720  CA  GLY B 237      -7.042  45.422 -52.138  1.00 29.89           C  
ATOM   3721  C   GLY B 237      -6.067  45.592 -50.984  1.00 29.68           C  
ATOM   3722  O   GLY B 237      -5.205  44.724 -50.751  1.00 30.56           O  
ATOM   3723  N   HIS B 238      -6.167  46.697 -50.255  1.00 29.00           N  
ATOM   3724  CA  HIS B 238      -5.285  46.902 -49.091  1.00 29.40           C  
ATOM   3725  C   HIS B 238      -6.034  47.302 -47.834  1.00 29.06           C  
ATOM   3726  O   HIS B 238      -7.159  47.827 -47.913  1.00 29.68           O  
ATOM   3727  CB  HIS B 238      -4.156  47.876 -49.445  1.00 28.82           C  
ATOM   3728  CG  HIS B 238      -3.378  47.462 -50.667  1.00 28.29           C  
ATOM   3729  CD2 HIS B 238      -2.115  46.882 -50.798  1.00 27.85           C  
ATOM   3730  ND1 HIS B 238      -3.872  47.596 -51.919  1.00 27.59           N  
ATOM   3731  CE1 HIS B 238      -2.971  47.131 -52.802  1.00 27.88           C  
ATOM   3732  NE2 HIS B 238      -1.896  46.689 -52.113  1.00 27.84           N  
ATOM   3733  N   ARG B 239      -5.425  47.033 -46.675  1.00 27.59           N  
ATOM   3734  CA  ARG B 239      -6.016  47.393 -45.396  1.00 27.24           C  
ATOM   3735  C   ARG B 239      -4.966  47.867 -44.381  1.00 26.83           C  
ATOM   3736  O   ARG B 239      -3.776  47.601 -44.540  1.00 26.29           O  
ATOM   3737  CB  ARG B 239      -6.832  46.219 -44.852  1.00 27.14           C  
ATOM   3738  CG  ARG B 239      -5.988  45.045 -44.409  1.00 28.24           C  
ATOM   3739  CD  ARG B 239      -6.648  43.723 -44.731  1.00 29.52           C  
ATOM   3740  NE  ARG B 239      -6.974  43.628 -46.155  1.00 30.40           N  
ATOM   3741  CZ  ARG B 239      -6.095  43.344 -47.117  1.00 31.13           C  
ATOM   3742  NH1 ARG B 239      -4.812  43.125 -46.835  1.00 30.23           N1+
ATOM   3743  NH2 ARG B 239      -6.507  43.282 -48.373  1.00 31.98           N  
ATOM   3744  N   TRP B 240      -5.406  48.574 -43.339  1.00 26.77           N  
ATOM   3745  CA  TRP B 240      -4.493  49.047 -42.275  1.00 26.32           C  
ATOM   3746  C   TRP B 240      -5.206  49.144 -40.947  1.00 26.76           C  
ATOM   3747  O   TRP B 240      -6.437  49.040 -40.887  1.00 27.35           O  
ATOM   3748  CB  TRP B 240      -3.844  50.381 -42.647  1.00 24.49           C  
ATOM   3749  CG  TRP B 240      -4.850  51.490 -42.750  1.00 24.46           C  
ATOM   3750  CD1 TRP B 240      -5.177  52.442 -41.778  1.00 24.51           C  
ATOM   3751  CD2 TRP B 240      -5.732  51.793 -43.887  1.00 24.03           C  
ATOM   3752  CE2 TRP B 240      -6.545  52.956 -43.483  1.00 23.86           C  
ATOM   3753  CE3 TRP B 240      -5.917  51.252 -45.147  1.00 24.04           C  
ATOM   3754  NE1 TRP B 240      -6.164  53.294 -42.233  1.00 23.82           N  
ATOM   3755  CZ2 TRP B 240      -7.490  53.523 -44.329  1.00 24.10           C  
ATOM   3756  CZ3 TRP B 240      -6.879  51.839 -45.994  1.00 24.23           C  
ATOM   3757  CH2 TRP B 240      -7.644  52.942 -45.594  1.00 23.71           C  
ATOM   3758  N   ALA B 241      -4.428  49.351 -39.886  1.00 27.02           N  
ATOM   3759  CA  ALA B 241      -4.920  49.464 -38.521  1.00 27.39           C  
ATOM   3760  C   ALA B 241      -5.320  50.896 -38.214  1.00 28.52           C  
ATOM   3761  O   ALA B 241      -4.592  51.824 -38.546  1.00 29.77           O  
ATOM   3762  CB  ALA B 241      -3.846  49.010 -37.550  1.00 27.22           C  
ATOM   3763  N   ASP B 242      -6.471  51.076 -37.568  1.00 29.78           N  
ATOM   3764  CA  ASP B 242      -6.940  52.408 -37.190  1.00 30.38           C  
ATOM   3765  C   ASP B 242      -6.303  52.897 -35.868  1.00 30.67           C  
ATOM   3766  O   ASP B 242      -6.989  53.072 -34.849  1.00 31.19           O  
ATOM   3767  CB  ASP B 242      -8.467  52.431 -37.106  1.00 30.41           C  
ATOM   3768  CG  ASP B 242      -9.039  53.849 -37.101  1.00 31.66           C  
ATOM   3769  OD1 ASP B 242     -10.175  54.001 -36.607  1.00 33.37           O  
ATOM   3770  OD2 ASP B 242      -8.377  54.805 -37.587  1.00 30.87           O1-
ATOM   3771  N   ASN B 243      -4.994  53.114 -35.890  1.00 28.95           N  
ATOM   3772  CA  ASN B 243      -4.284  53.594 -34.720  1.00 28.66           C  
ATOM   3773  C   ASN B 243      -3.258  54.659 -35.131  1.00 29.44           C  
ATOM   3774  O   ASN B 243      -3.344  55.198 -36.240  1.00 30.03           O  
ATOM   3775  CB  ASN B 243      -3.649  52.426 -33.972  1.00 28.53           C  
ATOM   3776  CG  ASN B 243      -2.745  51.564 -34.859  1.00 28.65           C  
ATOM   3777  ND2 ASN B 243      -2.432  50.362 -34.393  1.00 27.32           N  
ATOM   3778  OD1 ASN B 243      -2.339  51.973 -35.943  1.00 29.76           O  
ATOM   3779  N   ARG B 244      -2.305  54.974 -34.253  1.00 28.82           N  
ATOM   3780  CA  ARG B 244      -1.335  56.016 -34.552  1.00 28.52           C  
ATOM   3781  C   ARG B 244      -0.582  55.741 -35.848  1.00 28.81           C  
ATOM   3782  O   ARG B 244      -0.518  56.597 -36.719  1.00 28.40           O  
ATOM   3783  CB  ARG B 244      -0.336  56.220 -33.401  1.00 28.41           C  
ATOM   3784  CG  ARG B 244       0.752  57.237 -33.740  1.00 28.01           C  
ATOM   3785  CD  ARG B 244       1.681  57.510 -32.588  1.00 28.02           C  
ATOM   3786  NE  ARG B 244       2.615  56.415 -32.318  1.00 28.73           N  
ATOM   3787  CZ  ARG B 244       3.744  56.188 -32.991  1.00 28.78           C  
ATOM   3788  NH1 ARG B 244       4.087  56.955 -34.021  1.00 29.54           N1+
ATOM   3789  NH2 ARG B 244       4.528  55.184 -32.643  1.00 27.72           N  
ATOM   3790  N   THR B 245      -0.025  54.541 -35.972  1.00 29.45           N  
ATOM   3791  CA  THR B 245       0.894  54.252 -37.071  1.00 29.15           C  
ATOM   3792  C   THR B 245       0.274  53.528 -38.267  1.00 30.48           C  
ATOM   3793  O   THR B 245       0.944  53.361 -39.275  1.00 32.98           O  
ATOM   3794  CB  THR B 245       2.085  53.410 -36.581  1.00 27.80           C  
ATOM   3795  CG2 THR B 245       2.779  54.051 -35.428  1.00 26.77           C  
ATOM   3796  OG1 THR B 245       1.611  52.137 -36.155  1.00 28.06           O  
ATOM   3797  N   GLY B 246      -0.979  53.087 -38.163  1.00 31.72           N  
ATOM   3798  CA  GLY B 246      -1.616  52.266 -39.220  1.00 31.97           C  
ATOM   3799  C   GLY B 246      -1.163  50.810 -39.216  1.00 32.30           C  
ATOM   3800  O   GLY B 246      -1.525  50.015 -40.091  1.00 32.74           O  
ATOM   3801  N   ILE B 247      -0.385  50.468 -38.197  1.00 32.38           N  
ATOM   3802  CA  ILE B 247       0.331  49.199 -38.093  1.00 32.96           C  
ATOM   3803  C   ILE B 247       0.056  48.644 -36.716  1.00 33.51           C  
ATOM   3804  O   ILE B 247      -0.014  49.399 -35.735  1.00 33.40           O  
ATOM   3805  CB  ILE B 247       1.856  49.450 -38.255  0.65 32.25           C  
ATOM   3806  CG1 ILE B 247       2.212  49.647 -39.719  0.65 30.99           C  
ATOM   3807  CG2 ILE B 247       2.716  48.361 -37.633  0.65 31.32           C  
ATOM   3808  CD1 ILE B 247       3.588  50.249 -39.842  0.65 31.81           C  
ATOM   3809  N   LEU B 248      -0.110  47.330 -36.648  1.00 34.11           N  
ATOM   3810  CA  LEU B 248      -0.288  46.657 -35.389  1.00 35.71           C  
ATOM   3811  C   LEU B 248       1.078  46.163 -34.988  1.00 39.26           C  
ATOM   3812  O   LEU B 248       1.834  45.640 -35.802  1.00 39.32           O  
ATOM   3813  CB  LEU B 248      -1.257  45.490 -35.521  1.00 34.46           C  
ATOM   3814  CG  LEU B 248      -2.664  45.674 -36.074  1.00 33.06           C  
ATOM   3815  CD1 LEU B 248      -3.213  44.311 -36.385  1.00 33.06           C  
ATOM   3816  CD2 LEU B 248      -3.599  46.368 -35.105  1.00 34.24           C  
ATOM   3817  N   THR B 249       1.382  46.343 -33.717  1.00 46.00           N  
ATOM   3818  CA  THR B 249       2.681  46.012 -33.125  1.00 49.62           C  
ATOM   3819  C   THR B 249       2.759  44.489 -32.854  1.00 49.08           C  
ATOM   3820  O   THR B 249       3.803  43.854 -33.078  1.00 47.87           O  
ATOM   3821  CB  THR B 249       2.849  46.812 -31.822  1.00 55.99           C  
ATOM   3822  CG2 THR B 249       1.872  48.045 -31.823  1.00 59.44           C  
ATOM   3823  OG1 THR B 249       2.526  45.984 -30.690  1.00 61.73           O  
ATOM   3824  N   GLY B 250       1.643  43.916 -32.383  1.00 46.97           N  
ATOM   3825  CA  GLY B 250       1.546  42.486 -32.097  1.00 44.90           C  
ATOM   3826  C   GLY B 250       0.127  41.995 -31.925  1.00 43.48           C  
ATOM   3827  O   GLY B 250      -0.805  42.719 -32.231  1.00 45.35           O  
ATOM   3828  N   PRO B 251      -0.056  40.753 -31.433  1.00 44.18           N  
ATOM   3829  CA  PRO B 251      -1.427  40.218 -31.255  1.00 42.94           C  
ATOM   3830  C   PRO B 251      -2.253  40.828 -30.116  1.00 42.25           C  
ATOM   3831  O   PRO B 251      -3.406  40.464 -29.965  1.00 43.05           O  
ATOM   3832  CB  PRO B 251      -1.197  38.722 -30.989  1.00 41.34           C  
ATOM   3833  CG  PRO B 251       0.191  38.638 -30.456  1.00 41.79           C  
ATOM   3834  CD  PRO B 251       0.971  39.731 -31.138  1.00 43.10           C  
ATOM   3835  N   ASP B 252      -1.683  41.737 -29.330  1.00 43.11           N  
ATOM   3836  CA  ASP B 252      -2.411  42.360 -28.203  1.00 42.86           C  
ATOM   3837  C   ASP B 252      -3.107  43.700 -28.511  1.00 42.70           C  
ATOM   3838  O   ASP B 252      -3.658  44.318 -27.611  1.00 44.57           O  
ATOM   3839  CB  ASP B 252      -1.484  42.506 -26.979  1.00 42.02           C  
ATOM   3840  CG  ASP B 252      -1.135  41.169 -26.351  0.50 41.09           C  
ATOM   3841  OD1 ASP B 252      -2.019  40.288 -26.261  0.50 39.44           O  
ATOM   3842  OD2 ASP B 252       0.029  41.001 -25.945  0.50 40.86           O1-
ATOM   3843  N   ASP B 253      -3.085  44.135 -29.772  1.00 41.44           N  
ATOM   3844  CA  ASP B 253      -3.660  45.414 -30.194  1.00 39.18           C  
ATOM   3845  C   ASP B 253      -5.083  45.202 -30.711  1.00 37.17           C  
ATOM   3846  O   ASP B 253      -5.266  44.502 -31.701  1.00 36.68           O  
ATOM   3847  CB  ASP B 253      -2.785  45.994 -31.297  1.00 40.20           C  
ATOM   3848  CG  ASP B 253      -3.210  47.393 -31.754  1.00 42.55           C  
ATOM   3849  OD1 ASP B 253      -4.369  47.837 -31.532  1.00 40.85           O  
ATOM   3850  OD2 ASP B 253      -2.332  48.046 -32.371  1.00 45.32           O1-
ATOM   3851  N   PRO B 254      -6.097  45.811 -30.056  1.00 35.69           N  
ATOM   3852  CA  PRO B 254      -7.475  45.545 -30.496  1.00 34.50           C  
ATOM   3853  C   PRO B 254      -8.007  46.514 -31.567  1.00 34.13           C  
ATOM   3854  O   PRO B 254      -9.211  46.488 -31.864  1.00 34.88           O  
ATOM   3855  CB  PRO B 254      -8.274  45.696 -29.201  1.00 32.76           C  
ATOM   3856  CG  PRO B 254      -7.531  46.738 -28.435  1.00 33.22           C  
ATOM   3857  CD  PRO B 254      -6.077  46.679 -28.859  1.00 34.97           C  
ATOM   3858  N   SER B 255      -7.131  47.349 -32.132  1.00 32.28           N  
ATOM   3859  CA  SER B 255      -7.531  48.359 -33.125  1.00 31.66           C  
ATOM   3860  C   SER B 255      -8.243  47.745 -34.311  1.00 30.67           C  
ATOM   3861  O   SER B 255      -7.808  46.721 -34.820  1.00 31.44           O  
ATOM   3862  CB  SER B 255      -6.314  49.129 -33.637  1.00 31.54           C  
ATOM   3863  OG  SER B 255      -5.681  49.823 -32.584  1.00 31.64           O  
ATOM   3864  N   ARG B 256      -9.338  48.358 -34.744  1.00 29.10           N  
ATOM   3865  CA  ARG B 256     -10.032  47.870 -35.926  1.00 28.06           C  
ATOM   3866  C   ARG B 256      -9.074  47.919 -37.123  1.00 27.88           C  
ATOM   3867  O   ARG B 256      -8.352  48.907 -37.315  1.00 28.31           O  
ATOM   3868  CB  ARG B 256     -11.263  48.731 -36.185  1.00 27.98           C  
ATOM   3869  CG  ARG B 256     -12.168  48.239 -37.312  1.00 28.45           C  
ATOM   3870  CD  ARG B 256     -13.424  49.108 -37.484  1.00 27.65           C  
ATOM   3871  NE  ARG B 256     -14.200  49.140 -36.248  1.00 27.77           N  
ATOM   3872  CZ  ARG B 256     -14.320  50.199 -35.463  1.00 27.16           C  
ATOM   3873  NH1 ARG B 256     -13.742  51.327 -35.808  1.00 27.82           N1+
ATOM   3874  NH2 ARG B 256     -15.037  50.134 -34.354  1.00 26.51           N  
ATOM   3875  N   VAL B 257      -9.044  46.843 -37.901  1.00 26.42           N  
ATOM   3876  CA  VAL B 257      -8.331  46.835 -39.180  1.00 25.42           C  
ATOM   3877  C   VAL B 257      -9.373  47.232 -40.227  1.00 26.32           C  
ATOM   3878  O   VAL B 257     -10.460  46.645 -40.282  1.00 26.89           O  
ATOM   3879  CB  VAL B 257      -7.719  45.458 -39.477  1.00 24.47           C  
ATOM   3880  CG1 VAL B 257      -7.329  45.316 -40.934  1.00 23.63           C  
ATOM   3881  CG2 VAL B 257      -6.524  45.200 -38.568  1.00 24.55           C  
ATOM   3882  N   ILE B 258      -9.050  48.238 -41.040  1.00 26.03           N  
ATOM   3883  CA  ILE B 258     -10.013  48.858 -41.952  1.00 25.95           C  
ATOM   3884  C   ILE B 258      -9.462  49.017 -43.367  1.00 27.49           C  
ATOM   3885  O   ILE B 258      -8.250  48.839 -43.593  1.00 28.00           O  
ATOM   3886  CB  ILE B 258     -10.403  50.256 -41.434  1.00 24.83           C  
ATOM   3887  CG1 ILE B 258      -9.146  51.104 -41.140  1.00 24.81           C  
ATOM   3888  CG2 ILE B 258     -11.231  50.118 -40.187  1.00 24.27           C  
ATOM   3889  CD1 ILE B 258      -9.400  52.579 -40.887  1.00 24.01           C  
ATOM   3890  N   ASP B 259     -10.344  49.353 -44.314  1.00 27.77           N  
ATOM   3891  CA  ASP B 259      -9.895  49.810 -45.637  1.00 27.27           C  
ATOM   3892  C   ASP B 259     -10.690  51.028 -46.086  1.00 27.16           C  
ATOM   3893  O   ASP B 259     -10.556  51.458 -47.225  1.00 27.48           O  
ATOM   3894  CB  ASP B 259      -9.980  48.703 -46.684  1.00 27.86           C  
ATOM   3895  CG  ASP B 259     -11.413  48.385 -47.109  1.00 28.59           C  
ATOM   3896  OD1 ASP B 259     -12.365  48.993 -46.579  1.00 27.72           O  
ATOM   3897  OD2 ASP B 259     -11.573  47.517 -48.002  1.00 30.24           O1-
ATOM   3898  N   ASN B 260     -11.515  51.552 -45.175  1.00 26.37           N  
ATOM   3899  CA  ASN B 260     -12.412  52.678 -45.406  1.00 25.73           C  
ATOM   3900  C   ASN B 260     -12.464  53.583 -44.163  1.00 25.26           C  
ATOM   3901  O   ASN B 260     -12.438  53.086 -43.048  1.00 24.92           O  
ATOM   3902  CB  ASN B 260     -13.775  52.120 -45.728  1.00 26.36           C  
ATOM   3903  CG  ASN B 260     -14.696  53.142 -46.318  1.00 28.17           C  
ATOM   3904  ND2 ASN B 260     -15.373  53.908 -45.459  1.00 28.60           N  
ATOM   3905  OD1 ASN B 260     -14.807  53.249 -47.542  1.00 29.30           O  
ATOM   3906  N   LYS B 261     -12.523  54.904 -44.325  1.00 24.72           N  
ATOM   3907  CA  LYS B 261     -12.437  55.810 -43.164  1.00 24.29           C  
ATOM   3908  C   LYS B 261     -12.982  57.189 -43.456  1.00 25.36           C  
ATOM   3909  O   LYS B 261     -12.495  57.870 -44.370  1.00 26.54           O  
ATOM   3910  CB  LYS B 261     -10.991  55.933 -42.688  1.00 23.55           C  
ATOM   3911  CG  LYS B 261     -10.729  56.780 -41.433  1.00 23.42           C  
ATOM   3912  CD  LYS B 261      -9.312  56.483 -40.911  1.00 23.45           C  
ATOM   3913  CE  LYS B 261      -8.796  57.388 -39.808  1.00 23.50           C  
ATOM   3914  NZ  LYS B 261      -9.658  57.407 -38.593  1.00 24.52           N1+
ATOM   3915  N   ILE B 262     -13.986  57.595 -42.671  1.00 25.65           N  
ATOM   3916  CA  ILE B 262     -14.570  58.943 -42.723  1.00 25.74           C  
ATOM   3917  C   ILE B 262     -13.549  59.972 -42.194  1.00 27.38           C  
ATOM   3918  O   ILE B 262     -12.802  59.695 -41.237  1.00 28.99           O  
ATOM   3919  CB  ILE B 262     -15.917  59.016 -41.946  1.00 24.62           C  
ATOM   3920  CG1 ILE B 262     -16.697  60.286 -42.320  1.00 24.08           C  
ATOM   3921  CG2 ILE B 262     -15.708  58.882 -40.434  1.00 23.69           C  
ATOM   3922  CD1 ILE B 262     -18.114  60.328 -41.794  1.00 23.34           C  
ATOM   3923  N   THR B 263     -13.497  61.145 -42.818  1.00 27.77           N  
ATOM   3924  CA  THR B 263     -12.576  62.218 -42.406  1.00 28.16           C  
ATOM   3925  C   THR B 263     -13.241  63.557 -42.632  1.00 28.55           C  
ATOM   3926  O   THR B 263     -14.110  63.682 -43.511  1.00 28.86           O  
ATOM   3927  CB  THR B 263     -11.304  62.257 -43.254  1.00 28.44           C  
ATOM   3928  CG2 THR B 263     -10.546  60.961 -43.156  1.00 29.37           C  
ATOM   3929  OG1 THR B 263     -11.664  62.494 -44.622  1.00 28.79           O  
ATOM   3930  N   GLY B 264     -12.831  64.551 -41.851  1.00 27.98           N  
ATOM   3931  CA  GLY B 264     -13.348  65.895 -41.996  1.00 27.56           C  
ATOM   3932  C   GLY B 264     -12.217  66.895 -42.111  1.00 28.00           C  
ATOM   3933  O   GLY B 264     -11.043  66.548 -41.936  1.00 28.86           O  
ATOM   3934  N   PRO B 265     -12.555  68.151 -42.406  1.00 27.35           N  
ATOM   3935  CA  PRO B 265     -11.556  69.198 -42.517  1.00 27.33           C  
ATOM   3936  C   PRO B 265     -10.521  69.198 -41.384  1.00 27.79           C  
ATOM   3937  O   PRO B 265     -10.879  69.209 -40.198  1.00 27.55           O  
ATOM   3938  CB  PRO B 265     -12.400  70.451 -42.518  1.00 26.96           C  
ATOM   3939  CG  PRO B 265     -13.596  70.009 -43.299  1.00 27.50           C  
ATOM   3940  CD  PRO B 265     -13.882  68.619 -42.836  1.00 27.14           C  
ATOM   3941  N   ALA B 266      -9.251  69.170 -41.802  1.00 27.41           N  
ATOM   3942  CA  ALA B 266      -8.041  69.133 -40.956  1.00 27.79           C  
ATOM   3943  C   ALA B 266      -7.768  67.794 -40.261  1.00 28.15           C  
ATOM   3944  O   ALA B 266      -6.862  67.685 -39.418  1.00 29.31           O  
ATOM   3945  CB  ALA B 266      -7.972  70.295 -39.976  1.00 26.67           C  
ATOM   3946  N   ASP B 267      -8.518  66.764 -40.614  1.00 27.76           N  
ATOM   3947  CA  ASP B 267      -8.147  65.452 -40.121  1.00 28.54           C  
ATOM   3948  C   ASP B 267      -6.889  64.985 -40.824  1.00 28.28           C  
ATOM   3949  O   ASP B 267      -6.720  65.218 -42.018  1.00 29.84           O  
ATOM   3950  CB  ASP B 267      -9.265  64.454 -40.347  1.00 28.87           C  
ATOM   3951  CG  ASP B 267     -10.185  64.370 -39.180  1.00 29.34           C  
ATOM   3952  OD1 ASP B 267      -9.777  64.822 -38.084  1.00 29.99           O  
ATOM   3953  OD2 ASP B 267     -11.297  63.833 -39.350  1.00 29.71           O1-
ATOM   3954  N   SER B 268      -6.000  64.352 -40.081  1.00 26.85           N  
ATOM   3955  CA  SER B 268      -4.875  63.679 -40.690  1.00 26.31           C  
ATOM   3956  C   SER B 268      -4.646  62.346 -40.014  1.00 26.60           C  
ATOM   3957  O   SER B 268      -4.735  62.219 -38.779  1.00 26.95           O  
ATOM   3958  CB  SER B 268      -3.612  64.534 -40.647  1.00 27.09           C  
ATOM   3959  OG  SER B 268      -3.234  64.871 -39.318  1.00 27.23           O  
ATOM   3960  N   PHE B 269      -4.381  61.346 -40.841  1.00 26.37           N  
ATOM   3961  CA  PHE B 269      -3.935  60.031 -40.383  1.00 26.09           C  
ATOM   3962  C   PHE B 269      -2.944  59.514 -41.428  1.00 26.64           C  
ATOM   3963  O   PHE B 269      -2.750  60.148 -42.481  1.00 26.22           O  
ATOM   3964  CB  PHE B 269      -5.113  59.061 -40.150  1.00 25.11           C  
ATOM   3965  CG  PHE B 269      -5.830  58.629 -41.412  1.00 24.53           C  
ATOM   3966  CD1 PHE B 269      -5.508  57.415 -42.036  1.00 23.81           C  
ATOM   3967  CD2 PHE B 269      -6.837  59.422 -41.976  1.00 24.11           C  
ATOM   3968  CE1 PHE B 269      -6.170  57.002 -43.190  1.00 23.10           C  
ATOM   3969  CE2 PHE B 269      -7.500  59.011 -43.135  1.00 23.82           C  
ATOM   3970  CZ  PHE B 269      -7.163  57.804 -43.742  1.00 23.57           C  
ATOM   3971  N   GLY B 270      -2.319  58.381 -41.135  1.00 27.01           N  
ATOM   3972  CA  GLY B 270      -1.310  57.817 -42.005  1.00 28.40           C  
ATOM   3973  C   GLY B 270      -1.097  56.358 -41.666  1.00 29.99           C  
ATOM   3974  O   GLY B 270      -1.421  55.914 -40.546  1.00 30.50           O  
ATOM   3975  N   PHE B 271      -0.549  55.608 -42.623  1.00 28.48           N  
ATOM   3976  CA  PHE B 271      -0.362  54.182 -42.439  1.00 27.33           C  
ATOM   3977  C   PHE B 271       0.650  53.643 -43.414  1.00 27.84           C  
ATOM   3978  O   PHE B 271       1.027  54.337 -44.359  1.00 28.52           O  
ATOM   3979  CB  PHE B 271      -1.690  53.444 -42.619  1.00 25.99           C  
ATOM   3980  CG  PHE B 271      -2.345  53.675 -43.948  1.00 25.10           C  
ATOM   3981  CD1 PHE B 271      -1.999  52.907 -45.059  1.00 25.11           C  
ATOM   3982  CD2 PHE B 271      -3.328  54.644 -44.092  1.00 24.60           C  
ATOM   3983  CE1 PHE B 271      -2.624  53.114 -46.287  1.00 24.97           C  
ATOM   3984  CE2 PHE B 271      -3.950  54.854 -45.315  1.00 24.25           C  
ATOM   3985  CZ  PHE B 271      -3.599  54.087 -46.415  1.00 24.37           C  
ATOM   3986  N   GLN B 272       1.073  52.401 -43.172  1.00 28.09           N  
ATOM   3987  CA  GLN B 272       1.975  51.661 -44.051  1.00 27.91           C  
ATOM   3988  C   GLN B 272       1.286  50.385 -44.534  1.00 28.63           C  
ATOM   3989  O   GLN B 272       0.567  49.717 -43.772  1.00 28.07           O  
ATOM   3990  CB  GLN B 272       3.294  51.361 -43.347  1.00 26.95           C  
ATOM   3991  CG  GLN B 272       4.060  52.642 -43.066  1.00 28.06           C  
ATOM   3992  CD  GLN B 272       5.430  52.450 -42.436  1.00 28.54           C  
ATOM   3993  NE2 GLN B 272       6.186  53.538 -42.357  1.00 28.41           N  
ATOM   3994  OE1 GLN B 272       5.809  51.350 -42.020  1.00 29.58           O  
ATOM   3995  N   ILE B 273       1.487  50.066 -45.811  1.00 28.65           N  
ATOM   3996  CA  ILE B 273       0.976  48.818 -46.393  1.00 28.23           C  
ATOM   3997  C   ILE B 273       2.063  48.142 -47.220  1.00 29.06           C  
ATOM   3998  O   ILE B 273       3.016  48.802 -47.664  1.00 31.46           O  
ATOM   3999  CB  ILE B 273      -0.264  49.045 -47.266  1.00 27.70           C  
ATOM   4000  CG1 ILE B 273       0.012  50.097 -48.343  1.00 28.26           C  
ATOM   4001  CG2 ILE B 273      -1.469  49.428 -46.406  1.00 26.65           C  
ATOM   4002  CD1 ILE B 273      -1.072  50.170 -49.406  1.00 29.27           C  
ATOM   4003  N   ILE B 274       1.946  46.834 -47.416  1.00 27.92           N  
ATOM   4004  CA  ILE B 274       2.886  46.136 -48.265  1.00 27.92           C  
ATOM   4005  C   ILE B 274       2.207  45.973 -49.603  1.00 28.37           C  
ATOM   4006  O   ILE B 274       1.221  45.255 -49.705  1.00 28.29           O  
ATOM   4007  CB  ILE B 274       3.306  44.781 -47.689  1.00 27.34           C  
ATOM   4008  CG1 ILE B 274       4.009  44.960 -46.317  1.00 27.40           C  
ATOM   4009  CG2 ILE B 274       4.152  44.030 -48.713  1.00 26.72           C  
ATOM   4010  CD1 ILE B 274       5.270  45.824 -46.298  1.00 27.56           C  
ATOM   4011  N   ALA B 275       2.730  46.644 -50.625  1.00 28.23           N  
ATOM   4012  CA  ALA B 275       1.996  46.757 -51.889  1.00 28.95           C  
ATOM   4013  C   ALA B 275       1.649  45.380 -52.463  1.00 29.17           C  
ATOM   4014  O   ALA B 275       2.533  44.555 -52.722  1.00 29.85           O  
ATOM   4015  CB  ALA B 275       2.762  47.609 -52.900  1.00 29.50           C  
ATOM   4016  N   GLY B 276       0.360  45.130 -52.630  1.00 27.85           N  
ATOM   4017  CA  GLY B 276      -0.076  43.884 -53.210  1.00 28.31           C  
ATOM   4018  C   GLY B 276       0.066  42.662 -52.316  1.00 29.14           C  
ATOM   4019  O   GLY B 276      -0.085  41.528 -52.811  1.00 30.74           O  
ATOM   4020  N   GLU B 277       0.347  42.882 -51.019  1.00 27.99           N  
ATOM   4021  CA  GLU B 277       0.467  41.800 -50.018  1.00 26.79           C  
ATOM   4022  C   GLU B 277      -0.777  40.921 -50.067  1.00 27.49           C  
ATOM   4023  O   GLU B 277      -1.914  41.387 -49.852  1.00 27.13           O  
ATOM   4024  CB  GLU B 277       0.710  42.323 -48.580  1.00 24.64           C  
ATOM   4025  CG  GLU B 277       1.190  41.239 -47.630  1.00 22.69           C  
ATOM   4026  CD  GLU B 277       1.534  41.709 -46.242  0.50 21.59           C  
ATOM   4027  OE1 GLU B 277       0.793  42.515 -45.666  0.50 21.02           O  
ATOM   4028  OE2 GLU B 277       2.550  41.236 -45.719  0.50 20.95           O1-
ATOM   4029  N   GLY B 278      -0.537  39.656 -50.387  1.00 27.74           N  
ATOM   4030  CA  GLY B 278      -1.589  38.663 -50.473  1.00 28.88           C  
ATOM   4031  C   GLY B 278      -2.606  38.855 -51.584  1.00 29.74           C  
ATOM   4032  O   GLY B 278      -3.567  38.097 -51.672  1.00 30.65           O  
ATOM   4033  N   VAL B 279      -2.411  39.854 -52.432  1.00 30.28           N  
ATOM   4034  CA  VAL B 279      -3.380  40.135 -53.490  1.00 32.17           C  
ATOM   4035  C   VAL B 279      -2.741  40.209 -54.893  1.00 33.32           C  
ATOM   4036  O   VAL B 279      -3.453  40.115 -55.906  1.00 34.21           O  
ATOM   4037  CB  VAL B 279      -4.217  41.415 -53.189  1.00 32.48           C  
ATOM   4038  CG1 VAL B 279      -5.070  41.224 -51.948  1.00 31.58           C  
ATOM   4039  CG2 VAL B 279      -3.319  42.628 -53.015  1.00 31.86           C  
ATOM   4040  N   GLY B 280      -1.416  40.391 -54.942  1.00 32.25           N  
ATOM   4041  CA  GLY B 280      -0.678  40.484 -56.203  1.00 32.39           C  
ATOM   4042  C   GLY B 280      -0.739  41.835 -56.904  1.00 32.95           C  
ATOM   4043  O   GLY B 280      -1.283  42.806 -56.375  1.00 32.59           O  
ATOM   4044  N   ALA B 281      -0.173  41.872 -58.109  1.00 33.31           N  
ATOM   4045  CA  ALA B 281      -0.069  43.072 -58.929  1.00 32.81           C  
ATOM   4046  C   ALA B 281      -1.423  43.500 -59.480  1.00 33.25           C  
ATOM   4047  O   ALA B 281      -2.304  42.672 -59.689  1.00 32.88           O  
ATOM   4048  CB  ALA B 281       0.905  42.821 -60.058  1.00 32.61           C  
ATOM   4049  N   GLY B 282      -1.600  44.795 -59.701  1.00 33.78           N  
ATOM   4050  CA  GLY B 282      -2.870  45.294 -60.226  1.00 34.84           C  
ATOM   4051  C   GLY B 282      -2.964  46.804 -60.165  1.00 36.09           C  
ATOM   4052  O   GLY B 282      -2.147  47.462 -59.489  1.00 37.69           O  
ATOM   4053  N   ALA B 283      -3.943  47.348 -60.893  1.00 34.89           N  
ATOM   4054  CA  ALA B 283      -4.263  48.769 -60.843  1.00 34.53           C  
ATOM   4055  C   ALA B 283      -5.358  48.927 -59.793  1.00 35.29           C  
ATOM   4056  O   ALA B 283      -6.570  48.911 -60.102  1.00 36.03           O  
ATOM   4057  CB  ALA B 283      -4.698  49.291 -62.213  1.00 32.87           C  
ATOM   4058  N   TRP B 284      -4.916  49.051 -58.541  1.00 35.59           N  
ATOM   4059  CA  TRP B 284      -5.818  49.151 -57.390  1.00 36.75           C  
ATOM   4060  C   TRP B 284      -6.314  50.552 -57.198  1.00 37.03           C  
ATOM   4061  O   TRP B 284      -5.511  51.461 -56.977  1.00 38.31           O  
ATOM   4062  CB  TRP B 284      -5.107  48.696 -56.127  1.00 36.08           C  
ATOM   4063  CG  TRP B 284      -4.560  47.292 -56.196  1.00 35.03           C  
ATOM   4064  CD1 TRP B 284      -3.242  46.905 -56.406  1.00 35.32           C  
ATOM   4065  CD2 TRP B 284      -5.300  46.039 -56.036  1.00 34.70           C  
ATOM   4066  CE2 TRP B 284      -4.310  44.956 -56.177  1.00 34.84           C  
ATOM   4067  CE3 TRP B 284      -6.628  45.713 -55.801  1.00 33.84           C  
ATOM   4068  NE1 TRP B 284      -3.118  45.536 -56.394  1.00 35.11           N  
ATOM   4069  CZ2 TRP B 284      -4.663  43.624 -56.083  1.00 34.48           C  
ATOM   4070  CZ3 TRP B 284      -6.972  44.370 -55.711  1.00 33.45           C  
ATOM   4071  CH2 TRP B 284      -6.012  43.349 -55.846  1.00 34.81           C  
ATOM   4072  N   MET B 285      -7.631  50.746 -57.278  1.00 37.46           N  
ATOM   4073  CA  MET B 285      -8.215  52.072 -57.079  1.00 37.02           C  
ATOM   4074  C   MET B 285      -8.145  52.498 -55.639  1.00 35.56           C  
ATOM   4075  O   MET B 285      -8.238  51.669 -54.731  1.00 35.98           O  
ATOM   4076  CB  MET B 285      -9.686  52.099 -57.442  1.00 40.19           C  
ATOM   4077  CG  MET B 285     -10.004  52.028 -58.912  1.00 45.06           C  
ATOM   4078  SD  MET B 285     -11.778  52.264 -59.156  1.00 50.80           S  
ATOM   4079  CE  MET B 285     -11.968  50.928 -60.348  1.00 46.38           C  
ATOM   4080  N   TYR B 286      -7.968  53.794 -55.446  1.00 33.35           N  
ATOM   4081  CA  TYR B 286      -8.279  54.432 -54.187  1.00 33.24           C  
ATOM   4082  C   TYR B 286      -9.245  55.544 -54.555  1.00 33.59           C  
ATOM   4083  O   TYR B 286      -9.149  56.115 -55.645  1.00 34.99           O  
ATOM   4084  CB  TYR B 286      -7.030  54.958 -53.459  1.00 33.22           C  
ATOM   4085  CG  TYR B 286      -6.464  56.244 -54.008  1.00 33.61           C  
ATOM   4086  CD1 TYR B 286      -6.915  57.482 -53.539  1.00 33.14           C  
ATOM   4087  CD2 TYR B 286      -5.477  56.226 -55.000  1.00 33.82           C  
ATOM   4088  CE1 TYR B 286      -6.408  58.665 -54.046  1.00 34.15           C  
ATOM   4089  CE2 TYR B 286      -4.951  57.406 -55.510  1.00 34.19           C  
ATOM   4090  CZ  TYR B 286      -5.421  58.624 -55.034  1.00 34.90           C  
ATOM   4091  OH  TYR B 286      -4.909  59.802 -55.542  1.00 35.47           O  
ATOM   4092  N   HIS B 287     -10.187  55.849 -53.671  1.00 33.55           N  
ATOM   4093  CA  HIS B 287     -11.126  56.946 -53.918  1.00 33.33           C  
ATOM   4094  C   HIS B 287     -11.850  57.350 -52.684  1.00 33.02           C  
ATOM   4095  O   HIS B 287     -11.785  56.666 -51.663  1.00 35.64           O  
ATOM   4096  CB  HIS B 287     -12.131  56.566 -55.001  1.00 33.06           C  
ATOM   4097  CG  HIS B 287     -12.857  55.274 -54.733  1.00 33.67           C  
ATOM   4098  CD2 HIS B 287     -12.469  53.945 -54.921  1.00 35.03           C  
ATOM   4099  ND1 HIS B 287     -14.094  55.236 -54.237  1.00 33.10           N  
ATOM   4100  CE1 HIS B 287     -14.490  53.960 -54.108  1.00 33.34           C  
ATOM   4101  NE2 HIS B 287     -13.493  53.170 -54.528  1.00 34.39           N  
ATOM   4102  N   CYS B 288     -12.539  58.478 -52.756  1.00 31.98           N  
ATOM   4103  CA  CYS B 288     -13.527  58.800 -51.756  1.00 32.64           C  
ATOM   4104  C   CYS B 288     -14.693  57.919 -52.132  1.00 31.96           C  
ATOM   4105  O   CYS B 288     -14.993  57.800 -53.313  1.00 32.19           O  
ATOM   4106  CB  CYS B 288     -13.940  60.262 -51.826  1.00 33.95           C  
ATOM   4107  SG  CYS B 288     -15.273  60.652 -50.675  1.00 34.88           S  
ATOM   4108  N   HIS B 289     -15.342  57.307 -51.148  1.00 31.45           N  
ATOM   4109  CA  HIS B 289     -16.416  56.345 -51.410  1.00 31.99           C  
ATOM   4110  C   HIS B 289     -17.774  56.980 -51.267  1.00 32.07           C  
ATOM   4111  O   HIS B 289     -18.789  56.292 -51.404  1.00 32.07           O  
ATOM   4112  CB  HIS B 289     -16.270  55.133 -50.479  1.00 32.89           C  
ATOM   4113  CG  HIS B 289     -16.831  53.831 -51.030  1.00 33.16           C  
ATOM   4114  CD2 HIS B 289     -16.251  52.573 -51.143  1.00 32.83           C  
ATOM   4115  ND1 HIS B 289     -18.102  53.706 -51.490  1.00 33.57           N  
ATOM   4116  CE1 HIS B 289     -18.313  52.437 -51.888  1.00 32.54           C  
ATOM   4117  NE2 HIS B 289     -17.185  51.743 -51.676  1.00 33.23           N  
ATOM   4118  N   VAL B 290     -17.813  58.289 -50.978  1.00 31.41           N  
ATOM   4119  CA  VAL B 290     -19.065  59.046 -51.029  1.00 31.08           C  
ATOM   4120  C   VAL B 290     -19.424  58.987 -52.496  1.00 31.68           C  
ATOM   4121  O   VAL B 290     -18.684  59.481 -53.332  1.00 33.12           O  
ATOM   4122  CB  VAL B 290     -18.939  60.518 -50.564  1.00 30.74           C  
ATOM   4123  CG1 VAL B 290     -20.248  61.256 -50.785  1.00 30.04           C  
ATOM   4124  CG2 VAL B 290     -18.552  60.607 -49.099  1.00 30.53           C  
ATOM   4125  N   GLN B 291     -20.554  58.366 -52.803  1.00 32.44           N  
ATOM   4126  CA  GLN B 291     -20.885  57.980 -54.177  1.00 32.12           C  
ATOM   4127  C   GLN B 291     -20.780  59.072 -55.245  1.00 32.68           C  
ATOM   4128  O   GLN B 291     -20.142  58.843 -56.281  1.00 33.96           O  
ATOM   4129  CB  GLN B 291     -22.222  57.247 -54.216  1.00 31.76           C  
ATOM   4130  CG  GLN B 291     -22.169  55.901 -53.492  1.00 31.84           C  
ATOM   4131  CD  GLN B 291     -21.207  54.896 -54.145  1.00 32.75           C  
ATOM   4132  NE2 GLN B 291     -21.262  54.787 -55.483  1.00 32.30           N  
ATOM   4133  OE1 GLN B 291     -20.425  54.227 -53.455  1.00 32.20           O  
ATOM   4134  N   SER B 292     -21.359  60.248 -55.004  1.00 31.92           N  
ATOM   4135  CA  SER B 292     -21.236  61.351 -55.981  1.00 32.14           C  
ATOM   4136  C   SER B 292     -19.799  61.874 -56.101  1.00 32.07           C  
ATOM   4137  O   SER B 292     -19.427  62.368 -57.151  1.00 33.67           O  
ATOM   4138  CB  SER B 292     -22.238  62.498 -55.728  1.00 31.58           C  
ATOM   4139  OG  SER B 292     -21.935  63.242 -54.554  1.00 31.85           O  
ATOM   4140  N   HIS B 293     -19.008  61.766 -55.037  1.00 31.67           N  
ATOM   4141  CA  HIS B 293     -17.606  62.190 -55.054  1.00 32.18           C  
ATOM   4142  C   HIS B 293     -16.767  61.349 -55.994  1.00 34.17           C  
ATOM   4143  O   HIS B 293     -15.963  61.888 -56.793  1.00 34.41           O  
ATOM   4144  CB  HIS B 293     -17.005  62.161 -53.647  1.00 30.36           C  
ATOM   4145  CG  HIS B 293     -17.588  63.190 -52.718  1.00 30.28           C  
ATOM   4146  CD2 HIS B 293     -18.766  63.954 -52.806  1.00 29.84           C  
ATOM   4147  ND1 HIS B 293     -16.984  63.552 -51.568  1.00 29.40           N  
ATOM   4148  CE1 HIS B 293     -17.735  64.486 -50.945  1.00 29.36           C  
ATOM   4149  NE2 HIS B 293     -18.822  64.732 -51.709  1.00 29.60           N  
ATOM   4150  N   SER B 294     -16.926  60.028 -55.923  1.00 34.51           N  
ATOM   4151  CA  SER B 294     -16.141  59.162 -56.803  1.00 36.00           C  
ATOM   4152  C   SER B 294     -16.647  59.316 -58.223  1.00 36.15           C  
ATOM   4153  O   SER B 294     -15.850  59.318 -59.168  1.00 36.95           O  
ATOM   4154  CB  SER B 294     -16.169  57.706 -56.367  1.00 34.91           C  
ATOM   4155  OG  SER B 294     -17.505  57.290 -56.240  1.00 37.78           O  
ATOM   4156  N   ASP B 295     -17.960  59.470 -58.366  1.00 35.27           N  
ATOM   4157  CA  ASP B 295     -18.549  59.665 -59.682  1.00 36.89           C  
ATOM   4158  C   ASP B 295     -18.016  60.917 -60.363  1.00 38.78           C  
ATOM   4159  O   ASP B 295     -17.730  60.913 -61.562  1.00 38.64           O  
ATOM   4160  CB  ASP B 295     -20.064  59.681 -59.591  1.00 35.90           C  
ATOM   4161  CG  ASP B 295     -20.634  58.293 -59.393  1.00 37.33           C  
ATOM   4162  OD1 ASP B 295     -19.916  57.307 -59.689  1.00 39.71           O  
ATOM   4163  OD2 ASP B 295     -21.786  58.174 -58.941  1.00 35.93           O1-
ATOM   4164  N   MET B 296     -17.844  61.970 -59.571  1.00 41.03           N  
ATOM   4165  CA  MET B 296     -17.418  63.263 -60.083  1.00 41.55           C  
ATOM   4166  C   MET B 296     -15.903  63.427 -60.141  1.00 40.71           C  
ATOM   4167  O   MET B 296     -15.426  64.507 -60.501  1.00 41.15           O  
ATOM   4168  CB  MET B 296     -18.107  64.402 -59.329  1.00 42.66           C  
ATOM   4169  CG  MET B 296     -19.565  64.534 -59.721  1.00 46.40           C  
ATOM   4170  SD  MET B 296     -20.409  65.764 -58.726  1.00 54.84           S  
ATOM   4171  CE  MET B 296     -22.125  65.384 -59.119  1.00 51.50           C  
ATOM   4172  N   GLY B 297     -15.156  62.375 -59.800  1.00 38.71           N  
ATOM   4173  CA  GLY B 297     -13.721  62.371 -60.059  1.00 37.28           C  
ATOM   4174  C   GLY B 297     -12.713  62.176 -58.948  1.00 37.20           C  
ATOM   4175  O   GLY B 297     -11.511  62.097 -59.238  1.00 37.07           O  
ATOM   4176  N   MET B 298     -13.164  62.100 -57.692  1.00 35.79           N  
ATOM   4177  CA  MET B 298     -12.244  61.875 -56.561  1.00 34.10           C  
ATOM   4178  C   MET B 298     -11.676  60.455 -56.543  1.00 33.92           C  
ATOM   4179  O   MET B 298     -11.877  59.709 -55.589  1.00 33.48           O  
ATOM   4180  CB  MET B 298     -12.916  62.194 -55.237  1.00 33.23           C  
ATOM   4181  CG  MET B 298     -13.270  63.654 -55.105  1.00 34.59           C  
ATOM   4182  SD  MET B 298     -13.454  64.169 -53.387  1.00 37.44           S  
ATOM   4183  CE  MET B 298     -11.852  63.770 -52.698  1.00 34.39           C  
ATOM   4184  N   VAL B 299     -10.945  60.108 -57.604  1.00 33.68           N  
ATOM   4185  CA  VAL B 299     -10.469  58.749 -57.864  1.00 33.39           C  
ATOM   4186  C   VAL B 299      -8.990  58.768 -58.267  1.00 32.89           C  
ATOM   4187  O   VAL B 299      -8.555  59.660 -58.988  1.00 33.24           O  
ATOM   4188  CB  VAL B 299     -11.289  58.114 -59.014  1.00 33.68           C  
ATOM   4189  CG1 VAL B 299     -10.850  56.680 -59.294  1.00 36.81           C  
ATOM   4190  CG2 VAL B 299     -12.774  58.129 -58.699  1.00 33.37           C  
ATOM   4191  N   GLY B 300      -8.222  57.786 -57.809  1.00 31.94           N  
ATOM   4192  CA  GLY B 300      -6.822  57.644 -58.205  1.00 32.21           C  
ATOM   4193  C   GLY B 300      -6.444  56.179 -58.366  1.00 33.05           C  
ATOM   4194  O   GLY B 300      -7.242  55.302 -58.060  1.00 35.12           O  
ATOM   4195  N   LEU B 301      -5.235  55.901 -58.850  1.00 32.29           N  
ATOM   4196  CA  LEU B 301      -4.790  54.520 -58.993  1.00 31.43           C  
ATOM   4197  C   LEU B 301      -3.501  54.266 -58.226  1.00 31.90           C  
ATOM   4198  O   LEU B 301      -2.560  55.073 -58.251  1.00 31.80           O  
ATOM   4199  CB  LEU B 301      -4.619  54.132 -60.464  1.00 30.60           C  
ATOM   4200  CG  LEU B 301      -5.830  54.082 -61.403  1.00 30.00           C  
ATOM   4201  CD1 LEU B 301      -5.387  53.756 -62.819  1.00 28.93           C  
ATOM   4202  CD2 LEU B 301      -6.892  53.092 -60.943  1.00 30.75           C  
ATOM   4203  N   PHE B 302      -3.494  53.142 -57.521  1.00 31.07           N  
ATOM   4204  CA  PHE B 302      -2.320  52.646 -56.846  1.00 31.12           C  
ATOM   4205  C   PHE B 302      -1.858  51.526 -57.769  1.00 31.78           C  
ATOM   4206  O   PHE B 302      -2.447  50.427 -57.787  1.00 32.74           O  
ATOM   4207  CB  PHE B 302      -2.685  52.157 -55.437  1.00 30.43           C  
ATOM   4208  CG  PHE B 302      -1.529  51.617 -54.650  1.00 30.15           C  
ATOM   4209  CD1 PHE B 302      -0.283  52.226 -54.690  1.00 29.88           C  
ATOM   4210  CD2 PHE B 302      -1.695  50.499 -53.842  1.00 30.83           C  
ATOM   4211  CE1 PHE B 302       0.785  51.719 -53.955  1.00 29.98           C  
ATOM   4212  CE2 PHE B 302      -0.632  49.989 -53.098  1.00 30.60           C  
ATOM   4213  CZ  PHE B 302       0.613  50.601 -53.157  1.00 29.98           C  
ATOM   4214  N   LEU B 303      -0.835  51.826 -58.569  1.00 30.47           N  
ATOM   4215  CA  LEU B 303      -0.369  50.911 -59.600  1.00 30.06           C  
ATOM   4216  C   LEU B 303       0.701  50.002 -59.023  1.00 31.64           C  
ATOM   4217  O   LEU B 303       1.864  50.404 -58.828  1.00 32.99           O  
ATOM   4218  CB  LEU B 303       0.110  51.674 -60.846  1.00 28.89           C  
ATOM   4219  CG  LEU B 303      -0.937  52.581 -61.537  1.00 28.25           C  
ATOM   4220  CD1 LEU B 303      -0.306  53.516 -62.561  1.00 27.14           C  
ATOM   4221  CD2 LEU B 303      -2.071  51.789 -62.171  1.00 26.93           C  
ATOM   4222  N   VAL B 304       0.296  48.773 -58.720  1.00 32.18           N  
ATOM   4223  CA  VAL B 304       1.234  47.793 -58.189  1.00 33.29           C  
ATOM   4224  C   VAL B 304       1.730  46.902 -59.348  1.00 35.18           C  
ATOM   4225  O   VAL B 304       0.961  46.175 -60.002  1.00 34.86           O  
ATOM   4226  CB  VAL B 304       0.655  47.020 -56.978  1.00 31.71           C  
ATOM   4227  CG1 VAL B 304       1.726  46.175 -56.313  1.00 30.24           C  
ATOM   4228  CG2 VAL B 304       0.096  48.001 -55.968  1.00 31.15           C  
ATOM   4229  N   LYS B 305       3.030  47.001 -59.594  1.00 36.45           N  
ATOM   4230  CA  LYS B 305       3.670  46.359 -60.721  1.00 38.18           C  
ATOM   4231  C   LYS B 305       4.380  45.081 -60.308  1.00 40.18           C  
ATOM   4232  O   LYS B 305       4.883  44.983 -59.188  1.00 39.15           O  
ATOM   4233  CB  LYS B 305       4.706  47.315 -61.328  1.00 37.74           C  
ATOM   4234  CG  LYS B 305       4.167  48.654 -61.825  1.00 37.33           C  
ATOM   4235  CD  LYS B 305       5.285  49.627 -62.201  1.00 36.66           C  
ATOM   4236  CE  LYS B 305       5.989  50.173 -60.970  1.00 37.10           C  
ATOM   4237  NZ  LYS B 305       6.786  51.402 -61.233  1.00 38.79           N1+
ATOM   4238  N   LYS B 306       4.422  44.111 -61.225  1.00 43.84           N  
ATOM   4239  CA  LYS B 306       5.361  42.979 -61.141  1.00 47.04           C  
ATOM   4240  C   LYS B 306       6.797  43.494 -61.350  1.00 48.52           C  
ATOM   4241  O   LYS B 306       6.970  44.619 -61.850  1.00 45.78           O  
ATOM   4242  CB  LYS B 306       5.005  41.932 -62.184  1.00 48.16           C  
ATOM   4243  CG  LYS B 306       4.023  40.909 -61.669  1.00 51.14           C  
ATOM   4244  CD  LYS B 306       3.335  40.175 -62.803  1.00 55.40           C  
ATOM   4245  CE  LYS B 306       3.019  38.749 -62.372  1.00 59.46           C  
ATOM   4246  NZ  LYS B 306       2.120  38.090 -63.349  1.00 61.33           N1+
ATOM   4247  N   PRO B 307       7.832  42.695 -60.968  1.00 51.93           N  
ATOM   4248  CA  PRO B 307       9.218  43.208 -61.158  1.00 53.17           C  
ATOM   4249  C   PRO B 307       9.507  43.541 -62.624  1.00 56.34           C  
ATOM   4250  O   PRO B 307      10.284  44.482 -62.905  1.00 58.27           O  
ATOM   4251  CB  PRO B 307      10.111  42.066 -60.673  1.00 51.38           C  
ATOM   4252  CG  PRO B 307       9.220  41.196 -59.827  1.00 53.65           C  
ATOM   4253  CD  PRO B 307       7.814  41.355 -60.341  1.00 52.66           C  
ATOM   4254  N   ASP B 308       8.862  42.794 -63.536  1.00 55.57           N  
ATOM   4255  CA  ASP B 308       8.954  43.039 -64.988  1.00 54.03           C  
ATOM   4256  C   ASP B 308       8.290  44.345 -65.473  1.00 51.64           C  
ATOM   4257  O   ASP B 308       8.533  44.789 -66.597  1.00 52.97           O  
ATOM   4258  CB  ASP B 308       8.452  41.819 -65.783  1.00 56.18           C  
ATOM   4259  CG  ASP B 308       6.950  41.641 -65.723  1.00 58.35           C  
ATOM   4260  OD1 ASP B 308       6.228  42.653 -65.689  1.00 56.25           O  
ATOM   4261  OD2 ASP B 308       6.482  40.480 -65.721  1.00 59.55           O1-
ATOM   4262  N   GLY B 309       7.450  44.942 -64.629  1.00 51.02           N  
ATOM   4263  CA  GLY B 309       6.794  46.215 -64.937  1.00 47.79           C  
ATOM   4264  C   GLY B 309       5.322  46.113 -65.302  1.00 48.05           C  
ATOM   4265  O   GLY B 309       4.618  47.124 -65.335  1.00 46.23           O  
ATOM   4266  N   THR B 310       4.850  44.897 -65.576  1.00 49.05           N  
ATOM   4267  CA  THR B 310       3.475  44.691 -66.042  1.00 47.87           C  
ATOM   4268  C   THR B 310       2.449  44.748 -64.927  1.00 44.94           C  
ATOM   4269  O   THR B 310       2.736  44.435 -63.758  1.00 42.30           O  
ATOM   4270  CB  THR B 310       3.278  43.350 -66.794  1.00 49.70           C  
ATOM   4271  CG2 THR B 310       4.026  43.359 -68.125  1.00 49.88           C  
ATOM   4272  OG1 THR B 310       3.707  42.249 -65.969  1.00 49.97           O  
ATOM   4273  N   ILE B 311       1.247  45.149 -65.320  1.00 42.53           N  
ATOM   4274  CA  ILE B 311       0.112  45.170 -64.424  1.00 43.21           C  
ATOM   4275  C   ILE B 311      -1.033  44.355 -65.051  1.00 44.55           C  
ATOM   4276  O   ILE B 311      -1.540  44.730 -66.117  1.00 46.86           O  
ATOM   4277  CB  ILE B 311      -0.312  46.623 -64.088  1.00 41.03           C  
ATOM   4278  CG1 ILE B 311       0.844  47.383 -63.413  1.00 40.59           C  
ATOM   4279  CG2 ILE B 311      -1.537  46.623 -63.197  1.00 37.96           C  
ATOM   4280  CD1 ILE B 311       0.795  48.893 -63.553  1.00 41.22           C  
ATOM   4281  N   PRO B 312      -1.436  43.235 -64.404  1.00 44.67           N  
ATOM   4282  CA  PRO B 312      -2.604  42.469 -64.839  1.00 46.74           C  
ATOM   4283  C   PRO B 312      -3.810  43.399 -64.793  1.00 51.41           C  
ATOM   4284  O   PRO B 312      -4.040  44.044 -63.778  1.00 53.51           O  
ATOM   4285  CB  PRO B 312      -2.722  41.386 -63.774  1.00 44.05           C  
ATOM   4286  CG  PRO B 312      -1.368  41.269 -63.187  1.00 43.08           C  
ATOM   4287  CD  PRO B 312      -0.864  42.673 -63.173  1.00 44.04           C  
ATOM   4288  N   GLY B 313      -4.555  43.476 -65.887  1.00 58.82           N  
ATOM   4289  CA  GLY B 313      -5.537  44.555 -66.130  1.00 68.37           C  
ATOM   4290  C   GLY B 313      -5.243  44.847 -67.588  1.00 79.95           C  
ATOM   4291  O   GLY B 313      -5.417  43.949 -68.412  1.00 86.12           O  
ATOM   4292  N   TYR B 314      -4.804  46.050 -67.974  1.00 85.23           N  
ATOM   4293  CA  TYR B 314      -4.814  47.305 -67.228  1.00 84.92           C  
ATOM   4294  C   TYR B 314      -5.423  48.311 -68.261  1.00 90.22           C  
ATOM   4295  O   TYR B 314      -6.585  48.700 -68.073  1.00 89.31           O  
ATOM   4296  CB  TYR B 314      -3.441  47.660 -66.577  1.00 76.89           C  
ATOM   4297  CG  TYR B 314      -3.087  49.150 -66.430  1.00 76.46           C  
ATOM   4298  CD1 TYR B 314      -4.044  50.109 -66.046  1.00 76.45           C  
ATOM   4299  CD2 TYR B 314      -1.774  49.600 -66.665  1.00 74.97           C  
ATOM   4300  CE1 TYR B 314      -3.707  51.460 -65.932  1.00 73.96           C  
ATOM   4301  CE2 TYR B 314      -1.431  50.948 -66.548  1.00 69.93           C  
ATOM   4302  CZ  TYR B 314      -2.396  51.869 -66.181  1.00 70.76           C  
ATOM   4303  OH  TYR B 314      -2.063  53.192 -66.057  1.00 66.23           O  
ATOM   4304  N   GLU B 315      -4.749  48.754 -69.337  1.00 90.87           N  
ATOM   4305  CA  GLU B 315      -3.319  48.684 -69.695  1.00 93.66           C  
ATOM   4306  C   GLU B 315      -3.071  49.968 -70.548  1.00 97.91           C  
ATOM   4307  O   GLU B 315      -4.035  50.525 -71.087  1.00 96.90           O  
ATOM   4308  CB  GLU B 315      -2.916  47.348 -70.361  1.00 92.78           C  
ATOM   4309  CG  GLU B 315      -1.958  46.511 -69.487  1.00 92.34           C  
ATOM   4310  CD  GLU B 315      -1.873  45.018 -69.841  1.00 93.63           C  
ATOM   4311  OE1 GLU B 315      -0.742  44.504 -70.003  1.00 87.59           O  
ATOM   4312  OE2 GLU B 315      -2.920  44.340 -69.946  1.00 91.20           O1-
ATOM   4313  N   PRO B 316      -1.807  50.461 -70.662  1.00102.79           N  
ATOM   4314  CA  PRO B 316      -1.666  51.828 -71.212  1.00100.65           C  
ATOM   4315  C   PRO B 316      -1.724  51.932 -72.739  1.00 97.18           C  
ATOM   4316  O   PRO B 316      -2.283  52.895 -73.265  1.00 91.86           O  
ATOM   4317  CB  PRO B 316      -0.287  52.272 -70.703  1.00101.60           C  
ATOM   4318  CG  PRO B 316       0.430  51.016 -70.279  1.00100.34           C  
ATOM   4319  CD  PRO B 316      -0.484  49.834 -70.458  1.00 99.97           C  
TER   
HETATM 4320 CU    CU B 401     -15.439  62.804 -50.652  1.00 33.61          CU  
HETATM 4321 CU    CU B 402     -14.206  51.050 -55.287  1.00 52.32          CU  
HETATM 4322 CU    CU B 405      -5.624  73.589 -39.071  1.00 40.88          CU  
ATOM   4323  N   THR C  38       0.814  62.390  -6.576  1.00 73.34           N  
ATOM   4324  CA  THR C  38       0.334  63.816  -6.516  1.00 80.25           C  
ATOM   4325  C   THR C  38      -1.028  63.980  -7.242  1.00 77.74           C  
ATOM   4326  O   THR C  38      -1.905  64.727  -6.778  1.00 74.37           O  
ATOM   4327  CB  THR C  38       1.407  64.840  -7.049  1.00 81.49           C  
ATOM   4328  CG2 THR C  38       1.031  66.322  -6.750  1.00 76.20           C  
ATOM   4329  OG1 THR C  38       2.692  64.566  -6.469  1.00 79.48           O  
ATOM   4330  N   ALA C  39      -1.200  63.280  -8.367  1.00 74.50           N  
ATOM   4331  CA  ALA C  39      -2.423  63.403  -9.164  1.00 69.44           C  
ATOM   4332  C   ALA C  39      -3.579  62.707  -8.464  1.00 68.44           C  
ATOM   4333  O   ALA C  39      -3.509  61.507  -8.186  1.00 64.55           O  
ATOM   4334  CB  ALA C  39      -2.221  62.852 -10.564  1.00 67.87           C  
ATOM   4335  N   ARG C  40      -4.628  63.481  -8.171  1.00 68.00           N  
ATOM   4336  CA  ARG C  40      -5.824  62.989  -7.476  1.00 66.54           C  
ATOM   4337  C   ARG C  40      -6.606  62.060  -8.383  1.00 63.04           C  
ATOM   4338  O   ARG C  40      -6.826  62.354  -9.562  1.00 60.96           O  
ATOM   4339  CB  ARG C  40      -6.708  64.143  -6.986  1.00 70.20           C  
ATOM   4340  CG  ARG C  40      -5.994  65.120  -6.055  1.00 76.00           C  
ATOM   4341  CD  ARG C  40      -6.927  66.140  -5.417  1.00 80.38           C  
ATOM   4342  NE  ARG C  40      -7.584  67.012  -6.395  1.00 83.44           N  
ATOM   4343  CZ  ARG C  40      -8.852  66.893  -6.789  1.00 80.95           C  
ATOM   4344  NH1 ARG C  40      -9.632  65.932  -6.295  1.00 76.87           N1+
ATOM   4345  NH2 ARG C  40      -9.342  67.741  -7.681  1.00 79.50           N  
ATOM   4346  N   THR C  41      -7.006  60.924  -7.826  1.00 60.64           N  
ATOM   4347  CA  THR C  41      -7.686  59.889  -8.603  1.00 59.08           C  
ATOM   4348  C   THR C  41      -9.095  59.603  -8.065  1.00 58.89           C  
ATOM   4349  O   THR C  41      -9.372  59.829  -6.886  1.00 62.06           O  
ATOM   4350  CB  THR C  41      -6.842  58.588  -8.707  1.00 57.46           C  
ATOM   4351  CG2 THR C  41      -5.536  58.829  -9.475  1.00 54.75           C  
ATOM   4352  OG1 THR C  41      -6.540  58.098  -7.400  1.00 56.38           O  
ATOM   4353  N   ALA C  42      -9.982  59.117  -8.932  1.00 56.33           N  
ATOM   4354  CA  ALA C  42     -11.349  58.795  -8.524  1.00 54.95           C  
ATOM   4355  C   ALA C  42     -11.404  57.582  -7.579  1.00 54.17           C  
ATOM   4356  O   ALA C  42     -10.615  56.635  -7.731  1.00 51.69           O  
ATOM   4357  CB  ALA C  42     -12.239  58.576  -9.739  1.00 52.18           C  
ATOM   4358  N   PRO C  43     -12.320  57.623  -6.586  1.00 54.31           N  
ATOM   4359  CA  PRO C  43     -12.522  56.454  -5.742  1.00 54.06           C  
ATOM   4360  C   PRO C  43     -13.530  55.481  -6.363  1.00 55.23           C  
ATOM   4361  O   PRO C  43     -14.091  55.754  -7.443  1.00 56.88           O  
ATOM   4362  CB  PRO C  43     -13.093  57.061  -4.457  1.00 53.47           C  
ATOM   4363  CG  PRO C  43     -13.866  58.255  -4.922  1.00 52.58           C  
ATOM   4364  CD  PRO C  43     -13.135  58.776  -6.131  1.00 53.88           C  
ATOM   4365  N   ALA C  44     -13.741  54.356  -5.678  1.00 54.95           N  
ATOM   4366  CA  ALA C  44     -14.803  53.408  -6.005  1.00 53.24           C  
ATOM   4367  C   ALA C  44     -16.190  53.946  -5.590  1.00 54.01           C  
ATOM   4368  O   ALA C  44     -16.315  54.701  -4.605  1.00 52.61           O  
ATOM   4369  CB  ALA C  44     -14.533  52.059  -5.340  1.00 49.85           C  
ATOM   4370  N   GLY C  45     -17.213  53.567  -6.371  1.00 55.14           N  
ATOM   4371  CA  GLY C  45     -18.630  53.682  -5.987  1.00 52.08           C  
ATOM   4372  C   GLY C  45     -19.008  52.404  -5.227  1.00 52.97           C  
ATOM   4373  O   GLY C  45     -18.133  51.590  -4.880  1.00 57.19           O  
ATOM   4374  N   GLY C  46     -20.293  52.183  -4.966  1.00 48.90           N  
ATOM   4375  CA  GLY C  46     -21.349  53.044  -5.402  1.00 44.85           C  
ATOM   4376  C   GLY C  46     -22.202  53.513  -4.257  1.00 43.31           C  
ATOM   4377  O   GLY C  46     -22.665  52.726  -3.439  1.00 41.24           O  
ATOM   4378  N   GLU C  47     -22.373  54.823  -4.219  1.00 44.26           N  
ATOM   4379  CA  GLU C  47     -23.278  55.498  -3.335  1.00 45.50           C  
ATOM   4380  C   GLU C  47     -24.617  55.617  -4.076  1.00 44.70           C  
ATOM   4381  O   GLU C  47     -24.667  55.502  -5.300  1.00 44.20           O  
ATOM   4382  CB  GLU C  47     -22.731  56.902  -2.993  1.00 48.06           C  
ATOM   4383  CG  GLU C  47     -21.481  56.949  -2.116  1.00 49.08           C  
ATOM   4384  CD  GLU C  47     -21.712  56.372  -0.722  0.50 50.66           C  
ATOM   4385  OE1 GLU C  47     -20.954  55.464  -0.318  0.50 51.19           O  
ATOM   4386  OE2 GLU C  47     -22.654  56.815  -0.028  0.50 50.83           O1-
ATOM   4387  N   VAL C  48     -25.692  55.840  -3.326  1.00 43.35           N  
ATOM   4388  CA  VAL C  48     -26.979  56.190  -3.884  1.00 41.95           C  
ATOM   4389  C   VAL C  48     -27.086  57.688  -3.678  1.00 43.65           C  
ATOM   4390  O   VAL C  48     -27.027  58.142  -2.541  1.00 45.97           O  
ATOM   4391  CB  VAL C  48     -28.124  55.494  -3.133  1.00 41.28           C  
ATOM   4392  CG1 VAL C  48     -29.478  55.944  -3.680  1.00 40.87           C  
ATOM   4393  CG2 VAL C  48     -27.985  53.981  -3.224  1.00 39.81           C  
ATOM   4394  N   ARG C  49     -27.239  58.446  -4.766  1.00 44.13           N  
ATOM   4395  CA  ARG C  49     -27.238  59.916  -4.733  1.00 44.02           C  
ATOM   4396  C   ARG C  49     -28.559  60.472  -5.221  1.00 43.71           C  
ATOM   4397  O   ARG C  49     -29.121  59.960  -6.181  1.00 43.89           O  
ATOM   4398  CB  ARG C  49     -26.116  60.480  -5.610  1.00 47.09           C  
ATOM   4399  CG  ARG C  49     -24.768  59.804  -5.427  1.00 50.57           C  
ATOM   4400  CD  ARG C  49     -23.716  60.337  -6.381  1.00 54.68           C  
ATOM   4401  NE  ARG C  49     -22.405  59.765  -6.062  1.00 60.07           N  
ATOM   4402  CZ  ARG C  49     -21.557  60.255  -5.153  1.00 61.91           C  
ATOM   4403  NH1 ARG C  49     -20.397  59.653  -4.930  1.00 61.51           N1+
ATOM   4404  NH2 ARG C  49     -21.866  61.343  -4.458  1.00 64.98           N  
ATOM   4405  N   HIS C  50     -29.049  61.524  -4.564  1.00 42.92           N  
ATOM   4406  CA  HIS C  50     -30.311  62.156  -4.939  1.00 41.40           C  
ATOM   4407  C   HIS C  50     -30.067  63.527  -5.454  1.00 41.81           C  
ATOM   4408  O   HIS C  50     -29.206  64.237  -4.967  1.00 42.90           O  
ATOM   4409  CB  HIS C  50     -31.264  62.211  -3.766  1.00 40.90           C  
ATOM   4410  CG  HIS C  50     -31.751  60.865  -3.326  1.00 43.89           C  
ATOM   4411  CD2 HIS C  50     -31.108  59.846  -2.603  1.00 44.85           C  
ATOM   4412  ND1 HIS C  50     -32.999  60.408  -3.609  1.00 44.76           N  
ATOM   4413  CE1 HIS C  50     -33.152  59.162  -3.085  1.00 44.56           C  
ATOM   4414  NE2 HIS C  50     -31.996  58.819  -2.472  1.00 45.82           N  
ATOM   4415  N   LEU C  51     -30.838  63.927  -6.450  1.00 42.06           N  
ATOM   4416  CA  LEU C  51     -30.596  65.183  -7.115  1.00 42.13           C  
ATOM   4417  C   LEU C  51     -31.925  65.704  -7.632  1.00 41.74           C  
ATOM   4418  O   LEU C  51     -32.817  64.938  -7.968  1.00 40.99           O  
ATOM   4419  CB  LEU C  51     -29.613  64.911  -8.255  1.00 44.20           C  
ATOM   4420  CG  LEU C  51     -28.949  65.922  -9.171  1.00 46.56           C  
ATOM   4421  CD1 LEU C  51     -27.694  65.246  -9.690  1.00 46.70           C  
ATOM   4422  CD2 LEU C  51     -29.865  66.300 -10.327  1.00 47.45           C  
ATOM   4423  N   LYS C  52     -32.061  67.019  -7.687  1.00 41.65           N  
ATOM   4424  CA  LYS C  52     -33.247  67.629  -8.261  1.00 40.76           C  
ATOM   4425  C   LYS C  52     -32.870  68.292  -9.542  1.00 38.33           C  
ATOM   4426  O   LYS C  52     -31.781  68.814  -9.669  1.00 38.86           O  
ATOM   4427  CB  LYS C  52     -33.829  68.679  -7.341  1.00 43.49           C  
ATOM   4428  CG  LYS C  52     -34.655  68.111  -6.215  1.00 48.95           C  
ATOM   4429  CD  LYS C  52     -35.692  69.143  -5.812  1.00 53.57           C  
ATOM   4430  CE  LYS C  52     -35.147  70.159  -4.812  1.00 57.68           C  
ATOM   4431  NZ  LYS C  52     -35.416  69.717  -3.403  1.00 58.93           N1+
ATOM   4432  N   MET C  53     -33.776  68.284 -10.497  1.00 37.08           N  
ATOM   4433  CA  MET C  53     -33.480  68.871 -11.779  1.00 37.00           C  
ATOM   4434  C   MET C  53     -34.760  69.468 -12.328  1.00 36.33           C  
ATOM   4435  O   MET C  53     -35.844  68.963 -12.025  1.00 36.31           O  
ATOM   4436  CB  MET C  53     -32.877  67.802 -12.690  1.00 38.12           C  
ATOM   4437  CG  MET C  53     -32.205  68.323 -13.943  1.00 41.16           C  
ATOM   4438  SD  MET C  53     -30.623  67.540 -14.322  1.00 44.87           S  
ATOM   4439  CE  MET C  53     -31.081  65.822 -14.280  1.00 41.44           C  
ATOM   4440  N   TYR C  54     -34.635  70.545 -13.104  1.00 34.94           N  
ATOM   4441  CA  TYR C  54     -35.784  71.257 -13.660  1.00 35.80           C  
ATOM   4442  C   TYR C  54     -35.523  71.570 -15.111  1.00 36.49           C  
ATOM   4443  O   TYR C  54     -34.360  71.732 -15.516  1.00 37.51           O  
ATOM   4444  CB  TYR C  54     -36.028  72.608 -12.936  1.00 37.89           C  
ATOM   4445  CG  TYR C  54     -36.242  72.498 -11.451  1.00 39.67           C  
ATOM   4446  CD1 TYR C  54     -37.537  72.406 -10.919  1.00 40.34           C  
ATOM   4447  CD2 TYR C  54     -35.149  72.459 -10.569  1.00 40.32           C  
ATOM   4448  CE1 TYR C  54     -37.742  72.271  -9.554  1.00 41.26           C  
ATOM   4449  CE2 TYR C  54     -35.346  72.330  -9.199  1.00 42.08           C  
ATOM   4450  CZ  TYR C  54     -36.646  72.239  -8.702  1.00 42.64           C  
ATOM   4451  OH  TYR C  54     -36.845  72.116  -7.349  1.00 44.61           O  
ATOM   4452  N   ALA C  55     -36.599  71.664 -15.892  1.00 34.69           N  
ATOM   4453  CA  ALA C  55     -36.517  72.194 -17.237  1.00 33.00           C  
ATOM   4454  C   ALA C  55     -37.297  73.488 -17.224  1.00 33.90           C  
ATOM   4455  O   ALA C  55     -38.443  73.531 -16.762  1.00 35.01           O  
ATOM   4456  CB  ALA C  55     -37.095  71.220 -18.236  1.00 31.96           C  
ATOM   4457  N   GLU C  56     -36.675  74.550 -17.708  1.00 33.13           N  
ATOM   4458  CA  GLU C  56     -37.295  75.852 -17.700  1.00 34.16           C  
ATOM   4459  C   GLU C  56     -37.246  76.430 -19.089  1.00 35.27           C  
ATOM   4460  O   GLU C  56     -36.226  76.289 -19.776  1.00 36.24           O  
ATOM   4461  CB  GLU C  56     -36.508  76.816 -16.804  1.00 35.13           C  
ATOM   4462  CG  GLU C  56     -36.531  76.583 -15.311  1.00 34.50           C  
ATOM   4463  CD  GLU C  56     -36.255  77.859 -14.567  0.50 35.69           C  
ATOM   4464  OE1 GLU C  56     -35.550  78.732 -15.122  0.50 36.13           O  
ATOM   4465  OE2 GLU C  56     -36.760  77.998 -13.435  0.50 36.66           O1-
ATOM   4466  N   LYS C  57     -38.315  77.101 -19.502  1.00 35.69           N  
ATOM   4467  CA  LYS C  57     -38.226  77.938 -20.688  1.00 38.82           C  
ATOM   4468  C   LYS C  57     -37.600  79.271 -20.265  1.00 38.93           C  
ATOM   4469  O   LYS C  57     -37.923  79.815 -19.205  1.00 39.12           O  
ATOM   4470  CB  LYS C  57     -39.582  78.153 -21.356  1.00 40.73           C  
ATOM   4471  CG  LYS C  57     -39.453  78.603 -22.811  1.00 43.78           C  
ATOM   4472  CD  LYS C  57     -40.785  78.664 -23.550  1.00 47.60           C  
ATOM   4473  CE  LYS C  57     -41.481  77.303 -23.605  1.00 50.94           C  
ATOM   4474  NZ  LYS C  57     -42.852  77.380 -24.194  1.00 51.32           N1+
ATOM   4475  N   LEU C  58     -36.697  79.790 -21.086  1.00 37.74           N  
ATOM   4476  CA  LEU C  58     -36.003  81.009 -20.730  1.00 37.39           C  
ATOM   4477  C   LEU C  58     -36.608  82.232 -21.409  1.00 38.88           C  
ATOM   4478  O   LEU C  58     -37.219  82.125 -22.476  1.00 39.14           O  
ATOM   4479  CB  LEU C  58     -34.515  80.888 -21.042  1.00 36.38           C  
ATOM   4480  CG  LEU C  58     -33.727  79.681 -20.504  1.00 36.84           C  
ATOM   4481  CD1 LEU C  58     -32.313  79.809 -21.029  1.00 37.63           C  
ATOM   4482  CD2 LEU C  58     -33.704  79.509 -18.988  1.00 35.50           C  
ATOM   4483  N   ALA C  59     -36.428  83.394 -20.778  1.00 39.57           N  
ATOM   4484  CA  ALA C  59     -36.939  84.665 -21.285  1.00 39.98           C  
ATOM   4485  C   ALA C  59     -36.752  84.854 -22.792  1.00 40.58           C  
ATOM   4486  O   ALA C  59     -37.639  85.391 -23.469  1.00 41.20           O  
ATOM   4487  CB  ALA C  59     -36.279  85.807 -20.547  1.00 40.14           C  
ATOM   4488  N   ASP C  60     -35.603  84.402 -23.300  1.00 39.86           N  
ATOM   4489  CA  ASP C  60     -35.212  84.629 -24.699  1.00 38.90           C  
ATOM   4490  C   ASP C  60     -35.725  83.596 -25.724  1.00 39.21           C  
ATOM   4491  O   ASP C  60     -35.347  83.667 -26.891  1.00 39.21           O  
ATOM   4492  CB  ASP C  60     -33.683  84.783 -24.809  1.00 36.05           C  
ATOM   4493  CG  ASP C  60     -32.947  83.475 -24.688  0.50 34.28           C  
ATOM   4494  OD1 ASP C  60     -33.501  82.489 -24.161  0.50 32.78           O  
ATOM   4495  OD2 ASP C  60     -31.792  83.448 -25.130  0.50 33.66           O1-
ATOM   4496  N   GLY C  61     -36.569  82.655 -25.295  1.00 38.40           N  
ATOM   4497  CA  GLY C  61     -37.117  81.630 -26.192  1.00 38.02           C  
ATOM   4498  C   GLY C  61     -36.416  80.278 -26.143  1.00 40.04           C  
ATOM   4499  O   GLY C  61     -36.937  79.276 -26.652  1.00 39.81           O  
ATOM   4500  N   GLN C  62     -35.225  80.240 -25.542  1.00 40.08           N  
ATOM   4501  CA  GLN C  62     -34.486  78.986 -25.364  1.00 38.18           C  
ATOM   4502  C   GLN C  62     -35.038  78.190 -24.174  1.00 37.35           C  
ATOM   4503  O   GLN C  62     -35.950  78.654 -23.481  1.00 38.15           O  
ATOM   4504  CB  GLN C  62     -32.996  79.268 -25.218  1.00 38.69           C  
ATOM   4505  CG  GLN C  62     -32.384  79.913 -26.454  1.00 40.52           C  
ATOM   4506  CD  GLN C  62     -30.889  80.110 -26.315  1.00 42.42           C  
ATOM   4507  NE2 GLN C  62     -30.488  81.147 -25.614  1.00 44.72           N  
ATOM   4508  OE1 GLN C  62     -30.107  79.334 -26.831  1.00 45.13           O  
ATOM   4509  N   MET C  63     -34.504  76.989 -23.957  1.00 35.34           N  
ATOM   4510  CA  MET C  63     -34.941  76.097 -22.877  1.00 34.08           C  
ATOM   4511  C   MET C  63     -33.712  75.475 -22.234  1.00 33.23           C  
ATOM   4512  O   MET C  63     -32.762  75.130 -22.932  1.00 35.25           O  
ATOM   4513  CB  MET C  63     -35.833  74.983 -23.418  1.00 33.50           C  
ATOM   4514  CG  MET C  63     -37.045  75.447 -24.197  1.00 33.80           C  
ATOM   4515  SD  MET C  63     -37.942  74.039 -24.889  1.00 35.28           S  
ATOM   4516  CE  MET C  63     -39.455  74.834 -25.418  1.00 33.65           C  
ATOM   4517  N   GLY C  64     -33.704  75.315 -20.919  1.00 31.65           N  
ATOM   4518  CA  GLY C  64     -32.501  74.810 -20.263  1.00 30.35           C  
ATOM   4519  C   GLY C  64     -32.805  74.004 -19.029  1.00 30.82           C  
ATOM   4520  O   GLY C  64     -33.878  74.143 -18.442  1.00 32.87           O  
ATOM   4521  N   TYR C  65     -31.870  73.149 -18.639  1.00 29.89           N  
ATOM   4522  CA  TYR C  65     -31.987  72.440 -17.392  1.00 29.96           C  
ATOM   4523  C   TYR C  65     -31.166  73.150 -16.307  1.00 30.75           C  
ATOM   4524  O   TYR C  65     -30.197  73.876 -16.611  1.00 30.18           O  
ATOM   4525  CB  TYR C  65     -31.406  71.065 -17.522  1.00 31.28           C  
ATOM   4526  CG  TYR C  65     -32.024  70.089 -18.491  1.00 33.01           C  
ATOM   4527  CD1 TYR C  65     -33.164  69.364 -18.147  1.00 33.15           C  
ATOM   4528  CD2 TYR C  65     -31.422  69.831 -19.731  1.00 32.78           C  
ATOM   4529  CE1 TYR C  65     -33.708  68.436 -19.021  1.00 33.88           C  
ATOM   4530  CE2 TYR C  65     -31.955  68.900 -20.605  1.00 32.88           C  
ATOM   4531  CZ  TYR C  65     -33.096  68.205 -20.245  1.00 33.62           C  
ATOM   4532  OH  TYR C  65     -33.633  67.275 -21.098  1.00 33.89           O  
ATOM   4533  N   GLY C  66     -31.540  72.916 -15.047  1.00 29.76           N  
ATOM   4534  CA  GLY C  66     -30.774  73.387 -13.904  1.00 29.40           C  
ATOM   4535  C   GLY C  66     -30.988  72.518 -12.687  1.00 29.92           C  
ATOM   4536  O   GLY C  66     -31.885  71.684 -12.673  1.00 29.98           O  
ATOM   4537  N   PHE C  67     -30.159  72.720 -11.665  1.00 31.82           N  
ATOM   4538  CA  PHE C  67     -30.307  72.047 -10.370  1.00 32.39           C  
ATOM   4539  C   PHE C  67     -31.227  72.831  -9.429  1.00 32.89           C  
ATOM   4540  O   PHE C  67     -31.692  72.295  -8.426  1.00 33.99           O  
ATOM   4541  CB  PHE C  67     -28.954  71.906  -9.678  1.00 33.90           C  
ATOM   4542  CG  PHE C  67     -28.045  70.862 -10.267  1.00 35.43           C  
ATOM   4543  CD1 PHE C  67     -28.548  69.717 -10.893  1.00 36.67           C  
ATOM   4544  CD2 PHE C  67     -26.666  70.999 -10.145  1.00 35.49           C  
ATOM   4545  CE1 PHE C  67     -27.682  68.756 -11.413  1.00 36.77           C  
ATOM   4546  CE2 PHE C  67     -25.800  70.041 -10.659  1.00 35.80           C  
ATOM   4547  CZ  PHE C  67     -26.310  68.920 -11.296  1.00 36.18           C  
ATOM   4548  N   GLU C  68     -31.456  74.103  -9.746  1.00 32.64           N  
ATOM   4549  CA  GLU C  68     -32.341  74.992  -8.993  1.00 33.14           C  
ATOM   4550  C   GLU C  68     -33.194  75.770  -9.984  1.00 35.78           C  
ATOM   4551  O   GLU C  68     -32.755  76.069 -11.106  1.00 37.77           O  
ATOM   4552  CB  GLU C  68     -31.543  75.976  -8.140  1.00 32.29           C  
ATOM   4553  CG  GLU C  68     -30.856  75.367  -6.920  1.00 31.66           C  
ATOM   4554  CD  GLU C  68     -29.930  76.340  -6.222  0.50 30.32           C  
ATOM   4555  OE1 GLU C  68     -28.994  76.842  -6.873  0.50 29.38           O  
ATOM   4556  OE2 GLU C  68     -30.142  76.596  -5.020  0.50 30.19           O1-
ATOM   4557  N   LYS C  69     -34.414  76.103  -9.573  1.00 36.54           N  
ATOM   4558  CA  LYS C  69     -35.343  76.806 -10.437  1.00 36.66           C  
ATOM   4559  C   LYS C  69     -34.861  78.248 -10.611  1.00 36.64           C  
ATOM   4560  O   LYS C  69     -34.605  78.943  -9.634  1.00 37.49           O  
ATOM   4561  CB  LYS C  69     -36.742  76.737  -9.844  1.00 37.67           C  
ATOM   4562  CG  LYS C  69     -37.848  76.933 -10.864  1.00 41.42           C  
ATOM   4563  CD  LYS C  69     -39.252  76.746 -10.286  1.00 45.57           C  
ATOM   4564  CE  LYS C  69     -39.374  75.543  -9.350  1.00 46.85           C  
ATOM   4565  NZ  LYS C  69     -40.762  75.368  -8.842  1.00 47.32           N1+
ATOM   4566  N   GLY C  70     -34.725  78.683 -11.857  1.00 35.58           N  
ATOM   4567  CA  GLY C  70     -34.220  80.016 -12.150  1.00 35.73           C  
ATOM   4568  C   GLY C  70     -32.705  80.060 -12.299  1.00 37.25           C  
ATOM   4569  O   GLY C  70     -32.125  81.125 -12.498  1.00 36.42           O  
ATOM   4570  N   LYS C  71     -32.059  78.902 -12.198  1.00 38.24           N  
ATOM   4571  CA  LYS C  71     -30.620  78.794 -12.403  1.00 38.42           C  
ATOM   4572  C   LYS C  71     -30.344  77.797 -13.532  1.00 39.07           C  
ATOM   4573  O   LYS C  71     -29.388  77.008 -13.472  1.00 39.09           O  
ATOM   4574  CB  LYS C  71     -29.942  78.335 -11.111  1.00 39.91           C  
ATOM   4575  CG  LYS C  71     -30.204  79.226  -9.915  1.00 41.35           C  
ATOM   4576  CD  LYS C  71     -29.112  80.248  -9.669  1.00 40.99           C  
ATOM   4577  CE  LYS C  71     -28.231  79.771  -8.534  1.00 42.45           C  
ATOM   4578  NZ  LYS C  71     -27.751  80.929  -7.749  1.00 42.89           N1+
ATOM   4579  N   ALA C  72     -31.196  77.810 -14.558  1.00 38.91           N  
ATOM   4580  CA  ALA C  72     -31.028  76.915 -15.700  1.00 37.51           C  
ATOM   4581  C   ALA C  72     -29.874  77.448 -16.518  1.00 37.44           C  
ATOM   4582  O   ALA C  72     -29.649  78.658 -16.572  1.00 37.46           O  
ATOM   4583  CB  ALA C  72     -32.294  76.838 -16.537  1.00 36.49           C  
ATOM   4584  N   SER C  73     -29.134  76.539 -17.136  1.00 36.90           N  
ATOM   4585  CA  SER C  73     -28.020  76.912 -17.993  1.00 35.87           C  
ATOM   4586  C   SER C  73     -28.038  76.089 -19.272  1.00 35.26           C  
ATOM   4587  O   SER C  73     -28.594  74.986 -19.299  1.00 35.03           O  
ATOM   4588  CB  SER C  73     -26.682  76.738 -17.259  1.00 35.54           C  
ATOM   4589  OG  SER C  73     -26.483  75.402 -16.806  1.00 35.31           O  
ATOM   4590  N   VAL C  74     -27.435  76.639 -20.325  1.00 34.84           N  
ATOM   4591  CA  VAL C  74     -27.218  75.929 -21.584  1.00 32.96           C  
ATOM   4592  C   VAL C  74     -25.726  76.033 -21.893  1.00 32.44           C  
ATOM   4593  O   VAL C  74     -25.235  77.131 -22.174  1.00 34.48           O  
ATOM   4594  CB  VAL C  74     -28.037  76.533 -22.746  1.00 32.03           C  
ATOM   4595  CG1 VAL C  74     -27.627  75.899 -24.075  1.00 31.24           C  
ATOM   4596  CG2 VAL C  74     -29.537  76.405 -22.490  1.00 29.91           C  
ATOM   4597  N   PRO C  75     -24.995  74.899 -21.848  1.00 31.35           N  
ATOM   4598  CA  PRO C  75     -25.467  73.552 -21.501  1.00 30.63           C  
ATOM   4599  C   PRO C  75     -25.941  73.421 -20.053  1.00 30.45           C  
ATOM   4600  O   PRO C  75     -25.598  74.244 -19.213  1.00 31.90           O  
ATOM   4601  CB  PRO C  75     -24.221  72.669 -21.723  1.00 29.73           C  
ATOM   4602  CG  PRO C  75     -23.063  73.604 -21.759  1.00 29.18           C  
ATOM   4603  CD  PRO C  75     -23.592  74.881 -22.315  1.00 29.36           C  
ATOM   4604  N   GLY C  76     -26.723  72.388 -19.770  1.00 29.89           N  
ATOM   4605  CA  GLY C  76     -27.148  72.096 -18.413  1.00 29.72           C  
ATOM   4606  C   GLY C  76     -25.983  71.802 -17.489  1.00 29.84           C  
ATOM   4607  O   GLY C  76     -24.854  71.617 -17.941  1.00 29.50           O  
ATOM   4608  N   PRO C  77     -26.248  71.753 -16.176  1.00 30.04           N  
ATOM   4609  CA  PRO C  77     -25.201  71.457 -15.204  1.00 30.08           C  
ATOM   4610  C   PRO C  77     -24.581  70.076 -15.421  1.00 30.66           C  
ATOM   4611  O   PRO C  77     -25.278  69.152 -15.839  1.00 30.30           O  
ATOM   4612  CB  PRO C  77     -25.954  71.466 -13.875  1.00 30.01           C  
ATOM   4613  CG  PRO C  77     -27.359  71.170 -14.227  1.00 29.72           C  
ATOM   4614  CD  PRO C  77     -27.566  71.879 -15.535  1.00 29.38           C  
ATOM   4615  N   LEU C  78     -23.283  69.955 -15.133  1.00 31.65           N  
ATOM   4616  CA  LEU C  78     -22.561  68.692 -15.211  1.00 31.72           C  
ATOM   4617  C   LEU C  78     -23.002  67.757 -14.104  1.00 32.77           C  
ATOM   4618  O   LEU C  78     -23.066  68.150 -12.938  1.00 32.85           O  
ATOM   4619  CB  LEU C  78     -21.048  68.909 -15.099  1.00 32.22           C  
ATOM   4620  CG  LEU C  78     -20.163  67.656 -14.912  1.00 33.39           C  
ATOM   4621  CD1 LEU C  78     -20.058  66.842 -16.184  1.00 33.42           C  
ATOM   4622  CD2 LEU C  78     -18.760  67.996 -14.422  1.00 35.89           C  
ATOM   4623  N   ILE C  79     -23.311  66.522 -14.485  1.00 32.38           N  
ATOM   4624  CA  ILE C  79     -23.504  65.461 -13.531  1.00 32.16           C  
ATOM   4625  C   ILE C  79     -22.281  64.545 -13.631  1.00 33.35           C  
ATOM   4626  O   ILE C  79     -21.984  64.000 -14.707  1.00 33.43           O  
ATOM   4627  CB  ILE C  79     -24.813  64.696 -13.796  1.00 31.91           C  
ATOM   4628  CG1 ILE C  79     -26.017  65.611 -13.584  1.00 31.46           C  
ATOM   4629  CG2 ILE C  79     -24.924  63.472 -12.894  1.00 31.31           C  
ATOM   4630  CD1 ILE C  79     -27.262  65.123 -14.298  1.00 32.23           C  
ATOM   4631  N   GLU C  80     -21.571  64.392 -12.511  1.00 33.67           N  
ATOM   4632  CA  GLU C  80     -20.411  63.509 -12.432  1.00 33.24           C  
ATOM   4633  C   GLU C  80     -20.634  62.497 -11.317  1.00 34.74           C  
ATOM   4634  O   GLU C  80     -20.915  62.885 -10.188  1.00 36.31           O  
ATOM   4635  CB  GLU C  80     -19.112  64.312 -12.205  1.00 32.31           C  
ATOM   4636  CG  GLU C  80     -17.860  63.455 -11.976  1.00 31.71           C  
ATOM   4637  CD  GLU C  80     -16.567  64.230 -11.787  0.50 30.05           C  
ATOM   4638  OE1 GLU C  80     -16.293  65.154 -12.569  0.50 28.99           O  
ATOM   4639  OE2 GLU C  80     -15.818  63.886 -10.856  0.50 29.09           O1-
ATOM   4640  N   VAL C  81     -20.512  61.208 -11.648  1.00 34.76           N  
ATOM   4641  CA  VAL C  81     -20.590  60.112 -10.673  1.00 34.85           C  
ATOM   4642  C   VAL C  81     -19.456  59.070 -10.832  1.00 35.47           C  
ATOM   4643  O   VAL C  81     -18.720  59.076 -11.824  1.00 35.73           O  
ATOM   4644  CB  VAL C  81     -21.945  59.377 -10.743  1.00 36.01           C  
ATOM   4645  CG1 VAL C  81     -23.086  60.299 -10.335  1.00 36.77           C  
ATOM   4646  CG2 VAL C  81     -22.177  58.769 -12.128  1.00 35.59           C  
ATOM   4647  N   ASN C  82     -19.324  58.181  -9.848  1.00 34.88           N  
ATOM   4648  CA  ASN C  82     -18.348  57.100  -9.882  1.00 35.93           C  
ATOM   4649  C   ASN C  82     -19.006  55.761 -10.271  1.00 36.55           C  
ATOM   4650  O   ASN C  82     -20.152  55.515  -9.905  1.00 36.55           O  
ATOM   4651  CB  ASN C  82     -17.663  56.975  -8.516  1.00 36.89           C  
ATOM   4652  CG  ASN C  82     -16.953  58.250  -8.089  1.00 37.28           C  
ATOM   4653  ND2 ASN C  82     -17.181  58.670  -6.849  1.00 35.11           N  
ATOM   4654  OD1 ASN C  82     -16.200  58.846  -8.863  1.00 38.45           O  
ATOM   4655  N   GLU C  83     -18.296  54.900 -11.008  1.00 36.36           N  
ATOM   4656  CA  GLU C  83     -18.869  53.621 -11.438  1.00 36.53           C  
ATOM   4657  C   GLU C  83     -19.468  52.846 -10.271  1.00 37.43           C  
ATOM   4658  O   GLU C  83     -18.788  52.560  -9.276  1.00 38.23           O  
ATOM   4659  CB  GLU C  83     -17.842  52.753 -12.152  1.00 35.91           C  
ATOM   4660  CG  GLU C  83     -17.685  53.062 -13.622  1.00 36.31           C  
ATOM   4661  CD  GLU C  83     -16.741  52.109 -14.331  1.00 36.85           C  
ATOM   4662  OE1 GLU C  83     -15.753  51.653 -13.720  1.00 37.33           O  
ATOM   4663  OE2 GLU C  83     -16.981  51.821 -15.517  1.00 37.62           O1-
ATOM   4664  N   GLY C  84     -20.747  52.513 -10.400  1.00 36.87           N  
ATOM   4665  CA  GLY C  84     -21.442  51.781  -9.360  1.00 36.78           C  
ATOM   4666  C   GLY C  84     -22.456  52.640  -8.634  1.00 38.02           C  
ATOM   4667  O   GLY C  84     -23.379  52.109  -8.011  1.00 40.05           O  
ATOM   4668  N   ASP C  85     -22.283  53.960  -8.705  1.00 36.85           N  
ATOM   4669  CA  ASP C  85     -23.229  54.894  -8.116  1.00 37.69           C  
ATOM   4670  C   ASP C  85     -24.594  54.722  -8.739  1.00 38.35           C  
ATOM   4671  O   ASP C  85     -24.700  54.361  -9.912  1.00 39.75           O  
ATOM   4672  CB  ASP C  85     -22.793  56.349  -8.326  1.00 37.85           C  
ATOM   4673  CG  ASP C  85     -21.623  56.764  -7.436  1.00 38.29           C  
ATOM   4674  OD1 ASP C  85     -21.226  55.993  -6.535  1.00 39.18           O  
ATOM   4675  OD2 ASP C  85     -21.095  57.881  -7.652  1.00 37.95           O1-
ATOM   4676  N   THR C  86     -25.632  54.968  -7.941  1.00 37.56           N  
ATOM   4677  CA  THR C  86     -26.990  55.083  -8.442  1.00 35.09           C  
ATOM   4678  C   THR C  86     -27.411  56.517  -8.245  1.00 35.92           C  
ATOM   4679  O   THR C  86     -27.119  57.118  -7.215  1.00 36.60           O  
ATOM   4680  CB  THR C  86     -27.943  54.182  -7.682  1.00 33.76           C  
ATOM   4681  CG2 THR C  86     -29.294  54.218  -8.326  1.00 33.89           C  
ATOM   4682  OG1 THR C  86     -27.448  52.848  -7.728  1.00 32.71           O  
ATOM   4683  N   LEU C  87     -28.093  57.064  -9.238  1.00 36.14           N  
ATOM   4684  CA  LEU C  87     -28.535  58.431  -9.187  1.00 36.60           C  
ATOM   4685  C   LEU C  87     -30.034  58.516  -9.422  1.00 37.68           C  
ATOM   4686  O   LEU C  87     -30.516  58.071 -10.469  1.00 39.51           O  
ATOM   4687  CB  LEU C  87     -27.789  59.230 -10.235  1.00 37.99           C  
ATOM   4688  CG  LEU C  87     -28.059  60.728 -10.319  1.00 39.81           C  
ATOM   4689  CD1 LEU C  87     -27.891  61.453  -8.983  1.00 40.05           C  
ATOM   4690  CD2 LEU C  87     -27.119  61.295 -11.364  1.00 39.60           C  
ATOM   4691  N   HIS C  88     -30.760  59.067  -8.440  1.00 36.19           N  
ATOM   4692  CA  HIS C  88     -32.204  59.300  -8.537  1.00 34.00           C  
ATOM   4693  C   HIS C  88     -32.440  60.758  -8.778  1.00 33.79           C  
ATOM   4694  O   HIS C  88     -32.155  61.589  -7.925  1.00 34.74           O  
ATOM   4695  CB  HIS C  88     -32.936  58.852  -7.275  1.00 33.26           C  
ATOM   4696  CG  HIS C  88     -32.771  57.388  -6.958  1.00 33.70           C  
ATOM   4697  CD2 HIS C  88     -32.216  56.745  -5.849  1.00 33.70           C  
ATOM   4698  ND1 HIS C  88     -33.186  56.410  -7.795  1.00 33.87           N  
ATOM   4699  CE1 HIS C  88     -32.909  55.202  -7.255  1.00 32.68           C  
ATOM   4700  NE2 HIS C  88     -32.313  55.407  -6.065  1.00 33.25           N  
ATOM   4701  N   ILE C  89     -32.961  61.099  -9.948  1.00 32.91           N  
ATOM   4702  CA  ILE C  89     -33.170  62.491 -10.279  1.00 32.40           C  
ATOM   4703  C   ILE C  89     -34.652  62.812 -10.214  1.00 33.48           C  
ATOM   4704  O   ILE C  89     -35.440  62.289 -11.015  1.00 35.28           O  
ATOM   4705  CB  ILE C  89     -32.643  62.839 -11.678  1.00 31.89           C  
ATOM   4706  CG1 ILE C  89     -31.156  62.490 -11.808  1.00 31.76           C  
ATOM   4707  CG2 ILE C  89     -32.908  64.301 -11.973  1.00 31.37           C  
ATOM   4708  CD1 ILE C  89     -30.608  62.599 -13.219  1.00 31.47           C  
ATOM   4709  N   GLU C  90     -35.024  63.662  -9.257  1.00 32.63           N  
ATOM   4710  CA  GLU C  90     -36.381  64.152  -9.151  1.00 31.99           C  
ATOM   4711  C   GLU C  90     -36.460  65.308 -10.150  1.00 32.06           C  
ATOM   4712  O   GLU C  90     -35.960  66.404  -9.882  1.00 33.14           O  
ATOM   4713  CB  GLU C  90     -36.689  64.585  -7.711  1.00 32.46           C  
ATOM   4714  CG  GLU C  90     -38.152  64.954  -7.451  1.00 33.42           C  
ATOM   4715  CD  GLU C  90     -38.405  65.549  -6.078  0.50 31.98           C  
ATOM   4716  OE1 GLU C  90     -38.123  64.891  -5.055  0.50 31.80           O  
ATOM   4717  OE2 GLU C  90     -38.907  66.682  -6.030  0.50 31.65           O1-
ATOM   4718  N   PHE C  91     -37.061  65.044 -11.310  1.00 30.85           N  
ATOM   4719  CA  PHE C  91     -37.112  65.999 -12.411  1.00 30.88           C  
ATOM   4720  C   PHE C  91     -38.464  66.642 -12.526  1.00 32.58           C  
ATOM   4721  O   PHE C  91     -39.461  65.933 -12.620  1.00 35.45           O  
ATOM   4722  CB  PHE C  91     -36.818  65.287 -13.730  1.00 30.14           C  
ATOM   4723  CG  PHE C  91     -37.059  66.141 -14.944  1.00 29.22           C  
ATOM   4724  CD1 PHE C  91     -36.162  67.157 -15.294  1.00 28.46           C  
ATOM   4725  CD2 PHE C  91     -38.174  65.927 -15.745  1.00 29.15           C  
ATOM   4726  CE1 PHE C  91     -36.377  67.952 -16.408  1.00 27.85           C  
ATOM   4727  CE2 PHE C  91     -38.398  66.721 -16.865  1.00 28.96           C  
ATOM   4728  CZ  PHE C  91     -37.497  67.735 -17.196  1.00 28.67           C  
ATOM   4729  N   THR C  92     -38.506  67.969 -12.546  1.00 33.01           N  
ATOM   4730  CA  THR C  92     -39.762  68.699 -12.725  1.00 34.04           C  
ATOM   4731  C   THR C  92     -39.767  69.462 -14.052  1.00 35.47           C  
ATOM   4732  O   THR C  92     -38.833  70.233 -14.328  1.00 37.03           O  
ATOM   4733  CB  THR C  92     -40.018  69.680 -11.556  1.00 33.52           C  
ATOM   4734  CG2 THR C  92     -41.302  70.509 -11.767  1.00 31.34           C  
ATOM   4735  OG1 THR C  92     -40.134  68.934 -10.347  1.00 33.98           O  
ATOM   4736  N   ASN C  93     -40.810  69.246 -14.859  1.00 34.96           N  
ATOM   4737  CA  ASN C  93     -40.997  69.980 -16.113  1.00 34.74           C  
ATOM   4738  C   ASN C  93     -41.804  71.237 -15.824  1.00 35.88           C  
ATOM   4739  O   ASN C  93     -43.004  71.151 -15.564  1.00 38.70           O  
ATOM   4740  CB  ASN C  93     -41.682  69.095 -17.174  1.00 33.67           C  
ATOM   4741  CG  ASN C  93     -42.038  69.853 -18.455  1.00 34.75           C  
ATOM   4742  ND2 ASN C  93     -42.900  69.242 -19.286  1.00 34.46           N  
ATOM   4743  OD1 ASN C  93     -41.558  70.971 -18.698  1.00 35.46           O  
ATOM   4744  N   THR C  94     -41.158  72.397 -15.868  1.00 34.29           N  
ATOM   4745  CA  THR C  94     -41.831  73.652 -15.511  1.00 32.78           C  
ATOM   4746  C   THR C  94     -42.373  74.367 -16.746  1.00 32.97           C  
ATOM   4747  O   THR C  94     -42.813  75.521 -16.664  1.00 32.75           O  
ATOM   4748  CB  THR C  94     -40.898  74.619 -14.714  1.00 31.71           C  
ATOM   4749  CG2 THR C  94     -40.047  73.860 -13.718  1.00 31.16           C  
ATOM   4750  OG1 THR C  94     -40.044  75.358 -15.610  1.00 30.37           O  
ATOM   4751  N   MET C  95     -42.327  73.700 -17.892  1.00 33.49           N  
ATOM   4752  CA  MET C  95     -42.734  74.355 -19.139  1.00 35.28           C  
ATOM   4753  C   MET C  95     -44.206  74.059 -19.480  1.00 36.62           C  
ATOM   4754  O   MET C  95     -44.839  73.216 -18.836  1.00 35.88           O  
ATOM   4755  CB  MET C  95     -41.806  73.941 -20.283  1.00 34.23           C  
ATOM   4756  CG  MET C  95     -40.326  73.963 -19.934  1.00 33.67           C  
ATOM   4757  SD  MET C  95     -39.230  73.928 -21.373  1.00 34.12           S  
ATOM   4758  CE  MET C  95     -39.220  72.181 -21.777  1.00 31.67           C  
ATOM   4759  N   ASP C  96     -44.737  74.757 -20.484  1.00 38.59           N  
ATOM   4760  CA  ASP C  96     -46.105  74.513 -21.010  1.00 41.11           C  
ATOM   4761  C   ASP C  96     -46.207  73.342 -22.011  1.00 40.92           C  
ATOM   4762  O   ASP C  96     -47.296  73.027 -22.480  1.00 42.70           O  
ATOM   4763  CB  ASP C  96     -46.679  75.780 -21.660  1.00 40.99           C  
ATOM   4764  CG  ASP C  96     -45.776  76.338 -22.756  1.00 45.13           C  
ATOM   4765  OD1 ASP C  96     -44.526  76.159 -22.693  1.00 44.76           O  
ATOM   4766  OD2 ASP C  96     -46.316  76.982 -23.683  1.00 47.67           O1-
ATOM   4767  N   VAL C  97     -45.087  72.707 -22.345  1.00 39.42           N  
ATOM   4768  CA  VAL C  97     -45.098  71.566 -23.276  1.00 38.11           C  
ATOM   4769  C   VAL C  97     -44.496  70.359 -22.585  1.00 37.22           C  
ATOM   4770  O   VAL C  97     -43.796  70.510 -21.571  1.00 37.71           O  
ATOM   4771  CB  VAL C  97     -44.345  71.847 -24.608  1.00 37.52           C  
ATOM   4772  CG1 VAL C  97     -45.045  72.923 -25.425  1.00 36.11           C  
ATOM   4773  CG2 VAL C  97     -42.891  72.235 -24.353  1.00 38.18           C  
ATOM   4774  N   ARG C  98     -44.762  69.169 -23.112  1.00 34.79           N  
ATOM   4775  CA  ARG C  98     -44.157  67.985 -22.531  1.00 35.97           C  
ATOM   4776  C   ARG C  98     -42.641  68.047 -22.731  1.00 37.03           C  
ATOM   4777  O   ARG C  98     -42.155  68.617 -23.721  1.00 37.74           O  
ATOM   4778  CB  ARG C  98     -44.731  66.707 -23.135  1.00 35.67           C  
ATOM   4779  CG  ARG C  98     -46.214  66.528 -22.874  1.00 35.43           C  
ATOM   4780  CD  ARG C  98     -46.731  65.203 -23.411  1.00 34.42           C  
ATOM   4781  NE  ARG C  98     -46.278  64.052 -22.620  1.00 34.17           N  
ATOM   4782  CZ  ARG C  98     -46.843  63.636 -21.487  1.00 32.92           C  
ATOM   4783  NH1 ARG C  98     -47.895  64.281 -20.968  1.00 32.72           N1+
ATOM   4784  NH2 ARG C  98     -46.341  62.582 -20.864  1.00 30.65           N  
ATOM   4785  N   ALA C  99     -41.900  67.472 -21.786  1.00 36.32           N  
ATOM   4786  CA  ALA C  99     -40.445  67.421 -21.863  1.00 35.73           C  
ATOM   4787  C   ALA C  99     -39.948  66.181 -21.145  1.00 36.60           C  
ATOM   4788  O   ALA C  99     -40.730  65.547 -20.409  1.00 37.40           O  
ATOM   4789  CB  ALA C  99     -39.845  68.666 -21.248  1.00 35.84           C  
ATOM   4790  N   SER C 100     -38.666  65.841 -21.348  1.00 34.83           N  
ATOM   4791  CA  SER C 100     -38.080  64.654 -20.748  1.00 33.96           C  
ATOM   4792  C   SER C 100     -36.582  64.783 -20.480  1.00 35.67           C  
ATOM   4793  O   SER C 100     -35.936  65.727 -20.951  1.00 36.76           O  
ATOM   4794  CB  SER C 100     -38.318  63.452 -21.659  1.00 33.26           C  
ATOM   4795  OG  SER C 100     -37.456  63.469 -22.786  1.00 32.26           O  
ATOM   4796  N   LEU C 101     -36.052  63.825 -19.714  1.00 35.20           N  
ATOM   4797  CA  LEU C 101     -34.619  63.621 -19.553  1.00 35.93           C  
ATOM   4798  C   LEU C 101     -34.265  62.276 -20.128  1.00 36.13           C  
ATOM   4799  O   LEU C 101     -34.794  61.257 -19.682  1.00 36.52           O  
ATOM   4800  CB  LEU C 101     -34.213  63.558 -18.082  1.00 37.48           C  
ATOM   4801  CG  LEU C 101     -33.408  64.573 -17.287  1.00 38.12           C  
ATOM   4802  CD1 LEU C 101     -32.760  63.798 -16.156  1.00 37.55           C  
ATOM   4803  CD2 LEU C 101     -32.340  65.249 -18.119  1.00 38.59           C  
ATOM   4804  N   HIS C 102     -33.365  62.268 -21.100  1.00 35.99           N  
ATOM   4805  CA  HIS C 102     -32.855  61.038 -21.682  1.00 35.46           C  
ATOM   4806  C   HIS C 102     -31.344  61.059 -21.641  1.00 35.72           C  
ATOM   4807  O   HIS C 102     -30.734  62.056 -22.009  1.00 37.60           O  
ATOM   4808  CB  HIS C 102     -33.386  60.873 -23.094  1.00 36.43           C  
ATOM   4809  CG  HIS C 102     -32.625  59.878 -23.907  1.00 38.71           C  
ATOM   4810  CD2 HIS C 102     -31.783  60.049 -25.010  1.00 38.87           C  
ATOM   4811  ND1 HIS C 102     -32.648  58.551 -23.634  1.00 39.20           N  
ATOM   4812  CE1 HIS C 102     -31.858  57.901 -24.516  1.00 39.79           C  
ATOM   4813  NE2 HIS C 102     -31.335  58.819 -25.365  1.00 41.30           N  
ATOM   4814  N   VAL C 103     -30.733  59.969 -21.180  1.00 34.11           N  
ATOM   4815  CA  VAL C 103     -29.278  59.897 -21.013  1.00 32.80           C  
ATOM   4816  C   VAL C 103     -28.636  58.848 -21.930  1.00 31.56           C  
ATOM   4817  O   VAL C 103     -29.253  57.831 -22.269  1.00 32.80           O  
ATOM   4818  CB  VAL C 103     -28.875  59.681 -19.508  1.00 32.74           C  
ATOM   4819  CG1 VAL C 103     -29.141  58.261 -19.020  1.00 31.50           C  
ATOM   4820  CG2 VAL C 103     -27.414  60.036 -19.254  1.00 32.52           C  
ATOM   4821  N   HIS C 104     -27.400  59.113 -22.333  1.00 30.25           N  
ATOM   4822  CA  HIS C 104     -26.588  58.129 -23.040  1.00 29.65           C  
ATOM   4823  C   HIS C 104     -25.751  57.319 -22.076  1.00 29.05           C  
ATOM   4824  O   HIS C 104     -25.427  57.780 -20.980  1.00 29.77           O  
ATOM   4825  CB  HIS C 104     -25.710  58.818 -24.084  1.00 29.21           C  
ATOM   4826  CG  HIS C 104     -26.468  59.289 -25.309  1.00 30.07           C  
ATOM   4827  CD2 HIS C 104     -27.560  60.154 -25.440  1.00 29.68           C  
ATOM   4828  ND1 HIS C 104     -26.153  58.884 -26.562  1.00 30.18           N  
ATOM   4829  CE1 HIS C 104     -26.987  59.469 -27.449  1.00 30.12           C  
ATOM   4830  NE2 HIS C 104     -27.851  60.243 -26.762  1.00 29.82           N  
ATOM   4831  N   GLY C 105     -25.418  56.093 -22.461  1.00 28.35           N  
ATOM   4832  CA  GLY C 105     -24.397  55.320 -21.765  1.00 29.35           C  
ATOM   4833  C   GLY C 105     -24.721  54.634 -20.459  1.00 31.04           C  
ATOM   4834  O   GLY C 105     -24.296  53.486 -20.242  1.00 30.54           O  
ATOM   4835  N   LEU C 106     -25.465  55.313 -19.587  1.00 31.81           N  
ATOM   4836  CA  LEU C 106     -25.702  54.778 -18.245  1.00 32.87           C  
ATOM   4837  C   LEU C 106     -26.821  53.737 -18.260  1.00 34.36           C  
ATOM   4838  O   LEU C 106     -27.595  53.676 -19.209  1.00 35.86           O  
ATOM   4839  CB  LEU C 106     -25.977  55.886 -17.219  1.00 31.46           C  
ATOM   4840  CG  LEU C 106     -25.276  57.258 -17.198  1.00 31.05           C  
ATOM   4841  CD1 LEU C 106     -25.325  57.816 -15.788  1.00 30.25           C  
ATOM   4842  CD2 LEU C 106     -23.842  57.280 -17.696  1.00 29.82           C  
ATOM   4843  N   ASP C 107     -26.873  52.903 -17.222  1.00 35.46           N  
ATOM   4844  CA  ASP C 107     -27.928  51.906 -17.060  1.00 36.01           C  
ATOM   4845  C   ASP C 107     -29.212  52.582 -16.587  1.00 36.70           C  
ATOM   4846  O   ASP C 107     -29.202  53.328 -15.621  1.00 37.99           O  
ATOM   4847  CB  ASP C 107     -27.498  50.855 -16.044  1.00 36.40           C  
ATOM   4848  CG  ASP C 107     -26.146  50.215 -16.384  1.00 38.82           C  
ATOM   4849  OD1 ASP C 107     -25.838  50.044 -17.590  1.00 39.78           O  
ATOM   4850  OD2 ASP C 107     -25.393  49.873 -15.438  1.00 37.78           O1-
ATOM   4851  N   PHE C 108     -30.310  52.348 -17.288  1.00 36.79           N  
ATOM   4852  CA  PHE C 108     -31.628  52.807 -16.850  1.00 37.65           C  
ATOM   4853  C   PHE C 108     -32.633  51.813 -17.387  1.00 40.17           C  
ATOM   4854  O   PHE C 108     -32.467  51.292 -18.502  1.00 40.06           O  
ATOM   4855  CB  PHE C 108     -31.960  54.215 -17.354  1.00 36.52           C  
ATOM   4856  CG  PHE C 108     -31.759  54.403 -18.837  1.00 37.50           C  
ATOM   4857  CD1 PHE C 108     -32.812  54.199 -19.745  1.00 38.23           C  
ATOM   4858  CD2 PHE C 108     -30.516  54.785 -19.342  1.00 37.33           C  
ATOM   4859  CE1 PHE C 108     -32.614  54.368 -21.118  1.00 38.13           C  
ATOM   4860  CE2 PHE C 108     -30.316  54.958 -20.715  1.00 38.74           C  
ATOM   4861  CZ  PHE C 108     -31.369  54.755 -21.604  1.00 38.74           C  
ATOM   4862  N   GLU C 109     -33.667  51.531 -16.601  1.00 41.11           N  
ATOM   4863  CA  GLU C 109     -34.757  50.698 -17.082  1.00 41.85           C  
ATOM   4864  C   GLU C 109     -35.602  51.495 -18.089  1.00 41.55           C  
ATOM   4865  O   GLU C 109     -35.534  52.738 -18.135  1.00 41.73           O  
ATOM   4866  CB  GLU C 109     -35.596  50.182 -15.925  1.00 44.93           C  
ATOM   4867  CG  GLU C 109     -34.845  49.245 -15.003  1.00 49.28           C  
ATOM   4868  CD  GLU C 109     -35.678  48.850 -13.804  1.00 52.63           C  
ATOM   4869  OE1 GLU C 109     -36.550  47.972 -13.945  1.00 56.40           O  
ATOM   4870  OE2 GLU C 109     -35.462  49.418 -12.717  1.00 55.45           O1-
ATOM   4871  N   ILE C 110     -36.384  50.779 -18.894  1.00 39.68           N  
ATOM   4872  CA  ILE C 110     -37.166  51.398 -19.955  1.00 40.06           C  
ATOM   4873  C   ILE C 110     -38.079  52.509 -19.417  1.00 40.38           C  
ATOM   4874  O   ILE C 110     -38.334  53.471 -20.108  1.00 40.39           O  
ATOM   4875  CB  ILE C 110     -37.929  50.339 -20.805  1.00 39.90           C  
ATOM   4876  CG1 ILE C 110     -38.430  50.932 -22.125  1.00 39.62           C  
ATOM   4877  CG2 ILE C 110     -39.065  49.699 -20.019  1.00 39.67           C  
ATOM   4878  CD1 ILE C 110     -37.379  51.031 -23.205  1.00 39.76           C  
ATOM   4879  N   SER C 111     -38.540  52.388 -18.175  1.00 42.13           N  
ATOM   4880  CA  SER C 111     -39.384  53.432 -17.567  1.00 43.45           C  
ATOM   4881  C   SER C 111     -38.658  54.766 -17.366  1.00 42.65           C  
ATOM   4882  O   SER C 111     -39.288  55.781 -17.067  1.00 44.20           O  
ATOM   4883  CB  SER C 111     -39.976  52.950 -16.234  1.00 44.74           C  
ATOM   4884  OG  SER C 111     -38.969  52.472 -15.359  1.00 47.42           O  
ATOM   4885  N   SER C 112     -37.337  54.755 -17.523  1.00 41.70           N  
ATOM   4886  CA  SER C 112     -36.532  55.959 -17.371  1.00 41.39           C  
ATOM   4887  C   SER C 112     -35.821  56.384 -18.655  1.00 42.19           C  
ATOM   4888  O   SER C 112     -34.839  57.151 -18.600  1.00 41.70           O  
ATOM   4889  CB  SER C 112     -35.517  55.772 -16.249  1.00 41.11           C  
ATOM   4890  OG  SER C 112     -36.088  56.136 -15.016  1.00 41.95           O  
ATOM   4891  N   ASP C 113     -36.296  55.910 -19.811  1.00 41.47           N  
ATOM   4892  CA  ASP C 113     -35.636  56.322 -21.055  1.00 41.44           C  
ATOM   4893  C   ASP C 113     -36.080  57.734 -21.533  1.00 38.56           C  
ATOM   4894  O   ASP C 113     -35.478  58.310 -22.437  1.00 38.56           O  
ATOM   4895  CB  ASP C 113     -35.583  55.195 -22.133  1.00 42.91           C  
ATOM   4896  CG  ASP C 113     -36.648  55.303 -23.209  1.00 46.20           C  
ATOM   4897  OD1 ASP C 113     -36.336  54.894 -24.358  1.00 46.92           O  
ATOM   4898  OD2 ASP C 113     -37.783  55.766 -22.934  1.00 48.01           O1-
ATOM   4899  N   GLY C 114     -37.097  58.287 -20.888  1.00 36.02           N  
ATOM   4900  CA  GLY C 114     -37.583  59.614 -21.238  1.00 36.38           C  
ATOM   4901  C   GLY C 114     -38.075  59.790 -22.673  1.00 36.07           C  
ATOM   4902  O   GLY C 114     -37.803  60.813 -23.286  1.00 36.02           O  
ATOM   4903  N   THR C 115     -38.791  58.797 -23.206  1.00 35.75           N  
ATOM   4904  CA  THR C 115     -39.410  58.903 -24.529  1.00 36.44           C  
ATOM   4905  C   THR C 115     -40.938  58.868 -24.447  1.00 37.02           C  
ATOM   4906  O   THR C 115     -41.505  58.284 -23.521  1.00 36.99           O  
ATOM   4907  CB  THR C 115     -38.952  57.769 -25.452  1.00 37.75           C  
ATOM   4908  CG2 THR C 115     -37.423  57.804 -25.657  1.00 37.44           C  
ATOM   4909  OG1 THR C 115     -39.363  56.495 -24.912  1.00 38.95           O  
ATOM   4910  N   ALA C 116     -41.598  59.486 -25.420  1.00 37.88           N  
ATOM   4911  CA  ALA C 116     -43.063  59.514 -25.465  1.00 39.86           C  
ATOM   4912  C   ALA C 116     -43.684  58.123 -25.566  1.00 42.17           C  
ATOM   4913  O   ALA C 116     -44.619  57.820 -24.833  1.00 43.84           O  
ATOM   4914  CB  ALA C 116     -43.556  60.409 -26.595  1.00 39.34           C  
ATOM   4915  N   MET C 117     -43.156  57.286 -26.458  1.00 46.90           N  
ATOM   4916  CA  MET C 117     -43.652  55.921 -26.693  1.00 52.00           C  
ATOM   4917  C   MET C 117     -43.823  55.094 -25.409  1.00 51.23           C  
ATOM   4918  O   MET C 117     -44.817  54.388 -25.269  1.00 48.60           O  
ATOM   4919  CB  MET C 117     -42.727  55.208 -27.687  1.00 59.26           C  
ATOM   4920  CG  MET C 117     -43.174  53.823 -28.171  1.00 67.27           C  
ATOM   4921  SD  MET C 117     -41.955  53.003 -29.244  1.00 78.68           S  
ATOM   4922  CE  MET C 117     -40.405  53.291 -28.363  1.00 70.19           C  
ATOM   4923  N   ASN C 118     -42.860  55.200 -24.488  1.00 53.21           N  
ATOM   4924  CA  ASN C 118     -42.912  54.527 -23.182  1.00 56.15           C  
ATOM   4925  C   ASN C 118     -43.737  55.271 -22.125  1.00 57.96           C  
ATOM   4926  O   ASN C 118     -43.784  54.846 -20.967  1.00 58.02           O  
ATOM   4927  CB  ASN C 118     -41.491  54.290 -22.647  1.00 57.67           C  
ATOM   4928  CG  ASN C 118     -40.644  53.430 -23.588  1.00 65.61           C  
ATOM   4929  ND2 ASN C 118     -39.380  53.808 -23.756  1.00 63.51           N  
ATOM   4930  OD1 ASN C 118     -41.119  52.437 -24.158  1.00 67.96           O  
ATOM   4931  N   LYS C 119     -44.396  56.363 -22.532  1.00 59.11           N  
ATOM   4932  CA  LYS C 119     -45.033  57.336 -21.621  1.00 62.14           C  
ATOM   4933  C   LYS C 119     -44.032  57.661 -20.500  1.00 58.25           C  
ATOM   4934  O   LYS C 119     -44.363  57.607 -19.316  1.00 58.57           O  
ATOM   4935  CB  LYS C 119     -46.367  56.835 -21.018  1.00 72.78           C  
ATOM   4936  CG  LYS C 119     -47.226  55.850 -21.817  1.00 83.03           C  
ATOM   4937  CD  LYS C 119     -48.083  55.023 -20.848  1.00 89.70           C
[truncated: 126,108 more chars]
