# Supplementary material for: Hydrophobic tuning with non-canonical amino acids in a copper metalloenzyme
Source: Nat Chem. 2026 Apr 13;18(7):1269–77. doi: 10.1038/s41557-026-02116-7 (PMC13323077; doi:10.1038/s41557-026-02116-7)
Supplement: Supplementary file 4 — Code related to logP prediction, PDB analysis and redox deconvolution. [file 41557_2026_2116_MOESM4_ESM.zip › Code_lite/PDB_analysis_lite/inputs/starting_pdbs/3tas.pdb]

CRYST1  102.300  157.180  162.330  90.00  90.00  90.00 I 2 2 2       2
HETATM    1 CU    CU A   5      -5.827  -8.774  53.345  1.00 16.17          CU  
HETATM    2 CU    CU A   7      -0.622 -18.273  63.192  1.00 15.67          CU  
HETATM    3 CU    CU A   8      -1.603 -14.211  63.936  1.00 14.65          CU  
HETATM    4 CU    CU A  11     -19.451 -15.405  37.337  1.00 16.29          CU  
HETATM    5 CU    CU A  12     -18.330 -13.336  40.210  1.00 16.97          CU  
ATOM      6  N   PRO A  33     -20.316 -41.266  64.732  1.00 60.49           N  
ATOM      7  CA  PRO A  33     -21.390 -41.510  63.764  1.00 54.74           C  
ATOM      8  C   PRO A  33     -21.774 -40.218  63.024  1.00 49.30           C  
ATOM      9  O   PRO A  33     -22.879 -39.708  63.209  1.00 51.65           O  
ATOM     10  CB  PRO A  33     -22.533 -41.944  64.666  1.00 56.61           C  
ATOM     11  CG  PRO A  33     -22.264 -41.148  66.011  1.00 64.33           C  
ATOM     12  CD  PRO A  33     -20.837 -40.637  65.959  1.00 60.96           C  
ATOM     13  N   ALA A  34     -20.874 -39.701  62.190  1.00 39.67           N  
ATOM     14  CA  ALA A  34     -21.036 -38.363  61.629  1.00 31.70           C  
ATOM     15  C   ALA A  34     -22.214 -38.246  60.665  1.00 33.41           C  
ATOM     16  O   ALA A  34     -22.418 -39.100  59.801  1.00 37.08           O  
ATOM     17  CB  ALA A  34     -19.766 -37.927  60.951  1.00 26.80           C  
ATOM     18  N   LYS A  35     -22.985 -37.177  60.821  1.00 29.64           N  
ATOM     19  CA  LYS A  35     -24.083 -36.882  59.913  1.00 30.00           C  
ATOM     20  C   LYS A  35     -23.561 -36.633  58.504  1.00 24.27           C  
ATOM     21  O   LYS A  35     -22.498 -36.037  58.320  1.00 20.65           O  
ATOM     22  CB  LYS A  35     -24.847 -35.660  60.407  1.00 38.00           C  
ATOM     23  CG  LYS A  35     -25.983 -35.998  61.350  1.00 51.32           C  
ATOM     24  CD  LYS A  35     -27.206 -36.486  60.576  1.00 62.72           C  
ATOM     25  CE  LYS A  35     -27.781 -35.374  59.693  1.00 68.98           C  
ATOM     26  NZ  LYS A  35     -28.971 -35.811  58.910  1.00 69.98           N1+
ATOM     27  N   THR A  36     -24.307 -37.092  57.507  1.00 16.44           N  
ATOM     28  CA  THR A  36     -23.873 -36.941  56.117  1.00 17.00           C  
ATOM     29  C   THR A  36     -25.005 -36.489  55.204  1.00 17.85           C  
ATOM     30  O   THR A  36     -26.178 -36.763  55.466  1.00 21.81           O  
ATOM     31  CB  THR A  36     -23.241 -38.246  55.563  1.00 19.70           C  
ATOM     32  CG2 THR A  36     -22.062 -38.700  56.432  1.00 17.66           C  
ATOM     33  OG1 THR A  36     -24.230 -39.282  55.520  1.00 23.75           O  
ATOM     34  N   ALA A  37     -24.642 -35.805  54.124  1.00 18.47           N  
ATOM     35  CA  ALA A  37     -25.622 -35.222  53.209  1.00 14.84           C  
ATOM     36  C   ALA A  37     -26.364 -36.302  52.446  1.00 14.25           C  
ATOM     37  O   ALA A  37     -25.762 -37.280  52.013  1.00 20.29           O  
ATOM     38  CB  ALA A  37     -24.940 -34.267  52.235  1.00 14.46           C  
ATOM     39  N   PRO A  38     -27.679 -36.128  52.279  1.00 18.27           N  
ATOM     40  CA  PRO A  38     -28.469 -37.107  51.528  1.00 18.14           C  
ATOM     41  C   PRO A  38     -28.344 -36.841  50.033  1.00 18.31           C  
ATOM     42  O   PRO A  38     -27.758 -35.834  49.649  1.00 18.33           O  
ATOM     43  CB  PRO A  38     -29.896 -36.796  51.980  1.00 15.38           C  
ATOM     44  CG  PRO A  38     -29.884 -35.317  52.184  1.00 17.50           C  
ATOM     45  CD  PRO A  38     -28.508 -35.010  52.778  1.00 19.51           C  
ATOM     46  N   ALA A  39     -28.919 -37.710  49.209  1.00 20.48           N  
ATOM     47  CA  ALA A  39     -28.890 -37.536  47.762  1.00 14.56           C  
ATOM     48  C   ALA A  39     -29.718 -36.313  47.379  1.00 14.53           C  
ATOM     49  O   ALA A  39     -30.673 -35.967  48.071  1.00 15.48           O  
ATOM     50  CB  ALA A  39     -29.451 -38.774  47.084  1.00 14.17           C  
ATOM     51  N   GLY A  40     -29.361 -35.665  46.272  1.00 18.36           N  
ATOM     52  CA  GLY A  40     -30.110 -34.509  45.798  1.00 17.88           C  
ATOM     53  C   GLY A  40     -31.175 -34.872  44.780  1.00 18.26           C  
ATOM     54  O   GLY A  40     -31.505 -36.047  44.607  1.00 17.84           O  
ATOM     55  N   GLY A  41     -31.668 -33.875  44.051  1.00 19.11           N  
ATOM     56  CA  GLY A  41     -32.725 -34.109  43.075  1.00 15.49           C  
ATOM     57  C   GLY A  41     -34.103 -33.556  43.388  1.00 16.01           C  
ATOM     58  O   GLY A  41     -35.077 -33.888  42.702  1.00 15.11           O  
ATOM     59  N   GLU A  42     -34.213 -32.716  44.415  1.00 17.72           N  
ATOM     60  CA  GLU A  42     -35.494 -32.065  44.679  1.00 20.61           C  
ATOM     61  C   GLU A  42     -35.622 -30.777  43.880  1.00 22.44           C  
ATOM     62  O   GLU A  42     -34.661 -30.309  43.263  1.00 21.61           O  
ATOM     63  CB  GLU A  42     -35.635 -31.732  46.167  1.00 26.86           C  
ATOM     64  CG  GLU A  42     -35.710 -32.938  47.085  1.00 32.60           C  
ATOM     65  CD  GLU A  42     -35.775 -32.545  48.545  1.00 39.11           C  
ATOM     66  OE1 GLU A  42     -36.890 -32.521  49.102  1.00 46.12           O  
ATOM     67  OE2 GLU A  42     -34.716 -32.260  49.141  1.00 39.27           O1-
ATOM     68  N   VAL A  43     -36.804 -30.177  43.945  1.00 19.36           N  
ATOM     69  CA  VAL A  43     -37.021 -28.853  43.390  1.00 17.71           C  
ATOM     70  C   VAL A  43     -37.369 -27.939  44.551  1.00 20.73           C  
ATOM     71  O   VAL A  43     -38.381 -28.122  45.224  1.00 20.57           O  
ATOM     72  CB  VAL A  43     -38.155 -28.851  42.356  1.00 18.05           C  
ATOM     73  CG1 VAL A  43     -38.574 -27.436  42.045  1.00 16.92           C  
ATOM     74  CG2 VAL A  43     -37.715 -29.583  41.084  1.00 17.60           C  
ATOM     75  N   LYS A  44     -36.516 -26.961  44.799  1.00 20.96           N  
ATOM     76  CA  LYS A  44     -36.688 -26.102  45.957  1.00 21.70           C  
ATOM     77  C   LYS A  44     -37.009 -24.686  45.519  1.00 21.23           C  
ATOM     78  O   LYS A  44     -36.669 -24.264  44.411  1.00 19.51           O  
ATOM     79  CB  LYS A  44     -35.429 -26.135  46.828  1.00 20.64           C  
ATOM     80  CG  LYS A  44     -35.222 -27.485  47.505  1.00 23.20           C  
ATOM     81  CD  LYS A  44     -33.846 -27.656  48.136  1.00 23.59           C  
ATOM     82  CE  LYS A  44     -33.856 -28.856  49.084  1.00 28.23           C  
ATOM     83  NZ  LYS A  44     -32.499 -29.394  49.435  1.00 25.66           N1+
ATOM     84  N   ARG A  45     -37.682 -23.953  46.390  1.00 21.45           N  
ATOM     85  CA  ARG A  45     -38.051 -22.587  46.083  1.00 24.88           C  
ATOM     86  C   ARG A  45     -37.780 -21.679  47.279  1.00 24.74           C  
ATOM     87  O   ARG A  45     -38.074 -22.035  48.416  1.00 23.91           O  
ATOM     88  CB  ARG A  45     -39.519 -22.529  45.698  1.00 31.90           C  
ATOM     89  CG  ARG A  45     -39.806 -21.608  44.556  1.00 41.82           C  
ATOM     90  CD  ARG A  45     -41.191 -21.871  43.961  1.00 51.01           C  
ATOM     91  NE  ARG A  45     -41.439 -20.966  42.841  1.00 53.83           N  
ATOM     92  CZ  ARG A  45     -41.412 -21.329  41.563  1.00 53.36           C  
ATOM     93  NH1 ARG A  45     -41.182 -22.595  41.234  1.00 49.91           N1+
ATOM     94  NH2 ARG A  45     -41.637 -20.426  40.615  1.00 58.43           N  
ATOM     95  N   ILE A  46     -37.185 -20.520  47.025  1.00 22.53           N  
ATOM     96  CA  ILE A  46     -37.087 -19.501  48.057  1.00 23.32           C  
ATOM     97  C   ILE A  46     -37.446 -18.139  47.478  1.00 25.95           C  
ATOM     98  O   ILE A  46     -37.535 -17.960  46.252  1.00 23.36           O  
ATOM     99  CB  ILE A  46     -35.685 -19.430  48.717  1.00 20.39           C  
ATOM    100  CG1 ILE A  46     -34.631 -19.008  47.702  1.00 21.52           C  
ATOM    101  CG2 ILE A  46     -35.306 -20.755  49.366  1.00 18.94           C  
ATOM    102  CD1 ILE A  46     -33.339 -18.592  48.333  1.00 17.06           C  
ATOM    103  N   LYS A  47     -37.676 -17.191  48.376  1.00 25.59           N  
ATOM    104  CA  LYS A  47     -37.845 -15.803  47.998  1.00 22.46           C  
ATOM    105  C   LYS A  47     -36.577 -15.074  48.398  1.00 22.06           C  
ATOM    106  O   LYS A  47     -35.978 -15.371  49.442  1.00 21.25           O  
ATOM    107  CB  LYS A  47     -39.037 -15.189  48.730  1.00 25.13           C  
ATOM    108  CG  LYS A  47     -40.399 -15.618  48.207  1.00 30.45           C  
ATOM    109  CD  LYS A  47     -41.488 -14.858  48.934  1.00 39.89           C  
ATOM    110  CE  LYS A  47     -42.855 -15.119  48.335  1.00 47.01           C  
ATOM    111  NZ  LYS A  47     -43.805 -14.011  48.658  1.00 50.11           N1+
ATOM    112  N   LEU A  48     -36.168 -14.117  47.574  1.00 18.92           N  
ATOM    113  CA  LEU A  48     -34.996 -13.311  47.880  1.00 20.30           C  
ATOM    114  C   LEU A  48     -35.253 -11.857  47.491  1.00 22.34           C  
ATOM    115  O   LEU A  48     -35.804 -11.583  46.422  1.00 19.46           O  
ATOM    116  CB  LEU A  48     -33.765 -13.855  47.151  1.00 21.29           C  
ATOM    117  CG  LEU A  48     -32.403 -13.397  47.660  1.00 21.95           C  
ATOM    118  CD1 LEU A  48     -32.133 -13.970  49.068  1.00 18.20           C  
ATOM    119  CD2 LEU A  48     -31.303 -13.794  46.679  1.00 19.14           C  
ATOM    120  N   TYR A  49     -34.864 -10.940  48.377  1.00 17.88           N  
ATOM    121  CA  TYR A  49     -35.012  -9.512  48.143  1.00 16.71           C  
ATOM    122  C   TYR A  49     -33.669  -8.808  48.151  1.00 20.50           C  
ATOM    123  O   TYR A  49     -32.724  -9.248  48.814  1.00 24.20           O  
ATOM    124  CB  TYR A  49     -35.910  -8.880  49.212  1.00 19.66           C  
ATOM    125  CG  TYR A  49     -37.245  -9.570  49.366  1.00 21.26           C  
ATOM    126  CD1 TYR A  49     -38.373  -9.100  48.699  1.00 18.21           C  
ATOM    127  CD2 TYR A  49     -37.375 -10.699  50.165  1.00 20.06           C  
ATOM    128  CE1 TYR A  49     -39.599  -9.737  48.831  1.00 20.46           C  
ATOM    129  CE2 TYR A  49     -38.590 -11.337  50.303  1.00 25.31           C  
ATOM    130  CZ  TYR A  49     -39.702 -10.852  49.637  1.00 27.84           C  
ATOM    131  OH  TYR A  49     -40.916 -11.486  49.777  1.00 36.18           O  
ATOM    132  N   ALA A  50     -33.584  -7.721  47.392  1.00 21.36           N  
ATOM    133  CA  ALA A  50     -32.473  -6.788  47.517  1.00 22.03           C  
ATOM    134  C   ALA A  50     -33.026  -5.512  48.105  1.00 21.81           C  
ATOM    135  O   ALA A  50     -34.061  -5.008  47.658  1.00 20.50           O  
ATOM    136  CB  ALA A  50     -31.837  -6.510  46.179  1.00 18.02           C  
ATOM    137  N   GLU A  51     -32.343  -4.988  49.112  1.00 20.72           N  
ATOM    138  CA  GLU A  51     -32.764  -3.738  49.710  1.00 19.08           C  
ATOM    139  C   GLU A  51     -31.583  -2.876  50.132  1.00 18.24           C  
ATOM    140  O   GLU A  51     -30.482  -3.380  50.340  1.00 18.15           O  
ATOM    141  CB  GLU A  51     -33.716  -3.998  50.882  1.00 23.78           C  
ATOM    142  CG  GLU A  51     -33.226  -5.008  51.883  1.00 29.70           C  
ATOM    143  CD  GLU A  51     -34.220  -5.235  53.027  1.00 34.68           C  
ATOM    144  OE1 GLU A  51     -33.814  -5.084  54.206  1.00 32.43           O  
ATOM    145  OE2 GLU A  51     -35.401  -5.570  52.751  1.00 29.76           O1-
ATOM    146  N   ARG A  52     -31.818  -1.569  50.241  1.00 18.60           N  
ATOM    147  CA  ARG A  52     -30.808  -0.655  50.757  1.00 20.72           C  
ATOM    148  C   ARG A  52     -30.644  -0.838  52.259  1.00 22.14           C  
ATOM    149  O   ARG A  52     -31.614  -1.056  52.981  1.00 23.01           O  
ATOM    150  CB  ARG A  52     -31.157   0.804  50.438  1.00 21.10           C  
ATOM    151  CG  ARG A  52     -31.011   1.167  48.968  1.00 19.19           C  
ATOM    152  CD  ARG A  52     -31.195   2.662  48.726  1.00 17.54           C  
ATOM    153  NE  ARG A  52     -31.069   2.978  47.305  1.00 20.75           N  
ATOM    154  CZ  ARG A  52     -29.903   3.196  46.704  1.00 17.88           C  
ATOM    155  NH1 ARG A  52     -28.782   3.151  47.413  1.00 14.04           N1+
ATOM    156  NH2 ARG A  52     -29.854   3.464  45.407  1.00 15.70           N  
ATOM    157  N   LEU A  53     -29.401  -0.776  52.717  1.00 25.12           N  
ATOM    158  CA  LEU A  53     -29.109  -0.832  54.138  1.00 28.07           C  
ATOM    159  C   LEU A  53     -28.464   0.494  54.491  1.00 34.01           C  
ATOM    160  O   LEU A  53     -28.244   1.329  53.621  1.00 39.38           O  
ATOM    161  CB  LEU A  53     -28.184  -2.013  54.448  1.00 24.77           C  
ATOM    162  CG  LEU A  53     -28.825  -3.391  54.213  1.00 26.94           C  
ATOM    163  CD1 LEU A  53     -27.788  -4.485  53.995  1.00 27.55           C  
ATOM    164  CD2 LEU A  53     -29.785  -3.768  55.351  1.00 23.03           C  
ATOM    165  N   GLY A  54     -28.155   0.705  55.758  1.00 35.90           N  
ATOM    166  CA  GLY A  54     -27.574   1.976  56.137  1.00 37.14           C  
ATOM    167  C   GLY A  54     -26.233   2.265  55.485  1.00 34.79           C  
ATOM    168  O   GLY A  54     -25.457   1.355  55.194  1.00 29.86           O  
ATOM    169  N   GLY A  55     -25.966   3.546  55.252  1.00 34.66           N  
ATOM    170  CA  GLY A  55     -24.622   4.000  54.942  1.00 26.75           C  
ATOM    171  C   GLY A  55     -24.150   3.738  53.527  1.00 27.28           C  
ATOM    172  O   GLY A  55     -22.958   3.516  53.296  1.00 27.38           O  
ATOM    173  N   GLY A  56     -25.074   3.772  52.575  1.00 25.40           N  
ATOM    174  CA  GLY A  56     -24.735   3.514  51.187  1.00 25.47           C  
ATOM    175  C   GLY A  56     -24.708   2.037  50.857  1.00 22.02           C  
ATOM    176  O   GLY A  56     -24.452   1.642  49.724  1.00 23.83           O  
ATOM    177  N   GLN A  57     -24.948   1.215  51.869  1.00 21.15           N  
ATOM    178  CA  GLN A  57     -24.877  -0.237  51.716  1.00 18.34           C  
ATOM    179  C   GLN A  57     -26.148  -0.882  51.152  1.00 16.06           C  
ATOM    180  O   GLN A  57     -27.236  -0.296  51.214  1.00 16.91           O  
ATOM    181  CB  GLN A  57     -24.431  -0.871  53.022  1.00 18.81           C  
ATOM    182  CG  GLN A  57     -23.046  -0.375  53.428  1.00 27.74           C  
ATOM    183  CD  GLN A  57     -22.430  -1.215  54.517  1.00 38.98           C  
ATOM    184  NE2 GLN A  57     -23.139  -1.357  55.631  1.00 38.78           N  
ATOM    185  OE1 GLN A  57     -21.327  -1.735  54.360  1.00 46.96           O  
ATOM    186  N   MET A  58     -25.985  -2.063  50.562  1.00 11.00           N  
ATOM    187  CA  MET A  58     -27.099  -2.837  50.008  1.00 13.16           C  
ATOM    188  C   MET A  58     -26.916  -4.317  50.359  1.00 13.62           C  
ATOM    189  O   MET A  58     -25.788  -4.807  50.432  1.00 15.46           O  
ATOM    190  CB  MET A  58     -27.155  -2.709  48.483  1.00  9.04           C  
ATOM    191  CG  MET A  58     -27.186  -1.301  47.923  1.00  7.57           C  
ATOM    192  SD  MET A  58     -26.877  -1.326  46.125  1.00 18.07           S  
ATOM    193  CE  MET A  58     -27.319   0.363  45.679  1.00 12.22           C  
ATOM    194  N   GLY A  59     -28.013  -5.041  50.549  1.00 11.54           N  
ATOM    195  CA  GLY A  59     -27.901  -6.449  50.880  1.00  8.99           C  
ATOM    196  C   GLY A  59     -29.053  -7.287  50.381  1.00 14.27           C  
ATOM    197  O   GLY A  59     -30.109  -6.762  50.015  1.00 16.53           O  
ATOM    198  N   TYR A  60     -28.858  -8.601  50.384  1.00 13.32           N  
ATOM    199  CA  TYR A  60     -29.933  -9.531  50.057  1.00 12.91           C  
ATOM    200  C   TYR A  60     -30.515 -10.068  51.354  1.00 18.02           C  
ATOM    201  O   TYR A  60     -29.805 -10.199  52.352  1.00 16.67           O  
ATOM    202  CB  TYR A  60     -29.403 -10.721  49.276  1.00  9.49           C  
ATOM    203  CG  TYR A  60     -28.776 -10.418  47.942  1.00 15.01           C  
ATOM    204  CD1 TYR A  60     -29.560 -10.112  46.837  1.00 17.71           C  
ATOM    205  CD2 TYR A  60     -27.405 -10.507  47.768  1.00 14.66           C  
ATOM    206  CE1 TYR A  60     -28.991  -9.875  45.601  1.00 16.20           C  
ATOM    207  CE2 TYR A  60     -26.833 -10.274  46.546  1.00 14.92           C  
ATOM    208  CZ  TYR A  60     -27.631  -9.964  45.462  1.00 14.13           C  
ATOM    209  OH  TYR A  60     -27.058  -9.728  44.243  1.00 16.52           O  
ATOM    210  N   GLY A  61     -31.803 -10.382  51.341  1.00 19.23           N  
ATOM    211  CA  GLY A  61     -32.445 -10.969  52.502  1.00 16.14           C  
ATOM    212  C   GLY A  61     -33.540 -11.950  52.117  1.00 18.63           C  
ATOM    213  O   GLY A  61     -34.020 -11.954  50.979  1.00 19.93           O  
ATOM    214  N   LEU A  62     -33.928 -12.782  53.079  1.00 20.21           N  
ATOM    215  CA  LEU A  62     -34.992 -13.770  52.899  1.00 22.11           C  
ATOM    216  C   LEU A  62     -36.394 -13.173  53.132  1.00 20.98           C  
ATOM    217  O   LEU A  62     -37.392 -13.791  52.781  1.00 25.26           O  
ATOM    218  CB  LEU A  62     -34.752 -14.982  53.816  1.00 17.03           C  
ATOM    219  CG  LEU A  62     -33.500 -15.826  53.522  1.00 21.55           C  
ATOM    220  CD1 LEU A  62     -33.248 -16.884  54.601  1.00 21.13           C  
ATOM    221  CD2 LEU A  62     -33.581 -16.482  52.142  1.00 17.07           C  
ATOM    222  N   GLU A  63     -36.445 -11.974  53.716  1.00 21.45           N  
ATOM    223  CA  GLU A  63     -37.688 -11.231  53.967  1.00 29.31           C  
ATOM    224  C   GLU A  63     -37.389  -9.740  53.910  1.00 28.65           C  
ATOM    225  O   GLU A  63     -36.295  -9.304  54.296  1.00 26.86           O  
ATOM    226  CB  GLU A  63     -38.242 -11.507  55.369  1.00 35.78           C  
ATOM    227  CG  GLU A  63     -38.698 -12.917  55.664  1.00 50.81           C  
ATOM    228  CD  GLU A  63     -39.194 -13.059  57.099  1.00 63.14           C  
ATOM    229  OE1 GLU A  63     -38.533 -13.756  57.900  1.00 65.21           O  
ATOM    230  OE2 GLU A  63     -40.242 -12.461  57.429  1.00 69.56           O1-
ATOM    231  N   LYS A  64     -38.364  -8.948  53.476  1.00 26.82           N  
ATOM    232  CA  LYS A  64     -38.191  -7.498  53.462  1.00 25.39           C  
ATOM    233  C   LYS A  64     -37.778  -6.984  54.837  1.00 26.02           C  
ATOM    234  O   LYS A  64     -38.341  -7.391  55.860  1.00 25.84           O  
ATOM    235  CB  LYS A  64     -39.460  -6.783  52.985  1.00 25.92           C  
ATOM    236  CG  LYS A  64     -39.795  -7.028  51.527  1.00 25.36           C  
ATOM    237  CD  LYS A  64     -40.979  -6.191  51.058  1.00 30.48           C  
ATOM    238  CE  LYS A  64     -41.458  -6.648  49.672  1.00 41.56           C  
ATOM    239  NZ  LYS A  64     -42.430  -5.719  49.011  1.00 46.54           N1+
ATOM    240  N   GLY A  65     -36.784  -6.096  54.848  1.00 23.40           N  
ATOM    241  CA  GLY A  65     -36.256  -5.530  56.077  1.00 22.83           C  
ATOM    242  C   GLY A  65     -35.341  -6.469  56.844  1.00 26.19           C  
ATOM    243  O   GLY A  65     -34.913  -6.146  57.959  1.00 31.21           O  
ATOM    244  N   LYS A  66     -35.118  -7.657  56.285  1.00 20.20           N  
ATOM    245  CA  LYS A  66     -34.209  -8.661  56.856  1.00 24.91           C  
ATOM    246  C   LYS A  66     -32.834  -8.840  56.187  1.00 23.83           C  
ATOM    247  O   LYS A  66     -32.094  -9.771  56.522  1.00 22.15           O  
ATOM    248  CB  LYS A  66     -34.926 -10.002  57.007  1.00 31.36           C  
ATOM    249  CG  LYS A  66     -36.206  -9.894  57.827  1.00 39.03           C  
ATOM    250  CD  LYS A  66     -35.900  -9.663  59.298  1.00 47.94           C  
ATOM    251  CE  LYS A  66     -36.266 -10.890  60.137  1.00 54.37           C  
ATOM    252  NZ  LYS A  66     -37.742 -11.184  60.151  1.00 55.12           N1+
ATOM    253  N   ALA A  67     -32.522  -8.014  55.197  1.00 20.09           N  
ATOM    254  CA  ALA A  67     -31.281  -8.191  54.450  1.00 15.35           C  
ATOM    255  C   ALA A  67     -30.071  -8.144  55.370  1.00 20.56           C  
ATOM    256  O   ALA A  67     -30.067  -7.422  56.363  1.00 19.72           O  
ATOM    257  CB  ALA A  67     -31.144  -7.158  53.356  1.00 11.13           C  
ATOM    258  N   THR A  68     -29.055  -8.928  55.016  1.00 21.03           N  
ATOM    259  CA  THR A  68     -27.817  -9.035  55.773  1.00 24.62           C  
ATOM    260  C   THR A  68     -26.610  -8.990  54.824  1.00 23.50           C  
ATOM    261  O   THR A  68     -26.722  -9.277  53.624  1.00 26.11           O  
ATOM    262  CB  THR A  68     -27.758 -10.358  56.579  1.00 23.98           C  
ATOM    263  CG2 THR A  68     -28.943 -10.479  57.548  1.00 19.28           C  
ATOM    264  OG1 THR A  68     -27.779 -11.467  55.675  1.00 22.19           O  
ATOM    265  N   ILE A  69     -25.474  -8.561  55.354  1.00 15.73           N  
ATOM    266  CA  ILE A  69     -24.206  -8.679  54.663  1.00 17.58           C  
ATOM    267  C   ILE A  69     -23.272  -9.531  55.523  1.00 20.97           C  
ATOM    268  O   ILE A  69     -22.937  -9.141  56.638  1.00 26.15           O  
ATOM    269  CB  ILE A  69     -23.585  -7.303  54.398  1.00 17.56           C  
ATOM    270  CG1 ILE A  69     -24.548  -6.437  53.591  1.00 16.87           C  
ATOM    271  CG2 ILE A  69     -22.277  -7.448  53.640  1.00 15.60           C  
ATOM    272  CD1 ILE A  69     -24.121  -4.959  53.511  1.00 16.15           C  
ATOM    273  N   PRO A  70     -22.865 -10.708  55.024  1.00 19.84           N  
ATOM    274  CA  PRO A  70     -23.256 -11.276  53.727  1.00 16.88           C  
ATOM    275  C   PRO A  70     -24.713 -11.755  53.689  1.00 16.06           C  
ATOM    276  O   PRO A  70     -25.345 -11.911  54.733  1.00 18.24           O  
ATOM    277  CB  PRO A  70     -22.302 -12.457  53.565  1.00 13.37           C  
ATOM    278  CG  PRO A  70     -21.910 -12.812  54.964  1.00 14.39           C  
ATOM    279  CD  PRO A  70     -21.888 -11.557  55.736  1.00 15.06           C  
ATOM    280  N   GLY A  71     -25.232 -11.957  52.483  1.00 16.19           N  
ATOM    281  CA  GLY A  71     -26.587 -12.424  52.284  1.00 12.13           C  
ATOM    282  C   GLY A  71     -26.797 -13.815  52.850  1.00 14.51           C  
ATOM    283  O   GLY A  71     -25.864 -14.459  53.333  1.00  9.31           O  
ATOM    284  N   PRO A  72     -28.042 -14.294  52.807  1.00 11.74           N  
ATOM    285  CA  PRO A  72     -28.314 -15.580  53.441  1.00 11.68           C  
ATOM    286  C   PRO A  72     -27.507 -16.712  52.816  1.00 17.41           C  
ATOM    287  O   PRO A  72     -27.198 -16.703  51.617  1.00 12.15           O  
ATOM    288  CB  PRO A  72     -29.804 -15.782  53.196  1.00 14.17           C  
ATOM    289  CG  PRO A  72     -30.183 -14.810  52.144  1.00 16.75           C  
ATOM    290  CD  PRO A  72     -29.245 -13.673  52.236  1.00 12.15           C  
ATOM    291  N   LEU A  73     -27.164 -17.687  53.646  1.00 19.40           N  
ATOM    292  CA  LEU A  73     -26.517 -18.903  53.181  1.00 15.94           C  
ATOM    293  C   LEU A  73     -27.532 -19.764  52.430  1.00 16.68           C  
ATOM    294  O   LEU A  73     -28.609 -20.042  52.929  1.00 16.16           O  
ATOM    295  CB  LEU A  73     -25.943 -19.673  54.375  1.00 15.24           C  
ATOM    296  CG  LEU A  73     -25.508 -21.123  54.137  1.00 21.72           C  
ATOM    297  CD1 LEU A  73     -24.334 -21.186  53.179  1.00 22.22           C  
ATOM    298  CD2 LEU A  73     -25.159 -21.797  55.456  1.00 22.24           C  
ATOM    299  N   ILE A  74     -27.195 -20.164  51.212  1.00 16.87           N  
ATOM    300  CA  ILE A  74     -28.046 -21.066  50.459  1.00 16.07           C  
ATOM    301  C   ILE A  74     -27.345 -22.421  50.380  1.00 16.41           C  
ATOM    302  O   ILE A  74     -26.169 -22.498  50.038  1.00 15.70           O  
ATOM    303  CB  ILE A  74     -28.319 -20.528  49.042  1.00 18.38           C  
ATOM    304  CG1 ILE A  74     -29.168 -19.255  49.113  1.00 20.36           C  
ATOM    305  CG2 ILE A  74     -29.015 -21.578  48.204  1.00 13.09           C  
ATOM    306  CD1 ILE A  74     -29.177 -18.449  47.809  1.00 16.53           C  
ATOM    307  N   GLU A  75     -28.047 -23.490  50.729  1.00 17.62           N  
ATOM    308  CA  GLU A  75     -27.416 -24.802  50.739  1.00 19.19           C  
ATOM    309  C   GLU A  75     -28.230 -25.814  49.942  1.00 21.60           C  
ATOM    310  O   GLU A  75     -29.431 -25.931  50.130  1.00 19.13           O  
ATOM    311  CB  GLU A  75     -27.214 -25.282  52.169  1.00 22.22           C  
ATOM    312  CG  GLU A  75     -26.807 -26.725  52.268  1.00 28.51           C  
ATOM    313  CD  GLU A  75     -26.350 -27.096  53.660  1.00 38.43           C  
ATOM    314  OE1 GLU A  75     -26.449 -28.294  54.016  1.00 38.69           O  
ATOM    315  OE2 GLU A  75     -25.887 -26.188  54.392  1.00 42.37           O1-
ATOM    316  N   LEU A  76     -27.569 -26.533  49.043  1.00 19.86           N  
ATOM    317  CA  LEU A  76     -28.251 -27.504  48.207  1.00 17.14           C  
ATOM    318  C   LEU A  76     -27.507 -28.830  48.141  1.00 15.94           C  
ATOM    319  O   LEU A  76     -26.307 -28.899  48.388  1.00 18.42           O  
ATOM    320  CB  LEU A  76     -28.400 -26.967  46.788  1.00 16.93           C  
ATOM    321  CG  LEU A  76     -29.191 -25.686  46.576  1.00 16.80           C  
ATOM    322  CD1 LEU A  76     -28.933 -25.208  45.144  1.00 15.70           C  
ATOM    323  CD2 LEU A  76     -30.681 -25.902  46.832  1.00 14.48           C  
ATOM    324  N   ASN A  77     -28.236 -29.877  47.778  1.00 16.76           N  
ATOM    325  CA  ASN A  77     -27.660 -31.191  47.557  1.00 17.14           C  
ATOM    326  C   ASN A  77     -27.507 -31.429  46.067  1.00 16.62           C  
ATOM    327  O   ASN A  77     -28.412 -31.121  45.287  1.00 14.65           O  
ATOM    328  CB  ASN A  77     -28.574 -32.250  48.168  1.00 18.29           C  
ATOM    329  CG  ASN A  77     -28.692 -32.102  49.668  1.00 24.65           C  
ATOM    330  ND2 ASN A  77     -29.922 -32.181  50.186  1.00 23.44           N  
ATOM    331  OD1 ASN A  77     -27.685 -31.899  50.358  1.00 24.29           O  
ATOM    332  N   GLU A  78     -26.371 -31.991  45.678  1.00 14.53           N  
ATOM    333  CA  GLU A  78     -26.064 -32.169  44.271  1.00 16.50           C  
ATOM    334  C   GLU A  78     -27.266 -32.828  43.598  1.00 18.89           C  
ATOM    335  O   GLU A  78     -27.751 -33.875  44.042  1.00 15.37           O  
ATOM    336  CB  GLU A  78     -24.811 -33.045  44.119  1.00 17.81           C  
ATOM    337  CG  GLU A  78     -23.654 -32.363  43.410  1.00 15.11           C  
ATOM    338  CD  GLU A  78     -22.379 -33.193  43.391  1.00 17.12           C  
ATOM    339  OE1 GLU A  78     -22.412 -34.362  43.844  1.00 16.00           O  
ATOM    340  OE2 GLU A  78     -21.339 -32.667  42.923  1.00 16.47           O1-
ATOM    341  N   GLY A  79     -27.734 -32.214  42.517  1.00 20.25           N  
ATOM    342  CA  GLY A  79     -28.948 -32.632  41.827  1.00 16.26           C  
ATOM    343  C   GLY A  79     -30.156 -31.738  42.083  1.00 19.65           C  
ATOM    344  O   GLY A  79     -31.049 -31.652  41.221  1.00 22.32           O  
ATOM    345  N   ASP A  80     -30.175 -31.031  43.217  1.00 10.75           N  
ATOM    346  CA  ASP A  80     -31.278 -30.104  43.511  1.00 12.38           C  
ATOM    347  C   ASP A  80     -31.350 -28.964  42.494  1.00 13.81           C  
ATOM    348  O   ASP A  80     -30.324 -28.478  42.006  1.00 19.38           O  
ATOM    349  CB  ASP A  80     -31.150 -29.465  44.901  1.00  8.27           C  
ATOM    350  CG  ASP A  80     -31.341 -30.450  46.039  1.00 16.68           C  
ATOM    351  OD1 ASP A  80     -31.947 -31.532  45.840  1.00 14.63           O  
ATOM    352  OD2 ASP A  80     -30.886 -30.119  47.157  1.00 20.32           O1-
ATOM    353  N   THR A  81     -32.572 -28.534  42.203  1.00 12.67           N  
ATOM    354  CA  THR A  81     -32.829 -27.338  41.422  1.00 15.19           C  
ATOM    355  C   THR A  81     -33.404 -26.310  42.385  1.00 19.76           C  
ATOM    356  O   THR A  81     -34.128 -26.670  43.319  1.00 20.15           O  
ATOM    357  CB  THR A  81     -33.860 -27.598  40.306  1.00 12.94           C  
ATOM    358  CG2 THR A  81     -34.383 -26.279  39.752  1.00  9.00           C  
ATOM    359  OG1 THR A  81     -33.244 -28.336  39.239  1.00 18.93           O  
ATOM    360  N   LEU A  82     -33.079 -25.038  42.175  1.00 13.97           N  
ATOM    361  CA  LEU A  82     -33.588 -23.979  43.043  1.00 16.23           C  
ATOM    362  C   LEU A  82     -34.169 -22.847  42.218  1.00 16.75           C  
ATOM    363  O   LEU A  82     -33.480 -22.247  41.396  1.00 15.93           O  
ATOM    364  CB  LEU A  82     -32.490 -23.438  43.971  1.00 12.82           C  
ATOM    365  CG  LEU A  82     -32.849 -22.269  44.887  1.00 16.30           C  
ATOM    366  CD1 LEU A  82     -33.835 -22.707  45.944  1.00 18.74           C  
ATOM    367  CD2 LEU A  82     -31.598 -21.668  45.549  1.00 14.28           C  
ATOM    368  N   HIS A  83     -35.450 -22.573  42.430  1.00 19.64           N  
ATOM    369  CA  HIS A  83     -36.074 -21.388  41.863  1.00 18.89           C  
ATOM    370  C   HIS A  83     -36.085 -20.299  42.913  1.00 19.52           C  
ATOM    371  O   HIS A  83     -36.637 -20.459  44.010  1.00 18.64           O  
ATOM    372  CB  HIS A  83     -37.503 -21.676  41.404  1.00 14.33           C  
ATOM    373  CG  HIS A  83     -37.600 -22.795  40.422  1.00 16.08           C  
ATOM    374  CD2 HIS A  83     -38.173 -24.018  40.519  1.00 14.60           C  
ATOM    375  ND1 HIS A  83     -37.069 -22.718  39.152  1.00 20.47           N  
ATOM    376  CE1 HIS A  83     -37.311 -23.847  38.508  1.00 18.49           C  
ATOM    377  NE2 HIS A  83     -37.980 -24.651  39.315  1.00 16.36           N  
ATOM    378  N   ILE A  84     -35.459 -19.189  42.568  1.00 18.30           N  
ATOM    379  CA  ILE A  84     -35.392 -18.063  43.459  1.00 19.14           C  
ATOM    380  C   ILE A  84     -36.346 -17.003  42.960  1.00 20.23           C  
ATOM    381  O   ILE A  84     -36.146 -16.443  41.881  1.00 21.01           O  
ATOM    382  CB  ILE A  84     -33.974 -17.481  43.484  1.00 17.89           C  
ATOM    383  CG1 ILE A  84     -32.987 -18.544  43.974  1.00 14.34           C  
ATOM    384  CG2 ILE A  84     -33.946 -16.234  44.348  1.00 16.27           C  
ATOM    385  CD1 ILE A  84     -31.558 -18.172  43.810  1.00 16.46           C  
ATOM    386  N   GLU A  85     -37.369 -16.699  43.753  1.00 18.35           N  
ATOM    387  CA  GLU A  85     -38.304 -15.663  43.352  1.00 20.53           C  
ATOM    388  C   GLU A  85     -37.716 -14.393  43.914  1.00 20.93           C  
ATOM    389  O   GLU A  85     -37.733 -14.154  45.124  1.00 16.71           O  
ATOM    390  CB  GLU A  85     -39.695 -15.912  43.945  1.00 23.14           C  
ATOM    391  CG  GLU A  85     -40.410 -17.113  43.341  1.00 36.42           C  
ATOM    392  CD  GLU A  85     -41.783 -17.379  43.952  1.00 42.14           C  
ATOM    393  OE1 GLU A  85     -42.202 -16.635  44.875  1.00 38.13           O  
ATOM    394  OE2 GLU A  85     -42.440 -18.342  43.497  1.00 44.57           O1-
ATOM    395  N   PHE A  86     -37.204 -13.566  43.015  1.00 18.83           N  
ATOM    396  CA  PHE A  86     -36.383 -12.453  43.429  1.00 16.01           C  
ATOM    397  C   PHE A  86     -37.166 -11.160  43.252  1.00 20.59           C  
ATOM    398  O   PHE A  86     -37.846 -10.960  42.239  1.00 17.37           O  
ATOM    399  CB  PHE A  86     -35.089 -12.448  42.610  1.00 16.75           C  
ATOM    400  CG  PHE A  86     -34.132 -11.338  42.966  1.00 15.43           C  
ATOM    401  CD1 PHE A  86     -33.121 -11.542  43.898  1.00 17.82           C  
ATOM    402  CD2 PHE A  86     -34.233 -10.101  42.358  1.00 12.09           C  
ATOM    403  CE1 PHE A  86     -32.233 -10.524  44.221  1.00 17.95           C  
ATOM    404  CE2 PHE A  86     -33.350  -9.077  42.672  1.00 12.78           C  
ATOM    405  CZ  PHE A  86     -32.350  -9.288  43.607  1.00 17.11           C  
ATOM    406  N   GLU A  87     -37.081 -10.288  44.246  1.00 21.21           N  
ATOM    407  CA  GLU A  87     -37.704  -8.976  44.137  1.00 26.36           C  
ATOM    408  C   GLU A  87     -36.710  -7.867  44.472  1.00 24.86           C  
ATOM    409  O   GLU A  87     -36.030  -7.925  45.500  1.00 21.62           O  
ATOM    410  CB  GLU A  87     -38.942  -8.879  45.029  1.00 26.75           C  
ATOM    411  CG  GLU A  87     -39.465  -7.461  45.170  1.00 28.92           C  
ATOM    412  CD  GLU A  87     -40.879  -7.405  45.683  1.00 34.06           C  
ATOM    413  OE1 GLU A  87     -41.378  -6.286  45.922  1.00 38.62           O  
ATOM    414  OE2 GLU A  87     -41.501  -8.476  45.836  1.00 39.47           O1-
ATOM    415  N   ASN A  88     -36.616  -6.876  43.587  1.00 21.13           N  
ATOM    416  CA  ASN A  88     -35.723  -5.738  43.789  1.00 22.79           C  
ATOM    417  C   ASN A  88     -36.500  -4.613  44.438  1.00 25.38           C  
ATOM    418  O   ASN A  88     -37.365  -3.985  43.824  1.00 21.78           O  
ATOM    419  CB  ASN A  88     -35.099  -5.273  42.464  1.00 20.15           C  
ATOM    420  CG  ASN A  88     -34.282  -3.992  42.611  1.00 18.92           C  
ATOM    421  ND2 ASN A  88     -33.953  -3.371  41.481  1.00 17.59           N  
ATOM    422  OD1 ASN A  88     -33.950  -3.569  43.720  1.00 18.46           O  
ATOM    423  N   THR A  89     -36.160  -4.363  45.691  1.00 22.79           N  
ATOM    424  CA  THR A  89     -36.868  -3.425  46.532  1.00 19.67           C  
ATOM    425  C   THR A  89     -36.247  -2.031  46.420  1.00 24.62           C  
ATOM    426  O   THR A  89     -36.781  -1.046  46.943  1.00 22.72           O  
ATOM    427  CB  THR A  89     -36.808  -3.943  47.971  1.00 19.81           C  
ATOM    428  CG2 THR A  89     -36.252  -2.930  48.905  1.00 13.62           C  
ATOM    429  OG1 THR A  89     -38.114  -4.346  48.392  1.00 32.32           O  
ATOM    430  N   MET A  90     -35.118  -1.943  45.723  1.00 20.87           N  
ATOM    431  CA  MET A  90     -34.403  -0.680  45.659  1.00 20.55           C  
ATOM    432  C   MET A  90     -34.924   0.224  44.540  1.00 21.47           C  
ATOM    433  O   MET A  90     -35.783  -0.164  43.751  1.00 22.41           O  
ATOM    434  CB  MET A  90     -32.908  -0.931  45.479  1.00 18.73           C  
ATOM    435  CG  MET A  90     -32.303  -1.853  46.530  1.00 19.47           C  
ATOM    436  SD  MET A  90     -30.505  -2.040  46.396  1.00 20.18           S  
ATOM    437  CE  MET A  90     -30.262  -2.415  44.657  1.00 15.53           C  
ATOM    438  N   ASP A  91     -34.377   1.430  44.480  1.00 22.04           N  
ATOM    439  CA  ASP A  91     -34.734   2.401  43.455  1.00 25.02           C  
ATOM    440  C   ASP A  91     -33.772   2.414  42.261  1.00 23.89           C  
ATOM    441  O   ASP A  91     -33.845   3.311  41.421  1.00 22.93           O  
ATOM    442  CB  ASP A  91     -34.884   3.801  44.057  1.00 25.50           C  
ATOM    443  CG  ASP A  91     -33.665   4.237  44.840  1.00 29.83           C  
ATOM    444  OD1 ASP A  91     -32.579   3.622  44.687  1.00 28.37           O  
ATOM    445  OD2 ASP A  91     -33.799   5.208  45.618  1.00 35.47           O1-
ATOM    446  N   VAL A  92     -32.833   1.467  42.235  1.00 17.70           N  
ATOM    447  CA  VAL A  92     -31.955   1.260  41.082  1.00 15.34           C  
ATOM    448  C   VAL A  92     -31.906  -0.224  40.712  1.00 22.24           C  
ATOM    449  O   VAL A  92     -32.184  -1.080  41.550  1.00 24.62           O  
ATOM    450  CB  VAL A  92     -30.511   1.788  41.333  1.00 14.90           C  
ATOM    451  CG1 VAL A  92     -30.537   3.283  41.646  1.00 15.14           C  
ATOM    452  CG2 VAL A  92     -29.828   1.023  42.463  1.00  9.60           C  
ATOM    453  N   PRO A  93     -31.552  -0.536  39.455  1.00 20.26           N  
ATOM    454  CA  PRO A  93     -31.519  -1.936  39.027  1.00 20.78           C  
ATOM    455  C   PRO A  93     -30.485  -2.735  39.814  1.00 21.09           C  
ATOM    456  O   PRO A  93     -29.533  -2.164  40.352  1.00 19.24           O  
ATOM    457  CB  PRO A  93     -31.097  -1.853  37.549  1.00 21.88           C  
ATOM    458  CG  PRO A  93     -31.385  -0.445  37.136  1.00 19.05           C  
ATOM    459  CD  PRO A  93     -31.135   0.376  38.379  1.00 19.40           C  
ATOM    460  N   VAL A  94     -30.674  -4.051  39.844  1.00 18.08           N  
ATOM    461  CA  VAL A  94     -29.836  -4.963  40.599  1.00 17.49           C  
ATOM    462  C   VAL A  94     -29.924  -6.317  39.913  1.00 15.99           C  
ATOM    463  O   VAL A  94     -30.799  -6.540  39.073  1.00 15.21           O  
ATOM    464  CB  VAL A  94     -30.347  -5.116  42.051  1.00 18.32           C  
ATOM    465  CG1 VAL A  94     -31.574  -6.018  42.083  1.00 16.70           C  
ATOM    466  CG2 VAL A  94     -29.253  -5.682  42.952  1.00  9.96           C  
ATOM    467  N   SER A  95     -29.019  -7.225  40.243  1.00 17.77           N  
ATOM    468  CA  SER A  95     -29.142  -8.564  39.695  1.00 20.12           C  
ATOM    469  C   SER A  95     -28.638  -9.599  40.674  1.00 19.93           C  
ATOM    470  O   SER A  95     -28.098  -9.262  41.736  1.00 19.86           O  
ATOM    471  CB  SER A  95     -28.375  -8.673  38.372  1.00 18.98           C  
ATOM    472  OG  SER A  95     -26.978  -8.699  38.596  1.00 15.37           O  
ATOM    473  N   LEU A  96     -28.801 -10.862  40.300  1.00 16.88           N  
ATOM    474  CA  LEU A  96     -28.280 -11.965  41.088  1.00 16.57           C  
ATOM    475  C   LEU A  96     -27.548 -12.919  40.161  1.00 18.53           C  
ATOM    476  O   LEU A  96     -28.165 -13.569  39.315  1.00 21.04           O  
ATOM    477  CB  LEU A  96     -29.418 -12.701  41.796  1.00 15.39           C  
ATOM    478  CG  LEU A  96     -28.987 -13.909  42.640  1.00 17.10           C  
ATOM    479  CD1 LEU A  96     -28.285 -13.453  43.912  1.00 18.46           C  
ATOM    480  CD2 LEU A  96     -30.166 -14.800  42.991  1.00 12.50           C  
ATOM    481  N   HIS A  97     -26.235 -13.015  40.341  1.00 18.51           N  
ATOM    482  CA  HIS A  97     -25.397 -13.892  39.534  1.00 15.47           C  
ATOM    483  C   HIS A  97     -24.682 -14.907  40.420  1.00 15.86           C  
ATOM    484  O   HIS A  97     -24.225 -14.569  41.515  1.00 15.33           O  
ATOM    485  CB  HIS A  97     -24.357 -13.072  38.775  1.00 12.86           C  
ATOM    486  CG  HIS A  97     -23.276 -13.905  38.158  1.00 16.13           C  
ATOM    487  CD2 HIS A  97     -21.988 -14.113  38.526  1.00 17.34           C  
ATOM    488  ND1 HIS A  97     -23.475 -14.656  37.019  1.00 17.30           N  
ATOM    489  CE1 HIS A  97     -22.356 -15.289  36.710  1.00 17.92           C  
ATOM    490  NE2 HIS A  97     -21.438 -14.974  37.605  1.00 13.07           N  
ATOM    491  N   VAL A  98     -24.564 -16.143  39.950  1.00 13.88           N  
ATOM    492  CA  VAL A  98     -23.987 -17.185  40.791  1.00 12.17           C  
ATOM    493  C   VAL A  98     -22.779 -17.844  40.141  1.00 11.26           C  
ATOM    494  O   VAL A  98     -22.724 -17.972  38.931  1.00 11.31           O  
ATOM    495  CB  VAL A  98     -25.017 -18.276  41.153  1.00 11.98           C  
ATOM    496  CG1 VAL A  98     -25.329 -19.137  39.946  1.00  4.78           C  
ATOM    497  CG2 VAL A  98     -24.496 -19.146  42.306  1.00  9.86           C  
ATOM    498  N   HIS A  99     -21.818 -18.240  40.974  1.00 10.86           N  
ATOM    499  CA  HIS A  99     -20.664 -19.032  40.563  1.00 15.05           C  
ATOM    500  C   HIS A  99     -20.937 -20.533  40.699  1.00 17.12           C  
ATOM    501  O   HIS A  99     -21.612 -20.970  41.625  1.00 17.55           O  
ATOM    502  CB  HIS A  99     -19.452 -18.696  41.436  1.00 15.00           C  
ATOM    503  CG  HIS A  99     -18.727 -17.450  41.034  1.00 18.06           C  
ATOM    504  CD2 HIS A  99     -19.155 -16.172  40.890  1.00 20.27           C  
ATOM    505  ND1 HIS A  99     -17.381 -17.438  40.742  1.00 12.18           N  
ATOM    506  CE1 HIS A  99     -17.010 -16.208  40.435  1.00 15.27           C  
ATOM    507  NE2 HIS A  99     -18.066 -15.420  40.522  1.00 14.74           N  
ATOM    508  N   GLY A 100     -20.462 -21.300  39.727  1.00 16.06           N  
ATOM    509  CA  GLY A 100     -20.250 -22.732  39.856  1.00 15.19           C  
ATOM    510  C   GLY A 100     -21.471 -23.594  39.593  1.00 18.82           C  
ATOM    511  O   GLY A 100     -21.360 -24.692  39.041  1.00 15.05           O  
ATOM    512  N   LEU A 101     -22.649 -23.071  39.908  1.00 12.73           N  
ATOM    513  CA  LEU A 101     -23.876 -23.815  39.673  1.00 13.65           C  
ATOM    514  C   LEU A 101     -24.276 -23.738  38.194  1.00 20.17           C  
ATOM    515  O   LEU A 101     -23.812 -22.862  37.464  1.00 25.18           O  
ATOM    516  CB  LEU A 101     -24.989 -23.322  40.596  1.00 12.96           C  
ATOM    517  CG  LEU A 101     -24.911 -23.841  42.043  1.00 16.01           C  
ATOM    518  CD1 LEU A 101     -23.742 -23.230  42.806  1.00 15.47           C  
ATOM    519  CD2 LEU A 101     -26.203 -23.587  42.799  1.00  8.02           C  
ATOM    520  N   ASP A 102     -25.093 -24.681  37.742  1.00 19.88           N  
ATOM    521  CA  ASP A 102     -25.647 -24.642  36.388  1.00 14.37           C  
ATOM    522  C   ASP A 102     -26.781 -23.631  36.338  1.00 17.08           C  
ATOM    523  O   ASP A 102     -27.602 -23.572  37.252  1.00 20.19           O  
ATOM    524  CB  ASP A 102     -26.229 -26.005  36.002  1.00 15.32           C  
ATOM    525  CG  ASP A 102     -25.216 -27.129  36.104  1.00 20.63           C  
ATOM    526  OD1 ASP A 102     -24.046 -26.900  35.740  1.00 18.49           O  
ATOM    527  OD2 ASP A 102     -25.590 -28.237  36.549  1.00 21.16           O1-
ATOM    528  N   TYR A 103     -26.808 -22.824  35.286  1.00 14.19           N  
ATOM    529  CA  TYR A 103     -27.952 -21.969  34.988  1.00 15.46           C  
ATOM    530  C   TYR A 103     -27.938 -21.615  33.505  1.00 14.66           C  
ATOM    531  O   TYR A 103     -26.874 -21.572  32.897  1.00 15.08           O  
ATOM    532  CB  TYR A 103     -27.866 -20.697  35.807  1.00 15.53           C  
ATOM    533  CG  TYR A 103     -26.608 -19.908  35.551  1.00 17.03           C  
ATOM    534  CD1 TYR A 103     -25.465 -20.117  36.308  1.00 15.38           C  
ATOM    535  CD2 TYR A 103     -26.564 -18.951  34.543  1.00 19.37           C  
ATOM    536  CE1 TYR A 103     -24.309 -19.387  36.062  1.00 18.52           C  
ATOM    537  CE2 TYR A 103     -25.422 -18.221  34.293  1.00 12.50           C  
ATOM    538  CZ  TYR A 103     -24.302 -18.441  35.044  1.00 20.04           C  
ATOM    539  OH  TYR A 103     -23.173 -17.698  34.771  1.00 25.12           O  
ATOM    540  N   GLU A 104     -29.102 -21.352  32.921  1.00 15.54           N  
ATOM    541  CA  GLU A 104     -29.159 -20.879  31.533  1.00 16.79           C  
ATOM    542  C   GLU A 104     -28.746 -19.408  31.449  1.00 18.58           C  
ATOM    543  O   GLU A 104     -28.717 -18.715  32.463  1.00 19.70           O  
ATOM    544  CB  GLU A 104     -30.540 -21.096  30.923  1.00 14.68           C  
ATOM    545  CG  GLU A 104     -30.997 -22.566  30.899  1.00 21.95           C  
ATOM    546  CD  GLU A 104     -32.415 -22.734  30.383  1.00 38.93           C  
ATOM    547  OE1 GLU A 104     -33.057 -23.748  30.745  1.00 47.53           O  
ATOM    548  OE2 GLU A 104     -32.881 -21.857  29.613  1.00 42.79           O1-
ATOM    549  N   ILE A 105     -28.395 -18.942  30.251  1.00 21.35           N  
ATOM    550  CA  ILE A 105     -27.961 -17.557  30.064  1.00 22.32           C  
ATOM    551  C   ILE A 105     -29.006 -16.552  30.587  1.00 23.13           C  
ATOM    552  O   ILE A 105     -28.646 -15.478  31.084  1.00 17.83           O  
ATOM    553  CB  ILE A 105     -27.578 -17.274  28.583  1.00 19.69           C  
ATOM    554  CG1 ILE A 105     -26.725 -16.014  28.457  1.00 20.50           C  
ATOM    555  CG2 ILE A 105     -28.811 -17.170  27.710  1.00 19.13           C  
ATOM    556  CD1 ILE A 105     -25.388 -16.113  29.163  1.00 22.17           C  
ATOM    557  N   SER A 106     -30.291 -16.912  30.512  1.00 17.54           N  
ATOM    558  CA  SER A 106     -31.357 -16.035  31.030  1.00 19.16           C  
ATOM    559  C   SER A 106     -31.359 -15.910  32.572  1.00 21.05           C  
ATOM    560  O   SER A 106     -32.099 -15.112  33.142  1.00 17.25           O  
ATOM    561  CB  SER A 106     -32.730 -16.490  30.523  1.00 20.18           C  
ATOM    562  OG  SER A 106     -33.082 -17.772  31.033  1.00 23.68           O  
ATOM    563  N   SER A 107     -30.588 -16.762  33.242  1.00 17.20           N  
ATOM    564  CA  SER A 107     -30.281 -16.599  34.660  1.00 13.51           C  
ATOM    565  C   SER A 107     -28.893 -16.030  34.997  1.00 19.63           C  
ATOM    566  O   SER A 107     -28.440 -16.136  36.145  1.00 20.26           O  
ATOM    567  CB  SER A 107     -30.622 -17.848  35.474  1.00 18.18           C  
ATOM    568  OG  SER A 107     -32.014 -17.874  35.771  1.00 18.98           O  
ATOM    569  N   ASP A 108     -28.178 -15.538  33.987  1.00 20.87           N  
ATOM    570  CA  ASP A 108     -26.828 -14.989  34.179  1.00 15.84           C  
ATOM    571  C   ASP A 108     -26.773 -13.836  35.193  1.00 18.68           C  
ATOM    572  O   ASP A 108     -25.799 -13.711  35.934  1.00 19.64           O  
ATOM    573  CB  ASP A 108     -26.235 -14.525  32.840  1.00 17.32           C  
ATOM    574  CG  ASP A 108     -24.697 -14.541  32.828  1.00 24.58           C  
ATOM    575  OD1 ASP A 108     -24.080 -15.294  33.609  1.00 23.64           O  
ATOM    576  OD2 ASP A 108     -24.100 -13.807  32.013  1.00 27.54           O1-
ATOM    577  N   GLY A 109     -27.809 -12.997  35.222  1.00 16.70           N  
ATOM    578  CA  GLY A 109     -27.844 -11.857  36.131  1.00 20.09           C  
ATOM    579  C   GLY A 109     -26.999 -10.675  35.670  1.00 19.93           C  
ATOM    580  O   GLY A 109     -26.263 -10.076  36.456  1.00 20.97           O  
ATOM    581  N   THR A 110     -27.097 -10.348  34.387  1.00 11.35           N  
ATOM    582  CA  THR A 110     -26.275  -9.297  33.790  1.00 20.36           C  
ATOM    583  C   THR A 110     -27.096  -8.428  32.824  1.00 19.30           C  
ATOM    584  O   THR A 110     -28.108  -8.883  32.285  1.00 18.81           O  
ATOM    585  CB  THR A 110     -25.105  -9.901  32.980  1.00 18.21           C  
ATOM    586  CG2 THR A 110     -24.265 -10.835  33.832  1.00 15.50           C  
ATOM    587  OG1 THR A 110     -25.634 -10.634  31.874  1.00 23.36           O  
ATOM    588  N   LYS A 111     -26.654  -7.187  32.614  1.00 21.51           N  
ATOM    589  CA  LYS A 111     -27.246  -6.291  31.611  1.00 25.42           C  
ATOM    590  C   LYS A 111     -27.139  -6.936  30.241  1.00 22.30           C  
ATOM    591  O   LYS A 111     -28.047  -6.847  29.422  1.00 26.68           O  
ATOM    592  CB  LYS A 111     -26.493  -4.951  31.530  1.00 23.16           C  
ATOM    593  CG  LYS A 111     -26.597  -4.030  32.729  1.00 31.18           C  
ATOM    594  CD  LYS A 111     -25.841  -2.717  32.468  1.00 37.14           C  
ATOM    595  CE  LYS A 111     -25.711  -1.843  33.725  1.00 42.72           C  
ATOM    596  NZ  LYS A 111     -24.738  -0.718  33.553  1.00 45.73           N1+
ATOM    597  N   GLN A 112     -25.995  -7.561  29.995  1.00 20.15           N  
ATOM    598  CA  GLN A 112     -25.671  -8.108  28.679  1.00 26.85           C  
ATOM    599  C   GLN A 112     -26.648  -9.211  28.260  1.00 24.04           C  
ATOM    600  O   GLN A 112     -26.982  -9.345  27.084  1.00 26.66           O  
ATOM    601  CB  GLN A 112     -24.223  -8.626  28.665  1.00 31.52           C  
ATOM    602  CG  GLN A 112     -23.140  -7.568  28.982  1.00 33.64           C  
ATOM    603  CD  GLN A 112     -22.869  -7.383  30.477  1.00 37.64           C  
ATOM    604  NE2 GLN A 112     -21.633  -7.017  30.814  1.00 36.09           N  
ATOM    605  OE1 GLN A 112     -23.753  -7.573  31.314  1.00 42.51           O  
ATOM    606  N   SER A 113     -27.096 -10.006  29.226  1.00 20.52           N  
ATOM    607  CA  SER A 113     -28.084 -11.056  28.970  1.00 20.18           C  
ATOM    608  C   SER A 113     -29.496 -10.599  29.284  1.00 24.06           C  
ATOM    609  O   SER A 113     -30.424 -11.407  29.268  1.00 26.72           O  
ATOM    610  CB  SER A 113     -27.769 -12.326  29.767  1.00 19.95           C  
ATOM    611  OG  SER A 113     -27.863 -12.095  31.162  1.00 20.53           O  
ATOM    612  N   ARG A 114     -29.656  -9.320  29.618  1.00 25.80           N  
ATOM    613  CA  ARG A 114     -30.981  -8.768  29.902  1.00 31.56           C  
ATOM    614  C   ARG A 114     -31.682  -9.507  31.049  1.00 26.69           C  
ATOM    615  O   ARG A 114     -32.905  -9.635  31.074  1.00 23.38           O  
ATOM    616  CB  ARG A 114     -31.845  -8.778  28.635  1.00 40.96           C  
ATOM    617  CG  ARG A 114     -31.470  -7.685  27.625  1.00 53.64           C  
ATOM    618  CD  ARG A 114     -32.273  -7.789  26.324  1.00 66.38           C  
ATOM    619  NE  ARG A 114     -33.668  -8.160  26.565  1.00 77.26           N  
ATOM    620  CZ  ARG A 114     -34.651  -8.029  25.677  1.00 82.97           C  
ATOM    621  NH1 ARG A 114     -34.404  -7.516  24.477  1.00 84.63           N1+
ATOM    622  NH2 ARG A 114     -35.886  -8.404  25.995  1.00 83.61           N  
ATOM    623  N   SER A 115     -30.871 -10.047  31.952  1.00 23.40           N  
ATOM    624  CA  SER A 115     -31.323 -10.759  33.146  1.00 20.63           C  
ATOM    625  C   SER A 115     -31.271  -9.953  34.446  1.00 20.96           C  
ATOM    626  O   SER A 115     -31.197 -10.540  35.516  1.00 18.00           O  
ATOM    627  CB  SER A 115     -30.658 -12.134  33.294  1.00 17.16           C  
ATOM    628  OG  SER A 115     -29.262 -12.065  33.093  1.00 20.58           O  
ATOM    629  N   ASP A 116     -31.116  -8.638  34.356  1.00 22.72           N  
ATOM    630  CA  ASP A 116     -31.170  -7.809  35.560  1.00 25.98           C  
ATOM    631  C   ASP A 116     -32.613  -7.481  35.943  1.00 20.55           C  
ATOM    632  O   ASP A 116     -33.552  -7.862  35.243  1.00 20.62           O  
ATOM    633  CB  ASP A 116     -30.341  -6.527  35.402  1.00 32.39           C  
ATOM    634  CG  ASP A 116     -30.764  -5.692  34.199  1.00 33.78           C  
ATOM    635  OD1 ASP A 116     -31.295  -6.258  33.216  1.00 31.66           O  
ATOM    636  OD2 ASP A 116     -30.551  -4.464  34.237  1.00 35.30           O1-
ATOM    637  N   VAL A 117     -32.781  -6.771  37.053  1.00 16.46           N  
ATOM    638  CA  VAL A 117     -34.107  -6.512  37.605  1.00 18.78           C  
ATOM    639  C   VAL A 117     -34.312  -5.038  37.901  1.00 22.76           C  
ATOM    640  O   VAL A 117     -33.617  -4.459  38.749  1.00 23.32           O  
ATOM    641  CB  VAL A 117     -34.325  -7.269  38.911  1.00 19.71           C  
ATOM    642  CG1 VAL A 117     -35.733  -7.025  39.428  1.00 12.85           C  
ATOM    643  CG2 VAL A 117     -34.043  -8.758  38.722  1.00 18.27           C  
ATOM    644  N   GLU A 118     -35.282  -4.445  37.211  1.00 19.01           N  
ATOM    645  CA  GLU A 118     -35.576  -3.025  37.337  1.00 19.05           C  
ATOM    646  C   GLU A 118     -36.066  -2.685  38.745  1.00 20.98           C  
ATOM    647  O   GLU A 118     -36.518  -3.573  39.483  1.00 16.36           O  
ATOM    648  CB  GLU A 118     -36.626  -2.604  36.300  1.00 24.78           C  
ATOM    649  CG  GLU A 118     -38.066  -3.006  36.661  1.00 33.46           C  
ATOM    650  CD  GLU A 118     -38.407  -4.461  36.311  1.00 42.70           C  
ATOM    651  OE1 GLU A 118     -37.473  -5.293  36.174  1.00 44.72           O  
ATOM    652  OE2 GLU A 118     -39.618  -4.767  36.169  1.00 43.41           O1-
ATOM    653  N   PRO A 119     -35.987  -1.392  39.120  1.00 20.04           N  
ATOM    654  CA  PRO A 119     -36.460  -0.980  40.446  1.00 19.65           C  
ATOM    655  C   PRO A 119     -37.890  -1.465  40.673  1.00 23.57           C  
ATOM    656  O   PRO A 119     -38.748  -1.303  39.801  1.00 27.32           O  
ATOM    657  CB  PRO A 119     -36.416   0.549  40.376  1.00 21.62           C  
ATOM    658  CG  PRO A 119     -35.371   0.849  39.348  1.00 23.20           C  
ATOM    659  CD  PRO A 119     -35.470  -0.258  38.333  1.00 21.59           C  
ATOM    660  N   GLY A 120     -38.130  -2.074  41.829  1.00 20.78           N  
ATOM    661  CA  GLY A 120     -39.444  -2.587  42.176  1.00 17.59           C  
ATOM    662  C   GLY A 120     -39.848  -3.846  41.435  1.00 22.61           C  
ATOM    663  O   GLY A 120     -40.948  -4.363  41.633  1.00 25.93           O  
ATOM    664  N   GLY A 121     -38.960  -4.352  40.587  1.00 24.87           N  
ATOM    665  CA  GLY A 121     -39.298  -5.487  39.747  1.00 24.01           C  
ATOM    666  C   GLY A 121     -39.130  -6.848  40.396  1.00 24.75           C  
ATOM    667  O   GLY A 121     -38.524  -6.981  41.462  1.00 21.21           O  
ATOM    668  N   THR A 122     -39.681  -7.863  39.738  1.00 23.34           N  
ATOM    669  CA  THR A 122     -39.524  -9.243  40.158  1.00 24.54           C  
ATOM    670  C   THR A 122     -39.016 -10.100  38.985  1.00 24.88           C  
ATOM    671  O   THR A 122     -39.263  -9.787  37.817  1.00 19.88           O  
ATOM    672  CB  THR A 122     -40.860  -9.823  40.677  1.00 26.95           C  
ATOM    673  CG2 THR A 122     -41.364  -9.050  41.898  1.00 17.94           C  
ATOM    674  OG1 THR A 122     -41.845  -9.750  39.637  1.00 29.67           O  
ATOM    675  N   ARG A 123     -38.259 -11.145  39.307  1.00 22.70           N  
ATOM    676  CA  ARG A 123     -37.841 -12.151  38.341  1.00 20.69           C  
ATOM    677  C   ARG A 123     -37.618 -13.440  39.103  1.00 22.56           C  
ATOM    678  O   ARG A 123     -37.210 -13.410  40.266  1.00 25.12           O  
ATOM    679  CB  ARG A 123     -36.537 -11.773  37.606  1.00 17.98           C  
ATOM    680  CG  ARG A 123     -36.049 -12.906  36.659  1.00 20.01           C  
ATOM    681  CD  ARG A 123     -34.683 -12.653  35.993  1.00 21.35           C  
ATOM    682  NE  ARG A 123     -34.862 -11.701  34.919  1.00 29.17           N  
ATOM    683  CZ  ARG A 123     -34.807 -11.976  33.622  1.00 27.87           C  
ATOM    684  NH1 ARG A 123     -34.504 -13.188  33.181  1.00 23.53           N1+
ATOM    685  NH2 ARG A 123     -35.024 -11.000  32.761  1.00 33.58           N  
ATOM    686  N   THR A 124     -37.886 -14.568  38.452  1.00 24.71           N  
ATOM    687  CA  THR A 124     -37.490 -15.859  38.995  1.00 25.64           C  
ATOM    688  C   THR A 124     -36.155 -16.243  38.392  1.00 26.92           C  
ATOM    689  O   THR A 124     -36.004 -16.328  37.171  1.00 28.65           O  
ATOM    690  CB  THR A 124     -38.518 -16.971  38.698  1.00 26.31           C  
ATOM    691  CG2 THR A 124     -38.100 -18.280  39.379  1.00 23.20           C  
ATOM    692  OG1 THR A 124     -39.807 -16.580  39.188  1.00 30.14           O  
ATOM    693  N   TYR A 125     -35.174 -16.451  39.255  1.00 22.31           N  
ATOM    694  CA  TYR A 125     -33.891 -16.965  38.813  1.00 18.60           C  
ATOM    695  C   TYR A 125     -33.836 -18.469  39.094  1.00 16.96           C  
ATOM    696  O   TYR A 125     -34.282 -18.938  40.145  1.00 18.38           O  
ATOM    697  CB  TYR A 125     -32.765 -16.263  39.557  1.00 16.16           C  
ATOM    698  CG  TYR A 125     -32.422 -14.845  39.118  1.00 15.35           C  
ATOM    699  CD1 TYR A 125     -31.777 -14.603  37.908  1.00 13.20           C  
ATOM    700  CD2 TYR A 125     -32.684 -13.761  39.947  1.00 14.59           C  
ATOM    701  CE1 TYR A 125     -31.420 -13.319  37.532  1.00 15.44           C  
ATOM    702  CE2 TYR A 125     -32.331 -12.472  39.582  1.00 13.99           C  
ATOM    703  CZ  TYR A 125     -31.697 -12.260  38.378  1.00 17.94           C  
ATOM    704  OH  TYR A 125     -31.347 -10.982  38.012  1.00 18.57           O  
ATOM    705  N   THR A 126     -33.295 -19.233  38.157  1.00 16.49           N  
ATOM    706  CA  THR A 126     -33.213 -20.671  38.343  1.00 13.30           C  
ATOM    707  C   THR A 126     -31.757 -21.135  38.337  1.00 15.51           C  
ATOM    708  O   THR A 126     -31.007 -20.852  37.409  1.00 14.66           O  
ATOM    709  CB  THR A 126     -34.064 -21.414  37.289  1.00 15.32           C  
ATOM    710  CG2 THR A 126     -33.937 -22.934  37.423  1.00 14.21           C  
ATOM    711  OG1 THR A 126     -35.437 -21.057  37.468  1.00 19.07           O  
ATOM    712  N   TRP A 127     -31.363 -21.814  39.411  1.00 16.25           N  
ATOM    713  CA  TRP A 127     -30.055 -22.456  39.511  1.00 13.40           C  
ATOM    714  C   TRP A 127     -30.251 -23.965  39.541  1.00 14.15           C  
ATOM    715  O   TRP A 127     -31.139 -24.467  40.243  1.00 18.34           O  
ATOM    716  CB  TRP A 127     -29.345 -22.054  40.804  1.00 13.04           C  
ATOM    717  CG  TRP A 127     -29.059 -20.605  40.971  1.00 14.62           C  
ATOM    718  CD1 TRP A 127     -29.113 -19.641  40.016  1.00 17.47           C  
ATOM    719  CD2 TRP A 127     -28.657 -19.954  42.181  1.00 16.65           C  
ATOM    720  CE2 TRP A 127     -28.484 -18.588  41.881  1.00 16.12           C  
ATOM    721  CE3 TRP A 127     -28.412 -20.399  43.489  1.00 15.66           C  
ATOM    722  NE1 TRP A 127     -28.781 -18.420  40.553  1.00 17.85           N  
ATOM    723  CZ2 TRP A 127     -28.077 -17.655  42.840  1.00 12.16           C  
ATOM    724  CZ3 TRP A 127     -28.023 -19.477  44.442  1.00 18.82           C  
ATOM    725  CH2 TRP A 127     -27.866 -18.114  44.116  1.00 15.69           C  
ATOM    726  N   ARG A 128     -29.416 -24.688  38.798  1.00 15.71           N  
ATOM    727  CA  ARG A 128     -29.476 -26.147  38.779  1.00 15.26           C  
ATOM    728  C   ARG A 128     -28.148 -26.734  39.196  1.00 16.90           C  
ATOM    729  O   ARG A 128     -27.132 -26.047  39.231  1.00 24.93           O  
ATOM    730  CB  ARG A 128     -29.866 -26.677  37.399  1.00 14.28           C  
ATOM    731  CG  ARG A 128     -31.302 -26.384  37.025  1.00 19.01           C  
ATOM    732  CD  ARG A 128     -31.688 -26.958  35.651  1.00 22.39           C  
ATOM    733  NE  ARG A 128     -32.913 -26.315  35.166  1.00 36.46           N  
ATOM    734  CZ  ARG A 128     -34.150 -26.700  35.483  1.00 46.74           C  
ATOM    735  NH1 ARG A 128     -34.349 -27.753  36.282  1.00 51.27           N1+
ATOM    736  NH2 ARG A 128     -35.195 -26.034  34.996  1.00 45.12           N  
ATOM    737  N   THR A 129     -28.160 -28.016  39.512  1.00 14.50           N  
ATOM    738  CA  THR A 129     -27.004 -28.634  40.118  1.00 15.98           C  
ATOM    739  C   THR A 129     -26.996 -30.109  39.684  1.00 19.86           C  
ATOM    740  O   THR A 129     -28.063 -30.692  39.516  1.00 20.49           O  
ATOM    741  CB  THR A 129     -27.112 -28.420  41.644  1.00 19.21           C  
ATOM    742  CG2 THR A 129     -27.687 -29.602  42.322  1.00  9.81           C  
ATOM    743  OG1 THR A 129     -25.841 -28.100  42.196  1.00 37.46           O  
ATOM    744  N   HIS A 130     -25.817 -30.702  39.462  1.00 21.38           N  
ATOM    745  CA  HIS A 130     -25.729 -32.085  38.948  1.00 18.20           C  
ATOM    746  C   HIS A 130     -24.683 -32.928  39.682  1.00 18.69           C  
ATOM    747  O   HIS A 130     -23.697 -32.391  40.191  1.00 17.10           O  
ATOM    748  CB  HIS A 130     -25.375 -32.078  37.454  1.00 20.09           C  
ATOM    749  CG  HIS A 130     -24.049 -31.445  37.167  1.00 19.49           C  
ATOM    750  CD2 HIS A 130     -22.800 -31.966  37.143  1.00 16.78           C  
ATOM    751  ND1 HIS A 130     -23.907 -30.095  36.917  1.00 18.30           N  
ATOM    752  CE1 HIS A 130     -22.630 -29.817  36.731  1.00 19.61           C  
ATOM    753  NE2 HIS A 130     -21.935 -30.933  36.872  1.00 19.15           N  
ATOM    754  N   VAL A 131     -24.893 -34.247  39.719  1.00 13.65           N  
ATOM    755  CA  VAL A 131     -23.917 -35.176  40.292  1.00 12.98           C  
ATOM    756  C   VAL A 131     -22.816 -35.480  39.267  1.00 15.42           C  
ATOM    757  O   VAL A 131     -23.015 -35.287  38.074  1.00 17.75           O  
ATOM    758  CB  VAL A 131     -24.591 -36.508  40.743  1.00 20.74           C  
ATOM    759  CG1 VAL A 131     -25.841 -36.225  41.562  1.00 11.24           C  
ATOM    760  CG2 VAL A 131     -24.930 -37.399  39.535  1.00 16.64           C  
ATOM    761  N   PRO A 132     -21.646 -35.948  39.727  1.00 16.90           N  
ATOM    762  CA  PRO A 132     -20.571 -36.374  38.813  1.00 17.25           C  
ATOM    763  C   PRO A 132     -20.953 -37.697  38.140  1.00 15.81           C  
ATOM    764  O   PRO A 132     -21.900 -38.312  38.608  1.00 17.32           O  
ATOM    765  CB  PRO A 132     -19.370 -36.600  39.747  1.00 13.76           C  
ATOM    766  CG  PRO A 132     -19.797 -36.054  41.111  1.00 14.97           C  
ATOM    767  CD  PRO A 132     -21.284 -36.138  41.139  1.00 16.81           C  
ATOM    768  N   GLY A 133     -20.259 -38.107  37.076  1.00 18.44           N  
ATOM    769  CA  GLY A 133     -20.477 -39.413  36.447  1.00 15.81           C  
ATOM    770  C   GLY A 133     -19.831 -39.552  35.071  1.00 19.35           C  
ATOM    771  O   GLY A 133     -19.354 -38.571  34.517  1.00 18.92           O  
ATOM    772  N   ARG A 134     -19.807 -40.760  34.508  1.00 24.49           N  
ATOM    773  CA  ARG A 134     -19.204 -40.960  33.182  1.00 23.67           C  
ATOM    774  C   ARG A 134     -20.039 -40.361  32.072  1.00 23.44           C  
ATOM    775  O   ARG A 134     -21.241 -40.572  32.026  1.00 28.64           O  
ATOM    776  CB  ARG A 134     -19.038 -42.443  32.859  1.00 27.95           C  
ATOM    777  CG  ARG A 134     -17.979 -43.149  33.651  1.00 32.78           C  
ATOM    778  CD  ARG A 134     -16.590 -42.861  33.125  1.00 30.44           C  
ATOM    779  NE  ARG A 134     -15.606 -43.236  34.135  1.00 29.58           N  
ATOM    780  CZ  ARG A 134     -14.442 -42.625  34.291  1.00 31.97           C  
ATOM    781  NH1 ARG A 134     -14.120 -41.623  33.484  1.00 27.53           N1+
ATOM    782  NH2 ARG A 134     -13.607 -43.016  35.250  1.00 35.58           N  
ATOM    783  N   ARG A 135     -19.399 -39.612  31.179  1.00 27.68           N  
ATOM    784  CA  ARG A 135     -20.010 -39.225  29.910  1.00 23.92           C  
ATOM    785  C   ARG A 135     -20.001 -40.367  28.899  1.00 25.97           C  
ATOM    786  O   ARG A 135     -19.268 -41.339  29.050  1.00 25.33           O  
ATOM    787  CB  ARG A 135     -19.314 -38.026  29.296  1.00 23.85           C  
ATOM    788  CG  ARG A 135     -19.426 -36.757  30.078  1.00 21.76           C  
ATOM    789  CD  ARG A 135     -18.904 -35.613  29.227  1.00 18.39           C  
ATOM    790  NE  ARG A 135     -18.814 -34.387  30.005  1.00 20.93           N  
ATOM    791  CZ  ARG A 135     -17.805 -34.103  30.823  1.00 21.06           C  
ATOM    792  NH1 ARG A 135     -16.798 -34.965  30.966  1.00 13.51           N1+
ATOM    793  NH2 ARG A 135     -17.802 -32.957  31.496  1.00 22.20           N  
ATOM    794  N   ALA A 136     -20.824 -40.242  27.867  1.00 32.72           N  
ATOM    795  CA  ALA A 136     -20.817 -41.203  26.768  1.00 38.20           C  
ATOM    796  C   ALA A 136     -19.425 -41.388  26.126  1.00 39.05           C  
ATOM    797  O   ALA A 136     -19.119 -42.463  25.616  1.00 38.48           O  
ATOM    798  CB  ALA A 136     -21.842 -40.804  25.720  1.00 37.14           C  
ATOM    799  N   ASP A 137     -18.586 -40.351  26.154  1.00 39.12           N  
ATOM    800  CA  ASP A 137     -17.240 -40.440  25.572  1.00 33.10           C  
ATOM    801  C   ASP A 137     -16.235 -41.096  26.523  1.00 32.54           C  
ATOM    802  O   ASP A 137     -15.054 -41.226  26.206  1.00 32.17           O  
ATOM    803  CB  ASP A 137     -16.728 -39.071  25.082  1.00 32.97           C  
ATOM    804  CG  ASP A 137     -16.497 -38.073  26.216  1.00 36.85           C  
ATOM    805  OD1 ASP A 137     -16.579 -38.462  27.411  1.00 33.03           O  
ATOM    806  OD2 ASP A 137     -16.229 -36.885  25.906  1.00 37.01           O1-
ATOM    807  N   GLY A 138     -16.703 -41.493  27.701  1.00 33.02           N  
ATOM    808  CA  GLY A 138     -15.857 -42.204  28.644  1.00 27.03           C  
ATOM    809  C   GLY A 138     -15.146 -41.318  29.650  1.00 27.16           C  
ATOM    810  O   GLY A 138     -14.468 -41.825  30.558  1.00 27.78           O  
ATOM    811  N   THR A 139     -15.295 -40.001  29.504  1.00 17.31           N  
ATOM    812  CA  THR A 139     -14.657 -39.086  30.435  1.00 20.59           C  
ATOM    813  C   THR A 139     -15.537 -38.897  31.673  1.00 22.31           C  
ATOM    814  O   THR A 139     -16.704 -39.291  31.693  1.00 25.54           O  
ATOM    815  CB  THR A 139     -14.421 -37.711  29.769  1.00 22.99           C  
ATOM    816  CG2 THR A 139     -13.582 -37.865  28.493  1.00 19.39           C  
ATOM    817  OG1 THR A 139     -15.683 -37.117  29.435  1.00 23.68           O  
ATOM    818  N   TRP A 140     -14.996 -38.215  32.669  1.00 16.48           N  
ATOM    819  CA  TRP A 140     -15.669 -38.046  33.943  1.00 16.97           C  
ATOM    820  C   TRP A 140     -16.118 -36.598  34.113  1.00 16.30           C  
ATOM    821  O   TRP A 140     -15.299 -35.685  34.193  1.00 21.85           O  
ATOM    822  CB  TRP A 140     -14.726 -38.450  35.082  1.00 14.59           C  
ATOM    823  CG  TRP A 140     -15.364 -38.406  36.452  1.00 19.27           C  
ATOM    824  CD1 TRP A 140     -15.219 -37.427  37.390  1.00 16.08           C  
ATOM    825  CD2 TRP A 140     -16.239 -39.389  37.028  1.00 18.79           C  
ATOM    826  CE2 TRP A 140     -16.581 -38.937  38.319  1.00 14.39           C  
ATOM    827  CE3 TRP A 140     -16.765 -40.608  36.576  1.00 23.40           C  
ATOM    828  NE1 TRP A 140     -15.943 -37.741  38.518  1.00 14.69           N  
ATOM    829  CZ2 TRP A 140     -17.427 -39.659  39.168  1.00 14.83           C  
ATOM    830  CZ3 TRP A 140     -17.608 -41.325  37.420  1.00 27.41           C  
ATOM    831  CH2 TRP A 140     -17.932 -40.846  38.700  1.00 24.78           C  
ATOM    832  N   ARG A 141     -17.425 -36.393  34.156  1.00 17.38           N  
ATOM    833  CA  ARG A 141     -17.986 -35.069  34.360  1.00 14.67           C  
ATOM    834  C   ARG A 141     -17.981 -34.690  35.839  1.00 17.86           C  
ATOM    835  O   ARG A 141     -18.604 -35.369  36.659  1.00 19.76           O  
ATOM    836  CB  ARG A 141     -19.412 -35.042  33.860  1.00 14.39           C  
ATOM    837  CG  ARG A 141     -20.087 -33.707  34.040  1.00 18.82           C  
ATOM    838  CD  ARG A 141     -21.527 -33.815  33.630  1.00 19.15           C  
ATOM    839  NE  ARG A 141     -22.225 -32.534  33.614  1.00 22.01           N  
ATOM    840  CZ  ARG A 141     -23.550 -32.435  33.585  1.00 22.03           C  
ATOM    841  NH1 ARG A 141     -24.277 -33.546  33.592  1.00 17.13           N1+
ATOM    842  NH2 ARG A 141     -24.148 -31.247  33.571  1.00 19.73           N  
ATOM    843  N   ALA A 142     -17.290 -33.603  36.168  1.00 12.08           N  
ATOM    844  CA  ALA A 142     -17.226 -33.118  37.549  1.00 15.64           C  
ATOM    845  C   ALA A 142     -18.572 -32.599  38.023  1.00 19.13           C  
ATOM    846  O   ALA A 142     -19.274 -31.919  37.278  1.00 20.94           O  
ATOM    847  CB  ALA A 142     -16.176 -32.019  37.675  1.00 19.05           C  
ATOM    848  N   GLY A 143     -18.919 -32.910  39.271  1.00 21.19           N  
ATOM    849  CA  GLY A 143     -20.167 -32.453  39.860  1.00 16.51           C  
ATOM    850  C   GLY A 143     -20.128 -31.000  40.284  1.00 15.02           C  
ATOM    851  O   GLY A 143     -19.067 -30.371  40.235  1.00 14.81           O  
ATOM    852  N   SER A 144     -21.282 -30.477  40.701  1.00 12.62           N  
ATOM    853  CA  SER A 144     -21.423 -29.085  41.143  1.00 13.56           C  
ATOM    854  C   SER A 144     -20.959 -28.886  42.576  1.00 18.02           C  
ATOM    855  O   SER A 144     -20.797 -27.741  43.015  1.00 19.78           O  
ATOM    856  CB  SER A 144     -22.892 -28.628  41.078  1.00 13.29           C  
ATOM    857  OG  SER A 144     -23.469 -28.758  39.789  1.00 16.74           O  
ATOM    858  N   ALA A 145     -20.789 -29.982  43.323  1.00 16.51           N  
ATOM    859  CA  ALA A 145     -20.497 -29.876  44.757  1.00 13.80           C  
ATOM    860  C   ALA A 145     -19.311 -28.958  45.006  1.00 14.57           C  
ATOM    861  O   ALA A 145     -18.286 -29.042  44.317  1.00 19.60           O  
ATOM    862  CB  ALA A 145     -20.241 -31.247  45.378  1.00 11.80           C  
ATOM    863  N   GLY A 146     -19.455 -28.070  45.983  1.00 10.12           N  
ATOM    864  CA  GLY A 146     -18.358 -27.196  46.352  1.00 13.57           C  
ATOM    865  C   GLY A 146     -18.793 -25.974  47.129  1.00 12.78           C  
ATOM    866  O   GLY A 146     -19.964 -25.818  47.467  1.00 12.51           O  
ATOM    867  N   TYR A 147     -17.828 -25.114  47.424  1.00 11.96           N  
ATOM    868  CA  TYR A 147     -18.101 -23.851  48.075  1.00 11.92           C  
ATOM    869  C   TYR A 147     -18.126 -22.746  47.031  1.00 13.02           C  
ATOM    870  O   TYR A 147     -17.114 -22.440  46.411  1.00 14.95           O  
ATOM    871  CB  TYR A 147     -17.041 -23.567  49.124  1.00  9.01           C  
ATOM    872  CG  TYR A 147     -17.099 -24.508  50.296  1.00 15.66           C  
ATOM    873  CD1 TYR A 147     -17.952 -24.254  51.370  1.00 15.23           C  
ATOM    874  CD2 TYR A 147     -16.310 -25.661  50.334  1.00 16.42           C  
ATOM    875  CE1 TYR A 147     -18.012 -25.117  52.472  1.00 17.39           C  
ATOM    876  CE2 TYR A 147     -16.366 -26.535  51.426  1.00 17.86           C  
ATOM    877  CZ  TYR A 147     -17.221 -26.251  52.490  1.00 20.45           C  
ATOM    878  OH  TYR A 147     -17.284 -27.092  53.571  1.00 20.37           O  
ATOM    879  N   TRP A 148     -19.299 -22.160  46.847  1.00 12.63           N  
ATOM    880  CA  TRP A 148     -19.536 -21.166  45.816  1.00  9.46           C  
ATOM    881  C   TRP A 148     -20.159 -19.884  46.395  1.00 12.11           C  
ATOM    882  O   TRP A 148     -20.255 -19.717  47.604  1.00 19.57           O  
ATOM    883  CB  TRP A 148     -20.470 -21.771  44.773  1.00 12.96           C  
ATOM    884  CG  TRP A 148     -19.982 -23.047  44.184  1.00 15.33           C  
ATOM    885  CD1 TRP A 148     -20.452 -24.302  44.442  1.00 17.32           C  
ATOM    886  CD2 TRP A 148     -18.932 -23.200  43.217  1.00 10.45           C  
ATOM    887  CE2 TRP A 148     -18.826 -24.581  42.929  1.00 17.17           C  
ATOM    888  CE3 TRP A 148     -18.076 -22.309  42.568  1.00 11.29           C  
ATOM    889  NE1 TRP A 148     -19.761 -25.233  43.692  1.00 16.99           N  
ATOM    890  CZ2 TRP A 148     -17.895 -25.091  42.020  1.00 13.13           C  
ATOM    891  CZ3 TRP A 148     -17.153 -22.817  41.650  1.00 16.58           C  
ATOM    892  CH2 TRP A 148     -17.070 -24.195  41.390  1.00 15.06           C  
ATOM    893  N   HIS A 149     -20.567 -18.960  45.536  1.00 14.84           N  
ATOM    894  CA  HIS A 149     -21.117 -17.705  46.021  1.00 15.21           C  
ATOM    895  C   HIS A 149     -21.961 -17.025  44.950  1.00 15.11           C  
ATOM    896  O   HIS A 149     -21.866 -17.372  43.766  1.00 16.32           O  
ATOM    897  CB  HIS A 149     -19.996 -16.782  46.522  1.00 13.76           C  
ATOM    898  CG  HIS A 149     -18.990 -16.418  45.471  1.00 18.43           C  
ATOM    899  CD2 HIS A 149     -17.919 -17.096  44.986  1.00 18.62           C  
ATOM    900  ND1 HIS A 149     -19.024 -15.217  44.791  1.00 14.18           N  
ATOM    901  CE1 HIS A 149     -18.017 -15.167  43.937  1.00 12.58           C  
ATOM    902  NE2 HIS A 149     -17.334 -16.296  44.031  1.00 19.66           N  
ATOM    903  N   TYR A 150     -22.797 -16.082  45.384  1.00  8.71           N  
ATOM    904  CA  TYR A 150     -23.620 -15.265  44.493  1.00 10.98           C  
ATOM    905  C   TYR A 150     -23.417 -13.783  44.813  1.00 17.09           C  
ATOM    906  O   TYR A 150     -23.176 -13.419  45.959  1.00 19.80           O  
ATOM    907  CB  TYR A 150     -25.111 -15.623  44.637  1.00 11.57           C  
ATOM    908  CG  TYR A 150     -25.680 -15.362  46.031  1.00 11.87           C  
ATOM    909  CD1 TYR A 150     -25.709 -16.370  46.994  1.00  9.59           C  
ATOM    910  CD2 TYR A 150     -26.180 -14.107  46.381  1.00 15.17           C  
ATOM    911  CE1 TYR A 150     -26.223 -16.135  48.275  1.00 13.44           C  
ATOM    912  CE2 TYR A 150     -26.696 -13.863  47.651  1.00 18.91           C  
ATOM    913  CZ  TYR A 150     -26.720 -14.884  48.596  1.00 17.30           C  
ATOM    914  OH  TYR A 150     -27.227 -14.646  49.865  1.00 14.36           O  
ATOM    915  N   HIS A 151     -23.525 -12.927  43.804  1.00 16.39           N  
ATOM    916  CA  HIS A 151     -23.411 -11.494  44.030  1.00 15.13           C  
ATOM    917  C   HIS A 151     -24.104 -10.716  42.926  1.00 16.31           C  
ATOM    918  O   HIS A 151     -24.543 -11.295  41.925  1.00 17.87           O  
ATOM    919  CB  HIS A 151     -21.940 -11.087  44.067  1.00 10.53           C  
ATOM    920  CG  HIS A 151     -21.183 -11.429  42.821  1.00  8.44           C  
ATOM    921  CD2 HIS A 151     -20.405 -12.497  42.513  1.00 10.18           C  
ATOM    922  ND1 HIS A 151     -21.172 -10.615  41.705  1.00 11.51           N  
ATOM    923  CE1 HIS A 151     -20.414 -11.162  40.770  1.00  9.82           C  
ATOM    924  NE2 HIS A 151     -19.942 -12.308  41.232  1.00  9.59           N  
ATOM    925  N   ASP A 152     -24.154  -9.398  43.082  1.00 12.94           N  
ATOM    926  CA  ASP A 152     -24.714  -8.538  42.042  1.00 13.75           C  
ATOM    927  C   ASP A 152     -23.730  -8.333  40.885  1.00 16.37           C  
ATOM    928  O   ASP A 152     -22.515  -8.257  41.093  1.00 18.50           O  
ATOM    929  CB  ASP A 152     -25.113  -7.195  42.611  1.00 14.80           C  
ATOM    930  CG  ASP A 152     -25.210  -6.138  41.541  1.00 23.41           C  
ATOM    931  OD1 ASP A 152     -26.134  -6.248  40.700  1.00 23.61           O  
ATOM    932  OD2 ASP A 152     -24.356  -5.220  41.534  1.00 16.19           O1-
ATOM    933  N   HIS A 153     -24.242  -8.370  39.663  1.00 10.67           N  
ATOM    934  CA  HIS A 153     -23.436  -8.073  38.481  1.00 15.13           C  
ATOM    935  C   HIS A 153     -23.752  -6.741  37.806  1.00 17.54           C  
ATOM    936  O   HIS A 153     -23.218  -6.437  36.740  1.00 18.16           O  
ATOM    937  CB  HIS A 153     -23.571  -9.223  37.483  1.00 15.93           C  
ATOM    938  CG  HIS A 153     -22.313  -9.538  36.742  1.00 16.39           C  
ATOM    939  CD2 HIS A 153     -21.484 -10.607  36.804  1.00 16.48           C  
ATOM    940  ND1 HIS A 153     -21.791  -8.705  35.774  1.00 20.71           N  
ATOM    941  CE1 HIS A 153     -20.690  -9.243  35.279  1.00 11.76           C  
ATOM    942  NE2 HIS A 153     -20.481 -10.395  35.888  1.00 14.32           N  
ATOM    943  N   VAL A 154     -24.751  -6.045  38.324  1.00 14.05           N  
ATOM    944  CA  VAL A 154     -25.247  -4.843  37.660  1.00 19.41           C  
ATOM    945  C   VAL A 154     -25.086  -3.455  38.324  1.00 26.07           C  
ATOM    946  O   VAL A 154     -25.279  -2.420  37.675  1.00 23.90           O  
ATOM    947  CB  VAL A 154     -26.713  -5.112  37.276  1.00 20.29           C  
ATOM    948  CG1 VAL A 154     -27.482  -3.844  37.130  1.00 25.43           C  
ATOM    949  CG2 VAL A 154     -26.751  -5.983  36.030  1.00 17.27           C  
ATOM    950  N   VAL A 155     -24.704  -3.416  39.597  1.00 24.05           N  
ATOM    951  CA  VAL A 155     -24.730  -2.142  40.315  1.00 19.78           C  
ATOM    952  C   VAL A 155     -23.373  -1.451  40.265  1.00 15.83           C  
ATOM    953  O   VAL A 155     -22.352  -2.046  40.576  1.00 19.14           O  
ATOM    954  CB  VAL A 155     -25.163  -2.284  41.793  1.00 20.45           C  
ATOM    955  CG1 VAL A 155     -25.014  -0.950  42.517  1.00 17.24           C  
ATOM    956  CG2 VAL A 155     -26.586  -2.805  41.903  1.00 19.58           C  
ATOM    957  N   GLY A 156     -23.401  -0.199  39.830  1.00 11.38           N  
ATOM    958  CA  GLY A 156     -22.267   0.700  39.720  1.00 15.56           C  
ATOM    959  C   GLY A 156     -21.539   0.557  38.390  1.00 20.02           C  
ATOM    960  O   GLY A 156     -21.194   1.556  37.769  1.00 22.22           O  
ATOM    961  N   THR A 157     -21.446  -0.672  37.888  1.00 18.15           N  
ATOM    962  CA  THR A 157     -20.954  -0.951  36.543  1.00 18.63           C  
ATOM    963  C   THR A 157     -21.605  -2.254  36.105  1.00 22.52           C  
ATOM    964  O   THR A 157     -22.277  -2.919  36.896  1.00 19.40           O  
ATOM    965  CB  THR A 157     -19.414  -1.161  36.458  1.00 21.04           C  
ATOM    966  CG2 THR A 157     -18.623  -0.029  37.148  1.00 17.29           C  
ATOM    967  OG1 THR A 157     -19.056  -2.440  37.004  1.00 19.80           O  
ATOM    968  N   GLU A 158     -21.352  -2.655  34.868  1.00 23.07           N  
ATOM    969  CA  GLU A 158     -21.943  -3.877  34.355  1.00 26.61           C  
ATOM    970  C   GLU A 158     -21.108  -5.067  34.815  1.00 22.18           C  
ATOM    971  O   GLU A 158     -21.334  -6.195  34.391  1.00 21.19           O  
ATOM    972  CB  GLU A 158     -22.061  -3.841  32.830  1.00 26.97           C  
ATOM    973  CG  GLU A 158     -20.734  -3.909  32.102  1.00 29.83           C  
ATOM    974  CD  GLU A 158     -19.945  -2.609  32.176  1.00 39.58           C  
ATOM    975  OE1 GLU A 158     -20.505  -1.574  32.619  1.00 40.67           O  
ATOM    976  OE2 GLU A 158     -18.757  -2.627  31.778  1.00 42.90           O1-
ATOM    977  N   HIS A 159     -20.087  -4.787  35.619  1.00 21.10           N  
ATOM    978  CA  HIS A 159     -19.371  -5.825  36.359  1.00 17.65           C  
ATOM    979  C   HIS A 159     -19.724  -5.960  37.829  1.00 17.71           C  
ATOM    980  O   HIS A 159     -19.093  -6.729  38.558  1.00 15.99           O  
ATOM    981  CB  HIS A 159     -17.884  -5.723  36.110  1.00 16.25           C  
ATOM    982  CG  HIS A 159     -17.556  -5.887  34.668  1.00 22.70           C  
ATOM    983  CD2 HIS A 159     -17.225  -4.983  33.719  1.00 23.60           C  
ATOM    984  ND1 HIS A 159     -17.667  -7.099  34.024  1.00 24.04           N  
ATOM    985  CE1 HIS A 159     -17.371  -6.945  32.747  1.00 21.09           C  
ATOM    986  NE2 HIS A 159     -17.093  -5.672  32.538  1.00 27.38           N  
ATOM    987  N   GLY A 160     -20.709  -5.182  38.264  1.00 13.01           N  
ATOM    988  CA  GLY A 160     -21.228  -5.300  39.612  1.00 14.71           C  
ATOM    989  C   GLY A 160     -20.293  -4.693  40.636  1.00 15.35           C  
ATOM    990  O   GLY A 160     -20.431  -4.939  41.836  1.00 12.26           O  
ATOM    991  N   THR A 161     -19.347  -3.885  40.168  1.00 15.00           N  
ATOM    992  CA  THR A 161     -18.338  -3.337  41.065  1.00 13.15           C  
ATOM    993  C   THR A 161     -18.958  -2.599  42.245  1.00 17.03           C  
ATOM    994  O   THR A 161     -18.490  -2.731  43.378  1.00 22.24           O  
ATOM    995  CB  THR A 161     -17.344  -2.446  40.322  1.00 12.82           C  
ATOM    996  CG2 THR A 161     -16.405  -1.741  41.319  1.00  6.87           C  
ATOM    997  OG1 THR A 161     -16.572  -3.261  39.437  1.00 13.77           O  
ATOM    998  N   GLY A 162     -20.017  -1.835  41.982  1.00 15.80           N  
ATOM    999  CA  GLY A 162     -20.682  -1.064  43.023  1.00 10.47           C  
ATOM   1000  C   GLY A 162     -21.498  -1.944  43.956  1.00 16.52           C  
ATOM   1001  O   GLY A 162     -21.490  -1.746  45.178  1.00 12.86           O  
ATOM   1002  N   GLY A 163     -22.193  -2.928  43.377  1.00 14.45           N  
ATOM   1003  CA  GLY A 163     -23.026  -3.838  44.140  1.00 12.43           C  
ATOM   1004  C   GLY A 163     -22.206  -4.631  45.138  1.00 17.00           C  
ATOM   1005  O   GLY A 163     -22.566  -4.763  46.312  1.00 15.27           O  
ATOM   1006  N   ILE A 164     -21.086  -5.158  44.664  1.00 13.20           N  
ATOM   1007  CA  ILE A 164     -20.210  -5.928  45.514  1.00 17.04           C  
ATOM   1008  C   ILE A 164     -19.651  -5.014  46.603  1.00 18.13           C  
ATOM   1009  O   ILE A 164     -19.675  -5.350  47.790  1.00 12.52           O  
ATOM   1010  CB  ILE A 164     -19.084  -6.590  44.690  1.00 18.85           C  
ATOM   1011  CG1 ILE A 164     -19.674  -7.688  43.797  1.00 15.89           C  
ATOM   1012  CG2 ILE A 164     -18.001  -7.141  45.609  1.00 18.20           C  
ATOM   1013  CD1 ILE A 164     -18.773  -8.113  42.608  1.00  8.27           C  
ATOM   1014  N   ARG A 165     -19.171  -3.841  46.214  1.00 16.67           N  
ATOM   1015  CA  ARG A 165     -18.611  -2.952  47.216  1.00 19.52           C  
ATOM   1016  C   ARG A 165     -19.678  -2.669  48.275  1.00 19.36           C  
ATOM   1017  O   ARG A 165     -19.366  -2.591  49.462  1.00 21.02           O  
ATOM   1018  CB  ARG A 165     -18.098  -1.652  46.593  1.00 22.67           C  
ATOM   1019  CG  ARG A 165     -17.511  -0.685  47.610  1.00 25.73           C  
ATOM   1020  CD  ARG A 165     -17.248   0.684  47.010  1.00 28.56           C  
ATOM   1021  NE  ARG A 165     -16.433   0.600  45.804  1.00 29.08           N  
ATOM   1022  CZ  ARG A 165     -16.789   1.108  44.627  1.00 28.95           C  
ATOM   1023  NH1 ARG A 165     -17.948   1.747  44.495  1.00 26.05           N1+
ATOM   1024  NH2 ARG A 165     -15.983   0.981  43.581  1.00 28.78           N  
ATOM   1025  N   ASN A 166     -20.935  -2.542  47.840  1.00 15.38           N  
ATOM   1026  CA  ASN A 166     -22.034  -2.137  48.737  1.00 14.66           C  
ATOM   1027  C   ASN A 166     -22.529  -3.239  49.669  1.00 17.85           C  
ATOM   1028  O   ASN A 166     -23.236  -2.959  50.649  1.00 15.79           O  
ATOM   1029  CB  ASN A 166     -23.223  -1.565  47.947  1.00 11.13           C  
ATOM   1030  CG  ASN A 166     -22.934  -0.188  47.358  1.00 16.59           C  
ATOM   1031  ND2 ASN A 166     -23.797   0.263  46.445  1.00 13.11           N  
ATOM   1032  OD1 ASN A 166     -21.949   0.460  47.720  1.00 14.24           O  
ATOM   1033  N   GLY A 167     -22.107  -4.477  49.395  1.00 13.45           N  
ATOM   1034  CA  GLY A 167     -22.556  -5.629  50.149  1.00  9.21           C  
ATOM   1035  C   GLY A 167     -23.479  -6.662  49.519  1.00 18.14           C  
ATOM   1036  O   GLY A 167     -23.974  -7.542  50.246  1.00 14.81           O  
ATOM   1037  N   LEU A 168     -23.708  -6.625  48.201  1.00 14.11           N  
ATOM   1038  CA  LEU A 168     -24.600  -7.654  47.670  1.00 16.59           C  
ATOM   1039  C   LEU A 168     -23.775  -8.873  47.248  1.00 17.36           C  
ATOM   1040  O   LEU A 168     -23.379  -9.019  46.095  1.00 14.69           O  
ATOM   1041  CB  LEU A 168     -25.325  -7.098  46.450  1.00 15.59           C  
ATOM   1042  CG  LEU A 168     -26.350  -5.981  46.718  1.00 18.07           C  
ATOM   1043  CD1 LEU A 168     -26.537  -5.085  45.495  1.00 15.93           C  
ATOM   1044  CD2 LEU A 168     -27.698  -6.555  47.203  1.00  7.43           C  
ATOM   1045  N   TYR A 169     -23.634  -9.795  48.191  1.00 12.99           N  
ATOM   1046  CA  TYR A 169     -22.918 -11.041  48.001  1.00 14.79           C  
ATOM   1047  C   TYR A 169     -23.307 -11.998  49.121  1.00 16.70           C  
ATOM   1048  O   TYR A 169     -23.701 -11.571  50.214  1.00 10.95           O  
ATOM   1049  CB  TYR A 169     -21.403 -10.820  47.984  1.00 12.45           C  
ATOM   1050  CG  TYR A 169     -20.829 -10.101  49.195  1.00 15.11           C  
ATOM   1051  CD1 TYR A 169     -20.741 -10.730  50.429  1.00 13.42           C  
ATOM   1052  CD2 TYR A 169     -20.339  -8.800  49.091  1.00 15.06           C  
ATOM   1053  CE1 TYR A 169     -20.204 -10.081  51.535  1.00  6.54           C  
ATOM   1054  CE2 TYR A 169     -19.809  -8.145  50.185  1.00  7.99           C  
ATOM   1055  CZ  TYR A 169     -19.743  -8.800  51.407  1.00 12.54           C  
ATOM   1056  OH  TYR A 169     -19.217  -8.169  52.510  1.00 14.68           O  
ATOM   1057  N   GLY A 170     -23.145 -13.289  48.874  1.00 12.51           N  
ATOM   1058  CA  GLY A 170     -23.479 -14.276  49.875  1.00 15.64           C  
ATOM   1059  C   GLY A 170     -23.044 -15.649  49.427  1.00 13.22           C  
ATOM   1060  O   GLY A 170     -22.757 -15.862  48.244  1.00 12.78           O  
ATOM   1061  N   PRO A 171     -22.961 -16.581  50.382  1.00 10.00           N  
ATOM   1062  CA  PRO A 171     -22.435 -17.930  50.143  1.00 14.14           C  
ATOM   1063  C   PRO A 171     -23.444 -18.932  49.550  1.00 15.72           C  
ATOM   1064  O   PRO A 171     -24.638 -18.863  49.857  1.00 18.53           O  
ATOM   1065  CB  PRO A 171     -21.991 -18.370  51.542  1.00  9.72           C  
ATOM   1066  CG  PRO A 171     -22.977 -17.681  52.472  1.00 12.61           C  
ATOM   1067  CD  PRO A 171     -23.424 -16.394  51.768  1.00  4.47           C  
ATOM   1068  N   VAL A 172     -22.940 -19.878  48.755  1.00 14.11           N  
ATOM   1069  CA  VAL A 172     -23.706 -21.038  48.308  1.00 16.99           C  
ATOM   1070  C   VAL A 172     -22.893 -22.298  48.547  1.00 17.05           C  
ATOM   1071  O   VAL A 172     -21.747 -22.396  48.113  1.00 16.84           O  
ATOM   1072  CB  VAL A 172     -24.020 -21.005  46.793  1.00 18.93           C  
ATOM   1073  CG1 VAL A 172     -24.925 -22.198  46.418  1.00 21.06           C  
ATOM   1074  CG2 VAL A 172     -24.670 -19.715  46.413  1.00 11.70           C  
ATOM   1075  N   ILE A 173     -23.486 -23.269  49.225  1.00 14.28           N  
ATOM   1076  CA  ILE A 173     -22.835 -24.554  49.432  1.00 13.08           C  
ATOM   1077  C   ILE A 173     -23.632 -25.654  48.746  1.00 13.05           C  
ATOM   1078  O   ILE A 173     -24.840 -25.766  48.924  1.00 15.40           O  
ATOM   1079  CB  ILE A 173     -22.716 -24.896  50.928  1.00 14.12           C  
ATOM   1080  CG1 ILE A 173     -21.834 -23.878  51.648  1.00 12.52           C  
ATOM   1081  CG2 ILE A 173     -22.131 -26.276  51.102  1.00 12.48           C  
ATOM   1082  CD1 ILE A 173     -21.818 -24.055  53.165  1.00 15.02           C  
ATOM   1083  N   VAL A 174     -22.952 -26.459  47.951  1.00 14.20           N  
ATOM   1084  CA  VAL A 174     -23.577 -27.596  47.314  1.00 15.05           C  
ATOM   1085  C   VAL A 174     -22.877 -28.836  47.843  1.00 16.24           C  
ATOM   1086  O   VAL A 174     -21.654 -28.930  47.782  1.00 18.44           O  
ATOM   1087  CB  VAL A 174     -23.458 -27.504  45.785  1.00 16.70           C  
ATOM   1088  CG1 VAL A 174     -24.052 -28.744  45.123  1.00 11.64           C  
ATOM   1089  CG2 VAL A 174     -24.151 -26.226  45.294  1.00 12.17           C  
ATOM   1090  N   ARG A 175     -23.653 -29.775  48.380  1.00 10.48           N  
ATOM   1091  CA  ARG A 175     -23.094 -30.937  49.064  1.00 12.44           C  
ATOM   1092  C   ARG A 175     -23.166 -32.143  48.163  1.00 17.22           C  
ATOM   1093  O   ARG A 175     -24.209 -32.395  47.560  1.00 16.54           O  
ATOM   1094  CB  ARG A 175     -23.924 -31.277  50.307  1.00 13.13           C  
ATOM   1095  CG  ARG A 175     -24.133 -30.158  51.282  1.00 10.87           C  
ATOM   1096  CD  ARG A 175     -23.006 -30.069  52.278  1.00 18.43           C  
ATOM   1097  NE  ARG A 175     -23.313 -29.114  53.342  1.00 24.17           N  
ATOM   1098  CZ  ARG A 175     -22.389 -28.492  54.069  1.00 20.26           C  
ATOM   1099  NH1 ARG A 175     -21.092 -28.729  53.856  1.00 14.87           N1+
ATOM   1100  NH2 ARG A 175     -22.760 -27.640  55.012  1.00 17.82           N  
ATOM   1101  N   ARG A 176     -22.078 -32.905  48.084  1.00 17.00           N  
ATOM   1102  CA  ARG A 176     -22.138 -34.210  47.439  1.00 16.90           C  
ATOM   1103  C   ARG A 176     -22.751 -35.214  48.413  1.00 14.09           C  
ATOM   1104  O   ARG A 176     -22.528 -35.137  49.621  1.00  9.75           O  
ATOM   1105  CB  ARG A 176     -20.747 -34.688  47.009  1.00 14.73           C  
ATOM   1106  CG  ARG A 176     -20.717 -36.108  46.433  1.00 14.05           C  
ATOM   1107  CD  ARG A 176     -19.633 -36.231  45.361  1.00 14.10           C  
ATOM   1108  NE  ARG A 176     -19.733 -35.108  44.436  1.00 18.50           N  
ATOM   1109  CZ  ARG A 176     -18.696 -34.434  43.961  1.00 19.72           C  
ATOM   1110  NH1 ARG A 176     -17.460 -34.786  44.304  1.00 17.25           N1+
ATOM   1111  NH2 ARG A 176     -18.898 -33.399  43.148  1.00 15.92           N  
ATOM   1112  N   LYS A 177     -23.505 -36.165  47.883  1.00 15.52           N  
ATOM   1113  CA  LYS A 177     -24.103 -37.195  48.718  1.00 18.44           C  
ATOM   1114  C   LYS A 177     -23.026 -37.881  49.550  1.00 21.83           C  
ATOM   1115  O   LYS A 177     -22.032 -38.363  49.016  1.00 25.63           O  
ATOM   1116  CB  LYS A 177     -24.805 -38.214  47.836  1.00 13.73           C  
ATOM   1117  CG  LYS A 177     -25.371 -39.425  48.563  1.00 20.41           C  
ATOM   1118  CD  LYS A 177     -26.237 -40.211  47.593  1.00 30.61           C  
ATOM   1119  CE  LYS A 177     -25.927 -41.691  47.607  1.00 39.18           C  
ATOM   1120  NZ  LYS A 177     -26.647 -42.357  48.718  1.00 45.09           N1+
ATOM   1121  N   GLY A 178     -23.219 -37.917  50.862  1.00 21.07           N  
ATOM   1122  CA  GLY A 178     -22.221 -38.492  51.750  1.00 17.71           C  
ATOM   1123  C   GLY A 178     -21.212 -37.499  52.339  1.00 19.23           C  
ATOM   1124  O   GLY A 178     -20.389 -37.898  53.166  1.00 15.05           O  
ATOM   1125  N   ASP A 179     -21.253 -36.228  51.924  1.00 17.01           N  
ATOM   1126  CA  ASP A 179     -20.393 -35.207  52.543  1.00 16.25           C  
ATOM   1127  C   ASP A 179     -20.716 -35.066  54.028  1.00 17.64           C  
ATOM   1128  O   ASP A 179     -21.883 -35.145  54.447  1.00 18.05           O  
ATOM   1129  CB  ASP A 179     -20.528 -33.849  51.858  1.00 15.37           C  
ATOM   1130  CG  ASP A 179     -19.762 -33.774  50.546  1.00 21.82           C  
ATOM   1131  OD1 ASP A 179     -18.997 -34.710  50.240  1.00 25.07           O  
ATOM   1132  OD2 ASP A 179     -19.913 -32.767  49.821  1.00 25.31           O1-
ATOM   1133  N   VAL A 180     -19.676 -34.893  54.826  1.00 13.30           N  
ATOM   1134  CA  VAL A 180     -19.849 -34.699  56.250  1.00 14.36           C  
ATOM   1135  C   VAL A 180     -20.540 -33.363  56.498  1.00 13.68           C  
ATOM   1136  O   VAL A 180     -20.150 -32.346  55.929  1.00 15.99           O  
ATOM   1137  CB  VAL A 180     -18.482 -34.734  56.955  1.00 19.49           C  
ATOM   1138  CG1 VAL A 180     -18.640 -34.416  58.431  1.00 18.23           C  
ATOM   1139  CG2 VAL A 180     -17.833 -36.106  56.761  1.00 22.26           C  
ATOM   1140  N   LEU A 181     -21.582 -33.373  57.324  1.00 14.53           N  
ATOM   1141  CA  LEU A 181     -22.304 -32.150  57.695  1.00 20.42           C  
ATOM   1142  C   LEU A 181     -21.779 -31.533  59.000  1.00 21.11           C  
ATOM   1143  O   LEU A 181     -21.470 -32.258  59.946  1.00 18.17           O  
ATOM   1144  CB  LEU A 181     -23.804 -32.439  57.822  1.00 20.78           C  
ATOM   1145  CG  LEU A 181     -24.545 -32.902  56.563  1.00 19.13           C  
ATOM   1146  CD1 LEU A 181     -25.988 -33.253  56.901  1.00 16.02           C  
ATOM   1147  CD2 LEU A 181     -24.500 -31.825  55.492  1.00 21.03           C  
ATOM   1148  N   PRO A 182     -21.697 -30.194  59.070  1.00 17.86           N  
ATOM   1149  CA  PRO A 182     -21.133 -29.598  60.286  1.00 16.74           C  
ATOM   1150  C   PRO A 182     -22.213 -29.339  61.325  1.00 19.31           C  
ATOM   1151  O   PRO A 182     -23.384 -29.503  61.014  1.00 20.02           O  
ATOM   1152  CB  PRO A 182     -20.604 -28.254  59.781  1.00 14.64           C  
ATOM   1153  CG  PRO A 182     -21.611 -27.865  58.744  1.00 18.14           C  
ATOM   1154  CD  PRO A 182     -22.022 -29.174  58.058  1.00 16.93           C  
ATOM   1155  N   ASP A 183     -21.833 -28.899  62.524  1.00 14.42           N  
ATOM   1156  CA  ASP A 183     -22.821 -28.470  63.512  1.00 16.67           C  
ATOM   1157  C   ASP A 183     -23.309 -27.057  63.176  1.00 21.73           C  
ATOM   1158  O   ASP A 183     -24.476 -26.730  63.382  1.00 22.59           O  
ATOM   1159  CB  ASP A 183     -22.230 -28.491  64.923  1.00 20.56           C  
ATOM   1160  CG  ASP A 183     -21.863 -29.891  65.381  1.00 27.48           C  
ATOM   1161  OD1 ASP A 183     -22.593 -30.838  65.025  1.00 32.52           O  
ATOM   1162  OD2 ASP A 183     -20.842 -30.051  66.086  1.00 27.31           O1-
ATOM   1163  N   ARG A 184     -22.405 -26.226  62.661  1.00 21.56           N  
ATOM   1164  CA  ARG A 184     -22.725 -24.840  62.315  1.00 25.18           C  
ATOM   1165  C   ARG A 184     -21.812 -24.361  61.207  1.00 18.43           C  
ATOM   1166  O   ARG A 184     -20.709 -24.859  61.063  1.00 14.99           O  
ATOM   1167  CB  ARG A 184     -22.537 -23.923  63.521  1.00 31.29           C  
ATOM   1168  CG  ARG A 184     -23.634 -24.054  64.541  1.00 41.89           C  
ATOM   1169  CD  ARG A 184     -23.330 -23.210  65.747  1.00 42.04           C  
ATOM   1170  NE  ARG A 184     -21.965 -23.442  66.172  1.00 38.15           N  
ATOM   1171  CZ  ARG A 184     -21.602 -24.387  67.032  1.00 33.41           C  
ATOM   1172  NH1 ARG A 184     -22.507 -25.195  67.576  1.00 34.60           N1+
ATOM   1173  NH2 ARG A 184     -20.327 -24.515  67.352  1.00 26.01           N  
ATOM   1174  N   THR A 185     -22.274 -23.382  60.440  1.00 18.81           N  
ATOM   1175  CA  THR A 185     -21.480 -22.790  59.376  1.00 15.32           C  
ATOM   1176  C   THR A 185     -21.350 -21.291  59.594  1.00 16.97           C  
ATOM   1177  O   THR A 185     -22.334 -20.615  59.908  1.00 18.33           O  
ATOM   1178  CB  THR A 185     -22.133 -23.048  58.006  1.00 19.13           C  
ATOM   1179  CG2 THR A 185     -21.337 -22.382  56.889  1.00 17.74           C  
ATOM   1180  OG1 THR A 185     -22.184 -24.458  57.771  1.00 19.92           O  
ATOM   1181  N   HIS A 186     -20.138 -20.772  59.429  1.00 16.52           N  
ATOM   1182  CA  HIS A 186     -19.900 -19.328  59.482  1.00 16.98           C  
ATOM   1183  C   HIS A 186     -19.333 -18.854  58.150  1.00 17.23           C  
ATOM   1184  O   HIS A 186     -18.559 -19.561  57.511  1.00 18.50           O  
ATOM   1185  CB  HIS A 186     -18.905 -18.971  60.593  1.00 16.68           C  
ATOM   1186  CG  HIS A 186     -19.341 -19.402  61.957  1.00 22.15           C  
ATOM   1187  CD2 HIS A 186     -18.846 -20.344  62.795  1.00 17.21           C  
ATOM   1188  ND1 HIS A 186     -20.423 -18.842  62.605  1.00 17.18           N  
ATOM   1189  CE1 HIS A 186     -20.578 -19.426  63.778  1.00 12.82           C  
ATOM   1190  NE2 HIS A 186     -19.636 -20.340  63.918  1.00 19.17           N  
ATOM   1191  N   THR A 187     -19.698 -17.646  57.747  1.00 14.51           N  
ATOM   1192  CA  THR A 187     -19.204 -17.093  56.498  1.00 15.44           C  
ATOM   1193  C   THR A 187     -18.264 -15.901  56.730  1.00 17.44           C  
ATOM   1194  O   THR A 187     -18.606 -14.951  57.428  1.00 18.08           O  
ATOM   1195  CB  THR A 187     -20.369 -16.705  55.570  1.00 17.54           C  
ATOM   1196  CG2 THR A 187     -19.853 -15.996  54.328  1.00 23.82           C  
ATOM   1197  OG1 THR A 187     -21.058 -17.894  55.169  1.00 19.42           O  
ATOM   1198  N   ILE A 188     -17.076 -15.968  56.137  1.00 15.44           N  
ATOM   1199  CA  ILE A 188     -16.095 -14.897  56.244  1.00 11.95           C  
ATOM   1200  C   ILE A 188     -15.773 -14.359  54.850  1.00 13.22           C  
ATOM   1201  O   ILE A 188     -15.223 -15.074  54.013  1.00 16.90           O  
ATOM   1202  CB  ILE A 188     -14.806 -15.404  56.921  1.00  9.19           C  
ATOM   1203  CG1 ILE A 188     -15.096 -15.869  58.346  1.00 10.52           C  
ATOM   1204  CG2 ILE A 188     -13.745 -14.321  56.927  1.00 10.57           C  
ATOM   1205  CD1 ILE A 188     -13.935 -16.638  59.032  1.00  7.51           C  
ATOM   1206  N   VAL A 189     -16.133 -13.106  54.594  1.00 16.30           N  
ATOM   1207  CA  VAL A 189     -15.854 -12.482  53.305  1.00  8.44           C  
ATOM   1208  C   VAL A 189     -14.835 -11.351  53.432  1.00 15.68           C  
ATOM   1209  O   VAL A 189     -15.051 -10.408  54.187  1.00 16.94           O  
ATOM   1210  CB  VAL A 189     -17.140 -11.912  52.646  1.00 10.92           C  
ATOM   1211  CG1 VAL A 189     -16.808 -11.340  51.264  1.00 10.09           C  
ATOM   1212  CG2 VAL A 189     -18.207 -13.001  52.513  1.00  8.61           C  
ATOM   1213  N   PHE A 190     -13.734 -11.436  52.682  1.00 12.60           N  
ATOM   1214  CA  PHE A 190     -12.793 -10.333  52.629  1.00  9.36           C  
ATOM   1215  C   PHE A 190     -13.232  -9.490  51.451  1.00 14.63           C  
ATOM   1216  O   PHE A 190     -12.997  -9.838  50.293  1.00 18.63           O  
ATOM   1217  CB  PHE A 190     -11.351 -10.854  52.413  1.00  6.52           C  
ATOM   1218  CG  PHE A 190     -10.739 -11.497  53.646  1.00  7.03           C  
ATOM   1219  CD1 PHE A 190     -11.415 -11.482  54.867  1.00  7.38           C  
ATOM   1220  CD2 PHE A 190      -9.491 -12.086  53.597  1.00 12.82           C  
ATOM   1221  CE1 PHE A 190     -10.852 -12.051  56.020  1.00  8.11           C  
ATOM   1222  CE2 PHE A 190      -8.917 -12.662  54.745  1.00 17.28           C  
ATOM   1223  CZ  PHE A 190      -9.605 -12.645  55.955  1.00 10.65           C  
ATOM   1224  N   ASN A 191     -13.849  -8.352  51.756  1.00 15.68           N  
ATOM   1225  CA  ASN A 191     -14.318  -7.438  50.727  1.00 11.30           C  
ATOM   1226  C   ASN A 191     -13.442  -6.206  50.809  1.00 12.90           C  
ATOM   1227  O   ASN A 191     -13.539  -5.449  51.761  1.00 19.52           O  
ATOM   1228  CB  ASN A 191     -15.799  -7.072  50.911  1.00 10.03           C  
ATOM   1229  CG  ASN A 191     -16.352  -6.289  49.725  1.00 17.93           C  
ATOM   1230  ND2 ASN A 191     -17.437  -5.525  49.946  1.00 18.57           N  
ATOM   1231  OD1 ASN A 191     -15.807  -6.367  48.619  1.00 13.95           O  
ATOM   1232  N   ASP A 192     -12.584  -6.029  49.804  1.00 15.87           N  
ATOM   1233  CA  ASP A 192     -11.532  -5.026  49.848  1.00 14.11           C  
ATOM   1234  C   ASP A 192     -10.812  -5.169  51.189  1.00 18.32           C  
ATOM   1235  O   ASP A 192     -10.277  -6.233  51.492  1.00 25.40           O  
ATOM   1236  CB  ASP A 192     -12.090  -3.608  49.637  1.00  7.65           C  
ATOM   1237  CG  ASP A 192     -12.601  -3.379  48.203  1.00 18.95           C  
ATOM   1238  OD1 ASP A 192     -11.950  -3.847  47.236  1.00 23.70           O  
ATOM   1239  OD2 ASP A 192     -13.665  -2.741  48.036  1.00 16.39           O1-
ATOM   1240  N   MET A 193     -10.832  -4.102  51.986  1.00 14.70           N  
ATOM   1241  CA  MET A 193     -10.141  -4.036  53.279  1.00 16.21           C  
ATOM   1242  C   MET A 193     -10.999  -4.388  54.493  1.00 14.35           C  
ATOM   1243  O   MET A 193     -10.588  -4.131  55.621  1.00 15.79           O  
ATOM   1244  CB  MET A 193      -9.497  -2.655  53.494  1.00 18.47           C  
ATOM   1245  CG  MET A 193      -8.392  -2.336  52.504  1.00 23.36           C  
ATOM   1246  SD  MET A 193      -7.010  -3.483  52.669  1.00 35.49           S  
ATOM   1247  CE  MET A 193      -6.364  -2.999  54.274  1.00 35.44           C  
ATOM   1248  N   THR A 194     -12.211  -4.895  54.272  1.00 12.63           N  
ATOM   1249  CA  THR A 194     -13.118  -5.159  55.388  1.00 12.42           C  
ATOM   1250  C   THR A 194     -13.435  -6.636  55.502  1.00 17.53           C  
ATOM   1251  O   THR A 194     -13.286  -7.384  54.530  1.00 14.30           O  
ATOM   1252  CB  THR A 194     -14.468  -4.459  55.178  1.00 12.32           C  
ATOM   1253  CG2 THR A 194     -14.273  -3.033  54.641  1.00  9.95           C  
ATOM   1254  OG1 THR A 194     -15.243  -5.224  54.243  1.00 12.97           O  
ATOM   1255  N   ILE A 195     -13.878  -7.054  56.687  1.00 11.39           N  
ATOM   1256  CA  ILE A 195     -14.512  -8.350  56.819  1.00 14.20           C  
ATOM   1257  C   ILE A 195     -16.024  -8.161  56.843  1.00 15.37           C  
ATOM   1258  O   ILE A 195     -16.567  -7.478  57.721  1.00 15.18           O  
ATOM   1259  CB  ILE A 195     -14.075  -9.101  58.089  1.00 15.08           C  
ATOM   1260  CG1 ILE A 195     -12.556  -9.210  58.139  1.00 13.24           C  
ATOM   1261  CG2 ILE A 195     -14.703 -10.482  58.114  1.00 12.80           C  
ATOM   1262  CD1 ILE A 195     -12.026  -9.851  59.417  1.00 11.05           C  
ATOM   1263  N   ASN A 196     -16.698  -8.759  55.866  1.00  8.64           N  
ATOM   1264  CA  ASN A 196     -18.143  -8.693  55.808  1.00  9.62           C  
ATOM   1265  C   ASN A 196     -18.674  -7.258  55.852  1.00 10.43           C  
ATOM   1266  O   ASN A 196     -19.722  -6.998  56.432  1.00  9.74           O  
ATOM   1267  CB  ASN A 196     -18.741  -9.523  56.943  1.00  7.98           C  
ATOM   1268  CG  ASN A 196     -18.496 -11.011  56.765  1.00 15.28           C  
ATOM   1269  ND2 ASN A 196     -18.815 -11.782  57.791  1.00 13.09           N  
ATOM   1270  OD1 ASN A 196     -18.032 -11.463  55.710  1.00 14.67           O  
ATOM   1271  N   ASN A 197     -17.940  -6.335  55.239  1.00 10.75           N  
ATOM   1272  CA  ASN A 197     -18.304  -4.911  55.227  1.00 15.05           C  
ATOM   1273  C   ASN A 197     -18.377  -4.239  56.597  1.00 15.48           C  
ATOM   1274  O   ASN A 197     -18.953  -3.155  56.728  1.00 11.36           O  
ATOM   1275  CB  ASN A 197     -19.642  -4.689  54.496  1.00 12.95           C  
ATOM   1276  CG  ASN A 197     -19.484  -4.665  52.988  1.00 16.80           C  
ATOM   1277  ND2 ASN A 197     -20.151  -3.712  52.334  1.00 18.75           N  
ATOM   1278  OD1 ASN A 197     -18.758  -5.478  52.417  1.00 11.49           O  
ATOM   1279  N   ARG A 198     -17.745  -4.833  57.603  1.00 16.56           N  
ATOM   1280  CA  ARG A 198     -17.783  -4.259  58.945  1.00 17.61           C  
ATOM   1281  C   ARG A 198     -16.705  -3.212  59.119  1.00 18.42           C  
ATOM   1282  O   ARG A 198     -15.664  -3.277  58.465  1.00 18.14           O  
ATOM   1283  CB  ARG A 198     -17.580  -5.347  59.998  1.00 14.87           C  
ATOM   1284  CG  ARG A 198     -18.713  -6.348  60.050  1.00 15.39           C  
ATOM   1285  CD  ARG A 198     -18.302  -7.561  60.844  1.00 16.78           C  
ATOM   1286  NE  ARG A 198     -18.246  -7.330  62.290  1.00 19.16           N  
ATOM   1287  CZ  ARG A 198     -19.258  -7.581  63.119  1.00 22.05           C  
ATOM   1288  NH1 ARG A 198     -20.405  -8.037  62.626  1.00 18.34           N1+
ATOM   1289  NH2 ARG A 198     -19.130  -7.381  64.433  1.00 16.40           N  
ATOM   1290  N   PRO A 199     -16.925  -2.265  60.037  1.00 16.90           N  
ATOM   1291  CA  PRO A 199     -15.856  -1.303  60.311  1.00 15.60           C  
ATOM   1292  C   PRO A 199     -14.600  -2.034  60.787  1.00 16.29           C  
ATOM   1293  O   PRO A 199     -14.681  -3.162  61.286  1.00 17.76           O  
ATOM   1294  CB  PRO A 199     -16.439  -0.429  61.433  1.00 13.71           C  
ATOM   1295  CG  PRO A 199     -17.933  -0.678  61.394  1.00 14.93           C  
ATOM   1296  CD  PRO A 199     -18.085  -2.089  60.930  1.00 16.65           C  
ATOM   1297  N   ALA A 200     -13.446  -1.402  60.620  1.00 13.66           N  
ATOM   1298  CA  ALA A 200     -12.173  -2.023  60.988  1.00 18.68           C  
ATOM   1299  C   ALA A 200     -12.150  -2.508  62.446  1.00 20.54           C  
ATOM   1300  O   ALA A 200     -12.713  -1.868  63.334  1.00 17.35           O  
ATOM   1301  CB  ALA A 200     -11.021  -1.037  60.737  1.00 16.33           C  
ATOM   1302  N   HIS A 201     -11.505  -3.643  62.682  1.00 19.93           N  
ATOM   1303  CA  HIS A 201     -11.293  -4.144  64.039  1.00 19.17           C  
ATOM   1304  C   HIS A 201     -12.587  -4.473  64.785  1.00 19.79           C  
ATOM   1305  O   HIS A 201     -12.628  -4.408  66.013  1.00 19.67           O  
ATOM   1306  CB  HIS A 201     -10.499  -3.125  64.865  1.00 18.76           C  
ATOM   1307  CG  HIS A 201      -9.147  -2.801  64.305  1.00 19.68           C  
ATOM   1308  CD2 HIS A 201      -7.997  -3.516  64.278  1.00 19.96           C  
ATOM   1309  ND1 HIS A 201      -8.867  -1.602  63.682  1.00 18.53           N  
ATOM   1310  CE1 HIS A 201      -7.604  -1.593  63.298  1.00 18.79           C  
ATOM   1311  NE2 HIS A 201      -7.055  -2.745  63.643  1.00 21.34           N  
ATOM   1312  N   THR A 202     -13.656  -4.754  64.053  1.00 20.85           N  
ATOM   1313  CA  THR A 202     -14.900  -5.245  64.661  1.00 18.93           C  
ATOM   1314  C   THR A 202     -15.136  -6.754  64.553  1.00 17.06           C  
ATOM   1315  O   THR A 202     -16.249  -7.219  64.776  1.00 18.31           O  
ATOM   1316  CB  THR A 202     -16.145  -4.428  64.250  1.00 17.44           C  
ATOM   1317  CG2 THR A 202     -15.915  -2.937  64.562  1.00 13.81           C  
ATOM   1318  OG1 THR A 202     -16.394  -4.605  62.852  1.00 19.96           O  
ATOM   1319  N   GLY A 203     -14.135  -7.517  64.132  1.00 16.68           N  
ATOM   1320  CA  GLY A 203     -14.375  -8.939  63.933  1.00 15.28           C  
ATOM   1321  C   GLY A 203     -14.967  -9.192  62.557  1.00 16.13           C  
ATOM   1322  O   GLY A 203     -14.552  -8.568  61.575  1.00 21.13           O  
ATOM   1323  N   PRO A 204     -15.960 -10.089  62.466  1.00 13.51           N  
ATOM   1324  CA  PRO A 204     -16.767 -10.687  63.540  1.00  9.65           C  
ATOM   1325  C   PRO A 204     -16.076 -11.798  64.315  1.00 16.53           C  
ATOM   1326  O   PRO A 204     -15.142 -12.425  63.807  1.00 12.42           O  
ATOM   1327  CB  PRO A 204     -17.939 -11.308  62.775  1.00  9.64           C  
ATOM   1328  CG  PRO A 204     -17.329 -11.713  61.475  1.00 14.82           C  
ATOM   1329  CD  PRO A 204     -16.357 -10.602  61.138  1.00 10.63           C  
ATOM   1330  N   ASP A 205     -16.580 -12.056  65.520  1.00 17.88           N  
ATOM   1331  CA  ASP A 205     -16.184 -13.220  66.307  1.00 18.29           C  
ATOM   1332  C   ASP A 205     -17.227 -14.326  66.156  1.00 20.60           C  
ATOM   1333  O   ASP A 205     -18.417 -14.058  65.993  1.00 20.21           O  
ATOM   1334  CB  ASP A 205     -16.071 -12.877  67.797  1.00 13.46           C  
ATOM   1335  CG  ASP A 205     -15.018 -11.820  68.083  1.00 22.00           C  
ATOM   1336  OD1 ASP A 205     -14.150 -11.585  67.224  1.00 18.04           O  
ATOM   1337  OD2 ASP A 205     -15.057 -11.234  69.187  1.00 28.48           O1-
ATOM   1338  N   PHE A 206     -16.774 -15.572  66.213  1.00 17.96           N  
ATOM   1339  CA  PHE A 206     -17.679 -16.710  66.155  1.00 20.59           C  
ATOM   1340  C   PHE A 206     -17.437 -17.568  67.381  1.00 17.08           C  
ATOM   1341  O   PHE A 206     -16.318 -17.667  67.859  1.00 20.91           O  
ATOM   1342  CB  PHE A 206     -17.463 -17.524  64.874  1.00 14.91           C  
ATOM   1343  CG  PHE A 206     -17.513 -16.697  63.619  1.00 12.55           C  
ATOM   1344  CD1 PHE A 206     -18.712 -16.203  63.146  1.00 12.59           C  
ATOM   1345  CD2 PHE A 206     -16.360 -16.409  62.918  1.00 13.93           C  
ATOM   1346  CE1 PHE A 206     -18.761 -15.433  61.993  1.00 14.48           C  
ATOM   1347  CE2 PHE A 206     -16.400 -15.649  61.760  1.00 15.73           C  
ATOM   1348  CZ  PHE A 206     -17.606 -15.162  61.297  1.00 17.11           C  
ATOM   1349  N   GLU A 207     -18.491 -18.196  67.879  1.00 13.24           N  
ATOM   1350  CA  GLU A 207     -18.432 -18.876  69.161  1.00 22.04           C  
ATOM   1351  C   GLU A 207     -18.700 -20.378  68.975  1.00 22.20           C  
ATOM   1352  O   GLU A 207     -19.606 -20.775  68.234  1.00 17.37           O  
ATOM   1353  CB  GLU A 207     -19.442 -18.236  70.112  1.00 23.88           C  
ATOM   1354  CG  GLU A 207     -19.263 -18.572  71.572  1.00 39.09           C  
ATOM   1355  CD  GLU A 207     -20.480 -18.176  72.400  1.00 51.21           C  
ATOM   1356  OE1 GLU A 207     -20.750 -16.960  72.528  1.00 46.08           O  
ATOM   1357  OE2 GLU A 207     -21.173 -19.087  72.908  1.00 60.55           O1-
ATOM   1358  N   ALA A 208     -17.879 -21.200  69.624  1.00 15.91           N  
ATOM   1359  CA  ALA A 208     -18.023 -22.647  69.564  1.00 16.88           C  
ATOM   1360  C   ALA A 208     -17.656 -23.259  70.906  1.00 21.79           C  
ATOM   1361  O   ALA A 208     -17.022 -22.615  71.761  1.00 18.96           O  
ATOM   1362  CB  ALA A 208     -17.141 -23.236  68.461  1.00 14.69           C  
ATOM   1363  N   THR A 209     -18.067 -24.506  71.090  1.00 17.57           N  
ATOM   1364  CA  THR A 209     -17.635 -25.280  72.236  1.00 16.38           C  
ATOM   1365  C   THR A 209     -16.602 -26.274  71.751  1.00 17.41           C  
ATOM   1366  O   THR A 209     -16.729 -26.803  70.651  1.00 14.34           O  
ATOM   1367  CB  THR A 209     -18.795 -26.073  72.869  1.00 18.00           C  
ATOM   1368  CG2 THR A 209     -18.281 -26.908  74.042  1.00  4.50           C  
ATOM   1369  OG1 THR A 209     -19.817 -25.170  73.317  1.00 14.31           O  
ATOM   1370  N   VAL A 210     -15.603 -26.555  72.584  1.00 15.10           N  
ATOM   1371  CA  VAL A 210     -14.569 -27.523  72.235  1.00 13.52           C  
ATOM   1372  C   VAL A 210     -15.206 -28.818  71.702  1.00 13.82           C  
ATOM   1373  O   VAL A 210     -16.117 -29.374  72.316  1.00 14.99           O  
ATOM   1374  CB  VAL A 210     -13.715 -27.867  73.481  1.00 16.13           C  
ATOM   1375  CG1 VAL A 210     -12.760 -29.016  73.181  1.00 18.56           C  
ATOM   1376  CG2 VAL A 210     -12.943 -26.641  73.963  1.00 12.98           C  
ATOM   1377  N   GLY A 211     -14.742 -29.282  70.546  1.00 13.10           N  
ATOM   1378  CA  GLY A 211     -15.275 -30.494  69.943  1.00 14.90           C  
ATOM   1379  C   GLY A 211     -16.391 -30.288  68.919  1.00 19.94           C  
ATOM   1380  O   GLY A 211     -16.743 -31.222  68.205  1.00 22.25           O  
ATOM   1381  N   ASP A 212     -16.964 -29.085  68.841  1.00 15.12           N  
ATOM   1382  CA  ASP A 212     -17.946 -28.809  67.792  1.00 14.57           C  
ATOM   1383  C   ASP A 212     -17.298 -28.961  66.419  1.00 15.72           C  
ATOM   1384  O   ASP A 212     -16.141 -28.575  66.217  1.00 20.05           O  
ATOM   1385  CB  ASP A 212     -18.520 -27.392  67.899  1.00 13.03           C  
ATOM   1386  CG  ASP A 212     -19.404 -27.193  69.119  1.00 18.28           C  
ATOM   1387  OD1 ASP A 212     -19.744 -28.191  69.793  1.00 22.28           O  
ATOM   1388  OD2 ASP A 212     -19.755 -26.025  69.406  1.00 16.90           O1-
ATOM   1389  N   ARG A 213     -18.054 -29.501  65.475  1.00 14.55           N  
ATOM   1390  CA  ARG A 213     -17.628 -29.532  64.091  1.00 14.87           C  
ATOM   1391  C   ARG A 213     -18.098 -28.219  63.479  1.00 14.12           C  
ATOM   1392  O   ARG A 213     -19.289 -27.965  63.394  1.00 14.63           O  
ATOM   1393  CB  ARG A 213     -18.264 -30.723  63.380  1.00 15.28           C  
ATOM   1394  CG  ARG A 213     -17.991 -30.805  61.880  1.00 13.66           C  
ATOM   1395  CD  ARG A 213     -18.386 -32.187  61.342  1.00 11.16           C  
ATOM   1396  NE  ARG A 213     -17.425 -33.205  61.760  1.00 11.84           N  
ATOM   1397  CZ  ARG A 213     -16.243 -33.396  61.169  1.00 18.75           C  
ATOM   1398  NH1 ARG A 213     -15.883 -32.642  60.130  1.00 14.25           N1+
ATOM   1399  NH2 ARG A 213     -15.421 -34.343  61.605  1.00 14.03           N  
ATOM   1400  N   VAL A 214     -17.157 -27.376  63.072  1.00 11.81           N  
ATOM   1401  CA  VAL A 214     -17.502 -26.037  62.616  1.00 13.88           C  
ATOM   1402  C   VAL A 214     -17.036 -25.845  61.190  1.00 15.02           C  
ATOM   1403  O   VAL A 214     -15.905 -26.186  60.848  1.00 12.69           O  
ATOM   1404  CB  VAL A 214     -16.876 -24.944  63.520  1.00 12.61           C  
ATOM   1405  CG1 VAL A 214     -17.243 -23.551  63.018  1.00 12.81           C  
ATOM   1406  CG2 VAL A 214     -17.332 -25.135  64.956  1.00 11.00           C  
ATOM   1407  N   GLU A 215     -17.924 -25.307  60.363  1.00 17.62           N  
ATOM   1408  CA  GLU A 215     -17.639 -25.075  58.962  1.00 12.61           C  
ATOM   1409  C   GLU A 215     -17.452 -23.590  58.694  1.00 17.29           C  
ATOM   1410  O   GLU A 215     -18.206 -22.757  59.200  1.00 17.70           O  
ATOM   1411  CB  GLU A 215     -18.778 -25.616  58.109  1.00 13.05           C  
ATOM   1412  CG  GLU A 215     -18.578 -25.470  56.600  1.00 12.16           C  
ATOM   1413  CD  GLU A 215     -19.653 -26.205  55.837  1.00 16.62           C  
ATOM   1414  OE1 GLU A 215     -20.838 -25.851  56.017  1.00 20.83           O  
ATOM   1415  OE2 GLU A 215     -19.329 -27.153  55.091  1.00 17.37           O1-
ATOM   1416  N   PHE A 216     -16.429 -23.266  57.907  1.00 13.38           N  
ATOM   1417  CA  PHE A 216     -16.199 -21.903  57.446  1.00 14.93           C  
ATOM   1418  C   PHE A 216     -16.246 -21.841  55.919  1.00 19.54           C  
ATOM   1419  O   PHE A 216     -15.691 -22.705  55.233  1.00 15.90           O  
ATOM   1420  CB  PHE A 216     -14.842 -21.378  57.931  1.00 14.62           C  
ATOM   1421  CG  PHE A 216     -14.736 -21.257  59.418  1.00 16.91           C  
ATOM   1422  CD1 PHE A 216     -15.161 -20.110  60.065  1.00 18.57           C  
ATOM   1423  CD2 PHE A 216     -14.208 -22.288  60.170  1.00 16.72           C  
ATOM   1424  CE1 PHE A 216     -15.065 -19.993  61.441  1.00 22.77           C  
ATOM   1425  CE2 PHE A 216     -14.113 -22.181  61.549  1.00 23.74           C  
ATOM   1426  CZ  PHE A 216     -14.541 -21.029  62.188  1.00 21.83           C  
ATOM   1427  N   VAL A 217     -16.936 -20.826  55.408  1.00 19.22           N  
ATOM   1428  CA  VAL A 217     -16.968 -20.520  53.989  1.00 18.93           C  
ATOM   1429  C   VAL A 217     -16.254 -19.192  53.826  1.00 14.73           C  
ATOM   1430  O   VAL A 217     -16.594 -18.216  54.489  1.00 14.86           O  
ATOM   1431  CB  VAL A 217     -18.404 -20.378  53.468  1.00 20.21           C  
ATOM   1432  CG1 VAL A 217     -18.396 -20.249  51.955  1.00 14.83           C  
ATOM   1433  CG2 VAL A 217     -19.241 -21.575  53.897  1.00 18.60           C  
ATOM   1434  N   MET A 218     -15.248 -19.171  52.965  1.00  9.65           N  
ATOM   1435  CA  MET A 218     -14.328 -18.050  52.876  1.00 13.62           C  
ATOM   1436  C   MET A 218     -14.388 -17.499  51.452  1.00 15.82           C  
ATOM   1437  O   MET A 218     -14.030 -18.181  50.494  1.00 11.97           O  
ATOM   1438  CB  MET A 218     -12.910 -18.542  53.217  1.00 14.65           C  
ATOM   1439  CG  MET A 218     -11.938 -17.497  53.777  1.00 20.13           C  
ATOM   1440  SD  MET A 218     -11.488 -16.125  52.683  1.00 23.76           S  
ATOM   1441  CE  MET A 218     -10.503 -16.909  51.448  1.00 49.09           C  
ATOM   1442  N   ILE A 219     -14.876 -16.275  51.310  1.00 15.13           N  
ATOM   1443  CA  ILE A 219     -15.016 -15.674  49.994  1.00 11.80           C  
ATOM   1444  C   ILE A 219     -14.254 -14.351  49.975  1.00 14.64           C  
ATOM   1445  O   ILE A 219     -14.134 -13.678  50.999  1.00 18.33           O  
ATOM   1446  CB  ILE A 219     -16.496 -15.431  49.669  1.00 14.39           C  
ATOM   1447  CG1 ILE A 219     -17.272 -16.740  49.749  1.00 11.78           C  
ATOM   1448  CG2 ILE A 219     -16.682 -14.749  48.297  1.00 12.79           C  
ATOM   1449  CD1 ILE A 219     -18.740 -16.513  50.020  1.00  9.72           C  
ATOM   1450  N   THR A 220     -13.729 -13.989  48.814  1.00 15.89           N  
ATOM   1451  CA  THR A 220     -12.984 -12.751  48.665  1.00 12.91           C  
ATOM   1452  C   THR A 220     -13.629 -11.939  47.550  1.00 11.91           C  
ATOM   1453  O   THR A 220     -14.147 -12.510  46.598  1.00  9.68           O  
ATOM   1454  CB  THR A 220     -11.516 -13.047  48.341  1.00 13.98           C  
ATOM   1455  CG2 THR A 220     -10.709 -11.759  48.155  1.00 11.24           C  
ATOM   1456  OG1 THR A 220     -10.951 -13.809  49.412  1.00 16.33           O  
ATOM   1457  N   HIS A 221     -13.622 -10.614  47.692  1.00 13.08           N  
ATOM   1458  CA  HIS A 221     -14.151  -9.698  46.674  1.00  9.79           C  
ATOM   1459  C   HIS A 221     -13.339  -8.428  46.599  1.00  7.69           C  
ATOM   1460  O   HIS A 221     -12.629  -8.077  47.552  1.00 10.19           O  
ATOM   1461  CB  HIS A 221     -15.599  -9.288  46.978  1.00 15.09           C  
ATOM   1462  CG  HIS A 221     -16.626 -10.254  46.479  1.00 15.24           C  
ATOM   1463  CD2 HIS A 221     -17.572 -10.966  47.139  1.00  7.56           C  
ATOM   1464  ND1 HIS A 221     -16.769 -10.564  45.143  1.00 13.88           N  
ATOM   1465  CE1 HIS A 221     -17.749 -11.439  45.002  1.00 16.04           C  
ATOM   1466  NE2 HIS A 221     -18.245 -11.707  46.199  1.00 15.13           N  
ATOM   1467  N   GLY A 222     -13.545  -7.680  45.514  1.00  9.21           N  
ATOM   1468  CA  GLY A 222     -12.930  -6.375  45.380  1.00 11.19           C  
ATOM   1469  C   GLY A 222     -11.641  -6.262  44.586  1.00 18.01           C  
ATOM   1470  O   GLY A 222     -11.538  -6.776  43.471  1.00 19.89           O  
ATOM   1471  N   GLU A 223     -10.750  -5.408  45.077  1.00 18.05           N  
ATOM   1472  CA  GLU A 223      -9.529  -5.070  44.376  1.00 15.62           C  
ATOM   1473  C   GLU A 223      -8.289  -5.839  44.809  1.00 17.74           C  
ATOM   1474  O   GLU A 223      -7.313  -5.866  44.067  1.00 14.93           O  
ATOM   1475  CB  GLU A 223      -9.265  -3.578  44.590  1.00 15.69           C  
ATOM   1476  CG  GLU A 223     -10.420  -2.698  44.157  1.00 19.73           C  
ATOM   1477  CD  GLU A 223     -10.624  -2.733  42.650  1.00 27.59           C  
ATOM   1478  OE1 GLU A 223      -9.608  -2.884  41.917  1.00 24.57           O  
ATOM   1479  OE2 GLU A 223     -11.796  -2.616  42.205  1.00 28.21           O1-
ATOM   1480  N   TYR A 224      -8.336  -6.500  45.968  1.00 12.94           N  
ATOM   1481  CA  TYR A 224      -7.099  -6.933  46.636  1.00 17.24           C  
ATOM   1482  C   TYR A 224      -6.943  -8.441  46.831  1.00 18.80           C  
ATOM   1483  O   TYR A 224      -7.935  -9.157  47.036  1.00 15.27           O  
ATOM   1484  CB  TYR A 224      -6.967  -6.254  48.006  1.00 16.24           C  
ATOM   1485  CG  TYR A 224      -7.129  -4.753  47.967  1.00 23.55           C  
ATOM   1486  CD1 TYR A 224      -6.369  -3.975  47.103  1.00 26.66           C  
ATOM   1487  CD2 TYR A 224      -8.052  -4.116  48.784  1.00 25.98           C  
ATOM   1488  CE1 TYR A 224      -6.513  -2.602  47.062  1.00 32.23           C  
ATOM   1489  CE2 TYR A 224      -8.207  -2.745  48.753  1.00 30.50           C  
ATOM   1490  CZ  TYR A 224      -7.433  -1.990  47.895  1.00 36.21           C  
ATOM   1491  OH  TYR A 224      -7.588  -0.619  47.859  1.00 37.82           O  
ATOM   1492  N   TYR A 225      -5.693  -8.909  46.778  1.00 13.26           N  
ATOM   1493  CA  TYR A 225      -5.367 -10.268  47.209  1.00 16.40           C  
ATOM   1494  C   TYR A 225      -5.258 -10.261  48.740  1.00 19.43           C  
ATOM   1495  O   TYR A 225      -4.948  -9.229  49.348  1.00 20.06           O  
ATOM   1496  CB  TYR A 225      -4.061 -10.779  46.565  1.00 16.07           C  
ATOM   1497  CG  TYR A 225      -2.821 -10.447  47.373  1.00 10.65           C  
ATOM   1498  CD1 TYR A 225      -2.382 -11.305  48.356  1.00  9.19           C  
ATOM   1499  CD2 TYR A 225      -2.124  -9.255  47.183  1.00  9.94           C  
ATOM   1500  CE1 TYR A 225      -1.281 -11.023  49.129  1.00 11.37           C  
ATOM   1501  CE2 TYR A 225      -1.004  -8.956  47.964  1.00 10.27           C  
ATOM   1502  CZ  TYR A 225      -0.592  -9.861  48.943  1.00 12.84           C  
ATOM   1503  OH  TYR A 225       0.507  -9.635  49.754  1.00 12.88           O  
ATOM   1504  N   HIS A 226      -5.528 -11.410  49.352  1.00 17.56           N  
ATOM   1505  CA  HIS A 226      -5.407 -11.593  50.800  1.00 16.32           C  
ATOM   1506  C   HIS A 226      -4.805 -12.977  51.081  1.00 16.56           C  
ATOM   1507  O   HIS A 226      -4.658 -13.797  50.179  1.00 12.85           O  
ATOM   1508  CB  HIS A 226      -6.780 -11.466  51.488  1.00 11.86           C  
ATOM   1509  CG  HIS A 226      -7.482 -10.169  51.211  1.00 15.00           C  
ATOM   1510  CD2 HIS A 226      -8.428  -9.840  50.295  1.00 13.36           C  
ATOM   1511  ND1 HIS A 226      -7.222  -9.015  51.919  1.00 12.83           N  
ATOM   1512  CE1 HIS A 226      -7.986  -8.035  51.463  1.00 16.80           C  
ATOM   1513  NE2 HIS A 226      -8.729  -8.511  50.478  1.00 15.55           N  
ATOM   1514  N   THR A 227      -4.425 -13.221  52.326  1.00 14.04           N  
ATOM   1515  CA  THR A 227      -4.090 -14.564  52.752  1.00 17.43           C  
ATOM   1516  C   THR A 227      -4.880 -14.824  54.016  1.00 20.03           C  
ATOM   1517  O   THR A 227      -4.740 -14.096  55.011  1.00 15.98           O  
ATOM   1518  CB  THR A 227      -2.589 -14.757  53.023  1.00 14.46           C  
ATOM   1519  CG2 THR A 227      -1.800 -14.719  51.719  1.00  9.09           C  
ATOM   1520  OG1 THR A 227      -2.120 -13.729  53.903  1.00 11.83           O  
ATOM   1521  N   PHE A 228      -5.737 -15.839  53.961  1.00 14.62           N  
ATOM   1522  CA  PHE A 228      -6.543 -16.193  55.115  1.00 15.81           C  
ATOM   1523  C   PHE A 228      -5.784 -17.145  56.041  1.00 15.58           C  
ATOM   1524  O   PHE A 228      -5.253 -18.160  55.595  1.00 13.86           O  
ATOM   1525  CB  PHE A 228      -7.870 -16.817  54.683  1.00 15.05           C  
ATOM   1526  CG  PHE A 228      -8.659 -17.381  55.824  1.00 16.23           C  
ATOM   1527  CD1 PHE A 228      -8.527 -18.717  56.179  1.00 16.13           C  
ATOM   1528  CD2 PHE A 228      -9.509 -16.574  56.566  1.00 16.68           C  
ATOM   1529  CE1 PHE A 228      -9.254 -19.245  57.242  1.00 12.35           C  
ATOM   1530  CE2 PHE A 228     -10.236 -17.095  57.640  1.00 13.38           C  
ATOM   1531  CZ  PHE A 228     -10.107 -18.427  57.973  1.00 11.86           C  
ATOM   1532  N   HIS A 229      -5.740 -16.806  57.329  1.00 16.47           N  
ATOM   1533  CA  HIS A 229      -5.068 -17.636  58.331  1.00 16.21           C  
ATOM   1534  C   HIS A 229      -5.912 -17.812  59.600  1.00 15.63           C  
ATOM   1535  O   HIS A 229      -6.592 -16.883  60.028  1.00 14.54           O  
ATOM   1536  CB  HIS A 229      -3.721 -17.013  58.692  1.00 11.09           C  
ATOM   1537  CG  HIS A 229      -2.997 -17.717  59.797  1.00 16.14           C  
ATOM   1538  CD2 HIS A 229      -2.515 -17.262  60.981  1.00 12.95           C  
ATOM   1539  ND1 HIS A 229      -2.671 -19.058  59.738  1.00 17.27           N  
ATOM   1540  CE1 HIS A 229      -2.022 -19.399  60.838  1.00 11.93           C  
ATOM   1541  NE2 HIS A 229      -1.921 -18.332  61.611  1.00 13.59           N  
ATOM   1542  N   LEU A 230      -5.850 -18.998  60.203  1.00 10.97           N  
ATOM   1543  CA  LEU A 230      -6.584 -19.286  61.438  1.00 10.25           C  
ATOM   1544  C   LEU A 230      -5.632 -19.914  62.445  1.00 13.43           C  
ATOM   1545  O   LEU A 230      -5.071 -20.983  62.189  1.00 19.06           O  
ATOM   1546  CB  LEU A 230      -7.750 -20.253  61.159  1.00  8.32           C  
ATOM   1547  CG  LEU A 230      -8.453 -20.900  62.370  1.00 12.12           C  
ATOM   1548  CD1 LEU A 230      -8.983 -19.859  63.400  1.00  3.70           C  
ATOM   1549  CD2 LEU A 230      -9.581 -21.837  61.928  1.00 11.42           C  
ATOM   1550  N   HIS A 231      -5.425 -19.250  63.578  1.00 13.59           N  
ATOM   1551  CA  HIS A 231      -4.537 -19.777  64.621  1.00  9.53           C  
ATOM   1552  C   HIS A 231      -5.064 -21.128  65.148  1.00 11.43           C  
ATOM   1553  O   HIS A 231      -6.270 -21.287  65.378  1.00  8.80           O  
ATOM   1554  CB  HIS A 231      -4.455 -18.799  65.810  1.00  7.81           C  
ATOM   1555  CG  HIS A 231      -3.577 -17.605  65.578  1.00 11.34           C  
ATOM   1556  CD2 HIS A 231      -3.435 -16.793  64.503  1.00 10.97           C  
ATOM   1557  ND1 HIS A 231      -2.734 -17.099  66.550  1.00 12.01           N  
ATOM   1558  CE1 HIS A 231      -2.094 -16.048  66.072  1.00 15.82           C  
ATOM   1559  NE2 HIS A 231      -2.501 -15.842  64.830  1.00  9.67           N  
ATOM   1560  N   GLY A 232      -4.164 -22.085  65.355  1.00 14.32           N  
ATOM   1561  CA  GLY A 232      -4.464 -23.276  66.144  1.00 12.59           C  
ATOM   1562  C   GLY A 232      -5.206 -24.389  65.430  1.00 14.91           C  
ATOM   1563  O   GLY A 232      -5.555 -25.411  66.036  1.00 12.01           O  
ATOM   1564  N   HIS A 233      -5.464 -24.177  64.144  1.00 10.33           N  
ATOM   1565  CA  HIS A 233      -6.230 -25.115  63.344  1.00 14.16           C  
ATOM   1566  C   HIS A 233      -5.642 -25.201  61.940  1.00 17.12           C  
ATOM   1567  O   HIS A 233      -4.782 -24.410  61.560  1.00 18.14           O  
ATOM   1568  CB  HIS A 233      -7.709 -24.707  63.297  1.00 11.56           C  
ATOM   1569  CG  HIS A 233      -8.354 -24.611  64.649  1.00  8.87           C  
ATOM   1570  CD2 HIS A 233      -9.248 -25.417  65.274  1.00 11.62           C  
ATOM   1571  ND1 HIS A 233      -8.102 -23.576  65.520  1.00  9.78           N  
ATOM   1572  CE1 HIS A 233      -8.814 -23.743  66.624  1.00 11.72           C  
ATOM   1573  NE2 HIS A 233      -9.512 -24.857  66.503  1.00 11.64           N  
ATOM   1574  N   ARG A 234      -6.089 -26.188  61.185  1.00 13.49           N  
ATOM   1575  CA  ARG A 234      -5.555 -26.431  59.863  1.00 14.76           C  
ATOM   1576  C   ARG A 234      -6.616 -27.197  59.106  1.00 16.19           C  
ATOM   1577  O   ARG A 234      -7.561 -27.691  59.712  1.00 16.26           O  
ATOM   1578  CB  ARG A 234      -4.261 -27.246  59.955  1.00 11.78           C  
ATOM   1579  CG  ARG A 234      -4.470 -28.683  60.418  1.00 14.57           C  
ATOM   1580  CD  ARG A 234      -3.273 -29.171  61.248  1.00 15.76           C  
ATOM   1581  NE  ARG A 234      -3.059 -28.292  62.395  1.00 17.03           N  
ATOM   1582  CZ  ARG A 234      -3.753 -28.349  63.530  1.00 18.69           C  
ATOM   1583  NH1 ARG A 234      -4.721 -29.255  63.688  1.00 17.03           N1+
ATOM   1584  NH2 ARG A 234      -3.481 -27.495  64.513  1.00 15.77           N  
ATOM   1585  N   TRP A 235      -6.465 -27.281  57.790  1.00 13.36           N  
ATOM   1586  CA  TRP A 235      -7.417 -27.982  56.936  1.00 14.34           C  
ATOM   1587  C   TRP A 235      -6.713 -28.452  55.657  1.00 14.12           C  
ATOM   1588  O   TRP A 235      -5.580 -28.060  55.390  1.00 15.76           O  
ATOM   1589  CB  TRP A 235      -8.633 -27.101  56.609  1.00 13.67           C  
ATOM   1590  CG  TRP A 235      -8.314 -25.881  55.769  1.00 14.95           C  
ATOM   1591  CD1 TRP A 235      -8.431 -25.764  54.411  1.00 12.68           C  
ATOM   1592  CD2 TRP A 235      -7.842 -24.608  56.240  1.00 13.77           C  
ATOM   1593  CE2 TRP A 235      -7.686 -23.770  55.110  1.00 15.89           C  
ATOM   1594  CE3 TRP A 235      -7.535 -24.097  57.505  1.00 13.61           C  
ATOM   1595  NE1 TRP A 235      -8.051 -24.493  54.006  1.00  9.36           N  
ATOM   1596  CZ2 TRP A 235      -7.227 -22.450  55.208  1.00 17.42           C  
ATOM   1597  CZ3 TRP A 235      -7.072 -22.784  57.603  1.00 12.82           C  
ATOM   1598  CH2 TRP A 235      -6.927 -21.977  56.457  1.00 16.95           C  
ATOM   1599  N   ALA A 236      -7.358 -29.332  54.899  1.00 10.24           N  
ATOM   1600  CA  ALA A 236      -6.769 -29.848  53.667  1.00 10.98           C  
ATOM   1601  C   ALA A 236      -7.132 -28.925  52.537  1.00 13.09           C  
ATOM   1602  O   ALA A 236      -8.269 -28.458  52.469  1.00 16.68           O  
ATOM   1603  CB  ALA A 236      -7.291 -31.238  53.376  1.00 13.39           C  
ATOM   1604  N   ASP A 237      -6.211 -28.691  51.611  1.00 11.41           N  
ATOM   1605  CA  ASP A 237      -6.538 -27.759  50.553  1.00 13.38           C  
ATOM   1606  C   ASP A 237      -7.050 -28.642  49.410  1.00 14.41           C  
ATOM   1607  O   ASP A 237      -6.310 -29.002  48.484  1.00 12.69           O  
ATOM   1608  CB  ASP A 237      -5.235 -27.049  50.152  1.00 12.52           C  
ATOM   1609  CG  ASP A 237      -5.444 -25.895  49.160  1.00 23.22           C  
ATOM   1610  OD1 ASP A 237      -6.526 -25.263  49.134  1.00 22.77           O  
ATOM   1611  OD2 ASP A 237      -4.495 -25.608  48.405  1.00 31.62           O1-
ATOM   1612  N   ASN A 238      -8.367 -28.848  49.422  1.00 12.75           N  
ATOM   1613  CA  ASN A 238      -9.073 -29.719  48.477  1.00 16.13           C  
ATOM   1614  C   ASN A 238     -10.572 -29.372  48.512  1.00 16.85           C  
ATOM   1615  O   ASN A 238     -10.967 -28.452  49.225  1.00 18.52           O  
ATOM   1616  CB  ASN A 238      -8.809 -31.209  48.762  1.00 17.45           C  
ATOM   1617  CG  ASN A 238      -9.474 -31.701  50.049  1.00 15.25           C  
ATOM   1618  ND2 ASN A 238      -9.148 -32.925  50.453  1.00 12.47           N  
ATOM   1619  OD1 ASN A 238     -10.260 -30.989  50.667  1.00 12.50           O  
ATOM   1620  N   ARG A 239     -11.412 -30.085  47.769  1.00 16.53           N  
ATOM   1621  CA  ARG A 239     -12.813 -29.645  47.642  1.00 19.79           C  
ATOM   1622  C   ARG A 239     -13.550 -29.396  48.985  1.00 15.43           C  
ATOM   1623  O   ARG A 239     -14.212 -28.372  49.162  1.00 15.81           O  
ATOM   1624  CB  ARG A 239     -13.626 -30.602  46.759  1.00 11.73           C  
ATOM   1625  CG  ARG A 239     -15.100 -30.241  46.717  1.00 13.59           C  
ATOM   1626  CD  ARG A 239     -15.958 -31.235  45.943  1.00 15.23           C  
ATOM   1627  NE  ARG A 239     -16.090 -32.553  46.567  1.00 16.35           N  
ATOM   1628  CZ  ARG A 239     -16.999 -32.865  47.496  1.00 17.39           C  
ATOM   1629  NH1 ARG A 239     -17.850 -31.950  47.955  1.00  9.79           N1+
ATOM   1630  NH2 ARG A 239     -17.056 -34.097  47.985  1.00 12.95           N  
ATOM   1631  N   THR A 240     -13.462 -30.340  49.912  1.00 12.75           N  
ATOM   1632  CA  THR A 240     -14.223 -30.245  51.156  1.00 10.42           C  
ATOM   1633  C   THR A 240     -13.419 -29.682  52.320  1.00 16.34           C  
ATOM   1634  O   THR A 240     -13.969 -29.455  53.405  1.00 17.54           O  
ATOM   1635  CB  THR A 240     -14.722 -31.636  51.594  1.00 17.16           C  
ATOM   1636  CG2 THR A 240     -15.457 -32.339  50.453  1.00 17.63           C  
ATOM   1637  OG1 THR A 240     -13.599 -32.431  51.978  1.00 17.65           O  
ATOM   1638  N   GLY A 241     -12.122 -29.457  52.113  1.00 14.98           N  
ATOM   1639  CA  GLY A 241     -11.256 -29.040  53.206  1.00  8.18           C  
ATOM   1640  C   GLY A 241     -10.938 -30.144  54.207  1.00 13.85           C  
ATOM   1641  O   GLY A 241     -10.354 -29.884  55.259  1.00 19.18           O  
ATOM   1642  N   MET A 242     -11.318 -31.376  53.885  1.00 11.12           N  
ATOM   1643  CA  MET A 242     -10.946 -32.540  54.702  1.00 17.92           C  
ATOM   1644  C   MET A 242     -10.283 -33.624  53.850  1.00 21.35           C  
ATOM   1645  O   MET A 242     -10.640 -33.811  52.688  1.00 18.76           O  
ATOM   1646  CB  MET A 242     -12.172 -33.129  55.392  1.00 15.01           C  
ATOM   1647  CG  MET A 242     -12.794 -32.206  56.428  1.00 23.52           C  
ATOM   1648  SD  MET A 242     -14.441 -32.776  56.891  1.00 38.63           S  
ATOM   1649  CE  MET A 242     -15.449 -32.135  55.562  1.00 12.66           C  
ATOM   1650  N   LEU A 243      -9.306 -34.327  54.409  1.00 24.00           N  
ATOM   1651  CA  LEU A 243      -8.693 -35.416  53.655  1.00 27.93           C  
ATOM   1652  C   LEU A 243      -9.671 -36.583  53.552  1.00 30.02           C  
ATOM   1653  O   LEU A 243     -10.397 -36.883  54.500  1.00 33.29           O  
ATOM   1654  CB  LEU A 243      -7.364 -35.856  54.279  1.00 20.56           C  
ATOM   1655  CG  LEU A 243      -6.264 -34.799  54.149  1.00 21.15           C  
ATOM   1656  CD1 LEU A 243      -5.068 -35.191  54.972  1.00 21.06           C  
ATOM   1657  CD2 LEU A 243      -5.868 -34.550  52.685  1.00 10.02           C  
ATOM   1658  N   THR A 244      -9.696 -37.225  52.391  1.00 30.04           N  
ATOM   1659  CA  THR A 244     -10.579 -38.367  52.165  1.00 33.48           C  
ATOM   1660  C   THR A 244     -10.079 -39.583  52.943  1.00 32.55           C  
ATOM   1661  O   THR A 244     -10.852 -40.460  53.322  1.00 36.67           O  
ATOM   1662  CB  THR A 244     -10.655 -38.707  50.663  1.00 31.92           C  
ATOM   1663  CG2 THR A 244     -10.791 -37.423  49.830  1.00 28.79           C  
ATOM   1664  OG1 THR A 244      -9.462 -39.389  50.268  1.00 35.28           O  
ATOM   1665  N   GLY A 245      -8.773 -39.617  53.183  1.00 29.14           N  
ATOM   1666  CA  GLY A 245      -8.138 -40.741  53.837  1.00 22.06           C  
ATOM   1667  C   GLY A 245      -6.649 -40.675  53.594  1.00 27.77           C  
ATOM   1668  O   GLY A 245      -6.148 -39.672  53.070  1.00 27.47           O  
ATOM   1669  N   PRO A 246      -5.934 -41.755  53.947  1.00 24.56           N  
ATOM   1670  CA  PRO A 246      -4.473 -41.843  53.836  1.00 20.25           C  
ATOM   1671  C   PRO A 246      -3.942 -41.654  52.421  1.00 21.73           C  
ATOM   1672  O   PRO A 246      -2.746 -41.422  52.278  1.00 22.97           O  
ATOM   1673  CB  PRO A 246      -4.159 -43.265  54.331  1.00 25.80           C  
ATOM   1674  CG  PRO A 246      -5.461 -44.018  54.210  1.00 27.68           C  
ATOM   1675  CD  PRO A 246      -6.526 -42.992  54.484  1.00 27.59           C  
ATOM   1676  N   ASP A 247      -4.789 -41.747  51.398  1.00 23.80           N  
ATOM   1677  CA  ASP A 247      -4.298 -41.636  50.020  1.00 29.16           C  
ATOM   1678  C   ASP A 247      -4.390 -40.236  49.406  1.00 27.99           C  
ATOM   1679  O   ASP A 247      -3.948 -40.027  48.280  1.00 31.86           O  
ATOM   1680  CB  ASP A 247      -4.996 -42.653  49.119  1.00 38.62           C  
ATOM   1681  CG  ASP A 247      -4.752 -44.084  49.565  1.00 47.69           C  
ATOM   1682  OD1 ASP A 247      -3.568 -44.446  49.759  1.00 46.56           O  
ATOM   1683  OD2 ASP A 247      -5.745 -44.833  49.742  1.00 51.55           O1-
ATOM   1684  N   ASP A 248      -4.953 -39.287  50.147  1.00 21.49           N  
ATOM   1685  CA  ASP A 248      -5.090 -37.915  49.680  1.00 16.91           C  
ATOM   1686  C   ASP A 248      -3.791 -37.120  49.929  1.00 17.60           C  
ATOM   1687  O   ASP A 248      -3.436 -36.847  51.066  1.00 19.40           O  
ATOM   1688  CB  ASP A 248      -6.279 -37.269  50.392  1.00 17.65           C  
ATOM   1689  CG  ASP A 248      -6.676 -35.919  49.801  1.00 20.70           C  
ATOM   1690  OD1 ASP A 248      -5.871 -35.329  49.060  1.00 19.82           O  
ATOM   1691  OD2 ASP A 248      -7.795 -35.439  50.110  1.00 20.16           O1-
ATOM   1692  N   PRO A 249      -3.072 -36.767  48.851  1.00 19.54           N  
ATOM   1693  CA  PRO A 249      -1.804 -36.019  48.814  1.00 15.70           C  
ATOM   1694  C   PRO A 249      -1.948 -34.530  49.117  1.00 16.17           C  
ATOM   1695  O   PRO A 249      -0.926 -33.857  49.255  1.00 16.93           O  
ATOM   1696  CB  PRO A 249      -1.305 -36.238  47.381  1.00 17.36           C  
ATOM   1697  CG  PRO A 249      -2.535 -36.412  46.583  1.00 12.93           C  
ATOM   1698  CD  PRO A 249      -3.628 -36.949  47.497  1.00 14.06           C  
ATOM   1699  N   SER A 250      -3.182 -34.021  49.145  1.00 13.85           N  
ATOM   1700  CA  SER A 250      -3.449 -32.595  49.322  1.00 11.76           C  
ATOM   1701  C   SER A 250      -2.690 -31.981  50.499  1.00 19.98           C  
ATOM   1702  O   SER A 250      -2.704 -32.529  51.599  1.00 13.98           O  
ATOM   1703  CB  SER A 250      -4.941 -32.359  49.558  1.00 12.79           C  
ATOM   1704  OG  SER A 250      -5.723 -32.754  48.442  1.00 18.63           O  
ATOM   1705  N   GLN A 251      -2.041 -30.836  50.262  1.00 13.07           N  
ATOM   1706  CA  GLN A 251      -1.330 -30.142  51.321  1.00 15.28           C  
ATOM   1707  C   GLN A 251      -2.292 -29.786  52.468  1.00 14.76           C  
ATOM   1708  O   GLN A 251      -3.395 -29.305  52.240  1.00 15.44           O  
ATOM   1709  CB  GLN A 251      -0.626 -28.881  50.779  1.00 12.30           C  
ATOM   1710  CG  GLN A 251       0.291 -28.201  51.786  1.00 17.10           C  
ATOM   1711  CD  GLN A 251       1.027 -26.970  51.230  1.00 22.12           C  
ATOM   1712  NE2 GLN A 251       1.812 -26.324  52.079  1.00 20.58           N  
ATOM   1713  OE1 GLN A 251       0.895 -26.619  50.059  1.00 24.71           O  
ATOM   1714  N   VAL A 252      -1.889 -30.063  53.700  1.00 12.63           N  
ATOM   1715  CA  VAL A 252      -2.639 -29.568  54.845  1.00 12.75           C  
ATOM   1716  C   VAL A 252      -2.076 -28.175  55.149  1.00 16.56           C  
ATOM   1717  O   VAL A 252      -0.863 -28.011  55.240  1.00 17.82           O  
ATOM   1718  CB  VAL A 252      -2.501 -30.534  56.037  1.00 12.59           C  
ATOM   1719  CG1 VAL A 252      -3.065 -29.925  57.323  1.00 11.56           C  
ATOM   1720  CG2 VAL A 252      -3.199 -31.852  55.711  1.00 18.20           C  
ATOM   1721  N   ILE A 253      -2.945 -27.172  55.266  1.00 13.93           N  
ATOM   1722  CA  ILE A 253      -2.495 -25.782  55.390  1.00 10.34           C  
ATOM   1723  C   ILE A 253      -3.253 -25.080  56.496  1.00 14.92           C  
ATOM   1724  O   ILE A 253      -4.319 -25.535  56.902  1.00 13.82           O  
ATOM   1725  CB  ILE A 253      -2.745 -24.980  54.088  1.00 12.36           C  
ATOM   1726  CG1 ILE A 253      -4.250 -24.850  53.817  1.00 11.55           C  
ATOM   1727  CG2 ILE A 253      -2.036 -25.619  52.886  1.00  3.35           C  
ATOM   1728  CD1 ILE A 253      -4.571 -24.120  52.528  1.00  8.40           C  
ATOM   1729  N   ASP A 254      -2.647 -24.058  57.091  1.00 16.03           N  
ATOM   1730  CA  ASP A 254      -3.389 -23.086  57.882  1.00 12.20           C  
ATOM   1731  C   ASP A 254      -3.492 -21.669  57.275  1.00 15.47           C  
ATOM   1732  O   ASP A 254      -3.910 -20.729  57.963  1.00 11.31           O  
ATOM   1733  CB  ASP A 254      -2.938 -23.069  59.348  1.00  8.79           C  
ATOM   1734  CG  ASP A 254      -1.555 -22.475  59.532  1.00 15.21           C  
ATOM   1735  OD1 ASP A 254      -0.968 -21.955  58.552  1.00 10.35           O  
ATOM   1736  OD2 ASP A 254      -1.069 -22.513  60.680  1.00 18.08           O1-
ATOM   1737  N   ASN A 255      -2.991 -21.505  56.049  1.00 14.26           N  
ATOM   1738  CA  ASN A 255      -2.808 -20.185  55.430  1.00 11.27           C  
ATOM   1739  C   ASN A 255      -3.066 -20.300  53.933  1.00 16.52           C  
ATOM   1740  O   ASN A 255      -2.460 -21.153  53.285  1.00 17.31           O  
ATOM   1741  CB  ASN A 255      -1.349 -19.719  55.653  1.00  9.18           C  
ATOM   1742  CG  ASN A 255      -1.165 -18.186  55.533  1.00 18.55           C  
ATOM   1743  ND2 ASN A 255      -0.824 -17.713  54.336  1.00 22.30           N  
ATOM   1744  OD1 ASN A 255      -1.292 -17.459  56.515  1.00 19.35           O  
ATOM   1745  N   LYS A 256      -3.917 -19.438  53.371  1.00 11.87           N  
ATOM   1746  CA  LYS A 256      -4.271 -19.549  51.954  1.00 17.40           C  
ATOM   1747  C   LYS A 256      -4.436 -18.195  51.257  1.00 16.65           C  
ATOM   1748  O   LYS A 256      -5.252 -17.363  51.671  1.00 17.13           O  
ATOM   1749  CB  LYS A 256      -5.555 -20.385  51.809  1.00 18.17           C  
ATOM   1750  CG  LYS A 256      -5.999 -20.700  50.378  1.00 16.50           C  
ATOM   1751  CD  LYS A 256      -7.063 -21.816  50.404  1.00 22.77           C  
ATOM   1752  CE  LYS A 256      -7.661 -22.130  49.030  1.00 20.72           C  
ATOM   1753  NZ  LYS A 256      -6.639 -22.412  47.970  1.00 22.24           N1+
ATOM   1754  N   ILE A 257      -3.690 -17.998  50.177  1.00 13.60           N  
ATOM   1755  CA  ILE A 257      -3.794 -16.780  49.381  1.00 14.04           C  
ATOM   1756  C   ILE A 257      -5.088 -16.874  48.584  1.00 15.16           C  
ATOM   1757  O   ILE A 257      -5.470 -17.951  48.138  1.00 19.02           O  
ATOM   1758  CB  ILE A 257      -2.577 -16.614  48.421  1.00 12.63           C  
ATOM   1759  CG1 ILE A 257      -2.524 -15.201  47.829  1.00 13.75           C  
ATOM   1760  CG2 ILE A 257      -2.600 -17.672  47.305  1.00  9.86           C  
ATOM   1761  CD1 ILE A 257      -1.302 -14.963  46.949  1.00 13.91           C  
ATOM   1762  N   CYS A 258      -5.786 -15.756  48.440  1.00 12.05           N  
ATOM   1763  CA  CYS A 258      -7.062 -15.741  47.743  1.00 15.10           C  
ATOM   1764  C   CYS A 258      -7.279 -14.373  47.100  1.00 15.31           C  
ATOM   1765  O   CYS A 258      -6.852 -13.359  47.647  1.00 14.67           O  
ATOM   1766  CB  CYS A 258      -8.198 -16.086  48.715  1.00 22.69           C  
ATOM   1767  SG  CYS A 258      -8.102 -15.206  50.304  1.00 25.01           S  
ATOM   1768  N   GLY A 259      -7.855 -14.359  45.901  1.00 15.64           N  
ATOM   1769  CA  GLY A 259      -8.192 -13.125  45.196  1.00  7.58           C  
ATOM   1770  C   GLY A 259      -9.680 -12.859  45.037  1.00 11.14           C  
ATOM   1771  O   GLY A 259     -10.517 -13.704  45.395  1.00 11.16           O  
ATOM   1772  N   PRO A 260     -10.026 -11.705  44.440  1.00 13.79           N  
ATOM   1773  CA  PRO A 260     -11.446 -11.376  44.253  1.00 13.34           C  
ATOM   1774  C   PRO A 260     -12.220 -12.514  43.571  1.00 14.26           C  
ATOM   1775  O   PRO A 260     -11.796 -13.028  42.536  1.00 12.77           O  
ATOM   1776  CB  PRO A 260     -11.393 -10.131  43.356  1.00 11.61           C  
ATOM   1777  CG  PRO A 260     -10.113  -9.450  43.777  1.00 14.70           C  
ATOM   1778  CD  PRO A 260      -9.139 -10.592  44.048  1.00 13.37           C  
ATOM   1779  N   ALA A 261     -13.345 -12.888  44.183  1.00 14.26           N  
ATOM   1780  CA  ALA A 261     -14.256 -13.944  43.707  1.00 11.43           C  
ATOM   1781  C   ALA A 261     -13.808 -15.380  43.964  1.00  9.66           C  
ATOM   1782  O   ALA A 261     -14.527 -16.330  43.633  1.00 12.12           O  
ATOM   1783  CB  ALA A 261     -14.689 -13.731  42.241  1.00  6.51           C  
ATOM   1784  N   ASP A 262     -12.633 -15.540  44.560  1.00 12.40           N  
ATOM   1785  CA  ASP A 262     -12.218 -16.856  45.045  1.00 12.83           C  
ATOM   1786  C   ASP A 262     -13.161 -17.343  46.136  1.00 16.93           C  
ATOM   1787  O   ASP A 262     -13.667 -16.562  46.956  1.00 17.30           O  
ATOM   1788  CB  ASP A 262     -10.806 -16.837  45.617  1.00 11.44           C  
ATOM   1789  CG  ASP A 262      -9.725 -17.071  44.566  1.00 21.31           C  
ATOM   1790  OD1 ASP A 262     -10.044 -17.507  43.429  1.00 21.97           O  
ATOM   1791  OD2 ASP A 262      -8.538 -16.834  44.909  1.00 18.14           O1-
ATOM   1792  N   SER A 263     -13.353 -18.652  46.155  1.00 14.93           N  
ATOM   1793  CA  SER A 263     -14.284 -19.284  47.050  1.00 12.08           C  
ATOM   1794  C   SER A 263     -13.695 -20.599  47.531  1.00 16.18           C  
ATOM   1795  O   SER A 263     -13.318 -21.449  46.713  1.00 11.82           O  
ATOM   1796  CB  SER A 263     -15.543 -19.597  46.248  1.00 14.33           C  
ATOM   1797  OG  SER A 263     -16.626 -19.663  47.115  1.00 26.29           O  
ATOM   1798  N   PHE A 264     -13.643 -20.794  48.843  1.00 10.52           N  
ATOM   1799  CA  PHE A 264     -13.310 -22.104  49.381  1.00 11.22           C  
ATOM   1800  C   PHE A 264     -13.938 -22.303  50.751  1.00 11.92           C  
ATOM   1801  O   PHE A 264     -14.573 -21.393  51.297  1.00 12.45           O  
ATOM   1802  CB  PHE A 264     -11.784 -22.340  49.428  1.00 10.47           C  
ATOM   1803  CG  PHE A 264     -11.068 -21.528  50.474  1.00 16.44           C  
ATOM   1804  CD1 PHE A 264     -10.842 -22.050  51.747  1.00 17.46           C  
ATOM   1805  CD2 PHE A 264     -10.613 -20.239  50.189  1.00 14.49           C  
ATOM   1806  CE1 PHE A 264     -10.172 -21.299  52.736  1.00 18.07           C  
ATOM   1807  CE2 PHE A 264      -9.951 -19.487  51.167  1.00 14.41           C  
ATOM   1808  CZ  PHE A 264      -9.734 -20.018  52.453  1.00 15.93           C  
ATOM   1809  N   GLY A 265     -13.757 -23.495  51.306  1.00 11.28           N  
ATOM   1810  CA  GLY A 265     -14.389 -23.848  52.560  1.00 10.69           C  
ATOM   1811  C   GLY A 265     -13.727 -25.031  53.229  1.00 13.02           C  
ATOM   1812  O   GLY A 265     -12.932 -25.743  52.614  1.00  9.94           O  
ATOM   1813  N   PHE A 266     -14.095 -25.277  54.478  1.00 11.96           N  
ATOM   1814  CA  PHE A 266     -13.481 -26.361  55.226  1.00 12.65           C  
ATOM   1815  C   PHE A 266     -14.183 -26.531  56.566  1.00 14.13           C  
ATOM   1816  O   PHE A 266     -14.980 -25.687  56.975  1.00 16.78           O  
ATOM   1817  CB  PHE A 266     -11.985 -26.091  55.440  1.00 10.13           C  
ATOM   1818  CG  PHE A 266     -11.687 -24.888  56.325  1.00 14.14           C  
ATOM   1819  CD1 PHE A 266     -11.619 -25.023  57.706  1.00 12.19           C  
ATOM   1820  CD2 PHE A 266     -11.452 -23.632  55.770  1.00 14.59           C  
ATOM   1821  CE1 PHE A 266     -11.336 -23.926  58.522  1.00 12.96           C  
ATOM   1822  CE2 PHE A 266     -11.178 -22.527  56.577  1.00 16.63           C  
ATOM   1823  CZ  PHE A 266     -11.118 -22.675  57.957  1.00 16.15           C  
ATOM   1824  N   GLN A 267     -13.911 -27.642  57.231  1.00 12.19           N  
ATOM   1825  CA  GLN A 267     -14.444 -27.864  58.565  1.00 15.73           C  
ATOM   1826  C   GLN A 267     -13.295 -28.161  59.510  1.00 13.05           C  
ATOM   1827  O   GLN A 267     -12.261 -28.681  59.092  1.00 12.95           O  
ATOM   1828  CB  GLN A 267     -15.471 -29.007  58.562  1.00 14.20           C  
ATOM   1829  CG  GLN A 267     -16.679 -28.755  57.637  1.00 16.41           C  
ATOM   1830  CD  GLN A 267     -17.697 -29.895  57.654  1.00 18.80           C  
ATOM   1831  NE2 GLN A 267     -18.602 -29.897  56.683  1.00 21.43           N  
ATOM   1832  OE1 GLN A 267     -17.663 -30.757  58.528  1.00 16.39           O  
ATOM   1833  N   VAL A 268     -13.469 -27.810  60.777  1.00 11.57           N  
ATOM   1834  CA  VAL A 268     -12.516 -28.186  61.813  1.00 14.52           C  
ATOM   1835  C   VAL A 268     -13.296 -28.734  62.993  1.00 16.25           C  
ATOM   1836  O   VAL A 268     -14.492 -28.476  63.135  1.00 13.80           O  
ATOM   1837  CB  VAL A 268     -11.699 -26.970  62.348  1.00 11.26           C  
ATOM   1838  CG1 VAL A 268     -10.794 -26.373  61.281  1.00  6.93           C  
ATOM   1839  CG2 VAL A 268     -12.636 -25.927  62.893  1.00  7.65           C  
ATOM   1840  N   ILE A 269     -12.618 -29.495  63.842  1.00 16.29           N  
ATOM   1841  CA  ILE A 269     -13.159 -29.802  65.154  1.00 15.21           C  
ATOM   1842  C   ILE A 269     -12.578 -28.742  66.092  1.00 16.10           C  
ATOM   1843  O   ILE A 269     -11.372 -28.691  66.307  1.00 16.05           O  
ATOM   1844  CB  ILE A 269     -12.753 -31.211  65.623  1.00 15.96           C  
ATOM   1845  CG1 ILE A 269     -13.239 -32.280  64.628  1.00 18.20           C  
ATOM   1846  CG2 ILE A 269     -13.274 -31.479  67.031  1.00  9.09           C  
ATOM   1847  CD1 ILE A 269     -14.743 -32.318  64.429  1.00 11.54           C  
ATOM   1848  N   ALA A 270     -13.440 -27.888  66.627  1.00 14.52           N  
ATOM   1849  CA  ALA A 270     -13.014 -26.733  67.400  1.00 15.46           C  
ATOM   1850  C   ALA A 270     -12.138 -27.115  68.597  1.00 19.26           C  
ATOM   1851  O   ALA A 270     -12.548 -27.882  69.453  1.00 17.08           O  
ATOM   1852  CB  ALA A 270     -14.230 -25.978  67.876  1.00  4.04           C  
ATOM   1853  N   GLY A 271     -10.942 -26.541  68.666  1.00 17.30           N  
ATOM   1854  CA  GLY A 271     -10.036 -26.812  69.765  1.00 12.07           C  
ATOM   1855  C   GLY A 271      -9.345 -28.167  69.721  1.00 17.29           C  
ATOM   1856  O   GLY A 271      -8.667 -28.550  70.687  1.00 17.87           O  
ATOM   1857  N   GLU A 272      -9.491 -28.896  68.618  1.00 15.74           N  
ATOM   1858  CA  GLU A 272      -8.942 -30.253  68.562  1.00 18.22           C  
ATOM   1859  C   GLU A 272      -7.417 -30.256  68.707  1.00 17.51           C  
ATOM   1860  O   GLU A 272      -6.691 -29.659  67.901  1.00 17.27           O  
ATOM   1861  CB  GLU A 272      -9.347 -30.948  67.254  1.00 18.03           C  
ATOM   1862  CG  GLU A 272      -8.919 -32.419  67.144  1.00 19.45           C  
ATOM   1863  CD  GLU A 272      -9.423 -33.085  65.855  1.00 25.24           C  
ATOM   1864  OE1 GLU A 272      -9.055 -32.612  64.759  1.00 25.28           O  
ATOM   1865  OE2 GLU A 272     -10.186 -34.080  65.935  1.00 22.31           O1-
ATOM   1866  N   GLY A 273      -6.951 -30.971  69.726  1.00 15.19           N  
ATOM   1867  CA  GLY A 273      -5.535 -31.108  70.024  1.00 14.92           C  
ATOM   1868  C   GLY A 273      -4.879 -29.850  70.562  1.00 15.52           C  
ATOM   1869  O   GLY A 273      -3.683 -29.835  70.822  1.00 15.48           O  
ATOM   1870  N   VAL A 274      -5.670 -28.800  70.728  1.00 13.70           N  
ATOM   1871  CA  VAL A 274      -5.178 -27.467  71.108  1.00 15.93           C  
ATOM   1872  C   VAL A 274      -5.862 -26.973  72.382  1.00 18.23           C  
ATOM   1873  O   VAL A 274      -5.240 -26.320  73.219  1.00 19.73           O  
ATOM   1874  CB  VAL A 274      -5.225 -26.426  69.964  1.00 15.67           C  
ATOM   1875  CG1 VAL A 274      -4.283 -26.843  68.829  1.00 12.50           C  
ATOM   1876  CG2 VAL A 274      -6.641 -26.237  69.457  1.00 17.72           C  
ATOM   1877  N   GLY A 275      -7.182 -27.127  72.431  1.00 12.66           N  
ATOM   1878  CA  GLY A 275      -7.943 -26.803  73.624  1.00 10.07           C  
ATOM   1879  C   GLY A 275      -8.743 -25.531  73.413  1.00 16.25           C  
ATOM   1880  O   GLY A 275      -8.720 -24.941  72.321  1.00 12.51           O  
ATOM   1881  N   ALA A 276      -9.445 -25.109  74.460  1.00 17.38           N  
ATOM   1882  CA  ALA A 276     -10.226 -23.881  74.416  1.00 16.55           C  
ATOM   1883  C   ALA A 276      -9.320 -22.659  74.246  1.00 14.28           C  
ATOM   1884  O   ALA A 276      -8.124 -22.700  74.541  1.00 13.05           O  
ATOM   1885  CB  ALA A 276     -11.063 -23.755  75.680  1.00 14.02           C  
ATOM   1886  N   GLY A 277      -9.887 -21.575  73.740  1.00 17.31           N  
ATOM   1887  CA  GLY A 277      -9.147 -20.334  73.613  1.00  9.22           C  
ATOM   1888  C   GLY A 277      -9.769 -19.353  72.643  1.00 13.69           C  
ATOM   1889  O   GLY A 277     -10.669 -19.695  71.864  1.00 15.26           O  
ATOM   1890  N   ALA A 278      -9.261 -18.129  72.659  1.00 13.66           N  
ATOM   1891  CA  ALA A 278      -9.683 -17.173  71.683  1.00 17.35           C  
ATOM   1892  C   ALA A 278      -8.685 -17.348  70.558  1.00 19.35           C  
ATOM   1893  O   ALA A 278      -7.565 -16.848  70.618  1.00 16.45           O  
ATOM   1894  CB  ALA A 278      -9.593 -15.767  72.272  1.00 12.59           C  
ATOM   1895  N   TRP A 279      -9.129 -17.997  69.491  1.00 16.06           N  
ATOM   1896  CA  TRP A 279      -8.224 -18.374  68.414  1.00 14.61           C  
ATOM   1897  C   TRP A 279      -8.409 -17.407  67.262  1.00 12.41           C  
ATOM   1898  O   TRP A 279      -9.453 -17.413  66.605  1.00 14.89           O  
ATOM   1899  CB  TRP A 279      -8.493 -19.816  67.963  1.00 14.86           C  
ATOM   1900  CG  TRP A 279      -8.184 -20.863  69.002  1.00 15.62           C  
ATOM   1901  CD1 TRP A 279      -9.085 -21.566  69.764  1.00 16.66           C  
ATOM   1902  CD2 TRP A 279      -6.884 -21.339  69.382  1.00 15.86           C  
ATOM   1903  CE2 TRP A 279      -7.073 -22.324  70.383  1.00 15.44           C  
ATOM   1904  CE3 TRP A 279      -5.579 -21.028  68.976  1.00 13.29           C  
ATOM   1905  NE1 TRP A 279      -8.422 -22.445  70.594  1.00 16.87           N  
ATOM   1906  CZ2 TRP A 279      -6.006 -22.996  70.981  1.00 14.68           C  
ATOM   1907  CZ3 TRP A 279      -4.524 -21.700  69.565  1.00 12.74           C  
ATOM   1908  CH2 TRP A 279      -4.743 -22.675  70.563  1.00 13.08           C  
ATOM   1909  N   MET A 280      -7.405 -16.567  67.029  1.00 11.63           N  
ATOM   1910  CA  MET A 280      -7.531 -15.487  66.058  1.00 13.66           C  
ATOM   1911  C   MET A 280      -7.614 -16.060  64.653  1.00 13.83           C  
ATOM   1912  O   MET A 280      -6.932 -17.028  64.339  1.00 12.37           O  
ATOM   1913  CB  MET A 280      -6.313 -14.555  66.123  1.00 15.72           C  
ATOM   1914  CG  MET A 280      -6.094 -13.849  67.454  1.00 26.51           C  
ATOM   1915  SD  MET A 280      -4.663 -12.708  67.443  1.00 34.25           S  
ATOM   1916  CE  MET A 280      -4.985 -11.795  65.948  1.00 33.35           C  
ATOM   1917  N   TYR A 281      -8.443 -15.462  63.808  1.00 15.45           N  
ATOM   1918  CA  TYR A 281      -8.289 -15.626  62.362  1.00 16.44           C  
ATOM   1919  C   TYR A 281      -8.041 -14.236  61.817  1.00 14.70           C  
ATOM   1920  O   TYR A 281      -8.482 -13.254  62.407  1.00 16.84           O  
ATOM   1921  CB  TYR A 281      -9.533 -16.243  61.701  1.00 11.52           C  
ATOM   1922  CG  TYR A 281     -10.734 -15.319  61.632  1.00 12.29           C  
ATOM   1923  CD1 TYR A 281     -11.660 -15.279  62.666  1.00 10.10           C  
ATOM   1924  CD2 TYR A 281     -10.949 -14.491  60.528  1.00 13.33           C  
ATOM   1925  CE1 TYR A 281     -12.770 -14.438  62.613  1.00 13.17           C  
ATOM   1926  CE2 TYR A 281     -12.056 -13.635  60.468  1.00  8.24           C  
ATOM   1927  CZ  TYR A 281     -12.960 -13.619  61.517  1.00 13.26           C  
ATOM   1928  OH  TYR A 281     -14.053 -12.783  61.487  1.00 14.61           O  
ATOM   1929  N   HIS A 282      -7.371 -14.138  60.680  1.00 13.84           N  
ATOM   1930  CA  HIS A 282      -7.060 -12.825  60.125  1.00  9.00           C  
ATOM   1931  C   HIS A 282      -6.399 -12.933  58.771  1.00  8.61           C  
ATOM   1932  O   HIS A 282      -5.874 -13.987  58.394  1.00 10.16           O  
ATOM   1933  CB  HIS A 282      -6.135 -12.043  61.080  1.00  8.66           C  
ATOM   1934  CG  HIS A 282      -4.868 -12.763  61.438  1.00 16.54           C  
ATOM   1935  CD2 HIS A 282      -4.490 -13.391  62.580  1.00 14.33           C  
ATOM   1936  ND1 HIS A 282      -3.795 -12.869  60.576  1.00 19.32           N  
ATOM   1937  CE1 HIS A 282      -2.825 -13.547  61.162  1.00 14.29           C  
ATOM   1938  NE2 HIS A 282      -3.218 -13.869  62.382  1.00 13.17           N  
ATOM   1939  N   CYS A 283      -6.427 -11.837  58.027  1.00 14.83           N  
ATOM   1940  CA  CYS A 283      -5.600 -11.753  56.839  1.00 11.43           C  
ATOM   1941  C   CYS A 283      -4.177 -11.716  57.364  1.00 13.91           C  
ATOM   1942  O   CYS A 283      -3.911 -11.095  58.389  1.00 11.57           O  
ATOM   1943  CB  CYS A 283      -5.891 -10.482  56.039  1.00 13.08           C  
ATOM   1944  SG  CYS A 283      -4.899 -10.371  54.520  1.00 16.97           S  
ATOM   1945  N   HIS A 284      -3.265 -12.400  56.688  1.00 12.85           N  
ATOM   1946  CA  HIS A 284      -1.886 -12.379  57.113  1.00 12.68           C  
ATOM   1947  C   HIS A 284      -1.033 -11.366  56.336  1.00 12.50           C  
ATOM   1948  O   HIS A 284       0.160 -11.260  56.564  1.00 13.29           O  
ATOM   1949  CB  HIS A 284      -1.282 -13.785  57.091  1.00 13.63           C  
ATOM   1950  CG  HIS A 284      -0.237 -14.003  58.138  1.00 12.10           C  
ATOM   1951  CD2 HIS A 284      -0.126 -14.938  59.112  1.00 11.29           C  
ATOM   1952  ND1 HIS A 284       0.877 -13.197  58.252  1.00 15.25           N  
ATOM   1953  CE1 HIS A 284       1.631 -13.631  59.247  1.00 13.65           C  
ATOM   1954  NE2 HIS A 284       1.042 -14.684  59.787  1.00 12.43           N  
ATOM   1955  N   VAL A 285      -1.639 -10.605  55.431  1.00 15.82           N  
ATOM   1956  CA  VAL A 285      -0.916  -9.482  54.841  1.00 16.04           C  
ATOM   1957  C   VAL A 285      -0.771  -8.492  55.987  1.00 19.71           C  
ATOM   1958  O   VAL A 285      -1.768  -8.030  56.555  1.00 19.47           O  
ATOM   1959  CB  VAL A 285      -1.694  -8.857  53.659  1.00 13.05           C  
ATOM   1960  CG1 VAL A 285      -0.959  -7.618  53.101  1.00  5.27           C  
ATOM   1961  CG2 VAL A 285      -1.925  -9.909  52.564  1.00  3.44           C  
ATOM   1962  N   GLN A 286       0.469  -8.161  56.325  1.00 17.54           N  
ATOM   1963  CA  GLN A 286       0.747  -7.559  57.628  1.00 16.47           C  
ATOM   1964  C   GLN A 286      -0.031  -6.270  57.894  1.00 19.75           C  
ATOM   1965  O   GLN A 286      -0.590  -6.080  58.980  1.00 17.30           O  
ATOM   1966  CB  GLN A 286       2.256  -7.368  57.840  1.00 11.92           C  
ATOM   1967  CG  GLN A 286       3.026  -8.690  58.040  1.00  9.99           C  
ATOM   1968  CD  GLN A 286       2.547  -9.488  59.257  1.00 15.90           C  
ATOM   1969  NE2 GLN A 286       2.164  -8.782  60.335  1.00 12.82           N  
ATOM   1970  OE1 GLN A 286       2.532 -10.724  59.233  1.00 13.28           O  
ATOM   1971  N   SER A 287      -0.099  -5.397  56.899  1.00 19.47           N  
ATOM   1972  CA  SER A 287      -0.805  -4.134  57.094  1.00 20.54           C  
ATOM   1973  C   SER A 287      -2.327  -4.324  57.193  1.00 13.98           C  
ATOM   1974  O   SER A 287      -3.002  -3.575  57.893  1.00 18.87           O  
ATOM   1975  CB  SER A 287      -0.420  -3.115  56.012  1.00 12.31           C  
ATOM   1976  OG  SER A 287      -0.901  -3.510  54.748  1.00 19.18           O  
ATOM   1977  N   HIS A 288      -2.856  -5.338  56.513  1.00  8.70           N  
ATOM   1978  CA  HIS A 288      -4.293  -5.612  56.536  1.00 11.23           C  
ATOM   1979  C   HIS A 288      -4.696  -6.065  57.923  1.00 14.43           C  
ATOM   1980  O   HIS A 288      -5.738  -5.685  58.460  1.00 22.23           O  
ATOM   1981  CB  HIS A 288      -4.668  -6.680  55.506  1.00  7.42           C  
ATOM   1982  CG  HIS A 288      -4.406  -6.264  54.090  1.00 11.90           C  
ATOM   1983  CD2 HIS A 288      -3.693  -5.228  53.582  1.00 13.34           C  
ATOM   1984  ND1 HIS A 288      -4.900  -6.954  53.003  1.00  9.39           N  
ATOM   1985  CE1 HIS A 288      -4.510  -6.359  51.888  1.00 11.37           C  
ATOM   1986  NE2 HIS A 288      -3.772  -5.312  52.212  1.00 11.43           N  
ATOM   1987  N   SER A 289      -3.832  -6.868  58.504  1.00  9.97           N  
ATOM   1988  CA  SER A 289      -4.009  -7.347  59.849  1.00 13.56           C  
ATOM   1989  C   SER A 289      -3.958  -6.186  60.855  1.00 18.77           C  
ATOM   1990  O   SER A 289      -4.797  -6.097  61.754  1.00 18.28           O  
ATOM   1991  CB  SER A 289      -2.893  -8.342  60.144  1.00 15.84           C  
ATOM   1992  OG  SER A 289      -3.122  -8.964  61.380  1.00 30.16           O  
ATOM   1993  N   ASP A 290      -2.961  -5.312  60.710  1.00 19.38           N  
ATOM   1994  CA  ASP A 290      -2.819  -4.140  61.575  1.00 16.66           C  
ATOM   1995  C   ASP A 290      -3.995  -3.188  61.368  1.00 18.55           C  
ATOM   1996  O   ASP A 290      -4.414  -2.496  62.285  1.00 18.72           O  
ATOM   1997  CB  ASP A 290      -1.505  -3.391  61.291  1.00 16.25           C  
ATOM   1998  CG  ASP A 290      -0.263  -4.166  61.735  1.00 20.89           C  
ATOM   1999  OD1 ASP A 290      -0.355  -4.930  62.718  1.00 21.85           O  
ATOM   2000  OD2 ASP A 290       0.812  -3.990  61.108  1.00 21.37           O1-
ATOM   2001  N   MET A 291      -4.540  -3.165  60.158  1.00 18.49           N  
ATOM   2002  CA  MET A 291      -5.613  -2.227  59.857  1.00 17.90           C  
ATOM   2003  C   MET A 291      -7.003  -2.784  60.170  1.00 21.23           C  
ATOM   2004  O   MET A 291      -8.008  -2.147  59.882  1.00 25.78           O  
ATOM   2005  CB  MET A 291      -5.511  -1.725  58.417  1.00 20.58           C  
ATOM   2006  CG  MET A 291      -4.348  -0.772  58.226  1.00 26.85           C  
ATOM   2007  SD  MET A 291      -4.054  -0.224  56.534  1.00 42.00           S  
ATOM   2008  CE  MET A 291      -2.883   1.094  56.864  1.00 43.74           C  
ATOM   2009  N   GLY A 292      -7.060  -3.962  60.783  1.00 18.45           N  
ATOM   2010  CA  GLY A 292      -8.338  -4.486  61.224  1.00 15.93           C  
ATOM   2011  C   GLY A 292      -8.975  -5.704  60.581  1.00 17.84           C  
ATOM   2012  O   GLY A 292     -10.104  -6.058  60.957  1.00 16.76           O  
ATOM   2013  N   MET A 293      -8.311  -6.391  59.656  1.00  8.69           N  
ATOM   2014  CA  MET A 293      -8.986  -7.589  59.214  1.00 15.44           C  
ATOM   2015  C   MET A 293      -8.528  -8.712  60.143  1.00 16.82           C  
ATOM   2016  O   MET A 293      -7.674  -9.536  59.795  1.00 11.93           O  
ATOM   2017  CB  MET A 293      -8.557  -7.912  57.785  1.00 14.21           C  
ATOM   2018  CG  MET A 293      -8.641  -6.739  56.818  1.00 21.78           C  
ATOM   2019  SD  MET A 293      -8.449  -7.266  55.093  1.00 16.49           S  
ATOM   2020  CE  MET A 293      -7.771  -5.802  54.368  1.00 78.33           C  
ATOM   2021  N   VAL A 294      -9.259  -8.838  61.245  1.00 13.29           N  
ATOM   2022  CA  VAL A 294      -8.948  -9.775  62.304  1.00 13.93           C  
ATOM   2023  C   VAL A 294     -10.251 -10.034  63.011  1.00 15.69           C  
ATOM   2024  O   VAL A 294     -11.031  -9.105  63.198  1.00 14.09           O  
ATOM   2025  CB  VAL A 294      -8.015  -9.161  63.378  1.00 11.59           C  
ATOM   2026  CG1 VAL A 294      -7.688 -10.216  64.435  1.00  9.11           C  
ATOM   2027  CG2 VAL A 294      -6.756  -8.603  62.754  1.00 17.57           C  
ATOM   2028  N   GLY A 295     -10.444 -11.267  63.465  1.00 14.50           N  
ATOM   2029  CA  GLY A 295     -11.588 -11.644  64.274  1.00 10.83           C  
ATOM   2030  C   GLY A 295     -11.195 -12.834  65.143  1.00 16.88           C  
ATOM   2031  O   GLY A 295     -10.069 -13.323  65.070  1.00 15.43           O  
ATOM   2032  N   LEU A 296     -12.114 -13.310  65.971  1.00 17.20           N  
ATOM   2033  CA  LEU A 296     -11.799 -14.413  66.866  1.00 19.84           C  
ATOM   2034  C   LEU A 296     -12.732 -15.601  66.665  1.00 21.23           C  
ATOM   2035  O   LEU A 296     -13.950 -15.438  66.510  1.00 15.78           O  
ATOM   2036  CB  LEU A 296     -11.884 -13.957  68.324  1.00 19.11           C  
ATOM   2037  CG  LEU A 296     -11.121 -12.701  68.743  1.00 20.31           C  
ATOM   2038  CD1 LEU A 296     -11.488 -12.320  70.176  1.00 18.48           C  
ATOM   2039  CD2 LEU A 296      -9.613 -12.897  68.590  1.00 13.29           C  
ATOM   2040  N   PHE A 297     -12.152 -16.795  66.704  1.00 19.84           N  
ATOM   2041  CA  PHE A 297     -12.929 -18.017  66.766  1.00 12.83           C  
ATOM   2042  C   PHE A 297     -12.860 -18.359  68.239  1.00 12.45           C  
ATOM   2043  O   PHE A 297     -11.868 -18.918  68.700  1.00 13.02           O  
ATOM   2044  CB  PHE A 297     -12.195 -19.082  65.949  1.00  7.91           C  
ATOM   2045  CG  PHE A 297     -12.876 -20.437  65.898  1.00 11.34           C  
ATOM   2046  CD1 PHE A 297     -14.247 -20.562  66.011  1.00 12.47           C  
ATOM   2047  CD2 PHE A 297     -12.119 -21.592  65.697  1.00 11.29           C  
ATOM   2048  CE1 PHE A 297     -14.858 -21.816  65.928  1.00 11.94           C  
ATOM   2049  CE2 PHE A 297     -12.722 -22.846  65.624  1.00 12.64           C  
ATOM   2050  CZ  PHE A 297     -14.097 -22.955  65.741  1.00  9.86           C  
ATOM   2051  N   LEU A 298     -13.945 -18.094  68.964  1.00 15.97           N  
ATOM   2052  CA  LEU A 298     -13.958 -18.239  70.417  1.00 14.47           C  
ATOM   2053  C   LEU A 298     -14.410 -19.644  70.759  1.00 21.33           C  
ATOM   2054  O   LEU A 298     -15.586 -19.983  70.594  1.00 23.09           O  
ATOM   2055  CB  LEU A 298     -14.951 -17.251  71.023  1.00 10.13           C  
ATOM   2056  CG  LEU A 298     -14.647 -15.767  70.818  1.00 15.80           C  
ATOM   2057  CD1 LEU A 298     -15.802 -14.910  71.335  1.00 11.40           C  
ATOM   2058  CD2 LEU A 298     -13.341 -15.362  71.491  1.00 13.70           C  
ATOM   2059  N   VAL A 299     -13.474 -20.451  71.248  1.00 19.25           N  
ATOM   2060  CA  VAL A 299     -13.749 -21.843  71.561  1.00 13.67           C  
ATOM   2061  C   VAL A 299     -13.784 -22.006  73.084  1.00 14.84           C  
ATOM   2062  O   VAL A 299     -12.791 -21.772  73.767  1.00 16.26           O  
ATOM   2063  CB  VAL A 299     -12.707 -22.780  70.904  1.00 16.46           C  
ATOM   2064  CG1 VAL A 299     -13.026 -24.229  71.191  1.00 13.35           C  
ATOM   2065  CG2 VAL A 299     -12.665 -22.553  69.395  1.00 17.30           C  
ATOM   2066  N   LYS A 300     -14.946 -22.396  73.600  1.00 22.59           N  
ATOM   2067  CA  LYS A 300     -15.214 -22.487  75.042  1.00 22.14           C  
ATOM   2068  C   LYS A 300     -15.128 -23.912  75.555  1.00 15.10           C  
ATOM   2069  O   LYS A 300     -15.478 -24.857  74.844  1.00 14.96           O  
ATOM   2070  CB  LYS A 300     -16.650 -22.078  75.349  1.00 28.44           C  
ATOM   2071  CG  LYS A 300     -17.108 -20.747  74.864  1.00 41.01           C  
ATOM   2072  CD  LYS A 300     -18.617 -20.651  75.111  1.00 50.84           C  
ATOM   2073  CE  LYS A 300     -19.298 -22.008  74.881  1.00 55.10           C  
ATOM   2074  NZ  LYS A 300     -20.772 -21.986  75.150  1.00 55.96           N1+
ATOM   2075  N   LYS A 301     -14.714 -24.065  76.805  1.00 17.76           N  
ATOM   2076  CA  LYS A 301     -14.982 -25.316  77.511  1.00 17.25           C  
ATOM   2077  C   LYS A 301     -16.470 -25.353  77.797  1.00 19.16           C  
ATOM   2078  O   LYS A 301     -17.135 -24.310  77.777  1.00 19.57           O  
ATOM   2079  CB  LYS A 301     -14.232 -25.372  78.833  1.00 14.42           C  
ATOM   2080  CG  LYS A 301     -12.745 -25.481  78.699  1.00 17.04           C  
ATOM   2081  CD  LYS A 301     -12.158 -25.786  80.060  1.00 22.68           C  
ATOM   2082  CE  LYS A 301     -10.654 -25.903  80.015  1.00 21.14           C  
ATOM   2083  NZ  LYS A 301     -10.195 -26.823  81.086  1.00 20.95           N1+
ATOM   2084  N   PRO A 302     -17.007 -26.547  78.075  1.00 18.81           N  
ATOM   2085  CA  PRO A 302     -18.427 -26.685  78.450  1.00 18.40           C  
ATOM   2086  C   PRO A 302     -18.836 -25.774  79.621  1.00 21.74           C  
ATOM   2087  O   PRO A 302     -19.978 -25.306  79.663  1.00 21.48           O  
ATOM   2088  CB  PRO A 302     -18.542 -28.161  78.853  1.00 20.72           C  
ATOM   2089  CG  PRO A 302     -17.424 -28.852  78.119  1.00 20.36           C  
ATOM   2090  CD  PRO A 302     -16.303 -27.841  78.038  1.00 17.88           C  
ATOM   2091  N   ASP A 303     -17.922 -25.512  80.556  1.00 21.63           N  
ATOM   2092  CA  ASP A 303     -18.234 -24.628  81.683  1.00 20.78           C  
ATOM   2093  C   ASP A 303     -18.089 -23.144  81.337  1.00 20.14           C  
ATOM   2094  O   ASP A 303     -18.341 -22.285  82.179  1.00 21.46           O  
ATOM   2095  CB  ASP A 303     -17.373 -24.961  82.897  1.00 28.65           C  
ATOM   2096  CG  ASP A 303     -17.807 -26.238  83.583  1.00 38.84           C  
ATOM   2097  OD1 ASP A 303     -19.004 -26.371  83.897  1.00 40.10           O  
ATOM   2098  OD2 ASP A 303     -16.949 -27.116  83.799  1.00 45.83           O1-
ATOM   2099  N   GLY A 304     -17.670 -22.848  80.108  1.00 16.54           N  
ATOM   2100  CA  GLY A 304     -17.698 -21.485  79.592  1.00 15.48           C  
ATOM   2101  C   GLY A 304     -16.338 -20.829  79.481  1.00 21.18           C  
ATOM   2102  O   GLY A 304     -16.193 -19.742  78.895  1.00 16.67           O  
ATOM   2103  N   THR A 305     -15.320 -21.477  80.030  1.00 20.07           N  
ATOM   2104  CA  THR A 305     -14.041 -20.794  80.116  1.00 22.73           C  
ATOM   2105  C   THR A 305     -13.324 -20.681  78.763  1.00 19.47           C  
ATOM   2106  O   THR A 305     -13.312 -21.615  77.964  1.00 17.26           O  
ATOM   2107  CB  THR A 305     -13.160 -21.322  81.293  1.00 21.93           C  
ATOM   2108  CG2 THR A 305     -13.678 -22.621  81.789  1.00 12.35           C  
ATOM   2109  OG1 THR A 305     -11.791 -21.447  80.887  1.00 26.72           O  
ATOM   2110  N   ILE A 306     -12.801 -19.490  78.497  1.00 19.53           N  
ATOM   2111  CA  ILE A 306     -12.131 -19.197  77.246  1.00 22.00           C  
ATOM   2112  C   ILE A 306     -10.816 -18.549  77.578  1.00 17.84           C  
ATOM   2113  O   ILE A 306     -10.764 -17.342  77.774  1.00 21.71           O  
ATOM   2114  CB  ILE A 306     -12.916 -18.197  76.387  1.00 23.20           C  
ATOM   2115  CG1 ILE A 306     -14.336 -18.702  76.139  1.00 25.47           C  
ATOM   2116  CG2 ILE A 306     -12.189 -17.944  75.057  1.00 20.10           C  
ATOM   2117  CD1 ILE A 306     -15.163 -17.782  75.268  1.00 23.05           C  
ATOM   2118  N   PRO A 307      -9.746 -19.346  77.673  1.00 18.01           N  
ATOM   2119  CA  PRO A 307      -8.433 -18.749  77.951  1.00 18.95           C  
ATOM   2120  C   PRO A 307      -7.991 -17.774  76.853  1.00 26.97           C  
ATOM   2121  O   PRO A 307      -8.367 -17.911  75.680  1.00 22.20           O  
ATOM   2122  CB  PRO A 307      -7.493 -19.960  78.003  1.00 18.89           C  
ATOM   2123  CG  PRO A 307      -8.209 -21.055  77.274  1.00 21.90           C  
ATOM   2124  CD  PRO A 307      -9.677 -20.801  77.441  1.00 19.02           C  
ATOM   2125  N   GLY A 308      -7.203 -16.782  77.255  1.00 32.41           N  
ATOM   2126  CA  GLY A 308      -6.620 -15.832  76.328  1.00 38.26           C  
ATOM   2127  C   GLY A 308      -7.612 -14.858  75.722  1.00 38.53           C  
ATOM   2128  O   GLY A 308      -7.439 -14.413  74.591  1.00 37.58           O  
ATOM   2129  N   TYR A 309      -8.654 -14.524  76.473  1.00 39.54           N  
ATOM   2130  CA  TYR A 309      -9.705 -13.668  75.945  1.00 36.84           C  
ATOM   2131  C   TYR A 309     -10.164 -12.634  76.963  1.00 38.30           C  
ATOM   2132  O   TYR A 309     -10.626 -12.972  78.057  1.00 34.00           O  
ATOM   2133  CB  TYR A 309     -10.876 -14.539  75.501  1.00 31.34           C  
ATOM   2134  CG  TYR A 309     -12.112 -13.808  75.023  1.00 28.79           C  
ATOM   2135  CD1 TYR A 309     -12.045 -12.859  74.008  1.00 32.16           C  
ATOM   2136  CD2 TYR A 309     -13.359 -14.109  75.559  1.00 27.83           C  
ATOM   2137  CE1 TYR A 309     -13.194 -12.213  73.553  1.00 33.07           C  
ATOM   2138  CE2 TYR A 309     -14.507 -13.478  75.112  1.00 31.17           C  
ATOM   2139  CZ  TYR A 309     -14.421 -12.528  74.110  1.00 35.44           C  
ATOM   2140  OH  TYR A 309     -15.571 -11.901  73.671  1.00 41.09           O  
ATOM   2141  N   ASP A 310     -10.036 -11.369  76.583  1.00 38.94           N  
ATOM   2142  CA  ASP A 310     -10.566 -10.270  77.364  1.00 39.04           C  
ATOM   2143  C   ASP A 310     -11.817  -9.791  76.648  1.00 35.22           C  
ATOM   2144  O   ASP A 310     -11.736  -9.139  75.612  1.00 36.88           O  
ATOM   2145  CB  ASP A 310      -9.533  -9.145  77.448  1.00 42.41           C  
ATOM   2146  CG  ASP A 310     -10.037  -7.933  78.218  1.00 42.71           C  
ATOM   2147  OD1 ASP A 310      -9.189  -7.177  78.740  1.00 46.05           O  
ATOM   2148  OD2 ASP A 310     -11.271  -7.736  78.299  1.00 36.36           O1-
ATOM   2149  N   PRO A 311     -12.987 -10.108  77.209  1.00 31.59           N  
ATOM   2150  CA  PRO A 311     -14.263  -9.803  76.553  1.00 30.70           C  
ATOM   2151  C   PRO A 311     -14.630  -8.311  76.487  1.00 33.51           C  
ATOM   2152  O   PRO A 311     -15.476  -7.939  75.673  1.00 43.84           O  
ATOM   2153  CB  PRO A 311     -15.281 -10.565  77.409  1.00 29.81           C  
ATOM   2154  CG  PRO A 311     -14.628 -10.667  78.771  1.00 29.80           C  
ATOM   2155  CD  PRO A 311     -13.164 -10.834  78.480  1.00 30.34           C  
ATOM   2156  N   HIS A 312     -14.061  -7.475  77.345  1.00 25.33           N  
ATOM   2157  CA  HIS A 312     -14.422  -6.054  77.324  1.00 34.06           C  
ATOM   2158  C   HIS A 312     -13.455  -5.102  76.607  1.00 38.93           C  
ATOM   2159  O   HIS A 312     -13.675  -3.891  76.597  1.00 44.45           O  
ATOM   2160  CB  HIS A 312     -14.791  -5.559  78.729  1.00 38.26           C  
ATOM   2161  CG  HIS A 312     -15.994  -6.247  79.296  1.00 44.17           C  
ATOM   2162  CD2 HIS A 312     -17.228  -6.452  78.776  1.00 45.71           C  
ATOM   2163  ND1 HIS A 312     -15.992  -6.862  80.529  1.00 48.73           N  
ATOM   2164  CE1 HIS A 312     -17.177  -7.404  80.751  1.00 51.30           C  
ATOM   2165  NE2 HIS A 312     -17.946  -7.167  79.704  1.00 49.35           N  
ATOM   2166  N   ARG A 313     -12.396  -5.646  76.012  1.00 41.50           N  
ATOM   2167  CA  ARG A 313     -11.352  -4.815  75.413  1.00 46.69           C  
ATOM   2168  C   ARG A 313     -11.759  -4.224  74.065  1.00 40.83           C  
ATOM   2169  O   ARG A 313     -12.316  -4.920  73.221  1.00 42.78           O  
ATOM   2170  CB  ARG A 313     -10.043  -5.602  75.258  1.00 57.69           C  
ATOM   2171  CG  ARG A 313      -8.785  -4.740  75.455  1.00 72.08           C  
ATOM   2172  CD  ARG A 313      -7.517  -5.386  74.878  1.00 81.90           C  
ATOM   2173  NE  ARG A 313      -7.065  -4.742  73.640  1.00 87.35           N  
ATOM   2174  CZ  ARG A 313      -6.116  -3.807  73.578  1.00 88.19           C  
ATOM   2175  NH1 ARG A 313      -5.508  -3.408  74.687  1.00 88.27           N1+
ATOM   2176  NH2 ARG A 313      -5.770  -3.273  72.408  1.00 85.74           N  
ATOM   2177  N   HIS A 314     -11.516  -2.927  73.887  1.00 31.78           N  
ATOM   2178  CA  HIS A 314     -11.507  -2.311  72.556  1.00 26.36           C  
ATOM   2179  C   HIS A 314     -10.153  -2.519  71.884  1.00 26.51           C  
ATOM   2180  O   HIS A 314      -9.127  -2.619  72.553  1.00 29.53           O  
ATOM   2181  CB  HIS A 314     -11.764  -0.809  72.634  1.00 24.88           C  
ATOM   2182  CG  HIS A 314     -13.177  -0.445  72.951  1.00 25.48           C  
ATOM   2183  CD2 HIS A 314     -14.227  -0.162  72.143  1.00 24.73           C  
ATOM   2184  ND1 HIS A 314     -13.633  -0.300  74.243  1.00 21.70           N  
ATOM   2185  CE1 HIS A 314     -14.907   0.052  74.219  1.00 22.47           C  
ATOM   2186  NE2 HIS A 314     -15.290   0.144  72.958  1.00 23.86           N  
ATOM   2187  N   HIS A 315     -10.140  -2.540  70.561  1.00 25.27           N  
ATOM   2188  CA  HIS A 315      -8.902  -2.731  69.833  1.00 25.09           C  
ATOM   2189  C   HIS A 315      -8.828  -1.703  68.716  1.00 24.00           C  
ATOM   2190  O   HIS A 315      -9.665  -1.707  67.818  1.00 23.87           O  
ATOM   2191  CB  HIS A 315      -8.847  -4.150  69.272  1.00 35.32           C  
ATOM   2192  CG  HIS A 315      -7.468  -4.602  68.929  1.00 52.45           C  
ATOM   2193  CD2 HIS A 315      -6.957  -5.124  67.791  1.00 58.09           C  
ATOM   2194  ND1 HIS A 315      -6.421  -4.525  69.823  1.00 62.88           N  
ATOM   2195  CE1 HIS A 315      -5.324  -4.985  69.251  1.00 65.42           C  
ATOM   2196  NE2 HIS A 315      -5.622  -5.357  68.018  1.00 64.73           N  
ATOM   2197  N   HIS A 316      -7.835  -0.817  68.784  1.00 22.00           N  
ATOM   2198  CA  HIS A 316      -7.703   0.270  67.816  1.00 20.15           C  
ATOM   2199  C   HIS A 316      -8.976   1.114  67.719  1.00 21.05           C  
ATOM   2200  O   HIS A 316      -9.358   1.559  66.633  1.00 16.86           O  
ATOM   2201  CB  HIS A 316      -7.284  -0.281  66.446  1.00 16.15           C  
ATOM   2202  CG  HIS A 316      -5.998  -1.040  66.498  1.00 24.72           C  
ATOM   2203  CD2 HIS A 316      -5.746  -2.370  66.507  1.00 27.67           C  
ATOM   2204  ND1 HIS A 316      -4.775  -0.419  66.632  1.00 23.83           N  
ATOM   2205  CE1 HIS A 316      -3.824  -1.331  66.692  1.00 25.40           C  
ATOM   2206  NE2 HIS A 316      -4.385  -2.524  66.613  1.00 27.76           N  
ATOM   2207  N   GLY A 317      -9.632   1.312  68.860  1.00 19.43           N  
ATOM   2208  CA  GLY A 317     -10.788   2.191  68.946  1.00 20.38           C  
ATOM   2209  C   GLY A 317     -12.131   1.518  68.727  1.00 17.12           C  
ATOM   2210  O   GLY A 317     -13.167   2.161  68.807  1.00 19.20           O  
ATOM   2211  N   ALA A 318     -12.119   0.230  68.433  1.00 14.37           N  
ATOM   2212  CA  ALA A 318     -13.359  -0.474  68.099  1.00 18.37           C  
ATOM   2213  C   ALA A 318     -13.537  -1.749  68.906  1.00 20.36           C  
ATOM   2214  O   ALA A 318     -12.571  -2.316  69.425  1.00 22.63           O  
ATOM   2215  CB  ALA A 318     -13.406  -0.799  66.593  1.00 13.59           C  
ATOM   2216  N   ALA A 319     -14.773  -2.225  68.975  1.00 22.54           N  
ATOM   2217  CA  ALA A 319     -15.064  -3.476  69.665  1.00 20.65           C  
ATOM   2218  C   ALA A 319     -15.874  -4.378  68.750  1.00 26.60           C  
ATOM   2219  O   ALA A 319     -16.657  -3.900  67.936  1.00 28.83           O  
ATOM   2220  CB  ALA A 319     -15.805  -3.216  70.964  1.00 12.49           C  
ATOM   2221  N   SER A 320     -15.679  -5.683  68.885  1.00 27.78           N  
ATOM   2222  CA  SER A 320     -16.283  -6.630  67.971  1.00 30.44           C  
ATOM   2223  C   SER A 320     -17.742  -6.904  68.315  1.00 29.32           C  
ATOM   2224  O   SER A 320     -18.457  -7.517  67.528  1.00 28.36           O  
ATOM   2225  CB  SER A 320     -15.489  -7.932  67.974  1.00 34.86           C  
ATOM   2226  OG  SER A 320     -15.521  -8.529  69.256  1.00 38.01           O  
ATOM   2227  N   GLY A 321     -18.188  -6.452  69.485  1.00 28.35           N  
ATOM   2228  CA  GLY A 321     -19.562  -6.689  69.902  1.00 24.93           C  
ATOM   2229  C   GLY A 321     -19.791  -8.171  70.150  1.00 25.73           C  
ATOM   2230  O   GLY A 321     -18.831  -8.919  70.311  1.00 27.39           O  
ATOM   2231  N   LYS A 322     -21.044  -8.615  70.180  1.00 29.45           N  
ATOM   2232  CA  LYS A 322     -21.302 -10.031  70.458  1.00 35.50           C  
ATOM   2233  C   LYS A 322     -21.020 -10.920  69.247  1.00 29.05           C  
ATOM   2234  O   LYS A 322     -21.083 -10.468  68.108  1.00 32.49           O  
ATOM   2235  CB  LYS A 322     -22.711 -10.269  71.034  1.00 40.76           C  
ATOM   2236  CG  LYS A 322     -23.864  -9.850  70.147  1.00 49.55           C  
ATOM   2237  CD  LYS A 322     -25.135  -9.708  70.989  1.00 59.83           C  
ATOM   2238  CE  LYS A 322     -26.356  -9.337  70.144  1.00 66.50           C  
ATOM   2239  NZ  LYS A 322     -26.899 -10.504  69.375  1.00 69.31           N1+
ATOM   2240  N   PRO A 323     -20.667 -12.185  69.499  1.00 29.22           N  
ATOM   2241  CA  PRO A 323     -20.380 -13.141  68.420  1.00 28.89           C  
ATOM   2242  C   PRO A 323     -21.508 -13.207  67.400  1.00 29.87           C  
ATOM   2243  O   PRO A 323     -22.674 -13.137  67.790  1.00 27.99           O  
ATOM   2244  CB  PRO A 323     -20.268 -14.476  69.162  1.00 20.68           C  
ATOM   2245  CG  PRO A 323     -19.754 -14.080  70.521  1.00 27.09           C  
ATOM   2246  CD  PRO A 323     -20.396 -12.748  70.833  1.00 26.59           C  
ATOM   2247  N   GLU A 324     -21.154 -13.316  66.121  1.00 29.35           N  
ATOM   2248  CA  GLU A 324     -22.121 -13.574  65.060  1.00 32.03           C  
ATOM   2249  C   GLU A 324     -22.721 -14.972  65.178  1.00 35.21           C  
ATOM   2250  O   GLU A 324     -21.994 -15.965  65.252  1.00 33.69           O  
ATOM   2251  CB  GLU A 324     -21.469 -13.435  63.682  1.00 37.65           C  
ATOM   2252  CG  GLU A 324     -21.305 -12.005  63.221  1.00 50.78           C  
ATOM   2253  CD  GLU A 324     -22.613 -11.248  63.228  1.00 61.72           C  
ATOM   2254  OE1 GLU A 324     -23.600 -11.791  62.684  1.00 66.28           O  
ATOM   2255  OE2 GLU A 324     -22.656 -10.124  63.786  1.00 62.33           O1-
ATOM   2256  N   LYS A 325     -24.051 -15.043  65.177  1.00 38.94           N  
ATOM   2257  CA  LYS A 325     -24.757 -16.323  65.154  1.00 37.96           C  
ATOM   2258  C   LYS A 325     -24.455 -17.061  63.857  1.00 34.35           C  
ATOM   2259  O   LYS A 325     -24.334 -16.440  62.791  1.00 28.41           O  
ATOM   2260  CB  LYS A 325     -26.269 -16.111  65.258  1.00 43.32           C  
ATOM   2261  CG  LYS A 325     -26.727 -15.414  66.526  1.00 54.53           C  
ATOM   2262  CD  LYS A 325     -26.295 -16.184  67.771  1.00 63.51           C  
ATOM   2263  CE  LYS A 325     -26.860 -17.605  67.799  1.00 66.27           C  
ATOM   2264  NZ  LYS A 325     -26.371 -18.385  68.982  1.00 65.52           N1+
ATOM   2265  N   ALA A 326     -24.330 -18.383  63.950  1.00 33.79           N  
ATOM   2266  CA  ALA A 326     -24.186 -19.212  62.762  1.00 36.58           C  
ATOM   2267  C   ALA A 326     -25.390 -19.015  61.839  1.00 41.05           C  
ATOM   2268  O   ALA A 326     -26.528 -18.903  62.296  1.00 36.65           O  
ATOM   2269  CB  ALA A 326     -24.041 -20.667  63.147  1.00 39.10           C  
ATOM   2270  N   GLU A 327     -25.134 -18.953  60.539  1.00 49.84           N  
ATOM   2271  CA  GLU A 327     -26.208 -18.798  59.567  1.00 56.59           C  
ATOM   2272  C   GLU A 327     -26.962 -20.109  59.420  1.00 46.79           C  
ATOM   2273  O   GLU A 327     -26.356 -21.155  59.202  1.00 41.34           O  
ATOM   2274  CB  GLU A 327     -25.641 -18.386  58.204  1.00 68.80           C  
ATOM   2275  CG  GLU A 327     -24.818 -17.099  58.209  1.00 77.86           C  
ATOM   2276  CD  GLU A 327     -24.172 -16.817  56.858  1.00 81.95           C  
ATOM   2277  OE1 GLU A 327     -23.221 -17.547  56.495  1.00 80.08           O  
ATOM   2278  OE2 GLU A 327     -24.617 -15.872  56.161  1.00 82.28           O1-
ATOM   2279  N   LYS A 328     -28.281 -20.070  59.545  1.00 45.79           N  
ATOM   2280  CA  LYS A 328     -29.064 -21.249  59.192  1.00 47.72           C  
ATOM   2281  C   LYS A 328     -29.465 -21.153  57.715  1.00 37.59           C  
ATOM   2282  O   LYS A 328     -30.004 -20.136  57.282  1.00 36.78           O  
ATOM   2283  CB  LYS A 328     -30.282 -21.416  60.105  1.00 57.16           C  
ATOM   2284  CG  LYS A 328     -30.854 -22.839  60.106  1.00 67.80           C  
ATOM   2285  CD  LYS A 328     -31.193 -23.322  61.524  1.00 75.53           C  
ATOM   2286  CE  LYS A 328     -31.685 -24.784  61.543  1.00 79.70           C  
ATOM   2287  NZ  LYS A 328     -32.355 -25.181  62.829  1.00 79.65           N1+
ATOM   2288  N   PRO A 329     -29.166 -22.204  56.934  1.00 31.19           N  
ATOM   2289  CA  PRO A 329     -29.374 -22.238  55.474  1.00 33.62           C  
ATOM   2290  C   PRO A 329     -30.804 -21.879  55.084  1.00 32.06           C  
ATOM   2291  O   PRO A 329     -31.741 -22.304  55.762  1.00 36.43           O  
ATOM   2292  CB  PRO A 329     -29.091 -23.708  55.108  1.00 33.69           C  
ATOM   2293  CG  PRO A 329     -28.207 -24.209  56.217  1.00 33.96           C  
ATOM   2294  CD  PRO A 329     -28.675 -23.494  57.457  1.00 31.28           C  
ATOM   2295  N   ALA A 330     -30.976 -21.127  54.003  1.00 28.12           N  
ATOM   2296  CA  ALA A 330     -32.313 -20.673  53.617  1.00 30.24           C  
ATOM   2297  C   ALA A 330     -33.270 -21.850  53.455  1.00 36.03           C  
ATOM   2298  O   ALA A 330     -33.011 -22.780  52.676  1.00 37.86           O  
ATOM   2299  CB  ALA A 330     -32.252 -19.866  52.338  1.00 29.86           C  
ATOM   2300  N   GLY A 331     -34.380 -21.792  54.189  1.00 39.92           N  
ATOM   2301  CA  GLY A 331     -35.402 -22.823  54.143  1.00 47.72           C  
ATOM   2302  C   GLY A 331     -36.255 -22.700  52.892  1.00 58.35           C  
ATOM   2303  O   GLY A 331     -36.494 -21.593  52.402  1.00 53.28           O  
ATOM   2304  N   SER A 332     -36.698 -23.842  52.368  1.00 72.71           N  
ATOM   2305  CA  SER A 332     -37.540 -23.890  51.174  1.00 83.66           C  
ATOM   2306  C   SER A 332     -39.026 -23.917  51.557  1.00 86.02           C  
ATOM   2307  O   SER A 332     -39.893 -23.441  50.817  1.00 85.28           O  
ATOM   2308  CB  SER A 332     -37.176 -25.115  50.321  1.00 88.82           C  
ATOM   2309  OG  SER A 332     -38.057 -25.264  49.216  1.00 90.84           O  
TER   
HETATM 2310  O1  OXY A 344       0.177 -15.343  62.654  1.00  2.66           O  
HETATM 2311  O2  OXY A 344      -0.134 -16.341  62.889  1.00  4.79           O  
HETATM 2312 CU    CU B   2      12.082 -20.184  33.723  1.00 18.62          CU  
HETATM 2313 CU    CU B   3      14.057 -16.603  34.707  1.00 18.18          CU  
HETATM 2314 CU    CU B   4       8.205 -10.981  44.269  1.00 16.67          CU  
HETATM 2315 CU    CU B   6       1.778 -16.323  61.012  1.00 15.56          CU  
ATOM   2316  N   MET B  31      22.020 -47.400  43.717  1.00 44.80           N  
ATOM   2317  CA  MET B  31      21.095 -46.545  44.440  1.00 44.60           C  
ATOM   2318  C   MET B  31      20.215 -47.397  45.367  1.00 45.63           C  
ATOM   2319  O   MET B  31      19.428 -48.224  44.907  1.00 44.84           O  
ATOM   2320  CB  MET B  31      20.246 -45.749  43.443  1.00 46.91           C  
ATOM   2321  CG  MET B  31      19.387 -44.642  44.041  1.00 44.80           C  
ATOM   2322  SD  MET B  31      18.409 -43.812  42.754  1.00 81.68           S  
ATOM   2323  CE  MET B  31      19.699 -43.363  41.587  1.00 75.28           C  
ATOM   2324  N   GLY B  32      20.367 -47.213  46.674  1.00 43.51           N  
ATOM   2325  CA  GLY B  32      19.516 -47.906  47.623  1.00 43.42           C  
ATOM   2326  C   GLY B  32      18.211 -47.153  47.828  1.00 42.48           C  
ATOM   2327  O   GLY B  32      18.120 -45.974  47.487  1.00 39.50           O  
ATOM   2328  N   PRO B  33      17.190 -47.828  48.385  1.00 43.29           N  
ATOM   2329  CA  PRO B  33      15.929 -47.148  48.713  1.00 40.91           C  
ATOM   2330  C   PRO B  33      16.214 -45.887  49.532  1.00 37.36           C  
ATOM   2331  O   PRO B  33      17.130 -45.882  50.359  1.00 33.32           O  
ATOM   2332  CB  PRO B  33      15.179 -48.185  49.563  1.00 41.50           C  
ATOM   2333  CG  PRO B  33      15.734 -49.506  49.133  1.00 43.43           C  
ATOM   2334  CD  PRO B  33      17.177 -49.253  48.767  1.00 43.31           C  
ATOM   2335  N   ALA B  34      15.448 -44.827  49.298  1.00 34.79           N  
ATOM   2336  CA  ALA B  34      15.702 -43.553  49.953  1.00 29.11           C  
ATOM   2337  C   ALA B  34      15.574 -43.679  51.466  1.00 26.02           C  
ATOM   2338  O   ALA B  34      14.824 -44.520  51.962  1.00 27.49           O  
ATOM   2339  CB  ALA B  34      14.742 -42.514  49.438  1.00 31.48           C  
ATOM   2340  N   LYS B  35      16.312 -42.848  52.197  1.00 23.24           N  
ATOM   2341  CA  LYS B  35      16.119 -42.745  53.637  1.00 29.98           C  
ATOM   2342  C   LYS B  35      14.733 -42.186  53.903  1.00 27.12           C  
ATOM   2343  O   LYS B  35      14.270 -41.307  53.177  1.00 25.56           O  
ATOM   2344  CB  LYS B  35      17.182 -41.854  54.284  1.00 41.11           C  
ATOM   2345  CG  LYS B  35      18.569 -42.496  54.382  1.00 53.52           C  
ATOM   2346  CD  LYS B  35      18.494 -43.941  54.887  1.00 60.25           C  
ATOM   2347  CE  LYS B  35      19.885 -44.532  55.083  1.00 63.92           C  
ATOM   2348  NZ  LYS B  35      19.894 -46.018  54.952  1.00 64.68           N1+
ATOM   2349  N   THR B  36      14.067 -42.707  54.930  1.00 19.85           N  
ATOM   2350  CA  THR B  36      12.727 -42.254  55.266  1.00 21.63           C  
ATOM   2351  C   THR B  36      12.584 -41.984  56.760  1.00 22.93           C  
ATOM   2352  O   THR B  36      13.286 -42.574  57.583  1.00 25.37           O  
ATOM   2353  CB  THR B  36      11.658 -43.266  54.810  1.00 24.71           C  
ATOM   2354  CG2 THR B  36      11.778 -43.530  53.319  1.00 22.71           C  
ATOM   2355  OG1 THR B  36      11.824 -44.496  55.519  1.00 25.51           O  
ATOM   2356  N   ALA B  37      11.678 -41.074  57.100  1.00 21.48           N  
ATOM   2357  CA  ALA B  37      11.447 -40.682  58.484  1.00 20.94           C  
ATOM   2358  C   ALA B  37      10.846 -41.831  59.290  1.00 20.14           C  
ATOM   2359  O   ALA B  37       9.970 -42.536  58.799  1.00 22.89           O  
ATOM   2360  CB  ALA B  37      10.521 -39.466  58.534  1.00 16.01           C  
ATOM   2361  N   PRO B  38      11.314 -42.018  60.532  1.00 22.43           N  
ATOM   2362  CA  PRO B  38      10.763 -43.050  61.416  1.00 23.43           C  
ATOM   2363  C   PRO B  38       9.470 -42.561  62.065  1.00 21.89           C  
ATOM   2364  O   PRO B  38       9.046 -41.444  61.813  1.00 18.10           O  
ATOM   2365  CB  PRO B  38      11.846 -43.193  62.485  1.00 20.42           C  
ATOM   2366  CG  PRO B  38      12.404 -41.823  62.609  1.00 23.51           C  
ATOM   2367  CD  PRO B  38      12.365 -41.230  61.201  1.00 22.45           C  
ATOM   2368  N   ALA B  39       8.847 -43.397  62.880  1.00 25.40           N  
ATOM   2369  CA  ALA B  39       7.728 -42.958  63.701  1.00 21.60           C  
ATOM   2370  C   ALA B  39       8.236 -41.924  64.693  1.00 22.14           C  
ATOM   2371  O   ALA B  39       9.354 -42.035  65.197  1.00 24.69           O  
ATOM   2372  CB  ALA B  39       7.148 -44.143  64.452  1.00 19.20           C  
ATOM   2373  N   GLY B  40       7.424 -40.913  64.975  1.00 20.55           N  
ATOM   2374  CA  GLY B  40       7.763 -39.955  66.014  1.00 20.09           C  
ATOM   2375  C   GLY B  40       7.164 -40.413  67.329  1.00 23.63           C  
ATOM   2376  O   GLY B  40       6.818 -41.586  67.466  1.00 21.71           O  
ATOM   2377  N   GLY B  41       6.935 -39.482  68.252  1.00 23.75           N  
ATOM   2378  CA  GLY B  41       6.441 -39.834  69.571  1.00 24.62           C  
ATOM   2379  C   GLY B  41       7.425 -39.641  70.708  1.00 29.80           C  
ATOM   2380  O   GLY B  41       7.200 -40.120  71.821  1.00 30.49           O  
ATOM   2381  N   GLU B  42       8.512 -38.928  70.427  1.00 31.02           N  
ATOM   2382  CA  GLU B  42       9.523 -38.616  71.427  1.00 33.13           C  
ATOM   2383  C   GLU B  42       9.315 -37.218  71.970  1.00 28.80           C  
ATOM   2384  O   GLU B  42       8.808 -36.338  71.271  1.00 24.51           O  
ATOM   2385  CB  GLU B  42      10.920 -38.666  70.822  1.00 45.30           C  
ATOM   2386  CG  GLU B  42      11.214 -39.911  70.041  1.00 60.56           C  
ATOM   2387  CD  GLU B  42      12.624 -40.390  70.274  1.00 71.89           C  
ATOM   2388  OE1 GLU B  42      12.790 -41.334  71.081  1.00 75.73           O  
ATOM   2389  OE2 GLU B  42      13.561 -39.816  69.668  1.00 72.67           O1-
ATOM   2390  N   VAL B  43       9.683 -37.029  73.232  1.00 22.65           N  
ATOM   2391  CA  VAL B  43       9.722 -35.709  73.824  1.00 22.02           C  
ATOM   2392  C   VAL B  43      11.097 -35.099  73.616  1.00 24.19           C  
ATOM   2393  O   VAL B  43      12.105 -35.664  74.032  1.00 29.59           O  
ATOM   2394  CB  VAL B  43       9.431 -35.761  75.310  1.00 19.09           C  
ATOM   2395  CG1 VAL B  43       9.406 -34.334  75.881  1.00 18.56           C  
ATOM   2396  CG2 VAL B  43       8.099 -36.458  75.541  1.00 16.18           C  
ATOM   2397  N   LYS B  44      11.128 -33.944  72.965  1.00 17.24           N  
ATOM   2398  CA  LYS B  44      12.381 -33.281  72.629  1.00 17.34           C  
ATOM   2399  C   LYS B  44      12.441 -31.890  73.248  1.00 20.10           C  
ATOM   2400  O   LYS B  44      11.403 -31.272  73.528  1.00 17.24           O  
ATOM   2401  CB  LYS B  44      12.548 -33.198  71.100  1.00 14.77           C  
ATOM   2402  CG  LYS B  44      12.618 -34.566  70.426  1.00 18.45           C  
ATOM   2403  CD  LYS B  44      12.578 -34.463  68.913  1.00 26.73           C  
ATOM   2404  CE  LYS B  44      12.892 -35.809  68.250  1.00 29.21           C  
ATOM   2405  NZ  LYS B  44      12.886 -35.716  66.756  1.00 28.07           N1+
ATOM   2406  N   ARG B  45      13.661 -31.401  73.453  1.00 21.58           N  
ATOM   2407  CA  ARG B  45      13.876 -30.108  74.080  1.00 19.81           C  
ATOM   2408  C   ARG B  45      15.057 -29.379  73.424  1.00 21.00           C  
ATOM   2409  O   ARG B  45      16.108 -29.976  73.206  1.00 25.09           O  
ATOM   2410  CB  ARG B  45      14.096 -30.309  75.586  1.00 20.79           C  
ATOM   2411  CG  ARG B  45      14.225 -29.030  76.427  1.00 22.83           C  
ATOM   2412  CD  ARG B  45      14.365 -29.370  77.925  1.00 22.46           C  
ATOM   2413  NE  ARG B  45      13.061 -29.465  78.588  1.00 31.66           N  
ATOM   2414  CZ  ARG B  45      12.449 -30.599  78.911  1.00 34.07           C  
ATOM   2415  NH1 ARG B  45      13.015 -31.767  78.657  1.00 39.88           N1+
ATOM   2416  NH2 ARG B  45      11.265 -30.563  79.499  1.00 40.45           N  
ATOM   2417  N   ILE B  46      14.864 -28.105  73.075  1.00 15.80           N  
ATOM   2418  CA  ILE B  46      15.954 -27.248  72.614  1.00 17.67           C  
ATOM   2419  C   ILE B  46      15.938 -25.917  73.351  1.00 16.21           C  
ATOM   2420  O   ILE B  46      14.921 -25.526  73.922  1.00 18.58           O  
ATOM   2421  CB  ILE B  46      15.888 -26.920  71.096  1.00 13.46           C  
ATOM   2422  CG1 ILE B  46      14.613 -26.160  70.763  1.00 14.34           C  
ATOM   2423  CG2 ILE B  46      16.028 -28.158  70.246  1.00 15.88           C  
ATOM   2424  CD1 ILE B  46      14.552 -25.731  69.294  1.00 20.44           C  
ATOM   2425  N   LYS B  47      17.082 -25.239  73.338  1.00 14.40           N  
ATOM   2426  CA  LYS B  47      17.205 -23.863  73.808  1.00 14.15           C  
ATOM   2427  C   LYS B  47      17.111 -22.945  72.597  1.00 18.53           C  
ATOM   2428  O   LYS B  47      17.691 -23.236  71.540  1.00 19.09           O  
ATOM   2429  CB  LYS B  47      18.559 -23.656  74.487  1.00 14.73           C  
ATOM   2430  CG  LYS B  47      18.786 -22.230  75.026  1.00 20.05           C  
ATOM   2431  CD  LYS B  47      18.029 -21.970  76.338  1.00 21.04           C  
ATOM   2432  CE  LYS B  47      18.204 -20.526  76.808  1.00 25.37           C  
ATOM   2433  NZ  LYS B  47      17.694 -20.275  78.190  1.00 27.46           N1+
ATOM   2434  N   LEU B  48      16.377 -21.845  72.736  1.00 17.42           N  
ATOM   2435  CA  LEU B  48      16.254 -20.892  71.646  1.00 12.66           C  
ATOM   2436  C   LEU B  48      16.293 -19.469  72.176  1.00 17.07           C  
ATOM   2437  O   LEU B  48      15.631 -19.154  73.158  1.00 17.76           O  
ATOM   2438  CB  LEU B  48      14.964 -21.139  70.867  1.00 11.98           C  
ATOM   2439  CG  LEU B  48      14.755 -20.358  69.568  1.00 14.88           C  
ATOM   2440  CD1 LEU B  48      15.642 -20.898  68.438  1.00 14.08           C  
ATOM   2441  CD2 LEU B  48      13.287 -20.403  69.148  1.00 14.16           C  
ATOM   2442  N   TYR B  49      17.073 -18.621  71.514  1.00 15.08           N  
ATOM   2443  CA  TYR B  49      17.213 -17.223  71.886  1.00 13.19           C  
ATOM   2444  C   TYR B  49      16.703 -16.308  70.786  1.00 18.37           C  
ATOM   2445  O   TYR B  49      16.811 -16.635  69.603  1.00 18.28           O  
ATOM   2446  CB  TYR B  49      18.688 -16.874  72.078  1.00 14.84           C  
ATOM   2447  CG  TYR B  49      19.426 -17.687  73.120  1.00 19.95           C  
ATOM   2448  CD1 TYR B  49      19.527 -17.241  74.433  1.00 23.40           C  
ATOM   2449  CD2 TYR B  49      20.046 -18.884  72.785  1.00 19.08           C  
ATOM   2450  CE1 TYR B  49      20.227 -17.973  75.388  1.00 26.35           C  
ATOM   2451  CE2 TYR B  49      20.730 -19.621  73.724  1.00 22.71           C  
ATOM   2452  CZ  TYR B  49      20.824 -19.159  75.026  1.00 26.61           C  
ATOM   2453  OH  TYR B  49      21.513 -19.891  75.963  1.00 30.32           O  
ATOM   2454  N   ALA B  50      16.190 -15.144  71.180  1.00 12.87           N  
ATOM   2455  CA  ALA B  50      16.007 -14.035  70.249  1.00 16.70           C  
ATOM   2456  C   ALA B  50      17.074 -12.998  70.569  1.00 21.22           C  
ATOM   2457  O   ALA B  50      17.332 -12.715  71.742  1.00 20.80           O  
ATOM   2458  CB  ALA B  50      14.605 -13.416  70.382  1.00 13.72           C  
ATOM   2459  N   GLU B  51      17.703 -12.435  69.540  1.00 14.99           N  
ATOM   2460  CA  GLU B  51      18.692 -11.390  69.770  1.00 15.80           C  
ATOM   2461  C   GLU B  51      18.716 -10.359  68.647  1.00 18.24           C  
ATOM   2462  O   GLU B  51      18.289 -10.637  67.528  1.00 16.78           O  
ATOM   2463  CB  GLU B  51      20.089 -11.993  70.002  1.00 13.82           C  
ATOM   2464  CG  GLU B  51      20.746 -12.599  68.784  1.00 23.87           C  
ATOM   2465  CD  GLU B  51      21.988 -13.439  69.136  1.00 35.64           C  
ATOM   2466  OE1 GLU B  51      22.841 -13.676  68.240  1.00 35.96           O  
ATOM   2467  OE2 GLU B  51      22.101 -13.870  70.307  1.00 35.41           O1-
ATOM   2468  N   ARG B  52      19.206  -9.163  68.962  1.00 15.53           N  
ATOM   2469  CA  ARG B  52      19.373  -8.122  67.959  1.00 14.73           C  
ATOM   2470  C   ARG B  52      20.558  -8.466  67.074  1.00 17.15           C  
ATOM   2471  O   ARG B  52      21.529  -9.072  67.521  1.00 18.25           O  
ATOM   2472  CB  ARG B  52      19.597  -6.757  68.614  1.00 14.15           C  
ATOM   2473  CG  ARG B  52      18.403  -6.238  69.400  1.00 13.98           C  
ATOM   2474  CD  ARG B  52      18.572  -4.763  69.638  1.00 14.11           C  
ATOM   2475  NE  ARG B  52      17.411  -4.175  70.279  1.00 12.41           N  
ATOM   2476  CZ  ARG B  52      16.410  -3.614  69.614  1.00 15.78           C  
ATOM   2477  NH1 ARG B  52      16.431  -3.584  68.286  1.00 12.89           N1+
ATOM   2478  NH2 ARG B  52      15.385  -3.088  70.276  1.00 12.36           N  
ATOM   2479  N   LEU B  53      20.455  -8.084  65.813  1.00 12.45           N  
ATOM   2480  CA  LEU B  53      21.525  -8.275  64.850  1.00 19.96           C  
ATOM   2481  C   LEU B  53      21.870  -6.899  64.282  1.00 25.64           C  
ATOM   2482  O   LEU B  53      21.327  -5.881  64.719  1.00 29.60           O  
ATOM   2483  CB  LEU B  53      21.088  -9.260  63.753  1.00 15.19           C  
ATOM   2484  CG  LEU B  53      20.841 -10.681  64.283  1.00 18.97           C  
ATOM   2485  CD1 LEU B  53      19.993 -11.528  63.340  1.00 19.64           C  
ATOM   2486  CD2 LEU B  53      22.159 -11.384  64.578  1.00 18.78           C  
ATOM   2487  N   GLY B  54      22.782  -6.840  63.328  1.00 27.38           N  
ATOM   2488  CA  GLY B  54      23.132  -5.541  62.787  1.00 30.35           C  
ATOM   2489  C   GLY B  54      21.979  -4.909  62.016  1.00 34.52           C  
ATOM   2490  O   GLY B  54      21.057  -5.596  61.575  1.00 34.30           O  
ATOM   2491  N   GLY B  55      22.029  -3.591  61.868  1.00 33.92           N  
ATOM   2492  CA  GLY B  55      21.161  -2.888  60.945  1.00 26.93           C  
ATOM   2493  C   GLY B  55      19.712  -2.830  61.363  1.00 26.36           C  
ATOM   2494  O   GLY B  55      18.828  -2.808  60.513  1.00 27.05           O  
ATOM   2495  N   GLY B  56      19.462  -2.798  62.669  1.00 23.01           N  
ATOM   2496  CA  GLY B  56      18.100  -2.798  63.167  1.00 19.33           C  
ATOM   2497  C   GLY B  56      17.401  -4.148  63.062  1.00 20.99           C  
ATOM   2498  O   GLY B  56      16.202  -4.257  63.333  1.00 21.01           O  
ATOM   2499  N   GLN B  57      18.124  -5.197  62.682  1.00 15.92           N  
ATOM   2500  CA  GLN B  57      17.453  -6.485  62.546  1.00 13.73           C  
ATOM   2501  C   GLN B  57      17.423  -7.316  63.836  1.00 13.61           C  
ATOM   2502  O   GLN B  57      18.063  -6.964  64.833  1.00 12.68           O  
ATOM   2503  CB  GLN B  57      18.059  -7.268  61.393  1.00 13.63           C  
ATOM   2504  CG  GLN B  57      17.744  -6.622  60.049  1.00 21.80           C  
ATOM   2505  CD  GLN B  57      18.342  -7.379  58.888  1.00 30.41           C  
ATOM   2506  NE2 GLN B  57      19.628  -7.692  58.982  1.00 32.13           N  
ATOM   2507  OE1 GLN B  57      17.659  -7.675  57.912  1.00 36.35           O  
ATOM   2508  N   MET B  58      16.686  -8.421  63.795  1.00 10.94           N  
ATOM   2509  CA  MET B  58      16.554  -9.316  64.937  1.00 14.32           C  
ATOM   2510  C   MET B  58      16.423 -10.754  64.452  1.00 17.10           C  
ATOM   2511  O   MET B  58      15.900 -11.000  63.359  1.00 15.78           O  
ATOM   2512  CB  MET B  58      15.299  -8.988  65.740  1.00 13.65           C  
ATOM   2513  CG  MET B  58      15.217  -7.597  66.294  1.00 12.36           C  
ATOM   2514  SD  MET B  58      13.531  -7.315  66.861  1.00 15.55           S  
ATOM   2515  CE  MET B  58      13.687  -5.731  67.702  1.00  9.48           C  
ATOM   2516  N   GLY B  59      16.845 -11.703  65.287  1.00 14.87           N  
ATOM   2517  CA  GLY B  59      16.796 -13.094  64.904  1.00 14.83           C  
ATOM   2518  C   GLY B  59      16.754 -14.103  66.038  1.00 16.94           C  
ATOM   2519  O   GLY B  59      17.035 -13.811  67.203  1.00 14.27           O  
ATOM   2520  N   TYR B  60      16.392 -15.319  65.666  1.00 12.77           N  
ATOM   2521  CA  TYR B  60      16.418 -16.449  66.563  1.00 11.19           C  
ATOM   2522  C   TYR B  60      17.717 -17.231  66.369  1.00 13.70           C  
ATOM   2523  O   TYR B  60      18.230 -17.348  65.249  1.00 15.17           O  
ATOM   2524  CB  TYR B  60      15.251 -17.365  66.245  1.00  9.50           C  
ATOM   2525  CG  TYR B  60      13.878 -16.763  66.422  1.00 11.62           C  
ATOM   2526  CD1 TYR B  60      13.368 -16.508  67.689  1.00 10.86           C  
ATOM   2527  CD2 TYR B  60      13.064 -16.505  65.320  1.00  8.74           C  
ATOM   2528  CE1 TYR B  60      12.095 -15.987  67.855  1.00  8.13           C  
ATOM   2529  CE2 TYR B  60      11.808 -16.008  65.472  1.00  6.11           C  
ATOM   2530  CZ  TYR B  60      11.322 -15.745  66.747  1.00  7.51           C  
ATOM   2531  OH  TYR B  60      10.054 -15.240  66.904  1.00  7.12           O  
ATOM   2532  N   GLY B  61      18.241 -17.780  67.454  1.00 15.51           N  
ATOM   2533  CA  GLY B  61      19.445 -18.596  67.380  1.00 13.74           C  
ATOM   2534  C   GLY B  61      19.486 -19.692  68.431  1.00 19.98           C  
ATOM   2535  O   GLY B  61      18.778 -19.627  69.455  1.00 19.26           O  
ATOM   2536  N   LEU B  62      20.318 -20.705  68.182  1.00 18.87           N  
ATOM   2537  CA  LEU B  62      20.428 -21.843  69.091  1.00 20.20           C  
ATOM   2538  C   LEU B  62      21.453 -21.573  70.187  1.00 20.32           C  
ATOM   2539  O   LEU B  62      21.539 -22.316  71.163  1.00 22.90           O  
ATOM   2540  CB  LEU B  62      20.800 -23.108  68.318  1.00 18.98           C  
ATOM   2541  CG  LEU B  62      19.771 -23.531  67.271  1.00 21.13           C  
ATOM   2542  CD1 LEU B  62      20.362 -24.540  66.321  1.00 20.54           C  
ATOM   2543  CD2 LEU B  62      18.506 -24.084  67.928  1.00 14.47           C  
ATOM   2544  N   GLU B  63      22.215 -20.497  70.010  1.00 19.72           N  
ATOM   2545  CA  GLU B  63      23.252 -20.074  70.944  1.00 27.46           C  
ATOM   2546  C   GLU B  63      23.349 -18.560  70.910  1.00 26.18           C  
ATOM   2547  O   GLU B  63      23.191 -17.953  69.848  1.00 21.99           O  
ATOM   2548  CB  GLU B  63      24.611 -20.603  70.513  1.00 36.17           C  
ATOM   2549  CG  GLU B  63      24.892 -22.058  70.796  1.00 50.59           C  
ATOM   2550  CD  GLU B  63      26.323 -22.423  70.424  1.00 59.80           C  
ATOM   2551  OE1 GLU B  63      26.537 -22.948  69.308  1.00 60.97           O  
ATOM   2552  OE2 GLU B  63      27.236 -22.160  71.241  1.00 61.84           O1-
ATOM   2553  N   LYS B  64      23.637 -17.950  72.055  1.00 21.77           N  
ATOM   2554  CA  LYS B  64      23.872 -16.515  72.094  1.00 26.11           C  
ATOM   2555  C   LYS B  64      24.952 -16.139  71.100  1.00 23.90           C  
ATOM   2556  O   LYS B  64      25.950 -16.839  70.981  1.00 22.06           O  
ATOM   2557  CB  LYS B  64      24.276 -16.061  73.494  1.00 31.35           C  
ATOM   2558  CG  LYS B  64      23.098 -15.860  74.429  1.00 37.28           C  
ATOM   2559  CD  LYS B  64      23.472 -15.036  75.651  1.00 39.01           C  
ATOM   2560  CE  LYS B  64      23.359 -15.872  76.908  1.00 42.61           C  
ATOM   2561  NZ  LYS B  64      22.906 -15.058  78.071  1.00 46.35           N1+
ATOM   2562  N   GLY B  65      24.745 -15.034  70.386  1.00 22.21           N  
ATOM   2563  CA  GLY B  65      25.679 -14.591  69.366  1.00 16.41           C  
ATOM   2564  C   GLY B  65      25.523 -15.331  68.044  1.00 18.87           C  
ATOM   2565  O   GLY B  65      26.131 -14.959  67.050  1.00 24.11           O  
ATOM   2566  N   LYS B  66      24.745 -16.408  68.044  1.00 19.82           N  
ATOM   2567  CA  LYS B  66      24.557 -17.255  66.854  1.00 22.79           C  
ATOM   2568  C   LYS B  66      23.257 -17.071  66.053  1.00 24.81           C  
ATOM   2569  O   LYS B  66      22.923 -17.931  65.234  1.00 24.36           O  
ATOM   2570  CB  LYS B  66      24.774 -18.736  67.176  1.00 26.40           C  
ATOM   2571  CG  LYS B  66      26.114 -19.057  67.810  1.00 35.20           C  
ATOM   2572  CD  LYS B  66      27.275 -18.665  66.927  1.00 46.57           C  
ATOM   2573  CE  LYS B  66      28.471 -19.584  67.179  1.00 57.68           C  
ATOM   2574  NZ  LYS B  66      29.772 -18.959  66.776  1.00 61.42           N1+
ATOM   2575  N   ALA B  67      22.466 -16.048  66.361  1.00 21.03           N  
ATOM   2576  CA  ALA B  67      21.182 -15.886  65.678  1.00 18.62           C  
ATOM   2577  C   ALA B  67      21.366 -15.765  64.165  1.00 18.51           C  
ATOM   2578  O   ALA B  67      22.347 -15.196  63.712  1.00 15.17           O  
ATOM   2579  CB  ALA B  67      20.409 -14.688  66.230  1.00 12.44           C  
ATOM   2580  N   THR B  68      20.426 -16.319  63.399  1.00 20.17           N  
ATOM   2581  CA  THR B  68      20.453 -16.244  61.939  1.00 21.72           C  
ATOM   2582  C   THR B  68      19.098 -15.810  61.368  1.00 19.88           C  
ATOM   2583  O   THR B  68      18.064 -15.961  62.009  1.00 16.17           O  
ATOM   2584  CB  THR B  68      20.785 -17.621  61.303  1.00 22.64           C  
ATOM   2585  CG2 THR B  68      22.173 -18.122  61.723  1.00 15.81           C  
ATOM   2586  OG1 THR B  68      19.794 -18.576  61.699  1.00 22.01           O  
ATOM   2587  N   ILE B  69      19.111 -15.248  60.166  1.00 19.04           N  
ATOM   2588  CA  ILE B  69      17.891 -15.012  59.416  1.00 15.88           C  
ATOM   2589  C   ILE B  69      17.950 -15.758  58.089  1.00 19.14           C  
ATOM   2590  O   ILE B  69      18.811 -15.466  57.253  1.00 19.36           O  
ATOM   2591  CB  ILE B  69      17.677 -13.520  59.122  1.00 18.02           C  
ATOM   2592  CG1 ILE B  69      17.757 -12.687  60.403  1.00 18.01           C  
ATOM   2593  CG2 ILE B  69      16.346 -13.316  58.386  1.00  4.22           C  
ATOM   2594  CD1 ILE B  69      17.702 -11.168  60.153  1.00 15.31           C  
ATOM   2595  N   PRO B  70      17.042 -16.719  57.877  1.00 16.08           N  
ATOM   2596  CA  PRO B  70      16.009 -17.195  58.808  1.00 13.23           C  
ATOM   2597  C   PRO B  70      16.589 -17.881  60.036  1.00 12.89           C  
ATOM   2598  O   PRO B  70      17.763 -18.247  60.033  1.00 12.83           O  
ATOM   2599  CB  PRO B  70      15.218 -18.225  57.978  1.00 13.61           C  
ATOM   2600  CG  PRO B  70      16.043 -18.512  56.767  1.00 15.68           C  
ATOM   2601  CD  PRO B  70      16.907 -17.311  56.533  1.00 12.90           C  
ATOM   2602  N   GLY B  71      15.771 -18.057  61.073  1.00 13.80           N  
ATOM   2603  CA  GLY B  71      16.191 -18.776  62.265  1.00 12.56           C  
ATOM   2604  C   GLY B  71      16.479 -20.247  61.987  1.00 12.48           C  
ATOM   2605  O   GLY B  71      16.268 -20.724  60.868  1.00 14.53           O  
ATOM   2606  N   PRO B  72      16.965 -20.977  63.003  1.00 14.81           N  
ATOM   2607  CA  PRO B  72      17.319 -22.391  62.818  1.00 15.19           C  
ATOM   2608  C   PRO B  72      16.146 -23.213  62.294  1.00 14.91           C  
ATOM   2609  O   PRO B  72      15.001 -22.927  62.636  1.00 14.05           O  
ATOM   2610  CB  PRO B  72      17.707 -22.853  64.232  1.00 16.48           C  
ATOM   2611  CG  PRO B  72      17.128 -21.847  65.153  1.00 11.24           C  
ATOM   2612  CD  PRO B  72      17.106 -20.551  64.407  1.00 12.76           C  
ATOM   2613  N   LEU B  73      16.441 -24.201  61.451  1.00 16.78           N  
ATOM   2614  CA  LEU B  73      15.448 -25.147  60.969  1.00 18.73           C  
ATOM   2615  C   LEU B  73      15.073 -26.112  62.086  1.00 20.96           C  
ATOM   2616  O   LEU B  73      15.938 -26.666  62.764  1.00 20.92           O  
ATOM   2617  CB  LEU B  73      15.993 -25.929  59.773  1.00 20.47           C  
ATOM   2618  CG  LEU B  73      15.220 -27.176  59.305  1.00 23.02           C  
ATOM   2619  CD1 LEU B  73      13.819 -26.827  58.797  1.00 15.59           C  
ATOM   2620  CD2 LEU B  73      16.011 -27.951  58.228  1.00 19.17           C  
ATOM   2621  N   ILE B  74      13.775 -26.298  62.286  1.00 19.63           N  
ATOM   2622  CA  ILE B  74      13.296 -27.264  63.258  1.00 15.85           C  
ATOM   2623  C   ILE B  74      12.573 -28.409  62.567  1.00 19.44           C  
ATOM   2624  O   ILE B  74      11.674 -28.199  61.746  1.00 18.63           O  
ATOM   2625  CB  ILE B  74      12.398 -26.605  64.303  1.00 15.71           C  
ATOM   2626  CG1 ILE B  74      13.238 -25.635  65.145  1.00 12.79           C  
ATOM   2627  CG2 ILE B  74      11.724 -27.673  65.167  1.00 12.13           C  
ATOM   2628  CD1 ILE B  74      12.425 -24.619  65.922  1.00 16.10           C  
ATOM   2629  N   GLU B  75      13.004 -29.626  62.876  1.00 19.88           N  
ATOM   2630  CA  GLU B  75      12.439 -30.806  62.246  1.00 21.97           C  
ATOM   2631  C   GLU B  75      11.941 -31.805  63.293  1.00 21.38           C  
ATOM   2632  O   GLU B  75      12.658 -32.144  64.234  1.00 21.23           O  
ATOM   2633  CB  GLU B  75      13.471 -31.452  61.324  1.00 20.58           C  
ATOM   2634  CG  GLU B  75      12.935 -32.622  60.518  1.00 29.07           C  
ATOM   2635  CD  GLU B  75      13.895 -33.065  59.418  1.00 42.10           C  
ATOM   2636  OE1 GLU B  75      13.974 -34.287  59.142  1.00 47.34           O  
ATOM   2637  OE2 GLU B  75      14.568 -32.190  58.828  1.00 45.16           O1-
ATOM   2638  N   LEU B  76      10.702 -32.250  63.119  1.00 14.65           N  
ATOM   2639  CA  LEU B  76      10.071 -33.210  64.009  1.00 13.92           C  
ATOM   2640  C   LEU B  76       9.442 -34.312  63.184  1.00 17.93           C  
ATOM   2641  O   LEU B  76       9.177 -34.140  61.989  1.00 17.61           O  
ATOM   2642  CB  LEU B  76       8.978 -32.542  64.853  1.00 13.22           C  
ATOM   2643  CG  LEU B  76       9.442 -31.345  65.689  1.00 19.53           C  
ATOM   2644  CD1 LEU B  76       8.273 -30.639  66.336  1.00 16.47           C  
ATOM   2645  CD2 LEU B  76      10.471 -31.783  66.739  1.00 12.99           C  
ATOM   2646  N   ASN B  77       9.218 -35.451  63.828  1.00 17.85           N  
ATOM   2647  CA  ASN B  77       8.445 -36.529  63.242  1.00 17.56           C  
ATOM   2648  C   ASN B  77       7.065 -36.507  63.876  1.00 17.80           C  
ATOM   2649  O   ASN B  77       6.952 -36.232  65.076  1.00 16.21           O  
ATOM   2650  CB  ASN B  77       9.134 -37.862  63.525  1.00 11.38           C  
ATOM   2651  CG  ASN B  77      10.515 -37.925  62.929  1.00 16.90           C  
ATOM   2652  ND2 ASN B  77      11.519 -38.293  63.744  1.00 11.87           N  
ATOM   2653  OD1 ASN B  77      10.689 -37.628  61.748  1.00 19.68           O  
ATOM   2654  N   GLU B  78       6.023 -36.809  63.097  1.00 15.44           N  
ATOM   2655  CA  GLU B  78       4.653 -36.778  63.622  1.00 13.31           C  
ATOM   2656  C   GLU B  78       4.542 -37.576  64.915  1.00 16.65           C  
ATOM   2657  O   GLU B  78       4.906 -38.761  64.968  1.00 17.28           O  
ATOM   2658  CB  GLU B  78       3.656 -37.324  62.594  1.00 15.75           C  
ATOM   2659  CG  GLU B  78       3.086 -36.266  61.656  1.00 16.62           C  
ATOM   2660  CD  GLU B  78       2.124 -36.826  60.619  1.00 19.46           C  
ATOM   2661  OE1 GLU B  78       2.207 -38.045  60.304  1.00 15.23           O  
ATOM   2662  OE2 GLU B  78       1.288 -36.035  60.105  1.00 17.21           O1-
ATOM   2663  N   GLY B  79       4.006 -36.923  65.945  1.00 12.16           N  
ATOM   2664  CA  GLY B  79       3.910 -37.483  67.283  1.00 11.77           C  
ATOM   2665  C   GLY B  79       4.911 -36.909  68.276  1.00 17.10           C  
ATOM   2666  O   GLY B  79       4.703 -36.989  69.489  1.00 19.01           O  
ATOM   2667  N   ASP B  80       5.991 -36.309  67.773  1.00 19.28           N  
ATOM   2668  CA  ASP B  80       6.966 -35.667  68.652  1.00 15.49           C  
ATOM   2669  C   ASP B  80       6.337 -34.484  69.384  1.00 19.45           C  
ATOM   2670  O   ASP B  80       5.484 -33.777  68.834  1.00 20.76           O  
ATOM   2671  CB  ASP B  80       8.177 -35.148  67.870  1.00 12.17           C  
ATOM   2672  CG  ASP B  80       9.091 -36.254  67.379  1.00 18.93           C  
ATOM   2673  OD1 ASP B  80       8.991 -37.397  67.886  1.00 18.05           O  
ATOM   2674  OD2 ASP B  80       9.925 -35.962  66.485  1.00 19.09           O1-
ATOM   2675  N   THR B  81       6.770 -34.285  70.625  1.00 20.19           N  
ATOM   2676  CA  THR B  81       6.528 -33.055  71.372  1.00 19.85           C  
ATOM   2677  C   THR B  81       7.846 -32.277  71.438  1.00 20.01           C  
ATOM   2678  O   THR B  81       8.912 -32.867  71.617  1.00 20.88           O  
ATOM   2679  CB  THR B  81       6.022 -33.372  72.794  1.00 21.19           C  
ATOM   2680  CG2 THR B  81       6.122 -32.150  73.722  1.00 13.51           C  
ATOM   2681  OG1 THR B  81       4.656 -33.788  72.725  1.00 26.26           O  
ATOM   2682  N   LEU B  82       7.786 -30.960  71.273  1.00 18.12           N  
ATOM   2683  CA  LEU B  82       8.988 -30.141  71.387  1.00 16.48           C  
ATOM   2684  C   LEU B  82       8.824 -29.060  72.455  1.00 17.72           C  
ATOM   2685  O   LEU B  82       7.916 -28.222  72.381  1.00 17.86           O  
ATOM   2686  CB  LEU B  82       9.370 -29.506  70.040  1.00 14.69           C  
ATOM   2687  CG  LEU B  82      10.570 -28.542  70.105  1.00 16.09           C  
ATOM   2688  CD1 LEU B  82      11.807 -29.272  70.591  1.00 15.78           C  
ATOM   2689  CD2 LEU B  82      10.858 -27.827  68.775  1.00 12.85           C  
ATOM   2690  N   HIS B  83       9.706 -29.090  73.449  1.00 14.61           N  
ATOM   2691  CA  HIS B  83       9.757 -28.047  74.467  1.00 15.15           C  
ATOM   2692  C   HIS B  83      10.853 -27.076  74.079  1.00 15.72           C  
ATOM   2693  O   HIS B  83      12.008 -27.461  73.935  1.00 16.10           O  
ATOM   2694  CB  HIS B  83      10.056 -28.638  75.851  1.00 13.15           C  
ATOM   2695  CG  HIS B  83       8.975 -29.524  76.375  1.00 15.54           C  
ATOM   2696  CD2 HIS B  83       8.996 -30.818  76.775  1.00 23.30           C  
ATOM   2697  ND1 HIS B  83       7.679 -29.091  76.548  1.00 18.84           N  
ATOM   2698  CE1 HIS B  83       6.947 -30.083  77.027  1.00 22.93           C  
ATOM   2699  NE2 HIS B  83       7.721 -31.144  77.172  1.00 19.63           N  
ATOM   2700  N   ILE B  84      10.487 -25.821  73.875  1.00 15.16           N  
ATOM   2701  CA  ILE B  84      11.454 -24.818  73.467  1.00 14.10           C  
ATOM   2702  C   ILE B  84      11.716 -23.938  74.675  1.00 14.16           C  
ATOM   2703  O   ILE B  84      10.834 -23.199  75.098  1.00 17.01           O  
ATOM   2704  CB  ILE B  84      10.905 -23.972  72.304  1.00 16.20           C  
ATOM   2705  CG1 ILE B  84      10.649 -24.873  71.092  1.00 15.91           C  
ATOM   2706  CG2 ILE B  84      11.860 -22.838  71.968  1.00 14.33           C  
ATOM   2707  CD1 ILE B  84       9.796 -24.271  70.011  1.00 16.79           C  
ATOM   2708  N   GLU B  85      12.924 -24.018  75.229  1.00 14.09           N  
ATOM   2709  CA  GLU B  85      13.257 -23.226  76.399  1.00 16.68           C  
ATOM   2710  C   GLU B  85      13.770 -21.923  75.828  1.00 16.03           C  
ATOM   2711  O   GLU B  85      14.846 -21.864  75.247  1.00 18.83           O  
ATOM   2712  CB  GLU B  85      14.353 -23.903  77.223  1.00 13.80           C  
ATOM   2713  CG  GLU B  85      13.990 -25.286  77.760  1.00 17.14           C  
ATOM   2714  CD  GLU B  85      12.702 -25.299  78.581  1.00 21.82           C  
ATOM   2715  OE1 GLU B  85      12.245 -24.216  79.000  1.00 22.62           O  
ATOM   2716  OE2 GLU B  85      12.135 -26.396  78.795  1.00 23.74           O1-
ATOM   2717  N   PHE B  86      12.975 -20.876  75.996  1.00 13.33           N  
ATOM   2718  CA  PHE B  86      13.158 -19.659  75.227  1.00 14.50           C  
ATOM   2719  C   PHE B  86      13.665 -18.545  76.116  1.00 12.96           C  
ATOM   2720  O   PHE B  86      13.285 -18.436  77.284  1.00 15.32           O  
ATOM   2721  CB  PHE B  86      11.838 -19.269  74.559  1.00 15.77           C  
ATOM   2722  CG  PHE B  86      11.935 -18.069  73.659  1.00 18.32           C  
ATOM   2723  CD1 PHE B  86      12.139 -18.225  72.291  1.00 17.84           C  
ATOM   2724  CD2 PHE B  86      11.795 -16.788  74.171  1.00 13.17           C  
ATOM   2725  CE1 PHE B  86      12.222 -17.124  71.455  1.00 18.86           C  
ATOM   2726  CE2 PHE B  86      11.878 -15.677  73.340  1.00 14.29           C  
ATOM   2727  CZ  PHE B  86      12.096 -15.844  71.981  1.00 20.02           C  
ATOM   2728  N   GLU B  87      14.549 -17.732  75.563  1.00 14.32           N  
ATOM   2729  CA  GLU B  87      15.124 -16.625  76.298  1.00 16.70           C  
ATOM   2730  C   GLU B  87      15.245 -15.408  75.391  1.00 14.47           C  
ATOM   2731  O   GLU B  87      15.827 -15.492  74.308  1.00 15.62           O  
ATOM   2732  CB  GLU B  87      16.492 -17.023  76.864  1.00 17.64           C  
ATOM   2733  CG  GLU B  87      17.202 -15.911  77.621  1.00 18.55           C  
ATOM   2734  CD  GLU B  87      18.421 -16.402  78.373  1.00 21.60           C  
ATOM   2735  OE1 GLU B  87      19.221 -15.556  78.816  1.00 23.62           O  
ATOM   2736  OE2 GLU B  87      18.577 -17.632  78.540  1.00 26.40           O1-
ATOM   2737  N   ASN B  88      14.696 -14.279  75.835  1.00 16.09           N  
ATOM   2738  CA  ASN B  88      14.787 -13.036  75.077  1.00 15.18           C  
ATOM   2739  C   ASN B  88      15.960 -12.198  75.559  1.00 13.33           C  
ATOM   2740  O   ASN B  88      15.920 -11.670  76.664  1.00 17.12           O  
ATOM   2741  CB  ASN B  88      13.489 -12.242  75.241  1.00 15.37           C  
ATOM   2742  CG  ASN B  88      13.535 -10.888  74.560  1.00 15.18           C  
ATOM   2743  ND2 ASN B  88      12.566 -10.029  74.875  1.00 17.40           N  
ATOM   2744  OD1 ASN B  88      14.419 -10.617  73.753  1.00 17.03           O  
ATOM   2745  N   THR B  89      16.995 -12.067  74.734  1.00 12.34           N  
ATOM   2746  CA  THR B  89      18.151 -11.227  75.075  1.00  8.63           C  
ATOM   2747  C   THR B  89      17.965  -9.787  74.649  1.00 14.16           C  
ATOM   2748  O   THR B  89      18.838  -8.947  74.881  1.00 17.93           O  
ATOM   2749  CB  THR B  89      19.475 -11.701  74.396  1.00 18.39           C  
ATOM   2750  CG2 THR B  89      19.735 -13.142  74.698  1.00 16.37           C  
ATOM   2751  OG1 THR B  89      19.412 -11.508  72.978  1.00 21.40           O  
ATOM   2752  N   MET B  90      16.859  -9.501  73.976  1.00 13.40           N  
ATOM   2753  CA  MET B  90      16.634  -8.146  73.493  1.00 15.06           C  
ATOM   2754  C   MET B  90      16.178  -7.196  74.591  1.00 18.64           C  
ATOM   2755  O   MET B  90      15.720  -7.628  75.643  1.00 22.34           O  
ATOM   2756  CB  MET B  90      15.668  -8.152  72.318  1.00  8.32           C  
ATOM   2757  CG  MET B  90      16.244  -8.906  71.131  1.00  7.68           C  
ATOM   2758  SD  MET B  90      15.245  -8.662  69.673  1.00 17.28           S  
ATOM   2759  CE  MET B  90      13.685  -9.350  70.231  1.00 25.69           C  
ATOM   2760  N   ASP B  91      16.323  -5.899  74.350  1.00 16.55           N  
ATOM   2761  CA  ASP B  91      15.822  -4.897  75.289  1.00 19.85           C  
ATOM   2762  C   ASP B  91      14.346  -4.529  75.086  1.00 22.81           C  
ATOM   2763  O   ASP B  91      13.850  -3.610  75.724  1.00 28.74           O  
ATOM   2764  CB  ASP B  91      16.715  -3.648  75.308  1.00 19.42           C  
ATOM   2765  CG  ASP B  91      16.782  -2.938  73.957  1.00 23.96           C  
ATOM   2766  OD1 ASP B  91      16.237  -3.460  72.949  1.00 19.45           O  
ATOM   2767  OD2 ASP B  91      17.400  -1.846  73.913  1.00 26.18           O1-
ATOM   2768  N   VAL B  92      13.664  -5.222  74.175  1.00 19.78           N  
ATOM   2769  CA  VAL B  92      12.220  -5.054  73.970  1.00 14.00           C  
ATOM   2770  C   VAL B  92      11.577  -6.446  73.979  1.00 18.55           C  
ATOM   2771  O   VAL B  92      12.265  -7.442  73.749  1.00 17.77           O  
ATOM   2772  CB  VAL B  92      11.892  -4.397  72.597  1.00  6.34           C  
ATOM   2773  CG1 VAL B  92      12.475  -2.990  72.486  1.00  5.68           C  
ATOM   2774  CG2 VAL B  92      12.384  -5.290  71.439  1.00  5.50           C  
ATOM   2775  N   PRO B  93      10.257  -6.524  74.241  1.00 18.95           N  
ATOM   2776  CA  PRO B  93       9.561  -7.819  74.240  1.00  8.82           C  
ATOM   2777  C   PRO B  93       9.567  -8.501  72.877  1.00 13.99           C  
ATOM   2778  O   PRO B  93       9.731  -7.841  71.846  1.00 13.44           O  
ATOM   2779  CB  PRO B  93       8.121  -7.452  74.604  1.00 10.69           C  
ATOM   2780  CG  PRO B  93       8.222  -6.126  75.320  1.00 13.83           C  
ATOM   2781  CD  PRO B  93       9.381  -5.416  74.679  1.00 16.98           C  
ATOM   2782  N   VAL B  94       9.362  -9.816  72.888  1.00  9.17           N  
ATOM   2783  CA  VAL B  94       9.362 -10.608  71.679  1.00 11.31           C  
ATOM   2784  C   VAL B  94       8.513 -11.827  71.957  1.00 13.16           C  
ATOM   2785  O   VAL B  94       8.232 -12.131  73.111  1.00 11.09           O  
ATOM   2786  CB  VAL B  94      10.791 -11.060  71.306  1.00 10.59           C  
ATOM   2787  CG1 VAL B  94      11.292 -12.108  72.285  1.00  5.37           C  
ATOM   2788  CG2 VAL B  94      10.841 -11.583  69.880  1.00  9.64           C  
ATOM   2789  N   SER B  95       8.089 -12.521  70.906  1.00 14.68           N  
ATOM   2790  CA  SER B  95       7.403 -13.788  71.105  1.00 15.98           C  
ATOM   2791  C   SER B  95       7.802 -14.832  70.059  1.00 15.52           C  
ATOM   2792  O   SER B  95       8.623 -14.567  69.167  1.00  8.53           O  
ATOM   2793  CB  SER B  95       5.886 -13.588  71.132  1.00 16.11           C  
ATOM   2794  OG  SER B  95       5.360 -13.409  69.829  1.00 15.49           O  
ATOM   2795  N   LEU B  96       7.222 -16.021  70.195  1.00 12.25           N  
ATOM   2796  CA  LEU B  96       7.430 -17.106  69.262  1.00 12.32           C  
ATOM   2797  C   LEU B  96       6.066 -17.687  68.951  1.00 14.88           C  
ATOM   2798  O   LEU B  96       5.381 -18.200  69.843  1.00 10.93           O  
ATOM   2799  CB  LEU B  96       8.311 -18.177  69.889  1.00 14.59           C  
ATOM   2800  CG  LEU B  96       8.606 -19.399  69.017  1.00 17.62           C  
ATOM   2801  CD1 LEU B  96       9.396 -18.994  67.781  1.00 13.27           C  
ATOM   2802  CD2 LEU B  96       9.368 -20.459  69.814  1.00 17.70           C  
ATOM   2803  N   HIS B  97       5.656 -17.603  67.694  1.00 12.18           N  
ATOM   2804  CA  HIS B  97       4.375 -18.173  67.296  1.00 10.11           C  
ATOM   2805  C   HIS B  97       4.625 -19.150  66.156  1.00 14.80           C  
ATOM   2806  O   HIS B  97       5.500 -18.899  65.320  1.00 16.78           O  
ATOM   2807  CB  HIS B  97       3.400 -17.072  66.876  1.00 13.34           C  
ATOM   2808  CG  HIS B  97       2.182 -17.580  66.162  1.00 18.07           C  
ATOM   2809  CD2 HIS B  97       1.834 -17.530  64.856  1.00 14.95           C  
ATOM   2810  ND1 HIS B  97       1.157 -18.242  66.807  1.00 14.80           N  
ATOM   2811  CE1 HIS B  97       0.228 -18.572  65.929  1.00 15.46           C  
ATOM   2812  NE2 HIS B  97       0.621 -18.159  64.738  1.00 17.06           N  
ATOM   2813  N   VAL B  98       3.882 -20.263  66.128  1.00 13.49           N  
ATOM   2814  CA  VAL B  98       4.071 -21.281  65.084  1.00  9.66           C  
ATOM   2815  C   VAL B  98       2.806 -21.620  64.264  1.00 11.31           C  
ATOM   2816  O   VAL B  98       1.683 -21.575  64.773  1.00  9.49           O  
ATOM   2817  CB  VAL B  98       4.697 -22.586  65.667  1.00 12.66           C  
ATOM   2818  CG1 VAL B  98       3.709 -23.321  66.566  1.00 12.44           C  
ATOM   2819  CG2 VAL B  98       5.172 -23.481  64.554  1.00  7.91           C  
ATOM   2820  N   HIS B  99       3.009 -21.953  62.990  1.00  9.92           N  
ATOM   2821  CA  HIS B  99       1.940 -22.399  62.097  1.00  9.53           C  
ATOM   2822  C   HIS B  99       1.828 -23.922  62.061  1.00 12.95           C  
ATOM   2823  O   HIS B  99       2.820 -24.633  62.236  1.00 13.12           O  
ATOM   2824  CB  HIS B  99       2.215 -21.916  60.676  1.00 15.37           C  
ATOM   2825  CG  HIS B  99       1.807 -20.501  60.425  1.00 17.65           C  
ATOM   2826  CD2 HIS B  99       2.216 -19.343  60.991  1.00 13.75           C  
ATOM   2827  ND1 HIS B  99       0.851 -20.157  59.491  1.00 18.34           N  
ATOM   2828  CE1 HIS B  99       0.701 -18.847  59.483  1.00 12.94           C  
ATOM   2829  NE2 HIS B  99       1.516 -18.330  60.386  1.00 13.73           N  
ATOM   2830  N   GLY B 100       0.608 -24.425  61.938  1.00 10.99           N  
ATOM   2831  CA  GLY B 100       0.372 -25.818  61.565  1.00  8.80           C  
ATOM   2832  C   GLY B 100       0.498 -26.824  62.711  1.00 16.60           C  
ATOM   2833  O   GLY B 100      -0.223 -27.830  62.776  1.00 12.62           O  
ATOM   2834  N   LEU B 101       1.377 -26.528  63.661  1.00 18.71           N  
ATOM   2835  CA  LEU B 101       1.626 -27.461  64.760  1.00 19.20           C  
ATOM   2836  C   LEU B 101       0.604 -27.314  65.891  1.00 18.04           C  
ATOM   2837  O   LEU B 101       0.029 -26.243  66.067  1.00 20.81           O  
ATOM   2838  CB  LEU B 101       3.062 -27.331  65.274  1.00 13.30           C  
ATOM   2839  CG  LEU B 101       4.130 -28.090  64.476  1.00 15.99           C  
ATOM   2840  CD1 LEU B 101       4.389 -27.432  63.136  1.00 17.81           C  
ATOM   2841  CD2 LEU B 101       5.424 -28.200  65.268  1.00 11.00           C  
ATOM   2842  N   ASP B 102       0.379 -28.388  66.643  1.00 10.49           N  
ATOM   2843  CA  ASP B 102      -0.513 -28.337  67.797  1.00 11.57           C  
ATOM   2844  C   ASP B 102       0.131 -27.541  68.931  1.00 14.56           C  
ATOM   2845  O   ASP B 102       1.298 -27.752  69.278  1.00 13.73           O  
ATOM   2846  CB  ASP B 102      -0.838 -29.746  68.317  1.00 11.33           C  
ATOM   2847  CG  ASP B 102      -1.507 -30.631  67.273  1.00 15.22           C  
ATOM   2848  OD1 ASP B 102      -2.348 -30.140  66.496  1.00 13.81           O  
ATOM   2849  OD2 ASP B 102      -1.192 -31.839  67.239  1.00 19.68           O1-
ATOM   2850  N   TYR B 103      -0.619 -26.619  69.512  1.00  8.91           N  
ATOM   2851  CA  TYR B 103      -0.142 -25.961  70.717  1.00  7.95           C  
ATOM   2852  C   TYR B 103      -1.338 -25.447  71.499  1.00 11.98           C  
ATOM   2853  O   TYR B 103      -2.388 -25.177  70.925  1.00 14.58           O  
ATOM   2854  CB  TYR B 103       0.817 -24.818  70.366  1.00  8.25           C  
ATOM   2855  CG  TYR B 103       0.165 -23.741  69.532  1.00 11.40           C  
ATOM   2856  CD1 TYR B 103       0.174 -23.808  68.146  1.00  7.08           C  
ATOM   2857  CD2 TYR B 103      -0.489 -22.670  70.134  1.00 13.44           C  
ATOM   2858  CE1 TYR B 103      -0.431 -22.820  67.376  1.00 10.62           C  
ATOM   2859  CE2 TYR B 103      -1.105 -21.680  69.372  1.00 12.03           C  
ATOM   2860  CZ  TYR B 103      -1.076 -21.762  67.993  1.00 14.25           C  
ATOM   2861  OH  TYR B 103      -1.692 -20.779  67.231  1.00 18.24           O  
ATOM   2862  N   GLU B 104      -1.177 -25.345  72.812  1.00 14.51           N  
ATOM   2863  CA  GLU B 104      -2.164 -24.730  73.687  1.00 12.84           C  
ATOM   2864  C   GLU B 104      -2.072 -23.206  73.643  1.00 13.96           C  
ATOM   2865  O   GLU B 104      -1.022 -22.645  73.306  1.00 13.42           O  
ATOM   2866  CB  GLU B 104      -1.965 -25.215  75.115  1.00 16.31           C  
ATOM   2867  CG  GLU B 104      -2.526 -26.594  75.377  1.00 25.46           C  
ATOM   2868  CD  GLU B 104      -2.496 -26.939  76.854  1.00 34.39           C  
ATOM   2869  OE1 GLU B 104      -1.423 -27.352  77.338  1.00 32.54           O  
ATOM   2870  OE2 GLU B 104      -3.542 -26.784  77.530  1.00 39.54           O1-
ATOM   2871  N   ILE B 105      -3.167 -22.546  74.013  1.00 11.30           N  
ATOM   2872  CA  ILE B 105      -3.260 -21.097  73.919  1.00 10.12           C  
ATOM   2873  C   ILE B 105      -2.103 -20.382  74.622  1.00 13.00           C  
ATOM   2874  O   ILE B 105      -1.672 -19.314  74.189  1.00 16.08           O  
ATOM   2875  CB  ILE B 105      -4.641 -20.590  74.443  1.00 23.34           C  
ATOM   2876  CG1 ILE B 105      -4.947 -19.188  73.926  1.00 17.79           C  
ATOM   2877  CG2 ILE B 105      -4.708 -20.624  75.951  1.00 22.27           C  
ATOM   2878  CD1 ILE B 105      -5.134 -19.122  72.431  1.00 14.87           C  
ATOM   2879  N   SER B 106      -1.600 -20.972  75.703  1.00 10.52           N  
ATOM   2880  CA  SER B 106      -0.497 -20.382  76.453  1.00 13.86           C  
ATOM   2881  C   SER B 106       0.830 -20.453  75.684  1.00 12.58           C  
ATOM   2882  O   SER B 106       1.843 -19.914  76.122  1.00 12.46           O  
ATOM   2883  CB  SER B 106      -0.355 -21.054  77.835  1.00 11.41           C  
ATOM   2884  OG  SER B 106      -0.293 -22.468  77.703  1.00 18.69           O  
ATOM   2885  N   SER B 107       0.840 -21.203  74.591  1.00 15.08           N  
ATOM   2886  CA  SER B 107       1.936 -21.158  73.613  1.00 13.47           C  
ATOM   2887  C   SER B 107       1.651 -20.383  72.318  1.00 13.90           C  
ATOM   2888  O   SER B 107       2.387 -20.517  71.321  1.00 14.25           O  
ATOM   2889  CB  SER B 107       2.522 -22.552  73.370  1.00 15.60           C  
ATOM   2890  OG  SER B 107       3.204 -22.971  74.548  1.00 15.80           O  
ATOM   2891  N   ASP B 108       0.529 -19.665  72.288  1.00 16.15           N  
ATOM   2892  CA  ASP B 108       0.169 -18.875  71.105  1.00 11.63           C  
ATOM   2893  C   ASP B 108       1.279 -17.883  70.738  1.00 16.35           C  
ATOM   2894  O   ASP B 108       1.511 -17.607  69.556  1.00 15.93           O  
ATOM   2895  CB  ASP B 108      -1.167 -18.133  71.300  1.00  6.43           C  
ATOM   2896  CG  ASP B 108      -1.888 -17.843  69.958  1.00 15.55           C  
ATOM   2897  OD1 ASP B 108      -1.504 -18.423  68.922  1.00 12.82           O  
ATOM   2898  OD2 ASP B 108      -2.847 -17.043  69.934  1.00 14.89           O1-
ATOM   2899  N   GLY B 109       1.972 -17.359  71.747  1.00 11.07           N  
ATOM   2900  CA  GLY B 109       2.949 -16.303  71.522  1.00 15.87           C  
ATOM   2901  C   GLY B 109       2.371 -14.951  71.110  1.00 18.17           C  
ATOM   2902  O   GLY B 109       2.869 -14.308  70.193  1.00 20.30           O  
ATOM   2903  N   THR B 110       1.325 -14.509  71.795  1.00 17.62           N  
ATOM   2904  CA  THR B 110       0.684 -13.232  71.483  1.00 14.55           C  
ATOM   2905  C   THR B 110       0.449 -12.434  72.770  1.00 17.90           C  
ATOM   2906  O   THR B 110       0.454 -12.991  73.877  1.00 14.85           O  
ATOM   2907  CB  THR B 110      -0.681 -13.443  70.801  1.00  9.76           C  
ATOM   2908  CG2 THR B 110      -0.540 -14.274  69.515  1.00  9.28           C  
ATOM   2909  OG1 THR B 110      -1.542 -14.137  71.700  1.00 17.73           O  
ATOM   2910  N   LYS B 111       0.242 -11.131  72.627  1.00 17.46           N  
ATOM   2911  CA  LYS B 111      -0.085 -10.296  73.773  1.00 23.02           C  
ATOM   2912  C   LYS B 111      -1.408 -10.754  74.389  1.00 22.03           C  
ATOM   2913  O   LYS B 111      -1.529 -10.864  75.614  1.00 18.86           O  
ATOM   2914  CB  LYS B 111      -0.190  -8.824  73.380  1.00 21.10           C  
ATOM   2915  CG  LYS B 111       1.101  -8.207  72.909  1.00 23.85           C  
ATOM   2916  CD  LYS B 111       0.902  -6.731  72.626  1.00 23.75           C  
ATOM   2917  CE  LYS B 111       2.164  -6.128  72.087  1.00 28.04           C  
ATOM   2918  NZ  LYS B 111       1.857  -5.045  71.128  1.00 33.81           N1+
ATOM   2919  N   GLN B 112      -2.387 -11.029  73.535  1.00 14.17           N  
ATOM   2920  CA  GLN B 112      -3.724 -11.402  74.001  1.00 24.33           C  
ATOM   2921  C   GLN B 112      -3.720 -12.663  74.863  1.00 23.67           C  
ATOM   2922  O   GLN B 112      -4.422 -12.739  75.870  1.00 29.38           O  
ATOM   2923  CB  GLN B 112      -4.682 -11.561  72.821  1.00 29.62           C  
ATOM   2924  CG  GLN B 112      -4.812 -10.305  71.971  1.00 37.60           C  
ATOM   2925  CD  GLN B 112      -3.899 -10.290  70.747  1.00 41.10           C  
ATOM   2926  NE2 GLN B 112      -4.500 -10.101  69.572  1.00 48.16           N  
ATOM   2927  OE1 GLN B 112      -2.677 -10.427  70.854  1.00 36.14           O  
ATOM   2928  N   SER B 113      -2.904 -13.636  74.484  1.00 17.48           N  
ATOM   2929  CA  SER B 113      -2.803 -14.870  75.248  1.00 18.19           C  
ATOM   2930  C   SER B 113      -1.751 -14.773  76.349  1.00 20.11           C  
ATOM   2931  O   SER B 113      -1.434 -15.772  76.989  1.00 20.22           O  
ATOM   2932  CB  SER B 113      -2.459 -16.033  74.324  1.00 14.88           C  
ATOM   2933  OG  SER B 113      -1.164 -15.844  73.791  1.00 15.26           O  
ATOM   2934  N   ARG B 114      -1.177 -13.584  76.530  1.00 22.37           N  
ATOM   2935  CA  ARG B 114      -0.165 -13.350  77.566  1.00 24.06           C  
ATOM   2936  C   ARG B 114       1.050 -14.285  77.473  1.00 21.72           C  
ATOM   2937  O   ARG B 114       1.643 -14.665  78.484  1.00 19.01           O  
ATOM   2938  CB  ARG B 114      -0.817 -13.419  78.944  1.00 26.70           C  
ATOM   2939  CG  ARG B 114      -2.164 -12.691  78.968  1.00 33.06           C  
ATOM   2940  CD  ARG B 114      -2.332 -11.863  80.228  1.00 38.36           C  
ATOM   2941  NE  ARG B 114      -3.114 -12.558  81.240  1.00 37.87           N  
ATOM   2942  CZ  ARG B 114      -3.152 -12.221  82.526  1.00 30.33           C  
ATOM   2943  NH1 ARG B 114      -2.434 -11.199  82.982  1.00 24.04           N1+
ATOM   2944  NH2 ARG B 114      -3.910 -12.923  83.357  1.00 26.95           N  
ATOM   2945  N   SER B 115       1.373 -14.696  76.249  1.00 20.08           N  
ATOM   2946  CA  SER B 115       2.494 -15.600  75.975  1.00 16.14           C  
ATOM   2947  C   SER B 115       3.775 -14.969  75.390  1.00 22.09           C  
ATOM   2948  O   SER B 115       4.656 -15.689  74.936  1.00 23.17           O  
ATOM   2949  CB  SER B 115       2.025 -16.810  75.164  1.00 14.69           C  
ATOM   2950  OG  SER B 115       1.019 -16.425  74.235  1.00 15.74           O  
ATOM   2951  N   ASP B 116       3.828 -13.640  75.297  1.00 19.43           N  
ATOM   2952  CA  ASP B 116       5.051 -12.945  74.883  1.00 15.51           C  
ATOM   2953  C   ASP B 116       6.110 -12.972  75.987  1.00 20.89           C  
ATOM   2954  O   ASP B 116       5.824 -13.354  77.132  1.00 17.94           O  
ATOM   2955  CB  ASP B 116       4.783 -11.509  74.401  1.00 16.74           C  
ATOM   2956  CG  ASP B 116       4.107 -10.650  75.449  1.00 21.27           C  
ATOM   2957  OD1 ASP B 116       3.734 -11.183  76.510  1.00 25.60           O  
ATOM   2958  OD2 ASP B 116       3.918  -9.442  75.200  1.00 23.61           O1-
ATOM   2959  N   VAL B 117       7.347 -12.642  75.623  1.00 15.49           N  
ATOM   2960  CA  VAL B 117       8.448 -12.643  76.581  1.00 13.97           C  
ATOM   2961  C   VAL B 117       9.090 -11.262  76.769  1.00 17.09           C  
ATOM   2962  O   VAL B 117       9.505 -10.627  75.801  1.00 20.68           O  
ATOM   2963  CB  VAL B 117       9.533 -13.643  76.155  1.00 13.10           C  
ATOM   2964  CG1 VAL B 117      10.599 -13.790  77.249  1.00 13.86           C  
ATOM   2965  CG2 VAL B 117       8.897 -14.979  75.825  1.00  7.72           C  
ATOM   2966  N   GLU B 118       9.182 -10.826  78.024  1.00 18.27           N  
ATOM   2967  CA  GLU B 118       9.794  -9.550  78.388  1.00 22.90           C  
ATOM   2968  C   GLU B 118      11.313  -9.556  78.215  1.00 21.67           C  
ATOM   2969  O   GLU B 118      11.935 -10.619  78.134  1.00 19.17           O  
ATOM   2970  CB  GLU B 118       9.450  -9.190  79.840  1.00 29.07           C  
ATOM   2971  CG  GLU B 118      10.028 -10.144  80.892  1.00 44.70           C  
ATOM   2972  CD  GLU B 118       9.318 -11.509  80.946  1.00 55.91           C  
ATOM   2973  OE1 GLU B 118       8.281 -11.689  80.264  1.00 58.09           O  
ATOM   2974  OE2 GLU B 118       9.805 -12.405  81.677  1.00 56.40           O1-
ATOM   2975  N   PRO B 119      11.917  -8.361  78.172  1.00 18.66           N  
ATOM   2976  CA  PRO B 119      13.368  -8.300  77.981  1.00 20.56           C  
ATOM   2977  C   PRO B 119      14.105  -9.085  79.060  1.00 22.97           C  
ATOM   2978  O   PRO B 119      13.877  -8.877  80.253  1.00 19.41           O  
ATOM   2979  CB  PRO B 119      13.673  -6.804  78.106  1.00 21.10           C  
ATOM   2980  CG  PRO B 119      12.400  -6.131  77.651  1.00 18.88           C  
ATOM   2981  CD  PRO B 119      11.280  -7.029  78.118  1.00 13.28           C  
ATOM   2982  N   GLY B 120      14.992  -9.979  78.634  1.00 18.08           N  
ATOM   2983  CA  GLY B 120      15.743 -10.798  79.571  1.00 16.84           C  
ATOM   2984  C   GLY B 120      14.939 -11.969  80.087  1.00 16.69           C  
ATOM   2985  O   GLY B 120      15.433 -12.773  80.876  1.00 21.06           O  
ATOM   2986  N   GLY B 121      13.691 -12.060  79.638  1.00 16.16           N  
ATOM   2987  CA  GLY B 121      12.774 -13.064  80.130  1.00 16.67           C  
ATOM   2988  C   GLY B 121      12.967 -14.442  79.533  1.00 17.05           C  
ATOM   2989  O   GLY B 121      13.616 -14.623  78.495  1.00 13.64           O  
ATOM   2990  N   THR B 122      12.387 -15.427  80.203  1.00 15.61           N  
ATOM   2991  CA  THR B 122      12.431 -16.793  79.727  1.00 18.35           C  
ATOM   2992  C   THR B 122      11.011 -17.344  79.764  1.00 20.78           C  
ATOM   2993  O   THR B 122      10.180 -16.859  80.527  1.00 17.02           O  
ATOM   2994  CB  THR B 122      13.404 -17.659  80.569  1.00 17.11           C  
ATOM   2995  CG2 THR B 122      14.857 -17.317  80.220  1.00 18.08           C  
ATOM   2996  OG1 THR B 122      13.199 -17.398  81.966  1.00 20.10           O  
ATOM   2997  N   ARG B 123      10.725 -18.304  78.886  1.00 18.32           N  
ATOM   2998  CA  ARG B 123       9.457 -19.019  78.886  1.00 18.02           C  
ATOM   2999  C   ARG B 123       9.667 -20.370  78.215  1.00 20.29           C  
ATOM   3000  O   ARG B 123      10.543 -20.509  77.353  1.00 22.94           O  
ATOM   3001  CB  ARG B 123       8.372 -18.216  78.141  1.00 23.18           C  
ATOM   3002  CG  ARG B 123       7.204 -19.070  77.640  1.00 27.27           C  
ATOM   3003  CD  ARG B 123       6.070 -18.259  77.009  1.00 28.22           C  
ATOM   3004  NE  ARG B 123       5.464 -17.389  78.001  1.00 35.77           N  
ATOM   3005  CZ  ARG B 123       4.269 -17.571  78.549  1.00 33.18           C  
ATOM   3006  NH1 ARG B 123       3.498 -18.582  78.184  1.00 29.49           N1+
ATOM   3007  NH2 ARG B 123       3.839 -16.714  79.455  1.00 37.38           N  
ATOM   3008  N   THR B 124       8.861 -21.358  78.588  1.00 15.43           N  
ATOM   3009  CA  THR B 124       8.827 -22.604  77.840  1.00 13.63           C  
ATOM   3010  C   THR B 124       7.674 -22.603  76.828  1.00 16.21           C  
ATOM   3011  O   THR B 124       6.503 -22.540  77.214  1.00 14.67           O  
ATOM   3012  CB  THR B 124       8.668 -23.817  78.761  1.00 15.98           C  
ATOM   3013  CG2 THR B 124       8.755 -25.097  77.934  1.00 12.23           C  
ATOM   3014  OG1 THR B 124       9.702 -23.815  79.765  1.00 19.67           O  
ATOM   3015  N   TYR B 125       8.006 -22.639  75.536  1.00  8.34           N  
ATOM   3016  CA  TYR B 125       6.997 -22.857  74.502  1.00 15.20           C  
ATOM   3017  C   TYR B 125       6.936 -24.337  74.154  1.00 14.66           C  
ATOM   3018  O   TYR B 125       7.966 -24.986  73.957  1.00 12.94           O  
ATOM   3019  CB  TYR B 125       7.293 -22.048  73.229  1.00 16.04           C  
ATOM   3020  CG  TYR B 125       7.114 -20.541  73.339  1.00 12.63           C  
ATOM   3021  CD1 TYR B 125       5.852 -19.971  73.456  1.00  9.94           C  
ATOM   3022  CD2 TYR B 125       8.216 -19.690  73.291  1.00 14.96           C  
ATOM   3023  CE1 TYR B 125       5.689 -18.580  73.542  1.00 10.96           C  
ATOM   3024  CE2 TYR B 125       8.070 -18.304  73.371  1.00 12.25           C  
ATOM   3025  CZ  TYR B 125       6.804 -17.757  73.487  1.00 14.72           C  
ATOM   3026  OH  TYR B 125       6.668 -16.391  73.562  1.00 14.12           O  
ATOM   3027  N   THR B 126       5.726 -24.873  74.069  1.00 13.41           N  
ATOM   3028  CA  THR B 126       5.563 -26.278  73.755  1.00 12.64           C  
ATOM   3029  C   THR B 126       4.787 -26.451  72.461  1.00 14.97           C  
ATOM   3030  O   THR B 126       3.683 -25.934  72.321  1.00 18.43           O  
ATOM   3031  CB  THR B 126       4.847 -27.025  74.902  1.00 14.41           C  
ATOM   3032  CG2 THR B 126       4.622 -28.486  74.532  1.00  7.64           C  
ATOM   3033  OG1 THR B 126       5.651 -26.949  76.090  1.00 14.45           O  
ATOM   3034  N   TRP B 127       5.374 -27.175  71.513  1.00 12.65           N  
ATOM   3035  CA  TRP B 127       4.664 -27.558  70.300  1.00 11.17           C  
ATOM   3036  C   TRP B 127       4.425 -29.063  70.336  1.00 17.28           C  
ATOM   3037  O   TRP B 127       5.316 -29.833  70.700  1.00 18.70           O  
ATOM   3038  CB  TRP B 127       5.484 -27.206  69.062  1.00 12.79           C  
ATOM   3039  CG  TRP B 127       5.823 -25.734  68.952  1.00 14.69           C  
ATOM   3040  CD1 TRP B 127       5.250 -24.701  69.643  1.00  8.61           C  
ATOM   3041  CD2 TRP B 127       6.817 -25.149  68.107  1.00 11.76           C  
ATOM   3042  CE2 TRP B 127       6.786 -23.760  68.328  1.00 11.57           C  
ATOM   3043  CE3 TRP B 127       7.727 -25.668  67.173  1.00 11.85           C  
ATOM   3044  NE1 TRP B 127       5.825 -23.514  69.273  1.00 12.68           N  
ATOM   3045  CZ2 TRP B 127       7.631 -22.879  67.658  1.00  8.59           C  
ATOM   3046  CZ3 TRP B 127       8.562 -24.803  66.516  1.00 10.70           C  
ATOM   3047  CH2 TRP B 127       8.512 -23.417  66.760  1.00  9.10           C  
ATOM   3048  N   ARG B 128       3.222 -29.494  69.980  1.00 14.82           N  
ATOM   3049  CA  ARG B 128       2.994 -30.923  69.848  1.00 18.92           C  
ATOM   3050  C   ARG B 128       2.662 -31.263  68.426  1.00 21.68           C  
ATOM   3051  O   ARG B 128       2.486 -30.386  67.574  1.00 17.75           O  
ATOM   3052  CB  ARG B 128       1.891 -31.405  70.781  1.00 14.97           C  
ATOM   3053  CG  ARG B 128       2.308 -31.336  72.221  1.00 23.41           C  
ATOM   3054  CD  ARG B 128       1.176 -31.604  73.171  1.00 31.59           C  
ATOM   3055  NE  ARG B 128       1.437 -30.915  74.430  1.00 41.97           N  
ATOM   3056  CZ  ARG B 128       2.173 -31.420  75.415  1.00 46.68           C  
ATOM   3057  NH1 ARG B 128       2.712 -32.628  75.289  1.00 46.06           N1+
ATOM   3058  NH2 ARG B 128       2.369 -30.719  76.526  1.00 50.03           N  
ATOM   3059  N   THR B 129       2.536 -32.554  68.180  1.00 22.20           N  
ATOM   3060  CA  THR B 129       2.427 -33.008  66.823  1.00 19.84           C  
ATOM   3061  C   THR B 129       1.670 -34.348  66.874  1.00 20.74           C  
ATOM   3062  O   THR B 129       1.804 -35.106  67.840  1.00 17.88           O  
ATOM   3063  CB  THR B 129       3.890 -33.025  66.275  1.00 16.34           C  
ATOM   3064  CG2 THR B 129       4.320 -34.336  65.870  1.00  5.22           C  
ATOM   3065  OG1 THR B 129       4.048 -32.070  65.223  1.00 24.94           O  
ATOM   3066  N   HIS B 130       0.848 -34.636  65.867  1.00 18.52           N  
ATOM   3067  CA  HIS B 130       0.061 -35.868  65.890  1.00 11.67           C  
ATOM   3068  C   HIS B 130       0.030 -36.553  64.538  1.00 17.34           C  
ATOM   3069  O   HIS B 130       0.156 -35.900  63.499  1.00 24.00           O  
ATOM   3070  CB  HIS B 130      -1.373 -35.604  66.359  1.00 14.37           C  
ATOM   3071  CG  HIS B 130      -2.163 -34.751  65.418  1.00 17.86           C  
ATOM   3072  CD2 HIS B 130      -2.882 -35.071  64.316  1.00 16.24           C  
ATOM   3073  ND1 HIS B 130      -2.254 -33.383  65.550  1.00 20.19           N  
ATOM   3074  CE1 HIS B 130      -2.999 -32.895  64.574  1.00 17.48           C  
ATOM   3075  NE2 HIS B 130      -3.395 -33.899  63.813  1.00 18.34           N  
ATOM   3076  N   VAL B 131      -0.165 -37.869  64.565  1.00 13.85           N  
ATOM   3077  CA  VAL B 131      -0.339 -38.672  63.360  1.00 15.12           C  
ATOM   3078  C   VAL B 131      -1.783 -38.563  62.849  1.00 16.57           C  
ATOM   3079  O   VAL B 131      -2.679 -38.204  63.596  1.00 18.36           O  
ATOM   3080  CB  VAL B 131       0.006 -40.161  63.633  1.00 18.45           C  
ATOM   3081  CG1 VAL B 131       1.434 -40.296  64.152  1.00  9.68           C  
ATOM   3082  CG2 VAL B 131      -0.973 -40.766  64.624  1.00 14.25           C  
ATOM   3083  N   PRO B 132      -2.002 -38.845  61.559  1.00 14.41           N  
ATOM   3084  CA  PRO B 132      -3.348 -38.942  60.976  1.00 15.10           C  
ATOM   3085  C   PRO B 132      -4.070 -40.173  61.520  1.00 18.03           C  
ATOM   3086  O   PRO B 132      -3.397 -41.056  62.049  1.00 16.27           O  
ATOM   3087  CB  PRO B 132      -3.075 -39.187  59.485  1.00 13.81           C  
ATOM   3088  CG  PRO B 132      -1.617 -38.968  59.277  1.00 13.16           C  
ATOM   3089  CD  PRO B 132      -0.943 -39.173  60.590  1.00 14.85           C  
ATOM   3090  N   GLY B 133      -5.396 -40.240  61.380  1.00 20.43           N  
ATOM   3091  CA  GLY B 133      -6.164 -41.429  61.749  1.00 20.75           C  
ATOM   3092  C   GLY B 133      -7.677 -41.217  61.778  1.00 23.04           C  
ATOM   3093  O   GLY B 133      -8.135 -40.071  61.681  1.00 17.20           O  
ATOM   3094  N   ARG B 134      -8.446 -42.309  61.907  1.00 25.35           N  
ATOM   3095  CA  ARG B 134      -9.916 -42.255  61.942  1.00 24.46           C  
ATOM   3096  C   ARG B 134     -10.408 -41.758  63.282  1.00 22.09           C  
ATOM   3097  O   ARG B 134      -9.996 -42.268  64.314  1.00 27.96           O  
ATOM   3098  CB  ARG B 134     -10.538 -43.642  61.744  1.00 28.01           C  
ATOM   3099  CG  ARG B 134     -10.455 -44.219  60.352  1.00 34.14           C  
ATOM   3100  CD  ARG B 134     -11.536 -43.711  59.404  1.00 33.27           C  
ATOM   3101  NE  ARG B 134     -11.072 -43.898  58.030  1.00 33.82           N  
ATOM   3102  CZ  ARG B 134     -11.390 -43.115  57.005  1.00 37.70           C  
ATOM   3103  NH1 ARG B 134     -12.205 -42.078  57.173  1.00 36.19           N1+
ATOM   3104  NH2 ARG B 134     -10.891 -43.376  55.801  1.00 40.82           N  
ATOM   3105  N   ARG B 135     -11.309 -40.783  63.273  1.00 20.04           N  
ATOM   3106  CA  ARG B 135     -11.976 -40.376  64.505  1.00 21.59           C  
ATOM   3107  C   ARG B 135     -13.083 -41.369  64.835  1.00 27.08           C  
ATOM   3108  O   ARG B 135     -13.395 -42.263  64.043  1.00 26.55           O  
ATOM   3109  CB  ARG B 135     -12.601 -38.996  64.336  1.00 13.15           C  
ATOM   3110  CG  ARG B 135     -11.620 -37.885  64.077  1.00 13.86           C  
ATOM   3111  CD  ARG B 135     -12.326 -36.541  64.164  1.00 12.39           C  
ATOM   3112  NE  ARG B 135     -11.410 -35.444  63.902  1.00 11.06           N  
ATOM   3113  CZ  ARG B 135     -11.122 -35.001  62.687  1.00 17.18           C  
ATOM   3114  NH1 ARG B 135     -11.685 -35.579  61.629  1.00 12.11           N1+
ATOM   3115  NH2 ARG B 135     -10.272 -33.987  62.532  1.00 14.39           N  
ATOM   3116  N   ALA B 136     -13.713 -41.187  65.987  1.00 34.29           N  
ATOM   3117  CA  ALA B 136     -14.819 -42.051  66.368  1.00 36.49           C  
ATOM   3118  C   ALA B 136     -15.982 -41.873  65.388  1.00 36.98           C  
ATOM   3119  O   ALA B 136     -16.634 -42.844  65.009  1.00 38.65           O  
ATOM   3120  CB  ALA B 136     -15.257 -41.752  67.789  1.00 37.75           C  
ATOM   3121  N   ASP B 137     -16.222 -40.630  64.971  1.00 33.79           N  
ATOM   3122  CA  ASP B 137     -17.282 -40.315  64.010  1.00 33.48           C  
ATOM   3123  C   ASP B 137     -17.051 -40.888  62.603  1.00 32.80           C  
ATOM   3124  O   ASP B 137     -17.905 -40.748  61.733  1.00 33.50           O  
ATOM   3125  CB  ASP B 137     -17.556 -38.800  63.951  1.00 34.73           C  
ATOM   3126  CG  ASP B 137     -16.408 -38.009  63.344  1.00 39.33           C  
ATOM   3127  OD1 ASP B 137     -15.499 -38.627  62.743  1.00 37.27           O  
ATOM   3128  OD2 ASP B 137     -16.423 -36.758  63.457  1.00 41.21           O1-
ATOM   3129  N   GLY B 138     -15.890 -41.502  62.372  1.00 30.17           N  
ATOM   3130  CA  GLY B 138     -15.603 -42.132  61.091  1.00 28.08           C  
ATOM   3131  C   GLY B 138     -14.911 -41.222  60.085  1.00 30.60           C  
ATOM   3132  O   GLY B 138     -14.614 -41.624  58.960  1.00 30.95           O  
ATOM   3133  N   THR B 139     -14.687 -39.976  60.484  1.00 25.34           N  
ATOM   3134  CA  THR B 139     -13.925 -39.025  59.684  1.00 24.41           C  
ATOM   3135  C   THR B 139     -12.412 -39.222  59.855  1.00 20.58           C  
ATOM   3136  O   THR B 139     -11.959 -39.802  60.846  1.00 19.04           O  
ATOM   3137  CB  THR B 139     -14.337 -37.577  60.010  1.00 19.97           C  
ATOM   3138  CG2 THR B 139     -15.826 -37.423  59.805  1.00 16.89           C  
ATOM   3139  OG1 THR B 139     -14.042 -37.286  61.381  1.00 19.36           O  
ATOM   3140  N   TRP B 140     -11.640 -38.766  58.874  1.00 18.19           N  
ATOM   3141  CA  TRP B 140     -10.180 -38.883  58.916  1.00 20.50           C  
ATOM   3142  C   TRP B 140      -9.561 -37.585  59.422  1.00 21.91           C  
ATOM   3143  O   TRP B 140      -9.722 -36.527  58.811  1.00 19.89           O  
ATOM   3144  CB  TRP B 140      -9.643 -39.210  57.517  1.00 23.31           C  
ATOM   3145  CG  TRP B 140      -8.177 -39.552  57.439  1.00 25.90           C  
ATOM   3146  CD1 TRP B 140      -7.167 -38.741  57.002  1.00 25.85           C  
ATOM   3147  CD2 TRP B 140      -7.565 -40.806  57.775  1.00 25.05           C  
ATOM   3148  CE2 TRP B 140      -6.182 -40.676  57.524  1.00 23.25           C  
ATOM   3149  CE3 TRP B 140      -8.051 -42.024  58.267  1.00 30.22           C  
ATOM   3150  NE1 TRP B 140      -5.965 -39.407  57.054  1.00 23.74           N  
ATOM   3151  CZ2 TRP B 140      -5.278 -41.716  57.754  1.00 25.41           C  
ATOM   3152  CZ3 TRP B 140      -7.151 -43.060  58.492  1.00 33.08           C  
ATOM   3153  CH2 TRP B 140      -5.781 -42.898  58.237  1.00 28.98           C  
ATOM   3154  N   ARG B 141      -8.854 -37.669  60.542  1.00 19.36           N  
ATOM   3155  CA  ARG B 141      -8.154 -36.517  61.090  1.00 15.03           C  
ATOM   3156  C   ARG B 141      -6.809 -36.333  60.379  1.00 19.25           C  
ATOM   3157  O   ARG B 141      -5.979 -37.242  60.376  1.00 20.35           O  
ATOM   3158  CB  ARG B 141      -7.932 -36.708  62.595  1.00 13.95           C  
ATOM   3159  CG  ARG B 141      -7.292 -35.524  63.301  1.00 16.87           C  
ATOM   3160  CD  ARG B 141      -6.882 -35.912  64.719  1.00 16.79           C  
ATOM   3161  NE  ARG B 141      -6.256 -34.807  65.439  1.00 17.23           N  
ATOM   3162  CZ  ARG B 141      -5.605 -34.939  66.589  1.00 20.24           C  
ATOM   3163  NH1 ARG B 141      -5.479 -36.133  67.148  1.00 22.56           N1+
ATOM   3164  NH2 ARG B 141      -5.073 -33.880  67.177  1.00 18.23           N  
ATOM   3165  N   ALA B 142      -6.598 -35.161  59.781  1.00 16.25           N  
ATOM   3166  CA  ALA B 142      -5.333 -34.854  59.105  1.00 16.72           C  
ATOM   3167  C   ALA B 142      -4.163 -34.730  60.092  1.00 21.76           C  
ATOM   3168  O   ALA B 142      -4.286 -34.070  61.127  1.00 21.57           O  
ATOM   3169  CB  ALA B 142      -5.475 -33.581  58.299  1.00 14.72           C  
ATOM   3170  N   GLY B 143      -3.032 -35.362  59.773  1.00 15.55           N  
ATOM   3171  CA  GLY B 143      -1.845 -35.264  60.611  1.00 12.93           C  
ATOM   3172  C   GLY B 143      -1.155 -33.900  60.563  1.00 17.12           C  
ATOM   3173  O   GLY B 143      -1.529 -33.045  59.765  1.00 14.06           O  
ATOM   3174  N   SER B 144      -0.153 -33.708  61.425  1.00 16.16           N  
ATOM   3175  CA  SER B 144       0.603 -32.461  61.515  1.00 16.64           C  
ATOM   3176  C   SER B 144       1.611 -32.270  60.379  1.00 17.57           C  
ATOM   3177  O   SER B 144       2.174 -31.184  60.224  1.00 15.64           O  
ATOM   3178  CB  SER B 144       1.385 -32.411  62.836  1.00 14.02           C  
ATOM   3179  OG  SER B 144       0.535 -32.278  63.958  1.00 17.67           O  
ATOM   3180  N   ALA B 145       1.881 -33.323  59.614  1.00 14.75           N  
ATOM   3181  CA  ALA B 145       3.009 -33.277  58.684  1.00 10.39           C  
ATOM   3182  C   ALA B 145       2.873 -32.179  57.637  1.00 12.51           C  
ATOM   3183  O   ALA B 145       1.784 -31.948  57.089  1.00 16.06           O  
ATOM   3184  CB  ALA B 145       3.229 -34.626  58.027  1.00  6.83           C  
ATOM   3185  N   GLY B 146       3.985 -31.500  57.359  1.00 10.19           N  
ATOM   3186  CA  GLY B 146       3.996 -30.465  56.335  1.00 10.93           C  
ATOM   3187  C   GLY B 146       5.155 -29.497  56.438  1.00 11.64           C  
ATOM   3188  O   GLY B 146       6.021 -29.638  57.304  1.00 12.54           O  
ATOM   3189  N   TYR B 147       5.164 -28.513  55.543  1.00 13.01           N  
ATOM   3190  CA  TYR B 147       6.110 -27.404  55.602  1.00 12.95           C  
ATOM   3191  C   TYR B 147       5.468 -26.211  56.292  1.00 14.76           C  
ATOM   3192  O   TYR B 147       4.503 -25.626  55.792  1.00 13.69           O  
ATOM   3193  CB  TYR B 147       6.597 -27.034  54.203  1.00 11.88           C  
ATOM   3194  CG  TYR B 147       7.424 -28.135  53.562  1.00 12.24           C  
ATOM   3195  CD1 TYR B 147       8.758 -28.327  53.906  1.00 11.65           C  
ATOM   3196  CD2 TYR B 147       6.857 -28.998  52.634  1.00 11.32           C  
ATOM   3197  CE1 TYR B 147       9.515 -29.349  53.320  1.00 14.65           C  
ATOM   3198  CE2 TYR B 147       7.593 -30.010  52.051  1.00 12.90           C  
ATOM   3199  CZ  TYR B 147       8.919 -30.188  52.393  1.00 15.63           C  
ATOM   3200  OH  TYR B 147       9.635 -31.211  51.790  1.00 14.50           O  
ATOM   3201  N   TRP B 148       5.998 -25.880  57.465  1.00 11.94           N  
ATOM   3202  CA  TRP B 148       5.435 -24.839  58.302  1.00 12.45           C  
ATOM   3203  C   TRP B 148       6.518 -23.822  58.675  1.00 13.67           C  
ATOM   3204  O   TRP B 148       7.631 -23.845  58.140  1.00 14.20           O  
ATOM   3205  CB  TRP B 148       4.772 -25.435  59.562  1.00 12.57           C  
ATOM   3206  CG  TRP B 148       3.730 -26.528  59.308  1.00 15.87           C  
ATOM   3207  CD1 TRP B 148       3.907 -27.877  59.450  1.00 17.01           C  
ATOM   3208  CD2 TRP B 148       2.361 -26.351  58.885  1.00 12.95           C  
ATOM   3209  CE2 TRP B 148       1.783 -27.637  58.790  1.00 13.24           C  
ATOM   3210  CE3 TRP B 148       1.578 -25.235  58.571  1.00  7.16           C  
ATOM   3211  NE1 TRP B 148       2.746 -28.547  59.134  1.00 12.76           N  
ATOM   3212  CZ2 TRP B 148       0.451 -27.837  58.404  1.00 11.56           C  
ATOM   3213  CZ3 TRP B 148       0.255 -25.432  58.188  1.00  8.13           C  
ATOM   3214  CH2 TRP B 148      -0.296 -26.725  58.110  1.00 11.40           C  
ATOM   3215  N   HIS B 149       6.173 -22.895  59.558  1.00 13.40           N  
ATOM   3216  CA  HIS B 149       7.108 -21.846  59.941  1.00 13.89           C  
ATOM   3217  C   HIS B 149       6.745 -21.202  61.285  1.00 12.43           C  
ATOM   3218  O   HIS B 149       5.613 -21.328  61.751  1.00  9.91           O  
ATOM   3219  CB  HIS B 149       7.154 -20.786  58.848  1.00 14.97           C  
ATOM   3220  CG  HIS B 149       5.834 -20.130  58.583  1.00 17.28           C  
ATOM   3221  CD2 HIS B 149       4.750 -20.554  57.887  1.00 17.58           C  
ATOM   3222  ND1 HIS B 149       5.524 -18.867  59.045  1.00 15.34           N  
ATOM   3223  CE1 HIS B 149       4.309 -18.538  58.636  1.00 16.11           C  
ATOM   3224  NE2 HIS B 149       3.815 -19.546  57.935  1.00 15.28           N  
ATOM   3225  N   TYR B 150       7.706 -20.505  61.891  1.00 10.33           N  
ATOM   3226  CA  TYR B 150       7.478 -19.805  63.151  1.00  7.77           C  
ATOM   3227  C   TYR B 150       7.922 -18.356  62.999  1.00 13.06           C  
ATOM   3228  O   TYR B 150       8.764 -18.041  62.157  1.00 15.87           O  
ATOM   3229  CB  TYR B 150       8.212 -20.492  64.323  1.00  6.61           C  
ATOM   3230  CG  TYR B 150       9.721 -20.585  64.128  1.00 10.25           C  
ATOM   3231  CD1 TYR B 150      10.304 -21.725  63.571  1.00  9.53           C  
ATOM   3232  CD2 TYR B 150      10.553 -19.532  64.484  1.00 12.30           C  
ATOM   3233  CE1 TYR B 150      11.670 -21.808  63.377  1.00  7.00           C  
ATOM   3234  CE2 TYR B 150      11.924 -19.604  64.292  1.00 17.17           C  
ATOM   3235  CZ  TYR B 150      12.475 -20.742  63.737  1.00 15.04           C  
ATOM   3236  OH  TYR B 150      13.833 -20.811  63.546  1.00 13.94           O  
ATOM   3237  N   HIS B 151       7.330 -17.461  63.781  1.00 10.27           N  
ATOM   3238  CA  HIS B 151       7.730 -16.060  63.715  1.00 10.74           C  
ATOM   3239  C   HIS B 151       7.283 -15.322  64.947  1.00 12.07           C  
ATOM   3240  O   HIS B 151       6.457 -15.823  65.721  1.00 12.05           O  
ATOM   3241  CB  HIS B 151       7.182 -15.391  62.458  1.00 10.94           C  
ATOM   3242  CG  HIS B 151       5.691 -15.373  62.396  1.00 11.49           C  
ATOM   3243  CD2 HIS B 151       4.816 -16.208  61.789  1.00 10.38           C  
ATOM   3244  ND1 HIS B 151       4.931 -14.418  63.043  1.00 13.00           N  
ATOM   3245  CE1 HIS B 151       3.652 -14.660  62.819  1.00 14.36           C  
ATOM   3246  NE2 HIS B 151       3.555 -15.736  62.058  1.00 11.48           N  
ATOM   3247  N   ASP B 152       7.859 -14.144  65.149  1.00 10.63           N  
ATOM   3248  CA  ASP B 152       7.434 -13.266  66.229  1.00 10.40           C  
ATOM   3249  C   ASP B 152       6.031 -12.739  65.934  1.00 12.96           C  
ATOM   3250  O   ASP B 152       5.643 -12.571  64.763  1.00  8.61           O  
ATOM   3251  CB  ASP B 152       8.404 -12.100  66.387  1.00 17.10           C  
ATOM   3252  CG  ASP B 152       7.818 -10.966  67.205  1.00 20.61           C  
ATOM   3253  OD1 ASP B 152       7.694 -11.129  68.442  1.00 21.20           O  
ATOM   3254  OD2 ASP B 152       7.496  -9.914  66.611  1.00 16.86           O1-
ATOM   3255  N   HIS B 153       5.217 -12.654  66.978  1.00  9.96           N  
ATOM   3256  CA  HIS B 153       3.888 -12.068  66.885  1.00 10.60           C  
ATOM   3257  C   HIS B 153       3.718 -10.742  67.655  1.00 14.16           C  
ATOM   3258  O   HIS B 153       2.599 -10.229  67.743  1.00 14.87           O  
ATOM   3259  CB  HIS B 153       2.872 -13.113  67.356  1.00 10.89           C  
ATOM   3260  CG  HIS B 153       1.562 -13.098  66.622  1.00 15.31           C  
ATOM   3261  CD2 HIS B 153       0.942 -14.056  65.891  1.00 19.96           C  
ATOM   3262  ND1 HIS B 153       0.694 -12.030  66.661  1.00 15.27           N  
ATOM   3263  CE1 HIS B 153      -0.388 -12.316  65.959  1.00 16.98           C  
ATOM   3264  NE2 HIS B 153      -0.267 -13.543  65.490  1.00 18.35           N  
ATOM   3265  N   VAL B 154       4.743 -10.314  68.393  1.00 12.65           N  
ATOM   3266  CA  VAL B 154       4.627  -9.080  69.198  1.00 14.82           C  
ATOM   3267  C   VAL B 154       5.485  -7.843  68.902  1.00 13.94           C  
ATOM   3268  O   VAL B 154       5.249  -6.792  69.481  1.00 14.62           O  
ATOM   3269  CB  VAL B 154       4.645  -9.381  70.728  1.00 15.18           C  
ATOM   3270  CG1 VAL B 154       3.719 -10.557  71.038  1.00 12.52           C  
ATOM   3271  CG2 VAL B 154       6.060  -9.658  71.208  1.00 10.56           C  
ATOM   3272  N   VAL B 155       6.468  -7.937  68.013  1.00 18.06           N  
ATOM   3273  CA  VAL B 155       7.341  -6.781  67.796  1.00 12.24           C  
ATOM   3274  C   VAL B 155       6.757  -5.785  66.790  1.00 13.54           C  
ATOM   3275  O   VAL B 155       6.333  -6.153  65.693  1.00 11.30           O  
ATOM   3276  CB  VAL B 155       8.788  -7.182  67.397  1.00 13.87           C  
ATOM   3277  CG1 VAL B 155       9.603  -5.937  67.021  1.00  5.17           C  
ATOM   3278  CG2 VAL B 155       9.461  -7.944  68.526  1.00  4.39           C  
ATOM   3279  N   GLY B 156       6.673  -4.534  67.221  1.00 12.32           N  
ATOM   3280  CA  GLY B 156       6.220  -3.409  66.415  1.00  9.52           C  
ATOM   3281  C   GLY B 156       4.708  -3.270  66.382  1.00 13.01           C  
ATOM   3282  O   GLY B 156       4.188  -2.165  66.500  1.00 18.81           O  
ATOM   3283  N   THR B 157       3.995  -4.395  66.375  1.00 13.25           N  
ATOM   3284  CA  THR B 157       2.532  -4.404  66.523  1.00 11.04           C  
ATOM   3285  C   THR B 157       2.191  -5.747  67.111  1.00 14.33           C  
ATOM   3286  O   THR B 157       3.029  -6.649  67.121  1.00 11.06           O  
ATOM   3287  CB  THR B 157       1.704  -4.192  65.186  1.00 11.72           C  
ATOM   3288  CG2 THR B 157       2.221  -2.995  64.354  1.00  4.66           C  
ATOM   3289  OG1 THR B 157       1.681  -5.396  64.393  1.00  8.52           O  
ATOM   3290  N   GLU B 158       0.962  -5.877  67.596  1.00 19.90           N  
ATOM   3291  CA  GLU B 158       0.472  -7.120  68.179  1.00 19.18           C  
ATOM   3292  C   GLU B 158       0.260  -8.190  67.094  1.00 17.59           C  
ATOM   3293  O   GLU B 158      -0.227  -9.280  67.380  1.00 13.37           O  
ATOM   3294  CB  GLU B 158      -0.802  -6.887  69.005  1.00 17.62           C  
ATOM   3295  CG  GLU B 158      -2.064  -6.575  68.195  1.00 21.93           C  
ATOM   3296  CD  GLU B 158      -2.127  -5.136  67.684  1.00 31.51           C  
ATOM   3297  OE1 GLU B 158      -1.228  -4.318  67.998  1.00 33.33           O  
ATOM   3298  OE2 GLU B 158      -3.091  -4.821  66.954  1.00 34.11           O1-
ATOM   3299  N   HIS B 159       0.527  -7.825  65.839  1.00 15.41           N  
ATOM   3300  CA  HIS B 159       0.595  -8.784  64.730  1.00 18.63           C  
ATOM   3301  C   HIS B 159       1.989  -9.207  64.282  1.00 19.83           C  
ATOM   3302  O   HIS B 159       2.143  -9.882  63.255  1.00 18.96           O  
ATOM   3303  CB  HIS B 159      -0.286  -8.330  63.572  1.00 20.46           C  
ATOM   3304  CG  HIS B 159      -1.717  -8.216  63.974  1.00 24.25           C  
ATOM   3305  CD2 HIS B 159      -2.431  -7.161  64.431  1.00 21.42           C  
ATOM   3306  ND1 HIS B 159      -2.547  -9.311  64.059  1.00 24.05           N  
ATOM   3307  CE1 HIS B 159      -3.732  -8.927  64.494  1.00 29.15           C  
ATOM   3308  NE2 HIS B 159      -3.688  -7.627  64.724  1.00 30.97           N  
ATOM   3309  N   GLY B 160       2.997  -8.758  65.023  1.00 14.67           N  
ATOM   3310  CA  GLY B 160       4.377  -9.140  64.761  1.00 13.67           C  
ATOM   3311  C   GLY B 160       4.941  -8.497  63.509  1.00 13.31           C  
ATOM   3312  O   GLY B 160       5.932  -8.975  62.947  1.00 16.43           O  
ATOM   3313  N   THR B 161       4.329  -7.402  63.074  1.00 14.10           N  
ATOM   3314  CA  THR B 161       4.718  -6.779  61.805  1.00 14.91           C  
ATOM   3315  C   THR B 161       6.172  -6.320  61.797  1.00 14.71           C  
ATOM   3316  O   THR B 161       6.893  -6.532  60.825  1.00 14.92           O  
ATOM   3317  CB  THR B 161       3.804  -5.605  61.459  1.00 14.37           C  
ATOM   3318  CG2 THR B 161       4.295  -4.887  60.170  1.00  9.58           C  
ATOM   3319  OG1 THR B 161       2.472  -6.101  61.268  1.00 11.85           O  
ATOM   3320  N   GLY B 162       6.595  -5.691  62.887  1.00 14.68           N  
ATOM   3321  CA  GLY B 162       7.969  -5.263  63.039  1.00 15.14           C  
ATOM   3322  C   GLY B 162       8.923  -6.433  63.222  1.00 16.68           C  
ATOM   3323  O   GLY B 162      10.022  -6.426  62.660  1.00 17.80           O  
ATOM   3324  N   GLY B 163       8.514  -7.436  64.001  1.00 10.07           N  
ATOM   3325  CA  GLY B 163       9.368  -8.593  64.253  1.00  8.64           C  
ATOM   3326  C   GLY B 163       9.702  -9.346  62.972  1.00 15.25           C  
ATOM   3327  O   GLY B 163      10.854  -9.719  62.727  1.00 17.06           O  
ATOM   3328  N   ILE B 164       8.678  -9.558  62.152  1.00 13.80           N  
ATOM   3329  CA  ILE B 164       8.818 -10.237  60.881  1.00 12.94           C  
ATOM   3330  C   ILE B 164       9.687  -9.433  59.916  1.00 15.14           C  
ATOM   3331  O   ILE B 164      10.608  -9.971  59.302  1.00  8.19           O  
ATOM   3332  CB  ILE B 164       7.437 -10.503  60.259  1.00 14.72           C  
ATOM   3333  CG1 ILE B 164       6.744 -11.651  61.012  1.00 18.89           C  
ATOM   3334  CG2 ILE B 164       7.571 -10.810  58.772  1.00 11.26           C  
ATOM   3335  CD1 ILE B 164       5.236 -11.773  60.756  1.00 18.16           C  
ATOM   3336  N   ARG B 165       9.406  -8.142  59.791  1.00 12.26           N  
ATOM   3337  CA  ARG B 165      10.254  -7.284  58.974  1.00 12.19           C  
ATOM   3338  C   ARG B 165      11.729  -7.375  59.412  1.00 16.51           C  
ATOM   3339  O   ARG B 165      12.641  -7.416  58.577  1.00 11.69           O  
ATOM   3340  CB  ARG B 165       9.773  -5.832  59.046  1.00 15.12           C  
ATOM   3341  CG  ARG B 165      10.546  -4.888  58.147  1.00 18.39           C  
ATOM   3342  CD  ARG B 165      10.193  -3.429  58.424  1.00 22.41           C  
ATOM   3343  NE  ARG B 165       8.781  -3.156  58.181  1.00 23.24           N  
ATOM   3344  CZ  ARG B 165       7.956  -2.620  59.078  1.00 26.57           C  
ATOM   3345  NH1 ARG B 165       8.402  -2.293  60.289  1.00 21.77           N1+
ATOM   3346  NH2 ARG B 165       6.683  -2.407  58.760  1.00 29.03           N  
ATOM   3347  N   ASN B 166      11.955  -7.421  60.724  1.00 14.50           N  
ATOM   3348  CA  ASN B 166      13.310  -7.386  61.276  1.00  9.81           C  
ATOM   3349  C   ASN B 166      14.071  -8.689  61.112  1.00 13.47           C  
ATOM   3350  O   ASN B 166      15.293  -8.729  61.305  1.00 14.26           O  
ATOM   3351  CB  ASN B 166      13.272  -7.037  62.757  1.00 10.38           C  
ATOM   3352  CG  ASN B 166      12.891  -5.607  63.001  1.00 15.46           C  
ATOM   3353  ND2 ASN B 166      12.637  -5.263  64.269  1.00 14.97           N  
ATOM   3354  OD1 ASN B 166      12.844  -4.806  62.071  1.00 16.23           O  
ATOM   3355  N   GLY B 167      13.359  -9.746  60.728  1.00  8.29           N  
ATOM   3356  CA  GLY B 167      13.963 -11.055  60.612  1.00  4.21           C  
ATOM   3357  C   GLY B 167      13.615 -12.151  61.604  1.00 16.12           C  
ATOM   3358  O   GLY B 167      14.262 -13.199  61.588  1.00 16.76           O  
ATOM   3359  N   LEU B 168      12.594 -11.983  62.438  1.00 13.28           N  
ATOM   3360  CA  LEU B 168      12.326 -13.085  63.334  1.00 14.87           C  
ATOM   3361  C   LEU B 168      11.341 -14.034  62.669  1.00 15.26           C  
ATOM   3362  O   LEU B 168      10.126 -13.966  62.871  1.00 15.19           O  
ATOM   3363  CB  LEU B 168      11.703 -12.536  64.620  1.00 11.07           C  
ATOM   3364  CG  LEU B 168      12.623 -11.659  65.482  1.00  8.25           C  
ATOM   3365  CD1 LEU B 168      11.824 -10.657  66.341  1.00  7.65           C  
ATOM   3366  CD2 LEU B 168      13.479 -12.561  66.344  1.00  9.58           C  
ATOM   3367  N   TYR B 169      11.900 -15.023  61.995  1.00 13.04           N  
ATOM   3368  CA  TYR B 169      11.109 -16.044  61.346  1.00 10.43           C  
ATOM   3369  C   TYR B 169      12.004 -17.216  61.042  1.00 13.29           C  
ATOM   3370  O   TYR B 169      13.210 -17.045  60.862  1.00 15.51           O  
ATOM   3371  CB  TYR B 169      10.468 -15.512  60.057  1.00 12.97           C  
ATOM   3372  CG  TYR B 169      11.407 -14.859  59.067  1.00 15.55           C  
ATOM   3373  CD1 TYR B 169      12.227 -15.623  58.235  1.00 14.65           C  
ATOM   3374  CD2 TYR B 169      11.448 -13.465  58.930  1.00 14.66           C  
ATOM   3375  CE1 TYR B 169      13.085 -15.016  57.309  1.00 12.18           C  
ATOM   3376  CE2 TYR B 169      12.293 -12.857  58.001  1.00 15.50           C  
ATOM   3377  CZ  TYR B 169      13.108 -13.637  57.193  1.00 15.47           C  
ATOM   3378  OH  TYR B 169      13.953 -13.027  56.280  1.00 12.21           O  
ATOM   3379  N   GLY B 170      11.410 -18.394  60.911  1.00 11.13           N  
ATOM   3380  CA  GLY B 170      12.174 -19.571  60.561  1.00 12.45           C  
ATOM   3381  C   GLY B 170      11.266 -20.713  60.170  1.00 15.83           C  
ATOM   3382  O   GLY B 170      10.062 -20.680  60.460  1.00 13.14           O  
ATOM   3383  N   PRO B 171      11.834 -21.708  59.475  1.00 11.55           N  
ATOM   3384  CA  PRO B 171      11.144 -22.894  58.954  1.00 13.99           C  
ATOM   3385  C   PRO B 171      10.931 -23.993  59.999  1.00 18.61           C  
ATOM   3386  O   PRO B 171      11.812 -24.208  60.838  1.00 16.14           O  
ATOM   3387  CB  PRO B 171      12.103 -23.387  57.869  1.00 10.30           C  
ATOM   3388  CG  PRO B 171      13.478 -23.052  58.419  1.00  9.77           C  
ATOM   3389  CD  PRO B 171      13.294 -21.784  59.270  1.00  9.12           C  
ATOM   3390  N   VAL B 172       9.802 -24.697  59.921  1.00 13.15           N  
ATOM   3391  CA  VAL B 172       9.591 -25.907  60.701  1.00 15.13           C  
ATOM   3392  C   VAL B 172       9.147 -26.983  59.752  1.00 17.03           C  
ATOM   3393  O   VAL B 172       8.247 -26.760  58.964  1.00 20.17           O  
ATOM   3394  CB  VAL B 172       8.441 -25.805  61.723  1.00 17.91           C  
ATOM   3395  CG1 VAL B 172       8.556 -26.956  62.735  1.00 14.55           C  
ATOM   3396  CG2 VAL B 172       8.433 -24.480  62.424  1.00 18.96           C  
ATOM   3397  N   ILE B 173       9.761 -28.156  59.832  1.00 17.27           N  
ATOM   3398  CA  ILE B 173       9.306 -29.292  59.042  1.00 15.91           C  
ATOM   3399  C   ILE B 173       8.789 -30.409  59.951  1.00 16.84           C  
ATOM   3400  O   ILE B 173       9.445 -30.798  60.923  1.00 18.07           O  
ATOM   3401  CB  ILE B 173      10.427 -29.847  58.121  1.00 16.33           C  
ATOM   3402  CG1 ILE B 173      10.877 -28.785  57.119  1.00 18.68           C  
ATOM   3403  CG2 ILE B 173       9.928 -31.058  57.355  1.00 18.55           C  
ATOM   3404  CD1 ILE B 173      12.137 -29.167  56.355  1.00 21.52           C  
ATOM   3405  N   VAL B 174       7.605 -30.913  59.633  1.00 11.32           N  
ATOM   3406  CA  VAL B 174       7.070 -32.068  60.319  1.00  9.58           C  
ATOM   3407  C   VAL B 174       6.921 -33.185  59.301  1.00 17.26           C  
ATOM   3408  O   VAL B 174       6.327 -32.989  58.233  1.00 12.60           O  
ATOM   3409  CB  VAL B 174       5.720 -31.772  60.993  1.00 13.19           C  
ATOM   3410  CG1 VAL B 174       5.198 -33.012  61.675  1.00 15.60           C  
ATOM   3411  CG2 VAL B 174       5.869 -30.632  62.012  1.00 10.19           C  
ATOM   3412  N   ARG B 175       7.483 -34.344  59.636  1.00 14.50           N  
ATOM   3413  CA  ARG B 175       7.549 -35.484  58.731  1.00 15.79           C  
ATOM   3414  C   ARG B 175       6.585 -36.594  59.118  1.00 17.13           C  
ATOM   3415  O   ARG B 175       6.453 -36.941  60.299  1.00 19.52           O  
ATOM   3416  CB  ARG B 175       8.953 -36.065  58.746  1.00 18.37           C  
ATOM   3417  CG  ARG B 175      10.030 -35.045  58.562  1.00 20.48           C  
ATOM   3418  CD  ARG B 175      10.696 -35.225  57.237  1.00 21.44           C  
ATOM   3419  NE  ARG B 175      11.844 -34.343  57.102  1.00 23.05           N  
ATOM   3420  CZ  ARG B 175      12.113 -33.643  56.006  1.00 18.77           C  
ATOM   3421  NH1 ARG B 175      11.310 -33.739  54.946  1.00 11.51           N1+
ATOM   3422  NH2 ARG B 175      13.182 -32.851  55.971  1.00 15.70           N  
ATOM   3423  N   ARG B 176       5.911 -37.155  58.122  1.00 15.47           N  
ATOM   3424  CA  ARG B 176       5.113 -38.350  58.337  1.00 16.16           C  
ATOM   3425  C   ARG B 176       6.022 -39.570  58.246  1.00 13.53           C  
ATOM   3426  O   ARG B 176       7.005 -39.572  57.494  1.00 11.73           O  
ATOM   3427  CB  ARG B 176       3.993 -38.439  57.308  1.00 14.88           C  
ATOM   3428  CG  ARG B 176       3.135 -39.688  57.444  1.00 11.98           C  
ATOM   3429  CD  ARG B 176       1.720 -39.406  56.961  1.00 17.06           C  
ATOM   3430  NE  ARG B 176       1.215 -38.195  57.597  1.00 19.80           N  
ATOM   3431  CZ  ARG B 176       0.403 -37.324  57.009  1.00 20.62           C  
ATOM   3432  NH1 ARG B 176      -0.026 -37.534  55.759  1.00 15.59           N1+
ATOM   3433  NH2 ARG B 176       0.019 -36.241  57.678  1.00 17.13           N  
ATOM   3434  N   LYS B 177       5.718 -40.604  59.016  1.00 14.22           N  
ATOM   3435  CA  LYS B 177       6.539 -41.806  58.971  1.00 13.20           C  
ATOM   3436  C   LYS B 177       6.574 -42.251  57.516  1.00 17.67           C  
ATOM   3437  O   LYS B 177       5.532 -42.305  56.862  1.00 19.58           O  
ATOM   3438  CB  LYS B 177       5.939 -42.897  59.853  1.00 19.95           C  
ATOM   3439  CG  LYS B 177       6.668 -44.237  59.775  1.00 29.01           C  
ATOM   3440  CD  LYS B 177       5.894 -45.347  60.477  1.00 34.05           C  
ATOM   3441  CE  LYS B 177       6.633 -46.685  60.365  1.00 43.12           C  
ATOM   3442  NZ  LYS B 177       5.980 -47.781  61.154  1.00 47.82           N1+
ATOM   3443  N   GLY B 178       7.762 -42.531  56.991  1.00 17.24           N  
ATOM   3444  CA  GLY B 178       7.878 -42.951  55.598  1.00 17.95           C  
ATOM   3445  C   GLY B 178       8.224 -41.846  54.603  1.00 23.07           C  
ATOM   3446  O   GLY B 178       8.653 -42.143  53.487  1.00 23.66           O  
ATOM   3447  N   ASP B 179       8.039 -40.580  54.989  1.00 19.93           N  
ATOM   3448  CA  ASP B 179       8.430 -39.459  54.119  1.00 16.59           C  
ATOM   3449  C   ASP B 179       9.883 -39.598  53.695  1.00 17.28           C  
ATOM   3450  O   ASP B 179      10.745 -39.954  54.509  1.00 16.90           O  
ATOM   3451  CB  ASP B 179       8.241 -38.107  54.814  1.00 16.23           C  
ATOM   3452  CG  ASP B 179       6.792 -37.648  54.828  1.00 21.47           C  
ATOM   3453  OD1 ASP B 179       5.948 -38.330  54.213  1.00 23.38           O  
ATOM   3454  OD2 ASP B 179       6.502 -36.593  55.441  1.00 21.81           O1-
ATOM   3455  N   VAL B 180      10.155 -39.330  52.420  1.00 17.22           N  
ATOM   3456  CA  VAL B 180      11.525 -39.361  51.902  1.00 19.58           C  
ATOM   3457  C   VAL B 180      12.393 -38.229  52.495  1.00 19.77           C  
ATOM   3458  O   VAL B 180      12.003 -37.065  52.487  1.00 21.30           O  
ATOM   3459  CB  VAL B 180      11.523 -39.251  50.362  1.00 22.82           C  
ATOM   3460  CG1 VAL B 180      12.953 -39.259  49.812  1.00 19.20           C  
ATOM   3461  CG2 VAL B 180      10.706 -40.376  49.770  1.00 20.73           C  
ATOM   3462  N   LEU B 181      13.560 -38.572  53.026  1.00 21.70           N  
ATOM   3463  CA  LEU B 181      14.480 -37.566  53.566  1.00 22.19           C  
ATOM   3464  C   LEU B 181      15.479 -37.121  52.501  1.00 22.05           C  
ATOM   3465  O   LEU B 181      15.950 -37.941  51.711  1.00 25.50           O  
ATOM   3466  CB  LEU B 181      15.209 -38.113  54.793  1.00 20.69           C  
ATOM   3467  CG  LEU B 181      14.262 -38.525  55.924  1.00 20.30           C  
ATOM   3468  CD1 LEU B 181      15.030 -38.984  57.156  1.00 25.04           C  
ATOM   3469  CD2 LEU B 181      13.363 -37.371  56.279  1.00 16.00           C  
ATOM   3470  N   PRO B 182      15.789 -35.818  52.454  1.00 13.99           N  
ATOM   3471  CA  PRO B 182      16.715 -35.357  51.420  1.00 11.32           C  
ATOM   3472  C   PRO B 182      18.140 -35.436  51.911  1.00 16.77           C  
ATOM   3473  O   PRO B 182      18.379 -35.711  53.085  1.00 21.71           O  
ATOM   3474  CB  PRO B 182      16.366 -33.873  51.301  1.00 10.86           C  
ATOM   3475  CG  PRO B 182      16.015 -33.485  52.724  1.00 11.46           C  
ATOM   3476  CD  PRO B 182      15.293 -34.709  53.293  1.00 13.29           C  
ATOM   3477  N   ASP B 183      19.074 -35.122  51.025  1.00 17.44           N  
ATOM   3478  CA  ASP B 183      20.471 -34.959  51.399  1.00 22.36           C  
ATOM   3479  C   ASP B 183      20.698 -33.661  52.160  1.00 22.20           C  
ATOM   3480  O   ASP B 183      21.460 -33.631  53.126  1.00 22.08           O  
ATOM   3481  CB  ASP B 183      21.358 -35.001  50.154  1.00 23.64           C  
ATOM   3482  CG  ASP B 183      21.261 -36.330  49.420  1.00 27.17           C  
ATOM   3483  OD1 ASP B 183      21.092 -37.363  50.106  1.00 30.17           O  
ATOM   3484  OD2 ASP B 183      21.339 -36.344  48.168  1.00 25.63           O1-
ATOM   3485  N   ARG B 184      20.035 -32.593  51.719  1.00 22.18           N  
ATOM   3486  CA  ARG B 184      20.219 -31.260  52.291  1.00 23.41           C  
ATOM   3487  C   ARG B 184      18.926 -30.482  52.168  1.00 17.55           C  
ATOM   3488  O   ARG B 184      18.138 -30.723  51.252  1.00 15.03           O  
ATOM   3489  CB  ARG B 184      21.311 -30.476  51.544  1.00 24.59           C  
ATOM   3490  CG  ARG B 184      22.708 -30.979  51.761  1.00 37.42           C  
ATOM   3491  CD  ARG B 184      23.701 -30.170  50.950  1.00 46.11           C  
ATOM   3492  NE  ARG B 184      23.492 -30.329  49.517  1.00 50.28           N  
ATOM   3493  CZ  ARG B 184      24.029 -31.305  48.791  1.00 53.56           C  
ATOM   3494  NH1 ARG B 184      24.809 -32.218  49.363  1.00 50.74           N1+
ATOM   3495  NH2 ARG B 184      23.785 -31.368  47.490  1.00 55.52           N  
ATOM   3496  N   THR B 185      18.734 -29.532  53.076  1.00  9.31           N  
ATOM   3497  CA  THR B 185      17.576 -28.652  53.052  1.00 16.68           C  
ATOM   3498  C   THR B 185      18.018 -27.185  52.959  1.00 18.57           C  
ATOM   3499  O   THR B 185      18.963 -26.770  53.620  1.00 20.66           O  
ATOM   3500  CB  THR B 185      16.679 -28.883  54.294  1.00 15.90           C  
ATOM   3501  CG2 THR B 185      15.466 -27.938  54.293  1.00 12.25           C  
ATOM   3502  OG1 THR B 185      16.207 -30.238  54.288  1.00 19.60           O  
ATOM   3503  N   HIS B 186      17.342 -26.409  52.123  1.00 16.26           N  
ATOM   3504  CA  HIS B 186      17.595 -24.975  52.051  1.00 15.77           C  
ATOM   3505  C   HIS B 186      16.303 -24.222  52.283  1.00 12.09           C  
ATOM   3506  O   HIS B 186      15.229 -24.692  51.910  1.00 16.84           O  
ATOM   3507  CB  HIS B 186      18.163 -24.584  50.685  1.00 15.09           C  
ATOM   3508  CG  HIS B 186      19.447 -25.273  50.343  1.00 21.32           C  
ATOM   3509  CD2 HIS B 186      19.744 -26.177  49.380  1.00 18.31           C  
ATOM   3510  ND1 HIS B 186      20.625 -25.022  51.012  1.00 23.79           N  
ATOM   3511  CE1 HIS B 186      21.589 -25.753  50.483  1.00 24.05           C  
ATOM   3512  NE2 HIS B 186      21.081 -26.460  49.488  1.00 21.09           N  
ATOM   3513  N   THR B 187      16.412 -23.048  52.890  1.00 14.24           N  
ATOM   3514  CA  THR B 187      15.239 -22.245  53.221  1.00 15.47           C  
ATOM   3515  C   THR B 187      15.270 -20.916  52.486  1.00 11.02           C  
ATOM   3516  O   THR B 187      16.224 -20.154  52.593  1.00 14.75           O  
ATOM   3517  CB  THR B 187      15.097 -22.021  54.746  1.00 17.87           C  
ATOM   3518  CG2 THR B 187      13.927 -21.092  55.061  1.00 16.83           C  
ATOM   3519  OG1 THR B 187      14.833 -23.279  55.378  1.00 22.97           O  
ATOM   3520  N   ILE B 188      14.211 -20.661  51.729  1.00 13.74           N  
ATOM   3521  CA  ILE B 188      14.092 -19.450  50.939  1.00 14.48           C  
ATOM   3522  C   ILE B 188      12.889 -18.679  51.451  1.00 17.06           C  
ATOM   3523  O   ILE B 188      11.749 -19.144  51.331  1.00 17.67           O  
ATOM   3524  CB  ILE B 188      13.892 -19.769  49.440  1.00 12.71           C  
ATOM   3525  CG1 ILE B 188      15.077 -20.568  48.896  1.00 13.99           C  
ATOM   3526  CG2 ILE B 188      13.744 -18.486  48.636  1.00 14.61           C  
ATOM   3527  CD1 ILE B 188      14.980 -20.918  47.409  1.00  4.08           C  
ATOM   3528  N   VAL B 189      13.133 -17.513  52.040  1.00 15.01           N  
ATOM   3529  CA  VAL B 189      12.030 -16.676  52.499  1.00 13.32           C  
ATOM   3530  C   VAL B 189      11.939 -15.375  51.700  1.00 16.34           C  
ATOM   3531  O   VAL B 189      12.899 -14.601  51.661  1.00 15.55           O  
ATOM   3532  CB  VAL B 189      12.165 -16.317  53.990  1.00 13.17           C  
ATOM   3533  CG1 VAL B 189      10.979 -15.473  54.413  1.00  8.78           C  
ATOM   3534  CG2 VAL B 189      12.286 -17.594  54.853  1.00  8.62           C  
ATOM   3535  N   PHE B 190      10.792 -15.125  51.074  1.00 11.12           N  
ATOM   3536  CA  PHE B 190      10.590 -13.851  50.406  1.00 12.83           C  
ATOM   3537  C   PHE B 190       9.943 -12.927  51.440  1.00 17.63           C  
ATOM   3538  O   PHE B 190       8.738 -13.016  51.720  1.00 18.42           O  
ATOM   3539  CB  PHE B 190       9.631 -14.024  49.214  1.00 10.12           C  
ATOM   3540  CG  PHE B 190      10.267 -14.671  47.983  1.00  9.08           C  
ATOM   3541  CD1 PHE B 190      11.603 -15.019  47.974  1.00  7.33           C  
ATOM   3542  CD2 PHE B 190       9.514 -14.892  46.830  1.00 11.94           C  
ATOM   3543  CE1 PHE B 190      12.185 -15.604  46.842  1.00 15.04           C  
ATOM   3544  CE2 PHE B 190      10.077 -15.469  45.692  1.00 14.62           C  
ATOM   3545  CZ  PHE B 190      11.417 -15.823  45.696  1.00 16.55           C  
ATOM   3546  N   ASN B 191      10.729 -11.998  51.968  1.00 12.51           N  
ATOM   3547  CA  ASN B 191      10.228 -11.110  53.004  1.00 13.31           C  
ATOM   3548  C   ASN B 191      10.171  -9.723  52.414  1.00 13.60           C  
ATOM   3549  O   ASN B 191      11.214  -9.102  52.173  1.00 12.01           O  
ATOM   3550  CB  ASN B 191      11.115 -11.146  54.260  1.00 11.82           C  
ATOM   3551  CG  ASN B 191      10.508 -10.372  55.414  1.00 13.32           C  
ATOM   3552  ND2 ASN B 191      11.339  -9.951  56.365  1.00 13.59           N  
ATOM   3553  OD1 ASN B 191       9.307 -10.139  55.437  1.00 14.94           O  
ATOM   3554  N   ASP B 192       8.946  -9.253  52.174  1.00 15.38           N  
ATOM   3555  CA  ASP B 192       8.726  -8.064  51.364  1.00 13.60           C  
ATOM   3556  C   ASP B 192       9.529  -8.182  50.072  1.00 14.71           C  
ATOM   3557  O   ASP B 192       9.362  -9.131  49.318  1.00 16.95           O  
ATOM   3558  CB  ASP B 192       9.090  -6.807  52.147  1.00 15.60           C  
ATOM   3559  CG  ASP B 192       8.104  -6.527  53.271  1.00 19.97           C  
ATOM   3560  OD1 ASP B 192       6.891  -6.775  53.066  1.00 21.42           O  
ATOM   3561  OD2 ASP B 192       8.533  -6.086  54.360  1.00 23.93           O1-
ATOM   3562  N   MET B 193      10.431  -7.242  49.839  1.00 13.80           N  
ATOM   3563  CA  MET B 193      11.223  -7.249  48.615  1.00 17.76           C  
ATOM   3564  C   MET B 193      12.582  -7.942  48.725  1.00 18.13           C  
ATOM   3565  O   MET B 193      13.398  -7.826  47.815  1.00 16.66           O  
ATOM   3566  CB  MET B 193      11.405  -5.826  48.087  1.00 20.03           C  
ATOM   3567  CG  MET B 193      10.099  -5.157  47.734  1.00 28.89           C  
ATOM   3568  SD  MET B 193       9.395  -5.898  46.264  1.00 36.50           S  
ATOM   3569  CE  MET B 193      10.406  -5.143  44.991  1.00 48.13           C  
ATOM   3570  N   THR B 194      12.850  -8.615  49.842  1.00 16.72           N  
ATOM   3571  CA  THR B 194      14.156  -9.249  50.053  1.00 12.11           C  
ATOM   3572  C   THR B 194      14.024 -10.766  50.097  1.00 17.17           C  
ATOM   3573  O   THR B 194      12.924 -11.306  50.286  1.00 18.43           O  
ATOM   3574  CB  THR B 194      14.805  -8.822  51.388  1.00 15.21           C  
ATOM   3575  CG2 THR B 194      14.670  -7.329  51.614  1.00 15.93           C  
ATOM   3576  OG1 THR B 194      14.193  -9.537  52.477  1.00 14.37           O  
ATOM   3577  N   ILE B 195      15.141 -11.449  49.874  1.00 12.66           N  
ATOM   3578  CA  ILE B 195      15.234 -12.877  50.159  1.00 10.50           C  
ATOM   3579  C   ILE B 195      16.044 -13.013  51.444  1.00 11.37           C  
ATOM   3580  O   ILE B 195      17.177 -12.537  51.529  1.00 13.60           O  
ATOM   3581  CB  ILE B 195      15.925 -13.650  49.025  1.00  8.27           C  
ATOM   3582  CG1 ILE B 195      15.155 -13.440  47.713  1.00 13.46           C  
ATOM   3583  CG2 ILE B 195      16.009 -15.132  49.364  1.00  4.20           C  
ATOM   3584  CD1 ILE B 195      15.773 -14.114  46.495  1.00 10.93           C  
ATOM   3585  N   ASN B 196      15.441 -13.629  52.454  1.00 12.70           N  
ATOM   3586  CA  ASN B 196      16.085 -13.781  53.743  1.00 12.91           C  
ATOM   3587  C   ASN B 196      16.669 -12.461  54.274  1.00 11.13           C  
ATOM   3588  O   ASN B 196      17.729 -12.447  54.891  1.00 13.72           O  
ATOM   3589  CB  ASN B 196      17.156 -14.876  53.653  1.00 17.11           C  
ATOM   3590  CG  ASN B 196      16.570 -16.232  53.270  1.00 17.20           C  
ATOM   3591  ND2 ASN B 196      17.438 -17.188  52.899  1.00 14.58           N  
ATOM   3592  OD1 ASN B 196      15.353 -16.424  53.321  1.00 18.42           O  
ATOM   3593  N   ASN B 197      15.983 -11.349  54.022  1.00 10.96           N  
ATOM   3594  CA  ASN B 197      16.449 -10.044  54.496  1.00 16.85           C  
ATOM   3595  C   ASN B 197      17.829  -9.620  53.975  1.00 19.29           C  
ATOM   3596  O   ASN B 197      18.467  -8.743  54.561  1.00 20.50           O  
ATOM   3597  CB  ASN B 197      16.487 -10.006  56.039  1.00 12.25           C  
ATOM   3598  CG  ASN B 197      15.119  -9.770  56.663  1.00 14.65           C  
ATOM   3599  ND2 ASN B 197      15.063  -8.843  57.632  1.00  7.87           N  
ATOM   3600  OD1 ASN B 197      14.121 -10.405  56.282  1.00 17.82           O  
ATOM   3601  N   ARG B 198      18.284 -10.211  52.876  1.00 18.67           N  
ATOM   3602  CA  ARG B 198      19.598  -9.862  52.335  1.00 18.85           C  
ATOM   3603  C   ARG B 198      19.446  -8.656  51.438  1.00 15.94           C  
ATOM   3604  O   ARG B 198      18.361  -8.420  50.915  1.00 15.46           O  
ATOM   3605  CB  ARG B 198      20.181 -11.010  51.512  1.00 14.25           C  
ATOM   3606  CG  ARG B 198      20.436 -12.282  52.279  1.00 16.21           C  
ATOM   3607  CD  ARG B 198      20.711 -13.438  51.319  1.00 23.47           C  
ATOM   3608  NE  ARG B 198      21.988 -13.314  50.610  1.00 21.62           N  
ATOM   3609  CZ  ARG B 198      23.107 -13.933  50.990  1.00 20.89           C  
ATOM   3610  NH1 ARG B 198      23.099 -14.707  52.069  1.00 13.79           N1+
ATOM   3611  NH2 ARG B 198      24.230 -13.785  50.293  1.00 22.61           N  
ATOM   3612  N   PRO B 199      20.534  -7.896  51.240  1.00 15.78           N  
ATOM   3613  CA  PRO B 199      20.478  -6.784  50.280  1.00 16.65           C  
ATOM   3614  C   PRO B 199      20.130  -7.273  48.872  1.00 13.37           C  
ATOM   3615  O   PRO B 199      20.394  -8.420  48.516  1.00 11.48           O  
ATOM   3616  CB  PRO B 199      21.900  -6.205  50.313  1.00 16.99           C  
ATOM   3617  CG  PRO B 199      22.493  -6.680  51.625  1.00 13.03           C  
ATOM   3618  CD  PRO B 199      21.862  -8.035  51.868  1.00 11.84           C  
ATOM   3619  N   ALA B 200      19.537  -6.393  48.079  1.00 17.52           N  
ATOM   3620  CA  ALA B 200      19.132  -6.728  46.722  1.00 17.22           C  
ATOM   3621  C   ALA B 200      20.306  -7.316  45.919  1.00 16.95           C  
ATOM   3622  O   ALA B 200      21.445  -6.886  46.057  1.00 12.04           O  
ATOM   3623  CB  ALA B 200      18.577  -5.481  46.028  1.00 12.02           C  
ATOM   3624  N   HIS B 201      20.005  -8.299  45.081  1.00 20.36           N  
ATOM   3625  CA  HIS B 201      20.981  -8.918  44.186  1.00 23.92           C  
ATOM   3626  C   HIS B 201      22.113  -9.673  44.887  1.00 23.19           C  
ATOM   3627  O   HIS B 201      23.173  -9.889  44.307  1.00 28.55           O  
ATOM   3628  CB  HIS B 201      21.589  -7.865  43.255  1.00 24.45           C  
ATOM   3629  CG  HIS B 201      20.576  -7.015  42.548  1.00 26.08           C  
ATOM   3630  CD2 HIS B 201      20.259  -5.704  42.685  1.00 23.00           C  
ATOM   3631  ND1 HIS B 201      19.766  -7.500  41.543  1.00 25.78           N  
ATOM   3632  CE1 HIS B 201      18.983  -6.530  41.100  1.00 21.03           C  
ATOM   3633  NE2 HIS B 201      19.265  -5.429  41.772  1.00 20.33           N  
ATOM   3634  N   THR B 202      21.907 -10.062  46.134  1.00 19.10           N  
ATOM   3635  CA  THR B 202      22.896 -10.883  46.834  1.00 18.20           C  
ATOM   3636  C   THR B 202      22.596 -12.376  46.948  1.00 14.66           C  
ATOM   3637  O   THR B 202      23.207 -13.058  47.775  1.00 18.63           O  
ATOM   3638  CB  THR B 202      23.350 -10.301  48.179  1.00 20.78           C  
ATOM   3639  CG2 THR B 202      23.860  -8.861  47.982  1.00 16.44           C  
ATOM   3640  OG1 THR B 202      22.269 -10.354  49.120  1.00 21.48           O  
ATOM   3641  N   GLY B 203      21.616 -12.879  46.205  1.00 11.66           N  
ATOM   3642  CA  GLY B 203      21.272 -14.289  46.335  1.00 13.58           C  
ATOM   3643  C   GLY B 203      20.255 -14.495  47.443  1.00 17.62           C  
ATOM   3644  O   GLY B 203      19.317 -13.712  47.558  1.00 16.95           O  
ATOM   3645  N   PRO B 204      20.417 -15.550  48.257  1.00 17.65           N  
ATOM   3646  CA  PRO B 204      21.582 -16.432  48.379  1.00 17.46           C  
ATOM   3647  C   PRO B 204      21.697 -17.481  47.278  1.00 18.31           C  
ATOM   3648  O   PRO B 204      20.717 -17.780  46.594  1.00 16.67           O  
ATOM   3649  CB  PRO B 204      21.347 -17.115  49.726  1.00 19.80           C  
ATOM   3650  CG  PRO B 204      19.884 -17.176  49.838  1.00 20.03           C  
ATOM   3651  CD  PRO B 204      19.364 -15.912  49.219  1.00 18.38           C  
ATOM   3652  N   ASP B 205      22.900 -18.020  47.107  1.00 17.74           N  
ATOM   3653  CA  ASP B 205      23.114 -19.131  46.189  1.00 16.62           C  
ATOM   3654  C   ASP B 205      23.271 -20.404  46.990  1.00 17.26           C  
ATOM   3655  O   ASP B 205      23.794 -20.384  48.100  1.00 21.66           O  
ATOM   3656  CB  ASP B 205      24.367 -18.916  45.354  1.00 11.21           C  
ATOM   3657  CG  ASP B 205      24.308 -17.642  44.533  1.00 20.51           C  
ATOM   3658  OD1 ASP B 205      23.188 -17.135  44.279  1.00 22.31           O  
ATOM   3659  OD2 ASP B 205      25.388 -17.154  44.132  1.00 24.18           O1-
ATOM   3660  N   PHE B 206      22.811 -21.509  46.426  1.00 17.49           N  
ATOM   3661  CA  PHE B 206      22.946 -22.799  47.069  1.00 17.62           C  
ATOM   3662  C   PHE B 206      23.666 -23.761  46.133  1.00 19.53           C  
ATOM   3663  O   PHE B 206      23.421 -23.775  44.933  1.00 21.35           O  
ATOM   3664  CB  PHE B 206      21.580 -23.364  47.439  1.00 17.19           C  
ATOM   3665  CG  PHE B 206      20.696 -22.394  48.167  1.00 16.68           C  
ATOM   3666  CD1 PHE B 206      20.917 -22.100  49.497  1.00 16.12           C  
ATOM   3667  CD2 PHE B 206      19.631 -21.792  47.525  1.00 17.68           C  
ATOM   3668  CE1 PHE B 206      20.096 -21.213  50.177  1.00 16.51           C  
ATOM   3669  CE2 PHE B 206      18.803 -20.904  48.198  1.00 17.30           C  
ATOM   3670  CZ  PHE B 206      19.037 -20.617  49.524  1.00 15.70           C  
ATOM   3671  N   GLU B 207      24.536 -24.579  46.710  1.00 17.46           N  
ATOM   3672  CA  GLU B 207      25.412 -25.461  45.966  1.00 23.16           C  
ATOM   3673  C   GLU B 207      24.923 -26.900  46.050  1.00 20.94           C  
ATOM   3674  O   GLU B 207      24.522 -27.368  47.119  1.00 19.08           O  
ATOM   3675  CB  GLU B 207      26.786 -25.428  46.611  1.00 29.60           C  
ATOM   3676  CG  GLU B 207      27.874 -24.773  45.834  1.00 39.90           C  
ATOM   3677  CD  GLU B 207      29.221 -25.023  46.493  1.00 50.06           C  
ATOM   3678  OE1 GLU B 207      29.377 -24.667  47.682  1.00 52.07           O  
ATOM   3679  OE2 GLU B 207      30.109 -25.608  45.839  1.00 55.76           O1-
ATOM   3680  N   ALA B 208      24.998 -27.616  44.935  1.00 14.75           N  
ATOM   3681  CA  ALA B 208      24.724 -29.045  44.950  1.00 13.12           C  
ATOM   3682  C   ALA B 208      25.546 -29.741  43.887  1.00 16.13           C  
ATOM   3683  O   ALA B 208      26.219 -29.097  43.090  1.00 20.94           O  
ATOM   3684  CB  ALA B 208      23.239 -29.301  44.712  1.00 11.82           C  
ATOM   3685  N   THR B 209      25.468 -31.063  43.863  1.00 17.67           N  
ATOM   3686  CA  THR B 209      26.106 -31.833  42.816  1.00 18.23           C  
ATOM   3687  C   THR B 209      25.005 -32.546  42.056  1.00 18.59           C  
ATOM   3688  O   THR B 209      24.006 -32.952  42.652  1.00 17.07           O  
ATOM   3689  CB  THR B 209      27.096 -32.870  43.385  1.00 20.39           C  
ATOM   3690  CG2 THR B 209      27.652 -33.742  42.261  1.00 14.24           C  
ATOM   3691  OG1 THR B 209      28.183 -32.193  44.032  1.00 22.41           O  
ATOM   3692  N   VAL B 210      25.188 -32.711  40.751  1.00 17.46           N  
ATOM   3693  CA  VAL B 210      24.186 -33.377  39.937  1.00 17.25           C  
ATOM   3694  C   VAL B 210      23.807 -34.687  40.615  1.00 17.93           C  
ATOM   3695  O   VAL B 210      24.669 -35.485  40.975  1.00 21.56           O  
ATOM   3696  CB  VAL B 210      24.731 -33.715  38.534  1.00 21.84           C  
ATOM   3697  CG1 VAL B 210      23.840 -34.741  37.864  1.00 23.70           C  
ATOM   3698  CG2 VAL B 210      24.857 -32.471  37.678  1.00 19.39           C  
ATOM   3699  N   GLY B 211      22.514 -34.907  40.788  1.00 16.36           N  
ATOM   3700  CA  GLY B 211      22.038 -36.128  41.409  1.00 14.15           C  
ATOM   3701  C   GLY B 211      21.672 -35.968  42.876  1.00 17.47           C  
ATOM   3702  O   GLY B 211      20.970 -36.816  43.424  1.00 18.41           O  
ATOM   3703  N   ASP B 212      22.133 -34.899  43.525  1.00 13.29           N  
ATOM   3704  CA  ASP B 212      21.777 -34.700  44.930  1.00 19.74           C  
ATOM   3705  C   ASP B 212      20.262 -34.565  45.101  1.00 18.17           C  
ATOM   3706  O   ASP B 212      19.586 -33.961  44.267  1.00 19.33           O  
ATOM   3707  CB  ASP B 212      22.472 -33.469  45.532  1.00 22.38           C  
ATOM   3708  CG  ASP B 212      23.975 -33.655  45.707  1.00 23.00           C  
ATOM   3709  OD1 ASP B 212      24.464 -34.799  45.603  1.00 23.25           O  
ATOM   3710  OD2 ASP B 212      24.666 -32.643  45.957  1.00 27.71           O1-
ATOM   3711  N   ARG B 213      19.728 -35.119  46.186  1.00 16.55           N  
ATOM   3712  CA  ARG B 213      18.320 -34.905  46.502  1.00 17.40           C  
ATOM   3713  C   ARG B 213      18.223 -33.694  47.412  1.00 20.70           C  
ATOM   3714  O   ARG B 213      18.632 -33.734  48.573  1.00 17.29           O  
ATOM   3715  CB  ARG B 213      17.707 -36.132  47.171  1.00 14.90           C  
ATOM   3716  CG  ARG B 213      16.367 -35.857  47.846  1.00 17.10           C  
ATOM   3717  CD  ARG B 213      15.681 -37.160  48.257  1.00 17.58           C  
ATOM   3718  NE  ARG B 213      15.422 -38.010  47.103  1.00 15.10           N  
ATOM   3719  CZ  ARG B 213      14.296 -37.980  46.402  1.00 19.86           C  
ATOM   3720  NH1 ARG B 213      13.320 -37.154  46.765  1.00 14.57           N1+
ATOM   3721  NH2 ARG B 213      14.144 -38.777  45.353  1.00 18.46           N  
ATOM   3722  N   VAL B 214      17.670 -32.615  46.871  1.00 19.30           N  
ATOM   3723  CA  VAL B 214      17.730 -31.316  47.522  1.00 13.97           C  
ATOM   3724  C   VAL B 214      16.330 -30.853  47.886  1.00 14.63           C  
ATOM   3725  O   VAL B 214      15.432 -30.854  47.039  1.00 19.89           O  
ATOM   3726  CB  VAL B 214      18.425 -30.294  46.605  1.00 14.65           C  
ATOM   3727  CG1 VAL B 214      18.515 -28.940  47.274  1.00  9.73           C  
ATOM   3728  CG2 VAL B 214      19.831 -30.802  46.218  1.00 13.61           C  
ATOM   3729  N   GLU B 215      16.144 -30.498  49.157  1.00 11.90           N  
ATOM   3730  CA  GLU B 215      14.865 -30.013  49.675  1.00 12.85           C  
ATOM   3731  C   GLU B 215      14.866 -28.491  49.818  1.00 14.04           C  
ATOM   3732  O   GLU B 215      15.826 -27.903  50.322  1.00 18.70           O  
ATOM   3733  CB  GLU B 215      14.572 -30.651  51.032  1.00 16.90           C  
ATOM   3734  CG  GLU B 215      13.226 -30.285  51.660  1.00 14.72           C  
ATOM   3735  CD  GLU B 215      12.924 -31.126  52.902  1.00 21.20           C  
ATOM   3736  OE1 GLU B 215      13.710 -31.061  53.878  1.00 20.36           O  
ATOM   3737  OE2 GLU B 215      11.914 -31.868  52.898  1.00 21.52           O1-
ATOM   3738  N   PHE B 216      13.789 -27.866  49.355  1.00  9.50           N  
ATOM   3739  CA  PHE B 216      13.574 -26.438  49.530  1.00 16.16           C  
ATOM   3740  C   PHE B 216      12.340 -26.174  50.404  1.00 14.73           C  
ATOM   3741  O   PHE B 216      11.275 -26.732  50.170  1.00 15.16           O  
ATOM   3742  CB  PHE B 216      13.415 -25.746  48.168  1.00 14.01           C  
ATOM   3743  CG  PHE B 216      14.677 -25.693  47.373  1.00 15.94           C  
ATOM   3744  CD1 PHE B 216      15.606 -24.689  47.589  1.00 17.83           C  
ATOM   3745  CD2 PHE B 216      14.954 -26.664  46.420  1.00 15.53           C  
ATOM   3746  CE1 PHE B 216      16.791 -24.653  46.856  1.00 21.98           C  
ATOM   3747  CE2 PHE B 216      16.129 -26.630  45.682  1.00 13.01           C  
ATOM   3748  CZ  PHE B 216      17.046 -25.628  45.894  1.00 18.19           C  
ATOM   3749  N   VAL B 217      12.505 -25.346  51.423  1.00 14.96           N  
ATOM   3750  CA  VAL B 217      11.373 -24.819  52.170  1.00 17.06           C  
ATOM   3751  C   VAL B 217      11.197 -23.367  51.739  1.00 17.44           C  
ATOM   3752  O   VAL B 217      12.150 -22.591  51.761  1.00 20.92           O  
ATOM   3753  CB  VAL B 217      11.613 -24.865  53.687  1.00 14.83           C  
ATOM   3754  CG1 VAL B 217      10.437 -24.247  54.415  1.00 13.48           C  
ATOM   3755  CG2 VAL B 217      11.844 -26.305  54.157  1.00 14.65           C  
ATOM   3756  N   MET B 218       9.985 -23.008  51.342  1.00 15.97           N  
ATOM   3757  CA  MET B 218       9.716 -21.719  50.706  1.00 13.07           C  
ATOM   3758  C   MET B 218       8.656 -20.982  51.517  1.00 13.30           C  
ATOM   3759  O   MET B 218       7.526 -21.448  51.646  1.00 17.93           O  
ATOM   3760  CB  MET B 218       9.218 -21.951  49.271  1.00 12.71           C  
ATOM   3761  CG  MET B 218       9.523 -20.839  48.243  1.00 15.70           C  
ATOM   3762  SD  MET B 218       8.533 -19.305  48.413  1.00 28.51           S  
ATOM   3763  CE  MET B 218       7.058 -19.951  49.127  1.00 69.20           C  
ATOM   3764  N   ILE B 219       9.015 -19.835  52.070  1.00  9.33           N  
ATOM   3765  CA  ILE B 219       8.115 -19.116  52.961  1.00  9.80           C  
ATOM   3766  C   ILE B 219       8.003 -17.678  52.497  1.00 12.56           C  
ATOM   3767  O   ILE B 219       8.971 -17.092  52.025  1.00 17.12           O  
ATOM   3768  CB  ILE B 219       8.632 -19.138  54.429  1.00  9.41           C  
ATOM   3769  CG1 ILE B 219       8.733 -20.572  54.954  1.00  8.93           C  
ATOM   3770  CG2 ILE B 219       7.747 -18.276  55.345  1.00  4.52           C  
ATOM   3771  CD1 ILE B 219       9.751 -20.751  56.112  1.00  4.66           C  
ATOM   3772  N   THR B 220       6.825 -17.097  52.637  1.00 12.68           N  
ATOM   3773  CA  THR B 220       6.640 -15.716  52.242  1.00 13.14           C  
ATOM   3774  C   THR B 220       6.173 -14.892  53.448  1.00 16.19           C  
ATOM   3775  O   THR B 220       5.422 -15.401  54.281  1.00 10.80           O  
ATOM   3776  CB  THR B 220       5.623 -15.639  51.077  1.00 15.02           C  
ATOM   3777  CG2 THR B 220       5.373 -14.200  50.674  1.00  9.89           C  
ATOM   3778  OG1 THR B 220       6.126 -16.381  49.951  1.00 15.33           O  
ATOM   3779  N   HIS B 221       6.626 -13.640  53.549  1.00 11.65           N  
ATOM   3780  CA  HIS B 221       6.168 -12.729  54.611  1.00 12.41           C  
ATOM   3781  C   HIS B 221       5.968 -11.294  54.135  1.00 12.92           C  
ATOM   3782  O   HIS B 221       6.485 -10.900  53.093  1.00 14.26           O  
ATOM   3783  CB  HIS B 221       7.179 -12.656  55.754  1.00 10.74           C  
ATOM   3784  CG  HIS B 221       7.022 -13.731  56.776  1.00 14.68           C  
ATOM   3785  CD2 HIS B 221       7.862 -14.722  57.164  1.00 12.85           C  
ATOM   3786  ND1 HIS B 221       5.888 -13.857  57.550  1.00 12.15           N  
ATOM   3787  CE1 HIS B 221       6.034 -14.887  58.365  1.00 15.50           C  
ATOM   3788  NE2 HIS B 221       7.220 -15.432  58.147  1.00 14.15           N  
ATOM   3789  N   GLY B 222       5.319 -10.493  54.977  1.00 12.11           N  
ATOM   3790  CA  GLY B 222       5.182  -9.072  54.721  1.00 12.62           C  
ATOM   3791  C   GLY B 222       3.952  -8.611  53.971  1.00 16.65           C  
ATOM   3792  O   GLY B 222       2.824  -8.986  54.309  1.00 19.13           O  
ATOM   3793  N   GLU B 223       4.165  -7.648  53.085  1.00 13.82           N  
ATOM   3794  CA  GLU B 223       3.078  -6.983  52.372  1.00 11.18           C  
ATOM   3795  C   GLU B 223       2.772  -7.477  50.971  1.00 10.77           C  
ATOM   3796  O   GLU B 223       1.729  -7.141  50.418  1.00 14.39           O  
ATOM   3797  CB  GLU B 223       3.396  -5.485  52.283  1.00 15.38           C  
ATOM   3798  CG  GLU B 223       3.650  -4.853  53.646  1.00 23.25           C  
ATOM   3799  CD  GLU B 223       2.397  -4.814  54.515  1.00 25.02           C  
ATOM   3800  OE1 GLU B 223       1.281  -4.728  53.949  1.00 23.74           O  
ATOM   3801  OE2 GLU B 223       2.530  -4.855  55.759  1.00 28.43           O1-
ATOM   3802  N   TYR B 224       3.644  -8.273  50.370  1.00 10.00           N  
ATOM   3803  CA  TYR B 224       3.493  -8.464  48.920  1.00 13.62           C  
ATOM   3804  C   TYR B 224       3.218  -9.882  48.501  1.00 13.78           C  
ATOM   3805  O   TYR B 224       3.663 -10.826  49.160  1.00 11.53           O  
ATOM   3806  CB  TYR B 224       4.730  -7.944  48.174  1.00 15.82           C  
ATOM   3807  CG  TYR B 224       5.085  -6.524  48.529  1.00 17.17           C  
ATOM   3808  CD1 TYR B 224       4.175  -5.499  48.340  1.00 22.02           C  
ATOM   3809  CD2 TYR B 224       6.328  -6.210  49.071  1.00 24.76           C  
ATOM   3810  CE1 TYR B 224       4.493  -4.193  48.674  1.00 28.47           C  
ATOM   3811  CE2 TYR B 224       6.654  -4.916  49.408  1.00 24.20           C  
ATOM   3812  CZ  TYR B 224       5.735  -3.911  49.202  1.00 29.49           C  
ATOM   3813  OH  TYR B 224       6.051  -2.616  49.530  1.00 35.97           O  
ATOM   3814  N   TYR B 225       2.484 -10.034  47.398  1.00 14.39           N  
ATOM   3815  CA  TYR B 225       2.367 -11.343  46.748  1.00 11.57           C  
ATOM   3816  C   TYR B 225       3.624 -11.544  45.897  1.00 14.95           C  
ATOM   3817  O   TYR B 225       4.217 -10.564  45.418  1.00 15.29           O  
ATOM   3818  CB  TYR B 225       1.093 -11.440  45.884  1.00  8.54           C  
ATOM   3819  CG  TYR B 225       1.302 -10.983  44.456  1.00 12.33           C  
ATOM   3820  CD1 TYR B 225       1.799 -11.865  43.499  1.00 12.66           C  
ATOM   3821  CD2 TYR B 225       1.038  -9.668  44.071  1.00 11.06           C  
ATOM   3822  CE1 TYR B 225       2.025 -11.465  42.206  1.00 13.47           C  
ATOM   3823  CE2 TYR B 225       1.258  -9.253  42.760  1.00 12.49           C  
ATOM   3824  CZ  TYR B 225       1.760 -10.165  41.833  1.00 16.27           C  
ATOM   3825  OH  TYR B 225       2.007  -9.799  40.528  1.00 14.87           O  
ATOM   3826  N   HIS B 226       4.030 -12.795  45.697  1.00 12.99           N  
ATOM   3827  CA  HIS B 226       5.121 -13.095  44.768  1.00 11.30           C  
ATOM   3828  C   HIS B 226       4.813 -14.358  43.976  1.00 14.59           C  
ATOM   3829  O   HIS B 226       3.842 -15.060  44.261  1.00 17.39           O  
ATOM   3830  CB  HIS B 226       6.432 -13.350  45.517  1.00 11.86           C  
ATOM   3831  CG  HIS B 226       6.778 -12.311  46.537  1.00 11.49           C  
ATOM   3832  CD2 HIS B 226       6.412 -12.176  47.833  1.00 15.14           C  
ATOM   3833  ND1 HIS B 226       7.627 -11.262  46.269  1.00  8.78           N  
ATOM   3834  CE1 HIS B 226       7.761 -10.513  47.348  1.00  9.66           C  
ATOM   3835  NE2 HIS B 226       7.038 -11.049  48.314  1.00 17.22           N  
ATOM   3836  N   THR B 227       5.682 -14.679  43.020  1.00  8.86           N  
ATOM   3837  CA  THR B 227       5.661 -15.995  42.385  1.00 10.40           C  
ATOM   3838  C   THR B 227       7.055 -16.590  42.387  1.00 15.02           C  
ATOM   3839  O   THR B 227       7.998 -15.989  41.872  1.00 20.07           O  
ATOM   3840  CB  THR B 227       5.099 -15.985  40.933  1.00 13.75           C  
ATOM   3841  CG2 THR B 227       3.590 -15.768  40.942  1.00 11.36           C  
ATOM   3842  OG1 THR B 227       5.732 -14.957  40.159  1.00 11.44           O  
ATOM   3843  N   PHE B 228       7.181 -17.761  42.998  1.00 15.28           N  
ATOM   3844  CA  PHE B 228       8.449 -18.468  43.065  1.00 11.16           C  
ATOM   3845  C   PHE B 228       8.660 -19.335  41.822  1.00 16.00           C  
ATOM   3846  O   PHE B 228       7.774 -20.099  41.422  1.00 13.70           O  
ATOM   3847  CB  PHE B 228       8.504 -19.360  44.307  1.00 12.16           C  
ATOM   3848  CG  PHE B 228       9.770 -20.167  44.403  1.00 16.55           C  
ATOM   3849  CD1 PHE B 228       9.817 -21.470  43.918  1.00 15.26           C  
ATOM   3850  CD2 PHE B 228      10.921 -19.613  44.949  1.00 14.32           C  
ATOM   3851  CE1 PHE B 228      10.988 -22.213  43.985  1.00 18.25           C  
ATOM   3852  CE2 PHE B 228      12.098 -20.355  45.031  1.00 19.23           C  
ATOM   3853  CZ  PHE B 228      12.132 -21.657  44.544  1.00 17.05           C  
ATOM   3854  N   HIS B 229       9.836 -19.219  41.219  1.00 12.23           N  
ATOM   3855  CA  HIS B 229      10.161 -19.987  40.024  1.00 15.84           C  
ATOM   3856  C   HIS B 229      11.593 -20.493  40.068  1.00 18.11           C  
ATOM   3857  O   HIS B 229      12.505 -19.762  40.462  1.00 19.62           O  
ATOM   3858  CB  HIS B 229       9.970 -19.140  38.767  1.00 11.45           C  
ATOM   3859  CG  HIS B 229      10.405 -19.824  37.512  1.00 15.04           C  
ATOM   3860  CD2 HIS B 229      11.289 -19.454  36.552  1.00 10.29           C  
ATOM   3861  ND1 HIS B 229       9.912 -21.053  37.129  1.00 14.86           N  
ATOM   3862  CE1 HIS B 229      10.474 -21.415  35.990  1.00 14.29           C  
ATOM   3863  NE2 HIS B 229      11.312 -20.465  35.620  1.00 15.43           N  
ATOM   3864  N   LEU B 230      11.782 -21.745  39.663  1.00 16.37           N  
ATOM   3865  CA  LEU B 230      13.120 -22.336  39.557  1.00 19.33           C  
ATOM   3866  C   LEU B 230      13.350 -22.822  38.135  1.00 13.41           C  
ATOM   3867  O   LEU B 230      12.568 -23.627  37.631  1.00  7.07           O  
ATOM   3868  CB  LEU B 230      13.263 -23.513  40.533  1.00 16.21           C  
ATOM   3869  CG  LEU B 230      14.549 -24.341  40.459  1.00 13.04           C  
ATOM   3870  CD1 LEU B 230      15.771 -23.499  40.797  1.00 12.88           C  
ATOM   3871  CD2 LEU B 230      14.467 -25.548  41.392  1.00 13.84           C  
ATOM   3872  N   HIS B 231      14.403 -22.328  37.484  1.00 15.82           N  
ATOM   3873  CA  HIS B 231      14.772 -22.798  36.141  1.00 15.02           C  
ATOM   3874  C   HIS B 231      15.184 -24.274  36.178  1.00 20.22           C  
ATOM   3875  O   HIS B 231      15.869 -24.714  37.103  1.00 16.96           O  
ATOM   3876  CB  HIS B 231      15.972 -22.018  35.585  1.00 18.09           C  
ATOM   3877  CG  HIS B 231      15.666 -20.619  35.143  1.00 22.81           C  
ATOM   3878  CD2 HIS B 231      14.952 -19.626  35.728  1.00 20.58           C  
ATOM   3879  ND1 HIS B 231      16.171 -20.088  33.973  1.00 18.75           N  
ATOM   3880  CE1 HIS B 231      15.760 -18.838  33.843  1.00 14.05           C  
ATOM   3881  NE2 HIS B 231      15.018 -18.534  34.895  1.00 17.71           N  
ATOM   3882  N   GLY B 232      14.783 -25.033  35.164  1.00 17.02           N  
ATOM   3883  CA  GLY B 232      15.352 -26.351  34.955  1.00 20.46           C  
ATOM   3884  C   GLY B 232      14.834 -27.468  35.833  1.00 23.58           C  
ATOM   3885  O   GLY B 232      15.252 -28.619  35.695  1.00 23.28           O  
ATOM   3886  N   HIS B 233      13.922 -27.141  36.740  1.00 19.92           N  
ATOM   3887  CA  HIS B 233      13.405 -28.142  37.651  1.00 16.68           C  
ATOM   3888  C   HIS B 233      11.907 -27.985  37.810  1.00 19.56           C  
ATOM   3889  O   HIS B 233      11.338 -26.966  37.426  1.00 23.43           O  
ATOM   3890  CB  HIS B 233      14.116 -28.048  39.007  1.00 15.60           C  
ATOM   3891  CG  HIS B 233      15.599 -28.234  38.918  1.00 16.09           C  
ATOM   3892  CD2 HIS B 233      16.392 -29.282  39.261  1.00 10.39           C  
ATOM   3893  ND1 HIS B 233      16.437 -27.272  38.395  1.00 12.11           N  
ATOM   3894  CE1 HIS B 233      17.683 -27.715  38.429  1.00 13.38           C  
ATOM   3895  NE2 HIS B 233      17.683 -28.933  38.945  1.00 12.81           N  
ATOM   3896  N   ARG B 234      11.267 -28.999  38.376  1.00 18.84           N  
ATOM   3897  CA  ARG B 234       9.833 -28.938  38.627  1.00 19.32           C  
ATOM   3898  C   ARG B 234       9.470 -29.784  39.842  1.00 17.16           C  
ATOM   3899  O   ARG B 234      10.280 -30.581  40.318  1.00 14.56           O  
ATOM   3900  CB  ARG B 234       9.039 -29.363  37.392  1.00  9.74           C  
ATOM   3901  CG  ARG B 234       9.161 -30.834  37.034  1.00 15.13           C  
ATOM   3902  CD  ARG B 234       9.208 -31.013  35.507  1.00 12.79           C  
ATOM   3903  NE  ARG B 234      10.307 -30.232  34.948  1.00 16.06           N  
ATOM   3904  CZ  ARG B 234      11.582 -30.607  35.010  1.00 17.16           C  
ATOM   3905  NH1 ARG B 234      11.898 -31.756  35.594  1.00 16.66           N1+
ATOM   3906  NH2 ARG B 234      12.536 -29.846  34.492  1.00 17.69           N  
ATOM   3907  N   TRP B 235       8.258 -29.589  40.347  1.00 17.00           N  
ATOM   3908  CA  TRP B 235       7.786 -30.316  41.521  1.00 15.52           C  
ATOM   3909  C   TRP B 235       6.258 -30.439  41.498  1.00 13.26           C  
ATOM   3910  O   TRP B 235       5.582 -29.768  40.721  1.00 16.78           O  
ATOM   3911  CB  TRP B 235       8.290 -29.648  42.818  1.00 13.37           C  
ATOM   3912  CG  TRP B 235       7.639 -28.320  43.125  1.00 13.49           C  
ATOM   3913  CD1 TRP B 235       6.533 -28.105  43.914  1.00 14.33           C  
ATOM   3914  CD2 TRP B 235       8.047 -27.027  42.647  1.00 15.21           C  
ATOM   3915  CE2 TRP B 235       7.143 -26.077  43.178  1.00 16.01           C  
ATOM   3916  CE3 TRP B 235       9.079 -26.581  41.815  1.00 15.55           C  
ATOM   3917  NE1 TRP B 235       6.228 -26.755  43.946  1.00 16.72           N  
ATOM   3918  CZ2 TRP B 235       7.255 -24.714  42.914  1.00 14.33           C  
ATOM   3919  CZ3 TRP B 235       9.182 -25.224  41.549  1.00 15.11           C  
ATOM   3920  CH2 TRP B 235       8.272 -24.308  42.091  1.00 12.13           C  
ATOM   3921  N   ALA B 236       5.720 -31.320  42.328  1.00 11.23           N  
ATOM   3922  CA  ALA B 236       4.277 -31.540  42.379  1.00 11.37           C  
ATOM   3923  C   ALA B 236       3.644 -30.595  43.378  1.00 18.59           C  
ATOM   3924  O   ALA B 236       4.183 -30.398  44.475  1.00 16.22           O  
ATOM   3925  CB  ALA B 236       3.976 -32.987  42.773  1.00  8.30           C  
ATOM   3926  N   ASP B 237       2.483 -30.035  43.049  1.00 16.97           N  
ATOM   3927  CA  ASP B 237       1.928 -29.082  43.978  1.00 19.38           C  
ATOM   3928  C   ASP B 237       1.040 -29.874  44.937  1.00 17.62           C  
ATOM   3929  O   ASP B 237      -0.164 -30.024  44.733  1.00 16.02           O  
ATOM   3930  CB  ASP B 237       1.112 -28.058  43.185  1.00 19.79           C  
ATOM   3931  CG  ASP B 237       0.625 -26.900  44.037  1.00 23.80           C  
ATOM   3932  OD1 ASP B 237       1.168 -26.687  45.141  1.00 21.15           O  
ATOM   3933  OD2 ASP B 237      -0.298 -26.189  43.583  1.00 29.31           O1-
ATOM   3934  N   ASN B 238       1.633 -30.249  46.066  1.00 16.77           N  
ATOM   3935  CA  ASN B 238       0.995 -31.136  47.028  1.00 14.43           C  
ATOM   3936  C   ASN B 238       1.789 -31.125  48.322  1.00 15.03           C  
ATOM   3937  O   ASN B 238       2.724 -30.335  48.461  1.00 15.82           O  
ATOM   3938  CB  ASN B 238       0.804 -32.557  46.473  1.00 10.44           C  
ATOM   3939  CG  ASN B 238       2.110 -33.320  46.352  1.00 13.32           C  
ATOM   3940  ND2 ASN B 238       2.039 -34.535  45.822  1.00 14.89           N  
ATOM   3941  OD1 ASN B 238       3.167 -32.826  46.733  1.00 15.97           O  
ATOM   3942  N   ARG B 239       1.413 -31.973  49.277  1.00 13.82           N  
ATOM   3943  CA  ARG B 239       2.009 -31.886  50.609  1.00 13.22           C  
ATOM   3944  C   ARG B 239       3.534 -31.979  50.619  1.00 16.93           C  
ATOM   3945  O   ARG B 239       4.202 -31.170  51.264  1.00 20.97           O  
ATOM   3946  CB  ARG B 239       1.426 -32.921  51.583  1.00 14.99           C  
ATOM   3947  CG  ARG B 239       2.085 -32.816  52.962  1.00 14.60           C  
ATOM   3948  CD  ARG B 239       1.553 -33.797  53.977  1.00 16.24           C  
ATOM   3949  NE  ARG B 239       1.917 -35.190  53.711  1.00 20.03           N  
ATOM   3950  CZ  ARG B 239       3.096 -35.741  53.995  1.00 17.23           C  
ATOM   3951  NH1 ARG B 239       4.078 -35.015  54.533  1.00 12.08           N1+
ATOM   3952  NH2 ARG B 239       3.298 -37.029  53.723  1.00 17.63           N  
ATOM   3953  N   THR B 240       4.077 -32.977  49.930  1.00 12.40           N  
ATOM   3954  CA  THR B 240       5.506 -33.245  49.982  1.00 14.50           C  
ATOM   3955  C   THR B 240       6.271 -32.645  48.818  1.00 17.87           C  
ATOM   3956  O   THR B 240       7.504 -32.702  48.790  1.00 18.65           O  
ATOM   3957  CB  THR B 240       5.761 -34.739  49.933  1.00 16.60           C  
ATOM   3958  CG2 THR B 240       5.161 -35.433  51.167  1.00 16.77           C  
ATOM   3959  OG1 THR B 240       5.140 -35.253  48.753  1.00 18.07           O  
ATOM   3960  N   GLY B 241       5.554 -32.070  47.858  1.00 16.05           N  
ATOM   3961  CA  GLY B 241       6.195 -31.615  46.639  1.00 12.62           C  
ATOM   3962  C   GLY B 241       6.535 -32.756  45.686  1.00 18.30           C  
ATOM   3963  O   GLY B 241       7.101 -32.528  44.622  1.00 17.19           O  
ATOM   3964  N   MET B 242       6.155 -33.981  46.043  1.00 20.99           N  
ATOM   3965  CA  MET B 242       6.444 -35.142  45.200  1.00 20.67           C  
ATOM   3966  C   MET B 242       5.179 -35.945  44.928  1.00 18.39           C  
ATOM   3967  O   MET B 242       4.405 -36.210  45.848  1.00 16.03           O  
ATOM   3968  CB  MET B 242       7.477 -36.042  45.887  1.00 18.37           C  
ATOM   3969  CG  MET B 242       8.692 -35.289  46.448  1.00 24.38           C  
ATOM   3970  SD  MET B 242       9.878 -36.336  47.359  1.00 33.12           S  
ATOM   3971  CE  MET B 242       9.452 -35.985  49.055  1.00 29.64           C  
ATOM   3972  N   LEU B 243       4.966 -36.341  43.676  1.00 16.51           N  
ATOM   3973  CA  LEU B 243       3.816 -37.189  43.353  1.00 12.84           C  
ATOM   3974  C   LEU B 243       3.919 -38.504  44.107  1.00 18.79           C  
ATOM   3975  O   LEU B 243       4.991 -39.093  44.197  1.00 18.54           O  
ATOM   3976  CB  LEU B 243       3.720 -37.477  41.860  1.00  6.43           C  
ATOM   3977  CG  LEU B 243       3.439 -36.307  40.923  1.00  7.77           C  
ATOM   3978  CD1 LEU B 243       3.491 -36.801  39.493  1.00 15.78           C  
ATOM   3979  CD2 LEU B 243       2.096 -35.672  41.209  1.00  6.63           C  
ATOM   3980  N   THR B 244       2.800 -38.962  44.651  1.00 18.30           N  
ATOM   3981  CA  THR B 244       2.795 -40.195  45.424  1.00 27.59           C  
ATOM   3982  C   THR B 244       2.895 -41.425  44.523  1.00 30.83           C  
ATOM   3983  O   THR B 244       3.238 -42.509  44.982  1.00 36.65           O  
ATOM   3984  CB  THR B 244       1.523 -40.293  46.300  1.00 28.31           C  
ATOM   3985  CG2 THR B 244       1.396 -39.050  47.184  1.00 28.77           C  
ATOM   3986  OG1 THR B 244       0.363 -40.396  45.459  1.00 23.21           O  
ATOM   3987  N   GLY B 245       2.595 -41.252  43.240  1.00 26.79           N  
ATOM   3988  CA  GLY B 245       2.563 -42.362  42.300  1.00 18.78           C  
ATOM   3989  C   GLY B 245       1.757 -41.990  41.071  1.00 22.56           C  
ATOM   3990  O   GLY B 245       1.330 -40.841  40.926  1.00 24.85           O  
ATOM   3991  N   PRO B 246       1.546 -42.954  40.163  1.00 24.57           N  
ATOM   3992  CA  PRO B 246       0.859 -42.673  38.891  1.00 21.17           C  
ATOM   3993  C   PRO B 246      -0.585 -42.193  39.057  1.00 23.59           C  
ATOM   3994  O   PRO B 246      -1.167 -41.684  38.106  1.00 26.93           O  
ATOM   3995  CB  PRO B 246       0.918 -44.015  38.136  1.00 23.10           C  
ATOM   3996  CG  PRO B 246       1.197 -45.041  39.175  1.00 24.38           C  
ATOM   3997  CD  PRO B 246       2.001 -44.351  40.256  1.00 22.78           C  
ATOM   3998  N   ASP B 247      -1.163 -42.357  40.239  1.00 27.98           N  
ATOM   3999  CA  ASP B 247      -2.545 -41.934  40.454  1.00 30.63           C  
ATOM   4000  C   ASP B 247      -2.721 -40.512  40.988  1.00 28.98           C  
ATOM   4001  O   ASP B 247      -3.844 -40.005  41.050  1.00 30.41           O  
ATOM   4002  CB  ASP B 247      -3.249 -42.927  41.369  1.00 38.82           C  
ATOM   4003  CG  ASP B 247      -3.326 -44.303  40.757  1.00 49.17           C  
ATOM   4004  OD1 ASP B 247      -3.668 -44.382  39.557  1.00 53.67           O  
ATOM   4005  OD2 ASP B 247      -3.026 -45.297  41.454  1.00 52.76           O1-
ATOM   4006  N   ASP B 248      -1.622 -39.872  41.374  1.00 22.00           N  
ATOM   4007  CA  ASP B 248      -1.675 -38.533  41.955  1.00 15.08           C  
ATOM   4008  C   ASP B 248      -1.903 -37.511  40.834  1.00 18.02           C  
ATOM   4009  O   ASP B 248      -1.075 -37.363  39.953  1.00 18.20           O  
ATOM   4010  CB  ASP B 248      -0.375 -38.261  42.706  1.00 16.76           C  
ATOM   4011  CG  ASP B 248      -0.350 -36.904  43.391  1.00 22.64           C  
ATOM   4012  OD1 ASP B 248      -1.122 -35.998  43.013  1.00 24.83           O  
ATOM   4013  OD2 ASP B 248       0.468 -36.745  44.315  1.00 22.34           O1-
ATOM   4014  N   PRO B 249      -3.069 -36.848  40.844  1.00 19.17           N  
ATOM   4015  CA  PRO B 249      -3.567 -35.837  39.901  1.00 14.27           C  
ATOM   4016  C   PRO B 249      -2.909 -34.445  40.015  1.00 17.18           C  
ATOM   4017  O   PRO B 249      -3.152 -33.579  39.156  1.00 18.46           O  
ATOM   4018  CB  PRO B 249      -5.058 -35.788  40.212  1.00 15.64           C  
ATOM   4019  CG  PRO B 249      -5.106 -36.034  41.682  1.00 17.77           C  
ATOM   4020  CD  PRO B 249      -3.970 -36.988  41.999  1.00 17.17           C  
ATOM   4021  N   SER B 250      -2.147 -34.215  41.086  1.00 12.38           N  
ATOM   4022  CA  SER B 250      -1.614 -32.886  41.393  1.00 13.94           C  
ATOM   4023  C   SER B 250      -0.916 -32.283  40.176  1.00 17.28           C  
ATOM   4024  O   SER B 250      -0.221 -32.981  39.442  1.00 18.05           O  
ATOM   4025  CB  SER B 250      -0.635 -32.942  42.578  1.00 12.58           C  
ATOM   4026  OG  SER B 250      -1.231 -33.538  43.727  1.00 10.32           O  
ATOM   4027  N   GLN B 251      -1.131 -30.993  39.946  1.00 18.41           N  
ATOM   4028  CA  GLN B 251      -0.412 -30.294  38.890  1.00 21.03           C  
ATOM   4029  C   GLN B 251       1.089 -30.332  39.178  1.00 16.66           C  
ATOM   4030  O   GLN B 251       1.512 -30.168  40.324  1.00 16.84           O  
ATOM   4031  CB  GLN B 251      -0.896 -28.843  38.745  1.00 16.22           C  
ATOM   4032  CG  GLN B 251      -0.302 -28.126  37.529  1.00 18.82           C  
ATOM   4033  CD  GLN B 251      -0.891 -26.738  37.294  1.00 20.93           C  
ATOM   4034  NE2 GLN B 251      -0.279 -25.985  36.402  1.00 18.54           N  
ATOM   4035  OE1 GLN B 251      -1.887 -26.358  37.905  1.00 26.19           O  
ATOM   4036  N   VAL B 252       1.882 -30.575  38.137  1.00 12.72           N  
ATOM   4037  CA  VAL B 252       3.329 -30.484  38.227  1.00 11.33           C  
ATOM   4038  C   VAL B 252       3.693 -29.080  37.750  1.00 14.97           C  
ATOM   4039  O   VAL B 252       3.241 -28.656  36.690  1.00 14.38           O  
ATOM   4040  CB  VAL B 252       3.996 -31.596  37.381  1.00 10.30           C  
ATOM   4041  CG1 VAL B 252       5.486 -31.359  37.229  1.00  8.93           C  
ATOM   4042  CG2 VAL B 252       3.725 -32.963  38.019  1.00  7.43           C  
ATOM   4043  N   ILE B 253       4.464 -28.348  38.553  1.00 15.15           N  
ATOM   4044  CA  ILE B 253       4.717 -26.922  38.325  1.00 13.15           C  
ATOM   4045  C   ILE B 253       6.182 -26.535  38.541  1.00 16.23           C  
ATOM   4046  O   ILE B 253       6.919 -27.225  39.248  1.00 17.09           O  
ATOM   4047  CB  ILE B 253       3.906 -26.044  39.315  1.00 14.84           C  
ATOM   4048  CG1 ILE B 253       4.262 -26.410  40.765  1.00 14.03           C  
ATOM   4049  CG2 ILE B 253       2.414 -26.166  39.086  1.00 11.17           C  
ATOM   4050  CD1 ILE B 253       3.620 -25.481  41.816  1.00 17.12           C  
ATOM   4051  N   ASP B 254       6.634 -25.497  37.843  1.00 15.98           N  
ATOM   4052  CA  ASP B 254       7.872 -24.792  38.186  1.00 14.34           C  
ATOM   4053  C   ASP B 254       7.689 -23.354  38.728  1.00 18.83           C  
ATOM   4054  O   ASP B 254       8.668 -22.625  38.917  1.00 17.35           O  
ATOM   4055  CB  ASP B 254       8.911 -24.863  37.051  1.00 11.24           C  
ATOM   4056  CG  ASP B 254       8.487 -24.100  35.808  1.00 13.94           C  
ATOM   4057  OD1 ASP B 254       7.481 -23.368  35.872  1.00 14.09           O  
ATOM   4058  OD2 ASP B 254       9.171 -24.223  34.766  1.00 17.78           O1-
ATOM   4059  N   ASN B 255       6.437 -22.929  38.883  1.00 12.48           N  
ATOM   4060  CA  ASN B 255       6.103 -21.543  39.207  1.00 10.15           C  
ATOM   4061  C   ASN B 255       4.899 -21.516  40.147  1.00 14.16           C  
ATOM   4062  O   ASN B 255       3.907 -22.172  39.877  1.00 15.86           O  
ATOM   4063  CB  ASN B 255       5.778 -20.785  37.910  1.00 12.35           C  
ATOM   4064  CG  ASN B 255       5.878 -19.275  38.062  1.00 20.95           C  
ATOM   4065  ND2 ASN B 255       4.734 -18.612  38.262  1.00 19.54           N  
ATOM   4066  OD1 ASN B 255       6.967 -18.707  37.969  1.00 21.51           O  
ATOM   4067  N   LYS B 256       4.977 -20.776  41.252  1.00 15.09           N  
ATOM   4068  CA  LYS B 256       3.899 -20.794  42.249  1.00 11.56           C  
ATOM   4069  C   LYS B 256       3.632 -19.435  42.904  1.00 18.94           C  
ATOM   4070  O   LYS B 256       4.529 -18.835  43.492  1.00 20.32           O  
ATOM   4071  CB  LYS B 256       4.217 -21.812  43.337  1.00 15.33           C  
ATOM   4072  CG  LYS B 256       3.141 -21.984  44.410  1.00 19.47           C  
ATOM   4073  CD  LYS B 256       3.430 -23.241  45.230  1.00 18.24           C  
ATOM   4074  CE  LYS B 256       2.481 -23.401  46.421  1.00 21.16           C  
ATOM   4075  NZ  LYS B 256       1.088 -23.653  46.013  1.00 20.45           N1+
ATOM   4076  N   ILE B 257       2.386 -18.981  42.858  1.00 15.56           N  
ATOM   4077  CA  ILE B 257       2.032 -17.734  43.513  1.00 16.23           C  
ATOM   4078  C   ILE B 257       1.952 -17.922  45.031  1.00 13.58           C  
ATOM   4079  O   ILE B 257       1.419 -18.913  45.509  1.00 15.48           O  
ATOM   4080  CB  ILE B 257       0.698 -17.168  42.973  1.00 15.45           C  
ATOM   4081  CG1 ILE B 257       0.548 -15.703  43.402  1.00 13.53           C  
ATOM   4082  CG2 ILE B 257      -0.488 -18.052  43.429  1.00  8.91           C  
ATOM   4083  CD1 ILE B 257      -0.651 -14.994  42.808  1.00 17.83           C  
ATOM   4084  N   CYS B 258       2.502 -16.983  45.789  1.00  8.56           N  
ATOM   4085  CA  CYS B 258       2.459 -17.093  47.241  1.00 13.01           C  
ATOM   4086  C   CYS B 258       2.274 -15.730  47.897  1.00 14.44           C  
ATOM   4087  O   CYS B 258       2.601 -14.694  47.312  1.00 17.61           O  
ATOM   4088  CB  CYS B 258       3.714 -17.814  47.768  1.00 18.61           C  
ATOM   4089  SG  CYS B 258       5.307 -17.282  47.034  1.00 23.11           S  
ATOM   4090  N   GLY B 259       1.806 -15.734  49.135  1.00 12.08           N  
ATOM   4091  CA  GLY B 259       1.512 -14.496  49.835  1.00 10.27           C  
ATOM   4092  C   GLY B 259       1.907 -14.637  51.292  1.00 13.11           C  
ATOM   4093  O   GLY B 259       2.299 -15.724  51.733  1.00 17.11           O  
ATOM   4094  N   PRO B 260       1.842 -13.533  52.042  1.00 11.11           N  
ATOM   4095  CA  PRO B 260       2.398 -13.491  53.400  1.00  9.47           C  
ATOM   4096  C   PRO B 260       1.900 -14.647  54.273  1.00 15.43           C  
ATOM   4097  O   PRO B 260       0.691 -14.918  54.329  1.00 12.81           O  
ATOM   4098  CB  PRO B 260       1.912 -12.136  53.922  1.00 10.28           C  
ATOM   4099  CG  PRO B 260       1.884 -11.285  52.684  1.00  9.22           C  
ATOM   4100  CD  PRO B 260       1.390 -12.206  51.586  1.00  9.89           C  
ATOM   4101  N   ALA B 261       2.862 -15.316  54.918  1.00 14.90           N  
ATOM   4102  CA  ALA B 261       2.670 -16.512  55.749  1.00 12.77           C  
ATOM   4103  C   ALA B 261       2.407 -17.824  54.997  1.00 15.61           C  
ATOM   4104  O   ALA B 261       2.211 -18.867  55.620  1.00 13.12           O  
ATOM   4105  CB  ALA B 261       1.654 -16.282  56.899  1.00  4.24           C  
ATOM   4106  N   ASP B 262       2.375 -17.785  53.667  1.00 15.15           N  
ATOM   4107  CA  ASP B 262       2.327 -19.041  52.918  1.00 13.41           C  
ATOM   4108  C   ASP B 262       3.597 -19.830  53.129  1.00 13.72           C  
ATOM   4109  O   ASP B 262       4.673 -19.254  53.247  1.00 12.71           O  
ATOM   4110  CB  ASP B 262       2.140 -18.808  51.433  1.00 13.12           C  
ATOM   4111  CG  ASP B 262       0.696 -18.712  51.050  1.00 18.37           C  
ATOM   4112  OD1 ASP B 262      -0.150 -19.147  51.857  1.00 19.68           O  
ATOM   4113  OD2 ASP B 262       0.413 -18.205  49.944  1.00 19.57           O1-
ATOM   4114  N   SER B 263       3.474 -21.149  53.196  1.00 14.07           N  
ATOM   4115  CA  SER B 263       4.662 -22.002  53.216  1.00 18.31           C  
ATOM   4116  C   SER B 263       4.391 -23.277  52.449  1.00 17.05           C  
ATOM   4117  O   SER B 263       3.294 -23.842  52.514  1.00 16.56           O  
ATOM   4118  CB  SER B 263       5.130 -22.328  54.643  1.00 16.04           C  
ATOM   4119  OG  SER B 263       4.146 -23.050  55.354  1.00 17.98           O  
ATOM   4120  N   PHE B 264       5.386 -23.705  51.684  1.00 10.65           N  
ATOM   4121  CA  PHE B 264       5.308 -24.991  51.030  1.00 12.96           C  
ATOM   4122  C   PHE B 264       6.726 -25.483  50.867  1.00 17.49           C  
ATOM   4123  O   PHE B 264       7.683 -24.748  51.148  1.00 13.03           O  
ATOM   4124  CB  PHE B 264       4.571 -24.878  49.674  1.00 11.61           C  
ATOM   4125  CG  PHE B 264       5.322 -24.089  48.633  1.00 16.01           C  
ATOM   4126  CD1 PHE B 264       6.180 -24.726  47.747  1.00 14.31           C  
ATOM   4127  CD2 PHE B 264       5.181 -22.706  48.545  1.00 13.48           C  
ATOM   4128  CE1 PHE B 264       6.888 -23.996  46.773  1.00 16.87           C  
ATOM   4129  CE2 PHE B 264       5.877 -21.974  47.570  1.00 13.47           C  
ATOM   4130  CZ  PHE B 264       6.744 -22.614  46.701  1.00 15.85           C  
ATOM   4131  N   GLY B 265       6.872 -26.710  50.389  1.00 15.07           N  
ATOM   4132  CA  GLY B 265       8.191 -27.292  50.270  1.00 13.50           C  
ATOM   4133  C   GLY B 265       8.195 -28.358  49.205  1.00 13.81           C  
ATOM   4134  O   GLY B 265       7.139 -28.855  48.824  1.00 14.17           O  
ATOM   4135  N   PHE B 266       9.377 -28.706  48.716  1.00 12.42           N  
ATOM   4136  CA  PHE B 266       9.485 -29.799  47.764  1.00 11.69           C  
ATOM   4137  C   PHE B 266      10.904 -30.315  47.730  1.00 12.82           C  
ATOM   4138  O   PHE B 266      11.808 -29.718  48.314  1.00 17.01           O  
ATOM   4139  CB  PHE B 266       9.087 -29.323  46.350  1.00  9.31           C  
ATOM   4140  CG  PHE B 266       9.891 -28.147  45.863  1.00 10.51           C  
ATOM   4141  CD1 PHE B 266      11.072 -28.337  45.163  1.00  6.14           C  
ATOM   4142  CD2 PHE B 266       9.475 -26.842  46.131  1.00 11.85           C  
ATOM   4143  CE1 PHE B 266      11.828 -27.236  44.725  1.00 11.01           C  
ATOM   4144  CE2 PHE B 266      10.226 -25.736  45.693  1.00 12.21           C  
ATOM   4145  CZ  PHE B 266      11.398 -25.932  44.994  1.00  8.74           C  
ATOM   4146  N   GLN B 267      11.113 -31.392  46.986  1.00 14.01           N  
ATOM   4147  CA  GLN B 267      12.460 -31.907  46.788  1.00 14.35           C  
ATOM   4148  C   GLN B 267      12.658 -32.088  45.295  1.00 13.66           C  
ATOM   4149  O   GLN B 267      11.719 -32.385  44.582  1.00 12.02           O  
ATOM   4150  CB  GLN B 267      12.650 -33.234  47.529  1.00  9.23           C  
ATOM   4151  CG  GLN B 267      12.326 -33.171  49.030  1.00  8.90           C  
ATOM   4152  CD  GLN B 267      12.648 -34.463  49.776  1.00 12.54           C  
ATOM   4153  NE2 GLN B 267      12.370 -34.476  51.080  1.00 12.87           N  
ATOM   4154  OE1 GLN B 267      13.147 -35.433  49.193  1.00 10.59           O  
ATOM   4155  N   VAL B 268      13.874 -31.876  44.819  1.00 17.50           N  
ATOM   4156  CA  VAL B 268      14.187 -32.119  43.426  1.00 12.72           C  
ATOM   4157  C   VAL B 268      15.442 -32.963  43.448  1.00 16.81           C  
ATOM   4158  O   VAL B 268      16.162 -32.971  44.448  1.00 15.32           O  
ATOM   4159  CB  VAL B 268      14.487 -30.800  42.661  1.00 13.04           C  
ATOM   4160  CG1 VAL B 268      13.226 -29.958  42.490  1.00 12.80           C  
ATOM   4161  CG2 VAL B 268      15.570 -29.998  43.385  1.00 11.41           C  
ATOM   4162  N   ILE B 269      15.694 -33.689  42.363  1.00 19.31           N  
ATOM   4163  CA  ILE B 269      16.998 -34.307  42.149  1.00 17.12           C  
ATOM   4164  C   ILE B 269      17.784 -33.304  41.310  1.00 21.13           C  
ATOM   4165  O   ILE B 269      17.413 -33.019  40.176  1.00 21.44           O  
ATOM   4166  CB  ILE B 269      16.866 -35.643  41.396  1.00 15.46           C  
ATOM   4167  CG1 ILE B 269      16.148 -36.683  42.269  1.00 16.62           C  
ATOM   4168  CG2 ILE B 269      18.224 -36.139  40.930  1.00  7.59           C  
ATOM   4169  CD1 ILE B 269      16.831 -36.947  43.625  1.00 14.74           C  
ATOM   4170  N   ALA B 270      18.857 -32.753  41.868  1.00 20.63           N  
ATOM   4171  CA  ALA B 270      19.526 -31.612  41.238  1.00 16.63           C  
ATOM   4172  C   ALA B 270      20.054 -31.944  39.827  1.00 20.69           C  
ATOM   4173  O   ALA B 270      20.846 -32.871  39.647  1.00 18.01           O  
ATOM   4174  CB  ALA B 270      20.655 -31.125  42.139  1.00 11.63           C  
ATOM   4175  N   GLY B 271      19.623 -31.173  38.833  1.00 17.31           N  
ATOM   4176  CA  GLY B 271      20.056 -31.384  37.460  1.00 17.79           C  
ATOM   4177  C   GLY B 271      19.437 -32.572  36.729  1.00 15.76           C  
ATOM   4178  O   GLY B 271      19.839 -32.900  35.613  1.00 18.40           O  
ATOM   4179  N   GLU B 272      18.460 -33.221  37.347  1.00 14.97           N  
ATOM   4180  CA  GLU B 272      17.879 -34.426  36.768  1.00 15.74           C  
ATOM   4181  C   GLU B 272      17.328 -34.142  35.376  1.00 14.49           C  
ATOM   4182  O   GLU B 272      16.451 -33.282  35.200  1.00 14.70           O  
ATOM   4183  CB  GLU B 272      16.771 -34.959  37.680  1.00 16.09           C  
ATOM   4184  CG  GLU B 272      16.188 -36.295  37.261  1.00 15.79           C  
ATOM   4185  CD  GLU B 272      15.103 -36.774  38.229  1.00 20.21           C  
ATOM   4186  OE1 GLU B 272      14.115 -36.024  38.435  1.00 18.97           O  
ATOM   4187  OE2 GLU B 272      15.237 -37.897  38.783  1.00 15.84           O1-
ATOM   4188  N   GLY B 273      17.843 -34.879  34.394  1.00 13.95           N  
ATOM   4189  CA  GLY B 273      17.432 -34.713  33.011  1.00 16.54           C  
ATOM   4190  C   GLY B 273      17.911 -33.440  32.333  1.00 21.84           C  
ATOM   4191  O   GLY B 273      17.663 -33.241  31.151  1.00 25.70           O  
ATOM   4192  N   VAL B 274      18.627 -32.598  33.071  1.00 20.93           N  
ATOM   4193  CA  VAL B 274      19.017 -31.253  32.617  1.00 17.51           C  
ATOM   4194  C   VAL B 274      20.532 -31.035  32.629  1.00 21.16           C  
ATOM   4195  O   VAL B 274      21.075 -30.376  31.739  1.00 22.23           O  
ATOM   4196  CB  VAL B 274      18.265 -30.105  33.338  1.00 16.10           C  
ATOM   4197  CG1 VAL B 274      16.775 -30.154  32.999  1.00 14.63           C  
ATOM   4198  CG2 VAL B 274      18.504 -30.161  34.832  1.00 10.82           C  
ATOM   4199  N   GLY B 275      21.176 -31.413  33.732  1.00 18.25           N  
ATOM   4200  CA  GLY B 275      22.628 -31.394  33.795  1.00 11.83           C  
ATOM   4201  C   GLY B 275      23.146 -30.258  34.656  1.00 13.21           C  
ATOM   4202  O   GLY B 275      22.365 -29.515  35.242  1.00 12.94           O  
ATOM   4203  N   ALA B 276      24.465 -30.120  34.722  1.00 12.44           N  
ATOM   4204  CA  ALA B 276      25.073 -29.123  35.578  1.00 15.88           C  
ATOM   4205  C   ALA B 276      24.755 -27.733  35.042  1.00 18.78           C  
ATOM   4206  O   ALA B 276      24.409 -27.571  33.869  1.00 16.48           O  
ATOM   4207  CB  ALA B 276      26.566 -29.337  35.657  1.00 10.22           C  
ATOM   4208  N   GLY B 277      24.841 -26.734  35.908  1.00 15.46           N  
ATOM   4209  CA  GLY B 277      24.646 -25.364  35.477  1.00 16.22           C  
ATOM   4210  C   GLY B 277      24.332 -24.449  36.638  1.00 18.82           C  
ATOM   4211  O   GLY B 277      24.095 -24.903  37.767  1.00 19.15           O  
ATOM   4212  N   ALA B 278      24.332 -23.150  36.370  1.00 17.67           N  
ATOM   4213  CA  ALA B 278      23.875 -22.226  37.375  1.00 16.25           C  
ATOM   4214  C   ALA B 278      22.402 -22.016  37.066  1.00 17.89           C  
ATOM   4215  O   ALA B 278      22.047 -21.235  36.188  1.00 22.00           O  
ATOM   4216  CB  ALA B 278      24.645 -20.921  37.263  1.00 13.96           C  
ATOM   4217  N   TRP B 279      21.549 -22.668  37.851  1.00 15.25           N  
ATOM   4218  CA  TRP B 279      20.118 -22.674  37.597  1.00 12.14           C  
ATOM   4219  C   TRP B 279      19.476 -21.599  38.456  1.00 14.19           C  
ATOM   4220  O   TRP B 279      19.497 -21.683  39.682  1.00 16.95           O  
ATOM   4221  CB  TRP B 279      19.515 -24.047  37.908  1.00 14.03           C  
ATOM   4222  CG  TRP B 279      20.017 -25.147  37.019  1.00 14.81           C  
ATOM   4223  CD1 TRP B 279      20.936 -26.109  37.336  1.00 14.17           C  
ATOM   4224  CD2 TRP B 279      19.636 -25.388  35.657  1.00 12.77           C  
ATOM   4225  CE2 TRP B 279      20.363 -26.517  35.212  1.00 15.92           C  
ATOM   4226  CE3 TRP B 279      18.752 -24.757  34.772  1.00  9.65           C  
ATOM   4227  NE1 TRP B 279      21.145 -26.940  36.256  1.00 15.18           N  
ATOM   4228  CZ2 TRP B 279      20.227 -27.037  33.916  1.00 15.16           C  
ATOM   4229  CZ3 TRP B 279      18.615 -25.272  33.486  1.00 11.86           C  
ATOM   4230  CH2 TRP B 279      19.350 -26.404  33.071  1.00 11.53           C  
ATOM   4231  N   MET B 280      18.940 -20.575  37.807  1.00  9.62           N  
ATOM   4232  CA  MET B 280      18.344 -19.448  38.517  1.00 13.54           C  
ATOM   4233  C   MET B 280      17.028 -19.822  39.207  1.00 14.97           C  
ATOM   4234  O   MET B 280      16.210 -20.574  38.665  1.00 13.83           O  
ATOM   4235  CB  MET B 280      18.087 -18.274  37.557  1.00 16.80           C  
ATOM   4236  CG  MET B 280      19.338 -17.503  37.147  1.00 24.90           C  
ATOM   4237  SD  MET B 280      19.002 -16.188  35.955  1.00 28.21           S  
ATOM   4238  CE  MET B 280      17.706 -15.308  36.800  1.00 23.98           C  
ATOM   4239  N   TYR B 281      16.843 -19.306  40.417  1.00 14.65           N  
ATOM   4240  CA  TYR B 281      15.514 -19.201  40.984  1.00 14.15           C  
ATOM   4241  C   TYR B 281      15.285 -17.717  41.209  1.00 14.69           C  
ATOM   4242  O   TYR B 281      16.226 -16.956  41.437  1.00 19.01           O  
ATOM   4243  CB  TYR B 281      15.377 -20.004  42.280  1.00 12.20           C  
ATOM   4244  CG  TYR B 281      16.088 -19.393  43.463  1.00 16.79           C  
ATOM   4245  CD1 TYR B 281      17.405 -19.736  43.760  1.00 16.51           C  
ATOM   4246  CD2 TYR B 281      15.446 -18.467  44.278  1.00 16.45           C  
ATOM   4247  CE1 TYR B 281      18.062 -19.181  44.833  1.00 14.32           C  
ATOM   4248  CE2 TYR B 281      16.086 -17.913  45.356  1.00 16.76           C  
ATOM   4249  CZ  TYR B 281      17.400 -18.266  45.634  1.00 20.28           C  
ATOM   4250  OH  TYR B 281      18.047 -17.695  46.710  1.00 19.33           O  
ATOM   4251  N   HIS B 282      14.044 -17.290  41.067  1.00 17.96           N  
ATOM   4252  CA  HIS B 282      13.691 -15.907  41.336  1.00 16.57           C  
ATOM   4253  C   HIS B 282      12.190 -15.762  41.552  1.00 15.76           C  
ATOM   4254  O   HIS B 282      11.406 -16.650  41.197  1.00 14.11           O  
ATOM   4255  CB  HIS B 282      14.150 -15.011  40.189  1.00 16.11           C  
ATOM   4256  CG  HIS B 282      13.786 -15.534  38.834  1.00 16.05           C  
ATOM   4257  CD2 HIS B 282      14.499 -16.255  37.937  1.00  9.68           C  
ATOM   4258  ND1 HIS B 282      12.549 -15.328  38.264  1.00 14.02           N  
ATOM   4259  CE1 HIS B 282      12.513 -15.905  37.076  1.00  8.97           C  
ATOM   4260  NE2 HIS B 282      13.683 -16.471  36.854  1.00 12.68           N  
ATOM   4261  N   CYS B 283      11.787 -14.645  42.137  1.00 12.24           N  
ATOM   4262  CA  CYS B 283      10.405 -14.242  41.987  1.00 15.39           C  
ATOM   4263  C   CYS B 283      10.220 -13.954  40.501  1.00 18.87           C  
ATOM   4264  O   CYS B 283      11.151 -13.490  39.843  1.00 15.11           O  
ATOM   4265  CB  CYS B 283      10.089 -12.994  42.803  1.00 13.21           C  
ATOM   4266  SG  CYS B 283       8.370 -12.486  42.600  1.00 16.99           S  
ATOM   4267  N   HIS B 284       9.045 -14.267  39.965  1.00 18.87           N  
ATOM   4268  CA  HIS B 284       8.781 -14.015  38.557  1.00 13.46           C  
ATOM   4269  C   HIS B 284       7.976 -12.731  38.280  1.00 17.43           C  
ATOM   4270  O   HIS B 284       7.737 -12.387  37.123  1.00 12.80           O  
ATOM   4271  CB  HIS B 284       8.128 -15.225  37.891  1.00 10.31           C  
ATOM   4272  CG  HIS B 284       8.497 -15.373  36.450  1.00 14.76           C  
ATOM   4273  CD2 HIS B 284       9.096 -16.386  35.778  1.00 13.30           C  
ATOM   4274  ND1 HIS B 284       8.277 -14.375  35.523  1.00 16.20           N  
ATOM   4275  CE1 HIS B 284       8.715 -14.773  34.341  1.00 19.06           C  
ATOM   4276  NE2 HIS B 284       9.215 -15.990  34.469  1.00 15.85           N  
ATOM   4277  N   VAL B 285       7.557 -12.024  39.329  1.00 15.91           N  
ATOM   4278  CA  VAL B 285       7.007 -10.694  39.120  1.00 12.47           C  
ATOM   4279  C   VAL B 285       8.164  -9.890  38.545  1.00 13.98           C  
ATOM   4280  O   VAL B 285       9.207  -9.752  39.193  1.00 14.18           O  
ATOM   4281  CB  VAL B 285       6.540 -10.053  40.440  1.00 14.79           C  
ATOM   4282  CG1 VAL B 285       5.909  -8.680  40.173  1.00 11.86           C  
ATOM   4283  CG2 VAL B 285       5.543 -10.955  41.148  1.00 12.23           C  
ATOM   4284  N   GLN B 286       7.981  -9.334  37.350  1.00 13.39           N  
ATOM   4285  CA  GLN B 286       9.125  -8.860  36.571  1.00 12.37           C  
ATOM   4286  C   GLN B 286       9.985  -7.825  37.311  1.00 15.10           C  
ATOM   4287  O   GLN B 286      11.213  -7.955  37.367  1.00 20.92           O  
ATOM   4288  CB  GLN B 286       8.704  -8.357  35.183  1.00 10.04           C  
ATOM   4289  CG  GLN B 286       8.163  -9.449  34.257  1.00  8.66           C  
ATOM   4290  CD  GLN B 286       9.154 -10.589  34.011  1.00 15.48           C  
ATOM   4291  NE2 GLN B 286      10.425 -10.248  33.805  1.00 17.01           N  
ATOM   4292  OE1 GLN B 286       8.771 -11.759  33.999  1.00 16.44           O  
ATOM   4293  N   SER B 287       9.352  -6.817  37.899  1.00 12.13           N  
ATOM   4294  CA  SER B 287      10.121  -5.783  38.598  1.00 19.18           C  
ATOM   4295  C   SER B 287      10.838  -6.332  39.848  1.00 18.36           C  
ATOM   4296  O   SER B 287      11.890  -5.827  40.237  1.00 19.55           O  
ATOM   4297  CB  SER B 287       9.244  -4.577  38.947  1.00 18.39           C  
ATOM   4298  OG  SER B 287       8.220  -4.947  39.850  1.00 20.01           O  
ATOM   4299  N   HIS B 288      10.281  -7.373  40.460  1.00 10.36           N  
ATOM   4300  CA  HIS B 288      10.924  -8.008  41.618  1.00 11.09           C  
ATOM   4301  C   HIS B 288      12.232  -8.696  41.245  1.00 11.95           C  
ATOM   4302  O   HIS B 288      13.229  -8.588  41.967  1.00 16.28           O  
ATOM   4303  CB  HIS B 288       9.980  -8.998  42.313  1.00  8.84           C  
ATOM   4304  CG  HIS B 288       8.780  -8.349  42.926  1.00 12.99           C  
ATOM   4305  CD2 HIS B 288       8.274  -7.100  42.787  1.00 15.08           C  
ATOM   4306  ND1 HIS B 288       7.946  -9.003  43.809  1.00 12.25           N  
ATOM   4307  CE1 HIS B 288       6.980  -8.184  44.191  1.00 10.98           C  
ATOM   4308  NE2 HIS B 288       7.156  -7.024  43.584  1.00 13.33           N  
ATOM   4309  N   SER B 289      12.237  -9.410  40.127  1.00 15.28           N  
ATOM   4310  CA  SER B 289      13.456 -10.076  39.693  1.00 19.70           C  
ATOM   4311  C   SER B 289      14.472  -9.026  39.244  1.00 20.03           C  
ATOM   4312  O   SER B 289      15.660  -9.129  39.560  1.00 19.45           O  
ATOM   4313  CB  SER B 289      13.169 -11.071  38.567  1.00 21.96           C  
ATOM   4314  OG  SER B 289      12.696 -10.395  37.419  1.00 28.70           O  
ATOM   4315  N   ASP B 290      13.992  -8.016  38.517  1.00 14.65           N  
ATOM   4316  CA  ASP B 290      14.827  -6.874  38.116  1.00 22.51           C  
ATOM   4317  C   ASP B 290      15.419  -6.168  39.327  1.00 22.02           C  
ATOM   4318  O   ASP B 290      16.545  -5.678  39.284  1.00 20.76           O  
ATOM   4319  CB  ASP B 290      14.020  -5.844  37.312  1.00 23.56           C  
ATOM   4320  CG  ASP B 290      13.671  -6.331  35.922  1.00 23.00           C  
ATOM   4321  OD1 ASP B 290      14.505  -7.022  35.310  1.00 24.75           O  
ATOM   4322  OD2 ASP B 290      12.560  -6.028  35.445  1.00 17.82           O1-
ATOM   4323  N   MET B 291      14.648  -6.104  40.405  1.00 18.69           N  
ATOM   4324  CA  MET B 291      15.077  -5.369  41.593  1.00 20.90           C  
ATOM   4325  C   MET B 291      15.849  -6.254  42.560  1.00 22.36           C  
ATOM   4326  O   MET B 291      16.131  -5.853  43.676  1.00 23.52           O  
ATOM   4327  CB  MET B 291      13.913  -4.659  42.286  1.00 20.75           C  
ATOM   4328  CG  MET B 291      13.409  -3.454  41.503  1.00 23.06           C  
ATOM   4329  SD  MET B 291      11.996  -2.662  42.292  1.00 50.03           S  
ATOM   4330  CE  MET B 291      11.098  -2.106  40.845  1.00 67.67           C  
ATOM   4331  N   GLY B 292      16.181  -7.467  42.135  1.00 22.02           N  
ATOM   4332  CA  GLY B 292      17.047  -8.288  42.951  1.00 18.09           C  
ATOM   4333  C   GLY B 292      16.555  -9.530  43.670  1.00 16.89           C  
ATOM   4334  O   GLY B 292      17.358 -10.148  44.383  1.00 16.76           O  
ATOM   4335  N   MET B 293      15.304  -9.962  43.489  1.00 14.95           N  
ATOM   4336  CA  MET B 293      14.987 -11.230  44.130  1.00 13.46           C  
ATOM   4337  C   MET B 293      15.320 -12.352  43.134  1.00 14.05           C  
ATOM   4338  O   MET B 293      14.446 -12.881  42.425  1.00 12.84           O  
ATOM   4339  CB  MET B 293      13.498 -11.274  44.479  1.00 11.33           C  
ATOM   4340  CG  MET B 293      12.960 -10.073  45.307  1.00 14.43           C  
ATOM   4341  SD  MET B 293      11.291 -10.369  45.974  1.00 21.63           S  
ATOM   4342  CE  MET B 293      10.569  -8.749  45.853  1.00 66.27           C  
ATOM   4343  N   VAL B 294      16.568 -12.809  43.233  1.00  9.38           N  
ATOM   4344  CA  VAL B 294      17.172 -13.785  42.329  1.00 11.77           C  
ATOM   4345  C   VAL B 294      18.296 -14.452  43.106  1.00 17.06           C  
ATOM   4346  O   VAL B 294      18.932 -13.825  43.953  1.00 21.40           O  
ATOM   4347  CB  VAL B 294      17.791 -13.139  41.053  1.00 19.49           C  
ATOM   4348  CG1 VAL B 294      18.290 -14.223  40.100  1.00 14.03           C  
ATOM   4349  CG2 VAL B 294      16.790 -12.226  40.331  1.00 15.66           C  
ATOM   4350  N   GLY B 295      18.543 -15.719  42.820  1.00 14.95           N  
ATOM   4351  CA  GLY B 295      19.639 -16.448  43.426  1.00 11.52           C  
ATOM   4352  C   GLY B 295      19.976 -17.604  42.506  1.00 17.57           C  
ATOM   4353  O   GLY B 295      19.301 -17.831  41.502  1.00 20.21           O  
ATOM   4354  N   LEU B 296      21.011 -18.355  42.838  1.00 18.91           N  
ATOM   4355  CA  LEU B 296      21.433 -19.431  41.953  1.00 17.51           C  
ATOM   4356  C   LEU B 296      21.439 -20.775  42.663  1.00 15.31           C  
ATOM   4357  O   LEU B 296      21.984 -20.912  43.759  1.00 16.40           O  
ATOM   4358  CB  LEU B 296      22.828 -19.133  41.369  1.00 18.51           C  
ATOM   4359  CG  LEU B 296      23.028 -17.824  40.590  1.00 19.04           C  
ATOM   4360  CD1 LEU B 296      24.501 -17.639  40.232  1.00 18.23           C  
ATOM   4361  CD2 LEU B 296      22.164 -17.799  39.327  1.00 17.38           C  
ATOM   4362  N   PHE B 297      20.841 -21.771  42.024  1.00 18.34           N  
ATOM   4363  CA  PHE B 297      20.993 -23.139  42.466  1.00 13.34           C  
ATOM   4364  C   PHE B 297      22.185 -23.612  41.636  1.00 15.08           C  
ATOM   4365  O   PHE B 297      22.052 -23.933  40.451  1.00 17.05           O  
ATOM   4366  CB  PHE B 297      19.718 -23.904  42.080  1.00 14.61           C  
ATOM   4367  CG  PHE B 297      19.647 -25.331  42.601  1.00 16.67           C  
ATOM   4368  CD1 PHE B 297      20.322 -25.715  43.753  1.00 15.18           C  
ATOM   4369  CD2 PHE B 297      18.884 -26.282  41.933  1.00 11.33           C  
ATOM   4370  CE1 PHE B 297      20.238 -27.032  44.233  1.00 13.35           C  
ATOM   4371  CE2 PHE B 297      18.788 -27.591  42.410  1.00 13.51           C  
ATOM   4372  CZ  PHE B 297      19.480 -27.966  43.562  1.00 11.49           C  
ATOM   4373  N   LEU B 298      23.346 -23.705  42.270  1.00 16.37           N  
ATOM   4374  CA  LEU B 298      24.559 -24.004  41.528  1.00 15.41           C  
ATOM   4375  C   LEU B 298      24.736 -25.506  41.582  1.00 15.87           C  
ATOM   4376  O   LEU B 298      25.114 -26.060  42.620  1.00 16.35           O  
ATOM   4377  CB  LEU B 298      25.765 -23.296  42.159  1.00 11.45           C  
ATOM   4378  CG  LEU B 298      25.815 -21.761  42.128  1.00 17.90           C  
ATOM   4379  CD1 LEU B 298      26.878 -21.195  43.084  1.00 19.85           C  
ATOM   4380  CD2 LEU B 298      26.030 -21.226  40.719  1.00 16.69           C  
ATOM   4381  N   VAL B 299      24.485 -26.156  40.450  1.00 17.00           N  
ATOM   4382  CA  VAL B 299      24.534 -27.608  40.371  1.00 15.26           C  
ATOM   4383  C   VAL B 299      25.783 -27.992  39.617  1.00 17.13           C  
ATOM   4384  O   VAL B 299      25.883 -27.788  38.403  1.00 19.18           O  
ATOM   4385  CB  VAL B 299      23.285 -28.193  39.665  1.00 15.07           C  
ATOM   4386  CG1 VAL B 299      23.335 -29.718  39.639  1.00 10.81           C  
ATOM   4387  CG2 VAL B 299      22.009 -27.731  40.362  1.00 15.35           C  
ATOM   4388  N   LYS B 300      26.738 -28.529  40.369  1.00 18.68           N  
ATOM   4389  CA  LYS B 300      28.052 -28.906  39.874  1.00 18.68           C  
ATOM   4390  C   LYS B 300      28.080 -30.309  39.273  1.00 20.73           C  
ATOM   4391  O   LYS B 300      27.352 -31.198  39.720  1.00 18.75           O  
ATOM   4392  CB  LYS B 300      29.067 -28.825  41.013  1.00 21.00           C  
ATOM   4393  CG  LYS B 300      29.195 -27.434  41.626  1.00 24.88           C  
ATOM   4394  CD  LYS B 300      30.108 -27.446  42.835  1.00 25.23           C  
ATOM   4395  CE  LYS B 300      29.491 -28.241  43.975  1.00 28.19           C  
ATOM   4396  NZ  LYS B 300      30.425 -28.385  45.130  1.00 33.46           N1+
ATOM   4397  N   LYS B 301      28.929 -30.487  38.261  1.00 27.89           N  
ATOM   4398  CA  LYS B 301      29.290 -31.804  37.756  1.00 26.29           C  
ATOM   4399  C   LYS B 301      30.016 -32.553  38.859  1.00 24.32           C  
ATOM   4400  O   LYS B 301      30.458 -31.951  39.834  1.00 26.27           O  
ATOM   4401  CB  LYS B 301      30.227 -31.690  36.554  1.00 32.11           C  
ATOM   4402  CG  LYS B 301      29.595 -31.210  35.250  1.00 38.34           C  
ATOM   4403  CD  LYS B 301      30.641 -31.206  34.138  1.00 46.98           C  
ATOM   4404  CE  LYS B 301      30.101 -30.666  32.822  1.00 56.06           C  
ATOM   4405  NZ  LYS B 301      29.079 -31.573  32.222  1.00 61.14           N1+
ATOM   4406  N   PRO B 302      30.144 -33.873  38.719  1.00 22.90           N  
ATOM   4407  CA  PRO B 302      30.878 -34.613  39.753  1.00 24.55           C  
ATOM   4408  C   PRO B 302      32.306 -34.105  39.938  1.00 22.03           C  
ATOM   4409  O   PRO B 302      32.842 -34.225  41.038  1.00 24.61           O  
ATOM   4410  CB  PRO B 302      30.871 -36.055  39.229  1.00 21.55           C  
ATOM   4411  CG  PRO B 302      29.644 -36.127  38.370  1.00 22.64           C  
ATOM   4412  CD  PRO B 302      29.532 -34.768  37.721  1.00 24.98           C  
ATOM   4413  N   ASP B 303      32.906 -33.521  38.903  1.00 22.04           N  
ATOM   4414  CA  ASP B 303      34.282 -33.032  39.030  1.00 28.53           C  
ATOM   4415  C   ASP B 303      34.365 -31.659  39.707  1.00 31.87           C  
ATOM   4416  O   ASP B 303      35.449 -31.095  39.821  1.00 31.29           O  
ATOM   4417  CB  ASP B 303      35.023 -33.036  37.681  1.00 36.38           C  
ATOM   4418  CG  ASP B 303      34.488 -31.994  36.696  1.00 44.53           C  
ATOM   4419  OD1 ASP B 303      33.809 -31.034  37.127  1.00 42.63           O  
ATOM   4420  OD2 ASP B 303      34.766 -32.134  35.481  1.00 45.70           O1-
ATOM   4421  N   GLY B 304      33.214 -31.114  40.111  1.00 31.34           N  
ATOM   4422  CA  GLY B 304      33.153 -29.874  40.877  1.00 29.72           C  
ATOM   4423  C   GLY B 304      33.022 -28.602  40.056  1.00 31.56           C  
ATOM   4424  O   GLY B 304      33.022 -27.497  40.599  1.00 33.30           O  
ATOM   4425  N   THR B 305      32.891 -28.755  38.744  1.00 28.14           N  
ATOM   4426  CA  THR B 305      32.828 -27.617  37.839  1.00 28.25           C  
ATOM   4427  C   THR B 305      31.412 -27.335  37.343  1.00 31.58           C  
ATOM   4428  O   THR B 305      30.571 -28.237  37.260  1.00 28.30           O  
ATOM   4429  CB  THR B 305      33.733 -27.825  36.616  1.00 29.67           C  
ATOM   4430  CG2 THR B 305      35.185 -28.015  37.051  1.00 30.18           C  
ATOM   4431  OG1 THR B 305      33.288 -28.979  35.888  1.00 31.16           O  
ATOM   4432  N   ILE B 306      31.151 -26.064  37.057  1.00 33.61           N  
ATOM   4433  CA  ILE B 306      29.895 -25.645  36.456  1.00 41.30           C  
ATOM   4434  C   ILE B 306      30.145 -25.061  35.070  1.00 47.51           C  
ATOM   4435  O   ILE B 306      30.857 -24.066  34.931  1.00 44.28           O  
ATOM   4436  CB  ILE B 306      29.174 -24.600  37.312  1.00 40.56           C  
ATOM   4437  CG1 ILE B 306      29.000 -25.110  38.740  1.00 40.55           C  
ATOM   4438  CG2 ILE B 306      27.820 -24.269  36.708  1.00 37.04           C  
ATOM   4439  CD1 ILE B 306      28.283 -24.136  39.629  1.00 42.63           C  
ATOM   4440  N   PRO B 307      29.569 -25.689  34.035  1.00 56.36           N  
ATOM   4441  CA  PRO B 307      29.803 -25.204  32.675  1.00 63.41           C  
ATOM   4442  C   PRO B 307      29.257 -23.794  32.500  1.00 69.87           C  
ATOM   4443  O   PRO B 307      28.079 -23.548  32.806  1.00 64.48           O  
ATOM   4444  CB  PRO B 307      28.999 -26.185  31.817  1.00 63.06           C  
ATOM   4445  CG  PRO B 307      27.907 -26.660  32.720  1.00 59.97           C  
ATOM   4446  CD  PRO B 307      28.535 -26.737  34.083  1.00 57.53           C  
ATOM   4447  N   GLY B 308      30.104 -22.892  32.003  1.00 74.75           N  
ATOM   4448  CA  GLY B 308      29.685 -21.548  31.648  1.00 75.99           C  
ATOM   4449  C   GLY B 308      29.103 -20.726  32.784  1.00 74.89           C  
ATOM   4450  O   GLY B 308      27.968 -20.256  32.700  1.00 73.12           O  
ATOM   4451  N   TYR B 309      29.873 -20.564  33.855  1.00 73.20           N  
ATOM   4452  CA  TYR B 309      29.466 -19.711  34.970  1.00 68.16           C  
ATOM   4453  C   TYR B 309      30.690 -19.129  35.680  1.00 73.84           C  
ATOM   4454  O   TYR B 309      31.705 -19.811  35.806  1.00 72.46           O  
ATOM   4455  CB  TYR B 309      28.599 -20.504  35.959  1.00 53.16           C  
ATOM   4456  CG  TYR B 309      28.600 -19.936  37.361  1.00 40.03           C  
ATOM   4457  CD1 TYR B 309      27.829 -18.820  37.679  1.00 32.99           C  
ATOM   4458  CD2 TYR B 309      29.386 -20.501  38.362  1.00 34.82           C  
ATOM   4459  CE1 TYR B 309      27.835 -18.285  38.955  1.00 34.05           C  
ATOM   4460  CE2 TYR B 309      29.400 -19.976  39.653  1.00 37.47           C  
ATOM   4461  CZ  TYR B 309      28.618 -18.866  39.945  1.00 40.29           C  
ATOM   4462  OH  TYR B 309      28.616 -18.329  41.219  1.00 39.50           O  
ATOM   4463  N   ASP B 310      30.598 -17.880  36.147  1.00 80.01           N  
ATOM   4464  CA  ASP B 310      31.701 -17.272  36.895  1.00 82.97           C  
ATOM   4465  C   ASP B 310      31.229 -16.671  38.218  1.00 81.55           C  
ATOM   4466  O   ASP B 310      30.276 -15.886  38.252  1.00 83.48           O  
ATOM   4467  CB  ASP B 310      32.347 -16.181  36.035  1.00 87.48           C  
ATOM   4468  CG  ASP B 310      31.483 -15.792  34.845  1.00 88.95           C  
ATOM   4469  OD1 ASP B 310      32.056 -15.506  33.775  1.00 88.28           O  
ATOM   4470  OD2 ASP B 310      30.237 -15.781  34.980  1.00 89.84           O1-
ATOM   4471  N   PRO B 311      31.949 -17.000  39.307  1.00 79.22           N  
ATOM   4472  CA  PRO B 311      31.598 -16.695  40.706  1.00 78.98           C  
ATOM   4473  C   PRO B 311      31.783 -15.266  41.245  1.00 82.04           C  
ATOM   4474  O   PRO B 311      31.000 -14.873  42.110  1.00 80.99           O  
ATOM   4475  CB  PRO B 311      32.454 -17.685  41.513  1.00 75.14           C  
ATOM   4476  CG  PRO B 311      33.607 -17.991  40.636  1.00 76.63           C  
ATOM   4477  CD  PRO B 311      33.107 -17.906  39.217  1.00 78.11           C  
ATOM   4478  N   HIS B 312      32.764 -14.509  40.762  1.00 87.31           N  
ATOM   4479  CA  HIS B 312      33.098 -13.229  41.401  1.00 93.24           C  
ATOM   4480  C   HIS B 312      32.417 -12.007  40.782  1.00 87.80           C  
ATOM   4481  O   HIS B 312      32.685 -10.868  41.174  1.00 87.30           O  
ATOM   4482  CB  HIS B 312      34.616 -13.027  41.479  1.00100.34           C  
ATOM   4483  CG  HIS B 312      35.300 -13.972  42.419  1.00104.12           C  
ATOM   4484  CD2 HIS B 312      35.723 -13.812  43.696  1.00104.89           C  
ATOM   4485  ND1 HIS B 312      35.611 -15.269  42.073  1.00105.11           N  
ATOM   4486  CE1 HIS B 312      36.201 -15.866  43.092  1.00105.71           C  
ATOM   4487  NE2 HIS B 312      36.282 -15.004  44.090  1.00105.29           N  
ATOM   4488  N   ARG B 313      31.527 -12.256  39.828  1.00 80.40           N  
ATOM   4489  CA  ARG B 313      30.788 -11.195  39.176  1.00 72.94           C  
ATOM   4490  C   ARG B 313      30.006 -10.365  40.192  1.00 64.02           C  
ATOM   4491  O   ARG B 313      29.587 -10.867  41.239  1.00 64.48           O  
ATOM   4492  CB  ARG B 313      29.822 -11.792  38.151  1.00 77.83           C  
ATOM   4493  CG  ARG B 313      30.377 -11.932  36.744  1.00 84.22           C  
ATOM   4494  CD  ARG B 313      29.600 -11.044  35.774  1.00 92.07           C  
ATOM   4495  NE  ARG B 313      29.187 -11.758  34.565  1.00 98.77           N  
ATOM   4496  CZ  ARG B 313      27.988 -12.311  34.382  1.00102.04           C  
ATOM   4497  NH1 ARG B 313      27.057 -12.240  35.328  1.00103.34           N1+
ATOM   4498  NH2 ARG B 313      27.716 -12.937  33.244  1.00101.28           N  
ATOM   4499  N   HIS B 314      29.840  -9.083  39.879  1.00 48.48           N  
ATOM   4500  CA  HIS B 314      28.869  -8.240  40.555  1.00 36.80           C  
ATOM   4501  C   HIS B 314      27.671  -8.113  39.648  1.00 31.30           C  
ATOM   4502  O   HIS B 314      27.799  -8.138  38.424  1.00 32.25           O  
ATOM   4503  CB  HIS B 314      29.433  -6.852  40.838  1.00 35.75           C  
ATOM   4504  CG  HIS B 314      30.324  -6.800  42.036  1.00 34.94           C  
ATOM   4505  CD2 HIS B 314      30.049  -6.556  43.339  1.00 31.83           C  
ATOM   4506  ND1 HIS B 314      31.680  -7.035  41.966  1.00 36.26           N  
ATOM   4507  CE1 HIS B 314      32.204  -6.929  43.174  1.00 36.89           C  
ATOM   4508  NE2 HIS B 314      31.235  -6.640  44.023  1.00 32.73           N  
ATOM   4509  N   HIS B 315      26.499  -8.004  40.247  1.00 29.69           N  
ATOM   4510  CA  HIS B 315      25.288  -7.802  39.479  1.00 37.01           C  
ATOM   4511  C   HIS B 315      24.542  -6.611  40.081  1.00 35.64           C  
ATOM   4512  O   HIS B 315      24.219  -6.613  41.270  1.00 37.58           O  
ATOM   4513  CB  HIS B 315      24.438  -9.084  39.490  1.00 44.38           C  
ATOM   4514  CG  HIS B 315      23.381  -9.121  38.428  1.00 53.23           C  
ATOM   4515  CD2 HIS B 315      22.113  -9.596  38.447  1.00 52.89           C  
ATOM   4516  ND1 HIS B 315      23.584  -8.626  37.156  1.00 60.22           N  
ATOM   4517  CE1 HIS B 315      22.486  -8.792  36.439  1.00 59.12           C  
ATOM   4518  NE2 HIS B 315      21.579  -9.380  37.198  1.00 55.16           N  
ATOM   4519  N   HIS B 316      24.297  -5.583  39.271  1.00 32.10           N  
ATOM   4520  CA  HIS B 316      23.628  -4.376  39.753  1.00 26.48           C  
ATOM   4521  C   HIS B 316      24.305  -3.817  41.009  1.00 24.30           C  
ATOM   4522  O   HIS B 316      23.647  -3.261  41.888  1.00 21.03           O  
ATOM   4523  CB  HIS B 316      22.147  -4.646  40.042  1.00 25.42           C  
ATOM   4524  CG  HIS B 316      21.362  -5.080  38.843  1.00 34.79           C  
ATOM   4525  CD2 HIS B 316      20.885  -6.295  38.481  1.00 37.70           C  
ATOM   4526  ND1 HIS B 316      20.974  -4.208  37.848  1.00 38.85           N  
ATOM   4527  CE1 HIS B 316      20.297  -4.866  36.924  1.00 39.97           C  
ATOM   4528  NE2 HIS B 316      20.229  -6.135  37.284  1.00 39.89           N  
ATOM   4529  N   GLY B 317      25.620  -3.981  41.096  1.00 23.52           N  
ATOM   4530  CA  GLY B 317      26.378  -3.347  42.154  1.00 21.81           C  
ATOM   4531  C   GLY B 317      26.633  -4.216  43.365  1.00 21.49           C  
ATOM   4532  O   GLY B 317      27.286  -3.773  44.311  1.00 24.38           O  
ATOM   4533  N   ALA B 318      26.134  -5.449  43.349  1.00 17.64           N  
ATOM   4534  CA  ALA B 318      26.256  -6.310  44.526  1.00 21.81           C  
ATOM   4535  C   ALA B 318      26.775  -7.722  44.234  1.00 29.11           C  
ATOM   4536  O   ALA B 318      26.498  -8.300  43.181  1.00 30.10           O  
ATOM   4537  CB  ALA B 318      24.941  -6.368  45.280  1.00 17.46           C  
ATOM   4538  N   ALA B 319      27.531  -8.265  45.187  1.00 31.42           N  
ATOM   4539  CA  ALA B 319      28.049  -9.629  45.104  1.00 28.93           C  
ATOM   4540  C   ALA B 319      27.273 -10.573  46.025  1.00 29.54           C  
ATOM   4541  O   ALA B 319      27.034 -10.264  47.188  1.00 33.62           O  
ATOM   4542  CB  ALA B 319      29.527  -9.646  45.466  1.00 23.12           C  
ATOM   4543  N   SER B 320      26.902 -11.737  45.510  1.00 32.44           N  
ATOM   4544  CA  SER B 320      26.145 -12.712  46.297  1.00 32.07           C  
ATOM   4545  C   SER B 320      26.968 -13.427  47.373  1.00 28.93           C  
ATOM   4546  O   SER B 320      26.424 -14.196  48.160  1.00 29.45           O  
ATOM   4547  CB  SER B 320      25.506 -13.756  45.377  1.00 32.74           C  
ATOM   4548  OG  SER B 320      26.506 -14.539  44.749  1.00 35.06           O  
ATOM   4549  N   GLY B 321      28.274 -13.203  47.403  1.00 30.72           N  
ATOM   4550  CA  GLY B 321      29.102 -13.855  48.405  1.00 36.81           C  
ATOM   4551  C   GLY B 321      29.187 -15.351  48.173  1.00 36.37           C  
ATOM   4552  O   GLY B 321      28.837 -15.832  47.097  1.00 39.47           O  
ATOM   4553  N   LYS B 322      29.651 -16.101  49.165  1.00 32.97           N  
ATOM   4554  CA  LYS B 322      29.756 -17.550  48.981  1.00 36.12           C  
ATOM   4555  C   LYS B 322      28.407 -18.248  49.190  1.00 30.57           C  
ATOM   4556  O   LYS B 322      27.512 -17.695  49.827  1.00 30.05           O  
ATOM   4557  CB  LYS B 322      30.867 -18.161  49.851  1.00 45.94           C  
ATOM   4558  CG  LYS B 322      30.777 -17.854  51.336  1.00 55.56           C  
ATOM   4559  CD  LYS B 322      31.909 -18.537  52.107  1.00 60.70           C  
ATOM   4560  CE  LYS B 322      33.275 -17.966  51.735  1.00 65.46           C  
ATOM   4561  NZ  LYS B 322      33.488 -16.596  52.296  1.00 66.98           N1+
ATOM   4562  N   PRO B 323      28.248 -19.452  48.616  1.00 26.25           N  
ATOM   4563  CA  PRO B 323      26.972 -20.161  48.722  1.00 25.36           C  
ATOM   4564  C   PRO B 323      26.543 -20.353  50.166  1.00 28.14           C  
ATOM   4565  O   PRO B 323      27.392 -20.517  51.043  1.00 29.37           O  
ATOM   4566  CB  PRO B 323      27.275 -21.523  48.074  1.00 24.79           C  
ATOM   4567  CG  PRO B 323      28.318 -21.213  47.059  1.00 25.80           C  
ATOM   4568  CD  PRO B 323      29.172 -20.124  47.680  1.00 25.55           C  
ATOM   4569  N   GLU B 324      25.233 -20.330  50.397  1.00 31.51           N  
ATOM   4570  CA  GLU B 324      24.663 -20.619  51.704  1.00 31.07           C  
ATOM   4571  C   GLU B 324      24.788 -22.104  52.039  1.00 31.39           C  
ATOM   4572  O   GLU B 324      24.310 -22.954  51.281  1.00 32.24           O  
ATOM   4573  CB  GLU B 324      23.194 -20.217  51.703  1.00 37.17           C  
ATOM   4574  CG  GLU B 324      22.698 -19.761  53.040  1.00 51.75           C  
ATOM   4575  CD  GLU B 324      23.523 -18.609  53.582  1.00 63.57           C  
ATOM   4576  OE1 GLU B 324      24.410 -18.083  52.869  1.00 64.94           O  
ATOM   4577  OE2 GLU B 324      23.285 -18.227  54.738  1.00 70.42           O1-
ATOM   4578  N   LYS B 325      25.414 -22.416  53.174  1.00 29.58           N  
ATOM   4579  CA  LYS B 325      25.535 -23.807  53.612  1.00 30.56           C  
ATOM   4580  C   LYS B 325      24.145 -24.304  53.980  1.00 27.55           C  
ATOM   4581  O   LYS B 325      23.315 -23.527  54.455  1.00 28.71           O  
ATOM   4582  CB  LYS B 325      26.478 -23.929  54.815  1.00 38.96           C  
ATOM   4583  CG  LYS B 325      27.741 -23.066  54.715  1.00 54.21           C  
ATOM   4584  CD  LYS B 325      28.508 -23.020  56.051  1.00 67.11           C  
ATOM   4585  CE  LYS B 325      29.277 -21.693  56.257  1.00 72.67           C  
ATOM   4586  NZ  LYS B 325      30.573 -21.580  55.509  1.00 73.63           N1+
ATOM   4587  N   ALA B 326      23.875 -25.587  53.756  1.00 25.87           N  
ATOM   4588  CA  ALA B 326      22.569 -26.135  54.116  1.00 28.34           C  
ATOM   4589  C   ALA B 326      22.373 -26.139  55.628  1.00 35.73           C  
ATOM   4590  O   ALA B 326      23.330 -26.091  56.397  1.00 32.18           O  
ATOM   4591  CB  ALA B 326      22.372 -27.535  53.546  1.00 27.41           C  
ATOM   4592  N   GLU B 327      21.115 -26.194  56.043  1.00 44.17           N  
ATOM   4593  CA  GLU B 327      20.766 -26.068  57.446  1.00 48.11           C  
ATOM   4594  C   GLU B 327      20.769 -27.408  58.170  1.00 43.13           C  
ATOM   4595  O   GLU B 327      20.115 -28.354  57.742  1.00 41.88           O  
ATOM   4596  CB  GLU B 327      19.391 -25.406  57.566  1.00 56.12           C  
ATOM   4597  CG  GLU B 327      19.321 -24.038  56.912  1.00 60.74           C  
ATOM   4598  CD  GLU B 327      17.941 -23.414  56.995  1.00 63.74           C  
ATOM   4599  OE1 GLU B 327      17.129 -23.680  56.088  1.00 60.51           O  
ATOM   4600  OE2 GLU B 327      17.674 -22.654  57.959  1.00 66.18           O1-
ATOM   4601  N   LYS B 328      21.518 -27.492  59.263  1.00 42.70           N  
ATOM   4602  CA  LYS B 328      21.415 -28.649  60.142  1.00 41.96           C  
ATOM   4603  C   LYS B 328      20.187 -28.457  61.021  1.00 34.69           C  
ATOM   4604  O   LYS B 328      20.087 -27.455  61.726  1.00 33.48           O  
ATOM   4605  CB  LYS B 328      22.655 -28.773  61.025  1.00 50.30           C  
ATOM   4606  CG  LYS B 328      23.935 -28.249  60.399  1.00 62.34           C  
ATOM   4607  CD  LYS B 328      25.081 -29.249  60.561  1.00 70.16           C  
ATOM   4608  CE  LYS B 328      26.373 -28.749  59.921  1.00 72.69           C  
ATOM   4609  NZ  LYS B 328      27.421 -29.810  59.869  1.00 72.63           N1+
ATOM   4610  N   PRO B 329      19.239 -29.407  60.975  1.00 34.33           N  
ATOM   4611  CA  PRO B 329      18.049 -29.333  61.838  1.00 35.12           C  
ATOM   4612  C   PRO B 329      18.477 -29.197  63.294  1.00 42.53           C  
ATOM   4613  O   PRO B 329      19.479 -29.798  63.684  1.00 46.93           O  
ATOM   4614  CB  PRO B 329      17.368 -30.688  61.624  1.00 31.21           C  
ATOM   4615  CG  PRO B 329      17.839 -31.146  60.282  1.00 32.54           C  
ATOM   4616  CD  PRO B 329      19.242 -30.611  60.125  1.00 34.08           C  
ATOM   4617  N   ALA B 330      17.742 -28.421  64.083  1.00 43.98           N  
ATOM   4618  CA  ALA B 330      18.135 -28.169  65.466  1.00 40.51           C  
ATOM   4619  C   ALA B 330      18.329 -29.476  66.219  1.00 47.79           C  
ATOM   4620  O   ALA B 330      17.443 -30.333  66.227  1.00 49.56           O  
ATOM   4621  CB  ALA B 330      17.102 -27.316  66.161  1.00 34.26           C  
ATOM   4622  N   GLY B 331      19.493 -29.628  66.846  1.00 48.10           N  
ATOM   4623  CA  GLY B 331      19.767 -30.806  67.648  1.00 47.46           C  
ATOM   4624  C   GLY B 331      19.189 -30.664  69.042  1.00 47.32           C  
ATOM   4625  O   GLY B 331      18.533 -31.576  69.550  1.00 53.40           O  
TER   
HETATM 4626 CU    CU C   1       9.552 -17.539  32.995  1.00 16.86          CU  
HETATM 4627  O1  OXY C   3     -18.502 -12.496  37.875  1.00  9.34           O  
HETATM 4628  O2  OXY C   3     -19.099 -13.338  37.619  1.00  7.95           O  
HETATM 4629 CU    CU C   9      -6.621  -8.708  36.570  1.00 20.33          CU  
HETATM 4630 CU    CU C  10     -18.810 -11.667  35.555  1.00 18.53          CU  
ATOM   4631  N   PRO C  33     -15.818 -43.470  21.715  1.00 66.34           N  
ATOM   4632  CA  PRO C  33     -15.502 -42.067  21.426  1.00 65.23           C  
ATOM   4633  C   PRO C  33     -14.379 -41.526  22.326  1.00 61.56           C  
ATOM   4634  O   PRO C  33     -13.762 -42.334  23.027  1.00 57.88           O  
ATOM   4635  CB  PRO C  33     -16.833 -41.361  21.700  1.00 66.05           C  
ATOM   4636  CG  PRO C  33     -17.879 -42.375  21.280  1.00 69.04           C  
ATOM   4637  CD  PRO C  33     -17.265 -43.745  21.595  1.00 68.28           C  
ATOM   4638  N   ALA C  34     -14.165 -40.201  22.338  1.00 57.56           N  
ATOM   4639  CA  ALA C  34     -13.053 -39.539  23.070  1.00 47.49           C  
ATOM   4640  C   ALA C  34     -11.593 -39.814  22.652  1.00 38.60           C  
ATOM   4641  O   ALA C  34     -10.938 -40.679  23.226  1.00 39.18           O  
ATOM   4642  CB  ALA C  34     -13.212 -39.683  24.573  1.00 47.85           C  
ATOM   4643  N   LYS C  35     -11.126 -39.138  21.600  1.00 31.69           N  
ATOM   4644  CA  LYS C  35      -9.716 -39.211  21.173  1.00 31.19           C  
ATOM   4645  C   LYS C  35      -8.732 -38.944  22.315  1.00 27.94           C  
ATOM   4646  O   LYS C  35      -8.922 -38.018  23.112  1.00 27.40           O  
ATOM   4647  CB  LYS C  35      -9.416 -38.218  20.038  1.00 37.82           C  
ATOM   4648  CG  LYS C  35     -10.509 -38.027  18.971  1.00 49.46           C  
ATOM   4649  CD  LYS C  35     -11.067 -39.346  18.403  1.00 58.58           C  
ATOM   4650  CE  LYS C  35     -10.054 -40.113  17.551  1.00 65.70           C  
ATOM   4651  NZ  LYS C  35      -9.944 -39.606  16.151  1.00 67.72           N1+
ATOM   4652  N   THR C  36      -7.674 -39.746  22.383  1.00 22.61           N  
ATOM   4653  CA  THR C  36      -6.647 -39.572  23.417  1.00 24.61           C  
ATOM   4654  C   THR C  36      -5.244 -39.539  22.820  1.00 25.95           C  
ATOM   4655  O   THR C  36      -5.024 -40.079  21.740  1.00 31.27           O  
ATOM   4656  CB  THR C  36      -6.706 -40.686  24.474  1.00 25.74           C  
ATOM   4657  CG2 THR C  36      -8.058 -40.680  25.165  1.00 21.47           C  
ATOM   4658  OG1 THR C  36      -6.482 -41.961  23.849  1.00 28.69           O  
ATOM   4659  N   ALA C  37      -4.301 -38.912  23.527  1.00 23.20           N  
ATOM   4660  CA  ALA C  37      -2.932 -38.734  23.024  1.00 18.42           C  
ATOM   4661  C   ALA C  37      -2.168 -40.055  22.963  1.00 21.49           C  
ATOM   4662  O   ALA C  37      -2.277 -40.879  23.871  1.00 23.39           O  
ATOM   4663  CB  ALA C  37      -2.163 -37.706  23.882  1.00 15.40           C  
ATOM   4664  N   PRO C  38      -1.387 -40.257  21.892  1.00 25.37           N  
ATOM   4665  CA  PRO C  38      -0.607 -41.486  21.735  1.00 24.73           C  
ATOM   4666  C   PRO C  38       0.688 -41.349  22.507  1.00 28.93           C  
ATOM   4667  O   PRO C  38       0.934 -40.299  23.105  1.00 29.01           O  
ATOM   4668  CB  PRO C  38      -0.290 -41.492  20.242  1.00 23.93           C  
ATOM   4669  CG  PRO C  38      -0.101 -40.044  19.930  1.00 25.31           C  
ATOM   4670  CD  PRO C  38      -1.122 -39.303  20.796  1.00 24.11           C  
ATOM   4671  N   ALA C  39       1.513 -42.386  22.485  1.00 29.03           N  
ATOM   4672  CA  ALA C  39       2.815 -42.325  23.130  1.00 24.51           C  
ATOM   4673  C   ALA C  39       3.733 -41.387  22.365  1.00 22.97           C  
ATOM   4674  O   ALA C  39       3.644 -41.278  21.145  1.00 24.61           O  
ATOM   4675  CB  ALA C  39       3.424 -43.706  23.198  1.00 27.99           C  
ATOM   4676  N   GLY C  40       4.621 -40.716  23.089  1.00 23.06           N  
ATOM   4677  CA  GLY C  40       5.604 -39.833  22.487  1.00 22.14           C  
ATOM   4678  C   GLY C  40       6.889 -40.591  22.231  1.00 25.04           C  
ATOM   4679  O   GLY C  40       6.885 -41.820  22.188  1.00 22.75           O  
ATOM   4680  N   GLY C  41       8.003 -39.878  22.127  1.00 25.64           N  
ATOM   4681  CA  GLY C  41       9.252 -40.515  21.770  1.00 22.82           C  
ATOM   4682  C   GLY C  41       9.803 -40.170  20.400  1.00 25.68           C  
ATOM   4683  O   GLY C  41      10.810 -40.737  19.979  1.00 27.03           O  
ATOM   4684  N   GLU C  42       9.163 -39.241  19.700  1.00 26.54           N  
ATOM   4685  CA  GLU C  42       9.657 -38.823  18.388  1.00 30.49           C  
ATOM   4686  C   GLU C  42      10.563 -37.601  18.489  1.00 29.80           C  
ATOM   4687  O   GLU C  42      10.381 -36.748  19.375  1.00 25.66           O  
ATOM   4688  CB  GLU C  42       8.510 -38.481  17.452  1.00 40.58           C  
ATOM   4689  CG  GLU C  42       7.439 -39.526  17.334  1.00 55.60           C  
ATOM   4690  CD  GLU C  42       6.432 -39.161  16.260  1.00 69.91           C  
ATOM   4691  OE1 GLU C  42       6.375 -37.967  15.876  1.00 71.76           O  
ATOM   4692  OE2 GLU C  42       5.709 -40.066  15.789  1.00 77.22           O1-
ATOM   4693  N   VAL C  43      11.546 -37.524  17.595  1.00 21.92           N  
ATOM   4694  CA  VAL C  43      12.338 -36.311  17.448  1.00 21.96           C  
ATOM   4695  C   VAL C  43      11.706 -35.386  16.415  1.00 26.67           C  
ATOM   4696  O   VAL C  43      11.554 -35.748  15.249  1.00 25.92           O  
ATOM   4697  CB  VAL C  43      13.785 -36.608  17.060  1.00 26.29           C  
ATOM   4698  CG1 VAL C  43      14.586 -35.301  16.959  1.00 22.54           C  
ATOM   4699  CG2 VAL C  43      14.418 -37.567  18.074  1.00 24.44           C  
ATOM   4700  N   LYS C  44      11.339 -34.188  16.857  1.00 25.34           N  
ATOM   4701  CA  LYS C  44      10.627 -33.232  16.021  1.00 21.36           C  
ATOM   4702  C   LYS C  44      11.452 -31.975  15.835  1.00 19.96           C  
ATOM   4703  O   LYS C  44      12.344 -31.681  16.624  1.00 26.56           O  
ATOM   4704  CB  LYS C  44       9.269 -32.883  16.643  1.00 27.95           C  
ATOM   4705  CG  LYS C  44       8.245 -34.014  16.573  1.00 32.24           C  
ATOM   4706  CD  LYS C  44       7.077 -33.808  17.532  1.00 38.33           C  
ATOM   4707  CE  LYS C  44       6.038 -34.925  17.374  1.00 43.35           C  
ATOM   4708  NZ  LYS C  44       4.963 -34.904  18.406  1.00 40.76           N1+
ATOM   4709  N   ARG C  45      11.140 -31.229  14.786  1.00 20.66           N  
ATOM   4710  CA  ARG C  45      11.923 -30.074  14.399  1.00 23.55           C  
ATOM   4711  C   ARG C  45      10.974 -28.997  13.887  1.00 25.42           C  
ATOM   4712  O   ARG C  45      10.049 -29.290  13.136  1.00 33.49           O  
ATOM   4713  CB  ARG C  45      12.907 -30.492  13.295  1.00 32.05           C  
ATOM   4714  CG  ARG C  45      14.126 -29.597  13.114  1.00 39.97           C  
ATOM   4715  CD  ARG C  45      15.375 -30.406  12.708  1.00 46.06           C  
ATOM   4716  NE  ARG C  45      16.607 -29.788  13.216  1.00 50.46           N  
ATOM   4717  CZ  ARG C  45      17.567 -30.432  13.881  1.00 53.65           C  
ATOM   4718  NH1 ARG C  45      17.467 -31.738  14.117  1.00 53.12           N1+
ATOM   4719  NH2 ARG C  45      18.636 -29.767  14.307  1.00 56.12           N  
ATOM   4720  N   ILE C  46      11.183 -27.754  14.302  1.00 24.94           N  
ATOM   4721  CA  ILE C  46      10.431 -26.635  13.744  1.00 23.44           C  
ATOM   4722  C   ILE C  46      11.314 -25.407  13.554  1.00 25.32           C  
ATOM   4723  O   ILE C  46      12.431 -25.347  14.071  1.00 26.57           O  
ATOM   4724  CB  ILE C  46       9.252 -26.213  14.637  1.00 25.83           C  
ATOM   4725  CG1 ILE C  46       9.760 -25.770  16.016  1.00 27.81           C  
ATOM   4726  CG2 ILE C  46       8.200 -27.316  14.727  1.00 26.78           C  
ATOM   4727  CD1 ILE C  46       8.713 -25.044  16.849  1.00 27.44           C  
ATOM   4728  N   LYS C  47      10.797 -24.429  12.814  1.00 26.92           N  
ATOM   4729  CA  LYS C  47      11.434 -23.121  12.698  1.00 29.27           C  
ATOM   4730  C   LYS C  47      10.641 -22.142  13.554  1.00 28.86           C  
ATOM   4731  O   LYS C  47       9.419 -22.257  13.670  1.00 28.32           O  
ATOM   4732  CB  LYS C  47      11.417 -22.628  11.248  1.00 33.86           C  
ATOM   4733  CG  LYS C  47      11.915 -23.620  10.219  1.00 41.67           C  
ATOM   4734  CD  LYS C  47      13.401 -23.449   9.947  1.00 50.08           C  
ATOM   4735  CE  LYS C  47      13.658 -22.790   8.596  1.00 55.28           C  
ATOM   4736  NZ  LYS C  47      13.628 -23.770   7.464  1.00 56.55           N1+
ATOM   4737  N   LEU C  48      11.329 -21.178  14.153  1.00 26.42           N  
ATOM   4738  CA  LEU C  48      10.657 -20.121  14.891  1.00 23.59           C  
ATOM   4739  C   LEU C  48      11.440 -18.841  14.664  1.00 21.54           C  
ATOM   4740  O   LEU C  48      12.670 -18.860  14.635  1.00 19.58           O  
ATOM   4741  CB  LEU C  48      10.583 -20.451  16.388  1.00 18.11           C  
ATOM   4742  CG  LEU C  48       9.698 -19.571  17.281  1.00 18.13           C  
ATOM   4743  CD1 LEU C  48       8.215 -19.857  17.027  1.00 17.55           C  
ATOM   4744  CD2 LEU C  48      10.011 -19.767  18.770  1.00 17.24           C  
ATOM   4745  N   TYR C  49      10.723 -17.735  14.489  1.00 17.84           N  
ATOM   4746  CA  TYR C  49      11.352 -16.438  14.281  1.00 20.85           C  
ATOM   4747  C   TYR C  49      10.837 -15.423  15.298  1.00 21.94           C  
ATOM   4748  O   TYR C  49       9.663 -15.463  15.686  1.00 24.25           O  
ATOM   4749  CB  TYR C  49      11.050 -15.922  12.874  1.00 20.41           C  
ATOM   4750  CG  TYR C  49      11.388 -16.877  11.741  1.00 19.40           C  
ATOM   4751  CD1 TYR C  49      12.583 -16.755  11.044  1.00 20.90           C  
ATOM   4752  CD2 TYR C  49      10.503 -17.872  11.351  1.00 21.06           C  
ATOM   4753  CE1 TYR C  49      12.898 -17.594  10.000  1.00 25.56           C  
ATOM   4754  CE2 TYR C  49      10.806 -18.727  10.299  1.00 29.22           C  
ATOM   4755  CZ  TYR C  49      12.013 -18.579   9.628  1.00 30.26           C  
ATOM   4756  OH  TYR C  49      12.344 -19.407   8.583  1.00 29.48           O  
ATOM   4757  N   ALA C  50      11.712 -14.523  15.738  1.00 16.43           N  
ATOM   4758  CA  ALA C  50      11.275 -13.389  16.539  1.00 19.00           C  
ATOM   4759  C   ALA C  50      11.259 -12.195  15.609  1.00 24.95           C  
ATOM   4760  O   ALA C  50      12.198 -12.000  14.849  1.00 25.73           O  
ATOM   4761  CB  ALA C  50      12.217 -13.150  17.704  1.00 19.29           C  
ATOM   4762  N   GLU C  51      10.188 -11.410  15.629  1.00 26.93           N  
ATOM   4763  CA  GLU C  51      10.150 -10.227  14.774  1.00 26.36           C  
ATOM   4764  C   GLU C  51       9.417  -9.053  15.399  1.00 24.93           C  
ATOM   4765  O   GLU C  51       8.581  -9.228  16.285  1.00 24.71           O  
ATOM   4766  CB  GLU C  51       9.569 -10.555  13.398  1.00 31.67           C  
ATOM   4767  CG  GLU C  51       8.077 -10.733  13.364  1.00 38.84           C  
ATOM   4768  CD  GLU C  51       7.607 -11.360  12.059  1.00 43.80           C  
ATOM   4769  OE1 GLU C  51       6.401 -11.242  11.734  1.00 42.25           O  
ATOM   4770  OE2 GLU C  51       8.450 -11.971  11.363  1.00 46.12           O1-
ATOM   4771  N   ARG C  52       9.760  -7.847  14.950  1.00 19.50           N  
ATOM   4772  CA  ARG C  52       9.069  -6.657  15.409  1.00 20.48           C  
ATOM   4773  C   ARG C  52       7.663  -6.614  14.819  1.00 21.74           C  
ATOM   4774  O   ARG C  52       7.439  -7.006  13.672  1.00 26.14           O  
ATOM   4775  CB  ARG C  52       9.854  -5.388  15.051  1.00 19.48           C  
ATOM   4776  CG  ARG C  52      11.169  -5.235  15.819  1.00 18.17           C  
ATOM   4777  CD  ARG C  52      11.692  -3.805  15.751  1.00 17.44           C  
ATOM   4778  NE  ARG C  52      12.924  -3.653  16.511  1.00 19.54           N  
ATOM   4779  CZ  ARG C  52      12.976  -3.293  17.791  1.00 19.97           C  
ATOM   4780  NH1 ARG C  52      11.857  -3.026  18.468  1.00 17.43           N1+
ATOM   4781  NH2 ARG C  52      14.151  -3.200  18.392  1.00 19.12           N  
ATOM   4782  N   LEU C  53       6.715  -6.155  15.624  1.00 18.28           N  
ATOM   4783  CA  LEU C  53       5.336  -6.023  15.199  1.00 23.44           C  
ATOM   4784  C   LEU C  53       4.964  -4.560  15.320  1.00 25.57           C  
ATOM   4785  O   LEU C  53       5.796  -3.727  15.677  1.00 29.36           O  
ATOM   4786  CB  LEU C  53       4.435  -6.888  16.082  1.00 25.23           C  
ATOM   4787  CG  LEU C  53       4.632  -8.383  15.855  1.00 25.46           C  
ATOM   4788  CD1 LEU C  53       3.807  -9.198  16.840  1.00 29.27           C  
ATOM   4789  CD2 LEU C  53       4.279  -8.742  14.412  1.00 19.57           C  
ATOM   4790  N   GLY C  54       3.721  -4.223  15.029  1.00 28.86           N  
ATOM   4791  CA  GLY C  54       3.337  -2.826  15.128  1.00 35.71           C  
ATOM   4792  C   GLY C  54       3.524  -2.234  16.522  1.00 37.76           C  
ATOM   4793  O   GLY C  54       3.386  -2.927  17.538  1.00 32.95           O  
ATOM   4794  N   GLY C  55       3.862  -0.949  16.565  1.00 36.77           N  
ATOM   4795  CA  GLY C  55       3.722  -0.168  17.777  1.00 32.01           C  
ATOM   4796  C   GLY C  55       4.549  -0.622  18.957  1.00 30.78           C  
ATOM   4797  O   GLY C  55       4.059  -0.689  20.076  1.00 27.64           O  
ATOM   4798  N   GLY C  56       5.813  -0.925  18.705  1.00 29.12           N  
ATOM   4799  CA  GLY C  56       6.724  -1.292  19.766  1.00 22.29           C  
ATOM   4800  C   GLY C  56       6.623  -2.729  20.236  1.00 26.65           C  
ATOM   4801  O   GLY C  56       7.306  -3.126  21.185  1.00 26.55           O  
ATOM   4802  N   GLN C  57       5.779  -3.530  19.599  1.00 19.76           N  
ATOM   4803  CA  GLN C  57       5.668  -4.911  20.049  1.00 16.56           C  
ATOM   4804  C   GLN C  57       6.620  -5.852  19.303  1.00 22.00           C  
ATOM   4805  O   GLN C  57       7.265  -5.468  18.316  1.00 19.69           O  
ATOM   4806  CB  GLN C  57       4.216  -5.378  19.947  1.00 15.77           C  
ATOM   4807  CG  GLN C  57       3.280  -4.479  20.732  1.00 21.20           C  
ATOM   4808  CD  GLN C  57       1.857  -4.974  20.746  1.00 32.57           C  
ATOM   4809  NE2 GLN C  57       1.186  -4.890  19.599  1.00 33.63           N  
ATOM   4810  OE1 GLN C  57       1.353  -5.414  21.784  1.00 36.11           O  
ATOM   4811  N   MET C  58       6.676  -7.092  19.773  1.00 22.52           N  
ATOM   4812  CA  MET C  58       7.574  -8.098  19.228  1.00 19.83           C  
ATOM   4813  C   MET C  58       6.875  -9.415  19.430  1.00 22.29           C  
ATOM   4814  O   MET C  58       6.238  -9.620  20.475  1.00 19.20           O  
ATOM   4815  CB  MET C  58       8.898  -8.160  20.002  1.00 17.04           C  
ATOM   4816  CG  MET C  58       9.803  -6.936  19.931  1.00 20.15           C  
ATOM   4817  SD  MET C  58      11.130  -7.037  21.171  1.00 19.68           S  
ATOM   4818  CE  MET C  58      12.158  -5.653  20.662  1.00 17.03           C  
ATOM   4819  N   GLY C  59       7.036 -10.328  18.473  1.00 18.12           N  
ATOM   4820  CA  GLY C  59       6.400 -11.620  18.577  1.00 17.49           C  
ATOM   4821  C   GLY C  59       7.215 -12.745  17.974  1.00 19.39           C  
ATOM   4822  O   GLY C  59       8.188 -12.521  17.251  1.00 18.85           O  
ATOM   4823  N   TYR C  60       6.801 -13.967  18.290  1.00 17.31           N  
ATOM   4824  CA  TYR C  60       7.381 -15.169  17.723  1.00 17.41           C  
ATOM   4825  C   TYR C  60       6.460 -15.648  16.620  1.00 15.16           C  
ATOM   4826  O   TYR C  60       5.244 -15.482  16.716  1.00 14.10           O  
ATOM   4827  CB  TYR C  60       7.443 -16.268  18.766  1.00 16.41           C  
ATOM   4828  CG  TYR C  60       8.388 -16.035  19.911  1.00 18.31           C  
ATOM   4829  CD1 TYR C  60       9.761 -16.053  19.719  1.00 16.23           C  
ATOM   4830  CD2 TYR C  60       7.905 -15.858  21.202  1.00 19.39           C  
ATOM   4831  CE1 TYR C  60      10.623 -15.875  20.776  1.00 17.80           C  
ATOM   4832  CE2 TYR C  60       8.760 -15.677  22.258  1.00 18.97           C  
ATOM   4833  CZ  TYR C  60      10.115 -15.686  22.041  1.00 17.42           C  
ATOM   4834  OH  TYR C  60      10.963 -15.512  23.105  1.00 19.63           O  
ATOM   4835  N   GLY C  61       7.027 -16.236  15.573  1.00 18.92           N  
ATOM   4836  CA  GLY C  61       6.217 -16.779  14.493  1.00 20.35           C  
ATOM   4837  C   GLY C  61       6.842 -18.002  13.847  1.00 23.63           C  
ATOM   4838  O   GLY C  61       8.042 -18.261  13.997  1.00 24.39           O  
ATOM   4839  N   LEU C  62       6.014 -18.752  13.127  1.00 22.71           N  
ATOM   4840  CA  LEU C  62       6.441 -19.969  12.459  1.00 24.71           C  
ATOM   4841  C   LEU C  62       7.045 -19.668  11.090  1.00 26.77           C  
ATOM   4842  O   LEU C  62       7.677 -20.525  10.488  1.00 26.03           O  
ATOM   4843  CB  LEU C  62       5.255 -20.922  12.287  1.00 22.63           C  
ATOM   4844  CG  LEU C  62       4.642 -21.534  13.542  1.00 24.52           C  
ATOM   4845  CD1 LEU C  62       3.410 -22.359  13.166  1.00 20.24           C  
ATOM   4846  CD2 LEU C  62       5.659 -22.381  14.304  1.00 22.61           C  
ATOM   4847  N   GLU C  63       6.828 -18.454  10.594  1.00 28.52           N  
ATOM   4848  CA  GLU C  63       7.397 -18.024   9.323  1.00 31.24           C  
ATOM   4849  C   GLU C  63       7.679 -16.544   9.413  1.00 28.57           C  
ATOM   4850  O   GLU C  63       7.065 -15.849  10.217  1.00 27.27           O  
ATOM   4851  CB  GLU C  63       6.415 -18.252   8.173  1.00 33.97           C  
ATOM   4852  CG  GLU C  63       5.970 -19.685   7.981  1.00 46.12           C  
ATOM   4853  CD  GLU C  63       4.767 -19.792   7.057  1.00 53.42           C  
ATOM   4854  OE1 GLU C  63       3.710 -20.281   7.513  1.00 60.50           O  
ATOM   4855  OE2 GLU C  63       4.874 -19.381   5.882  1.00 49.93           O1-
ATOM   4856  N   LYS C  64       8.579 -16.047   8.571  1.00 28.85           N  
ATOM   4857  CA  LYS C  64       8.797 -14.608   8.505  1.00 32.02           C  
ATOM   4858  C   LYS C  64       7.493 -13.916   8.113  1.00 30.36           C  
ATOM   4859  O   LYS C  64       6.777 -14.390   7.227  1.00 26.46           O  
ATOM   4860  CB  LYS C  64       9.927 -14.264   7.533  1.00 38.99           C  
ATOM   4861  CG  LYS C  64      11.289 -14.807   7.966  1.00 45.61           C  
ATOM   4862  CD  LYS C  64      12.433 -14.250   7.131  1.00 46.54           C  
ATOM   4863  CE  LYS C  64      13.777 -14.752   7.650  1.00 48.64           C  
ATOM   4864  NZ  LYS C  64      14.928 -14.086   6.970  1.00 50.41           N1+
ATOM   4865  N   GLY C  65       7.177 -12.819   8.803  1.00 26.86           N  
ATOM   4866  CA  GLY C  65       5.951 -12.073   8.569  1.00 24.38           C  
ATOM   4867  C   GLY C  65       4.713 -12.648   9.248  1.00 30.56           C  
ATOM   4868  O   GLY C  65       3.647 -12.040   9.212  1.00 33.25           O  
ATOM   4869  N   LYS C  66       4.837 -13.846   9.811  1.00 32.52           N  
ATOM   4870  CA  LYS C  66       3.701 -14.538  10.438  1.00 35.00           C  
ATOM   4871  C   LYS C  66       3.633 -14.453  11.966  1.00 32.14           C  
ATOM   4872  O   LYS C  66       2.845 -15.163  12.581  1.00 32.57           O  
ATOM   4873  CB  LYS C  66       3.583 -15.999   9.969  1.00 41.57           C  
ATOM   4874  CG  LYS C  66       3.594 -16.192   8.447  1.00 48.53           C  
ATOM   4875  CD  LYS C  66       2.796 -15.109   7.722  1.00 57.48           C  
ATOM   4876  CE  LYS C  66       1.317 -15.450   7.610  1.00 64.52           C  
ATOM   4877  NZ  LYS C  66       1.074 -16.551   6.636  1.00 69.67           N1+
ATOM   4878  N   ALA C  67       4.498 -13.661  12.593  1.00 28.88           N  
ATOM   4879  CA  ALA C  67       4.524 -13.650  14.057  1.00 24.63           C  
ATOM   4880  C   ALA C  67       3.203 -13.179  14.670  1.00 25.86           C  
ATOM   4881  O   ALA C  67       2.515 -12.319  14.126  1.00 23.54           O  
ATOM   4882  CB  ALA C  67       5.699 -12.832  14.590  1.00 19.58           C  
ATOM   4883  N   THR C  68       2.863 -13.762  15.811  1.00 23.93           N  
ATOM   4884  CA  THR C  68       1.625 -13.455  16.507  1.00 24.96           C  
ATOM   4885  C   THR C  68       1.880 -13.315  18.017  1.00 22.42           C  
ATOM   4886  O   THR C  68       2.863 -13.834  18.538  1.00 23.63           O  
ATOM   4887  CB  THR C  68       0.574 -14.581  16.285  1.00 25.19           C  
ATOM   4888  CG2 THR C  68       0.252 -14.754  14.797  1.00 16.31           C  
ATOM   4889  OG1 THR C  68       1.079 -15.822  16.797  1.00 24.85           O  
ATOM   4890  N   ILE C  69       1.006 -12.583  18.697  1.00 14.17           N  
ATOM   4891  CA  ILE C  69       0.979 -12.534  20.147  1.00 10.90           C  
ATOM   4892  C   ILE C  69      -0.366 -13.068  20.629  1.00 15.03           C  
ATOM   4893  O   ILE C  69      -1.409 -12.529  20.266  1.00 16.28           O  
ATOM   4894  CB  ILE C  69       1.146 -11.095  20.661  1.00 15.44           C  
ATOM   4895  CG1 ILE C  69       2.355 -10.415  20.012  1.00 11.02           C  
ATOM   4896  CG2 ILE C  69       1.181 -11.063  22.212  1.00 12.08           C  
ATOM   4897  CD1 ILE C  69       2.511  -8.983  20.456  1.00 16.58           C  
ATOM   4898  N   PRO C  70      -0.367 -14.150  21.416  1.00 19.35           N  
ATOM   4899  CA  PRO C  70       0.771 -14.959  21.863  1.00 18.82           C  
ATOM   4900  C   PRO C  70       1.419 -15.676  20.688  1.00 15.12           C  
ATOM   4901  O   PRO C  70       0.780 -15.819  19.651  1.00 19.57           O  
ATOM   4902  CB  PRO C  70       0.120 -16.015  22.770  1.00 18.06           C  
ATOM   4903  CG  PRO C  70      -1.250 -15.513  23.069  1.00 18.98           C  
ATOM   4904  CD  PRO C  70      -1.651 -14.677  21.906  1.00 18.60           C  
ATOM   4905  N   GLY C  71       2.647 -16.151  20.862  1.00 17.10           N  
ATOM   4906  CA  GLY C  71       3.327 -16.889  19.813  1.00 18.81           C  
ATOM   4907  C   GLY C  71       2.588 -18.180  19.519  1.00 17.01           C  
ATOM   4908  O   GLY C  71       1.581 -18.467  20.157  1.00 14.90           O  
ATOM   4909  N   PRO C  72       3.075 -18.965  18.545  1.00 15.88           N  
ATOM   4910  CA  PRO C  72       2.374 -20.190  18.124  1.00 16.69           C  
ATOM   4911  C   PRO C  72       2.319 -21.258  19.222  1.00 19.35           C  
ATOM   4912  O   PRO C  72       3.263 -21.400  19.999  1.00 22.44           O  
ATOM   4913  CB  PRO C  72       3.202 -20.682  16.937  1.00 16.00           C  
ATOM   4914  CG  PRO C  72       4.542 -20.120  17.156  1.00 18.85           C  
ATOM   4915  CD  PRO C  72       4.353 -18.785  17.843  1.00 12.41           C  
ATOM   4916  N   LEU C  73       1.207 -21.981  19.302  1.00 18.80           N  
ATOM   4917  CA  LEU C  73       1.088 -23.079  20.252  1.00 18.31           C  
ATOM   4918  C   LEU C  73       2.038 -24.204  19.873  1.00 22.48           C  
ATOM   4919  O   LEU C  73       2.030 -24.680  18.737  1.00 25.19           O  
ATOM   4920  CB  LEU C  73      -0.343 -23.617  20.282  1.00 20.08           C  
ATOM   4921  CG  LEU C  73      -0.547 -24.945  21.035  1.00 22.26           C  
ATOM   4922  CD1 LEU C  73      -0.137 -24.851  22.521  1.00 18.89           C  
ATOM   4923  CD2 LEU C  73      -1.987 -25.399  20.901  1.00 20.09           C  
ATOM   4924  N   ILE C  74       2.865 -24.628  20.816  1.00 19.84           N  
ATOM   4925  CA  ILE C  74       3.699 -25.799  20.586  1.00 19.50           C  
ATOM   4926  C   ILE C  74       3.165 -26.971  21.408  1.00 20.46           C  
ATOM   4927  O   ILE C  74       2.973 -26.857  22.622  1.00 25.78           O  
ATOM   4928  CB  ILE C  74       5.171 -25.515  20.923  1.00 19.97           C  
ATOM   4929  CG1 ILE C  74       5.747 -24.512  19.918  1.00 20.71           C  
ATOM   4930  CG2 ILE C  74       5.985 -26.811  20.921  1.00 19.58           C  
ATOM   4931  CD1 ILE C  74       7.082 -23.964  20.322  1.00 21.53           C  
ATOM   4932  N   GLU C  75       2.900 -28.087  20.739  1.00 19.98           N  
ATOM   4933  CA  GLU C  75       2.311 -29.254  21.398  1.00 23.17           C  
ATOM   4934  C   GLU C  75       3.165 -30.511  21.231  1.00 24.67           C  
ATOM   4935  O   GLU C  75       3.558 -30.869  20.122  1.00 23.99           O  
ATOM   4936  CB  GLU C  75       0.887 -29.504  20.900  1.00 23.71           C  
ATOM   4937  CG  GLU C  75       0.258 -30.766  21.463  1.00 36.88           C
[truncated: 163,059 more chars]
