# Supplementary material for: Hydrophobic tuning with non-canonical amino acids in a copper metalloenzyme
Source: Nat Chem. 2026 Apr 13;18(7):1269–77. doi: 10.1038/s41557-026-02116-7 (PMC13323077; doi:10.1038/s41557-026-02116-7)
Supplement: Supplementary file 4 — Code related to logP prediction, PDB analysis and redox deconvolution. [file 41557_2026_2116_MOESM4_ESM.zip › Code_lite/PDB_analysis_lite/inputs/starting_pdbs/5o3k.pdb]

CRYST1   77.027   94.957  116.456  89.88  90.07  91.70 P 1           1
ATOM      1  N   ALA G  40      30.098   6.566  -3.574  1.00 32.71           N  
ATOM      2  CA  ALA G  40      29.822   6.378  -4.996  1.00 37.09           C  
ATOM      3  C   ALA G  40      28.505   7.040  -5.384  1.00 42.36           C  
ATOM      4  O   ALA G  40      27.560   6.368  -5.800  1.00 38.65           O  
ATOM      5  CB  ALA G  40      29.793   4.903  -5.342  1.00 39.83           C  
ATOM      6  N   GLY G  41      28.458   8.363  -5.240  1.00 46.03           N  
ATOM      7  CA  GLY G  41      27.283   9.138  -5.585  1.00 36.78           C  
ATOM      8  C   GLY G  41      26.347   9.322  -4.405  1.00 41.01           C  
ATOM      9  O   GLY G  41      26.699   9.125  -3.238  1.00 37.47           O  
ATOM     10  N   ALA G  42      25.122   9.723  -4.733  1.00 42.25           N  
ATOM     11  CA  ALA G  42      24.043   9.822  -3.758  1.00 32.80           C  
ATOM     12  C   ALA G  42      22.791   9.247  -4.394  1.00 42.15           C  
ATOM     13  O   ALA G  42      22.613   9.328  -5.612  1.00 42.03           O  
ATOM     14  CB  ALA G  42      23.798  11.260  -3.293  1.00 32.46           C  
ATOM     15  N   ALA G  43      21.937   8.652  -3.563  1.00 37.03           N  
ATOM     16  CA  ALA G  43      20.793   7.904  -4.071  1.00 39.73           C  
ATOM     17  C   ALA G  43      19.921   8.788  -4.962  1.00 41.11           C  
ATOM     18  O   ALA G  43      19.650   9.947  -4.616  1.00 41.87           O  
ATOM     19  CB  ALA G  43      19.948   7.351  -2.918  1.00 30.61           C  
ATOM     20  N   PRO G  44      19.463   8.281  -6.107  1.00 42.56           N  
ATOM     21  CA  PRO G  44      18.479   9.028  -6.895  1.00 38.32           C  
ATOM     22  C   PRO G  44      17.166   9.129  -6.139  1.00 40.69           C  
ATOM     23  O   PRO G  44      16.980   8.560  -5.061  1.00 38.35           O  
ATOM     24  CB  PRO G  44      18.332   8.200  -8.177  1.00 33.61           C  
ATOM     25  CG  PRO G  44      18.752   6.834  -7.797  1.00 36.45           C  
ATOM     26  CD  PRO G  44      19.820   7.005  -6.750  1.00 42.32           C  
ATOM     27  N   ALA G  45      16.247   9.898  -6.709  1.00 42.75           N  
ATOM     28  CA  ALA G  45      14.894   9.964  -6.176  1.00 41.63           C  
ATOM     29  C   ALA G  45      14.082   8.853  -6.812  1.00 38.41           C  
ATOM     30  O   ALA G  45      14.012   8.758  -8.039  1.00 45.87           O  
ATOM     31  CB  ALA G  45      14.280  11.332  -6.443  1.00 44.69           C  
ATOM     32  N   GLY G  46      13.510   7.994  -5.984  1.00 27.10           N  
ATOM     33  CA  GLY G  46      12.939   6.778  -6.497  1.00 31.44           C  
ATOM     34  C   GLY G  46      11.645   7.024  -7.251  1.00 34.76           C  
ATOM     35  O   GLY G  46      11.208   8.150  -7.472  1.00 36.83           O  
ATOM     36  N   GLY G  47      11.029   5.934  -7.660  1.00 33.56           N  
ATOM     37  CA  GLY G  47       9.746   6.027  -8.310  1.00 34.25           C  
ATOM     38  C   GLY G  47       9.512   4.924  -9.311  1.00 33.17           C  
ATOM     39  O   GLY G  47       8.418   4.813  -9.854  1.00 32.05           O  
ATOM     40  N   GLU G  48      10.511   4.075  -9.526  1.00 37.71           N  
ATOM     41  CA  GLU G  48      10.477   3.096 -10.605  1.00 34.61           C  
ATOM     42  C   GLU G  48       9.903   1.769 -10.160  1.00 32.19           C  
ATOM     43  O   GLU G  48       9.928   1.425  -8.986  1.00 33.11           O  
ATOM     44  CB  GLU G  48      11.865   2.918 -11.212  1.00 33.89           C  
ATOM     45  CG  GLU G  48      12.670   4.227 -11.245  0.23 37.46           C  
ATOM     46  CD  GLU G  48      12.188   5.228 -12.302  0.06 36.61           C  
ATOM     47  OE1 GLU G  48      11.109   5.019 -12.892  0.77 35.31           O  
ATOM     48  OE2 GLU G  48      12.857   6.262 -12.499  1.00 35.43           O1-
ATOM     49  N   VAL G  49       9.385   1.022 -11.129  1.00 34.51           N  
ATOM     50  CA  VAL G  49       8.696  -0.238 -10.883  1.00 31.80           C  
ATOM     51  C   VAL G  49       9.665  -1.358 -11.217  1.00 37.05           C  
ATOM     52  O   VAL G  49      10.056  -1.527 -12.380  1.00 29.80           O  
ATOM     53  CB  VAL G  49       7.405  -0.348 -11.702  1.00 39.89           C  
ATOM     54  CG1 VAL G  49       6.713  -1.661 -11.410  1.00 39.44           C  
ATOM     55  CG2 VAL G  49       6.482   0.814 -11.393  1.00 30.38           C  
ATOM     56  N   ARG G  50      10.047  -2.133 -10.202  1.00 40.15           N  
ATOM     57  CA  ARG G  50      11.145  -3.084 -10.308  1.00 30.57           C  
ATOM     58  C   ARG G  50      10.654  -4.517 -10.173  1.00 24.76           C  
ATOM     59  O   ARG G  50       9.721  -4.803  -9.420  1.00 27.07           O  
ATOM     60  CB  ARG G  50      12.209  -2.791  -9.251  1.00 29.73           C  
ATOM     61  CG  ARG G  50      12.705  -1.356  -9.312  1.00 36.01           C  
ATOM     62  CD  ARG G  50      14.045  -1.187  -8.640  1.00 33.44           C  
ATOM     63  NE  ARG G  50      14.841  -0.137  -9.263  1.00 32.62           N  
ATOM     64  CZ  ARG G  50      15.843   0.488  -8.653  1.00 45.47           C  
ATOM     65  NH1 ARG G  50      16.530   1.430  -9.286  1.00 51.22           N1+
ATOM     66  NH2 ARG G  50      16.154   0.174  -7.403  1.00 44.43           N  
ATOM     67  N   ARG G  51      11.281  -5.407 -10.933  1.00 24.86           N  
ATOM     68  CA  ARG G  51      10.996  -6.833 -10.904  1.00 31.29           C  
ATOM     69  C   ARG G  51      12.203  -7.574 -10.370  1.00 30.02           C  
ATOM     70  O   ARG G  51      13.342  -7.240 -10.705  1.00 32.38           O  
ATOM     71  CB  ARG G  51      10.671  -7.388 -12.288  1.00 30.21           C  
ATOM     72  CG  ARG G  51       9.197  -7.585 -12.563  1.00 30.88           C  
ATOM     73  CD  ARG G  51       8.604  -6.278 -13.023  1.00 36.75           C  
ATOM     74  NE  ARG G  51       7.243  -6.426 -13.505  1.00 35.42           N  
ATOM     75  CZ  ARG G  51       6.524  -5.426 -13.998  1.00 40.34           C  
ATOM     76  NH1 ARG G  51       7.052  -4.212 -14.076  1.00 39.70           N1+
ATOM     77  NH2 ARG G  51       5.280  -5.642 -14.406  1.00 41.57           N  
ATOM     78  N   VAL G  52      11.946  -8.582  -9.541  1.00 30.84           N  
ATOM     79  CA  VAL G  52      12.962  -9.551  -9.162  1.00 33.06           C  
ATOM     80  C   VAL G  52      12.292 -10.908  -9.025  1.00 32.20           C  
ATOM     81  O   VAL G  52      11.089 -11.021  -8.790  1.00 32.05           O  
ATOM     82  CB  VAL G  52      13.716  -9.213  -7.851  1.00 43.57           C  
ATOM     83  CG1 VAL G  52      14.452  -7.872  -7.941  1.00 39.01           C  
ATOM     84  CG2 VAL G  52      12.780  -9.270  -6.653  1.00 36.68           C  
ATOM     85  N   THR G  53      13.102 -11.941  -9.186  1.00 33.24           N  
ATOM     86  CA  THR G  53      12.682 -13.312  -8.990  1.00 34.62           C  
ATOM     87  C   THR G  53      13.369 -13.833  -7.742  1.00 28.56           C  
ATOM     88  O   THR G  53      14.545 -13.533  -7.505  1.00 28.88           O  
ATOM     89  CB  THR G  53      13.057 -14.180 -10.193  1.00 35.48           C  
ATOM     90  CG2 THR G  53      12.443 -15.545 -10.046  1.00 33.58           C  
ATOM     91  OG1 THR G  53      12.527 -13.588 -11.385  1.00 51.20           O  
ATOM     92  N   LEU G  54      12.633 -14.592  -6.941  1.00 25.95           N  
ATOM     93  CA  LEU G  54      13.149 -15.124  -5.692  1.00 19.74           C  
ATOM     94  C   LEU G  54      12.742 -16.581  -5.553  1.00 24.44           C  
ATOM     95  O   LEU G  54      11.630 -16.969  -5.917  1.00 28.06           O  
ATOM     96  CB  LEU G  54      12.660 -14.303  -4.510  1.00 23.17           C  
ATOM     97  CG  LEU G  54      13.474 -14.245  -3.213  1.00 22.50           C  
ATOM     98  CD1 LEU G  54      14.895 -13.723  -3.413  1.00 19.92           C  
ATOM     99  CD2 LEU G  54      12.741 -13.374  -2.214  1.00 16.93           C  
ATOM    100  N   TYR G  55      13.669 -17.393  -5.064  1.00 27.75           N  
ATOM    101  CA  TYR G  55      13.453 -18.814  -4.862  1.00 26.34           C  
ATOM    102  C   TYR G  55      13.721 -19.169  -3.409  1.00 25.83           C  
ATOM    103  O   TYR G  55      14.478 -18.493  -2.699  1.00 14.40           O  
ATOM    104  CB  TYR G  55      14.350 -19.664  -5.772  1.00 25.70           C  
ATOM    105  CG  TYR G  55      14.147 -19.354  -7.225  1.00 23.93           C  
ATOM    106  CD1 TYR G  55      14.805 -18.285  -7.820  1.00 23.63           C  
ATOM    107  CD2 TYR G  55      13.276 -20.108  -7.997  1.00 26.26           C  
ATOM    108  CE1 TYR G  55      14.603 -17.975  -9.140  1.00 22.71           C  
ATOM    109  CE2 TYR G  55      13.073 -19.808  -9.334  1.00 24.59           C  
ATOM    110  CZ  TYR G  55      13.739 -18.739  -9.892  1.00 23.50           C  
ATOM    111  OH  TYR G  55      13.557 -18.432 -11.211  1.00 29.32           O  
ATOM    112  N   ALA G  56      13.055 -20.233  -2.983  1.00 27.92           N  
ATOM    113  CA  ALA G  56      13.284 -20.870  -1.697  1.00 22.14           C  
ATOM    114  C   ALA G  56      13.766 -22.269  -2.017  1.00 29.06           C  
ATOM    115  O   ALA G  56      12.990 -23.105  -2.492  1.00 30.60           O  
ATOM    116  CB  ALA G  56      12.024 -20.899  -0.840  1.00 21.82           C  
ATOM    117  N   GLU G  57      15.051 -22.499  -1.799  1.00 28.31           N  
ATOM    118  CA  GLU G  57      15.690 -23.767  -2.067  1.00 26.47           C  
ATOM    119  C   GLU G  57      16.321 -24.265  -0.776  1.00 31.03           C  
ATOM    120  O   GLU G  57      16.605 -23.486   0.136  1.00 31.05           O  
ATOM    121  CB  GLU G  57      16.742 -23.613  -3.171  1.00 31.96           C  
ATOM    122  CG  GLU G  57      16.384 -22.563  -4.232  1.00 28.40           C  
ATOM    123  CD  GLU G  57      17.605 -21.946  -4.883  1.00 30.58           C  
ATOM    124  OE1 GLU G  57      17.618 -20.716  -5.128  0.98 25.69           O  
ATOM    125  OE2 GLU G  57      18.565 -22.702  -5.145  0.77 32.56           O1-
ATOM    126  N   ARG G  58      16.524 -25.577  -0.694  1.00 43.07           N  
ATOM    127  CA  ARG G  58      17.270 -26.136   0.422  1.00 32.02           C  
ATOM    128  C   ARG G  58      18.765 -25.993   0.176  1.00 36.01           C  
ATOM    129  O   ARG G  58      19.220 -25.821  -0.956  1.00 45.67           O  
ATOM    130  CB  ARG G  58      16.929 -27.605   0.636  1.00 35.30           C  
ATOM    131  CG  ARG G  58      15.912 -27.862   1.729  1.00 41.86           C  
ATOM    132  CD  ARG G  58      15.937 -29.310   2.169  1.00 47.11           C  
ATOM    133  NE  ARG G  58      17.266 -29.742   2.596  1.00 50.11           N  
ATOM    134  CZ  ARG G  58      17.828 -30.892   2.229  1.00 56.36           C  
ATOM    135  NH1 ARG G  58      19.037 -31.213   2.677  1.00 56.07           N1+
ATOM    136  NH2 ARG G  58      17.189 -31.714   1.402  1.00 54.38           N  
ATOM    137  N   LEU G  59      19.534 -26.091   1.258  1.00 37.13           N  
ATOM    138  CA  LEU G  59      20.981 -25.958   1.177  1.00 32.68           C  
ATOM    139  C   LEU G  59      21.653 -27.098   1.927  1.00 31.26           C  
ATOM    140  O   LEU G  59      20.998 -28.074   2.306  1.00 31.97           O  
ATOM    141  CB  LEU G  59      21.438 -24.606   1.727  1.00 30.44           C  
ATOM    142  CG  LEU G  59      20.992 -23.383   0.935  1.00 25.15           C  
ATOM    143  CD1 LEU G  59      21.388 -22.108   1.642  1.00 20.37           C  
ATOM    144  CD2 LEU G  59      21.570 -23.447  -0.467  1.00 27.42           C  
ATOM    145  N   ALA G  60      22.963 -26.991   2.128  1.00 37.54           N  
ATOM    146  CA  ALA G  60      23.721 -28.086   2.716  1.00 38.41           C  
ATOM    147  C   ALA G  60      23.357 -28.255   4.182  1.00 32.69           C  
ATOM    148  O   ALA G  60      23.353 -27.286   4.942  1.00 34.72           O  
ATOM    149  CB  ALA G  60      25.216 -27.829   2.565  1.00 49.26           C  
ATOM    150  N   GLY G  61      23.038 -29.491   4.566  1.00 34.31           N  
ATOM    151  CA  GLY G  61      22.749 -29.863   5.941  1.00 39.80           C  
ATOM    152  C   GLY G  61      21.447 -29.391   6.564  1.00 33.66           C  
ATOM    153  O   GLY G  61      21.434 -28.975   7.726  1.00 31.73           O  
ATOM    154  N   GLY G  62      20.339 -29.489   5.838  1.00 32.70           N  
ATOM    155  CA  GLY G  62      19.077 -29.031   6.402  1.00 40.58           C  
ATOM    156  C   GLY G  62      18.988 -27.532   6.592  1.00 32.15           C  
ATOM    157  O   GLY G  62      18.332 -27.074   7.530  1.00 22.36           O  
ATOM    158  N   GLN G  63      19.653 -26.765   5.727  1.00 31.82           N  
ATOM    159  CA  GLN G  63      19.718 -25.313   5.740  1.00 27.99           C  
ATOM    160  C   GLN G  63      18.838 -24.767   4.621  1.00 26.66           C  
ATOM    161  O   GLN G  63      18.771 -25.345   3.537  1.00 26.77           O  
ATOM    162  CB  GLN G  63      21.176 -24.856   5.553  1.00 26.06           C  
ATOM    163  CG  GLN G  63      21.614 -23.658   6.381  1.00 25.51           C  
ATOM    164  CD  GLN G  63      23.136 -23.486   6.448  1.00 29.34           C  
ATOM    165  NE2 GLN G  63      23.811 -24.483   6.994  1.00 42.18           N  
ATOM    166  OE1 GLN G  63      23.688 -22.462   6.043  1.00 26.79           O  
ATOM    167  N   LEU G  64      18.157 -23.648   4.887  1.00 28.88           N  
ATOM    168  CA  LEU G  64      17.229 -23.058   3.927  1.00 27.99           C  
ATOM    169  C   LEU G  64      17.576 -21.601   3.677  1.00 23.65           C  
ATOM    170  O   LEU G  64      17.979 -20.886   4.597  1.00 24.25           O  
ATOM    171  CB  LEU G  64      15.783 -23.141   4.410  1.00 26.82           C  
ATOM    172  CG  LEU G  64      15.317 -24.381   5.155  1.00 17.79           C  
ATOM    173  CD1 LEU G  64      13.967 -24.096   5.732  1.00 19.94           C  
ATOM    174  CD2 LEU G  64      15.236 -25.542   4.217  1.00 21.69           C  
ATOM    175  N   GLY G  65      17.405 -21.157   2.433  1.00 22.15           N  
ATOM    176  CA  GLY G  65      17.780 -19.794   2.100  1.00 18.69           C  
ATOM    177  C   GLY G  65      17.101 -19.311   0.838  1.00 21.14           C  
ATOM    178  O   GLY G  65      16.459 -20.076   0.116  1.00 22.20           O  
ATOM    179  N   TYR G  66      17.244 -18.012   0.585  1.00 17.71           N  
ATOM    180  CA  TYR G  66      16.687 -17.378  -0.605  1.00 21.80           C  
ATOM    181  C   TYR G  66      17.792 -17.153  -1.641  1.00 19.20           C  
ATOM    182  O   TYR G  66      18.936 -16.848  -1.291  1.00 19.53           O  
ATOM    183  CB  TYR G  66      16.008 -16.040  -0.269  1.00 14.55           C  
ATOM    184  CG  TYR G  66      14.846 -16.106   0.711  1.00 16.17           C  
ATOM    185  CD1 TYR G  66      15.008 -15.729   2.044  1.00 16.82           C  
ATOM    186  CD2 TYR G  66      13.588 -16.521   0.304  1.00 19.57           C  
ATOM    187  CE1 TYR G  66      13.947 -15.780   2.944  1.00 19.74           C  
ATOM    188  CE2 TYR G  66      12.517 -16.572   1.198  1.00 20.96           C  
ATOM    189  CZ  TYR G  66      12.702 -16.200   2.513  1.00 19.15           C  
ATOM    190  OH  TYR G  66      11.650 -16.253   3.393  1.00 21.36           O  
ATOM    191  N   GLY G  67      17.437 -17.304  -2.912  1.00 21.67           N  
ATOM    192  CA  GLY G  67      18.359 -17.044  -4.005  1.00 20.72           C  
ATOM    193  C   GLY G  67      17.668 -16.339  -5.157  1.00 22.32           C  
ATOM    194  O   GLY G  67      16.486 -16.558  -5.431  1.00 23.50           O  
ATOM    195  N   LEU G  68      18.424 -15.460  -5.816  1.00 24.02           N  
ATOM    196  CA  LEU G  68      17.909 -14.763  -6.992  1.00 25.62           C  
ATOM    197  C   LEU G  68      17.531 -15.744  -8.094  1.00 25.21           C  
ATOM    198  O   LEU G  68      16.467 -15.618  -8.714  1.00 30.54           O  
ATOM    199  CB  LEU G  68      18.945 -13.758  -7.497  1.00 18.82           C  
ATOM    200  CG  LEU G  68      18.950 -12.465  -6.701  1.00 18.53           C  
ATOM    201  CD1 LEU G  68      19.576 -11.341  -7.477  1.00 19.09           C  
ATOM    202  CD2 LEU G  68      17.515 -12.146  -6.333  1.00 19.40           C  
ATOM    203  N   GLU G  69      18.391 -16.720  -8.363  1.00 23.94           N  
ATOM    204  CA  GLU G  69      18.089 -17.791  -9.295  1.00 24.19           C  
ATOM    205  C   GLU G  69      18.457 -19.122  -8.653  1.00 27.44           C  
ATOM    206  O   GLU G  69      19.030 -19.172  -7.562  1.00 31.10           O  
ATOM    207  CB  GLU G  69      18.811 -17.591 -10.629  1.00 35.29           C  
ATOM    208  CG  GLU G  69      18.550 -16.228 -11.232  1.00 30.13           C  
ATOM    209  CD  GLU G  69      18.322 -16.295 -12.704  1.00 44.46           C  
ATOM    210  OE1 GLU G  69      19.097 -17.008 -13.382  1.00 40.99           O  
ATOM    211  OE2 GLU G  69      17.351 -15.654 -13.173  1.00 43.81           O1-
ATOM    212  N   LYS G  70      18.107 -20.208  -9.331  1.00 26.50           N  
ATOM    213  CA  LYS G  70      18.176 -21.518  -8.701  1.00 33.12           C  
ATOM    214  C   LYS G  70      19.621 -22.000  -8.581  1.00 32.53           C  
ATOM    215  O   LYS G  70      20.508 -21.584  -9.333  1.00 31.30           O  
ATOM    216  CB  LYS G  70      17.309 -22.517  -9.468  1.00 37.42           C  
ATOM    217  CG  LYS G  70      15.815 -22.224  -9.324  1.00 29.58           C  
ATOM    218  CD  LYS G  70      14.960 -23.414  -9.657  1.00 25.23           C  
ATOM    219  CE  LYS G  70      15.110 -23.773 -11.114  1.00 35.98           C  
ATOM    220  NZ  LYS G  70      15.017 -22.574 -11.988  1.00 36.87           N1+
ATOM    221  N   GLY G  71      19.856 -22.853  -7.580  1.00 22.24           N  
ATOM    222  CA  GLY G  71      21.188 -23.169  -7.127  1.00 26.10           C  
ATOM    223  C   GLY G  71      21.924 -22.047  -6.423  1.00 24.96           C  
ATOM    224  O   GLY G  71      22.965 -22.303  -5.814  1.00 24.93           O  
ATOM    225  N   LYS G  72      21.423 -20.817  -6.464  1.00 28.26           N  
ATOM    226  CA  LYS G  72      22.173 -19.658  -5.991  1.00 31.43           C  
ATOM    227  C   LYS G  72      21.670 -19.123  -4.645  1.00 23.19           C  
ATOM    228  O   LYS G  72      22.029 -18.011  -4.250  1.00 18.16           O  
ATOM    229  CB  LYS G  72      22.154 -18.562  -7.064  1.00 31.78           C  
ATOM    230  CG  LYS G  72      23.303 -18.659  -8.086  1.00 31.61           C  
ATOM    231  CD  LYS G  72      23.727 -20.108  -8.363  1.00 32.07           C  
ATOM    232  CE  LYS G  72      25.066 -20.203  -9.092  1.00 37.44           C  
ATOM    233  NZ  LYS G  72      25.887 -21.364  -8.634  1.00 30.83           N1+
ATOM    234  N   ALA G  73      20.870 -19.907  -3.922  1.00 27.78           N  
ATOM    235  CA  ALA G  73      20.434 -19.526  -2.583  1.00 23.48           C  
ATOM    236  C   ALA G  73      21.625 -19.295  -1.652  1.00 23.26           C  
ATOM    237  O   ALA G  73      22.709 -19.863  -1.825  1.00 25.88           O  
ATOM    238  CB  ALA G  73      19.513 -20.594  -1.997  1.00 27.47           C  
ATOM    239  N   SER G  74      21.410 -18.442  -0.654  1.00 23.12           N  
ATOM    240  CA  SER G  74      22.466 -18.004   0.244  1.00 18.65           C  
ATOM    241  C   SER G  74      21.853 -17.618   1.579  1.00 26.20           C  
ATOM    242  O   SER G  74      20.646 -17.366   1.686  1.00 27.13           O  
ATOM    243  CB  SER G  74      23.236 -16.809  -0.322  1.00 20.28           C  
ATOM    244  OG  SER G  74      22.440 -15.631  -0.311  1.00 21.03           O  
ATOM    245  N   ILE G  75      22.710 -17.555   2.600  1.00 25.14           N  
ATOM    246  CA  ILE G  75      22.346 -17.019   3.902  1.00 20.80           C  
ATOM    247  C   ILE G  75      23.394 -15.986   4.304  1.00 18.02           C  
ATOM    248  O   ILE G  75      24.582 -16.316   4.411  1.00 16.07           O  
ATOM    249  CB  ILE G  75      22.216 -18.106   4.981  1.00 16.89           C  
ATOM    250  CG1 ILE G  75      21.180 -19.123   4.548  1.00 23.40           C  
ATOM    251  CG2 ILE G  75      21.741 -17.501   6.264  1.00 17.40           C  
ATOM    252  CD1 ILE G  75      21.326 -20.443   5.183  1.00 23.37           C  
ATOM    253  N   PRO G  76      23.016 -14.712   4.520  1.00 15.99           N  
ATOM    254  CA  PRO G  76      21.646 -14.228   4.348  1.00 16.95           C  
ATOM    255  C   PRO G  76      21.245 -14.207   2.892  1.00 19.80           C  
ATOM    256  O   PRO G  76      22.095 -14.425   2.038  1.00 19.46           O  
ATOM    257  CB  PRO G  76      21.700 -12.818   4.920  1.00 18.71           C  
ATOM    258  CG  PRO G  76      23.125 -12.455   4.890  1.00 18.72           C  
ATOM    259  CD  PRO G  76      23.859 -13.701   5.173  1.00 22.03           C  
ATOM    260  N   GLY G  77      19.970 -13.973   2.617  1.00 19.56           N  
ATOM    261  CA  GLY G  77      19.497 -13.905   1.259  1.00 17.61           C  
ATOM    262  C   GLY G  77      19.955 -12.642   0.561  1.00 19.06           C  
ATOM    263  O   GLY G  77      20.519 -11.735   1.177  1.00 18.86           O  
ATOM    264  N   PRO G  78      19.705 -12.568  -0.751  1.00 19.99           N  
ATOM    265  CA  PRO G  78      20.153 -11.413  -1.551  1.00 19.31           C  
ATOM    266  C   PRO G  78      19.769 -10.046  -0.984  1.00 21.43           C  
ATOM    267  O   PRO G  78      18.652  -9.829  -0.509  1.00 23.12           O  
ATOM    268  CB  PRO G  78      19.482 -11.649  -2.914  1.00 13.49           C  
ATOM    269  CG  PRO G  78      18.542 -12.825  -2.723  1.00 16.60           C  
ATOM    270  CD  PRO G  78      19.111 -13.618  -1.590  1.00 15.21           C  
ATOM    271  N   LEU G  79      20.714  -9.109  -1.068  1.00 22.67           N  
ATOM    272  CA  LEU G  79      20.440  -7.736  -0.682  1.00 21.42           C  
ATOM    273  C   LEU G  79      19.518  -7.077  -1.693  1.00 21.25           C  
ATOM    274  O   LEU G  79      19.751  -7.148  -2.900  1.00 26.89           O  
ATOM    275  CB  LEU G  79      21.729  -6.933  -0.579  1.00 21.42           C  
ATOM    276  CG  LEU G  79      21.473  -5.447  -0.309  1.00 17.94           C  
ATOM    277  CD1 LEU G  79      20.713  -5.250   0.961  1.00 17.89           C  
ATOM    278  CD2 LEU G  79      22.757  -4.665  -0.288  1.00 23.57           C  
ATOM    279  N   ILE G  80      18.492  -6.405  -1.188  1.00 26.43           N  
ATOM    280  CA  ILE G  80      17.485  -5.729  -1.994  1.00 24.48           C  
ATOM    281  C   ILE G  80      17.646  -4.233  -1.774  1.00 27.60           C  
ATOM    282  O   ILE G  80      17.580  -3.758  -0.632  1.00 26.32           O  
ATOM    283  CB  ILE G  80      16.072  -6.205  -1.619  1.00 26.68           C  
ATOM    284  CG1 ILE G  80      15.831  -7.621  -2.150  1.00 19.70           C  
ATOM    285  CG2 ILE G  80      15.014  -5.208  -2.076  1.00 23.12           C  
ATOM    286  CD1 ILE G  80      14.472  -8.171  -1.809  1.00 22.53           C  
ATOM    287  N   GLU G  81      17.882  -3.489  -2.855  1.00 26.17           N  
ATOM    288  CA  GLU G  81      18.133  -2.055  -2.762  1.00 29.58           C  
ATOM    289  C   GLU G  81      16.984  -1.266  -3.391  1.00 31.61           C  
ATOM    290  O   GLU G  81      16.652  -1.465  -4.568  1.00 31.98           O  
ATOM    291  CB  GLU G  81      19.466  -1.698  -3.422  1.00 24.08           C  
ATOM    292  CG  GLU G  81      19.862  -0.243  -3.233  1.00 29.47           C  
ATOM    293  CD  GLU G  81      21.173  -0.099  -2.501  0.70 30.17           C  
ATOM    294  OE1 GLU G  81      21.460   1.015  -2.005  1.00 34.59           O  
ATOM    295  OE2 GLU G  81      21.915  -1.104  -2.425  1.00 31.47           O1-
ATOM    296  N   LEU G  82      16.387  -0.365  -2.604  1.00 27.69           N  
ATOM    297  CA  LEU G  82      15.257   0.451  -3.033  1.00 26.36           C  
ATOM    298  C   LEU G  82      15.501   1.917  -2.719  1.00 22.65           C  
ATOM    299  O   LEU G  82      16.183   2.262  -1.753  1.00 27.88           O  
ATOM    300  CB  LEU G  82      13.953   0.024  -2.351  1.00 25.86           C  
ATOM    301  CG  LEU G  82      13.252  -1.180  -2.968  1.00 24.21           C  
ATOM    302  CD1 LEU G  82      11.874  -1.322  -2.404  1.00 18.56           C  
ATOM    303  CD2 LEU G  82      13.210  -1.037  -4.475  1.00 26.83           C  
ATOM    304  N   ASN G  83      14.937   2.777  -3.557  1.00 22.41           N  
ATOM    305  CA  ASN G  83      14.833   4.201  -3.281  1.00 26.41           C  
ATOM    306  C   ASN G  83      13.368   4.556  -3.063  1.00 25.60           C  
ATOM    307  O   ASN G  83      12.498   4.105  -3.815  1.00 26.00           O  
ATOM    308  CB  ASN G  83      15.395   5.039  -4.430  1.00 29.88           C  
ATOM    309  CG  ASN G  83      16.725   4.544  -4.918  1.00 20.48           C  
ATOM    310  ND2 ASN G  83      16.776   4.138  -6.173  1.00 20.31           N  
ATOM    311  OD1 ASN G  83      17.698   4.536  -4.185  1.00 21.62           O  
ATOM    312  N   GLU G  84      13.104   5.374  -2.042  1.00 22.67           N  
ATOM    313  CA  GLU G  84      11.751   5.727  -1.624  1.00 20.42           C  
ATOM    314  C   GLU G  84      10.849   6.115  -2.782  1.00 26.75           C  
ATOM    315  O   GLU G  84      11.072   7.135  -3.440  1.00 32.28           O  
ATOM    316  CB  GLU G  84      11.795   6.882  -0.642  1.00 21.57           C  
ATOM    317  CG  GLU G  84      12.151   6.491   0.748  1.00 16.70           C  
ATOM    318  CD  GLU G  84      12.386   7.694   1.617  1.00 18.93           C  
ATOM    319  OE1 GLU G  84      13.068   8.637   1.173  1.00 24.49           O  
ATOM    320  OE2 GLU G  84      11.889   7.710   2.746  1.00 19.30           O1-
ATOM    321  N   GLY G  85       9.811   5.325  -3.011  1.00 26.51           N  
ATOM    322  CA  GLY G  85       8.929   5.538  -4.132  1.00 20.47           C  
ATOM    323  C   GLY G  85       8.866   4.293  -4.983  1.00 24.60           C  
ATOM    324  O   GLY G  85       7.824   3.960  -5.550  1.00 30.08           O  
ATOM    325  N   ASP G  86       9.993   3.590  -5.065  1.00 29.86           N  
ATOM    326  CA  ASP G  86      10.081   2.371  -5.856  1.00 30.45           C  
ATOM    327  C   ASP G  86       9.032   1.358  -5.426  1.00 26.39           C  
ATOM    328  O   ASP G  86       8.915   1.024  -4.248  1.00 30.19           O  
ATOM    329  CB  ASP G  86      11.477   1.745  -5.727  1.00 33.26           C  
ATOM    330  CG  ASP G  86      12.500   2.414  -6.601  1.00 35.95           C  
ATOM    331  OD1 ASP G  86      12.077   3.240  -7.442  1.00 37.36           O  
ATOM    332  OD2 ASP G  86      13.707   2.084  -6.479  1.00 32.89           O1-
ATOM    333  N   THR G  87       8.273   0.880  -6.396  1.00 29.93           N  
ATOM    334  CA  THR G  87       7.478  -0.328  -6.262  1.00 23.99           C  
ATOM    335  C   THR G  87       8.315  -1.517  -6.717  1.00 26.57           C  
ATOM    336  O   THR G  87       8.958  -1.461  -7.768  1.00 22.46           O  
ATOM    337  CB  THR G  87       6.198  -0.225  -7.094  1.00 22.45           C  
ATOM    338  CG2 THR G  87       5.498  -1.570  -7.174  1.00 25.22           C  
ATOM    339  OG1 THR G  87       5.327   0.744  -6.495  1.00 32.60           O  
ATOM    340  N   LEU G  88       8.309  -2.588  -5.925  1.00 28.80           N  
ATOM    341  CA  LEU G  88       9.105  -3.776  -6.201  1.00 23.18           C  
ATOM    342  C   LEU G  88       8.202  -4.990  -6.308  1.00 25.03           C  
ATOM    343  O   LEU G  88       7.562  -5.376  -5.326  1.00 25.37           O  
ATOM    344  CB  LEU G  88      10.149  -4.005  -5.112  1.00 26.97           C  
ATOM    345  CG  LEU G  88      10.932  -5.313  -5.181  1.00 17.07           C  
ATOM    346  CD1 LEU G  88      11.517  -5.515  -6.565  1.00 28.51           C  
ATOM    347  CD2 LEU G  88      12.034  -5.284  -4.137  1.00 17.84           C  
ATOM    348  N   HIS G  89       8.170  -5.604  -7.485  1.00 25.34           N  
ATOM    349  CA  HIS G  89       7.381  -6.808  -7.702  1.00 25.27           C  
ATOM    350  C   HIS G  89       8.315  -7.995  -7.595  1.00 24.92           C  
ATOM    351  O   HIS G  89       9.361  -8.018  -8.244  1.00 27.60           O  
ATOM    352  CB  HIS G  89       6.686  -6.791  -9.064  1.00 31.17           C  
ATOM    353  CG  HIS G  89       5.684  -5.686  -9.212  1.00 33.28           C  
ATOM    354  CD2 HIS G  89       5.531  -4.747 -10.178  1.00 30.61           C  
ATOM    355  ND1 HIS G  89       4.711  -5.431  -8.270  1.00 30.38           N  
ATOM    356  CE1 HIS G  89       3.991  -4.393  -8.659  1.00 34.16           C  
ATOM    357  NE2 HIS G  89       4.471  -3.958  -9.812  1.00 31.04           N  
ATOM    358  N   VAL G  90       7.959  -8.955  -6.753  1.00 25.16           N  
ATOM    359  CA  VAL G  90       8.841 -10.067  -6.424  1.00 33.89           C  
ATOM    360  C   VAL G  90       8.169 -11.361  -6.863  1.00 33.35           C  
ATOM    361  O   VAL G  90       7.254 -11.855  -6.191  1.00 30.83           O  
ATOM    362  CB  VAL G  90       9.186 -10.109  -4.928  1.00 28.11           C  
ATOM    363  CG1 VAL G  90       9.877 -11.400  -4.592  1.00 24.56           C  
ATOM    364  CG2 VAL G  90      10.070  -8.936  -4.555  1.00 25.96           C  
ATOM    365  N   GLU G  91       8.633 -11.920  -7.975  1.00 30.45           N  
ATOM    366  CA  GLU G  91       8.206 -13.252  -8.373  1.00 35.38           C  
ATOM    367  C   GLU G  91       8.924 -14.271  -7.495  1.00 33.79           C  
ATOM    368  O   GLU G  91      10.152 -14.393  -7.560  1.00 35.23           O  
ATOM    369  CB  GLU G  91       8.490 -13.487  -9.856  1.00 34.75           C  
ATOM    370  CG  GLU G  91       8.196 -14.910 -10.320  1.00 41.63           C  
ATOM    371  CD  GLU G  91       7.231 -14.963 -11.489  0.49 35.54           C  
ATOM    372  OE1 GLU G  91       7.069 -13.935 -12.175  1.00 36.62           O  
ATOM    373  OE2 GLU G  91       6.632 -16.031 -11.721  1.00 31.20           O1-
ATOM    374  N   PHE G  92       8.171 -14.994  -6.667  1.00 35.46           N  
ATOM    375  CA  PHE G  92       8.748 -15.878  -5.659  1.00 29.47           C  
ATOM    376  C   PHE G  92       8.282 -17.311  -5.879  1.00 29.56           C  
ATOM    377  O   PHE G  92       7.080 -17.580  -5.856  1.00 28.27           O  
ATOM    378  CB  PHE G  92       8.372 -15.418  -4.256  1.00 31.14           C  
ATOM    379  CG  PHE G  92       8.842 -16.341  -3.182  1.00 27.64           C  
ATOM    380  CD1 PHE G  92      10.194 -16.525  -2.955  1.00 27.76           C  
ATOM    381  CD2 PHE G  92       7.938 -17.056  -2.419  1.00 27.93           C  
ATOM    382  CE1 PHE G  92      10.637 -17.380  -1.958  1.00 24.67           C  
ATOM    383  CE2 PHE G  92       8.381 -17.918  -1.424  1.00 28.22           C  
ATOM    384  CZ  PHE G  92       9.730 -18.075  -1.201  1.00 22.13           C  
ATOM    385  N   GLU G  93       9.237 -18.228  -6.070  1.00 33.44           N  
ATOM    386  CA  GLU G  93       8.978 -19.647  -6.314  1.00 26.72           C  
ATOM    387  C   GLU G  93       9.494 -20.487  -5.149  1.00 20.55           C  
ATOM    388  O   GLU G  93      10.671 -20.404  -4.791  1.00 21.16           O  
ATOM    389  CB  GLU G  93       9.647 -20.104  -7.619  1.00 24.78           C  
ATOM    390  CG  GLU G  93       8.932 -21.252  -8.327  1.00 22.24           C  
ATOM    391  CD  GLU G  93       9.871 -22.222  -9.033  1.00 23.17           C  
ATOM    392  OE1 GLU G  93       9.802 -23.427  -8.734  1.00 26.74           O  
ATOM    393  OE2 GLU G  93      10.664 -21.801  -9.897  1.00 24.03           O1-
ATOM    394  N   ASN G  94       8.629 -21.314  -4.582  1.00 24.94           N  
ATOM    395  CA  ASN G  94       8.996 -22.168  -3.456  1.00 24.05           C  
ATOM    396  C   ASN G  94       9.306 -23.572  -3.965  1.00 21.96           C  
ATOM    397  O   ASN G  94       8.396 -24.338  -4.288  1.00 20.60           O  
ATOM    398  CB  ASN G  94       7.885 -22.197  -2.408  1.00 28.49           C  
ATOM    399  CG  ASN G  94       8.214 -23.103  -1.260  1.00 24.38           C  
ATOM    400  ND2 ASN G  94       7.230 -23.816  -0.753  1.00 19.19           N  
ATOM    401  OD1 ASN G  94       9.360 -23.172  -0.849  1.00 31.02           O  
ATOM    402  N   THR G  95      10.589 -23.914  -4.024  1.00 30.17           N  
ATOM    403  CA  THR G  95      11.000 -25.248  -4.437  1.00 27.08           C  
ATOM    404  C   THR G  95      11.101 -26.210  -3.263  1.00 31.42           C  
ATOM    405  O   THR G  95      11.435 -27.381  -3.465  1.00 35.02           O  
ATOM    406  CB  THR G  95      12.347 -25.203  -5.190  1.00 27.87           C  
ATOM    407  CG2 THR G  95      12.512 -23.907  -5.967  1.00 24.14           C  
ATOM    408  OG1 THR G  95      13.430 -25.325  -4.267  1.00 29.07           O  
ATOM    409  N   LEU G  96      10.805 -25.752  -2.054  1.00 28.11           N  
ATOM    410  CA  LEU G  96      10.823 -26.602  -0.883  1.00 24.59           C  
ATOM    411  C   LEU G  96       9.619 -27.533  -0.877  1.00 30.52           C  
ATOM    412  O   LEU G  96       8.633 -27.319  -1.582  1.00 32.27           O  
ATOM    413  CB  LEU G  96      10.811 -25.765   0.391  1.00 31.78           C  
ATOM    414  CG  LEU G  96      12.055 -24.941   0.694  1.00 31.90           C  
ATOM    415  CD1 LEU G  96      11.961 -24.326   2.074  1.00 28.19           C  
ATOM    416  CD2 LEU G  96      13.274 -25.809   0.593  1.00 35.35           C  
ATOM    417  N   ASP G  97       9.702 -28.569  -0.043  1.00 29.91           N  
ATOM    418  CA  ASP G  97       8.632 -29.540   0.115  1.00 22.93           C  
ATOM    419  C   ASP G  97       7.637 -29.138   1.191  1.00 37.45           C  
ATOM    420  O   ASP G  97       6.762 -29.934   1.544  1.00 39.36           O  
ATOM    421  CB  ASP G  97       9.210 -30.923   0.418  1.00 30.14           C  
ATOM    422  CG  ASP G  97       9.553 -31.123   1.890  0.67 31.40           C  
ATOM    423  OD1 ASP G  97       9.933 -30.150   2.577  0.60 33.64           O  
ATOM    424  OD2 ASP G  97       9.448 -32.278   2.356  0.54 24.66           O1-
ATOM    425  N   VAL G  98       7.769 -27.934   1.737  1.00 31.85           N  
ATOM    426  CA  VAL G  98       6.800 -27.401   2.689  1.00 27.92           C  
ATOM    427  C   VAL G  98       6.450 -25.985   2.260  1.00 33.56           C  
ATOM    428  O   VAL G  98       7.211 -25.342   1.516  1.00 29.23           O  
ATOM    429  CB  VAL G  98       7.349 -27.418   4.132  1.00 31.83           C  
ATOM    430  CG1 VAL G  98       7.700 -28.836   4.545  1.00 32.32           C  
ATOM    431  CG2 VAL G  98       8.547 -26.500   4.226  1.00 33.27           C  
ATOM    432  N   PRO G  99       5.295 -25.476   2.692  1.00 28.25           N  
ATOM    433  CA  PRO G  99       4.945 -24.105   2.346  1.00 19.45           C  
ATOM    434  C   PRO G  99       5.974 -23.110   2.861  1.00 22.50           C  
ATOM    435  O   PRO G  99       6.675 -23.345   3.846  1.00 23.69           O  
ATOM    436  CB  PRO G  99       3.567 -23.905   2.999  1.00 26.29           C  
ATOM    437  CG  PRO G  99       3.287 -25.125   3.790  1.00 19.18           C  
ATOM    438  CD  PRO G  99       4.138 -26.207   3.235  1.00 29.74           C  
ATOM    439  N   VAL G 100       6.076 -21.996   2.140  1.00 29.26           N  
ATOM    440  CA  VAL G 100       7.051 -20.944   2.385  1.00 23.06           C  
ATOM    441  C   VAL G 100       6.348 -19.626   2.093  1.00 29.44           C  
ATOM    442  O   VAL G 100       5.356 -19.578   1.362  1.00 27.40           O  
ATOM    443  CB  VAL G 100       8.322 -21.113   1.514  1.00 24.59           C  
ATOM    444  CG1 VAL G 100       9.165 -19.867   1.523  1.00 29.49           C  
ATOM    445  CG2 VAL G 100       9.159 -22.258   2.027  1.00 30.50           C  
ATOM    446  N   SER G 101       6.836 -18.553   2.700  1.00 24.45           N  
ATOM    447  CA  SER G 101       6.279 -17.253   2.416  1.00 24.06           C  
ATOM    448  C   SER G 101       7.380 -16.215   2.495  1.00 28.05           C  
ATOM    449  O   SER G 101       8.506 -16.485   2.920  1.00 23.55           O  
ATOM    450  CB  SER G 101       5.146 -16.916   3.380  1.00 24.35           C  
ATOM    451  OG  SER G 101       5.646 -16.264   4.521  1.00 20.43           O  
ATOM    452  N   LEU G 102       7.026 -15.012   2.074  1.00 30.64           N  
ATOM    453  CA  LEU G 102       7.929 -13.880   2.078  1.00 25.45           C  
ATOM    454  C   LEU G 102       7.264 -12.782   2.887  1.00 24.01           C  
ATOM    455  O   LEU G 102       6.191 -12.295   2.520  1.00 22.99           O  
ATOM    456  CB  LEU G 102       8.235 -13.423   0.654  1.00 23.19           C  
ATOM    457  CG  LEU G 102       9.532 -12.729   0.316  1.00 20.37           C  
ATOM    458  CD1 LEU G 102      10.698 -13.596   0.692  1.00 20.63           C  
ATOM    459  CD2 LEU G 102       9.479 -12.506  -1.170  1.00 25.28           C  
ATOM    460  N   HIS G 103       7.900 -12.414   3.986  1.00 19.61           N  
ATOM    461  CA  HIS G 103       7.450 -11.364   4.870  1.00 19.21           C  
ATOM    462  C   HIS G 103       8.543 -10.308   4.874  1.00 19.86           C  
ATOM    463  O   HIS G 103       9.729 -10.645   4.819  1.00 18.92           O  
ATOM    464  CB  HIS G 103       7.181 -11.931   6.284  1.00 17.19           C  
ATOM    465  CG  HIS G 103       6.953 -10.886   7.331  1.00 17.28           C  
ATOM    466  CD2 HIS G 103       7.719 -10.485   8.375  1.00 19.27           C  
ATOM    467  ND1 HIS G 103       5.812 -10.115   7.379  1.00 17.88           N  
ATOM    468  CE1 HIS G 103       5.888  -9.282   8.401  1.00 13.03           C  
ATOM    469  NE2 HIS G 103       7.036  -9.483   9.019  1.00 13.38           N  
ATOM    470  N   VAL G 104       8.160  -9.035   4.875  1.00 19.41           N  
ATOM    471  CA  VAL G 104       9.130  -7.951   4.863  1.00 19.28           C  
ATOM    472  C   VAL G 104       8.781  -6.941   5.952  1.00 18.60           C  
ATOM    473  O   VAL G 104       7.605  -6.680   6.220  1.00 15.22           O  
ATOM    474  CB  VAL G 104       9.219  -7.290   3.475  1.00 15.39           C  
ATOM    475  CG1 VAL G 104       8.050  -6.335   3.238  1.00 23.04           C  
ATOM    476  CG2 VAL G 104      10.530  -6.563   3.341  1.00 22.03           C  
ATOM    477  N   HIS G 105       9.807  -6.411   6.612  1.00 19.79           N  
ATOM    478  CA  HIS G 105       9.636  -5.344   7.586  1.00 22.05           C  
ATOM    479  C   HIS G 105       9.783  -3.987   6.908  1.00 24.22           C  
ATOM    480  O   HIS G 105      10.558  -3.839   5.961  1.00 24.81           O  
ATOM    481  CB  HIS G 105      10.672  -5.447   8.707  1.00 19.65           C  
ATOM    482  CG  HIS G 105      10.446  -6.583   9.662  1.00 16.92           C  
ATOM    483  CD2 HIS G 105      10.217  -7.898   9.445  1.00 11.94           C  
ATOM    484  ND1 HIS G 105      10.464  -6.416  11.031  1.00 15.00           N  
ATOM    485  CE1 HIS G 105      10.269  -7.583  11.618  1.00 12.88           C  
ATOM    486  NE2 HIS G 105      10.111  -8.498  10.679  1.00 13.41           N  
ATOM    487  N   GLY G 106       9.030  -3.001   7.396  1.00 23.98           N  
ATOM    488  CA  GLY G 106       9.308  -1.600   7.149  1.00 24.82           C  
ATOM    489  C   GLY G 106       8.632  -0.990   5.942  1.00 24.15           C  
ATOM    490  O   GLY G 106       8.337   0.208   5.948  1.00 26.99           O  
ATOM    491  N   LEU G 107       8.361  -1.783   4.921  1.00 31.47           N  
ATOM    492  CA  LEU G 107       7.845  -1.271   3.664  1.00 34.80           C  
ATOM    493  C   LEU G 107       6.311  -1.290   3.650  1.00 26.22           C  
ATOM    494  O   LEU G 107       5.658  -1.875   4.517  1.00 28.20           O  
ATOM    495  CB  LEU G 107       8.422  -2.085   2.490  1.00 31.16           C  
ATOM    496  CG  LEU G 107       9.828  -1.762   1.944  1.00 22.64           C  
ATOM    497  CD1 LEU G 107      10.877  -1.798   3.031  1.00 28.85           C  
ATOM    498  CD2 LEU G 107      10.211  -2.728   0.858  1.00 24.72           C  
ATOM    499  N   ASP G 108       5.741  -0.620   2.647  1.00 25.53           N  
ATOM    500  CA  ASP G 108       4.305  -0.671   2.398  1.00 25.88           C  
ATOM    501  C   ASP G 108       3.949  -1.977   1.713  1.00 21.47           C  
ATOM    502  O   ASP G 108       4.646  -2.423   0.805  1.00 25.72           O  
ATOM    503  CB  ASP G 108       3.845   0.491   1.505  1.00 24.91           C  
ATOM    504  CG  ASP G 108       4.066   1.844   2.124  1.00 20.89           C  
ATOM    505  OD1 ASP G 108       3.738   2.038   3.312  1.00 22.69           O  
ATOM    506  OD2 ASP G 108       4.550   2.734   1.401  1.00 23.92           O1-
ATOM    507  N   TYR G 109       2.855  -2.587   2.143  1.00 20.30           N  
ATOM    508  CA  TYR G 109       2.350  -3.772   1.465  1.00 23.12           C  
ATOM    509  C   TYR G 109       0.898  -3.936   1.874  1.00 27.49           C  
ATOM    510  O   TYR G 109       0.502  -3.513   2.958  1.00 23.28           O  
ATOM    511  CB  TYR G 109       3.164  -5.055   1.776  1.00 31.60           C  
ATOM    512  CG  TYR G 109       3.442  -5.337   3.261  1.00 33.25           C  
ATOM    513  CD1 TYR G 109       2.537  -6.047   4.054  1.00 26.85           C  
ATOM    514  CD2 TYR G 109       4.621  -4.900   3.855  1.00 26.69           C  
ATOM    515  CE1 TYR G 109       2.808  -6.291   5.420  1.00 28.44           C  
ATOM    516  CE2 TYR G 109       4.889  -5.130   5.197  1.00 25.46           C  
ATOM    517  CZ  TYR G 109       3.992  -5.820   5.980  1.00 28.47           C  
ATOM    518  OH  TYR G 109       4.309  -6.023   7.306  1.00 18.44           O  
ATOM    519  N   GLU G 110       0.107  -4.512   0.977  1.00 27.09           N  
ATOM    520  CA  GLU G 110      -1.282  -4.818   1.275  1.00 29.95           C  
ATOM    521  C   GLU G 110      -1.381  -6.224   1.848  1.00 27.74           C  
ATOM    522  O   GLU G 110      -0.531  -7.083   1.615  1.00 26.92           O  
ATOM    523  CB  GLU G 110      -2.166  -4.677   0.023  1.00 22.60           C  
ATOM    524  CG  GLU G 110      -2.220  -3.259  -0.518  1.00 19.01           C  
ATOM    525  CD  GLU G 110      -3.230  -3.084  -1.622  1.00 27.14           C  
ATOM    526  OE1 GLU G 110      -3.397  -1.942  -2.101  0.74 36.34           O  
ATOM    527  OE2 GLU G 110      -3.859  -4.084  -2.011  0.47 34.15           O1-
ATOM    528  N   ILE G 111      -2.461  -6.447   2.590  1.00 31.30           N  
ATOM    529  CA  ILE G 111      -2.652  -7.663   3.371  1.00 28.83           C  
ATOM    530  C   ILE G 111      -2.385  -8.930   2.562  1.00 31.61           C  
ATOM    531  O   ILE G 111      -1.930  -9.942   3.116  1.00 30.60           O  
ATOM    532  CB  ILE G 111      -4.076  -7.638   3.982  1.00 28.86           C  
ATOM    533  CG1 ILE G 111      -4.117  -8.484   5.240  1.00 24.95           C  
ATOM    534  CG2 ILE G 111      -5.140  -8.068   2.987  1.00 31.61           C  
ATOM    535  CD1 ILE G 111      -2.979  -8.174   6.148  1.00 27.54           C  
ATOM    536  N   SER G 112      -2.622  -8.895   1.242  1.00 29.89           N  
ATOM    537  CA  SER G 112      -2.499 -10.106   0.433  1.00 29.82           C  
ATOM    538  C   SER G 112      -1.056 -10.569   0.294  1.00 29.36           C  
ATOM    539  O   SER G 112      -0.821 -11.754   0.029  1.00 30.58           O  
ATOM    540  CB  SER G 112      -3.107  -9.901  -0.961  1.00 29.97           C  
ATOM    541  OG  SER G 112      -2.311  -9.063  -1.787  1.00 30.21           O  
ATOM    542  N   SER G 113      -0.095  -9.658   0.436  1.00 25.99           N  
ATOM    543  CA  SER G 113       1.322  -9.983   0.401  1.00 31.04           C  
ATOM    544  C   SER G 113       1.941  -9.898   1.791  1.00 27.83           C  
ATOM    545  O   SER G 113       3.131  -9.623   1.938  1.00 30.83           O  
ATOM    546  CB  SER G 113       2.047  -9.082  -0.592  1.00 23.49           C  
ATOM    547  OG  SER G 113       1.572  -9.386  -1.889  1.00 25.17           O  
ATOM    548  N   ASP G 114       1.108 -10.116   2.814  1.00 31.51           N  
ATOM    549  CA  ASP G 114       1.565 -10.313   4.187  1.00 28.84           C  
ATOM    550  C   ASP G 114       2.632 -11.404   4.261  1.00 27.69           C  
ATOM    551  O   ASP G 114       3.580 -11.313   5.049  1.00 30.43           O  
ATOM    552  CB  ASP G 114       0.355 -10.690   5.060  1.00 21.33           C  
ATOM    553  CG  ASP G 114       0.345 -10.002   6.404  1.00 23.50           C  
ATOM    554  OD1 ASP G 114       1.263  -9.223   6.705  1.00 28.37           O  
ATOM    555  OD2 ASP G 114      -0.580 -10.262   7.185  1.00 23.90           O1-
ATOM    556  N   GLY G 115       2.478 -12.453   3.463  1.00 21.28           N  
ATOM    557  CA  GLY G 115       3.318 -13.619   3.592  1.00 25.99           C  
ATOM    558  C   GLY G 115       3.007 -14.473   4.797  1.00 25.22           C  
ATOM    559  O   GLY G 115       3.908 -15.114   5.339  1.00 25.41           O  
ATOM    560  N   THR G 116       1.757 -14.512   5.240  1.00 27.94           N  
ATOM    561  CA  THR G 116       1.398 -15.250   6.438  1.00 22.49           C  
ATOM    562  C   THR G 116       0.267 -16.223   6.141  1.00 26.36           C  
ATOM    563  O   THR G 116      -0.517 -16.031   5.209  1.00 27.67           O  
ATOM    564  CB  THR G 116       0.985 -14.305   7.569  1.00 27.55           C  
ATOM    565  CG2 THR G 116       2.004 -13.172   7.734  1.00 24.48           C  
ATOM    566  OG1 THR G 116      -0.305 -13.753   7.285  1.00 34.54           O  
ATOM    567  N   LYS G 117       0.218 -17.289   6.943  1.00 29.99           N  
ATOM    568  CA  LYS G 117      -0.892 -18.237   6.894  1.00 32.35           C  
ATOM    569  C   LYS G 117      -2.228 -17.536   7.094  1.00 37.35           C  
ATOM    570  O   LYS G 117      -3.195 -17.796   6.370  1.00 37.32           O  
ATOM    571  CB  LYS G 117      -0.704 -19.296   7.974  1.00 37.31           C  
ATOM    572  CG  LYS G 117       0.218 -20.429   7.603  1.00 38.51           C  
ATOM    573  CD  LYS G 117      -0.213 -21.116   6.338  1.00 37.57           C  
ATOM    574  CE  LYS G 117      -0.307 -22.618   6.568  1.00 43.93           C  
ATOM    575  NZ  LYS G 117      -1.613 -23.005   7.174  1.00 46.24           N1+
ATOM    576  N   GLN G 118      -2.289 -16.645   8.088  1.00 35.15           N  
ATOM    577  CA  GLN G 118      -3.527 -15.971   8.462  1.00 29.03           C  
ATOM    578  C   GLN G 118      -4.195 -15.293   7.275  1.00 29.81           C  
ATOM    579  O   GLN G 118      -5.424 -15.280   7.162  1.00 36.42           O  
ATOM    580  CB  GLN G 118      -3.224 -14.943   9.545  1.00 35.36           C  
ATOM    581  CG  GLN G 118      -4.295 -13.891   9.723  1.00 42.39           C  
ATOM    582  CD  GLN G 118      -4.281 -13.280  11.099  1.00 37.65           C  
ATOM    583  NE2 GLN G 118      -4.889 -13.963  12.065  1.00 44.48           N  
ATOM    584  OE1 GLN G 118      -3.725 -12.204  11.296  1.00 32.56           O  
ATOM    585  N   ASN G 119      -3.411 -14.725   6.382  1.00 31.09           N  
ATOM    586  CA  ASN G 119      -3.963 -13.977   5.268  1.00 33.90           C  
ATOM    587  C   ASN G 119      -3.641 -14.649   3.942  1.00 37.98           C  
ATOM    588  O   ASN G 119      -3.393 -13.981   2.933  1.00 37.54           O  
ATOM    589  CB  ASN G 119      -3.474 -12.535   5.307  1.00 30.53           C  
ATOM    590  CG  ASN G 119      -4.316 -11.683   6.230  1.00 27.04           C  
ATOM    591  ND2 ASN G 119      -3.683 -11.072   7.217  1.00 32.20           N  
ATOM    592  OD1 ASN G 119      -5.534 -11.603   6.076  1.00 36.17           O  
ATOM    593  N   LYS G 120      -3.637 -15.985   3.936  1.00 32.33           N  
ATOM    594  CA  LYS G 120      -3.568 -16.776   2.714  1.00 35.44           C  
ATOM    595  C   LYS G 120      -2.381 -16.411   1.844  1.00 31.38           C  
ATOM    596  O   LYS G 120      -2.392 -16.656   0.632  1.00 33.90           O  
ATOM    597  CB  LYS G 120      -4.854 -16.640   1.896  1.00 36.80           C  
ATOM    598  CG  LYS G 120      -6.092 -17.263   2.516  1.00 37.97           C  
ATOM    599  CD  LYS G 120      -6.846 -18.114   1.477  1.00 40.36           C  
ATOM    600  CE  LYS G 120      -6.599 -17.623   0.036  1.00 41.44           C  
ATOM    601  NZ  LYS G 120      -7.611 -18.071  -0.975  1.00 31.36           N1+
ATOM    602  N   SER G 121      -1.349 -15.821   2.431  1.00 27.80           N  
ATOM    603  CA  SER G 121      -0.280 -15.214   1.660  1.00 25.42           C  
ATOM    604  C   SER G 121       0.994 -16.060   1.637  1.00 24.51           C  
ATOM    605  O   SER G 121       2.074 -15.540   1.342  1.00 21.07           O  
ATOM    606  CB  SER G 121      -0.015 -13.818   2.210  1.00 30.12           C  
ATOM    607  OG  SER G 121       1.046 -13.198   1.527  1.00 34.09           O  
ATOM    608  N   HIS G 122       0.883 -17.351   1.934  1.00 24.65           N  
ATOM    609  CA  HIS G 122       1.990 -18.291   1.912  1.00 24.29           C  
ATOM    610  C   HIS G 122       1.987 -19.045   0.588  1.00 25.83           C  
ATOM    611  O   HIS G 122       0.999 -19.050  -0.144  1.00 31.99           O  
ATOM    612  CB  HIS G 122       1.907 -19.271   3.091  1.00 27.86           C  
ATOM    613  CG  HIS G 122       0.696 -20.151   3.060  1.00 30.97           C  
ATOM    614  CD2 HIS G 122       0.558 -21.467   2.773  1.00 32.73           C  
ATOM    615  ND1 HIS G 122      -0.571 -19.686   3.346  1.00 24.39           N  
ATOM    616  CE1 HIS G 122      -1.437 -20.674   3.226  1.00 30.58           C  
ATOM    617  NE2 HIS G 122      -0.779 -21.767   2.881  1.00 40.29           N  
ATOM    618  N   VAL G 123       3.113 -19.671   0.276  1.00 26.24           N  
ATOM    619  CA  VAL G 123       3.299 -20.343  -1.002  1.00 30.50           C  
ATOM    620  C   VAL G 123       3.309 -21.844  -0.762  1.00 27.57           C  
ATOM    621  O   VAL G 123       4.056 -22.334   0.086  1.00 24.76           O  
ATOM    622  CB  VAL G 123       4.588 -19.886  -1.699  1.00 24.49           C  
ATOM    623  CG1 VAL G 123       4.632 -20.421  -3.102  1.00 20.76           C  
ATOM    624  CG2 VAL G 123       4.658 -18.383  -1.695  1.00 24.95           C  
ATOM    625  N   GLU G 124       2.461 -22.564  -1.504  1.00 30.52           N  
ATOM    626  CA  GLU G 124       2.435 -24.011  -1.462  1.00 27.59           C  
ATOM    627  C   GLU G 124       3.763 -24.565  -1.966  1.00 27.68           C  
ATOM    628  O   GLU G 124       4.476 -23.905  -2.721  1.00 26.63           O  
ATOM    629  CB  GLU G 124       1.289 -24.546  -2.324  1.00 28.34           C  
ATOM    630  CG  GLU G 124       0.074 -23.651  -2.304  1.00 32.86           C  
ATOM    631  CD  GLU G 124       0.045 -22.675  -3.464  0.79 38.20           C  
ATOM    632  OE1 GLU G 124       0.721 -22.932  -4.487  1.00 35.77           O  
ATOM    633  OE2 GLU G 124      -0.636 -21.635  -3.340  0.65 38.04           O1-
ATOM    634  N   PRO G 125       4.119 -25.779  -1.556  1.00 25.42           N  
ATOM    635  CA  PRO G 125       5.356 -26.393  -2.065  1.00 25.79           C  
ATOM    636  C   PRO G 125       5.273 -26.579  -3.566  1.00 24.54           C  
ATOM    637  O   PRO G 125       4.370 -27.232  -4.074  1.00 27.82           O  
ATOM    638  CB  PRO G 125       5.418 -27.731  -1.318  1.00 23.18           C  
ATOM    639  CG  PRO G 125       4.570 -27.537  -0.132  1.00 22.30           C  
ATOM    640  CD  PRO G 125       3.479 -26.607  -0.519  1.00 21.04           C  
ATOM    641  N   GLY G 126       6.232 -25.996  -4.274  1.00 28.79           N  
ATOM    642  CA  GLY G 126       6.209 -25.937  -5.708  1.00 29.50           C  
ATOM    643  C   GLY G 126       5.632 -24.645  -6.241  1.00 24.90           C  
ATOM    644  O   GLY G 126       6.056 -24.175  -7.303  1.00 29.25           O  
ATOM    645  N   GLY G 127       4.704 -24.047  -5.503  1.00 24.92           N  
ATOM    646  CA  GLY G 127       4.041 -22.829  -5.910  1.00 22.81           C  
ATOM    647  C   GLY G 127       4.932 -21.693  -6.369  1.00 30.65           C  
ATOM    648  O   GLY G 127       6.099 -21.594  -5.974  1.00 29.26           O  
ATOM    649  N   THR G 128       4.383 -20.840  -7.231  1.00 29.24           N  
ATOM    650  CA  THR G 128       4.915 -19.514  -7.493  1.00 25.12           C  
ATOM    651  C   THR G 128       3.947 -18.492  -6.907  1.00 27.00           C  
ATOM    652  O   THR G 128       2.799 -18.809  -6.601  1.00 25.32           O  
ATOM    653  CB  THR G 128       5.119 -19.298  -8.998  1.00 29.55           C  
ATOM    654  CG2 THR G 128       6.198 -18.256  -9.259  1.00 29.91           C  
ATOM    655  OG1 THR G 128       5.523 -20.533  -9.605  1.00 25.86           O  
ATOM    656  N   ARG G 129       4.434 -17.275  -6.693  1.00 30.74           N  
ATOM    657  CA  ARG G 129       3.595 -16.214  -6.148  1.00 28.29           C  
ATOM    658  C   ARG G 129       4.331 -14.894  -6.271  1.00 29.08           C  
ATOM    659  O   ARG G 129       5.562 -14.844  -6.184  1.00 36.87           O  
ATOM    660  CB  ARG G 129       3.220 -16.460  -4.682  1.00 31.66           C  
ATOM    661  CG  ARG G 129       1.946 -15.747  -4.242  1.00 24.18           C  
ATOM    662  CD  ARG G 129       2.008 -15.358  -2.768  1.00 32.83           C  
ATOM    663  NE  ARG G 129       1.076 -14.279  -2.436  1.00 29.41           N  
ATOM    664  CZ  ARG G 129      -0.208 -14.460  -2.143  1.00 28.21           C  
ATOM    665  NH1 ARG G 129      -0.722 -15.679  -2.123  1.00 25.73           N1+
ATOM    666  NH2 ARG G 129      -0.975 -13.424  -1.854  1.00 24.13           N  
ATOM    667  N   THR G 130       3.566 -13.829  -6.471  1.00 28.00           N  
ATOM    668  CA  THR G 130       4.125 -12.493  -6.597  1.00 28.41           C  
ATOM    669  C   THR G 130       3.718 -11.684  -5.378  1.00 27.20           C  
ATOM    670  O   THR G 130       2.531 -11.577  -5.059  1.00 33.34           O  
ATOM    671  CB  THR G 130       3.683 -11.805  -7.891  1.00 23.31           C  
ATOM    672  CG2 THR G 130       4.206 -10.372  -7.932  1.00 23.70           C  
ATOM    673  OG1 THR G 130       4.229 -12.514  -9.008  1.00 25.53           O  
ATOM    674  N   TYR G 131       4.710 -11.151  -4.689  1.00 23.01           N  
ATOM    675  CA  TYR G 131       4.515 -10.217  -3.606  1.00 23.98           C  
ATOM    676  C   TYR G 131       4.845  -8.832  -4.127  1.00 22.67           C  
ATOM    677  O   TYR G 131       5.853  -8.652  -4.817  1.00 28.27           O  
ATOM    678  CB  TYR G 131       5.424 -10.564  -2.424  1.00 24.55           C  
ATOM    679  CG  TYR G 131       5.140 -11.905  -1.790  1.00 25.63           C  
ATOM    680  CD1 TYR G 131       4.054 -12.086  -0.950  1.00 24.95           C  
ATOM    681  CD2 TYR G 131       5.957 -12.993  -2.053  1.00 28.08           C  
ATOM    682  CE1 TYR G 131       3.799 -13.313  -0.376  1.00 29.55           C  
ATOM    683  CE2 TYR G 131       5.711 -14.227  -1.490  1.00 30.09           C  
ATOM    684  CZ  TYR G 131       4.638 -14.382  -0.647  1.00 29.87           C  
ATOM    685  OH  TYR G 131       4.396 -15.615  -0.088  1.00 31.07           O  
ATOM    686  N   THR G 132       4.006  -7.863  -3.801  1.00 21.86           N  
ATOM    687  CA  THR G 132       4.275  -6.476  -4.130  1.00 26.82           C  
ATOM    688  C   THR G 132       4.516  -5.702  -2.848  1.00 21.73           C  
ATOM    689  O   THR G 132       3.673  -5.715  -1.948  1.00 21.56           O  
ATOM    690  CB  THR G 132       3.128  -5.858  -4.920  1.00 27.96           C  
ATOM    691  CG2 THR G 132       3.475  -4.415  -5.337  1.00 24.72           C  
ATOM    692  OG1 THR G 132       2.873  -6.660  -6.074  1.00 33.36           O  
ATOM    693  N   TRP G 133       5.678  -5.063  -2.767  1.00 24.24           N  
ATOM    694  CA  TRP G 133       6.004  -4.077  -1.751  1.00 22.33           C  
ATOM    695  C   TRP G 133       6.223  -2.748  -2.454  1.00 25.59           C  
ATOM    696  O   TRP G 133       7.033  -2.670  -3.385  1.00 25.02           O  
ATOM    697  CB  TRP G 133       7.277  -4.432  -0.964  1.00 25.19           C  
ATOM    698  CG  TRP G 133       7.549  -5.901  -0.667  1.00 25.33           C  
ATOM    699  CD1 TRP G 133       6.634  -6.899  -0.479  1.00 22.22           C  
ATOM    700  CD2 TRP G 133       8.843  -6.504  -0.465  1.00 26.13           C  
ATOM    701  CE2 TRP G 133       8.631  -7.869  -0.192  1.00 22.62           C  
ATOM    702  CE3 TRP G 133      10.160  -6.020  -0.504  1.00 26.88           C  
ATOM    703  NE1 TRP G 133       7.277  -8.087  -0.209  1.00 21.27           N  
ATOM    704  CZ2 TRP G 133       9.687  -8.755   0.047  1.00 20.88           C  
ATOM    705  CZ3 TRP G 133      11.203  -6.903  -0.263  1.00 25.82           C  
ATOM    706  CH2 TRP G 133      10.959  -8.250   0.010  1.00 21.15           C  
ATOM    707  N   ARG G 134       5.511  -1.714  -2.009  1.00 26.01           N  
ATOM    708  CA  ARG G 134       5.652  -0.358  -2.521  1.00 27.49           C  
ATOM    709  C   ARG G 134       6.382   0.464  -1.479  1.00 26.59           C  
ATOM    710  O   ARG G 134       6.541   0.025  -0.341  1.00 29.65           O  
ATOM    711  CB  ARG G 134       4.286   0.272  -2.823  1.00 27.30           C  
ATOM    712  CG  ARG G 134       3.265  -0.649  -3.480  1.00 32.21           C  
ATOM    713  CD  ARG G 134       1.896   0.024  -3.461  1.00 42.80           C  
ATOM    714  NE  ARG G 134       1.688   0.729  -2.192  1.00 45.36           N  
ATOM    715  CZ  ARG G 134       0.979   1.847  -2.045  1.00 43.93           C  
ATOM    716  NH1 ARG G 134       0.377   2.414  -3.086  1.00 50.82           N1+
ATOM    717  NH2 ARG G 134       0.867   2.401  -0.852  1.00 35.38           N  
ATOM    718  N   THR G 135       6.836   1.659  -1.870  1.00 26.57           N  
ATOM    719  CA  THR G 135       7.556   2.544  -0.959  1.00 24.07           C  
ATOM    720  C   THR G 135       7.140   3.989  -1.219  1.00 25.97           C  
ATOM    721  O   THR G 135       6.510   4.303  -2.230  1.00 25.91           O  
ATOM    722  CB  THR G 135       9.090   2.360  -1.058  1.00 29.66           C  
ATOM    723  CG2 THR G 135       9.482   0.926  -0.771  1.00 25.22           C  
ATOM    724  OG1 THR G 135       9.572   2.734  -2.361  1.00 32.03           O  
ATOM    725  N   HIS G 136       7.473   4.876  -0.276  1.00 29.27           N  
ATOM    726  CA  HIS G 136       7.010   6.257  -0.361  1.00 23.81           C  
ATOM    727  C   HIS G 136       8.029   7.202   0.262  1.00 20.10           C  
ATOM    728  O   HIS G 136       8.770   6.832   1.180  1.00 22.72           O  
ATOM    729  CB  HIS G 136       5.613   6.433   0.298  1.00 23.49           C  
ATOM    730  CG  HIS G 136       5.604   6.252   1.785  1.00 17.97           C  
ATOM    731  CD2 HIS G 136       5.898   7.109   2.790  1.00 16.49           C  
ATOM    732  ND1 HIS G 136       5.267   5.059   2.386  1.00 17.31           N  
ATOM    733  CE1 HIS G 136       5.355   5.190   3.699  1.00 17.12           C  
ATOM    734  NE2 HIS G 136       5.732   6.427   3.970  1.00 18.01           N  
ATOM    735  N   GLU G 137       8.059   8.429  -0.263  1.00 18.74           N  
ATOM    736  CA  GLU G 137       8.837   9.519   0.294  1.00 18.15           C  
ATOM    737  C   GLU G 137       8.079  10.141   1.465  1.00 18.31           C  
ATOM    738  O   GLU G 137       6.859  10.015   1.562  1.00 22.93           O  
ATOM    739  CB  GLU G 137       9.108  10.579  -0.779  1.00 23.48           C  
ATOM    740  CG  GLU G 137       9.763  10.096  -2.084  1.00 30.01           C  
ATOM    741  CD  GLU G 137       9.627  11.122  -3.226  1.00 30.86           C  
ATOM    742  OE1 GLU G 137       9.055  12.200  -2.980  1.00 30.48           O  
ATOM    743  OE2 GLU G 137      10.071  10.847  -4.368  1.00 25.25           O1-
ATOM    744  N   PRO G 138       8.773  10.836   2.365  1.00 15.69           N  
ATOM    745  CA  PRO G 138       8.091  11.405   3.530  1.00 18.88           C  
ATOM    746  C   PRO G 138       7.345  12.678   3.158  1.00 27.91           C  
ATOM    747  O   PRO G 138       7.950  13.675   2.761  1.00 33.22           O  
ATOM    748  CB  PRO G 138       9.238  11.687   4.501  1.00 20.08           C  
ATOM    749  CG  PRO G 138      10.410  11.951   3.623  1.00 20.79           C  
ATOM    750  CD  PRO G 138      10.210  11.158   2.354  1.00 18.70           C  
ATOM    751  N   GLY G 139       6.025  12.650   3.290  1.00 33.82           N  
ATOM    752  CA  GLY G 139       5.225  13.826   2.988  1.00 31.27           C  
ATOM    753  C   GLY G 139       4.585  14.442   4.214  1.00 35.67           C  
ATOM    754  O   GLY G 139       4.499  13.782   5.254  1.00 38.39           O  
ATOM    755  N   ARG G 140       4.139  15.699   4.132  1.00 41.12           N  
ATOM    756  CA  ARG G 140       3.368  16.300   5.220  1.00 41.65           C  
ATOM    757  C   ARG G 140       1.888  16.094   4.954  1.00 35.95           C  
ATOM    758  O   ARG G 140       1.441  16.136   3.805  1.00 38.05           O  
ATOM    759  CB  ARG G 140       3.667  17.800   5.371  1.00 36.14           C  
ATOM    760  CG  ARG G 140       2.860  18.480   6.471  1.00 39.74           C  
ATOM    761  CD  ARG G 140       3.002  19.990   6.452  1.00 45.35           C  
ATOM    762  NE  ARG G 140       2.175  20.558   5.386  1.00 57.22           N  
ATOM    763  CZ  ARG G 140       0.902  20.935   5.502  1.00 47.72           C  
ATOM    764  NH1 ARG G 140       0.255  20.825   6.655  1.00 49.37           N1+
ATOM    765  NH2 ARG G 140       0.273  21.414   4.437  1.00 36.39           N  
ATOM    766  N   ARG G 141       1.137  15.856   6.016  1.00 42.79           N  
ATOM    767  CA  ARG G 141      -0.282  15.553   5.916  1.00 46.61           C  
ATOM    768  C   ARG G 141      -1.136  16.792   6.209  1.00 41.72           C  
ATOM    769  O   ARG G 141      -0.650  17.831   6.666  1.00 36.73           O  
ATOM    770  CB  ARG G 141      -0.638  14.406   6.874  1.00 41.43           C  
ATOM    771  CG  ARG G 141       0.078  13.068   6.638  1.00 32.37           C  
ATOM    772  CD  ARG G 141      -0.713  11.943   7.303  1.00 30.09           C  
ATOM    773  NE  ARG G 141       0.027  10.699   7.516  1.00 26.82           N  
ATOM    774  CZ  ARG G 141       0.723  10.400   8.611  1.00 26.70           C  
ATOM    775  NH1 ARG G 141       0.804  11.260   9.594  1.00 26.00           N1+
ATOM    776  NH2 ARG G 141       1.343   9.234   8.721  1.00 21.73           N  
ATOM    777  N   ALA G 142      -2.445  16.657   5.944  1.00 46.11           N  
ATOM    778  CA  ALA G 142      -3.393  17.739   6.214  1.00 42.26           C  
ATOM    779  C   ALA G 142      -3.499  18.051   7.701  1.00 38.09           C  
ATOM    780  O   ALA G 142      -3.715  19.206   8.081  1.00 34.02           O  
ATOM    781  CB  ALA G 142      -4.771  17.382   5.658  1.00 36.80           C  
ATOM    782  N   ASP G 143      -3.347  17.051   8.549  1.00 45.17           N  
ATOM    783  CA  ASP G 143      -3.387  17.275   9.986  1.00 46.76           C  
ATOM    784  C   ASP G 143      -2.188  18.110  10.500  1.00 51.69           C  
ATOM    785  O   ASP G 143      -2.064  18.342  11.711  1.00 56.60           O  
ATOM    786  CB  ASP G 143      -3.443  15.922  10.705  1.00 51.24           C  
ATOM    787  CG  ASP G 143      -2.418  14.932  10.169  1.00 49.36           C  
ATOM    788  OD1 ASP G 143      -1.419  15.385   9.571  1.00 47.35           O  
ATOM    789  OD2 ASP G 143      -2.601  13.707  10.345  1.00 44.80           O1-
ATOM    790  N   GLY G 144      -1.303  18.586   9.625  1.00 42.78           N  
ATOM    791  CA  GLY G 144      -0.129  19.296  10.063  1.00 41.88           C  
ATOM    792  C   GLY G 144       0.987  18.404  10.537  1.00 54.20           C  
ATOM    793  O   GLY G 144       2.031  18.917  10.970  1.00 53.96           O  
ATOM    794  N   THR G 145       0.807  17.089  10.469  1.00 47.87           N  
ATOM    795  CA  THR G 145       1.800  16.153  10.955  1.00 47.63           C  
ATOM    796  C   THR G 145       2.537  15.540   9.772  1.00 42.41           C  
ATOM    797  O   THR G 145       2.032  15.483   8.648  1.00 41.35           O  
ATOM    798  CB  THR G 145       1.162  15.055  11.819  1.00 45.85           C  
ATOM    799  CG2 THR G 145       0.718  13.913  10.962  1.00 37.02           C  
ATOM    800  OG1 THR G 145       2.135  14.558  12.747  1.00 55.43           O  
ATOM    801  N   TRP G 146       3.745  15.081  10.054  1.00 36.51           N  
ATOM    802  CA  TRP G 146       4.685  14.652   9.037  1.00 36.42           C  
ATOM    803  C   TRP G 146       4.586  13.140   8.853  1.00 30.96           C  
ATOM    804  O   TRP G 146       4.634  12.390   9.832  1.00 29.95           O  
ATOM    805  CB  TRP G 146       6.092  15.080   9.455  1.00 32.31           C  
ATOM    806  CG  TRP G 146       7.143  14.815   8.451  1.00 34.81           C  
ATOM    807  CD1 TRP G 146       8.194  13.962   8.583  1.00 35.62           C  
ATOM    808  CD2 TRP G 146       7.273  15.413   7.157  1.00 33.20           C  
ATOM    809  CE2 TRP G 146       8.417  14.864   6.556  1.00 30.75           C  
ATOM    810  CE3 TRP G 146       6.533  16.359   6.449  1.00 33.77           C  
ATOM    811  NE1 TRP G 146       8.960  13.977   7.445  1.00 33.50           N  
ATOM    812  CZ2 TRP G 146       8.836  15.226   5.282  1.00 32.86           C  
ATOM    813  CZ3 TRP G 146       6.949  16.716   5.183  1.00 34.22           C  
ATOM    814  CH2 TRP G 146       8.089  16.149   4.613  1.00 32.98           C  
ATOM    815  N   ARG G 147       4.419  12.695   7.608  1.00 31.05           N  
ATOM    816  CA  ARG G 147       4.446  11.268   7.311  1.00 27.33           C  
ATOM    817  C   ARG G 147       5.866  10.805   7.028  1.00 29.17           C  
ATOM    818  O   ARG G 147       6.656  11.508   6.396  1.00 29.85           O  
ATOM    819  CB  ARG G 147       3.558  10.900   6.125  1.00 29.58           C  
ATOM    820  CG  ARG G 147       3.416   9.386   5.943  1.00 22.35           C  
ATOM    821  CD  ARG G 147       2.728   9.061   4.659  1.00 17.83           C  
ATOM    822  NE  ARG G 147       2.345   7.660   4.535  1.00 15.90           N  
ATOM    823  CZ  ARG G 147       1.890   7.140   3.399  1.00 20.44           C  
ATOM    824  NH1 ARG G 147       1.783   7.910   2.322  1.00 23.39           N1+
ATOM    825  NH2 ARG G 147       1.553   5.861   3.320  1.00 19.75           N  
ATOM    826  N   ALA G 148       6.177   9.609   7.502  1.00 26.81           N  
ATOM    827  CA  ALA G 148       7.523   9.079   7.423  1.00 21.34           C  
ATOM    828  C   ALA G 148       7.655   8.232   6.172  1.00 21.25           C  
ATOM    829  O   ALA G 148       6.728   7.517   5.783  1.00 19.53           O  
ATOM    830  CB  ALA G 148       7.848   8.255   8.663  1.00 23.79           C  
ATOM    831  N   GLY G 149       8.796   8.341   5.541  1.00 22.72           N  
ATOM    832  CA  GLY G 149       9.073   7.546   4.376  1.00 19.02           C  
ATOM    833  C   GLY G 149       9.442   6.120   4.715  1.00 25.29           C  
ATOM    834  O   GLY G 149       9.592   5.723   5.876  1.00 25.54           O  
ATOM    835  N   SER G 150       9.599   5.337   3.654  1.00 22.26           N  
ATOM    836  CA  SER G 150       9.967   3.940   3.775  1.00 15.20           C  
ATOM    837  C   SER G 150      11.448   3.732   4.059  1.00 24.18           C  
ATOM    838  O   SER G 150      11.847   2.601   4.364  1.00 25.88           O  
ATOM    839  CB  SER G 150       9.572   3.196   2.499  1.00 18.81           C  
ATOM    840  OG  SER G 150       8.173   3.185   2.320  1.00 19.54           O  
ATOM    841  N   ALA G 151      12.262   4.785   3.994  1.00 22.57           N  
ATOM    842  CA  ALA G 151      13.711   4.616   4.007  1.00 21.80           C  
ATOM    843  C   ALA G 151      14.191   4.041   5.325  1.00 18.98           C  
ATOM    844  O   ALA G 151      13.704   4.411   6.394  1.00 25.74           O  
ATOM    845  CB  ALA G 151      14.413   5.947   3.761  1.00 19.15           C  
ATOM    846  N   GLY G 152      15.169   3.150   5.236  1.00 18.83           N  
ATOM    847  CA  GLY G 152      15.885   2.678   6.399  1.00 17.35           C  
ATOM    848  C   GLY G 152      16.543   1.337   6.115  1.00 21.83           C  
ATOM    849  O   GLY G 152      16.689   0.924   4.963  1.00 21.29           O  
ATOM    850  N   TYR G 153      16.925   0.666   7.193  1.00 22.82           N  
ATOM    851  CA  TYR G 153      17.564  -0.641   7.107  1.00 20.67           C  
ATOM    852  C   TYR G 153      16.548  -1.665   7.577  1.00 17.70           C  
ATOM    853  O   TYR G 153      16.150  -1.652   8.745  1.00 20.95           O  
ATOM    854  CB  TYR G 153      18.829  -0.667   7.951  1.00 22.79           C  
ATOM    855  CG  TYR G 153      19.948   0.152   7.368  1.00 17.47           C  
ATOM    856  CD1 TYR G 153      20.727  -0.337   6.329  1.00 17.29           C  
ATOM    857  CD2 TYR G 153      20.204   1.432   7.835  1.00 17.85           C  
ATOM    858  CE1 TYR G 153      21.750   0.417   5.785  1.00 17.26           C  
ATOM    859  CE2 TYR G 153      21.233   2.191   7.298  1.00 24.19           C  
ATOM    860  CZ  TYR G 153      22.004   1.673   6.271  1.00 17.17           C  
ATOM    861  OH  TYR G 153      23.024   2.437   5.737  1.00 25.18           O  
ATOM    862  N   TRP G 154      16.120  -2.532   6.662  1.00 17.21           N  
ATOM    863  CA  TRP G 154      14.991  -3.430   6.881  1.00 18.20           C  
ATOM    864  C   TRP G 154      15.360  -4.864   6.506  1.00 19.96           C  
ATOM    865  O   TRP G 154      16.534  -5.156   6.249  1.00 18.85           O  
ATOM    866  CB  TRP G 154      13.771  -2.973   6.064  1.00 21.99           C  
ATOM    867  CG  TRP G 154      13.265  -1.559   6.318  1.00 18.81           C  
ATOM    868  CD1 TRP G 154      13.281  -0.525   5.435  1.00 17.81           C  
ATOM    869  CD2 TRP G 154      12.631  -1.053   7.511  1.00 22.19           C  
ATOM    870  CE2 TRP G 154      12.312   0.298   7.269  1.00 17.55           C  
ATOM    871  CE3 TRP G 154      12.305  -1.608   8.755  1.00 19.92           C  
ATOM    872  NE1 TRP G 154      12.727   0.591   5.998  1.00 16.02           N  
ATOM    873  CZ2 TRP G 154      11.683   1.110   8.229  1.00 21.95           C  
ATOM    874  CZ3 TRP G 154      11.678  -0.799   9.706  1.00 15.34           C  
ATOM    875  CH2 TRP G 154      11.379   0.543   9.434  1.00 19.56           C  
ATOM    876  N   HIS G 155      14.391  -5.777   6.460  1.00 16.92           N  
ATOM    877  CA  HIS G 155      14.751  -7.150   6.129  1.00 20.79           C  
ATOM    878  C   HIS G 155      13.536  -7.931   5.658  1.00 19.68           C  
ATOM    879  O   HIS G 155      12.399  -7.454   5.695  1.00 19.48           O  
ATOM    880  CB  HIS G 155      15.414  -7.870   7.316  1.00 22.43           C  
ATOM    881  CG  HIS G 155      14.595  -7.887   8.576  1.00 17.23           C  
ATOM    882  CD2 HIS G 155      14.392  -6.942   9.517  1.00 13.29           C  
ATOM    883  ND1 HIS G 155      13.889  -8.992   8.988  1.00 16.19           N  
ATOM    884  CE1 HIS G 155      13.280  -8.726  10.124  1.00 13.41           C  
ATOM    885  NE2 HIS G 155      13.564  -7.486  10.465  1.00 16.06           N  
ATOM    886  N   TYR G 156      13.806  -9.150   5.203  1.00 16.29           N  
ATOM    887  CA  TYR G 156      12.757 -10.089   4.847  1.00 19.69           C  
ATOM    888  C   TYR G 156      13.134 -11.471   5.362  1.00 18.68           C  
ATOM    889  O   TYR G 156      14.311 -11.823   5.453  1.00 14.87           O  
ATOM    890  CB  TYR G 156      12.531 -10.144   3.342  1.00 20.16           C  
ATOM    891  CG  TYR G 156      13.772 -10.507   2.595  1.00 15.54           C  
ATOM    892  CD1 TYR G 156      14.638  -9.525   2.159  1.00 18.51           C  
ATOM    893  CD2 TYR G 156      14.085 -11.833   2.330  1.00 14.06           C  
ATOM    894  CE1 TYR G 156      15.789  -9.847   1.476  1.00 23.87           C  
ATOM    895  CE2 TYR G 156      15.255 -12.170   1.653  1.00 17.71           C  
ATOM    896  CZ  TYR G 156      16.092 -11.165   1.228  1.00 17.36           C  
ATOM    897  OH  TYR G 156      17.234 -11.454   0.547  1.00 20.64           O  
ATOM    898  N   HIS G 157      12.114 -12.249   5.697  1.00 17.60           N  
ATOM    899  CA  HIS G 157      12.311 -13.542   6.323  1.00 18.04           C  
ATOM    900  C   HIS G 157      11.066 -14.370   6.079  1.00 23.22           C  
ATOM    901  O   HIS G 157      10.046 -13.870   5.606  1.00 22.94           O  
ATOM    902  CB  HIS G 157      12.613 -13.400   7.821  1.00 15.10           C  
ATOM    903  CG  HIS G 157      11.486 -12.838   8.639  1.00 14.05           C  
ATOM    904  CD2 HIS G 157      11.312 -11.617   9.192  1.00 14.64           C  
ATOM    905  ND1 HIS G 157      10.385 -13.578   9.004  1.00 16.46           N  
ATOM    906  CE1 HIS G 157       9.567 -12.832   9.723  1.00 16.93           C  
ATOM    907  NE2 HIS G 157      10.113 -11.640   9.864  1.00 15.98           N  
ATOM    908  N   ASP G 158      11.167 -15.650   6.395  1.00 23.04           N  
ATOM    909  CA  ASP G 158      10.014 -16.518   6.290  1.00 19.15           C  
ATOM    910  C   ASP G 158       9.071 -16.304   7.468  1.00 20.47           C  
ATOM    911  O   ASP G 158       9.483 -15.882   8.545  1.00 22.95           O  
ATOM    912  CB  ASP G 158      10.461 -17.965   6.238  1.00 21.36           C  
ATOM    913  CG  ASP G 158       9.336 -18.897   6.485  1.00 24.75           C  
ATOM    914  OD1 ASP G 158       8.413 -18.945   5.650  1.00 28.39           O  
ATOM    915  OD2 ASP G 158       9.338 -19.522   7.548  1.00 26.12           O1-
ATOM    916  N   HIS G 159       7.787 -16.603   7.251  1.00 16.73           N  
ATOM    917  CA  HIS G 159       6.760 -16.462   8.277  1.00 18.89           C  
ATOM    918  C   HIS G 159       5.866 -17.696   8.429  1.00 17.55           C  
ATOM    919  O   HIS G 159       4.853 -17.624   9.136  1.00 15.67           O  
ATOM    920  CB  HIS G 159       5.890 -15.225   7.985  1.00 19.00           C  
ATOM    921  CG  HIS G 159       5.390 -14.518   9.217  1.00 16.04           C  
ATOM    922  CD2 HIS G 159       5.543 -13.239   9.634  1.00 17.62           C  
ATOM    923  ND1 HIS G 159       4.595 -15.132  10.161  1.00 17.21           N  
ATOM    924  CE1 HIS G 159       4.297 -14.269  11.114  1.00 14.09           C  
ATOM    925  NE2 HIS G 159       4.859 -13.113  10.818  1.00 12.90           N  
ATOM    926  N   VAL G 160       6.200 -18.827   7.796  1.00 22.71           N  
ATOM    927  CA  VAL G 160       5.297 -19.980   7.805  1.00 22.71           C  
ATOM    928  C   VAL G 160       5.959 -21.330   8.117  1.00 21.08           C  
ATOM    929  O   VAL G 160       5.254 -22.314   8.381  1.00 17.91           O  
ATOM    930  CB  VAL G 160       4.542 -20.050   6.463  1.00 22.80           C  
ATOM    931  CG1 VAL G 160       3.543 -18.916   6.369  1.00 20.58           C  
ATOM    932  CG2 VAL G 160       5.515 -19.961   5.329  1.00 22.19           C  
ATOM    933  N   VAL G 161       7.298 -21.392   8.095  1.00 24.14           N  
ATOM    934  CA  VAL G 161       8.032 -22.659   8.186  1.00 20.62           C  
ATOM    935  C   VAL G 161       8.236 -23.048   9.647  1.00 20.32           C  
ATOM    936  O   VAL G 161       8.674 -22.240  10.472  1.00 20.44           O  
ATOM    937  CB  VAL G 161       9.382 -22.569   7.447  1.00 20.98           C  
ATOM    938  CG1 VAL G 161      10.181 -23.853   7.616  1.00 24.85           C  
ATOM    939  CG2 VAL G 161       9.179 -22.276   5.981  1.00 24.57           C  
ATOM    940  N   GLY G 162       7.959 -24.300   9.960  1.00 22.25           N  
ATOM    941  CA  GLY G 162       8.087 -24.747  11.343  1.00 25.07           C  
ATOM    942  C   GLY G 162       6.958 -24.320  12.231  1.00 24.29           C  
ATOM    943  O   GLY G 162       6.401 -25.146  12.961  1.00 22.21           O  
ATOM    944  N   THR G 163       6.632 -23.024  12.213  1.00 27.43           N  
ATOM    945  CA  THR G 163       5.497 -22.428  12.909  1.00 19.62           C  
ATOM    946  C   THR G 163       4.899 -21.360  12.010  1.00 21.11           C  
ATOM    947  O   THR G 163       5.454 -21.025  10.960  1.00 22.83           O  
ATOM    948  CB  THR G 163       5.891 -21.778  14.246  1.00 20.98           C  
ATOM    949  CG2 THR G 163       6.826 -22.668  15.052  1.00 22.82           C  
ATOM    950  OG1 THR G 163       6.528 -20.518  13.998  1.00 21.09           O  
ATOM    951  N   GLU G 164       3.776 -20.790  12.457  1.00 26.41           N  
ATOM    952  CA  GLU G 164       3.082 -19.645  11.876  1.00 17.49           C  
ATOM    953  C   GLU G 164       3.797 -18.373  12.107  1.00 20.26           C  
ATOM    954  O   GLU G 164       3.277 -17.272  11.913  1.00 23.61           O  
ATOM    955  CB  GLU G 164       1.663 -19.552  12.427  1.00 17.73           C  
ATOM    956  CG  GLU G 164       0.816 -20.732  12.031  1.00 24.42           C  
ATOM    957  CD  GLU G 164      -0.596 -20.354  11.653  0.40 24.39           C  
ATOM    958  OE1 GLU G 164      -1.096 -19.335  12.176  0.33 23.43           O  
ATOM    959  OE2 GLU G 164      -1.199 -21.077  10.824  0.79 24.60           O1-
ATOM    960  N   HIS G 165       5.050 -18.444  12.532  1.00 21.18           N  
ATOM    961  CA  HIS G 165       5.847 -17.242  12.697  1.00 17.74           C  
ATOM    962  C   HIS G 165       7.190 -17.346  11.996  1.00 13.07           C  
ATOM    963  O   HIS G 165       8.013 -16.443  12.122  1.00 16.89           O  
ATOM    964  CB  HIS G 165       5.986 -16.954  14.189  1.00 16.80           C  
ATOM    965  CG  HIS G 165       4.730 -16.388  14.769  1.00 17.84           C  
ATOM    966  CD2 HIS G 165       3.537 -16.964  15.033  1.00 15.70           C  
ATOM    967  ND1 HIS G 165       4.577 -15.047  15.047  1.00 15.58           N  
ATOM    968  CE1 HIS G 165       3.358 -14.831  15.497  1.00 16.61           C  
ATOM    969  NE2 HIS G 165       2.704 -15.977  15.497  1.00 14.97           N  
ATOM    970  N   GLY G 166       7.400 -18.404  11.223  1.00 20.80           N  
ATOM    971  CA  GLY G 166       8.661 -18.642  10.553  1.00 19.02           C  
ATOM    972  C   GLY G 166       9.784 -19.051  11.464  1.00 16.22           C  
ATOM    973  O   GLY G 166      10.944 -18.847  11.122  1.00 18.32           O  
ATOM    974  N   THR G 167       9.473 -19.625  12.626  1.00 20.55           N  
ATOM    975  CA  THR G 167      10.520 -19.975  13.579  1.00 17.45           C  
ATOM    976  C   THR G 167      11.517 -20.958  12.973  1.00 20.93           C  
ATOM    977  O   THR G 167      12.732 -20.747  13.046  1.00 18.89           O  
ATOM    978  CB  THR G 167       9.902 -20.531  14.849  1.00 16.68           C  
ATOM    979  CG2 THR G 167      10.971 -21.186  15.740  1.00 15.49           C  
ATOM    980  OG1 THR G 167       9.278 -19.459  15.559  1.00 18.56           O  
ATOM    981  N   GLY G 168      11.019 -22.024  12.350  1.00 18.71           N  
ATOM    982  CA  GLY G 168      11.909 -22.938  11.662  1.00 18.59           C  
ATOM    983  C   GLY G 168      12.496 -22.340  10.402  1.00 20.62           C  
ATOM    984  O   GLY G 168      13.666 -22.556  10.089  1.00 21.03           O  
ATOM    985  N   GLY G 169      11.695 -21.584   9.656  1.00 19.82           N  
ATOM    986  CA  GLY G 169      12.235 -20.915   8.492  1.00 20.64           C  
ATOM    987  C   GLY G 169      13.402 -20.022   8.840  1.00 13.17           C  
ATOM    988  O   GLY G 169      14.483 -20.144   8.269  1.00 20.03           O  
ATOM    989  N   ILE G 170      13.195 -19.115   9.789  1.00 14.58           N  
ATOM    990  CA  ILE G 170      14.226 -18.149  10.160  1.00 16.01           C  
ATOM    991  C   ILE G 170      15.462 -18.846  10.703  1.00 16.24           C  
ATOM    992  O   ILE G 170      16.592 -18.442  10.414  1.00 23.06           O  
ATOM    993  CB  ILE G 170      13.666 -17.146  11.184  1.00 19.77           C  
ATOM    994  CG1 ILE G 170      12.521 -16.332  10.577  1.00 15.47           C  
ATOM    995  CG2 ILE G 170      14.763 -16.227  11.653  1.00 15.59           C  
ATOM    996  CD1 ILE G 170      11.807 -15.498  11.573  1.00 14.76           C  
ATOM    997  N   ARG G 171      15.267 -19.896  11.515  1.00 20.42           N  
ATOM    998  CA  ARG G 171      16.378 -20.555  12.199  1.00 16.19           C  
ATOM    999  C   ARG G 171      17.331 -21.231  11.220  1.00 19.75           C  
ATOM   1000  O   ARG G 171      18.513 -21.367  11.519  1.00 23.46           O  
ATOM   1001  CB  ARG G 171      15.856 -21.574  13.217  1.00 19.96           C  
ATOM   1002  CG  ARG G 171      15.489 -22.924  12.631  1.00 24.37           C  
ATOM   1003  CD  ARG G 171      15.388 -24.058  13.670  1.00 29.14           C  
ATOM   1004  NE  ARG G 171      14.422 -23.789  14.731  1.00 31.14           N  
ATOM   1005  CZ  ARG G 171      14.733 -23.392  15.958  1.00 23.78           C  
ATOM   1006  NH1 ARG G 171      16.001 -23.229  16.307  1.00 29.53           N1+
ATOM   1007  NH2 ARG G 171      13.767 -23.158  16.834  1.00 24.36           N  
ATOM   1008  N   ASN G 172      16.856 -21.646  10.051  1.00 19.91           N  
ATOM   1009  CA  ASN G 172      17.688 -22.357   9.096  1.00 17.02           C  
ATOM   1010  C   ASN G 172      18.175 -21.473   7.949  1.00 20.82           C  
ATOM   1011  O   ASN G 172      18.623 -21.996   6.927  1.00 28.84           O  
ATOM   1012  CB  ASN G 172      16.932 -23.569   8.566  1.00 18.82           C  
ATOM   1013  CG  ASN G 172      16.434 -24.464   9.684  1.00 25.90           C  
ATOM   1014  ND2 ASN G 172      15.129 -24.675   9.732  1.00 23.49           N  
ATOM   1015  OD1 ASN G 172      17.213 -24.957  10.500  1.00 31.91           O  
ATOM   1016  N   GLY G 173      18.101 -20.152   8.096  1.00 18.03           N  
ATOM   1017  CA  GLY G 173      18.690 -19.222   7.149  1.00 19.97           C  
ATOM   1018  C   GLY G 173      17.752 -18.473   6.209  1.00 21.90           C  
ATOM   1019  O   GLY G 173      18.238 -17.742   5.336  1.00 16.71           O  
ATOM   1020  N   LEU G 174      16.435 -18.617   6.353  1.00 25.86           N  
ATOM   1021  CA  LEU G 174      15.486 -17.965   5.447  1.00 17.42           C  
ATOM   1022  C   LEU G 174      15.306 -16.510   5.869  1.00 16.22           C  
ATOM   1023  O   LEU G 174      14.363 -16.146   6.573  1.00 16.59           O  
ATOM   1024  CB  LEU G 174      14.165 -18.715   5.441  1.00 17.88           C  
ATOM   1025  CG  LEU G 174      14.165 -19.887   4.470  1.00 15.54           C  
ATOM   1026  CD1 LEU G 174      12.904 -20.725   4.608  1.00 17.20           C  
ATOM   1027  CD2 LEU G 174      14.325 -19.370   3.054  1.00 15.02           C  
ATOM   1028  N   TYR G 175      16.242 -15.664   5.435  1.00 17.34           N  
ATOM   1029  CA  TYR G 175      16.176 -14.242   5.745  1.00 14.07           C  
ATOM   1030  C   TYR G 175      17.150 -13.482   4.866  1.00 15.67           C  
ATOM   1031  O   TYR G 175      18.146 -14.036   4.410  1.00 20.56           O  
ATOM   1032  CB  TYR G 175      16.482 -13.967   7.223  1.00 17.91           C  
ATOM   1033  CG  TYR G 175      17.799 -14.523   7.715  1.00 19.40           C  
ATOM   1034  CD1 TYR G 175      19.000 -13.865   7.472  1.00 21.06           C  
ATOM   1035  CD2 TYR G 175      17.842 -15.714   8.425  1.00 20.64           C  
ATOM   1036  CE1 TYR G 175      20.202 -14.389   7.919  1.00 20.05           C  
ATOM   1037  CE2 TYR G 175      19.029 -16.238   8.881  1.00 18.62           C  
ATOM   1038  CZ  TYR G 175      20.199 -15.573   8.629  1.00 19.34           C  
ATOM   1039  OH  TYR G 175      21.367 -16.091   9.081  1.00 16.87           O  
ATOM   1040  N   GLY G 176      16.864 -12.204   4.648  1.00 17.89           N  
ATOM   1041  CA  GLY G 176      17.805 -11.342   3.976  1.00 16.47           C  
ATOM   1042  C   GLY G 176      17.523  -9.863   4.152  1.00 18.95           C  
ATOM   1043  O   GLY G 176      16.431  -9.451   4.540  1.00 24.16           O  
ATOM   1044  N   PRO G 177      18.502  -9.031   3.830  1.00 18.32           N  
ATOM   1045  CA  PRO G 177      18.371  -7.592   4.078  1.00 19.24           C  
ATOM   1046  C   PRO G 177      17.697  -6.809   2.946  1.00 23.06           C  
ATOM   1047  O   PRO G 177      17.854  -7.116   1.762  1.00 21.17           O  
ATOM   1048  CB  PRO G 177      19.831  -7.158   4.241  1.00 14.30           C  
ATOM   1049  CG  PRO G 177      20.561  -8.094   3.356  1.00 18.26           C  
ATOM   1050  CD  PRO G 177      19.861  -9.411   3.427  1.00 13.37           C  
ATOM   1051  N   VAL G 178      16.941  -5.771   3.336  1.00 20.52           N  
ATOM   1052  CA  VAL G 178      16.394  -4.765   2.425  1.00 23.07           C  
ATOM   1053  C   VAL G 178      16.948  -3.402   2.826  1.00 22.68           C  
ATOM   1054  O   VAL G 178      16.914  -3.039   4.003  1.00 24.10           O  
ATOM   1055  CB  VAL G 178      14.850  -4.699   2.449  1.00 28.44           C  
ATOM   1056  CG1 VAL G 178      14.340  -3.806   1.295  1.00 21.45           C  
ATOM   1057  CG2 VAL G 178      14.220  -6.067   2.400  1.00 24.58           C  
ATOM   1058  N   ILE G 179      17.419  -2.634   1.850  1.00 22.68           N  
ATOM   1059  CA  ILE G 179      17.786  -1.238   2.052  1.00 21.32           C  
ATOM   1060  C   ILE G 179      16.801  -0.390   1.263  1.00 30.79           C  
ATOM   1061  O   ILE G 179      16.559  -0.657   0.075  1.00 26.68           O  
ATOM   1062  CB  ILE G 179      19.225  -0.945   1.592  1.00 22.80           C  
ATOM   1063  CG1 ILE G 179      20.232  -1.807   2.370  1.00 24.30           C  
ATOM   1064  CG2 ILE G 179      19.526   0.545   1.709  1.00 16.37           C  
ATOM   1065  CD1 ILE G 179      21.670  -1.629   1.967  1.00 11.88           C  
ATOM   1066  N   VAL G 180      16.228   0.623   1.915  1.00 25.47           N  
ATOM   1067  CA  VAL G 180      15.429   1.636   1.235  1.00 23.42           C  
ATOM   1068  C   VAL G 180      16.126   2.974   1.416  1.00 25.88           C  
ATOM   1069  O   VAL G 180      16.302   3.442   2.549  1.00 24.59           O  
ATOM   1070  CB  VAL G 180      13.985   1.680   1.744  1.00 19.44           C  
ATOM   1071  CG1 VAL G 180      13.236   2.804   1.058  1.00 23.62           C  
ATOM   1072  CG2 VAL G 180      13.312   0.359   1.477  1.00 18.30           C  
ATOM   1073  N   ARG G 181      16.551   3.577   0.307  1.00 28.80           N  
ATOM   1074  CA  ARG G 181      17.337   4.797   0.356  1.00 20.38           C  
ATOM   1075  C   ARG G 181      16.458   5.995   0.072  1.00 19.98           C  
ATOM   1076  O   ARG G 181      15.522   5.911  -0.724  1.00 18.67           O  
ATOM   1077  CB  ARG G 181      18.499   4.763  -0.634  1.00 23.57           C  
ATOM   1078  CG  ARG G 181      19.590   3.785  -0.260  1.00 27.80           C  
ATOM   1079  CD  ARG G 181      20.951   4.475  -0.166  1.00 30.69           C  
ATOM   1080  NE  ARG G 181      22.030   3.502  -0.300  1.00 32.49           N  
ATOM   1081  CZ  ARG G 181      22.476   2.749   0.697  1.00 24.90           C  
ATOM   1082  NH1 ARG G 181      21.940   2.872   1.901  1.00 30.32           N1+
ATOM   1083  NH2 ARG G 181      23.445   1.882   0.493  1.00 17.15           N  
ATOM   1084  N   ARG G 182      16.775   7.098   0.754  1.00 19.90           N  
ATOM   1085  CA  ARG G 182      16.173   8.406   0.549  1.00 20.69           C  
ATOM   1086  C   ARG G 182      17.025   9.207  -0.425  1.00 28.02           C  
ATOM   1087  O   ARG G 182      18.255   9.131  -0.386  1.00 29.82           O  
ATOM   1088  CB  ARG G 182      16.063   9.143   1.885  1.00 19.49           C  
ATOM   1089  CG  ARG G 182      15.661  10.597   1.823  1.00 16.35           C  
ATOM   1090  CD  ARG G 182      14.827  10.962   3.011  1.00 13.21           C  
ATOM   1091  NE  ARG G 182      13.815   9.947   3.263  1.00 17.01           N  
ATOM   1092  CZ  ARG G 182      13.423   9.579   4.477  1.00 18.47           C  
ATOM   1093  NH1 ARG G 182      13.961  10.148   5.541  1.00 17.82           N1+
ATOM   1094  NH2 ARG G 182      12.512   8.632   4.630  1.00 15.69           N  
ATOM   1095  N   LYS G 183      16.363   9.951  -1.317  1.00 32.52           N  
ATOM   1096  CA  LYS G 183      17.054  10.852  -2.230  1.00 30.71           C  
ATOM   1097  C   LYS G 183      18.078  11.686  -1.477  1.00 25.16           C  
ATOM   1098  O   LYS G 183      17.754  12.318  -0.472  1.00 29.65           O  
ATOM   1099  CB  LYS G 183      16.049  11.774  -2.928  1.00 30.65           C  
ATOM   1100  CG  LYS G 183      16.689  13.049  -3.479  1.00 37.87           C  
ATOM   1101  CD  LYS G 183      15.717  13.877  -4.314  1.00 47.41           C  
ATOM   1102  CE  LYS G 183      16.409  14.542  -5.514  1.00 51.20           C  
ATOM   1103  NZ  LYS G 183      17.046  15.861  -5.206  1.00 37.90           N1+
ATOM   1104  N   GLY G 184      19.313  11.679  -1.964  1.00 22.05           N  
ATOM   1105  CA  GLY G 184      20.386  12.375  -1.300  1.00 19.46           C  
ATOM   1106  C   GLY G 184      21.096  11.571  -0.239  1.00 32.03           C  
ATOM   1107  O   GLY G 184      21.888  12.141   0.521  1.00 36.93           O  
ATOM   1108  N   ASP G 185      20.815  10.272  -0.143  1.00 33.44           N  
ATOM   1109  CA  ASP G 185      21.587   9.380   0.716  1.00 35.08           C  
ATOM   1110  C   ASP G 185      22.931   9.082   0.076  1.00 30.19           C  
ATOM   1111  O   ASP G 185      22.988   8.648  -1.078  1.00 31.23           O  
ATOM   1112  CB  ASP G 185      20.839   8.063   0.947  1.00 30.99           C  
ATOM   1113  CG  ASP G 185      19.924   8.109   2.141  1.00 24.07           C  
ATOM   1114  OD1 ASP G 185      19.967   9.104   2.890  1.00 26.46           O  
ATOM   1115  OD2 ASP G 185      19.167   7.142   2.326  1.00 24.71           O1-
ATOM   1116  N   VAL G 186      24.008   9.314   0.830  1.00 30.91           N  
ATOM   1117  CA  VAL G 186      25.332   8.886   0.399  1.00 29.96           C  
ATOM   1118  C   VAL G 186      25.305   7.388   0.147  1.00 28.92           C  
ATOM   1119  O   VAL G 186      24.743   6.619   0.938  1.00 25.69           O  
ATOM   1120  CB  VAL G 186      26.396   9.251   1.448  1.00 25.43           C  
ATOM   1121  CG1 VAL G 186      27.758   8.798   0.986  1.00 29.88           C  
ATOM   1122  CG2 VAL G 186      26.414  10.743   1.697  1.00 26.75           C  
ATOM   1123  N   LEU G 187      25.899   6.961  -1.010  1.00 26.11           N  
ATOM   1124  CA  LEU G 187      26.058   5.556  -1.311  1.00 25.42           C  
ATOM   1125  C   LEU G 187      27.434   5.077  -0.865  1.00 28.85           C  
ATOM   1126  O   LEU G 187      28.382   5.867  -0.805  1.00 28.70           O  
ATOM   1127  CB  LEU G 187      25.883   5.301  -2.805  1.00 24.61           C  
ATOM   1128  CG  LEU G 187      24.620   5.892  -3.439  1.00 29.46           C  
ATOM   1129  CD1 LEU G 187      24.535   5.569  -4.913  1.00 28.03           C  
ATOM   1130  CD2 LEU G 187      23.350   5.442  -2.742  1.00 25.21           C  
ATOM   1131  N   PRO G 188      27.566   3.801  -0.506  1.00 29.62           N  
ATOM   1132  CA  PRO G 188      28.849   3.282  -0.032  1.00 24.81           C  
ATOM   1133  C   PRO G 188      29.673   2.676  -1.162  1.00 27.08           C  
ATOM   1134  O   PRO G 188      29.177   2.401  -2.258  1.00 28.64           O  
ATOM   1135  CB  PRO G 188      28.418   2.195   0.952  1.00 23.22           C  
ATOM   1136  CG  PRO G 188      27.217   1.608   0.268  1.00 17.23           C  
ATOM   1137  CD  PRO G 188      26.499   2.788  -0.358  1.00 25.60           C  
ATOM   1138  N   ASP G 189      30.950   2.451  -0.861  1.00 26.78           N  
ATOM   1139  CA  ASP G 189      31.772   1.612  -1.719  1.00 23.66           C  
ATOM   1140  C   ASP G 189      31.456   0.126  -1.560  1.00 22.86           C  
ATOM   1141  O   ASP G 189      31.712  -0.645  -2.492  1.00 22.36           O  
ATOM   1142  CB  ASP G 189      33.252   1.864  -1.432  1.00 24.23           C  
ATOM   1143  CG  ASP G 189      33.660   3.298  -1.705  1.00 26.51           C  
ATOM   1144  OD1 ASP G 189      33.397   3.789  -2.824  1.00 28.18           O  
ATOM   1145  OD2 ASP G 189      34.246   3.930  -0.799  1.00 22.78           O1-
ATOM   1146  N   ALA G 190      30.886  -0.279  -0.416  1.00 24.59           N  
ATOM   1147  CA  ALA G 190      30.624  -1.683  -0.105  1.00 21.32           C  
ATOM   1148  C   ALA G 190      29.574  -1.804   0.997  1.00 15.73           C  
ATOM   1149  O   ALA G 190      29.638  -1.082   1.985  1.00 22.65           O  
ATOM   1150  CB  ALA G 190      31.918  -2.379   0.328  1.00 23.33           C  
ATOM   1151  N   THR G 191      28.629  -2.734   0.827  1.00 24.34           N  
ATOM   1152  CA  THR G 191      27.633  -3.116   1.833  1.00 21.31           C  
ATOM   1153  C   THR G 191      27.895  -4.551   2.309  1.00 21.76           C  
ATOM   1154  O   THR G 191      28.144  -5.448   1.497  1.00 17.95           O  
ATOM   1155  CB  THR G 191      26.195  -3.021   1.258  1.00 21.66           C  
ATOM   1156  CG2 THR G 191      25.210  -3.871   2.058  1.00 13.87           C  
ATOM   1157  OG1 THR G 191      25.733  -1.662   1.232  1.00 17.76           O  
ATOM   1158  N   HIS G 192      27.823  -4.788   3.619  1.00 19.96           N  
ATOM   1159  CA  HIS G 192      27.978  -6.139   4.151  1.00 16.02           C  
ATOM   1160  C   HIS G 192      26.884  -6.459   5.156  1.00 13.55           C  
ATOM   1161  O   HIS G 192      26.476  -5.594   5.927  1.00 13.56           O  
ATOM   1162  CB  HIS G 192      29.345  -6.301   4.803  1.00 20.74           C  
ATOM   1163  CG  HIS G 192      30.487  -5.967   3.894  1.00 18.21           C  
ATOM   1164  CD2 HIS G 192      31.272  -4.866   3.815  1.00 17.98           C  
ATOM   1165  ND1 HIS G 192      30.940  -6.835   2.921  1.00 13.63           N  
ATOM   1166  CE1 HIS G 192      31.955  -6.280   2.284  1.00 18.91           C  
ATOM   1167  NE2 HIS G 192      32.174  -5.085   2.802  1.00 16.48           N  
ATOM   1168  N   THR G 193      26.418  -7.703   5.174  1.00 19.65           N  
ATOM   1169  CA  THR G 193      25.307  -8.085   6.043  1.00 20.74           C  
ATOM   1170  C   THR G 193      25.740  -9.037   7.163  1.00 17.89           C  
ATOM   1171  O   THR G 193      26.149 -10.171   6.904  1.00 20.90           O  
ATOM   1172  CB  THR G 193      24.177  -8.702   5.229  1.00 19.55           C  
ATOM   1173  CG2 THR G 193      23.050  -9.166   6.149  1.00 14.65           C  
ATOM   1174  OG1 THR G 193      23.667  -7.702   4.347  1.00 26.09           O  
ATOM   1175  N   ILE G 194      25.601  -8.572   8.402  1.00 19.28           N  
ATOM   1176  CA  ILE G 194      25.804  -9.354   9.619  1.00 15.85           C  
ATOM   1177  C   ILE G 194      24.438  -9.602  10.238  1.00 15.19           C  
ATOM   1178  O   ILE G 194      23.770  -8.657  10.661  1.00 18.83           O  
ATOM   1179  CB  ILE G 194      26.704  -8.613  10.624  1.00 16.87           C  
ATOM   1180  CG1 ILE G 194      28.001  -8.170   9.972  1.00 13.33           C  
ATOM   1181  CG2 ILE G 194      27.013  -9.477  11.837  1.00 14.70           C  
ATOM   1182  CD1 ILE G 194      28.772  -7.266  10.846  1.00 13.54           C  
ATOM   1183  N   VAL G 195      24.023 -10.862  10.294  1.00 18.51           N  
ATOM   1184  CA  VAL G 195      22.811 -11.280  10.982  1.00 14.25           C  
ATOM   1185  C   VAL G 195      23.224 -12.172  12.141  1.00 13.21           C  
ATOM   1186  O   VAL G 195      23.794 -13.240  11.923  1.00 16.18           O  
ATOM   1187  CB  VAL G 195      21.857 -12.047  10.054  1.00 16.86           C  
ATOM   1188  CG1 VAL G 195      20.565 -12.417  10.801  1.00 15.80           C  
ATOM   1189  CG2 VAL G 195      21.578 -11.267   8.768  1.00 15.72           C  
ATOM   1190  N   PHE G 196      22.920 -11.751  13.363  1.00 12.97           N  
ATOM   1191  CA  PHE G 196      23.068 -12.600  14.542  1.00 13.48           C  
ATOM   1192  C   PHE G 196      21.844 -13.497  14.628  1.00 12.43           C  
ATOM   1193  O   PHE G 196      20.768 -13.052  15.012  1.00 12.27           O  
ATOM   1194  CB  PHE G 196      23.195 -11.753  15.800  1.00 11.67           C  
ATOM   1195  CG  PHE G 196      24.505 -11.054  15.932  1.00 13.25           C  
ATOM   1196  CD1 PHE G 196      25.526 -11.295  15.037  1.00 13.86           C  
ATOM   1197  CD2 PHE G 196      24.726 -10.178  16.973  1.00 12.41           C  
ATOM   1198  CE1 PHE G 196      26.739 -10.664  15.166  1.00 12.08           C  
ATOM   1199  CE2 PHE G 196      25.929  -9.551  17.113  1.00 13.36           C  
ATOM   1200  CZ  PHE G 196      26.948  -9.793  16.203  1.00 13.68           C  
ATOM   1201  N   ASN G 197      21.977 -14.753  14.248  1.00 10.43           N  
ATOM   1202  CA  ASN G 197      20.829 -15.647  14.222  1.00 13.04           C  
ATOM   1203  C   ASN G 197      21.002 -16.630  15.373  1.00 15.97           C  
ATOM   1204  O   ASN G 197      21.692 -17.641  15.260  1.00 14.48           O  
ATOM   1205  CB  ASN G 197      20.677 -16.352  12.907  1.00 10.42           C  
ATOM   1206  CG  ASN G 197      19.316 -16.986  12.764  1.00 15.11           C  
ATOM   1207  ND2 ASN G 197      19.149 -17.826  11.745  1.00 12.56           N  
ATOM   1208  OD1 ASN G 197      18.417 -16.722  13.562  1.00 11.31           O  
ATOM   1209  N   ASP G 198      20.427 -16.256  16.503  1.00 14.14           N  
ATOM   1210  CA  ASP G 198      20.355 -16.963  17.775  1.00 18.26           C  
ATOM   1211  C   ASP G 198      21.685 -17.139  18.502  1.00 19.24           C  
ATOM   1212  O   ASP G 198      21.860 -16.620  19.606  1.00 30.55           O  
ATOM   1213  CB  ASP G 198      19.837 -18.386  17.524  1.00 14.22           C  
ATOM   1214  CG  ASP G 198      18.396 -18.565  17.877  1.00 14.60           C  
ATOM   1215  OD1 ASP G 198      17.900 -17.817  18.731  1.00 15.77           O  
ATOM   1216  OD2 ASP G 198      17.767 -19.477  17.327  1.00 18.18           O1-
ATOM   1217  N   MET G 199      22.690 -17.649  17.809  1.00 19.19           N  
ATOM   1218  CA  MET G 199      23.972 -17.942  18.436  1.00 19.33           C  
ATOM   1219  C   MET G 199      25.037 -17.967  17.350  1.00 21.10           C  
ATOM   1220  O   MET G 199      26.193 -18.330  17.588  1.00 26.60           O  
ATOM   1221  CB  MET G 199      23.923 -19.269  19.202  1.00 24.50           C  
ATOM   1222  CG  MET G 199      23.350 -19.182  20.624  1.00 26.63           C  
ATOM   1223  SD  MET G 199      24.143 -18.016  21.756  1.00 23.84           S  
ATOM   1224  CE  MET G 199      25.859 -18.474  21.608  1.00 21.82           C  
ATOM   1225  N   THR G 200      24.631 -17.633  16.137  1.00 15.98           N  
ATOM   1226  CA  THR G 200      25.466 -17.779  14.968  1.00 15.83           C  
ATOM   1227  C   THR G 200      25.448 -16.468  14.215  1.00 16.03           C  
ATOM   1228  O   THR G 200      24.489 -15.698  14.313  1.00 20.89           O  
ATOM   1229  CB  THR G 200      24.958 -18.897  14.072  1.00 22.00           C  
ATOM   1230  CG2 THR G 200      24.794 -20.189  14.848  1.00 18.81           C  
ATOM   1231  OG1 THR G 200      23.684 -18.523  13.555  1.00 20.78           O  
ATOM   1232  N   ILE G 201      26.514 -16.185  13.487  1.00 18.53           N  
ATOM   1233  CA  ILE G 201      26.492 -15.055  12.570  1.00 17.19           C  
ATOM   1234  C   ILE G 201      26.245 -15.589  11.176  1.00 17.84           C  
ATOM   1235  O   ILE G 201      27.032 -16.391  10.660  1.00 19.59           O  
ATOM   1236  CB  ILE G 201      27.775 -14.230  12.629  1.00 13.25           C  
ATOM   1237  CG1 ILE G 201      28.030 -13.793  14.062  1.00 10.66           C  
ATOM   1238  CG2 ILE G 201      27.602 -13.039  11.716  1.00 13.89           C  
ATOM   1239  CD1 ILE G 201      29.384 -13.209  14.292  1.00 12.99           C  
ATOM   1240  N   ASN G 202      25.136 -15.166  10.582  1.00 17.46           N  
ATOM   1241  CA  ASN G 202      24.738 -15.622   9.252  1.00 17.40           C  
ATOM   1242  C   ASN G 202      24.625 -17.142   9.211  1.00 15.15           C  
ATOM   1243  O   ASN G 202      24.924 -17.757   8.198  1.00 19.81           O  
ATOM   1244  CB  ASN G 202      25.709 -15.134   8.164  1.00 12.44           C  
ATOM   1245  CG  ASN G 202      25.819 -13.612   8.078  1.00 12.63           C  
ATOM   1246  ND2 ASN G 202      26.548 -13.140   7.089  1.00 20.88           N  
ATOM   1247  OD1 ASN G 202      25.271 -12.884   8.882  1.00 18.16           O  
ATOM   1248  N   ASN G 203      24.212 -17.757  10.320  1.00 19.43           N  
ATOM   1249  CA  ASN G 203      24.096 -19.208  10.473  1.00 17.56           C  
ATOM   1250  C   ASN G 203      25.427 -19.945  10.360  1.00 22.98           C  
ATOM   1251  O   ASN G 203      25.441 -21.178  10.234  1.00 23.51           O  
ATOM   1252  CB  ASN G 203      23.120 -19.814   9.469  1.00 16.42           C  
ATOM   1253  CG  ASN G 203      21.748 -19.841   9.982  1.00 15.99           C  
ATOM   1254  ND2 ASN G 203      20.967 -20.795   9.534  1.00 20.74           N  
ATOM   1255  OD1 ASN G 203      21.384 -19.015  10.802  1.00 22.59           O  
ATOM   1256  N   ARG G 204      26.537 -19.228  10.387  1.00 20.82           N  
ATOM   1257  CA  ARG G 204      27.824 -19.857  10.208  1.00 24.21           C  
ATOM   1258  C   ARG G 204      28.154 -20.730  11.414  1.00 23.71           C  
ATOM   1259  O   ARG G 204      27.621 -20.514  12.503  1.00 20.49           O  
ATOM   1260  CB  ARG G 204      28.897 -18.799  10.016  1.00 23.94           C  
ATOM   1261  CG  ARG G 204      28.739 -18.034   8.726  1.00 20.11           C  
ATOM   1262  CD  ARG G 204      29.753 -16.965   8.684  1.00 22.34           C  
ATOM   1263  NE  ARG G 204      31.050 -17.458   8.240  1.00 22.59           N  
ATOM   1264  CZ  ARG G 204      31.422 -17.502   6.968  1.00 26.23           C  
ATOM   1265  NH1 ARG G 204      30.575 -17.103   6.013  1.00 21.07           N1+
ATOM   1266  NH2 ARG G 204      32.634 -17.941   6.655  1.00 24.42           N  
ATOM   1267  N   PRO G 205      29.006 -21.758  11.224  1.00 24.74           N  
ATOM   1268  CA  PRO G 205      29.607 -22.447  12.367  1.00 18.41           C  
ATOM   1269  C   PRO G 205      30.330 -21.469  13.267  1.00 20.65           C  
ATOM   1270  O   PRO G 205      30.641 -20.347  12.853  1.00 19.14           O  
ATOM   1271  CB  PRO G 205      30.577 -23.439  11.710  1.00 17.91           C  
ATOM   1272  CG  PRO G 205      30.685 -22.998  10.286  1.00 21.64           C  
ATOM   1273  CD  PRO G 205      29.372 -22.411   9.958  1.00 19.52           C  
ATOM   1274  N   ALA G 206      30.579 -21.868  14.504  1.00 12.25           N  
ATOM   1275  CA  ALA G 206      31.213 -20.952  15.430  1.00 11.37           C  
ATOM   1276  C   ALA G 206      32.628 -20.644  14.965  1.00 16.36           C  
ATOM   1277  O   ALA G 206      33.293 -21.473  14.344  1.00 27.75           O  
ATOM   1278  CB  ALA G 206      31.217 -21.535  16.838  1.00 17.22           C  
ATOM   1279  N   HIS G 207      33.073 -19.424  15.244  1.00 15.81           N  
ATOM   1280  CA  HIS G 207      34.459 -19.022  15.026  1.00 16.78           C  
ATOM   1281  C   HIS G 207      34.856 -19.167  13.561  1.00 23.69           C  
ATOM   1282  O   HIS G 207      35.968 -19.599  13.234  1.00 22.19           O  
ATOM   1283  CB  HIS G 207      35.423 -19.806  15.914  1.00 17.82           C  
ATOM   1284  CG  HIS G 207      35.301 -19.505  17.371  1.00 18.89           C  
ATOM   1285  CD2 HIS G 207      35.710 -18.439  18.101  1.00 16.37           C  
ATOM   1286  ND1 HIS G 207      34.711 -20.377  18.261  1.00 17.90           N  
ATOM   1287  CE1 HIS G 207      34.760 -19.862  19.475  1.00 17.82           C  
ATOM   1288  NE2 HIS G 207      35.361 -18.687  19.406  1.00 19.79           N  
ATOM   1289  N   THR G 208      33.930 -18.833  12.666  1.00 20.32           N  
ATOM   1290  CA  THR G 208      34.242 -18.771  11.246  1.00 17.69           C  
ATOM   1291  C   THR G 208      33.853 -17.424  10.663  1.00 20.33           C  
ATOM   1292  O   THR G 208      33.631 -17.322   9.455  1.00 25.50           O  
ATOM   1293  CB  THR G 208      33.560 -19.907  10.473  1.00 21.13           C  
ATOM   1294  CG2 THR G 208      33.837 -21.275  11.122  1.00 16.60           C  
ATOM   1295  OG1 THR G 208      32.149 -19.682  10.444  1.00 26.11           O  
ATOM   1296  N   GLY G 209      33.749 -16.395  11.499  1.00 20.29           N  
ATOM   1297  CA  GLY G 209      33.376 -15.073  11.048  1.00 20.98           C  
ATOM   1298  C   GLY G 209      31.887 -14.820  10.822  1.00 19.02           C  
ATOM   1299  O   GLY G 209      31.037 -15.217  11.618  1.00 18.71           O  
ATOM   1300  N   PRO G 210      31.537 -14.164   9.701  1.00 17.98           N  
ATOM   1301  CA  PRO G 210      32.398 -13.889   8.546  1.00 14.16           C  
ATOM   1302  C   PRO G 210      33.424 -12.786   8.742  1.00 16.87           C  
ATOM   1303  O   PRO G 210      33.454 -12.119   9.754  1.00 16.29           O  
ATOM   1304  CB  PRO G 210      31.402 -13.498   7.457  1.00 13.15           C  
ATOM   1305  CG  PRO G 210      30.252 -12.923   8.197  1.00 17.10           C  
ATOM   1306  CD  PRO G 210      30.188 -13.608   9.530  1.00 14.86           C  
ATOM   1307  N   ASN G 211      34.303 -12.648   7.760  1.00 19.25           N  
ATOM   1308  CA  ASN G 211      35.327 -11.619   7.739  1.00 18.47           C  
ATOM   1309  C   ASN G 211      35.144 -10.780   6.483  1.00 17.10           C  
ATOM   1310  O   ASN G 211      34.815 -11.305   5.416  1.00 17.32           O  
ATOM   1311  CB  ASN G 211      36.736 -12.225   7.777  1.00 20.12           C  
ATOM   1312  CG  ASN G 211      37.008 -13.041   9.048  1.00 18.16           C  
ATOM   1313  ND2 ASN G 211      38.126 -13.724   9.056  1.00 17.04           N  
ATOM   1314  OD1 ASN G 211      36.231 -13.042   9.999  1.00 20.29           O  
ATOM   1315  N   PHE G 212      35.339  -9.478   6.627  1.00 18.79           N  
ATOM   1316  CA  PHE G 212      35.142  -8.503   5.569  1.00 18.95           C  
ATOM   1317  C   PHE G 212      36.415  -7.680   5.454  1.00 20.32           C  
ATOM   1318  O   PHE G 212      37.057  -7.399   6.469  1.00 24.02           O  
ATOM   1319  CB  PHE G 212      33.939  -7.597   5.890  1.00 20.62           C  
ATOM   1320  CG  PHE G 212      32.657  -8.356   6.126  1.00 18.12           C  
ATOM   1321  CD1 PHE G 212      31.868  -8.766   5.057  1.00 25.35           C  
ATOM   1322  CD2 PHE G 212      32.253  -8.683   7.404  1.00 14.65           C  
ATOM   1323  CE1 PHE G 212      30.701  -9.473   5.256  1.00 19.66           C  
ATOM   1324  CE2 PHE G 212      31.081  -9.403   7.610  1.00 19.58           C  
ATOM   1325  CZ  PHE G 212      30.302  -9.788   6.535  1.00 20.01           C  
ATOM   1326  N   GLU G 213      36.793  -7.302   4.233  1.00 25.46           N  
ATOM   1327  CA  GLU G 213      37.989  -6.494   4.018  1.00 24.49           C  
ATOM   1328  C   GLU G 213      37.657  -5.106   3.490  1.00 17.38           C  
ATOM   1329  O   GLU G 213      36.653  -4.898   2.809  1.00 25.20           O  
ATOM   1330  CB  GLU G 213      38.971  -7.160   3.046  1.00 23.00           C  
ATOM   1331  CG  GLU G 213      39.063  -8.661   3.127  1.00 19.98           C  
ATOM   1332  CD  GLU G 213      40.201  -9.198   2.288  0.08 26.03           C  
ATOM   1333  OE1 GLU G 213      40.715  -8.445   1.432  1.00 26.74           O  
ATOM   1334  OE2 GLU G 213      40.571 -10.376   2.478  1.00 34.14           O1-
ATOM   1335  N   ALA G 214      38.541  -4.165   3.782  1.00 15.91           N  
ATOM   1336  CA  ALA G 214      38.415  -2.820   3.265  1.00 18.52           C  
ATOM   1337  C   ALA G 214      39.806  -2.221   3.163  1.00 22.16           C  
ATOM   1338  O   ALA G 214      40.799  -2.822   3.579  1.00 24.81           O  
ATOM   1339  CB  ALA G 214      37.516  -1.955   4.155  1.00 26.76           C  
ATOM   1340  N   THR G 215      39.866  -1.022   2.606  1.00 22.23           N  
ATOM   1341  CA  THR G 215      41.081  -0.240   2.527  1.00 17.78           C  
ATOM   1342  C   THR G 215      40.884   1.008   3.363  1.00 21.57           C  
ATOM   1343  O   THR G 215      39.795   1.590   3.364  1.00 28.09           O  
ATOM   1344  CB  THR G 215      41.396   0.146   1.078  1.00 19.75           C  
ATOM   1345  CG2 THR G 215      42.821   0.619   0.958  1.00 21.78           C  
ATOM   1346  OG1 THR G 215      41.196  -0.987   0.218  1.00 16.08           O  
ATOM   1347  N   VAL G 216      41.933   1.425   4.063  1.00 20.22           N  
ATOM   1348  CA  VAL G 216      41.831   2.624   4.878  1.00 18.33           C  
ATOM   1349  C   VAL G 216      41.265   3.743   4.020  1.00 23.97           C  
ATOM   1350  O   VAL G 216      41.858   4.141   3.014  1.00 30.39           O  
ATOM   1351  CB  VAL G 216      43.190   3.022   5.469  1.00 20.49           C  
ATOM   1352  CG1 VAL G 216      43.090   4.406   6.074  1.00 17.48           C  
ATOM   1353  CG2 VAL G 216      43.614   2.009   6.508  1.00 20.15           C  
ATOM   1354  N   GLY G 217      40.083   4.234   4.394  1.00 25.39           N  
ATOM   1355  CA  GLY G 217      39.426   5.331   3.709  1.00 19.87           C  
ATOM   1356  C   GLY G 217      38.075   4.956   3.133  1.00 21.53           C  
ATOM   1357  O   GLY G 217      37.201   5.821   3.014  1.00 24.55           O  
ATOM   1358  N   ASP G 218      37.889   3.678   2.774  1.00 20.21           N  
ATOM   1359  CA  ASP G 218      36.633   3.210   2.187  1.00 23.31           C  
ATOM   1360  C   ASP G 218      35.436   3.582   3.051  1.00 17.22           C  
ATOM   1361  O   ASP G 218      35.509   3.584   4.278  1.00 24.76           O  
ATOM   1362  CB  ASP G 218      36.633   1.687   2.012  1.00 22.94           C  
ATOM   1363  CG  ASP G 218      37.469   1.222   0.851  1.00 25.88           C  
ATOM   1364  OD1 ASP G 218      38.064   2.067   0.150  1.00 20.39           O  
ATOM   1365  OD2 ASP G 218      37.509  -0.001   0.633  1.00 24.50           O1-
ATOM   1366  N   ARG G 219      34.321   3.860   2.394  1.00 20.84           N  
ATOM   1367  CA  ARG G 219      33.020   3.998   3.048  1.00 23.54           C  
ATOM   1368  C   ARG G 219      32.324   2.637   3.027  1.00 22.95           C  
ATOM   1369  O   ARG G 219      31.876   2.173   1.972  1.00 21.65           O  
ATOM   1370  CB  ARG G 219      32.191   5.073   2.346  1.00 24.30           C  
ATOM   1371  CG  ARG G 219      30.750   5.146   2.705  1.00 22.70           C  
ATOM   1372  CD  ARG G 219      30.151   6.385   2.109  1.00 21.53           C  
ATOM   1373  NE  ARG G 219      30.832   7.552   2.640  1.00 31.68           N  
ATOM   1374  CZ  ARG G 219      30.509   8.159   3.772  1.00 25.29           C  
ATOM   1375  NH1 ARG G 219      29.485   7.729   4.487  1.00 25.12           N1+
ATOM   1376  NH2 ARG G 219      31.205   9.205   4.179  1.00 28.75           N  
ATOM   1377  N   VAL G 220      32.248   1.988   4.188  1.00 22.25           N  
ATOM   1378  CA  VAL G 220      31.716   0.636   4.312  1.00 17.61           C  
ATOM   1379  C   VAL G 220      30.395   0.691   5.060  1.00 20.48           C  
ATOM   1380  O   VAL G 220      30.336   1.158   6.204  1.00 18.32           O  
ATOM   1381  CB  VAL G 220      32.688  -0.299   5.039  1.00 16.81           C  
ATOM   1382  CG1 VAL G 220      32.038  -1.644   5.222  1.00 15.20           C  
ATOM   1383  CG2 VAL G 220      33.969  -0.434   4.268  1.00 21.84           C  
ATOM   1384  N   GLU G 221      29.355   0.158   4.431  1.00 22.80           N  
ATOM   1385  CA  GLU G 221      28.020   0.078   5.000  1.00 22.15           C  
ATOM   1386  C   GLU G 221      27.753  -1.320   5.546  1.00 17.44           C  
ATOM   1387  O   GLU G 221      27.989  -2.315   4.853  1.00 19.74           O  
ATOM   1388  CB  GLU G 221      26.976   0.424   3.944  1.00 21.83           C  
ATOM   1389  CG  GLU G 221      25.574   0.188   4.384  1.00 18.12           C  
ATOM   1390  CD  GLU G 221      24.594   0.606   3.340  1.00 19.68           C  
ATOM   1391  OE1 GLU G 221      24.572  -0.029   2.281  1.00 18.97           O  
ATOM   1392  OE2 GLU G 221      23.856   1.578   3.576  1.00 22.26           O1-
ATOM   1393  N   ILE G 222      27.221  -1.384   6.766  1.00 22.03           N  
ATOM   1394  CA  ILE G 222      26.900  -2.644   7.433  1.00 21.71           C  
ATOM   1395  C   ILE G 222      25.404  -2.708   7.696  1.00 14.53           C  
ATOM   1396  O   ILE G 222      24.778  -1.713   8.060  1.00 15.25           O  
ATOM   1397  CB  ILE G 222      27.672  -2.841   8.757  1.00 20.10           C  
ATOM   1398  CG1 ILE G 222      29.197  -2.844   8.527  1.00 15.41           C  
ATOM   1399  CG2 ILE G 222      27.173  -4.105   9.473  1.00 15.73           C  
ATOM   1400  CD1 ILE G 222      29.775  -4.122   8.003  1.00 17.71           C  
ATOM   1401  N   VAL G 223      24.858  -3.898   7.532  1.00 21.43           N  
ATOM   1402  CA  VAL G 223      23.450  -4.211   7.686  1.00 24.14           C  
ATOM   1403  C   VAL G 223      23.343  -5.222   8.831  1.00 24.60           C  
ATOM   1404  O   VAL G 223      23.609  -6.416   8.643  1.00 19.97           O  
ATOM   1405  CB  VAL G 223      22.885  -4.760   6.374  1.00 18.22           C  
ATOM   1406  CG1 VAL G 223      21.393  -4.947   6.443  1.00 15.80           C  
ATOM   1407  CG2 VAL G 223      23.265  -3.784   5.246  1.00 13.72           C  
ATOM   1408  N   MET G 224      22.953  -4.753  10.026  1.00 20.76           N  
ATOM   1409  CA  MET G 224      22.977  -5.568  11.242  1.00 21.19           C  
ATOM   1410  C   MET G 224      21.559  -6.001  11.635  1.00 21.32           C  
ATOM   1411  O   MET G 224      20.765  -5.198  12.138  1.00 20.80           O  
ATOM   1412  CB  MET G 224      23.671  -4.818  12.380  1.00 26.68           C  
ATOM   1413  CG  MET G 224      23.701  -5.574  13.748  1.00 21.97           C  
ATOM   1414  SD  MET G 224      23.859  -7.358  13.600  1.00 37.34           S  
ATOM   1415  CE  MET G 224      22.976  -7.890  15.026  1.00 20.25           C  
ATOM   1416  N   ILE G 225      21.267  -7.284  11.429  1.00 15.09           N  
ATOM   1417  CA  ILE G 225      19.982  -7.892  11.732  1.00 14.77           C  
ATOM   1418  C   ILE G 225      20.149  -8.877  12.884  1.00 17.73           C  
ATOM   1419  O   ILE G 225      21.209  -9.495  13.038  1.00 19.40           O  
ATOM   1420  CB  ILE G 225      19.434  -8.601  10.491  1.00 10.44           C  
ATOM   1421  CG1 ILE G 225      19.575  -7.676   9.287  1.00 16.23           C  
ATOM   1422  CG2 ILE G 225      18.000  -9.004  10.724  1.00 13.79           C  
ATOM   1423  CD1 ILE G 225      19.061  -8.249   8.009  1.00 17.44           C  
ATOM   1424  N   THR G 226      19.098  -9.023  13.703  1.00 15.78           N  
ATOM   1425  CA  THR G 226      19.042 -10.060  14.727  1.00 14.89           C  
ATOM   1426  C   THR G 226      17.767 -10.873  14.605  1.00 14.36           C  
ATOM   1427  O   THR G 226      16.676 -10.327  14.426  1.00 14.68           O  
ATOM   1428  CB  THR G 226      19.129  -9.493  16.133  1.00 14.76           C  
ATOM   1429  CG2 THR G 226      19.123 -10.608  17.159  1.00 13.94           C  
ATOM   1430  OG1 THR G 226      20.350  -8.774  16.266  1.00 14.47           O  
ATOM   1431  N   HIS G 227      17.922 -12.190  14.720  1.00 17.92           N  
ATOM   1432  CA  HIS G 227      16.832 -13.148  14.614  1.00 14.06           C  
ATOM   1433  C   HIS G 227      16.973 -14.177  15.718  1.00 13.23           C  
ATOM   1434  O   HIS G 227      18.058 -14.362  16.272  1.00 12.76           O  
ATOM   1435  CB  HIS G 227      16.843 -13.862  13.271  1.00 14.71           C  
ATOM   1436  CG  HIS G 227      16.058 -13.168  12.207  1.00 16.85           C  
ATOM   1437  CD2 HIS G 227      16.419 -12.738  10.975  1.00 19.42           C  
ATOM   1438  ND1 HIS G 227      14.724 -12.860  12.348  1.00 12.48           N  
ATOM   1439  CE1 HIS G 227      14.297 -12.259  11.252  1.00 17.90           C  
ATOM   1440  NE2 HIS G 227      15.305 -12.178  10.401  1.00 17.28           N  
ATOM   1441  N   GLY G 228      15.865 -14.839  16.027  1.00 12.94           N  
ATOM   1442  CA  GLY G 228      15.870 -15.982  16.926  1.00 11.76           C  
ATOM   1443  C   GLY G 228      15.317 -15.658  18.311  1.00 11.21           C  
ATOM   1444  O   GLY G 228      14.245 -15.082  18.438  1.00 14.09           O  
ATOM   1445  N   GLU G 229      16.038 -16.087  19.344  1.00 12.51           N  
ATOM   1446  CA  GLU G 229      15.585 -15.990  20.726  1.00 13.02           C  
ATOM   1447  C   GLU G 229      16.372 -14.993  21.559  1.00 14.50           C  
ATOM   1448  O   GLU G 229      15.930 -14.657  22.657  1.00 10.00           O  
ATOM   1449  CB  GLU G 229      15.685 -17.355  21.436  1.00 12.29           C  
ATOM   1450  CG  GLU G 229      14.995 -18.484  20.754  1.00 12.22           C  
ATOM   1451  CD  GLU G 229      13.495 -18.318  20.756  1.00 14.55           C  
ATOM   1452  OE1 GLU G 229      12.951 -17.919  21.797  0.78 14.62           O  
ATOM   1453  OE2 GLU G 229      12.863 -18.582  19.722  1.00 16.80           O1-
ATOM   1454  N   TYR G 230      17.528 -14.525  21.089  1.00 15.93           N  
ATOM   1455  CA  TYR G 230      18.520 -13.936  21.975  1.00 14.18           C  
ATOM   1456  C   TYR G 230      18.710 -12.455  21.698  1.00 13.39           C  
ATOM   1457  O   TYR G 230      18.772 -12.017  20.548  1.00 18.55           O  
ATOM   1458  CB  TYR G 230      19.869 -14.656  21.845  1.00 14.05           C  
ATOM   1459  CG  TYR G 230      19.793 -16.142  22.078  1.00 17.76           C  
ATOM   1460  CD1 TYR G 230      19.402 -16.999  21.070  1.00 20.71           C  
ATOM   1461  CD2 TYR G 230      20.103 -16.694  23.305  1.00 19.18           C  
ATOM   1462  CE1 TYR G 230      19.327 -18.354  21.275  1.00 16.41           C  
ATOM   1463  CE2 TYR G 230      20.029 -18.040  23.507  1.00 16.10           C  
ATOM   1464  CZ  TYR G 230      19.636 -18.864  22.491  1.00 16.05           C  
ATOM   1465  OH  TYR G 230      19.567 -20.218  22.684  1.00 28.88           O  
ATOM   1466  N   TYR G 231      18.814 -11.686  22.760  1.00 14.30           N  
ATOM   1467  CA  TYR G 231      19.313 -10.342  22.600  1.00 13.50           C  
ATOM   1468  C   TYR G 231      20.826 -10.411  22.447  1.00 18.33           C  
ATOM   1469  O   TYR G 231      21.491 -11.333  22.940  1.00 11.96           O  
ATOM   1470  CB  TYR G 231      18.940  -9.458  23.788  1.00 10.61           C  
ATOM   1471  CG  TYR G 231      19.984  -9.520  24.872  1.00 15.21           C  
ATOM   1472  CD1 TYR G 231      20.985  -8.553  24.964  1.00 15.18           C  
ATOM   1473  CD2 TYR G 231      20.005 -10.567  25.778  1.00 16.53           C  
ATOM   1474  CE1 TYR G 231      21.960  -8.629  25.923  1.00 11.81           C  
ATOM   1475  CE2 TYR G 231      20.998 -10.650  26.748  1.00 14.56           C  
ATOM   1476  CZ  TYR G 231      21.954  -9.675  26.809  1.00 11.13           C  
ATOM   1477  OH  TYR G 231      22.906  -9.737  27.762  1.00 13.26           O  
ATOM   1478  N   HIS G 232      21.366  -9.409  21.772  1.00 15.55           N  
ATOM   1479  CA  HIS G 232      22.781  -9.320  21.554  1.00 14.22           C  
ATOM   1480  C   HIS G 232      23.208  -7.887  21.820  1.00 11.75           C  
ATOM   1481  O   HIS G 232      22.383  -7.007  22.048  1.00 13.52           O  
ATOM   1482  CB  HIS G 232      23.136  -9.798  20.129  1.00 13.56           C  
ATOM   1483  CG  HIS G 232      22.692 -11.202  19.842  1.00 12.32           C  
ATOM   1484  CD2 HIS G 232      21.570 -11.679  19.259  1.00 13.06           C  
ATOM   1485  ND1 HIS G 232      23.434 -12.312  20.195  1.00 14.34           N  
ATOM   1486  CE1 HIS G 232      22.796 -13.407  19.824  1.00 13.37           C  
ATOM   1487  NE2 HIS G 232      21.664 -13.051  19.253  1.00 11.69           N  
ATOM   1488  N   THR G 233      24.523  -7.698  21.859  1.00 13.14           N  
ATOM   1489  CA  THR G 233      25.191  -6.398  21.776  1.00 16.30           C  
ATOM   1490  C   THR G 233      26.201  -6.456  20.625  1.00 14.27           C  
ATOM   1491  O   THR G 233      27.276  -7.033  20.773  1.00 17.87           O  
ATOM   1492  CB  THR G 233      25.888  -6.037  23.089  1.00 13.62           C  
ATOM   1493  CG2 THR G 233      24.892  -5.832  24.197  1.00 14.95           C  
ATOM   1494  OG1 THR G 233      26.773  -7.087  23.467  1.00 13.61           O  
ATOM   1495  N   PHE G 234      25.872  -5.852  19.483  1.00 14.23           N  
ATOM   1496  CA  PHE G 234      26.820  -5.757  18.375  1.00 14.19           C  
ATOM   1497  C   PHE G 234      27.926  -4.751  18.680  1.00 18.56           C  
ATOM   1498  O   PHE G 234      27.671  -3.655  19.185  1.00 18.54           O  
ATOM   1499  CB  PHE G 234      26.091  -5.342  17.101  1.00 16.91           C  
ATOM   1500  CG  PHE G 234      26.987  -5.128  15.922  1.00 16.14           C  
ATOM   1501  CD1 PHE G 234      27.365  -6.200  15.125  1.00 12.99           C  
ATOM   1502  CD2 PHE G 234      27.438  -3.852  15.593  1.00 15.17           C  
ATOM   1503  CE1 PHE G 234      28.175  -6.007  14.040  1.00 14.73           C  
ATOM   1504  CE2 PHE G 234      28.246  -3.648  14.508  1.00 13.78           C  
ATOM   1505  CZ  PHE G 234      28.618  -4.726  13.719  1.00 14.32           C  
ATOM   1506  N   HIS G 235      29.164  -5.107  18.340  1.00 15.85           N  
ATOM   1507  CA  HIS G 235      30.290  -4.260  18.695  1.00 14.45           C  
ATOM   1508  C   HIS G 235      31.328  -4.253  17.591  1.00 13.84           C  
ATOM   1509  O   HIS G 235      31.530  -5.260  16.923  1.00 16.82           O  
ATOM   1510  CB  HIS G 235      30.962  -4.733  19.967  1.00 13.38           C  
ATOM   1511  CG  HIS G 235      32.087  -3.855  20.386  1.00 11.99           C  
ATOM   1512  CD2 HIS G 235      33.377  -4.133  20.655  1.00 11.77           C  
ATOM   1513  ND1 HIS G 235      31.940  -2.499  20.564  1.00 11.54           N  
ATOM   1514  CE1 HIS G 235      33.096  -1.979  20.928  1.00 13.89           C  
ATOM   1515  NE2 HIS G 235      33.983  -2.953  20.997  1.00 12.90           N  
ATOM   1516  N   MET G 236      32.022  -3.127  17.437  1.00 17.90           N  
ATOM   1517  CA  MET G 236      33.166  -3.067  16.534  1.00 12.79           C  
ATOM   1518  C   MET G 236      34.303  -2.293  17.170  1.00 12.45           C  
ATOM   1519  O   MET G 236      34.153  -1.118  17.487  1.00 17.53           O  
ATOM   1520  CB  MET G 236      32.788  -2.446  15.201  1.00 11.43           C  
ATOM   1521  CG  MET G 236      32.028  -3.384  14.310  1.00 10.86           C  
ATOM   1522  SD  MET G 236      31.760  -2.596  12.715  1.00 27.28           S  
ATOM   1523  CE  MET G 236      33.055  -3.330  11.713  1.00 13.27           C  
ATOM   1524  N   HIS G 237      35.445  -2.955  17.336  1.00 19.88           N  
ATOM   1525  CA  HIS G 237      36.672  -2.262  17.708  1.00 21.38           C  
ATOM   1526  C   HIS G 237      37.032  -1.213  16.659  1.00 18.45           C  
ATOM   1527  O   HIS G 237      36.912  -1.445  15.455  1.00 18.96           O  
ATOM   1528  CB  HIS G 237      37.838  -3.256  17.822  1.00 19.90           C  
ATOM   1529  CG  HIS G 237      37.673  -4.301  18.877  1.00 16.70           C  
ATOM   1530  CD2 HIS G 237      36.639  -5.122  19.176  1.00 20.28           C  
ATOM   1531  ND1 HIS G 237      38.688  -4.637  19.744  1.00 25.21           N  
ATOM   1532  CE1 HIS G 237      38.285  -5.608  20.543  1.00 19.49           C  
ATOM   1533  NE2 HIS G 237      37.044  -5.920  20.221  1.00 21.36           N  
ATOM   1534  N   GLY G 238      37.517  -0.071  17.121  1.00 19.41           N  
ATOM   1535  CA  GLY G 238      38.133   0.906  16.255  1.00 21.74           C  
ATOM   1536  C   GLY G 238      37.194   1.799  15.476  1.00 32.84           C  
ATOM   1537  O   GLY G 238      37.663   2.773  14.864  1.00 28.03           O  
ATOM   1538  N   HIS G 239      35.890   1.517  15.469  1.00 29.31           N  
ATOM   1539  CA  HIS G 239      34.971   2.244  14.606  1.00 19.79           C  
ATOM   1540  C   HIS G 239      33.603   2.343  15.265  1.00 25.91           C  
ATOM   1541  O   HIS G 239      33.170   1.421  15.964  1.00 24.86           O  
ATOM   1542  CB  HIS G 239      34.882   1.570  13.240  1.00 19.91           C  
ATOM   1543  CG  HIS G 239      36.225   1.271  12.644  1.00 28.28           C  
ATOM   1544  CD2 HIS G 239      37.092   2.051  11.953  1.00 26.59           C  
ATOM   1545  ND1 HIS G 239      36.845   0.046  12.783  1.00 25.70           N  
ATOM   1546  CE1 HIS G 239      38.025   0.079  12.189  1.00 19.63           C  
ATOM   1547  NE2 HIS G 239      38.202   1.285  11.683  1.00 24.23           N  
ATOM   1548  N   ARG G 240      32.940   3.483  15.047  1.00 29.91           N  
ATOM   1549  CA  ARG G 240      31.675   3.811  15.681  1.00 20.43           C  
ATOM   1550  C   ARG G 240      30.743   4.477  14.671  1.00 24.08           C  
ATOM   1551  O   ARG G 240      31.153   4.905  13.590  1.00 24.30           O  
ATOM   1552  CB  ARG G 240      31.892   4.719  16.884  1.00 21.05           C  
ATOM   1553  CG  ARG G 240      32.265   6.103  16.513  1.00 18.99           C  
ATOM   1554  CD  ARG G 240      33.259   6.646  17.500  1.00 29.64           C  
ATOM   1555  NE  ARG G 240      34.442   5.795  17.577  1.00 30.23           N  
ATOM   1556  CZ  ARG G 240      35.434   5.817  16.693  1.00 27.24           C  
ATOM   1557  NH1 ARG G 240      35.390   6.658  15.672  1.00 32.60           N1+
ATOM   1558  NH2 ARG G 240      36.469   5.004  16.829  1.00 22.03           N  
ATOM   1559  N   TRP G 241      29.470   4.568  15.044  1.00 23.03           N  
ATOM   1560  CA  TRP G 241      28.418   5.089  14.182  1.00 18.10           C  
ATOM   1561  C   TRP G 241      27.411   5.809  15.065  1.00 19.91           C  
ATOM   1562  O   TRP G 241      27.516   5.787  16.290  1.00 18.11           O  
ATOM   1563  CB  TRP G 241      27.741   3.973  13.391  1.00 20.76           C  
ATOM   1564  CG  TRP G 241      27.061   2.944  14.279  1.00 22.46           C  
ATOM   1565  CD1 TRP G 241      25.742   2.934  14.680  1.00 23.18           C  
ATOM   1566  CD2 TRP G 241      27.663   1.780  14.868  1.00 20.82           C  
ATOM   1567  CE2 TRP G 241      26.658   1.120  15.620  1.00 20.73           C  
ATOM   1568  CE3 TRP G 241      28.954   1.234  14.839  1.00 20.44           C  
ATOM   1569  NE1 TRP G 241      25.499   1.843  15.491  1.00 24.82           N  
ATOM   1570  CZ2 TRP G 241      26.909  -0.059  16.331  1.00 17.75           C  
ATOM   1571  CZ3 TRP G 241      29.203   0.056  15.558  1.00 19.98           C  
ATOM   1572  CH2 TRP G 241      28.188  -0.571  16.288  1.00 22.76           C  
ATOM   1573  N   ALA G 242      26.444   6.472  14.440  1.00 18.64           N  
ATOM   1574  CA  ALA G 242      25.412   7.185  15.180  1.00 17.66           C  
ATOM   1575  C   ALA G 242      24.136   6.367  15.173  1.00 21.54           C  
ATOM   1576  O   ALA G 242      23.779   5.756  14.163  1.00 25.12           O  
ATOM   1577  CB  ALA G 242      25.138   8.573  14.605  1.00 18.61           C  
ATOM   1578  N   ASP G 243      23.464   6.340  16.319  1.00 23.60           N  
ATOM   1579  CA  ASP G 243      22.278   5.509  16.479  1.00 22.16           C  
ATOM   1580  C   ASP G 243      21.068   6.225  15.882  1.00 27.79           C  
ATOM   1581  O   ASP G 243      20.113   6.599  16.563  1.00 36.21           O  
ATOM   1582  CB  ASP G 243      22.076   5.164  17.946  1.00 20.54           C  
ATOM   1583  CG  ASP G 243      21.214   3.952  18.127  1.00 18.25           C  
ATOM   1584  OD1 ASP G 243      20.993   3.245  17.125  1.00 12.48           O  
ATOM   1585  OD2 ASP G 243      20.758   3.714  19.263  1.00 19.37           O1-
ATOM   1586  N   ASN G 244      21.138   6.436  14.572  1.00 27.39           N  
ATOM   1587  CA  ASN G 244      20.024   7.041  13.863  1.00 27.69           C  
ATOM   1588  C   ASN G 244      19.774   6.246  12.604  1.00 23.36           C  
ATOM   1589  O   ASN G 244      20.281   5.133  12.482  1.00 23.98           O  
ATOM   1590  CB  ASN G 244      20.268   8.519  13.542  1.00 31.99           C  
ATOM   1591  CG  ASN G 244      21.546   8.761  12.781  1.00 28.33           C  
ATOM   1592  ND2 ASN G 244      21.972  10.025  12.738  1.00 29.81           N  
ATOM   1593  OD1 ASN G 244      22.124   7.848  12.208  1.00 26.11           O  
ATOM   1594  N   ARG G 245      18.974   6.800  11.683  1.00 29.74           N  
ATOM   1595  CA  ARG G 245      18.588   6.072  10.473  1.00 29.70           C  
ATOM   1596  C   ARG G 245      19.806   5.666   9.648  1.00 28.30           C  
ATOM   1597  O   ARG G 245      19.993   4.485   9.324  1.00 24.11           O  
ATOM   1598  CB  ARG G 245      17.633   6.922   9.633  1.00 24.58           C  
ATOM   1599  CG  ARG G 245      17.526   6.467   8.176  1.00 22.21           C  
ATOM   1600  CD  ARG G 245      16.534   7.304   7.393  1.00 20.32           C  
ATOM   1601  NE  ARG G 245      17.131   8.522   6.843  1.00 26.59           N  
ATOM   1602  CZ  ARG G 245      17.607   8.630   5.605  1.00 19.70           C  
ATOM   1603  NH1 ARG G 245      17.546   7.595   4.785  1.00 16.62           N1+
ATOM   1604  NH2 ARG G 245      18.138   9.772   5.187  1.00 19.65           N  
ATOM   1605  N   THR G 246      20.650   6.640   9.311  1.00 30.24           N  
ATOM   1606  CA  THR G 246      21.743   6.458   8.364  1.00 30.53           C  
ATOM   1607  C   THR G 246      23.004   5.891   9.001  1.00 23.15           C  
ATOM   1608  O   THR G 246      23.779   5.206   8.326  1.00 25.86           O  
ATOM   1609  CB  THR G 246      22.055   7.807   7.691  1.00 25.07           C  
ATOM   1610  CG2 THR G 246      20.782   8.602   7.547  1.00 21.97           C  
ATOM   1611  OG1 THR G 246      22.951   8.560   8.513  1.00 24.22           O  
ATOM   1612  N   GLY G 247      23.221   6.157  10.282  1.00 25.15           N  
ATOM   1613  CA  GLY G 247      24.489   5.888  10.917  1.00 24.38           C  
ATOM   1614  C   GLY G 247      25.394   7.091  11.041  1.00 27.44           C  
ATOM   1615  O   GLY G 247      26.521   6.952  11.528  1.00 26.30           O  
ATOM   1616  N   MET G 248      24.931   8.268  10.632  1.00 32.82           N  
ATOM   1617  CA  MET G 248      25.763   9.460  10.590  1.00 26.09           C  
ATOM   1618  C   MET G 248      24.947  10.627  11.109  1.00 22.70           C  
ATOM   1619  O   MET G 248      23.730  10.669  10.918  1.00 27.01           O  
ATOM   1620  CB  MET G 248      26.254   9.729   9.157  1.00 25.14           C  
ATOM   1621  CG  MET G 248      26.979   8.547   8.546  1.00 19.46           C  
ATOM   1622  SD  MET G 248      26.714   8.365   6.778  1.00 33.27           S  
ATOM   1623  CE  MET G 248      25.697   6.891   6.626  1.00 23.34           C  
ATOM   1624  N   LEU G 249      25.613  11.567  11.782  1.00 24.04           N  
ATOM   1625  CA  LEU G 249      24.933  12.786  12.199  1.00 30.09           C  
ATOM   1626  C   LEU G 249      24.572  13.631  10.989  1.00 29.62           C  
ATOM   1627  O   LEU G 249      25.333  13.716  10.018  1.00 30.58           O  
ATOM   1628  CB  LEU G 249      25.793  13.619  13.141  1.00 23.63           C  
ATOM   1629  CG  LEU G 249      26.430  12.941  14.329  1.00 22.57           C  
ATOM   1630  CD1 LEU G 249      27.257  13.973  15.050  1.00 26.66           C  
ATOM   1631  CD2 LEU G 249      25.340  12.396  15.214  1.00 22.28           C  
ATOM   1632  N   THR G 250      23.392  14.250  11.054  1.00 38.28           N  
ATOM   1633  CA  THR G 250      22.969  15.195  10.026  1.00 37.04           C  
ATOM   1634  C   THR G 250      23.994  16.315   9.878  1.00 34.05           C  
ATOM   1635  O   THR G 250      24.616  16.472   8.824  1.00 35.60           O  
ATOM   1636  CB  THR G 250      21.583  15.753  10.376  1.00 34.94           C  
ATOM   1637  CG2 THR G 250      20.556  14.635  10.440  1.00 35.77           C  
ATOM   1638  OG1 THR G 250      21.625  16.419  11.648  1.00 33.23           O  
ATOM   1639  N   GLY G 251      24.182  17.099  10.931  1.00 29.49           N  
ATOM   1640  CA  GLY G 251      25.256  18.056  11.002  1.00 25.93           C  
ATOM   1641  C   GLY G 251      25.659  18.202  12.452  1.00 32.50           C  
ATOM   1642  O   GLY G 251      25.541  17.257  13.236  1.00 31.09           O  
ATOM   1643  N   PRO G 252      26.121  19.395  12.846  1.00 29.82           N  
ATOM   1644  CA  PRO G 252      26.453  19.637  14.259  1.00 24.79           C  
ATOM   1645  C   PRO G 252      25.249  19.769  15.166  1.00 35.81           C  
ATOM   1646  O   PRO G 252      25.420  19.990  16.370  1.00 42.72           O  
ATOM   1647  CB  PRO G 252      27.225  20.958  14.215  1.00 26.59           C  
ATOM   1648  CG  PRO G 252      26.697  21.641  13.002  1.00 28.02           C  
ATOM   1649  CD  PRO G 252      26.416  20.563  12.002  1.00 27.30           C  
ATOM   1650  N   ASP G 253      24.039  19.677  14.641  1.00 32.55           N  
ATOM   1651  CA  ASP G 253      22.855  19.804  15.471  1.00 31.79           C  
ATOM   1652  C   ASP G 253      22.015  18.534  15.412  1.00 29.57           C  
ATOM   1653  O   ASP G 253      20.800  18.575  15.585  1.00 32.84           O  
ATOM   1654  CB  ASP G 253      22.048  21.037  15.070  1.00 38.17           C  
ATOM   1655  CG  ASP G 253      22.649  22.342  15.600  0.49 31.91           C  
ATOM   1656  OD1 ASP G 253      22.102  23.406  15.257  1.00 30.67           O  
ATOM   1657  OD2 ASP G 253      23.651  22.320  16.350  0.82 27.17           O1-
ATOM   1658  N   ASP G 254      22.660  17.395  15.159  1.00 32.35           N  
ATOM   1659  CA  ASP G 254      22.034  16.104  15.391  1.00 31.43           C  
ATOM   1660  C   ASP G 254      22.436  15.646  16.788  1.00 30.02           C  
ATOM   1661  O   ASP G 254      23.631  15.424  17.032  1.00 26.37           O  
ATOM   1662  CB  ASP G 254      22.473  15.086  14.339  1.00 21.27           C  
ATOM   1663  CG  ASP G 254      21.518  13.914  14.220  1.00 25.85           C  
ATOM   1664  OD1 ASP G 254      20.758  13.673  15.174  1.00 35.77           O  
ATOM   1665  OD2 ASP G 254      21.532  13.220  13.182  1.00 23.12           O1-
ATOM   1666  N   PRO G 255      21.508  15.549  17.743  1.00 33.08           N  
ATOM   1667  CA  PRO G 255      21.852  15.027  19.070  1.00 27.44           C  
ATOM   1668  C   PRO G 255      21.852  13.510  19.157  1.00 31.92           C  
ATOM   1669  O   PRO G 255      21.987  12.975  20.261  1.00 30.51           O  
ATOM   1670  CB  PRO G 255      20.755  15.626  19.965  1.00 32.29           C  
ATOM   1671  CG  PRO G 255      19.566  15.751  19.056  1.00 31.78           C  
ATOM   1672  CD  PRO G 255      20.099  15.987  17.659  1.00 29.20           C  
ATOM   1673  N   SER G 256      21.688  12.826  18.026  1.00 28.79           N  
ATOM   1674  CA  SER G 256      21.723  11.373  18.009  1.00 29.79           C  
ATOM   1675  C   SER G 256      23.001  10.863  18.667  1.00 32.59           C  
ATOM   1676  O   SER G 256      24.083  11.444  18.521  1.00 26.63           O  
ATOM   1677  CB  SER G 256      21.614  10.854  16.569  1.00 25.18           C  
ATOM   1678  OG  SER G 256      20.303  11.039  16.058  1.00 25.76           O  
ATOM   1679  N   GLN G 257      22.853   9.777  19.414  1.00 30.10           N  
ATOM   1680  CA  GLN G 257      23.944   9.256  20.213  1.00 24.40           C  
ATOM   1681  C   GLN G 257      24.917   8.469  19.338  1.00 20.96           C  
ATOM   1682  O   GLN G 257      24.504   7.631  18.528  1.00 19.20           O  
ATOM   1683  CB  GLN G 257      23.383   8.396  21.344  1.00 25.51           C  
ATOM   1684  CG  GLN G 257      23.542   9.019  22.704  1.00 27.14           C  
ATOM   1685  CD  GLN G 257      23.797   7.985  23.786  1.00 31.46           C  
ATOM   1686  NE2 GLN G 257      24.948   8.096  24.477  1.00 26.49           N  
ATOM   1687  OE1 GLN G 257      22.999   7.059  23.959  1.00 28.43           O  
ATOM   1688  N   VAL G 258      26.208   8.792  19.482  1.00 21.63           N  
ATOM   1689  CA  VAL G 258      27.306   8.143  18.776  1.00 10.60           C  
ATOM   1690  C   VAL G 258      27.755   6.970  19.630  1.00 17.48           C  
ATOM   1691  O   VAL G 258      28.102   7.147  20.804  1.00 18.43           O  
ATOM   1692  CB  VAL G 258      28.473   9.112  18.533  1.00 11.83           C  
ATOM   1693  CG1 VAL G 258      29.640   8.375  17.909  1.00 15.44           C  
ATOM   1694  CG2 VAL G 258      28.061  10.270  17.648  1.00 18.08           C  
ATOM   1695  N   ILE G 259      27.747   5.773  19.045  1.00 17.57           N  
ATOM   1696  CA  ILE G 259      27.932   4.527  19.779  1.00 17.36           C  
ATOM   1697  C   ILE G 259      28.839   3.592  18.980  1.00 20.53           C  
ATOM   1698  O   ILE G 259      29.060   3.777  17.783  1.00 22.75           O  
ATOM   1699  CB  ILE G 259      26.569   3.866  20.068  1.00 15.34           C  
ATOM   1700  CG1 ILE G 259      25.827   3.613  18.753  1.00 12.95           C  
ATOM   1701  CG2 ILE G 259      25.736   4.776  20.956  1.00 13.20           C  
ATOM   1702  CD1 ILE G 259      24.891   2.466  18.770  1.00 13.68           C  
ATOM   1703  N   ASP G 260      29.391   2.588  19.664  1.00 14.68           N  
ATOM   1704  CA  ASP G 260      30.048   1.477  18.991  1.00 19.18           C  
ATOM   1705  C   ASP G 260      29.547   0.129  19.501  1.00 19.17           C  
ATOM   1706  O   ASP G 260      30.125  -0.905  19.155  1.00 19.92           O  
ATOM   1707  CB  ASP G 260      31.582   1.577  19.105  1.00 14.04           C  
ATOM   1708  CG  ASP G 260      32.093   1.473  20.517  1.00 17.21           C  
ATOM   1709  OD1 ASP G 260      31.305   1.190  21.441  1.00 23.02           O  
ATOM   1710  OD2 ASP G 260      33.302   1.698  20.714  1.00 14.07           O1-
ATOM   1711  N   ASN G 261      28.465   0.125  20.279  1.00 20.44           N  
ATOM   1712  CA  ASN G 261      27.928  -1.063  20.937  1.00 16.46           C  
ATOM   1713  C   ASN G 261      26.424  -0.881  20.954  1.00 16.25           C  
ATOM   1714  O   ASN G 261      25.953   0.125  21.488  1.00 15.61           O  
ATOM   1715  CB  ASN G 261      28.483  -1.198  22.371  1.00 16.70           C  
ATOM   1716  CG  ASN G 261      28.236  -2.551  22.966  1.00 12.09           C  
ATOM   1717  ND2 ASN G 261      29.055  -3.491  22.606  1.00 13.60           N  
ATOM   1718  OD1 ASN G 261      27.296  -2.757  23.715  1.00 17.95           O  
ATOM   1719  N   LYS G 262      25.662  -1.804  20.363  1.00 17.53           N  
ATOM   1720  CA  LYS G 262      24.218  -1.608  20.292  1.00 17.63           C  
ATOM   1721  C   LYS G 262      23.458  -2.871  20.659  1.00 15.47           C  
ATOM   1722  O   LYS G 262      23.627  -3.911  20.022  1.00 19.17           O  
ATOM   1723  CB  LYS G 262      23.783  -1.119  18.909  1.00 15.92           C  
ATOM   1724  CG  LYS G 262      22.512  -0.297  19.000  1.00 14.47           C  
ATOM   1725  CD  LYS G 262      21.743  -0.273  17.723  1.00 16.90           C  
ATOM   1726  CE  LYS G 262      20.272  -0.135  18.012  1.00 18.66           C  
ATOM   1727  NZ  LYS G 262      19.888   1.259  18.392  1.00 25.37           N1+
ATOM   1728  N   ILE G 263      22.567  -2.755  21.640  1.00 20.86           N  
ATOM   1729  CA  ILE G 263      21.748  -3.885  22.038  1.00 17.35           C  
ATOM   1730  C   ILE G 263      20.694  -4.136  20.973  1.00 19.98           C  
ATOM   1731  O   ILE G 263      20.119  -3.201  20.416  1.00 19.92           O  
ATOM   1732  CB  ILE G 263      21.136  -3.625  23.424  1.00 19.36           C  
ATOM   1733  CG1 ILE G 263      20.280  -4.811  23.890  1.00 18.20           C  
ATOM   1734  CG2 ILE G 263      20.391  -2.302  23.445  1.00 23.08           C  
ATOM   1735  CD1 ILE G 263      19.959  -4.764  25.346  1.00 11.97           C  
ATOM   1736  N  ACYS G 264      20.434  -5.406  20.688  0.32 28.32           N  
ATOM   1737  N  BCYS G 264      20.461  -5.407  20.652  0.68 28.74           N  
ATOM   1738  CA ACYS G 264      19.476  -5.773  19.662  0.32 63.50           C  
ATOM   1739  CA BCYS G 264      19.494  -5.760  19.622  0.68 58.31           C  
ATOM   1740  C  ACYS G 264      18.696  -6.992  20.122  0.32 20.14           C  
ATOM   1741  C  BCYS G 264      18.774  -7.039  20.033  0.68 20.13           C  
ATOM   1742  O  ACYS G 264      19.035  -7.636  21.117  0.32 18.23           O  
ATOM   1743  O  BCYS G 264      19.214  -7.753  20.935  0.68 17.93           O  
ATOM   1744  CB ACYS G 264      20.172  -6.042  18.325  0.32 23.16           C  
ATOM   1745  CB BCYS G 264      20.161  -5.889  18.234  0.68 23.09           C  
ATOM   1746  SG ACYS G 264      20.413  -4.558  17.333  0.32 16.96           S  
ATOM   1747  SG BCYS G 264      21.776  -6.742  18.096  0.68 14.54           S  
ATOM   1748  N   GLY G 265      17.636  -7.299  19.386  1.00 14.58           N  
ATOM   1749  CA  GLY G 265      16.824  -8.445  19.682  1.00  9.32           C  
ATOM   1750  C   GLY G 265      16.245  -9.000  18.405  1.00 12.36           C  
ATOM   1751  O   GLY G 265      16.411  -8.417  17.337  1.00 13.97           O  
ATOM   1752  N   PRO G 266      15.566 -10.148  18.487  1.00 13.02           N  
ATOM   1753  CA  PRO G 266      14.934 -10.737  17.294  1.00 14.07           C  
ATOM   1754  C   PRO G 266      14.159  -9.753  16.429  1.00 14.03           C  
ATOM   1755  O   PRO G 266      13.227  -9.100  16.890  1.00 14.10           O  
ATOM   1756  CB  PRO G 266      14.009 -11.798  17.893  1.00 10.49           C  
ATOM   1757  CG  PRO G 266      14.769 -12.240  19.121  1.00  9.04           C  
ATOM   1758  CD  PRO G 266      15.507 -11.060  19.641  1.00 10.51           C  
ATOM   1759  N   ALA G 267      14.566  -9.669  15.163  1.00 16.02           N  
ATOM   1760  CA  ALA G 267      13.987  -8.873  14.077  1.00 13.46           C  
ATOM   1761  C   ALA G 267      14.264  -7.382  14.196  1.00 16.40           C  
ATOM   1762  O   ALA G 267      13.686  -6.594  13.442  1.00 18.80           O  
ATOM   1763  CB  ALA G 267      12.493  -9.106  13.916  1.00  9.67           C  
ATOM   1764  N   ASP G 268      15.137  -6.973  15.113  1.00 18.05           N  
ATOM   1765  CA  ASP G 268      15.768  -5.671  14.987  1.00 15.73           C  
ATOM   1766  C   ASP G 268      16.632  -5.623  13.734  1.00 15.57           C  
ATOM   1767  O   ASP G 268      17.191  -6.626  13.299  1.00 13.18           O  
ATOM   1768  CB  ASP G 268      16.622  -5.352  16.214  1.00 13.62           C  
ATOM   1769  CG  ASP G 268      15.814  -4.729  17.324  1.00 15.35           C  
ATOM   1770  OD1 ASP G 268      14.675  -4.354  17.031  1.00 15.39           O  
ATOM   1771  OD2 ASP G 268      16.300  -4.618  18.468  1.00 16.42           O1-
ATOM   1772  N   SER G 269      16.709  -4.435  13.142  1.00 19.24           N  
ATOM   1773  CA  SER G 269      17.571  -4.171  12.001  1.00 13.59           C  
ATOM   1774  C   SER G 269      18.013  -2.719  12.078  1.00 14.58           C  
ATOM   1775  O   SER G 269      17.217  -1.832  12.375  1.00 15.10           O  
ATOM   1776  CB  SER G 269      16.863  -4.470  10.672  1.00 16.44           C  
ATOM   1777  OG  SER G 269      15.541  -3.944  10.622  1.00 20.80           O  
ATOM   1778  N   PHE G 270      19.296  -2.480  11.872  1.00 19.56           N  
ATOM   1779  CA  PHE G 270      19.766  -1.117  11.727  1.00 16.07           C  
ATOM   1780  C   PHE G 270      20.923  -1.137  10.738  1.00 15.71           C  
ATOM   1781  O   PHE G 270      21.150  -2.127  10.038  1.00 20.10           O  
ATOM   1782  CB  PHE G 270      20.101  -0.493  13.093  1.00 14.36           C  
ATOM   1783  CG  PHE G 270      21.306  -1.074  13.768  1.00 19.52           C  
ATOM   1784  CD1 PHE G 270      21.255  -2.326  14.349  1.00 19.62           C  
ATOM   1785  CD2 PHE G 270      22.474  -0.343  13.876  1.00 21.98           C  
ATOM   1786  CE1 PHE G 270      22.339  -2.843  14.983  1.00 18.55           C  
ATOM   1787  CE2 PHE G 270      23.582  -0.872  14.513  1.00 19.30           C  
ATOM   1788  CZ  PHE G 270      23.511  -2.117  15.063  1.00 18.70           C  
ATOM   1789  N   GLY G 271      21.611  -0.018  10.629  1.00 18.45           N  
ATOM   1790  CA  GLY G 271      22.667   0.081   9.646  1.00 19.33           C  
ATOM   1791  C   GLY G 271      23.437   1.357   9.857  1.00 15.64           C  
ATOM   1792  O   GLY G 271      23.067   2.209  10.672  1.00 23.12           O  
ATOM   1793  N   PHE G 272      24.530   1.459   9.115  1.00 18.30           N  
ATOM   1794  CA  PHE G 272      25.445   2.584   9.211  1.00 20.80           C  
ATOM   1795  C   PHE G 272      26.464   2.470   8.085  1.00 14.34           C  
ATOM   1796  O   PHE G 272      26.547   1.455   7.394  1.00 13.80           O  
ATOM   1797  CB  PHE G 272      26.126   2.643  10.584  1.00 20.09           C  
ATOM   1798  CG  PHE G 272      26.890   1.393  10.948  1.00 26.89           C  
ATOM   1799  CD1 PHE G 272      26.243   0.293  11.504  1.00 19.43           C  
ATOM   1800  CD2 PHE G 272      28.260   1.318  10.734  1.00 21.58           C  
ATOM   1801  CE1 PHE G 272      26.947  -0.835  11.834  1.00 18.58           C  
ATOM   1802  CE2 PHE G 272      28.964   0.186  11.072  1.00 20.07           C  
ATOM   1803  CZ  PHE G 272      28.317  -0.885  11.618  1.00 18.71           C  
ATOM   1804  N   GLN G 273      27.185   3.560   7.873  1.00 16.36           N  
ATOM   1805  CA  GLN G 273      28.365   3.598   7.027  1.00 19.34           C  
ATOM   1806  C   GLN G 273      29.471   4.212   7.848  1.00 20.63           C  
ATOM   1807  O   GLN G 273      29.234   5.127   8.645  1.00 23.53           O  
ATOM   1808  CB  GLN G 273      28.199   4.418   5.763  1.00 15.40           C  
ATOM   1809  CG  GLN G 273      27.419   3.726   4.708  1.00 13.16           C  
ATOM   1810  CD  GLN G 273      26.970   4.672   3.627  1.00 17.00           C  
ATOM   1811  NE2 GLN G 273      26.025   4.240   2.815  1.00 17.70           N  
ATOM   1812  OE1 GLN G 273      27.473   5.781   3.523  1.00 22.90           O  
ATOM   1813  N   ILE G 274      30.668   3.675   7.674  1.00 18.49           N  
ATOM   1814  CA  ILE G 274      31.845   4.175   8.351  1.00 19.53           C  
ATOM   1815  C   ILE G 274      32.937   4.330   7.313  1.00 20.77           C  
ATOM   1816  O   ILE G 274      32.883   3.759   6.224  1.00 19.88           O  
ATOM   1817  CB  ILE G 274      32.305   3.251   9.507  1.00 24.30           C  
ATOM   1818  CG1 ILE G 274      32.527   1.818   9.022  1.00 22.06           C  
ATOM   1819  CG2 ILE G 274      31.294   3.257  10.616  1.00 25.59           C  
ATOM   1820  CD1 ILE G 274      33.321   0.974   9.988  1.00 17.22           C  
ATOM   1821  N   ILE G 275      33.920   5.149   7.663  1.00 26.13           N  
ATOM   1822  CA  ILE G 275      35.158   5.264   6.914  1.00 20.68           C  
ATOM   1823  C   ILE G 275      36.113   4.247   7.520  1.00 19.77           C  
ATOM   1824  O   ILE G 275      36.623   4.455   8.618  1.00 22.84           O  
ATOM   1825  CB  ILE G 275      35.736   6.674   6.994  1.00 23.20           C  
ATOM   1826  CG1 ILE G 275      34.823   7.663   6.289  1.00 15.55           C  
ATOM   1827  CG2 ILE G 275      37.172   6.682   6.451  1.00 18.43           C  
ATOM   1828  CD1 ILE G 275      34.865   7.517   4.812  1.00 21.22           C  
ATOM   1829  N   ALA G 276      36.342   3.143   6.814  1.00 21.58           N  
ATOM   1830  CA  ALA G 276      37.350   2.169   7.219  1.00 18.40           C  
ATOM   1831  C   ALA G 276      38.690   2.846   7.519  1.00 19.57           C  
ATOM   1832  O   ALA G 276      39.223   3.599   6.698  1.00 21.55           O  
ATOM   1833  CB  ALA G 276      37.511   1.111   6.125  1.00 17.21           C  
ATOM   1834  N   GLY G 277      39.212   2.611   8.718  1.00 16.50           N  
ATOM   1835  CA  GLY G 277      40.521   3.092   9.082  1.00 13.94           C  
ATOM   1836  C   GLY G 277      40.608   4.535   9.529  1.00 22.05           C  
ATOM   1837  O   GLY G 277      41.721   5.012   9.781  1.00 24.69           O  
ATOM   1838  N   GLU G 278      39.484   5.247   9.654  1.00 22.02           N  
ATOM   1839  CA  GLU G 278      39.518   6.684   9.901  1.00 22.48           C  
ATOM   1840  C   GLU G 278      39.965   6.984  11.314  1.00 24.62           C  
ATOM   1841  O   GLU G 278      39.346   6.527  12.279  1.00 26.40           O  
ATOM   1842  CB  GLU G 278      38.152   7.305   9.665  1.00 24.05           C  
ATOM   1843  CG  GLU G 278      38.025   8.718  10.184  1.00 26.31           C  
ATOM   1844  CD  GLU G 278      36.646   9.284   9.935  1.00 20.99           C  
ATOM   1845  OE1 GLU G 278      35.694   8.827  10.590  1.00 17.21           O  
ATOM   1846  OE2 GLU G 278      36.517  10.165   9.066  1.00 23.84           O1-
ATOM   1847  N   GLY G 279      41.018   7.785  11.436  1.00 26.45           N  
ATOM   1848  CA  GLY G 279      41.539   8.176  12.726  1.00 22.51           C  
ATOM   1849  C   GLY G 279      42.159   7.062  13.527  1.00 24.35           C  
ATOM   1850  O   GLY G 279      42.685   7.332  14.611  1.00 26.04           O  
ATOM   1851  N   VAL G 280      42.110   5.816  13.037  1.00 26.61           N  
ATOM   1852  CA  VAL G 280      42.656   4.667  13.744  1.00 26.99           C  
ATOM   1853  C   VAL G 280      43.655   3.886  12.896  1.00 26.95           C  
ATOM   1854  O   VAL G 280      44.702   3.462  13.404  1.00 30.75           O  
ATOM   1855  CB  VAL G 280      41.541   3.735  14.283  1.00 20.63           C  
ATOM   1856  CG1 VAL G 280      40.711   4.475  15.335  1.00 21.55           C  
ATOM   1857  CG2 VAL G 280      40.661   3.177  13.190  1.00 20.53           C  
ATOM   1858  N   GLY G 281      43.363   3.655  11.625  1.00 17.86           N  
ATOM   1859  CA  GLY G 281      44.322   3.023  10.738  1.00 14.05           C  
ATOM   1860  C   GLY G 281      43.964   1.593  10.377  1.00 14.70           C  
ATOM   1861  O   GLY G 281      42.887   1.090  10.678  1.00 18.40           O  
ATOM   1862  N   ALA G 282      44.916   0.933   9.717  1.00 27.15           N  
ATOM   1863  CA  ALA G 282      44.755  -0.406   9.156  1.00 22.12           C  
ATOM   1864  C   ALA G 282      44.977  -1.493  10.209  1.00 20.99           C  
ATOM   1865  O   ALA G 282      45.650  -1.288  11.225  1.00 23.05           O  
ATOM   1866  CB  ALA G 282      45.727  -0.622   8.000  1.00 19.85           C  
ATOM   1867  N   GLY G 283      44.409  -2.661   9.950  1.00 19.50           N  
ATOM   1868  CA  GLY G 283      44.555  -3.782  10.858  1.00 17.32           C  
ATOM   1869  C   GLY G 283      43.374  -4.722  10.773  1.00 19.42           C  
ATOM   1870  O   GLY G 283      42.392  -4.478  10.076  1.00 18.47           O  
ATOM   1871  N   ALA G 284      43.503  -5.837  11.490  1.00 25.97           N  
ATOM   1872  CA  ALA G 284      42.394  -6.765  11.711  1.00 19.67           C  
ATOM   1873  C   ALA G 284      41.613  -6.262  12.921  1.00 19.06           C  
ATOM   1874  O   ALA G 284      42.038  -6.430  14.066  1.00 22.69           O  
ATOM   1875  CB  ALA G 284      42.904  -8.187  11.907  1.00 20.70           C  
ATOM   1876  N   TRP G 285      40.486  -5.592  12.664  1.00 23.23           N  
ATOM   1877  CA  TRP G 285      39.636  -5.034  13.709  1.00 20.42           C  
ATOM   1878  C   TRP G 285      38.475  -5.975  13.983  1.00 18.58           C  
ATOM   1879  O   TRP G 285      37.763  -6.382  13.057  1.00 17.00           O  
ATOM   1880  CB  TRP G 285      39.108  -3.649  13.328  1.00 15.42           C  
ATOM   1881  CG  TRP G 285      40.160  -2.608  13.212  1.00 14.06           C  
ATOM   1882  CD1 TRP G 285      40.734  -2.169  12.066  1.00 16.33           C  
ATOM   1883  CD2 TRP G 285      40.758  -1.855  14.272  1.00 16.78           C  
ATOM   1884  CE2 TRP G 285      41.697  -0.984  13.687  1.00 16.09           C  
ATOM   1885  CE3 TRP G 285      40.585  -1.824  15.659  1.00 19.13           C  
ATOM   1886  NE1 TRP G 285      41.657  -1.194  12.336  1.00 15.80           N  
ATOM   1887  CZ2 TRP G 285      42.455  -0.085  14.435  1.00 17.03           C  
ATOM   1888  CZ3 TRP G 285      41.349  -0.943  16.405  1.00 17.31           C  
ATOM   1889  CH2 TRP G 285      42.266  -0.078  15.790  1.00 20.89           C  
ATOM   1890  N   MET G 286      38.293  -6.335  15.246  1.00 15.55           N  
ATOM   1891  CA  MET G 286      37.253  -7.300  15.559  1.00 15.03           C  
ATOM   1892  C   MET G 286      35.900  -6.609  15.710  1.00 15.60           C  
ATOM   1893  O   MET G 286      35.783  -5.528  16.302  1.00 19.13           O  
ATOM   1894  CB  MET G 286      37.549  -8.116  16.843  1.00 18.60           C  
ATOM   1895  CG  MET G 286      38.975  -8.588  17.163  1.00 24.06           C  
ATOM   1896  SD  MET G 286      39.120  -8.936  18.934  1.00 23.94           S  
ATOM   1897  CE  MET G 286      37.779 -10.099  18.947  1.00 13.20           C  
ATOM   1898  N   TYR G 287      34.899  -7.217  15.126  1.00 16.25           N  
ATOM   1899  CA  TYR G 287      33.541  -7.051  15.573  1.00 13.90           C  
ATOM   1900  C   TYR G 287      33.127  -8.334  16.277  1.00 15.07           C  
ATOM   1901  O   TYR G 287      33.651  -9.412  16.000  1.00 18.15           O  
ATOM   1902  CB  TYR G 287      32.596  -6.728  14.410  1.00 14.31           C  
ATOM   1903  CG  TYR G 287      32.262  -7.883  13.522  1.00 11.00           C  
ATOM   1904  CD1 TYR G 287      31.146  -8.671  13.768  1.00 12.02           C  
ATOM   1905  CD2 TYR G 287      33.023  -8.151  12.400  1.00 11.71           C  
ATOM   1906  CE1 TYR G 287      30.824  -9.715  12.950  1.00 11.76           C  
ATOM   1907  CE2 TYR G 287      32.709  -9.197  11.577  1.00 13.07           C  
ATOM   1908  CZ  TYR G 287      31.612  -9.975  11.861  1.00 11.63           C  
ATOM   1909  OH  TYR G 287      31.297 -11.017  11.066  1.00  7.82           O  
ATOM   1910  N   HIS G 288      32.229  -8.211  17.238  1.00 16.84           N  
ATOM   1911  CA  HIS G 288      31.740  -9.403  17.898  1.00 15.39           C  
ATOM   1912  C   HIS G 288      30.482  -9.022  18.646  1.00 12.97           C  
ATOM   1913  O   HIS G 288      30.192  -7.838  18.836  1.00 19.97           O  
ATOM   1914  CB  HIS G 288      32.795 -10.027  18.828  1.00 12.89           C  
ATOM   1915  CG  HIS G 288      33.340  -9.115  19.882  1.00 10.99           C  
ATOM   1916  CD2 HIS G 288      34.467  -8.367  19.918  1.00 13.82           C  
ATOM   1917  ND1 HIS G 288      32.758  -8.978  21.120  1.00 11.74           N  
ATOM   1918  CE1 HIS G 288      33.481  -8.156  21.860  1.00 11.74           C  
ATOM   1919  NE2 HIS G 288      34.524  -7.770  21.153  1.00 10.90           N  
ATOM   1920  N   CYS G 289      29.707 -10.030  19.020  1.00 15.25           N  
ATOM   1921  CA  CYS G 289      28.755  -9.796  20.089  1.00 13.69           C  
ATOM   1922  C   CYS G 289      29.549  -9.537  21.352  1.00 14.01           C  
ATOM   1923  O   CYS G 289      30.663 -10.043  21.521  1.00 15.73           O  
ATOM   1924  CB  CYS G 289      27.826 -10.979  20.282  1.00 12.46           C  
ATOM   1925  SG  CYS G 289      26.511 -10.673  21.479  1.00 12.34           S  
ATOM   1926  N   HIS G 290      29.003  -8.709  22.220  1.00 13.91           N  
ATOM   1927  CA  HIS G 290      29.688  -8.387  23.458  1.00 14.98           C  
ATOM   1928  C   HIS G 290      29.088  -9.110  24.663  1.00 12.87           C  
ATOM   1929  O   HIS G 290      29.614  -8.993  25.769  1.00 11.78           O  
ATOM   1930  CB  HIS G 290      29.700  -6.872  23.671  1.00 12.21           C  
ATOM   1931  CG  HIS G 290      30.936  -6.383  24.335  1.00 12.69           C  
ATOM   1932  CD2 HIS G 290      31.872  -5.495  23.934  1.00 14.85           C  
ATOM   1933  ND1 HIS G 290      31.353  -6.861  25.560  1.00 13.65           N  
ATOM   1934  CE1 HIS G 290      32.491  -6.276  25.889  1.00 15.67           C  
ATOM   1935  NE2 HIS G 290      32.828  -5.442  24.919  1.00 15.55           N  
ATOM   1936  N   VAL G 291      28.016  -9.870  24.470  1.00 14.71           N  
ATOM   1937  CA  VAL G 291      27.605 -10.819  25.492  1.00 13.59           C  
ATOM   1938  C   VAL G 291      28.715 -11.847  25.595  1.00 14.09           C  
ATOM   1939  O   VAL G 291      29.017 -12.535  24.619  1.00 16.74           O  
ATOM   1940  CB  VAL G 291      26.258 -11.468  25.145  1.00 12.39           C  
ATOM   1941  CG1 VAL G 291      25.850 -12.438  26.232  1.00 11.92           C  
ATOM   1942  CG2 VAL G 291      25.163 -10.398  24.886  1.00  8.68           C  
ATOM   1943  N   GLN G 292      29.333 -11.949  26.774  1.00 16.35           N  
ATOM   1944  CA  GLN G 292      30.664 -12.547  26.876  1.00 12.77           C  
ATOM   1945  C   GLN G 292      30.702 -14.002  26.407  1.00 14.89           C  
ATOM   1946  O   GLN G 292      31.570 -14.382  25.624  1.00 22.91           O  
ATOM   1947  CB  GLN G 292      31.170 -12.422  28.308  1.00 20.02           C  
ATOM   1948  CG  GLN G 292      31.489 -10.999  28.714  1.00 13.34           C  
ATOM   1949  CD  GLN G 292      32.485 -10.337  27.797  1.00 13.64           C  
ATOM   1950  NE2 GLN G 292      32.316  -9.044  27.591  1.00 15.28           N  
ATOM   1951  OE1 GLN G 292      33.411 -10.974  27.293  1.00 13.62           O  
ATOM   1952  N   SER G 293      29.781 -14.838  26.879  1.00 23.13           N  
ATOM   1953  CA  SER G 293      29.744 -16.209  26.381  1.00 16.50           C  
ATOM   1954  C   SER G 293      29.471 -16.246  24.894  1.00 14.55           C  
ATOM   1955  O   SER G 293      29.869 -17.197  24.216  1.00 17.46           O  
ATOM   1956  CB  SER G 293      28.673 -17.023  27.096  1.00 16.73           C  
ATOM   1957  OG  SER G 293      27.389 -16.710  26.607  1.00 18.17           O  
ATOM   1958  N   HIS G 294      28.758 -15.246  24.377  1.00 19.63           N  
ATOM   1959  CA  HIS G 294      28.445 -15.226  22.953  1.00 16.14           C  
ATOM   1960  C   HIS G 294      29.716 -15.089  22.137  1.00 14.71           C  
ATOM   1961  O   HIS G 294      29.995 -15.919  21.266  1.00 17.84           O  
ATOM   1962  CB  HIS G 294      27.467 -14.095  22.639  1.00 13.66           C  
ATOM   1963  CG  HIS G 294      26.050 -14.378  23.038  1.00 13.34           C  
ATOM   1964  CD2 HIS G 294      25.533 -15.177  24.001  1.00 17.45           C  
ATOM   1965  ND1 HIS G 294      24.972 -13.791  22.411  1.00 15.23           N  
ATOM   1966  CE1 HIS G 294      23.852 -14.218  22.969  1.00 17.60           C  
ATOM   1967  NE2 HIS G 294      24.166 -15.059  23.939  1.00 15.75           N  
ATOM   1968  N   SER G 295      30.517 -14.057  22.439  1.00 15.27           N  
ATOM   1969  CA  SER G 295      31.808 -13.866  21.784  1.00 15.28           C  
ATOM   1970  C   SER G 295      32.765 -15.020  22.066  1.00 16.64           C  
ATOM   1971  O   SER G 295      33.438 -15.519  21.157  1.00 20.91           O  
ATOM   1972  CB  SER G 295      32.409 -12.544  22.244  1.00 14.56           C  
ATOM   1973  OG  SER G 295      32.099 -12.320  23.595  1.00 15.72           O  
ATOM   1974  N   ASP G 296      32.841 -15.461  23.321  1.00 18.52           N  
ATOM   1975  CA  ASP G 296      33.740 -16.556  23.666  1.00 14.56           C  
ATOM   1976  C   ASP G 296      33.467 -17.789  22.824  1.00 14.02           C  
ATOM   1977  O   ASP G 296      34.394 -18.499  22.425  1.00 22.52           O  
ATOM   1978  CB  ASP G 296      33.605 -16.888  25.146  1.00 17.96           C  
ATOM   1979  CG  ASP G 296      34.170 -15.816  26.016  1.00 15.84           C  
ATOM   1980  OD1 ASP G 296      34.943 -15.001  25.501  1.00 20.86           O  
ATOM   1981  OD2 ASP G 296      33.858 -15.788  27.212  1.00 23.91           O1-
ATOM   1982  N   MET G 297      32.206 -18.044  22.518  1.00 17.04           N  
ATOM   1983  CA  MET G 297      31.816 -19.302  21.916  1.00 18.14           C  
ATOM   1984  C   MET G 297      31.460 -19.184  20.447  1.00 16.52           C  
ATOM   1985  O   MET G 297      30.827 -20.095  19.909  1.00 16.96           O  
ATOM   1986  CB  MET G 297      30.664 -19.905  22.704  1.00 21.76           C  
ATOM   1987  CG  MET G 297      31.149 -20.902  23.734  1.00 23.10           C  
ATOM   1988  SD  MET G 297      29.770 -21.614  24.604  1.00 48.95           S  
ATOM   1989  CE  MET G 297      28.857 -20.127  24.946  1.00 19.78           C  
ATOM   1990  N   GLY G 298      31.896 -18.109  19.778  1.00 17.12           N  
ATOM   1991  CA  GLY G 298      31.801 -18.051  18.323  1.00 15.62           C  
ATOM   1992  C   GLY G 298      31.458 -16.734  17.653  1.00 12.40           C  
ATOM   1993  O   GLY G 298      31.911 -16.504  16.527  1.00 18.32           O  
ATOM   1994  N   MET G 299      30.667 -15.870  18.308  1.00 16.80           N  
ATOM   1995  CA  MET G 299      30.086 -14.672  17.676  1.00 13.46           C  
ATOM   1996  C   MET G 299      31.131 -13.563  17.529  1.00 11.77           C  
ATOM   1997  O   MET G 299      31.012 -12.476  18.076  1.00 16.64           O  
ATOM   1998  CB  MET G 299      28.868 -14.180  18.459  1.00 13.63           C  
ATOM   1999  CG  MET G 299      27.805 -15.235  18.742  1.00 13.85           C  
ATOM   2000  SD  MET G 299      26.138 -14.589  18.995  1.00 15.89           S  
ATOM   2001  CE  MET G 299      25.772 -13.789  17.451  1.00 11.68           C  
ATOM   2002  N   VAL G 300      32.164 -13.863  16.738  1.00 20.50           N  
ATOM   2003  CA  VAL G 300      33.258 -12.955  16.427  1.00 17.03           C  
ATOM   2004  C   VAL G 300      33.522 -13.007  14.925  1.00 12.00           C  
ATOM   2005  O   VAL G 300      33.233 -13.997  14.256  1.00 14.05           O  
ATOM   2006  CB  VAL G 300      34.545 -13.333  17.184  1.00 16.84           C  
ATOM   2007  CG1 VAL G 300      34.330 -13.287  18.667  1.00 15.55           C  
ATOM   2008  CG2 VAL G 300      34.997 -14.711  16.755  1.00 15.50           C  
ATOM   2009  N   GLY G 301      34.126 -11.941  14.414  1.00 14.76           N  
ATOM   2010  CA  GLY G 301      34.619 -11.870  13.048  1.00 11.60           C  
ATOM   2011  C   GLY G 301      35.507 -10.657  12.944  1.00 12.22           C  
ATOM   2012  O   GLY G 301      35.605  -9.863  13.880  1.00 14.35           O  
ATOM   2013  N   LEU G 302      36.173 -10.524  11.799  1.00 17.00           N  
ATOM   2014  CA  LEU G 302      37.201  -9.502  11.608  1.00 13.89           C  
ATOM   2015  C   LEU G 302      36.853  -8.575  10.455  1.00 14.80           C  
ATOM   2016  O   LEU G 302      36.486  -9.028   9.368  1.00 15.72           O  
ATOM   2017  CB  LEU G 302      38.576 -10.111  11.338  1.00 14.69           C  
ATOM   2018  CG  LEU G 302      39.271 -10.848  12.473  1.00 17.21           C  
ATOM   2019  CD1 LEU G 302      40.577 -11.468  12.001  1.00 18.87           C  
ATOM   2020  CD2 LEU G 302      39.478  -9.914  13.620  1.00 17.08           C  
ATOM   2021  N   PHE G 303      37.033  -7.286  10.680  1.00 20.69           N  
ATOM   2022  CA  PHE G 303      36.939  -6.276   9.635  1.00 19.84           C  
ATOM   2023  C   PHE G 303      38.379  -5.906   9.288  1.00 15.54           C  
ATOM   2024  O   PHE G 303      39.022  -5.138  10.001  1.00 16.23           O  
ATOM   2025  CB  PHE G 303      36.107  -5.092  10.127  1.00 15.39           C  
ATOM   2026  CG  PHE G 303      35.916  -4.010   9.115  1.00 17.13           C  
ATOM   2027  CD1 PHE G 303      35.670  -4.312   7.793  1.00 16.37           C  
ATOM   2028  CD2 PHE G 303      35.954  -2.677   9.497  1.00 23.74           C  
ATOM   2029  CE1 PHE G 303      35.499  -3.306   6.866  1.00 22.15           C  
ATOM   2030  CE2 PHE G 303      35.770  -1.658   8.571  1.00 17.50           C  
ATOM   2031  CZ  PHE G 303      35.544  -1.972   7.257  1.00 19.72           C  
ATOM   2032  N   LEU G 304      38.894  -6.483   8.203  1.00 13.37           N  
ATOM   2033  CA  LEU G 304      40.313  -6.388   7.861  1.00 15.95           C  
ATOM   2034  C   LEU G 304      40.535  -5.151   6.995  1.00 17.90           C  
ATOM   2035  O   LEU G 304      40.151  -5.118   5.825  1.00 14.28           O  
ATOM   2036  CB  LEU G 304      40.772  -7.667   7.160  1.00 17.72           C  
ATOM   2037  CG  LEU G 304      40.456  -8.969   7.923  1.00 16.48           C  
ATOM   2038  CD1 LEU G 304      40.187 -10.156   7.027  1.00 13.56           C  
ATOM   2039  CD2 LEU G 304      41.523  -9.270   8.951  1.00 14.29           C  
ATOM   2040  N   VAL G 305      41.140  -4.126   7.573  1.00 24.48           N  
ATOM   2041  CA  VAL G 305      41.400  -2.881   6.862  1.00 26.73           C  
ATOM   2042  C   VAL G 305      42.830  -2.926   6.329  1.00 27.85           C  
ATOM   2043  O   VAL G 305      43.803  -2.884   7.093  1.00 28.20           O  
ATOM   2044  CB  VAL G 305      41.139  -1.661   7.751  1.00 19.66           C  
ATOM   2045  CG1 VAL G 305      41.082  -0.412   6.907  1.00 18.18           C  
ATOM   2046  CG2 VAL G 305      39.823  -1.858   8.475  1.00 14.51           C  
ATOM   2047  N   LYS G 306      42.941  -3.040   5.005  1.00 24.02           N  
ATOM   2048  CA  LYS G 306      44.217  -3.076   4.322  1.00 21.31           C  
ATOM   2049  C   LYS G 306      44.740  -1.666   4.102  1.00 21.53           C  
ATOM   2050  O   LYS G 306      43.975  -0.718   3.909  1.00 23.40           O  
ATOM   2051  CB  LYS G 306      44.069  -3.777   2.977  1.00 18.29           C  
ATOM   2052  CG  LYS G 306      43.594  -5.192   3.086  1.00 20.56           C  
ATOM   2053  CD  LYS G 306      43.011  -5.702   1.784  1.00 18.07           C  
ATOM   2054  CE  LYS G 306      41.590  -5.203   1.558  1.00 22.85           C  
ATOM   2055  NZ  LYS G 306      40.868  -5.984   0.491  1.00 22.12           N1+
ATOM   2056  N   LYS G 307      46.059  -1.532   4.119  1.00 21.23           N  
ATOM   2057  CA  LYS G 307      46.660  -0.280   3.686  1.00 17.54           C  
ATOM   2058  C   LYS G 307      46.422  -0.217   2.186  1.00 18.10           C  
ATOM   2059  O   LYS G 307      45.847  -1.154   1.617  1.00 21.83           O  
ATOM   2060  CB  LYS G 307      48.148  -0.226   4.047  1.00 17.55           C  
ATOM   2061  CG  LYS G 307      48.422  -0.064   5.529  1.00 19.07           C  
ATOM   2062  CD  LYS G 307      49.903  -0.044   5.862  1.00 18.34           C  
ATOM   2063  CE  LYS G 307      50.574   1.233   5.404  1.00 17.27           C  
ATOM   2064  NZ  LYS G 307      52.036   1.250   5.717  1.00 17.23           N1+
ATOM   2065  N   PRO G 308      46.802   0.857   1.498  1.00 22.62           N  
ATOM   2066  CA  PRO G 308      46.701   0.819   0.030  1.00 22.88           C  
ATOM   2067  C   PRO G 308      47.707  -0.127  -0.619  1.00 19.00           C  
ATOM   2068  O   PRO G 308      47.446  -0.601  -1.727  1.00 21.09           O  
ATOM   2069  CB  PRO G 308      46.934   2.279  -0.390  1.00 29.58           C  
ATOM   2070  CG  PRO G 308      46.777   3.088   0.863  1.00 25.31           C  
ATOM   2071  CD  PRO G 308      47.195   2.188   1.986  1.00 23.62           C  
ATOM   2072  N   ASP G 309      48.821  -0.455   0.040  1.00 17.80           N  
ATOM   2073  CA  ASP G 309      49.711  -1.485  -0.473  1.00 18.65           C  
ATOM   2074  C   ASP G 309      49.196  -2.895  -0.206  1.00 21.44           C  
ATOM   2075  O   ASP G 309      49.921  -3.863  -0.459  1.00 24.69           O  
ATOM   2076  CB  ASP G 309      51.123  -1.316   0.102  1.00 23.83           C  
ATOM   2077  CG  ASP G 309      51.216  -1.660   1.570  1.00 24.87           C  
ATOM   2078  OD1 ASP G 309      50.174  -1.862   2.210  1.00 21.68           O  
ATOM   2079  OD2 ASP G 309      52.349  -1.735   2.085  1.00 24.95           O1-
ATOM   2080  N   GLY G 310      47.967  -3.020   0.298  1.00 20.97           N  
ATOM   2081  CA  GLY G 310      47.317  -4.293   0.511  1.00 18.25           C  
ATOM   2082  C   GLY G 310      47.614  -4.991   1.821  1.00 19.56           C  
ATOM   2083  O   GLY G 310      47.162  -6.124   2.003  1.00 22.16           O  
ATOM   2084  N   THR G 311      48.350  -4.374   2.738  1.00 22.50           N  
ATOM   2085  CA  THR G 311      48.816  -5.087   3.917  1.00 18.62           C  
ATOM   2086  C   THR G 311      47.988  -4.758   5.155  1.00 22.24           C  
ATOM   2087  O   THR G 311      47.525  -3.632   5.351  1.00 22.35           O  
ATOM   2088  CB  THR G 311      50.292  -4.804   4.190  1.00 23.72           C  
ATOM   2089  CG2 THR G 311      51.183  -5.417   3.086  1.00 19.72           C  
ATOM   2090  OG1 THR G 311      50.515  -3.389   4.283  1.00 25.07           O  
ATOM   2091  N   ILE G 312      47.818  -5.776   5.992  1.00 26.75           N  
ATOM   2092  CA  ILE G 312      47.063  -5.701   7.235  1.00 24.08           C  
ATOM   2093  C   ILE G 312      48.052  -5.924   8.368  1.00 24.30           C  
ATOM   2094  O   ILE G 312      48.275  -7.076   8.760  1.00 26.49           O  
ATOM   2095  CB  ILE G 312      45.940  -6.750   7.272  1.00 23.42           C  
ATOM   2096  CG1 ILE G 312      44.962  -6.532   6.133  1.00 21.11           C  
ATOM   2097  CG2 ILE G 312      45.175  -6.648   8.559  1.00 27.84           C  
ATOM   2098  CD1 ILE G 312      44.095  -7.721   5.881  1.00 20.24           C  
ATOM   2099  N   PRO G 313      48.671  -4.877   8.909  1.00 24.07           N  
ATOM   2100  CA  PRO G 313      49.760  -5.092   9.861  1.00 33.42           C  
ATOM   2101  C   PRO G 313      49.289  -5.821  11.110  1.00 36.08           C  
ATOM   2102  O   PRO G 313      48.132  -5.715  11.523  1.00 35.47           O  
ATOM   2103  CB  PRO G 313      50.233  -3.668  10.181  1.00 33.59           C  
ATOM   2104  CG  PRO G 313      49.090  -2.818   9.872  1.00 25.22           C  
ATOM   2105  CD  PRO G 313      48.437  -3.447   8.682  1.00 23.69           C  
ATOM   2106  N   GLY G 314      50.206  -6.592  11.693  1.00 32.93           N  
ATOM   2107  CA  GLY G 314      49.943  -7.269  12.947  1.00 34.34           C  
ATOM   2108  C   GLY G 314      49.113  -8.522  12.781  1.00 32.94           C  
ATOM   2109  O   GLY G 314      49.213  -9.457  13.580  1.00 31.67           O  
ATOM   2110  N   TYR G 315      48.289  -8.541  11.739  1.00 27.24           N  
ATOM   2111  CA  TYR G 315      47.357  -9.630  11.523  1.00 23.10           C  
ATOM   2112  C   TYR G 315      48.089 -10.939  11.285  1.00 28.32           C  
ATOM   2113  O   TYR G 315      49.029 -11.017  10.487  1.00 27.24           O  
ATOM   2114  CB  TYR G 315      46.461  -9.299  10.351  1.00 21.28           C  
ATOM   2115  CG  TYR G 315      45.508 -10.378   9.944  1.00 16.95           C  
ATOM   2116  CD1 TYR G 315      44.796 -11.090  10.881  1.00 18.56           C  
ATOM   2117  CD2 TYR G 315      45.292 -10.659   8.602  1.00 16.70           C  
ATOM   2118  CE1 TYR G 315      43.897 -12.066  10.490  1.00 20.63           C  
ATOM   2119  CE2 TYR G 315      44.412 -11.632   8.203  1.00 15.94           C  
ATOM   2120  CZ  TYR G 315      43.712 -12.337   9.149  1.00 18.28           C  
ATOM   2121  OH  TYR G 315      42.809 -13.308   8.760  1.00 21.17           O  
ATOM   2122  N   ASP G 316      47.649 -11.962  11.978  1.00 31.49           N  
ATOM   2123  CA  ASP G 316      48.292 -13.260  11.977  1.00 28.55           C  
ATOM   2124  C   ASP G 316      47.253 -14.283  12.402  1.00 35.49           C  
ATOM   2125  O   ASP G 316      47.111 -14.557  13.603  1.00 38.04           O  
ATOM   2126  CB  ASP G 316      49.485 -13.264  12.926  1.00 29.77           C  
ATOM   2127  CG  ASP G 316      50.644 -14.030  12.378  1.00 30.19           C  
ATOM   2128  OD1 ASP G 316      50.568 -15.271  12.377  1.00 35.27           O  
ATOM   2129  OD2 ASP G 316      51.638 -13.398  11.970  1.00 36.55           O1-
ATOM   2130  N   PRO G 317      46.486 -14.851  11.460  1.00 28.09           N  
ATOM   2131  CA  PRO G 317      45.412 -15.781  11.842  1.00 28.62           C  
ATOM   2132  C   PRO G 317      45.945 -17.021  12.537  1.00 35.16           C  
ATOM   2133  O   PRO G 317      45.182 -17.922  12.894  1.00 37.75           O  
ATOM   2134  CB  PRO G 317      44.729 -16.118  10.507  1.00 23.22           C  
ATOM   2135  CG  PRO G 317      45.638 -15.666   9.465  1.00 22.12           C  
ATOM   2136  CD  PRO G 317      46.512 -14.584  10.018  1.00 19.89           C  
ATOM   2137  N   GLN G 318      47.270 -17.076  12.690  1.00 39.53           N  
ATOM   2138  CA  GLN G 318      47.897 -17.979  13.651  1.00 46.85           C  
ATOM   2139  C   GLN G 318      47.378 -17.718  15.069  1.00 40.84           C  
ATOM   2140  O   GLN G 318      47.049 -18.657  15.804  1.00 37.22           O  
ATOM   2141  CB  GLN G 318      49.423 -17.798  13.564  1.00 39.69           C  
ATOM   2142  CG  GLN G 318      50.309 -18.935  14.047  1.00 37.45           C  
ATOM   2143  CD  GLN G 318      51.787 -18.575  13.968  1.00 51.79           C  
ATOM   2144  NE2 GLN G 318      52.651 -19.553  14.218  1.00 48.01           N  
ATOM   2145  OE1 GLN G 318      52.145 -17.422  13.705  1.00 47.25           O  
ATOM   2146  N   GLU G 319      47.274 -16.448  15.461  1.00 37.90           N  
ATOM   2147  CA  GLU G 319      46.822 -16.076  16.795  1.00 42.70           C  
ATOM   2148  C   GLU G 319      45.331 -15.773  16.865  1.00 43.48           C  
ATOM   2149  O   GLU G 319      44.781 -15.681  17.972  1.00 44.08           O  
ATOM   2150  CB  GLU G 319      47.606 -14.863  17.307  1.00 37.77           C  
ATOM   2151  CG  GLU G 319      49.016 -15.194  17.739  1.00 40.25           C  
ATOM   2152  CD  GLU G 319      49.656 -14.068  18.520  1.00 46.70           C  
ATOM   2153  OE1 GLU G 319      48.993 -13.035  18.706  1.00 39.85           O  
ATOM   2154  OE2 GLU G 319      50.823 -14.206  18.945  1.00 63.29           O1-
ATOM   2155  N   HIS G 320      44.668 -15.618  15.728  1.00 41.37           N  
ATOM   2156  CA  HIS G 320      43.251 -15.321  15.727  1.00 32.20           C  
ATOM   2157  C   HIS G 320      42.459 -16.607  15.744  1.00 33.05           C  
ATOM   2158  O   HIS G 320      42.526 -17.353  16.715  1.00 48.49           O  
ATOM   2159  CB  HIS G 320      42.885 -14.473  14.514  1.00 34.87           C  
ATOM   2160  CG  HIS G 320      42.957 -13.002  14.769  1.00 23.88           C  
ATOM   2161  CD2 HIS G 320      44.000 -12.142  14.729  1.00 27.47           C  
ATOM   2162  ND1 HIS G 320      41.853 -12.252  15.115  1.00 23.03           N  
ATOM   2163  CE1 HIS G 320      42.215 -10.993  15.279  1.00 24.69           C  
ATOM   2164  NE2 HIS G 320      43.512 -10.897  15.042  1.00 28.82           N  
TER   
HETATM 2165 CU    CU G 401      25.128 -12.104  21.316  1.00 18.00          CU  
HETATM 2166 CU    CU G 402      36.374  -6.797  22.049  0.98 25.65          CU  
HETATM 2167 CU    CU G 403      35.831  -3.127  22.042  0.60 38.68          CU  
HETATM 2168 CU    CU G 404       9.197 -10.153  11.205  1.00 27.31          CU  
ATOM   2169  N   ALA H  40      -6.456  18.247  13.669  1.00 49.21           N  
ATOM   2170  CA  ALA H  40      -6.762  17.259  14.701  1.00 55.89           C  
ATOM   2171  C   ALA H  40      -6.966  17.921  16.068  1.00 55.98           C  
ATOM   2172  O   ALA H  40      -6.586  19.078  16.266  1.00 58.63           O  
ATOM   2173  CB  ALA H  40      -5.653  16.219  14.778  1.00 41.22           C  
ATOM   2174  N   GLY H  41      -7.583  17.198  17.002  1.00 42.51           N  
ATOM   2175  CA  GLY H  41      -7.597  17.665  18.375  1.00 34.28           C  
ATOM   2176  C   GLY H  41      -6.180  17.761  18.909  1.00 33.55           C  
ATOM   2177  O   GLY H  41      -5.337  16.909  18.625  1.00 37.77           O  
ATOM   2178  N   ALA H  42      -5.907  18.826  19.666  1.00 30.42           N  
ATOM   2179  CA  ALA H  42      -4.584  19.062  20.230  1.00 29.66           C  
ATOM   2180  C   ALA H  42      -4.677  19.290  21.728  1.00 28.22           C  
ATOM   2181  O   ALA H  42      -5.700  19.736  22.249  1.00 33.93           O  
ATOM   2182  CB  ALA H  42      -3.882  20.265  19.596  1.00 26.91           C  
ATOM   2183  N   ALA H  43      -3.592  19.002  22.400  1.00 30.86           N  
ATOM   2184  CA  ALA H  43      -3.554  19.085  23.847  1.00 27.64           C  
ATOM   2185  C   ALA H  43      -3.348  20.531  24.286  1.00 31.44           C  
ATOM   2186  O   ALA H  43      -2.430  21.196  23.800  1.00 30.74           O  
ATOM   2187  CB  ALA H  43      -2.432  18.196  24.389  1.00 26.66           C  
ATOM   2188  N   PRO H  44      -4.165  21.047  25.198  1.00 33.77           N  
ATOM   2189  CA  PRO H  44      -3.920  22.387  25.727  1.00 30.46           C  
ATOM   2190  C   PRO H  44      -2.830  22.368  26.780  1.00 33.13           C  
ATOM   2191  O   PRO H  44      -2.471  21.327  27.332  1.00 39.68           O  
ATOM   2192  CB  PRO H  44      -5.262  22.764  26.357  1.00 34.56           C  
ATOM   2193  CG  PRO H  44      -5.782  21.468  26.852  1.00 31.63           C  
ATOM   2194  CD  PRO H  44      -5.325  20.412  25.855  1.00 27.81           C  
ATOM   2195  N   ALA H  45      -2.313  23.555  27.062  1.00 34.31           N  
ATOM   2196  CA  ALA H  45      -1.382  23.691  28.166  1.00 34.22           C  
ATOM   2197  C   ALA H  45      -2.052  23.233  29.438  1.00 35.22           C  
ATOM   2198  O   ALA H  45      -3.255  23.386  29.610  1.00 40.88           O  
ATOM   2199  CB  ALA H  45      -0.904  25.130  28.300  1.00 36.55           C  
ATOM   2200  N   GLY H  46      -1.267  22.654  30.326  1.00 38.81           N  
ATOM   2201  CA  GLY H  46      -1.808  22.080  31.531  1.00 30.71           C  
ATOM   2202  C   GLY H  46      -2.121  23.128  32.572  1.00 38.69           C  
ATOM   2203  O   GLY H  46      -2.263  24.327  32.298  1.00 37.71           O  
ATOM   2204  N   GLY H  47      -2.229  22.643  33.803  1.00 37.41           N  
ATOM   2205  CA  GLY H  47      -2.441  23.542  34.897  1.00 29.98           C  
ATOM   2206  C   GLY H  47      -3.552  23.135  35.836  1.00 30.19           C  
ATOM   2207  O   GLY H  47      -3.532  23.541  36.995  1.00 33.05           O  
ATOM   2208  N   GLU H  48      -4.535  22.365  35.382  1.00 29.55           N  
ATOM   2209  CA  GLU H  48      -5.677  22.116  36.244  1.00 33.00           C  
ATOM   2210  C   GLU H  48      -5.279  21.173  37.373  1.00 31.68           C  
ATOM   2211  O   GLU H  48      -4.387  20.337  37.224  1.00 31.08           O  
ATOM   2212  CB  GLU H  48      -6.876  21.568  35.468  1.00 30.57           C  
ATOM   2213  CG  GLU H  48      -6.559  20.480  34.480  1.00 31.96           C  
ATOM   2214  CD  GLU H  48      -7.791  19.788  33.939  0.64 39.69           C  
ATOM   2215  OE1 GLU H  48      -8.854  19.895  34.583  0.77 42.43           O  
ATOM   2216  OE2 GLU H  48      -7.698  19.118  32.890  1.00 43.52           O1-
ATOM   2217  N   VAL H  49      -5.926  21.335  38.521  1.00 31.47           N  
ATOM   2218  CA  VAL H  49      -5.782  20.405  39.632  1.00 25.12           C  
ATOM   2219  C   VAL H  49      -6.867  19.349  39.464  1.00 32.80           C  
ATOM   2220  O   VAL H  49      -8.058  19.638  39.593  1.00 31.41           O  
ATOM   2221  CB  VAL H  49      -5.882  21.114  40.988  1.00 29.49           C  
ATOM   2222  CG1 VAL H  49      -5.675  20.129  42.127  1.00 29.24           C  
ATOM   2223  CG2 VAL H  49      -4.855  22.239  41.076  1.00 29.77           C  
ATOM   2224  N   ARG H  50      -6.462  18.133  39.125  1.00 35.99           N  
ATOM   2225  CA  ARG H  50      -7.392  17.027  38.986  1.00 31.25           C  
ATOM   2226  C   ARG H  50      -7.412  16.198  40.266  1.00 36.21           C  
ATOM   2227  O   ARG H  50      -6.515  16.282  41.110  1.00 33.55           O  
ATOM   2228  CB  ARG H  50      -7.020  16.146  37.789  1.00 35.44           C  
ATOM   2229  CG  ARG H  50      -7.461  16.673  36.421  1.00 44.02           C  
ATOM   2230  CD  ARG H  50      -8.930  16.346  36.122  1.00 42.72           C  
ATOM   2231  NE  ARG H  50      -9.815  17.462  36.460  1.00 56.69           N  
ATOM   2232  CZ  ARG H  50     -10.991  17.701  35.883  1.00 62.70           C  
ATOM   2233  NH1 ARG H  50     -11.442  16.896  34.929  1.00 62.03           N1+
ATOM   2234  NH2 ARG H  50     -11.715  18.752  36.252  1.00 60.84           N  
ATOM   2235  N   ARG H  51      -8.475  15.418  40.417  1.00 32.01           N  
ATOM   2236  CA  ARG H  51      -8.548  14.396  41.444  1.00 33.82           C  
ATOM   2237  C   ARG H  51      -9.146  13.157  40.796  1.00 34.56           C  
ATOM   2238  O   ARG H  51      -9.680  13.221  39.685  1.00 27.52           O  
ATOM   2239  CB  ARG H  51      -9.348  14.870  42.674  1.00 31.20           C  
ATOM   2240  CG  ARG H  51      -8.910  16.249  43.208  1.00 34.58           C  
ATOM   2241  CD  ARG H  51      -9.214  16.457  44.698  1.00 40.29           C  
ATOM   2242  NE  ARG H  51      -8.857  17.802  45.169  1.00 38.78           N  
ATOM   2243  CZ  ARG H  51      -8.189  18.073  46.290  1.00 31.54           C  
ATOM   2244  NH1 ARG H  51      -7.784  17.101  47.097  1.00 32.63           N1+
ATOM   2245  NH2 ARG H  51      -7.930  19.331  46.609  1.00 29.08           N  
ATOM   2246  N   VAL H  52      -8.985  12.011  41.470  1.00 40.12           N  
ATOM   2247  CA  VAL H  52      -9.484  10.727  40.966  1.00 37.85           C  
ATOM   2248  C   VAL H  52      -9.445   9.689  42.080  1.00 33.65           C  
ATOM   2249  O   VAL H  52      -8.640   9.797  43.012  1.00 40.23           O  
ATOM   2250  CB  VAL H  52      -8.682  10.251  39.731  1.00 35.39           C  
ATOM   2251  CG1 VAL H  52      -7.291   9.780  40.112  1.00 34.31           C  
ATOM   2252  CG2 VAL H  52      -9.427   9.145  38.999  1.00 35.99           C  
ATOM   2253  N   THR H  53     -10.326   8.693  42.003  1.00 40.57           N  
ATOM   2254  CA  THR H  53     -10.360   7.569  42.933  1.00 32.55           C  
ATOM   2255  C   THR H  53      -9.766   6.333  42.270  1.00 32.37           C  
ATOM   2256  O   THR H  53     -10.181   5.963  41.170  1.00 30.99           O  
ATOM   2257  CB  THR H  53     -11.792   7.254  43.362  1.00 32.99           C  
ATOM   2258  CG2 THR H  53     -12.336   8.332  44.246  1.00 37.65           C  
ATOM   2259  OG1 THR H  53     -12.624   7.145  42.199  1.00 40.75           O  
ATOM   2260  N   LEU H  54      -8.816   5.685  42.950  1.00 32.51           N  
ATOM   2261  CA  LEU H  54      -8.242   4.422  42.504  1.00 28.57           C  
ATOM   2262  C   LEU H  54      -8.346   3.381  43.614  1.00 27.42           C  
ATOM   2263  O   LEU H  54      -8.047   3.662  44.778  1.00 29.20           O  
ATOM   2264  CB  LEU H  54      -6.771   4.600  42.080  1.00 31.44           C  
ATOM   2265  CG  LEU H  54      -6.160   3.627  41.060  1.00 21.43           C  
ATOM   2266  CD1 LEU H  54      -7.113   3.277  39.934  1.00 18.47           C  
ATOM   2267  CD2 LEU H  54      -4.906   4.234  40.485  1.00 21.18           C  
ATOM   2268  N   TYR H  55      -8.764   2.172  43.250  1.00 32.39           N  
ATOM   2269  CA  TYR H  55      -8.948   1.084  44.204  1.00 32.25           C  
ATOM   2270  C   TYR H  55      -8.208  -0.144  43.699  1.00 29.04           C  
ATOM   2271  O   TYR H  55      -8.433  -0.574  42.564  1.00 28.40           O  
ATOM   2272  CB  TYR H  55     -10.439   0.770  44.394  1.00 32.71           C  
ATOM   2273  CG  TYR H  55     -11.292   2.000  44.587  1.00 30.79           C  
ATOM   2274  CD1 TYR H  55     -11.343   2.652  45.815  1.00 34.14           C  
ATOM   2275  CD2 TYR H  55     -12.045   2.513  43.541  1.00 33.22           C  
ATOM   2276  CE1 TYR H  55     -12.113   3.774  45.992  1.00 33.84           C  
ATOM   2277  CE2 TYR H  55     -12.817   3.638  43.709  1.00 36.41           C  
ATOM   2278  CZ  TYR H  55     -12.849   4.263  44.935  1.00 36.03           C  
ATOM   2279  OH  TYR H  55     -13.629   5.383  45.089  1.00 47.17           O  
ATOM   2280  N   ALA H  56      -7.326  -0.699  44.529  1.00 22.83           N  
ATOM   2281  CA  ALA H  56      -6.704  -1.985  44.229  1.00 24.53           C  
ATOM   2282  C   ALA H  56      -7.623  -3.113  44.673  1.00 27.80           C  
ATOM   2283  O   ALA H  56      -8.116  -3.108  45.804  1.00 30.92           O  
ATOM   2284  CB  ALA H  56      -5.342  -2.110  44.915  1.00 26.71           C  
ATOM   2285  N   GLU H  57      -7.858  -4.082  43.786  1.00 29.22           N  
ATOM   2286  CA  GLU H  57      -8.854  -5.111  44.046  1.00 26.89           C  
ATOM   2287  C   GLU H  57      -8.337  -6.491  43.675  1.00 28.16           C  
ATOM   2288  O   GLU H  57      -7.619  -6.646  42.685  1.00 28.21           O  
ATOM   2289  CB  GLU H  57     -10.146  -4.841  43.261  1.00 26.80           C  
ATOM   2290  CG  GLU H  57     -10.798  -3.521  43.592  1.00 32.12           C  
ATOM   2291  CD  GLU H  57     -12.128  -3.332  42.911  1.00 28.01           C  
ATOM   2292  OE1 GLU H  57     -12.210  -3.361  41.667  1.00 29.41           O  
ATOM   2293  OE2 GLU H  57     -13.112  -3.186  43.644  1.00 35.76           O1-
ATOM   2294  N   ARG H  58      -8.713  -7.487  44.479  1.00 29.72           N  
ATOM   2295  CA  ARG H  58      -8.716  -8.860  44.005  1.00 28.15           C  
ATOM   2296  C   ARG H  58      -9.829  -9.004  42.975  1.00 32.57           C  
ATOM   2297  O   ARG H  58     -10.913  -8.429  43.118  1.00 32.68           O  
ATOM   2298  CB  ARG H  58      -8.908  -9.855  45.162  1.00 34.84           C  
ATOM   2299  CG  ARG H  58      -7.601 -10.285  45.874  1.00 38.92           C  
ATOM   2300  CD  ARG H  58      -7.798 -11.156  47.154  1.00 47.92           C  
ATOM   2301  NE  ARG H  58      -6.610 -11.969  47.486  1.00 62.54           N  
ATOM   2302  CZ  ARG H  58      -6.619 -13.252  47.868  1.00 57.24           C  
ATOM   2303  NH1 ARG H  58      -5.481 -13.879  48.135  1.00 35.23           N1+
ATOM   2304  NH2 ARG H  58      -7.757 -13.916  47.997  1.00 49.64           N  
ATOM   2305  N   LEU H  59      -9.551  -9.758  41.921  1.00 30.66           N  
ATOM   2306  CA  LEU H  59     -10.430  -9.884  40.775  1.00 29.40           C  
ATOM   2307  C   LEU H  59     -10.785 -11.343  40.573  1.00 34.46           C  
ATOM   2308  O   LEU H  59     -10.146 -12.237  41.125  1.00 33.13           O  
ATOM   2309  CB  LEU H  59      -9.751  -9.351  39.513  1.00 21.96           C  
ATOM   2310  CG  LEU H  59      -9.807  -7.860  39.277  1.00 25.43           C  
ATOM   2311  CD1 LEU H  59      -8.659  -7.441  38.385  1.00 18.74           C  
ATOM   2312  CD2 LEU H  59     -11.147  -7.502  38.659  1.00 35.28           C  
ATOM   2313  N   ALA H  60     -11.807 -11.579  39.756  1.00 29.89           N  
ATOM   2314  CA  ALA H  60     -12.030 -12.918  39.240  1.00 36.75           C  
ATOM   2315  C   ALA H  60     -10.811 -13.375  38.437  1.00 46.77           C  
ATOM   2316  O   ALA H  60      -9.995 -12.569  37.971  1.00 43.44           O  
ATOM   2317  CB  ALA H  60     -13.288 -12.962  38.375  1.00 42.29           C  
ATOM   2318  N   GLY H  61     -10.685 -14.694  38.282  1.00 44.33           N  
ATOM   2319  CA  GLY H  61      -9.499 -15.278  37.696  1.00 38.00           C  
ATOM   2320  C   GLY H  61      -8.285 -15.274  38.590  1.00 30.03           C  
ATOM   2321  O   GLY H  61      -7.254 -15.835  38.197  1.00 29.61           O  
ATOM   2322  N   GLY H  62      -8.364 -14.649  39.771  1.00 26.92           N  
ATOM   2323  CA  GLY H  62      -7.255 -14.561  40.704  1.00 32.62           C  
ATOM   2324  C   GLY H  62      -6.278 -13.425  40.467  1.00 28.61           C  
ATOM   2325  O   GLY H  62      -5.382 -13.214  41.301  1.00 27.00           O  
ATOM   2326  N   GLN H  63      -6.413 -12.686  39.371  1.00 22.83           N  
ATOM   2327  CA  GLN H  63      -5.483 -11.617  39.065  1.00 18.08           C  
ATOM   2328  C   GLN H  63      -5.720 -10.443  40.004  1.00 19.97           C  
ATOM   2329  O   GLN H  63      -6.659 -10.434  40.794  1.00 25.10           O  
ATOM   2330  CB  GLN H  63      -5.611 -11.230  37.593  1.00 23.39           C  
ATOM   2331  CG  GLN H  63      -4.833 -12.182  36.652  1.00 27.29           C  
ATOM   2332  CD  GLN H  63      -5.624 -12.609  35.421  1.00 31.45           C  
ATOM   2333  NE2 GLN H  63      -4.925 -13.107  34.407  1.00 30.61           N  
ATOM   2334  OE1 GLN H  63      -6.847 -12.493  35.386  1.00 33.70           O  
ATOM   2335  N   LEU H  64      -4.832  -9.453  39.936  1.00 19.97           N  
ATOM   2336  CA  LEU H  64      -4.879  -8.269  40.783  1.00 19.18           C  
ATOM   2337  C   LEU H  64      -4.843  -7.017  39.931  1.00 18.61           C  
ATOM   2338  O   LEU H  64      -3.933  -6.857  39.126  1.00 21.60           O  
ATOM   2339  CB  LEU H  64      -3.699  -8.241  41.742  1.00 23.71           C  
ATOM   2340  CG  LEU H  64      -3.614  -9.400  42.718  1.00 24.49           C  
ATOM   2341  CD1 LEU H  64      -2.491  -9.130  43.714  1.00 23.70           C  
ATOM   2342  CD2 LEU H  64      -4.949  -9.594  43.419  1.00 25.29           C  
ATOM   2343  N   GLY H  65      -5.795  -6.107  40.125  1.00 21.53           N  
ATOM   2344  CA  GLY H  65      -5.858  -4.922  39.297  1.00 18.73           C  
ATOM   2345  C   GLY H  65      -6.222  -3.676  40.079  1.00 20.69           C  
ATOM   2346  O   GLY H  65      -6.734  -3.729  41.200  1.00 26.94           O  
ATOM   2347  N   TYR H  66      -5.945  -2.538  39.451  1.00 20.13           N  
ATOM   2348  CA  TYR H  66      -6.368  -1.235  39.940  1.00 17.20           C  
ATOM   2349  C   TYR H  66      -7.690  -0.830  39.296  1.00 19.88           C  
ATOM   2350  O   TYR H  66      -7.918  -1.082  38.111  1.00 20.47           O  
ATOM   2351  CB  TYR H  66      -5.321  -0.176  39.610  1.00 16.03           C  
ATOM   2352  CG  TYR H  66      -4.026  -0.196  40.366  1.00 13.29           C  
ATOM   2353  CD1 TYR H  66      -3.940   0.343  41.635  1.00 19.03           C  
ATOM   2354  CD2 TYR H  66      -2.859  -0.648  39.763  1.00 16.44           C  
ATOM   2355  CE1 TYR H  66      -2.722   0.380  42.318  1.00 20.46           C  
ATOM   2356  CE2 TYR H  66      -1.638  -0.619  40.428  1.00 17.87           C  
ATOM   2357  CZ  TYR H  66      -1.574  -0.108  41.710  1.00 20.45           C  
ATOM   2358  OH  TYR H  66      -0.367  -0.075  42.389  1.00 21.54           O  
ATOM   2359  N   GLY H  67      -8.538  -0.160  40.064  1.00 27.06           N  
ATOM   2360  CA  GLY H  67      -9.877   0.185  39.603  1.00 18.47           C  
ATOM   2361  C   GLY H  67     -10.211   1.643  39.814  1.00 22.19           C  
ATOM   2362  O   GLY H  67      -9.891   2.220  40.848  1.00 25.61           O  
ATOM   2363  N   LEU H  68     -10.857   2.239  38.804  1.00 25.83           N  
ATOM   2364  CA  LEU H  68     -11.431   3.575  38.961  1.00 27.35           C  
ATOM   2365  C   LEU H  68     -12.551   3.562  39.987  1.00 26.66           C  
ATOM   2366  O   LEU H  68     -12.686   4.497  40.785  1.00 26.39           O  
ATOM   2367  CB  LEU H  68     -11.968   4.103  37.625  1.00 28.15           C  
ATOM   2368  CG  LEU H  68     -11.102   4.870  36.615  1.00 25.48           C  
ATOM   2369  CD1 LEU H  68     -11.845   5.094  35.293  1.00 16.77           C  
ATOM   2370  CD2 LEU H  68     -10.634   6.183  37.185  1.00 18.75           C  
ATOM   2371  N   GLU H  69     -13.383   2.526  39.961  1.00 27.85           N  
ATOM   2372  CA  GLU H  69     -14.451   2.347  40.931  1.00 32.88           C  
ATOM   2373  C   GLU H  69     -14.406   0.927  41.470  1.00 28.96           C  
ATOM   2374  O   GLU H  69     -14.043  -0.007  40.753  1.00 29.84           O  
ATOM   2375  CB  GLU H  69     -15.832   2.633  40.314  1.00 29.90           C  
ATOM   2376  CG  GLU H  69     -15.945   3.990  39.624  1.00 27.51           C  
ATOM   2377  CD  GLU H  69     -16.079   5.174  40.586  0.57 33.28           C  
ATOM   2378  OE1 GLU H  69     -16.278   6.302  40.083  0.55 35.26           O  
ATOM   2379  OE2 GLU H  69     -15.990   5.002  41.826  1.00 29.04           O1-
ATOM   2380  N   LYS H  70     -14.797   0.772  42.736  1.00 32.44           N  
ATOM   2381  CA  LYS H  70     -14.833  -0.548  43.355  1.00 32.34           C  
ATOM   2382  C   LYS H  70     -15.744  -1.470  42.560  1.00 31.58           C  
ATOM   2383  O   LYS H  70     -16.893  -1.125  42.265  1.00 45.43           O  
ATOM   2384  CB  LYS H  70     -15.296  -0.455  44.815  1.00 29.43           C  
ATOM   2385  CG  LYS H  70     -14.285   0.237  45.726  1.00 36.26           C  
ATOM   2386  CD  LYS H  70     -14.405  -0.146  47.209  1.00 35.40           C  
ATOM   2387  CE  LYS H  70     -15.830  -0.506  47.610  1.00 39.48           C  
ATOM   2388  NZ  LYS H  70     -15.912  -1.394  48.819  1.00 32.87           N1+
ATOM   2389  N   GLY H  71     -15.213  -2.629  42.175  1.00 32.21           N  
ATOM   2390  CA  GLY H  71     -15.881  -3.555  41.306  1.00 29.42           C  
ATOM   2391  C   GLY H  71     -15.400  -3.527  39.868  1.00 25.66           C  
ATOM   2392  O   GLY H  71     -15.553  -4.525  39.164  1.00 30.33           O  
ATOM   2393  N   LYS H  72     -14.827  -2.419  39.410  1.00 26.25           N  
ATOM   2394  CA  LYS H  72     -14.468  -2.265  38.004  1.00 23.37           C  
ATOM   2395  C   LYS H  72     -12.956  -2.109  37.814  1.00 27.84           C  
ATOM   2396  O   LYS H  72     -12.484  -1.286  37.025  1.00 27.12           O  
ATOM   2397  CB  LYS H  72     -15.222  -1.085  37.386  1.00 33.94           C  
ATOM   2398  CG  LYS H  72     -16.448  -1.499  36.562  1.00 35.83           C  
ATOM   2399  CD  LYS H  72     -16.535  -0.769  35.219  1.00 39.77           C  
ATOM   2400  CE  LYS H  72     -17.606  -1.374  34.302  1.00 42.21           C  
ATOM   2401  NZ  LYS H  72     -17.694  -0.644  33.007  1.00 34.39           N1+
ATOM   2402  N   ALA H  73     -12.166  -2.896  38.534  1.00 26.63           N  
ATOM   2403  CA  ALA H  73     -10.735  -2.907  38.281  1.00 22.47           C  
ATOM   2404  C   ALA H  73     -10.457  -3.645  36.979  1.00 24.29           C  
ATOM   2405  O   ALA H  73     -11.243  -4.492  36.548  1.00 23.82           O  
ATOM   2406  CB  ALA H  73      -9.988  -3.554  39.446  1.00 19.19           C  
ATOM   2407  N   SER H  74      -9.338  -3.300  36.329  1.00 26.55           N  
ATOM   2408  CA  SER H  74      -9.013  -3.872  35.026  1.00 20.07           C  
ATOM   2409  C   SER H  74      -7.524  -4.180  34.943  1.00 20.07           C  
ATOM   2410  O   SER H  74      -6.727  -3.700  35.751  1.00 19.72           O  
ATOM   2411  CB  SER H  74      -9.420  -2.932  33.876  1.00 23.74           C  
ATOM   2412  OG  SER H  74      -8.662  -1.734  33.889  1.00 22.55           O  
ATOM   2413  N   ILE H  75      -7.163  -5.003  33.954  1.00 22.83           N  
ATOM   2414  CA  ILE H  75      -5.764  -5.267  33.606  1.00 22.52           C  
ATOM   2415  C   ILE H  75      -5.549  -5.061  32.112  1.00 20.39           C  
ATOM   2416  O   ILE H  75      -6.071  -5.849  31.313  1.00 22.77           O  
ATOM   2417  CB  ILE H  75      -5.321  -6.687  33.986  1.00 20.86           C  
ATOM   2418  CG1 ILE H  75      -5.663  -7.003  35.439  1.00 22.55           C  
ATOM   2419  CG2 ILE H  75      -3.830  -6.813  33.789  1.00 18.05           C  
ATOM   2420  CD1 ILE H  75      -5.065  -8.275  35.908  1.00 18.73           C  
ATOM   2421  N   PRO H  76      -4.777  -4.046  31.682  1.00 17.44           N  
ATOM   2422  CA  PRO H  76      -4.105  -3.025  32.489  1.00 17.40           C  
ATOM   2423  C   PRO H  76      -5.059  -2.083  33.217  1.00 17.99           C  
ATOM   2424  O   PRO H  76      -6.260  -2.134  32.988  1.00 22.03           O  
ATOM   2425  CB  PRO H  76      -3.266  -2.257  31.455  1.00 14.95           C  
ATOM   2426  CG  PRO H  76      -3.858  -2.555  30.170  1.00 10.80           C  
ATOM   2427  CD  PRO H  76      -4.400  -3.933  30.262  1.00 19.04           C  
ATOM   2428  N   GLY H  77      -4.513  -1.254  34.101  1.00 14.10           N  
ATOM   2429  CA  GLY H  77      -5.287  -0.312  34.869  1.00 15.19           C  
ATOM   2430  C   GLY H  77      -5.815   0.834  34.031  1.00 18.83           C  
ATOM   2431  O   GLY H  77      -5.510   0.961  32.844  1.00 22.28           O  
ATOM   2432  N   PRO H  78      -6.639   1.685  34.636  1.00 24.03           N  
ATOM   2433  CA  PRO H  78      -7.235   2.801  33.887  1.00 22.90           C  
ATOM   2434  C   PRO H  78      -6.199   3.817  33.425  1.00 21.76           C  
ATOM   2435  O   PRO H  78      -5.199   4.080  34.097  1.00 21.39           O  
ATOM   2436  CB  PRO H  78      -8.209   3.424  34.894  1.00 18.13           C  
ATOM   2437  CG  PRO H  78      -7.729   2.952  36.231  1.00 17.56           C  
ATOM   2438  CD  PRO H  78      -7.175   1.585  36.005  1.00 20.91           C  
ATOM   2439  N   LEU H  79      -6.468   4.404  32.262  1.00 19.06           N  
ATOM   2440  CA  LEU H  79      -5.531   5.321  31.631  1.00 19.96           C  
ATOM   2441  C   LEU H  79      -5.593   6.691  32.304  1.00 23.65           C  
ATOM   2442  O   LEU H  79      -6.661   7.309  32.386  1.00 28.10           O  
ATOM   2443  CB  LEU H  79      -5.818   5.427  30.131  1.00 15.98           C  
ATOM   2444  CG  LEU H  79      -5.130   6.580  29.411  1.00 17.25           C  
ATOM   2445  CD1 LEU H  79      -3.635   6.432  29.482  1.00 20.50           C  
ATOM   2446  CD2 LEU H  79      -5.584   6.684  27.964  1.00 19.74           C  
ATOM   2447  N   ILE H  80      -4.443   7.154  32.784  1.00 20.68           N  
ATOM   2448  CA  ILE H  80      -4.280   8.482  33.360  1.00 20.10           C  
ATOM   2449  C   ILE H  80      -3.665   9.385  32.301  1.00 20.32           C  
ATOM   2450  O   ILE H  80      -2.603   9.086  31.750  1.00 24.51           O  
ATOM   2451  CB  ILE H  80      -3.412   8.435  34.622  1.00 15.24           C  
ATOM   2452  CG1 ILE H  80      -4.059   7.491  35.626  1.00 18.66           C  
ATOM   2453  CG2 ILE H  80      -3.227   9.832  35.190  1.00 20.23           C  
ATOM   2454  CD1 ILE H  80      -3.171   7.094  36.752  1.00 24.60           C  
ATOM   2455  N   GLU H  81      -4.321  10.497  32.021  1.00 24.74           N  
ATOM   2456  CA  GLU H  81      -4.027  11.291  30.834  1.00 20.37           C  
ATOM   2457  C   GLU H  81      -4.035  12.753  31.250  1.00 21.60           C  
ATOM   2458  O   GLU H  81      -5.103  13.353  31.398  1.00 25.72           O  
ATOM   2459  CB  GLU H  81      -5.053  10.992  29.754  1.00 22.25           C  
ATOM   2460  CG  GLU H  81      -5.035  11.872  28.534  1.00 26.60           C  
ATOM   2461  CD  GLU H  81      -5.936  11.292  27.459  0.53 29.75           C  
ATOM   2462  OE1 GLU H  81      -7.114  10.995  27.776  0.87 29.29           O  
ATOM   2463  OE2 GLU H  81      -5.471  11.125  26.311  1.00 31.43           O1-
ATOM   2464  N   LEU H  82      -2.854  13.309  31.467  1.00 21.34           N  
ATOM   2465  CA  LEU H  82      -2.684  14.683  31.917  1.00 23.74           C  
ATOM   2466  C   LEU H  82      -2.067  15.510  30.798  1.00 20.65           C  
ATOM   2467  O   LEU H  82      -1.682  14.992  29.750  1.00 24.28           O  
ATOM   2468  CB  LEU H  82      -1.785  14.751  33.165  1.00 22.75           C  
ATOM   2469  CG  LEU H  82      -2.087  13.917  34.413  1.00 18.11           C  
ATOM   2470  CD1 LEU H  82      -1.035  14.128  35.501  1.00 23.44           C  
ATOM   2471  CD2 LEU H  82      -3.481  14.176  34.967  1.00 23.67           C  
ATOM   2472  N   ASN H  83      -1.983  16.809  31.043  1.00 26.40           N  
ATOM   2473  CA  ASN H  83      -1.261  17.747  30.195  1.00 27.25           C  
ATOM   2474  C   ASN H  83      -0.173  18.378  31.048  1.00 23.20           C  
ATOM   2475  O   ASN H  83      -0.341  18.528  32.256  1.00 30.01           O  
ATOM   2476  CB  ASN H  83      -2.176  18.847  29.627  1.00 28.89           C  
ATOM   2477  CG  ASN H  83      -3.330  18.300  28.823  1.00 20.31           C  
ATOM   2478  ND2 ASN H  83      -4.475  18.920  28.968  1.00 25.40           N  
ATOM   2479  OD1 ASN H  83      -3.202  17.316  28.105  1.00 29.98           O  
ATOM   2480  N   GLU H  84       0.953  18.714  30.430  1.00 31.97           N  
ATOM   2481  CA  GLU H  84       2.076  19.290  31.162  1.00 32.21           C  
ATOM   2482  C   GLU H  84       1.669  20.537  31.937  1.00 30.87           C  
ATOM   2483  O   GLU H  84       1.206  21.520  31.352  1.00 32.36           O  
ATOM   2484  CB  GLU H  84       3.185  19.634  30.184  1.00 31.39           C  
ATOM   2485  CG  GLU H  84       4.037  18.488  29.780  1.00 30.09           C  
ATOM   2486  CD  GLU H  84       5.272  18.985  29.094  1.00 33.45           C  
ATOM   2487  OE1 GLU H  84       5.195  20.112  28.568  1.00 36.23           O  
ATOM   2488  OE2 GLU H  84       6.300  18.274  29.065  1.00 33.39           O1-
ATOM   2489  N   GLY H  85       1.907  20.519  33.249  1.00 27.83           N  
ATOM   2490  CA  GLY H  85       1.441  21.542  34.161  1.00 28.03           C  
ATOM   2491  C   GLY H  85       0.350  21.058  35.103  1.00 29.47           C  
ATOM   2492  O   GLY H  85       0.249  21.555  36.233  1.00 30.67           O  
ATOM   2493  N   ASP H  86      -0.436  20.074  34.674  1.00 25.77           N  
ATOM   2494  CA  ASP H  86      -1.490  19.520  35.500  1.00 23.38           C  
ATOM   2495  C   ASP H  86      -0.905  18.967  36.800  1.00 25.13           C  
ATOM   2496  O   ASP H  86       0.306  18.866  36.978  1.00 30.57           O  
ATOM   2497  CB  ASP H  86      -2.238  18.416  34.748  1.00 21.76           C  
ATOM   2498  CG  ASP H  86      -3.247  18.953  33.738  1.00 27.62           C  
ATOM   2499  OD1 ASP H  86      -3.308  20.176  33.528  1.00 30.64           O  
ATOM   2500  OD2 ASP H  86      -3.973  18.144  33.133  1.00 24.94           O1-
ATOM   2501  N   THR H  87      -1.801  18.640  37.727  1.00 32.42           N  
ATOM   2502  CA  THR H  87      -1.488  18.027  39.011  1.00 19.87           C  
ATOM   2503  C   THR H  87      -2.615  17.055  39.309  1.00 25.46           C  
ATOM   2504  O   THR H  87      -3.771  17.355  39.005  1.00 28.66           O  
ATOM   2505  CB  THR H  87      -1.364  19.065  40.134  1.00 22.25           C  
ATOM   2506  CG2 THR H  87      -1.474  18.403  41.499  1.00 26.20           C  
ATOM   2507  OG1 THR H  87      -0.099  19.732  40.050  1.00 28.11           O  
ATOM   2508  N   LEU H  88      -2.291  15.886  39.866  1.00 21.99           N  
ATOM   2509  CA  LEU H  88      -3.309  14.865  40.102  1.00 21.96           C  
ATOM   2510  C   LEU H  88      -3.174  14.303  41.507  1.00 23.82           C  
ATOM   2511  O   LEU H  88      -2.114  13.794  41.876  1.00 31.37           O  
ATOM   2512  CB  LEU H  88      -3.225  13.725  39.082  1.00 22.08           C  
ATOM   2513  CG  LEU H  88      -4.205  12.614  39.438  1.00 19.23           C  
ATOM   2514  CD1 LEU H  88      -5.604  13.149  39.264  1.00 28.73           C  
ATOM   2515  CD2 LEU H  88      -4.021  11.370  38.597  1.00 19.71           C  
ATOM   2516  N   HIS H  89      -4.249  14.392  42.279  1.00 30.96           N  
ATOM   2517  CA  HIS H  89      -4.362  13.728  43.568  1.00 27.21           C  
ATOM   2518  C   HIS H  89      -5.162  12.448  43.355  1.00 24.46           C  
ATOM   2519  O   HIS H  89      -6.355  12.502  43.049  1.00 24.18           O  
ATOM   2520  CB  HIS H  89      -5.030  14.638  44.596  1.00 25.94           C  
ATOM   2521  CG  HIS H  89      -4.562  16.058  44.542  1.00 21.41           C  
ATOM   2522  CD2 HIS H  89      -4.914  17.085  43.734  1.00 26.55           C  
ATOM   2523  ND1 HIS H  89      -3.601  16.557  45.392  1.00 28.70           N  
ATOM   2524  CE1 HIS H  89      -3.386  17.831  45.119  1.00 23.05           C  
ATOM   2525  NE2 HIS H  89      -4.168  18.177  44.116  1.00 26.87           N  
ATOM   2526  N   VAL H  90      -4.498  11.304  43.489  1.00 22.18           N  
ATOM   2527  CA  VAL H  90      -5.147   9.999  43.424  1.00 23.60           C  
ATOM   2528  C   VAL H  90      -5.476   9.579  44.850  1.00 25.76           C  
ATOM   2529  O   VAL H  90      -4.575   9.422  45.678  1.00 28.90           O  
ATOM   2530  CB  VAL H  90      -4.243   8.956  42.739  1.00 18.41           C  
ATOM   2531  CG1 VAL H  90      -5.055   7.760  42.288  1.00 22.04           C  
ATOM   2532  CG2 VAL H  90      -3.485   9.556  41.576  1.00 15.29           C  
ATOM   2533  N   GLU H  91      -6.760   9.400  45.150  1.00 25.85           N  
ATOM   2534  CA  GLU H  91      -7.161   9.036  46.509  1.00 28.55           C  
ATOM   2535  C   GLU H  91      -7.294   7.518  46.546  1.00 32.90           C  
ATOM   2536  O   GLU H  91      -8.336   6.945  46.220  1.00 37.70           O  
ATOM   2537  CB  GLU H  91      -8.433   9.775  46.924  1.00 37.04           C  
ATOM   2538  CG  GLU H  91      -9.612   9.641  45.960  1.00 33.23           C  
ATOM   2539  CD  GLU H  91     -10.808  10.507  46.341  0.07 32.08           C  
ATOM   2540  OE1 GLU H  91     -11.461  10.220  47.368  1.00 35.53           O  
ATOM   2541  OE2 GLU H  91     -11.121  11.457  45.589  1.00 20.00           O1-
ATOM   2542  N   PHE H  92      -6.210   6.856  46.963  1.00 32.28           N  
ATOM   2543  CA  PHE H  92      -6.014   5.422  46.777  1.00 35.86           C  
ATOM   2544  C   PHE H  92      -6.468   4.642  48.009  1.00 38.45           C  
ATOM   2545  O   PHE H  92      -6.023   4.922  49.127  1.00 41.78           O  
ATOM   2546  CB  PHE H  92      -4.538   5.137  46.479  1.00 31.71           C  
ATOM   2547  CG  PHE H  92      -4.190   3.681  46.441  1.00 31.77           C  
ATOM   2548  CD1 PHE H  92      -4.759   2.841  45.506  1.00 31.42           C  
ATOM   2549  CD2 PHE H  92      -3.272   3.152  47.340  1.00 31.65           C  
ATOM   2550  CE1 PHE H  92      -4.428   1.499  45.474  1.00 27.96           C  
ATOM   2551  CE2 PHE H  92      -2.944   1.813  47.316  1.00 24.49           C  
ATOM   2552  CZ  PHE H  92      -3.523   0.983  46.385  1.00 25.28           C  
ATOM   2553  N   GLU H  93      -7.354   3.667  47.802  1.00 36.12           N  
ATOM   2554  CA  GLU H  93      -7.799   2.764  48.858  1.00 32.24           C  
ATOM   2555  C   GLU H  93      -7.347   1.344  48.542  1.00 32.31           C  
ATOM   2556  O   GLU H  93      -7.788   0.754  47.550  1.00 26.65           O  
ATOM   2557  CB  GLU H  93      -9.318   2.799  49.022  1.00 32.28           C  
ATOM   2558  CG  GLU H  93      -9.861   1.675  49.899  1.00 29.38           C  
ATOM   2559  CD  GLU H  93     -11.365   1.779  50.134  1.00 31.19           C  
ATOM   2560  OE1 GLU H  93     -11.919   2.893  50.058  1.00 22.56           O  
ATOM   2561  OE2 GLU H  93     -12.000   0.739  50.377  1.00 31.20           O1-
ATOM   2562  N   ASN H  94      -6.491   0.791  49.397  1.00 38.01           N  
ATOM   2563  CA  ASN H  94      -6.140  -0.620  49.305  1.00 30.33           C  
ATOM   2564  C   ASN H  94      -7.251  -1.418  49.963  1.00 32.16           C  
ATOM   2565  O   ASN H  94      -7.414  -1.381  51.187  1.00 35.58           O  
ATOM   2566  CB  ASN H  94      -4.803  -0.909  49.972  1.00 28.43           C  
ATOM   2567  CG  ASN H  94      -4.381  -2.335  49.797  1.00 32.43           C  
ATOM   2568  ND2 ASN H  94      -3.346  -2.750  50.520  1.00 35.52           N  
ATOM   2569  OD1 ASN H  94      -4.972  -3.063  49.008  1.00 34.36           O  
ATOM   2570  N   THR H  95      -8.033  -2.116  49.152  1.00 34.27           N  
ATOM   2571  CA  THR H  95      -9.003  -3.054  49.681  1.00 27.29           C  
ATOM   2572  C   THR H  95      -8.409  -4.443  49.843  1.00 28.92           C  
ATOM   2573  O   THR H  95      -9.124  -5.368  50.237  1.00 35.53           O  
ATOM   2574  CB  THR H  95     -10.232  -3.127  48.780  1.00 23.69           C  
ATOM   2575  CG2 THR H  95     -10.472  -1.786  48.119  1.00 29.96           C  
ATOM   2576  OG1 THR H  95     -10.018  -4.110  47.766  1.00 29.60           O  
ATOM   2577  N   LEU H  96      -7.123  -4.618  49.546  1.00 33.07           N  
ATOM   2578  CA  LEU H  96      -6.544  -5.942  49.664  1.00 30.96           C  
ATOM   2579  C   LEU H  96      -6.290  -6.270  51.131  1.00 33.73           C  
ATOM   2580  O   LEU H  96      -6.518  -5.460  52.040  1.00 30.96           O  
ATOM   2581  CB  LEU H  96      -5.254  -6.068  48.853  1.00 27.64           C  
ATOM   2582  CG  LEU H  96      -5.194  -5.996  47.322  1.00 26.51           C  
ATOM   2583  CD1 LEU H  96      -4.097  -6.903  46.827  1.00 29.97           C  
ATOM   2584  CD2 LEU H  96      -6.505  -6.359  46.653  1.00 27.20           C  
ATOM   2585  N   ASP H  97      -5.816  -7.490  51.352  1.00 33.38           N  
ATOM   2586  CA  ASP H  97      -5.462  -7.993  52.668  1.00 34.13           C  
ATOM   2587  C   ASP H  97      -3.976  -7.899  52.935  1.00 40.47           C  
ATOM   2588  O   ASP H  97      -3.530  -8.258  54.027  1.00 48.64           O  
ATOM   2589  CB  ASP H  97      -5.927  -9.438  52.792  1.00 39.72           C  
ATOM   2590  CG  ASP H  97      -5.629 -10.235  51.550  1.00 45.53           C  
ATOM   2591  OD1 ASP H  97      -4.461 -10.634  51.363  1.00 48.73           O  
ATOM   2592  OD2 ASP H  97      -6.567 -10.426  50.740  1.00 45.38           O1-
ATOM   2593  N   VAL H  98      -3.210  -7.405  51.968  1.00 36.93           N  
ATOM   2594  CA  VAL H  98      -1.777  -7.169  52.113  1.00 28.94           C  
ATOM   2595  C   VAL H  98      -1.516  -5.731  51.690  1.00 30.66           C  
ATOM   2596  O   VAL H  98      -2.384  -5.091  51.076  1.00 34.56           O  
ATOM   2597  CB  VAL H  98      -0.947  -8.163  51.266  1.00 29.11           C  
ATOM   2598  CG1 VAL H  98      -1.007  -9.552  51.863  1.00 22.78           C  
ATOM   2599  CG2 VAL H  98      -1.439  -8.175  49.846  1.00 32.70           C  
ATOM   2600  N   PRO H  99      -0.348  -5.177  52.026  1.00 30.60           N  
ATOM   2601  CA  PRO H  99      -0.019  -3.839  51.527  1.00 25.52           C  
ATOM   2602  C   PRO H  99       0.024  -3.817  50.008  1.00 27.03           C  
ATOM   2603  O   PRO H  99       0.289  -4.824  49.345  1.00 22.88           O  
ATOM   2604  CB  PRO H  99       1.358  -3.553  52.129  1.00 24.65           C  
ATOM   2605  CG  PRO H  99       1.453  -4.427  53.300  1.00 29.95           C  
ATOM   2606  CD  PRO H  99       0.666  -5.667  52.975  1.00 33.58           C  
ATOM   2607  N   VAL H 100      -0.309  -2.659  49.458  1.00 24.66           N  
ATOM   2608  CA  VAL H 100      -0.152  -2.363  48.045  1.00 28.08           C  
ATOM   2609  C   VAL H 100       0.379  -0.932  47.983  1.00 27.25           C  
ATOM   2610  O   VAL H 100       0.484  -0.241  49.002  1.00 21.68           O  
ATOM   2611  CB  VAL H 100      -1.477  -2.549  47.256  1.00 26.65           C  
ATOM   2612  CG1 VAL H 100      -1.276  -2.479  45.750  1.00 23.70           C  
ATOM   2613  CG2 VAL H 100      -2.106  -3.877  47.590  1.00 30.69           C  
ATOM   2614  N   SER H 101       0.775  -0.501  46.790  1.00 26.78           N  
ATOM   2615  CA  SER H 101       1.200   0.878  46.624  1.00 21.32           C  
ATOM   2616  C   SER H 101       0.887   1.352  45.212  1.00 22.74           C  
ATOM   2617  O   SER H 101       0.482   0.578  44.337  1.00 20.16           O  
ATOM   2618  CB  SER H 101       2.687   1.055  46.928  1.00 18.85           C  
ATOM   2619  OG  SER H 101       3.484   0.440  45.940  1.00 22.09           O  
ATOM   2620  N   LEU H 102       1.063   2.657  45.018  1.00 19.35           N  
ATOM   2621  CA  LEU H 102       0.938   3.300  43.717  1.00 18.19           C  
ATOM   2622  C   LEU H 102       2.226   4.068  43.480  1.00 20.57           C  
ATOM   2623  O   LEU H 102       2.448   5.141  44.055  1.00 21.98           O  
ATOM   2624  CB  LEU H 102      -0.275   4.206  43.634  1.00 21.84           C  
ATOM   2625  CG  LEU H 102      -0.591   4.759  42.250  1.00 22.99           C  
ATOM   2626  CD1 LEU H 102      -0.673   3.642  41.217  1.00 17.38           C  
ATOM   2627  CD2 LEU H 102      -1.893   5.517  42.305  1.00 17.65           C  
ATOM   2628  N   HIS H 103       3.063   3.475  42.637  1.00 24.33           N  
ATOM   2629  CA  HIS H 103       4.310   4.035  42.160  1.00 21.82           C  
ATOM   2630  C   HIS H 103       4.114   4.480  40.719  1.00 19.78           C  
ATOM   2631  O   HIS H 103       3.494   3.761  39.934  1.00 16.91           O  
ATOM   2632  CB  HIS H 103       5.412   2.981  42.226  1.00 19.21           C  
ATOM   2633  CG  HIS H 103       6.703   3.449  41.657  1.00 19.36           C  
ATOM   2634  CD2 HIS H 103       7.414   3.034  40.587  1.00 17.62           C  
ATOM   2635  ND1 HIS H 103       7.383   4.519  42.184  1.00 22.98           N  
ATOM   2636  CE1 HIS H 103       8.474   4.731  41.479  1.00 20.59           C  
ATOM   2637  NE2 HIS H 103       8.516   3.848  40.499  1.00 17.81           N  
ATOM   2638  N   VAL H 104       4.651   5.642  40.356  1.00 17.48           N  
ATOM   2639  CA  VAL H 104       4.588   6.091  38.970  1.00 20.95           C  
ATOM   2640  C   VAL H 104       5.988   6.414  38.475  1.00 23.61           C  
ATOM   2641  O   VAL H 104       6.840   6.895  39.231  1.00 22.45           O  
ATOM   2642  CB  VAL H 104       3.656   7.310  38.771  1.00 18.91           C  
ATOM   2643  CG1 VAL H 104       4.378   8.609  39.069  1.00 16.55           C  
ATOM   2644  CG2 VAL H 104       3.137   7.324  37.348  1.00 17.03           C  
ATOM   2645  N   HIS H 105       6.221   6.131  37.196  1.00 22.70           N  
ATOM   2646  CA  HIS H 105       7.409   6.575  36.494  1.00 21.18           C  
ATOM   2647  C   HIS H 105       7.146   7.922  35.808  1.00 25.18           C  
ATOM   2648  O   HIS H 105       6.050   8.174  35.296  1.00 25.64           O  
ATOM   2649  CB  HIS H 105       7.819   5.527  35.450  1.00 19.64           C  
ATOM   2650  CG  HIS H 105       8.255   4.204  36.020  1.00 20.34           C  
ATOM   2651  CD2 HIS H 105       7.663   3.369  36.909  1.00 22.24           C  
ATOM   2652  ND1 HIS H 105       9.433   3.587  35.648  1.00 21.24           N  
ATOM   2653  CE1 HIS H 105       9.554   2.440  36.293  1.00 16.65           C  
ATOM   2654  NE2 HIS H 105       8.495   2.282  37.064  1.00 17.35           N  
ATOM   2655  N   GLY H 106       8.156   8.794  35.810  1.00 24.59           N  
ATOM   2656  CA  GLY H 106       8.220   9.933  34.922  1.00 18.07           C  
ATOM   2657  C   GLY H 106       7.577  11.209  35.422  1.00 24.16           C  
ATOM   2658  O   GLY H 106       8.049  12.305  35.091  1.00 29.01           O  
ATOM   2659  N   LEU H 107       6.508  11.103  36.195  1.00 26.08           N  
ATOM   2660  CA  LEU H 107       5.847  12.289  36.702  1.00 22.51           C  
ATOM   2661  C   LEU H 107       6.654  12.858  37.858  1.00 27.27           C  
ATOM   2662  O   LEU H 107       7.507  12.182  38.439  1.00 26.95           O  
ATOM   2663  CB  LEU H 107       4.423  11.957  37.154  1.00 21.22           C  
ATOM   2664  CG  LEU H 107       3.363  11.892  36.054  1.00 22.42           C  
ATOM   2665  CD1 LEU H 107       3.684  10.831  35.071  1.00 21.51           C  
ATOM   2666  CD2 LEU H 107       1.998  11.628  36.608  1.00 21.22           C  
ATOM   2667  N   ASP H 108       6.396  14.121  38.181  1.00 29.14           N  
ATOM   2668  CA  ASP H 108       6.960  14.689  39.393  1.00 28.40           C  
ATOM   2669  C   ASP H 108       6.151  14.220  40.593  1.00 27.57           C  
ATOM   2670  O   ASP H 108       4.919  14.136  40.541  1.00 25.04           O  
ATOM   2671  CB  ASP H 108       6.985  16.217  39.342  1.00 31.59           C  
ATOM   2672  CG  ASP H 108       7.518  16.751  38.039  1.00 31.93           C  
ATOM   2673  OD1 ASP H 108       8.620  16.341  37.617  1.00 27.38           O  
ATOM   2674  OD2 ASP H 108       6.824  17.595  37.441  1.00 34.76           O1-
ATOM   2675  N   TYR H 109       6.860  13.887  41.667  1.00 30.21           N  
ATOM   2676  CA  TYR H 109       6.291  13.372  42.904  1.00 26.94           C  
ATOM   2677  C   TYR H 109       7.387  13.374  43.954  1.00 27.58           C  
ATOM   2678  O   TYR H 109       8.550  13.125  43.632  1.00 26.82           O  
ATOM   2679  CB  TYR H 109       5.716  11.958  42.722  1.00 29.28           C  
ATOM   2680  CG  TYR H 109       6.735  10.867  42.446  1.00 24.99           C  
ATOM   2681  CD1 TYR H 109       7.363  10.770  41.222  1.00 26.48           C  
ATOM   2682  CD2 TYR H 109       7.042   9.924  43.409  1.00 31.79           C  
ATOM   2683  CE1 TYR H 109       8.285   9.772  40.959  1.00 34.64           C  
ATOM   2684  CE2 TYR H 109       7.961   8.921  43.164  1.00 37.18           C  
ATOM   2685  CZ  TYR H 109       8.582   8.848  41.936  1.00 33.57           C  
ATOM   2686  OH  TYR H 109       9.494   7.856  41.682  1.00 31.03           O  
ATOM   2687  N   GLU H 110       7.014  13.686  45.193  1.00 33.81           N  
ATOM   2688  CA  GLU H 110       7.950  13.842  46.294  1.00 29.51           C  
ATOM   2689  C   GLU H 110       8.207  12.492  46.967  1.00 31.59           C  
ATOM   2690  O   GLU H 110       7.635  11.461  46.606  1.00 31.33           O  
ATOM   2691  CB  GLU H 110       7.423  14.855  47.316  1.00 32.34           C  
ATOM   2692  CG  GLU H 110       7.162  16.263  46.783  1.00 32.20           C  
ATOM   2693  CD  GLU H 110       6.976  17.296  47.896  1.00 39.80           C  
ATOM   2694  OE1 GLU H 110       5.855  17.393  48.427  1.00 40.33           O  
ATOM   2695  OE2 GLU H 110       7.941  18.026  48.230  1.00 43.31           O1-
ATOM   2696  N   ILE H 111       9.069  12.516  47.983  1.00 37.20           N  
ATOM   2697  CA  ILE H 111       9.439  11.309  48.717  1.00 33.35           C  
ATOM   2698  C   ILE H 111       8.220  10.629  49.315  1.00 32.72           C  
ATOM   2699  O   ILE H 111       8.185   9.401  49.449  1.00 33.37           O  
ATOM   2700  CB  ILE H 111      10.487  11.679  49.786  1.00 36.10           C  
ATOM   2701  CG1 ILE H 111      11.855  11.675  49.136  1.00 27.98           C  
ATOM   2702  CG2 ILE H 111      10.476  10.723  50.966  1.00 40.05           C  
ATOM   2703  CD1 ILE H 111      12.228  10.306  48.649  1.00 26.67           C  
ATOM   2704  N   SER H 112       7.191  11.407  49.645  1.00 43.10           N  
ATOM   2705  CA  SER H 112       5.995  10.920  50.318  1.00 30.23           C  
ATOM   2706  C   SER H 112       4.974  10.317  49.369  1.00 34.75           C  
ATOM   2707  O   SER H 112       4.101   9.563  49.813  1.00 40.20           O  
ATOM   2708  CB  SER H 112       5.367  12.068  51.091  1.00 30.39           C  
ATOM   2709  OG  SER H 112       6.262  13.159  51.111  1.00 32.40           O  
ATOM   2710  N   SER H 113       5.061  10.632  48.079  1.00 37.98           N  
ATOM   2711  CA  SER H 113       4.295   9.966  47.040  1.00 30.86           C  
ATOM   2712  C   SER H 113       5.148   8.912  46.323  1.00 35.14           C  
ATOM   2713  O   SER H 113       4.881   8.561  45.167  1.00 33.45           O  
ATOM   2714  CB  SER H 113       3.746  11.019  46.070  1.00 32.90           C  
ATOM   2715  OG  SER H 113       2.514  10.637  45.497  1.00 31.11           O  
ATOM   2716  N   ASP H 114       6.173   8.397  47.003  1.00 36.85           N  
ATOM   2717  CA  ASP H 114       7.110   7.488  46.361  1.00 33.72           C  
ATOM   2718  C   ASP H 114       6.485   6.125  46.110  1.00 31.39           C  
ATOM   2719  O   ASP H 114       6.875   5.436  45.162  1.00 39.50           O  
ATOM   2720  CB  ASP H 114       8.367   7.358  47.225  1.00 27.63           C  
ATOM   2721  CG  ASP H 114       9.574   6.902  46.442  1.00 29.46           C  
ATOM   2722  OD1 ASP H 114       9.856   7.472  45.370  1.00 31.37           O  
ATOM   2723  OD2 ASP H 114      10.263   5.979  46.918  1.00 32.16           O1-
ATOM   2724  N   GLY H 115       5.523   5.724  46.937  1.00 25.59           N  
ATOM   2725  CA  GLY H 115       4.923   4.412  46.814  1.00 23.92           C  
ATOM   2726  C   GLY H 115       5.789   3.263  47.280  1.00 26.41           C  
ATOM   2727  O   GLY H 115       5.546   2.127  46.878  1.00 24.84           O  
ATOM   2728  N   THR H 116       6.787   3.522  48.128  1.00 29.31           N  
ATOM   2729  CA  THR H 116       7.757   2.517  48.545  1.00 28.30           C  
ATOM   2730  C   THR H 116       7.749   2.341  50.055  1.00 26.21           C  
ATOM   2731  O   THR H 116       7.676   3.316  50.804  1.00 34.38           O  
ATOM   2732  CB  THR H 116       9.188   2.878  48.107  1.00 28.76           C  
ATOM   2733  CG2 THR H 116       9.322   2.848  46.586  1.00 27.43           C  
ATOM   2734  OG1 THR H 116       9.543   4.168  48.618  1.00 26.40           O  
ATOM   2735  N   LYS H 117       7.889   1.089  50.488  1.00 22.79           N  
ATOM   2736  CA  LYS H 117       7.864   0.759  51.908  1.00 29.21           C  
ATOM   2737  C   LYS H 117       9.014   1.399  52.675  1.00 29.01           C  
ATOM   2738  O   LYS H 117       8.842   1.796  53.832  1.00 32.77           O  
ATOM   2739  CB  LYS H 117       7.907  -0.754  52.084  1.00 30.65           C  
ATOM   2740  CG  LYS H 117       7.966  -1.207  53.527  1.00 39.01           C  
ATOM   2741  CD  LYS H 117       7.561  -2.671  53.666  1.00 45.03           C  
ATOM   2742  CE  LYS H 117       6.062  -2.875  53.537  1.00 40.24           C  
ATOM   2743  NZ  LYS H 117       5.736  -4.302  53.246  1.00 31.20           N1+
ATOM   2744  N  AGLN H 118      10.199   1.456  52.052  0.44 31.07           N  
ATOM   2745  N  BGLN H 118      10.193   1.511  52.056  0.56 31.07           N  
ATOM   2746  CA AGLN H 118      11.423   1.965  52.672  0.44 33.31           C  
ATOM   2747  CA BGLN H 118      11.382   1.904  52.812  0.56 33.32           C  
ATOM   2748  C  AGLN H 118      11.177   3.243  53.458  0.44 31.59           C  
ATOM   2749  C  BGLN H 118      11.219   3.273  53.468  0.56 31.58           C  
ATOM   2750  O  AGLN H 118      11.619   3.383  54.603  0.44 31.16           O  
ATOM   2751  O  BGLN H 118      11.763   3.500  54.554  0.56 31.11           O  
ATOM   2752  CB AGLN H 118      12.489   2.200  51.592  0.44 32.54           C  
ATOM   2753  CB BGLN H 118      12.634   1.853  51.923  0.56 32.94           C  
ATOM   2754  CG AGLN H 118      13.163   0.948  51.022  0.44 30.58           C  
ATOM   2755  CG BGLN H 118      12.712   2.884  50.805  0.56 29.57           C  
ATOM   2756  CD AGLN H 118      12.248   0.132  50.130  0.44 26.83           C  
ATOM   2757  CD BGLN H 118      13.863   3.865  50.996  0.56 29.58           C  
ATOM   2758  NE2AGLN H 118      12.784  -0.389  49.034  0.44 27.74           N  
ATOM   2759  NE2BGLN H 118      14.001   4.795  50.063  0.56 23.78           N  
ATOM   2760  OE1AGLN H 118      11.080  -0.036  50.430  0.44 28.14           O  
ATOM   2761  OE1BGLN H 118      14.612   3.790  51.974  0.56 29.22           O  
ATOM   2762  N   ASN H 119      10.467   4.189  52.849  1.00 30.09           N  
ATOM   2763  CA  ASN H 119      10.113   5.456  53.481  1.00 34.48           C  
ATOM   2764  C   ASN H 119       8.618   5.536  53.792  1.00 39.38           C  
ATOM   2765  O   ASN H 119       8.039   6.624  53.853  1.00 41.04           O  
ATOM   2766  CB  ASN H 119      10.559   6.647  52.633  1.00 36.67           C  
ATOM   2767  CG  ASN H 119      10.421   6.390  51.167  1.00 30.04           C  
ATOM   2768  ND2 ASN H 119      11.158   7.150  50.368  1.00 30.14           N  
ATOM   2769  OD1 ASN H 119       9.671   5.515  50.745  1.00 37.03           O  
ATOM   2770  N   LYS H 120       7.990   4.377  53.996  1.00 36.82           N  
ATOM   2771  CA  LYS H 120       6.655   4.282  54.573  1.00 29.19           C  
ATOM   2772  C   LYS H 120       5.628   4.984  53.691  1.00 30.55           C  
ATOM   2773  O   LYS H 120       4.856   5.828  54.143  1.00 38.86           O  
ATOM   2774  CB  LYS H 120       6.645   4.842  56.001  1.00 40.27           C  
ATOM   2775  CG  LYS H 120       7.875   4.459  56.840  1.00 47.38           C  
ATOM   2776  CD  LYS H 120       7.760   3.059  57.451  1.00 52.51           C  
ATOM   2777  CE  LYS H 120       9.123   2.409  57.607  1.00 36.48           C  
ATOM   2778  NZ  LYS H 120       9.524   1.764  56.336  1.00 40.47           N1+
ATOM   2779  N   SER H 121       5.626   4.628  52.412  1.00 34.17           N  
ATOM   2780  CA  SER H 121       4.768   5.278  51.436  1.00 31.35           C  
ATOM   2781  C   SER H 121       3.744   4.309  50.857  1.00 27.33           C  
ATOM   2782  O   SER H 121       3.117   4.600  49.833  1.00 26.32           O  
ATOM   2783  CB  SER H 121       5.622   5.914  50.337  1.00 30.67           C  
ATOM   2784  OG  SER H 121       4.825   6.588  49.379  1.00 36.02           O  
ATOM   2785  N   HIS H 122       3.549   3.173  51.506  1.00 27.66           N  
ATOM   2786  CA  HIS H 122       2.626   2.164  51.023  1.00 28.88           C  
ATOM   2787  C   HIS H 122       1.306   2.279  51.785  1.00 31.95           C  
ATOM   2788  O   HIS H 122       1.095   3.207  52.571  1.00 31.48           O  
ATOM   2789  CB  HIS H 122       3.250   0.776  51.144  1.00 30.52           C  
ATOM   2790  CG  HIS H 122       3.444   0.333  52.556  1.00 34.92           C  
ATOM   2791  CD2 HIS H 122       4.311   0.751  53.507  1.00 26.96           C  
ATOM   2792  ND1 HIS H 122       2.675  -0.652  53.139  1.00 32.81           N  
ATOM   2793  CE1 HIS H 122       3.065  -0.824  54.388  1.00 29.64           C  
ATOM   2794  NE2 HIS H 122       4.057   0.014  54.635  1.00 33.90           N  
ATOM   2795  N   VAL H 123       0.399   1.333  51.539  1.00 31.64           N  
ATOM   2796  CA  VAL H 123      -0.981   1.428  51.999  1.00 32.61           C  
ATOM   2797  C   VAL H 123      -1.411   0.089  52.596  1.00 29.43           C  
ATOM   2798  O   VAL H 123      -1.745  -0.849  51.866  1.00 27.41           O  
ATOM   2799  CB  VAL H 123      -1.907   1.856  50.839  1.00 31.88           C  
ATOM   2800  CG1 VAL H 123      -3.336   1.959  51.294  1.00 33.02           C  
ATOM   2801  CG2 VAL H 123      -1.452   3.178  50.245  1.00 26.71           C  
ATOM   2802  N   GLU H 124      -1.419   0.001  53.925  1.00 35.19           N  
ATOM   2803  CA  GLU H 124      -1.756  -1.242  54.604  1.00 38.12           C  
ATOM   2804  C   GLU H 124      -3.231  -1.577  54.387  1.00 34.13           C  
ATOM   2805  O   GLU H 124      -4.046  -0.684  54.163  1.00 37.69           O  
ATOM   2806  CB  GLU H 124      -1.453  -1.138  56.100  1.00 42.78           C  
ATOM   2807  CG  GLU H 124      -0.048  -1.643  56.516  1.00 38.04           C  
ATOM   2808  CD  GLU H 124       0.036  -3.154  56.650  1.00 39.65           C  
ATOM   2809  OE1 GLU H 124      -0.980  -3.791  56.993  1.00 41.68           O  
ATOM   2810  OE2 GLU H 124       1.128  -3.713  56.425  1.00 43.90           O1-
ATOM   2811  N   PRO H 125      -3.590  -2.863  54.432  1.00 35.94           N  
ATOM   2812  CA  PRO H 125      -4.956  -3.290  54.079  1.00 34.88           C  
ATOM   2813  C   PRO H 125      -6.070  -2.437  54.676  1.00 45.87           C  
ATOM   2814  O   PRO H 125      -6.012  -2.051  55.850  1.00 44.55           O  
ATOM   2815  CB  PRO H 125      -5.008  -4.724  54.618  1.00 38.83           C  
ATOM   2816  CG  PRO H 125      -3.567  -5.195  54.558  1.00 34.39           C  
ATOM   2817  CD  PRO H 125      -2.672  -4.004  54.604  1.00 32.39           C  
ATOM   2818  N   GLY H 126      -7.080  -2.112  53.862  1.00 37.15           N  
ATOM   2819  CA  GLY H 126      -8.154  -1.240  54.287  1.00 37.76           C  
ATOM   2820  C   GLY H 126      -7.799   0.229  54.377  1.00 39.95           C  
ATOM   2821  O   GLY H 126      -8.705   1.064  54.511  1.00 34.22           O  
ATOM   2822  N   GLY H 127      -6.510   0.576  54.312  1.00 32.20           N  
ATOM   2823  CA  GLY H 127      -6.100   1.955  54.462  1.00 34.59           C  
ATOM   2824  C   GLY H 127      -6.321   2.795  53.214  1.00 35.84           C  
ATOM   2825  O   GLY H 127      -6.524   2.296  52.110  1.00 32.94           O  
ATOM   2826  N   THR H 128      -6.292   4.109  53.416  1.00 36.70           N  
ATOM   2827  CA  THR H 128      -6.436   5.072  52.337  1.00 41.29           C  
ATOM   2828  C   THR H 128      -5.306   6.084  52.401  1.00 42.36           C  
ATOM   2829  O   THR H 128      -4.771   6.386  53.470  1.00 37.43           O  
ATOM   2830  CB  THR H 128      -7.788   5.811  52.372  1.00 44.23           C  
ATOM   2831  CG2 THR H 128      -8.861   5.020  51.652  1.00 39.00           C  
ATOM   2832  OG1 THR H 128      -8.176   6.060  53.732  1.00 46.69           O  
ATOM   2833  N   ARG H 129      -4.967   6.614  51.233  1.00 39.05           N  
ATOM   2834  CA  ARG H 129      -3.846   7.521  51.086  1.00 31.30           C  
ATOM   2835  C   ARG H 129      -3.966   8.200  49.737  1.00 27.24           C  
ATOM   2836  O   ARG H 129      -4.258   7.547  48.731  1.00 27.50           O  
ATOM   2837  CB  ARG H 129      -2.512   6.771  51.185  1.00 33.23           C  
ATOM   2838  CG  ARG H 129      -1.355   7.502  50.534  1.00 33.14           C  
ATOM   2839  CD  ARG H 129      -0.041   6.972  51.009  1.00 23.64           C  
ATOM   2840  NE  ARG H 129       0.886   8.040  51.341  1.00 23.66           N  
ATOM   2841  CZ  ARG H 129       1.779   7.942  52.323  1.00 41.21           C  
ATOM   2842  NH1 ARG H 129       1.838   6.823  53.044  1.00 31.03           N1+
ATOM   2843  NH2 ARG H 129       2.619   8.943  52.587  1.00 34.56           N  
ATOM   2844  N   THR H 130      -3.768   9.507  49.732  1.00 26.15           N  
ATOM   2845  CA  THR H 130      -3.762  10.302  48.514  1.00 30.84           C  
ATOM   2846  C   THR H 130      -2.312  10.439  48.075  1.00 26.19           C  
ATOM   2847  O   THR H 130      -1.476  10.929  48.843  1.00 23.55           O  
ATOM   2848  CB  THR H 130      -4.409  11.679  48.742  1.00 27.02           C  
ATOM   2849  CG2 THR H 130      -3.949  12.695  47.709  1.00 23.73           C  
ATOM   2850  OG1 THR H 130      -5.838  11.570  48.676  1.00 29.99           O  
ATOM   2851  N   TYR H 131      -2.004   9.940  46.877  1.00 28.11           N  
ATOM   2852  CA  TYR H 131      -0.749  10.245  46.204  1.00 22.94           C  
ATOM   2853  C   TYR H 131      -0.962  11.449  45.297  1.00 22.56           C  
ATOM   2854  O   TYR H 131      -1.931  11.493  44.537  1.00 26.52           O  
ATOM   2855  CB  TYR H 131      -0.251   9.063  45.366  1.00 28.60           C  
ATOM   2856  CG  TYR H 131       0.098   7.775  46.101  1.00 22.19           C  
ATOM   2857  CD1 TYR H 131       1.311   7.623  46.758  1.00 22.55           C  
ATOM   2858  CD2 TYR H 131      -0.770   6.698  46.088  1.00 23.33           C  
ATOM   2859  CE1 TYR H 131       1.634   6.430  47.410  1.00 21.67           C  
ATOM   2860  CE2 TYR H 131      -0.455   5.513  46.728  1.00 22.79           C  
ATOM   2861  CZ  TYR H 131       0.745   5.376  47.379  1.00 20.21           C  
ATOM   2862  OH  TYR H 131       1.028   4.182  48.009  1.00 23.22           O  
ATOM   2863  N   THR H 132      -0.047  12.407  45.343  1.00 27.83           N  
ATOM   2864  CA  THR H 132      -0.124  13.591  44.493  1.00 28.15           C  
ATOM   2865  C   THR H 132       0.989  13.509  43.461  1.00 25.94           C  
ATOM   2866  O   THR H 132       2.163  13.394  43.823  1.00 28.69           O  
ATOM   2867  CB  THR H 132      -0.001  14.884  45.308  1.00 24.45           C  
ATOM   2868  CG2 THR H 132       0.377  16.044  44.414  1.00 27.41           C  
ATOM   2869  OG1 THR H 132      -1.255  15.185  45.919  1.00 27.89           O  
ATOM   2870  N   TRP H 133       0.616  13.543  42.187  1.00 28.55           N  
ATOM   2871  CA  TRP H 133       1.563  13.668  41.092  1.00 24.06           C  
ATOM   2872  C   TRP H 133       1.475  15.077  40.528  1.00 17.94           C  
ATOM   2873  O   TRP H 133       0.390  15.619  40.353  1.00 22.42           O  
ATOM   2874  CB  TRP H 133       1.288  12.617  39.998  1.00 27.39           C  
ATOM   2875  CG  TRP H 133       1.217  11.195  40.524  1.00 22.28           C  
ATOM   2876  CD1 TRP H 133       1.766  10.729  41.692  1.00 20.23           C  
ATOM   2877  CD2 TRP H 133       0.570  10.063  39.914  1.00 19.02           C  
ATOM   2878  CE2 TRP H 133       0.764   8.959  40.767  1.00 16.37           C  
ATOM   2879  CE3 TRP H 133      -0.150   9.875  38.734  1.00 20.31           C  
ATOM   2880  NE1 TRP H 133       1.491   9.395  41.845  1.00 18.70           N  
ATOM   2881  CZ2 TRP H 133       0.268   7.684  40.473  1.00 15.35           C  
ATOM   2882  CZ3 TRP H 133      -0.644   8.592  38.449  1.00 16.11           C  
ATOM   2883  CH2 TRP H 133      -0.432   7.527  39.311  1.00 10.19           C  
ATOM   2884  N   ARG H 134       2.610  15.686  40.284  1.00 24.02           N  
ATOM   2885  CA  ARG H 134       2.661  16.952  39.582  1.00 23.85           C  
ATOM   2886  C   ARG H 134       3.317  16.746  38.227  1.00 27.97           C  
ATOM   2887  O   ARG H 134       4.025  15.762  37.991  1.00 32.60           O  
ATOM   2888  CB  ARG H 134       3.441  17.988  40.387  1.00 23.92           C  
ATOM   2889  CG  ARG H 134       3.436  17.649  41.838  1.00 29.93           C  
ATOM   2890  CD  ARG H 134       4.287  18.575  42.687  1.00 32.62           C  
ATOM   2891  NE  ARG H 134       4.530  17.945  43.984  1.00 42.07           N  
ATOM   2892  CZ  ARG H 134       3.641  17.885  44.970  1.00 31.94           C  
ATOM   2893  NH1 ARG H 134       3.952  17.280  46.103  1.00 34.77           N1+
ATOM   2894  NH2 ARG H 134       2.449  18.447  44.835  1.00 38.08           N  
ATOM   2895  N   THR H 135       3.077  17.688  37.332  1.00 28.84           N  
ATOM   2896  CA  THR H 135       3.761  17.706  36.054  1.00 25.35           C  
ATOM   2897  C   THR H 135       4.359  19.084  35.855  1.00 31.88           C  
ATOM   2898  O   THR H 135       4.143  19.999  36.651  1.00 34.76           O  
ATOM   2899  CB  THR H 135       2.829  17.338  34.891  1.00 28.90           C  
ATOM   2900  CG2 THR H 135       2.583  15.847  34.854  1.00 28.85           C  
ATOM   2901  OG1 THR H 135       1.577  18.009  35.043  1.00 34.96           O  
ATOM   2902  N   HIS H 136       5.134  19.220  34.785  1.00 31.46           N  
ATOM   2903  CA  HIS H 136       5.704  20.507  34.433  1.00 29.97           C  
ATOM   2904  C   HIS H 136       5.956  20.530  32.933  1.00 32.62           C  
ATOM   2905  O   HIS H 136       5.817  19.519  32.237  1.00 32.38           O  
ATOM   2906  CB  HIS H 136       6.978  20.791  35.242  1.00 30.50           C  
ATOM   2907  CG  HIS H 136       8.158  19.955  34.847  1.00 33.42           C  
ATOM   2908  CD2 HIS H 136       9.173  20.198  33.985  1.00 35.81           C  
ATOM   2909  ND1 HIS H 136       8.408  18.712  35.389  1.00 35.54           N  
ATOM   2910  CE1 HIS H 136       9.513  18.218  34.863  1.00 28.99           C  
ATOM   2911  NE2 HIS H 136       9.997  19.099  34.010  1.00 30.23           N  
ATOM   2912  N   GLU H 137       6.275  21.711  32.438  1.00 31.25           N  
ATOM   2913  CA  GLU H 137       6.624  21.924  31.052  1.00 26.75           C  
ATOM   2914  C   GLU H 137       8.076  22.360  30.963  1.00 28.60           C  
ATOM   2915  O   GLU H 137       8.655  22.828  31.948  1.00 25.09           O  
ATOM   2916  CB  GLU H 137       5.704  22.974  30.402  1.00 31.97           C  
ATOM   2917  CG  GLU H 137       5.279  24.154  31.305  1.00 40.12           C  
ATOM   2918  CD  GLU H 137       4.499  25.241  30.555  1.00 33.24           C  
ATOM   2919  OE1 GLU H 137       5.035  26.361  30.435  1.00 27.60           O  
ATOM   2920  OE2 GLU H 137       3.362  24.981  30.093  1.00 27.88           O1-
ATOM   2921  N   PRO H 138       8.708  22.196  29.802  1.00 28.55           N  
ATOM   2922  CA  PRO H 138      10.120  22.574  29.675  1.00 28.94           C  
ATOM   2923  C   PRO H 138      10.361  24.066  29.834  1.00 24.71           C  
ATOM   2924  O   PRO H 138       9.418  24.848  29.969  1.00 32.10           O  
ATOM   2925  CB  PRO H 138      10.483  22.097  28.261  1.00 33.13           C  
ATOM   2926  CG  PRO H 138       9.174  21.884  27.563  1.00 30.63           C  
ATOM   2927  CD  PRO H 138       8.214  21.487  28.608  1.00 28.74           C  
ATOM   2928  N   GLY H 139      11.619  24.466  29.810  1.00 23.11           N  
ATOM   2929  CA  GLY H 139      11.984  25.860  29.948  1.00 26.19           C  
ATOM   2930  C   GLY H 139      13.473  26.003  30.133  1.00 34.53           C  
ATOM   2931  O   GLY H 139      14.206  25.024  30.260  1.00 33.30           O  
ATOM   2932  N   ARG H 140      13.916  27.257  30.146  1.00 36.31           N  
ATOM   2933  CA  ARG H 140      15.322  27.588  30.343  1.00 35.53           C  
ATOM   2934  C   ARG H 140      15.603  27.801  31.829  1.00 35.69           C  
ATOM   2935  O   ARG H 140      14.913  28.583  32.487  1.00 32.24           O  
ATOM   2936  CB  ARG H 140      15.681  28.850  29.553  1.00 36.80           C  
ATOM   2937  CG  ARG H 140      14.866  29.046  28.275  1.00 33.97           C  
ATOM   2938  CD  ARG H 140      15.273  30.311  27.503  1.00 45.82           C  
ATOM   2939  NE  ARG H 140      14.247  30.796  26.574  1.00 36.89           N  
ATOM   2940  CZ  ARG H 140      14.029  30.292  25.359  1.00 41.01           C  
ATOM   2941  NH1 ARG H 140      14.755  29.278  24.910  1.00 41.80           N1+
ATOM   2942  NH2 ARG H 140      13.077  30.796  24.585  1.00 43.23           N  
ATOM   2943  N   ARG H 141      16.615  27.120  32.357  1.00 35.26           N  
ATOM   2944  CA  ARG H 141      16.975  27.366  33.748  1.00 40.58           C  
ATOM   2945  C   ARG H 141      17.787  28.654  33.868  1.00 38.99           C  
ATOM   2946  O   ARG H 141      18.177  29.278  32.879  1.00 45.89           O  
ATOM   2947  CB  ARG H 141      17.781  26.211  34.334  1.00 34.90           C  
ATOM   2948  CG  ARG H 141      17.108  24.872  34.377  1.00 33.54           C  
ATOM   2949  CD  ARG H 141      18.100  23.852  34.939  1.00 34.29           C  
ATOM   2950  NE  ARG H 141      17.529  22.522  35.065  1.00 32.41           N  
ATOM   2951  CZ  ARG H 141      17.458  21.643  34.082  1.00 24.06           C  
ATOM   2952  NH1 ARG H 141      17.931  21.951  32.887  1.00 36.06           N1+
ATOM   2953  NH2 ARG H 141      16.918  20.460  34.300  1.00 21.76           N  
ATOM   2954  N   ALA H 142      18.094  29.034  35.099  1.00 38.69           N  
ATOM   2955  CA  ALA H 142      18.895  30.223  35.344  1.00 38.90           C  
ATOM   2956  C   ALA H 142      20.382  29.983  35.125  1.00 47.20           C  
ATOM   2957  O   ALA H 142      21.206  30.754  35.630  1.00 55.91           O  
ATOM   2958  CB  ALA H 142      18.652  30.732  36.768  1.00 45.61           C  
ATOM   2959  N   ASP H 143      20.751  28.928  34.403  1.00 41.59           N  
ATOM   2960  CA  ASP H 143      22.146  28.673  34.080  1.00 48.30           C  
ATOM   2961  C   ASP H 143      22.376  28.579  32.580  1.00 50.08           C  
ATOM   2962  O   ASP H 143      23.514  28.342  32.152  1.00 49.14           O  
ATOM   2963  CB  ASP H 143      22.637  27.385  34.769  1.00 38.52           C  
ATOM   2964  CG  ASP H 143      21.856  26.165  34.347  1.00 38.80           C  
ATOM   2965  OD1 ASP H 143      20.897  26.313  33.559  1.00 42.79           O  
ATOM   2966  OD2 ASP H 143      22.191  25.050  34.787  1.00 38.21           O1-
ATOM   2967  N   GLY H 144      21.334  28.783  31.772  1.00 40.80           N  
ATOM   2968  CA  GLY H 144      21.378  28.600  30.352  1.00 32.60           C  
ATOM   2969  C   GLY H 144      20.763  27.292  29.911  1.00 36.29           C  
ATOM   2970  O   GLY H 144      20.215  27.218  28.809  1.00 46.73           O  
ATOM   2971  N   THR H 145      20.807  26.276  30.767  1.00 38.07           N  
ATOM   2972  CA  THR H 145      20.345  24.943  30.416  1.00 41.83           C  
ATOM   2973  C   THR H 145      18.836  24.919  30.181  1.00 37.30           C  
ATOM   2974  O   THR H 145      18.093  25.802  30.613  1.00 37.88           O  
ATOM   2975  CB  THR H 145      20.708  23.941  31.511  1.00 41.51           C  
ATOM   2976  CG2 THR H 145      22.218  23.767  31.616  1.00 40.35           C  
ATOM   2977  OG1 THR H 145      20.197  24.407  32.762  1.00 40.24           O  
ATOM   2978  N   TRP H 146      18.392  23.866  29.498  1.00 38.66           N  
ATOM   2979  CA  TRP H 146      16.995  23.675  29.127  1.00 37.83           C  
ATOM   2980  C   TRP H 146      16.416  22.508  29.923  1.00 40.56           C  
ATOM   2981  O   TRP H 146      16.916  21.379  29.824  1.00 35.34           O  
ATOM   2982  CB  TRP H 146      16.863  23.420  27.623  1.00 36.97           C  
ATOM   2983  CG  TRP H 146      15.451  23.263  27.191  1.00 31.45           C  
ATOM   2984  CD1 TRP H 146      14.700  22.129  27.254  1.00 30.13           C  
ATOM   2985  CD2 TRP H 146      14.601  24.282  26.640  1.00 35.79           C  
ATOM   2986  CE2 TRP H 146      13.349  23.686  26.392  1.00 32.18           C  
ATOM   2987  CE3 TRP H 146      14.780  25.639  26.327  1.00 33.50           C  
ATOM   2988  NE1 TRP H 146      13.437  22.374  26.779  1.00 28.70           N  
ATOM   2989  CZ2 TRP H 146      12.270  24.405  25.853  1.00 34.93           C  
ATOM   2990  CZ3 TRP H 146      13.711  26.345  25.788  1.00 33.35           C  
ATOM   2991  CH2 TRP H 146      12.473  25.726  25.559  1.00 28.71           C  
ATOM   2992  N   ARG H 147      15.353  22.777  30.692  1.00 38.45           N  
ATOM   2993  CA  ARG H 147      14.753  21.777  31.569  1.00 36.55           C  
ATOM   2994  C   ARG H 147      13.738  20.923  30.815  1.00 35.91           C  
ATOM   2995  O   ARG H 147      12.997  21.410  29.959  1.00 34.01           O  
ATOM   2996  CB  ARG H 147      14.088  22.430  32.783  1.00 29.19           C  
ATOM   2997  CG  ARG H 147      13.506  21.423  33.774  1.00 33.41           C  
ATOM   2998  CD  ARG H 147      12.730  22.079  34.915  1.00 33.78           C  
ATOM   2999  NE  ARG H 147      11.758  21.174  35.540  1.00 32.02           N  
ATOM   3000  CZ  ARG H 147      11.028  21.478  36.613  1.00 29.48           C  
ATOM   3001  NH1 ARG H 147      11.150  22.658  37.193  1.00 27.94           N1+
ATOM   3002  NH2 ARG H 147      10.175  20.599  37.119  1.00 28.94           N  
ATOM   3003  N   ALA H 148      13.735  19.632  31.128  1.00 38.00           N  
ATOM   3004  CA  ALA H 148      12.898  18.673  30.428  1.00 31.25           C  
ATOM   3005  C   ALA H 148      11.487  18.743  30.972  1.00 29.21           C  
ATOM   3006  O   ALA H 148      11.282  18.757  32.187  1.00 33.48           O  
ATOM   3007  CB  ALA H 148      13.449  17.259  30.592  1.00 30.09           C  
ATOM   3008  N   GLY H 149      10.519  18.799  30.076  1.00 30.60           N  
ATOM   3009  CA  GLY H 149       9.147  18.661  30.488  1.00 27.05           C  
ATOM   3010  C   GLY H 149       8.852  17.260  30.979  1.00 34.51           C  
ATOM   3011  O   GLY H 149       9.632  16.314  30.818  1.00 30.44           O  
ATOM   3012  N   SER H 150       7.687  17.129  31.600  1.00 29.81           N  
ATOM   3013  CA  SER H 150       7.257  15.851  32.135  1.00 29.59           C  
ATOM   3014  C   SER H 150       6.421  15.060  31.139  1.00 25.98           C  
ATOM   3015  O   SER H 150       5.908  13.994  31.483  1.00 23.05           O  
ATOM   3016  CB  SER H 150       6.511  16.067  33.454  1.00 26.87           C  
ATOM   3017  OG  SER H 150       7.442  16.057  34.540  1.00 35.09           O  
ATOM   3018  N   ALA H 151       6.325  15.531  29.902  1.00 30.53           N  
ATOM   3019  CA  ALA H 151       5.541  14.852  28.886  1.00 22.04           C  
ATOM   3020  C   ALA H 151       6.230  13.583  28.405  1.00 26.80           C  
ATOM   3021  O   ALA H 151       7.462  13.503  28.322  1.00 25.34           O  
ATOM   3022  CB  ALA H 151       5.282  15.771  27.692  1.00 25.57           C  
ATOM   3023  N   GLY H 152       5.414  12.599  28.063  1.00 17.62           N  
ATOM   3024  CA  GLY H 152       5.917  11.303  27.677  1.00 16.02           C  
ATOM   3025  C   GLY H 152       4.869  10.242  27.912  1.00 14.14           C  
ATOM   3026  O   GLY H 152       3.758  10.511  28.354  1.00 14.47           O  
ATOM   3027  N   TYR H 153       5.268   9.017  27.606  1.00 21.29           N  
ATOM   3028  CA  TYR H 153       4.448   7.830  27.795  1.00 17.58           C  
ATOM   3029  C   TYR H 153       4.963   7.094  29.028  1.00 16.14           C  
ATOM   3030  O   TYR H 153       6.058   6.527  29.004  1.00 18.35           O  
ATOM   3031  CB  TYR H 153       4.506   6.953  26.550  1.00 12.95           C  
ATOM   3032  CG  TYR H 153       3.615   7.425  25.433  1.00 14.47           C  
ATOM   3033  CD1 TYR H 153       2.251   7.183  25.469  1.00 19.01           C  
ATOM   3034  CD2 TYR H 153       4.132   8.103  24.333  1.00 17.02           C  
ATOM   3035  CE1 TYR H 153       1.422   7.604  24.455  1.00 18.00           C  
ATOM   3036  CE2 TYR H 153       3.304   8.537  23.309  1.00 18.40           C  
ATOM   3037  CZ  TYR H 153       1.946   8.277  23.385  1.00 17.75           C  
ATOM   3038  OH  TYR H 153       1.109   8.683  22.385  1.00 21.44           O  
ATOM   3039  N   TRP H 154       4.170   7.094  30.095  1.00 19.80           N  
ATOM   3040  CA  TRP H 154       4.603   6.677  31.424  1.00 15.09           C  
ATOM   3041  C   TRP H 154       3.727   5.532  31.938  1.00 16.22           C  
ATOM   3042  O   TRP H 154       2.870   5.008  31.220  1.00 15.59           O  
ATOM   3043  CB  TRP H 154       4.580   7.884  32.363  1.00 16.67           C  
ATOM   3044  CG  TRP H 154       5.453   8.989  31.888  1.00 18.82           C  
ATOM   3045  CD1 TRP H 154       5.059  10.217  31.439  1.00 21.51           C  
ATOM   3046  CD2 TRP H 154       6.885   8.971  31.814  1.00 18.20           C  
ATOM   3047  CE2 TRP H 154       7.294  10.219  31.307  1.00 17.14           C  
ATOM   3048  CE3 TRP H 154       7.863   8.006  32.110  1.00 23.92           C  
ATOM   3049  NE1 TRP H 154       6.162  10.962  31.081  1.00 21.16           N  
ATOM   3050  CZ2 TRP H 154       8.641  10.537  31.099  1.00 18.77           C  
ATOM   3051  CZ3 TRP H 154       9.192   8.318  31.899  1.00 14.78           C  
ATOM   3052  CH2 TRP H 154       9.567   9.580  31.406  1.00 18.17           C  
ATOM   3053  N   HIS H 155       3.935   5.144  33.197  1.00 13.62           N  
ATOM   3054  CA  HIS H 155       3.144   4.052  33.742  1.00 12.93           C  
ATOM   3055  C   HIS H 155       3.240   4.057  35.262  1.00 18.52           C  
ATOM   3056  O   HIS H 155       4.112   4.702  35.852  1.00 22.05           O  
ATOM   3057  CB  HIS H 155       3.549   2.690  33.132  1.00 15.34           C  
ATOM   3058  CG  HIS H 155       4.893   2.172  33.565  1.00 14.46           C  
ATOM   3059  CD2 HIS H 155       5.248   1.383  34.609  1.00 13.23           C  
ATOM   3060  ND1 HIS H 155       6.054   2.429  32.868  1.00 15.69           N  
ATOM   3061  CE1 HIS H 155       7.068   1.850  33.484  1.00 19.70           C  
ATOM   3062  NE2 HIS H 155       6.603   1.206  34.539  1.00 16.31           N  
ATOM   3063  N   TYR H 156       2.289   3.357  35.883  1.00 16.60           N  
ATOM   3064  CA  TYR H 156       2.155   3.266  37.330  1.00 13.10           C  
ATOM   3065  C   TYR H 156       2.023   1.810  37.732  1.00 15.75           C  
ATOM   3066  O   TYR H 156       1.400   1.017  37.021  1.00 19.57           O  
ATOM   3067  CB  TYR H 156       0.934   4.072  37.866  1.00 16.64           C  
ATOM   3068  CG  TYR H 156      -0.460   3.641  37.395  1.00 15.95           C  
ATOM   3069  CD1 TYR H 156      -1.145   2.598  38.024  1.00 18.35           C  
ATOM   3070  CD2 TYR H 156      -1.107   4.301  36.354  1.00 15.63           C  
ATOM   3071  CE1 TYR H 156      -2.403   2.218  37.628  1.00 13.83           C  
ATOM   3072  CE2 TYR H 156      -2.399   3.907  35.940  1.00 16.54           C  
ATOM   3073  CZ  TYR H 156      -3.027   2.876  36.592  1.00 16.54           C  
ATOM   3074  OH  TYR H 156      -4.277   2.476  36.213  1.00 19.62           O  
ATOM   3075  N   HIS H 157       2.590   1.452  38.876  1.00 15.85           N  
ATOM   3076  CA  HIS H 157       2.484   0.059  39.280  1.00 14.12           C  
ATOM   3077  C   HIS H 157       2.646  -0.069  40.787  1.00 18.27           C  
ATOM   3078  O   HIS H 157       2.960   0.893  41.498  1.00 12.83           O  
ATOM   3079  CB  HIS H 157       3.500  -0.828  38.511  1.00 19.85           C  
ATOM   3080  CG  HIS H 157       4.944  -0.489  38.757  1.00 14.77           C  
ATOM   3081  CD2 HIS H 157       5.784   0.352  38.118  1.00 13.87           C  
ATOM   3082  ND1 HIS H 157       5.689  -1.088  39.747  1.00 17.07           N  
ATOM   3083  CE1 HIS H 157       6.917  -0.609  39.729  1.00 16.57           C  
ATOM   3084  NE2 HIS H 157       7.001   0.269  38.748  1.00 20.70           N  
ATOM   3085  N   ASP H 158       2.382  -1.285  41.255  1.00 24.30           N  
ATOM   3086  CA  ASP H 158       2.581  -1.632  42.652  1.00 27.14           C  
ATOM   3087  C   ASP H 158       4.067  -1.791  42.938  1.00 19.90           C  
ATOM   3088  O   ASP H 158       4.834  -2.253  42.087  1.00 22.24           O  
ATOM   3089  CB  ASP H 158       1.833  -2.920  42.991  1.00 18.75           C  
ATOM   3090  CG  ASP H 158       2.420  -3.625  44.187  1.00 21.46           C  
ATOM   3091  OD1 ASP H 158       2.298  -3.137  45.335  1.00 17.35           O  
ATOM   3092  OD2 ASP H 158       3.038  -4.672  43.957  1.00 25.81           O1-
ATOM   3093  N   HIS H 159       4.477  -1.381  44.135  1.00 18.56           N  
ATOM   3094  CA  HIS H 159       5.850  -1.575  44.564  1.00 20.98           C  
ATOM   3095  C   HIS H 159       5.986  -2.515  45.751  1.00 22.35           C  
ATOM   3096  O   HIS H 159       7.108  -2.932  46.052  1.00 26.66           O  
ATOM   3097  CB  HIS H 159       6.505  -0.220  44.896  1.00 23.76           C  
ATOM   3098  CG  HIS H 159       7.943  -0.131  44.488  1.00 22.08           C  
ATOM   3099  CD2 HIS H 159       8.527   0.423  43.400  1.00 23.26           C  
ATOM   3100  ND1 HIS H 159       8.965  -0.683  45.231  1.00 27.50           N  
ATOM   3101  CE1 HIS H 159      10.117  -0.472  44.621  1.00 24.59           C  
ATOM   3102  NE2 HIS H 159       9.880   0.198  43.507  1.00 28.17           N  
ATOM   3103  N   VAL H 160       4.889  -2.902  46.407  1.00 25.63           N  
ATOM   3104  CA  VAL H 160       5.037  -3.575  47.695  1.00 21.59           C  
ATOM   3105  C   VAL H 160       4.235  -4.874  47.844  1.00 23.93           C  
ATOM   3106  O   VAL H 160       4.109  -5.415  48.948  1.00 30.43           O  
ATOM   3107  CB  VAL H 160       4.701  -2.576  48.811  1.00 22.30           C  
ATOM   3108  CG1 VAL H 160       3.208  -2.530  49.056  1.00 21.62           C  
ATOM   3109  CG2 VAL H 160       5.478  -2.914  50.057  1.00 34.77           C  
ATOM   3110  N   VAL H 161       3.738  -5.428  46.749  1.00 21.44           N  
ATOM   3111  CA  VAL H 161       3.106  -6.741  46.770  1.00 24.57           C  
ATOM   3112  C   VAL H 161       4.131  -7.778  46.330  1.00 23.55           C  
ATOM   3113  O   VAL H 161       4.818  -7.598  45.320  1.00 23.79           O  
ATOM   3114  CB  VAL H 161       1.849  -6.785  45.879  1.00 24.62           C  
ATOM   3115  CG1 VAL H 161       1.345  -8.200  45.724  1.00 16.16           C  
ATOM   3116  CG2 VAL H 161       0.746  -5.935  46.456  1.00 23.66           C  
ATOM   3117  N   GLY H 162       4.236  -8.863  47.093  1.00 29.66           N  
ATOM   3118  CA  GLY H 162       5.181  -9.922  46.801  1.00 19.70           C  
ATOM   3119  C   GLY H 162       6.573  -9.670  47.335  1.00 31.06           C  
ATOM   3120  O   GLY H 162       7.047 -10.384  48.225  1.00 29.07           O  
ATOM   3121  N   THR H 163       7.251  -8.675  46.773  1.00 24.07           N  
ATOM   3122  CA  THR H 163       8.501  -8.159  47.303  1.00 25.53           C  
ATOM   3123  C   THR H 163       8.343  -6.654  47.441  1.00 24.87           C  
ATOM   3124  O   THR H 163       7.327  -6.081  47.038  1.00 28.68           O  
ATOM   3125  CB  THR H 163       9.708  -8.474  46.401  1.00 20.67           C  
ATOM   3126  CG2 THR H 163       9.841  -9.960  46.127  1.00 15.77           C  
ATOM   3127  OG1 THR H 163       9.566  -7.780  45.158  1.00 27.72           O  
ATOM   3128  N   GLU H 164       9.387  -5.990  47.931  1.00 26.76           N  
ATOM   3129  CA  GLU H 164       9.408  -4.536  47.916  1.00 23.86           C  
ATOM   3130  C   GLU H 164       9.943  -3.997  46.606  1.00 24.81           C  
ATOM   3131  O   GLU H 164      10.670  -3.007  46.597  1.00 34.79           O  
ATOM   3132  CB  GLU H 164      10.214  -3.971  49.084  1.00 24.13           C  
ATOM   3133  CG  GLU H 164       9.735  -2.564  49.522  1.00 28.14           C  
ATOM   3134  CD  GLU H 164       9.645  -1.522  48.386  0.61 27.65           C  
ATOM   3135  OE1 GLU H 164      10.686  -0.983  47.954  0.56 31.57           O  
ATOM   3136  OE2 GLU H 164       8.524  -1.260  47.901  0.73 28.90           O1-
ATOM   3137  N   HIS H 165       9.686  -4.687  45.501  1.00 29.59           N  
ATOM   3138  CA  HIS H 165       9.744  -4.065  44.187  1.00 24.36           C  
ATOM   3139  C   HIS H 165       8.508  -4.408  43.373  1.00 23.13           C  
ATOM   3140  O   HIS H 165       8.518  -4.288  42.145  1.00 33.50           O  
ATOM   3141  CB  HIS H 165      11.045  -4.426  43.480  1.00 18.25           C  
ATOM   3142  CG  HIS H 165      12.205  -3.692  44.054  1.00 23.97           C  
ATOM   3143  CD2 HIS H 165      12.944  -2.665  43.576  1.00 20.54           C  
ATOM   3144  ND1 HIS H 165      12.640  -3.912  45.340  1.00 22.76           N  
ATOM   3145  CE1 HIS H 165      13.630  -3.085  45.616  1.00 19.66           C  
ATOM   3146  NE2 HIS H 165      13.833  -2.316  44.561  1.00 21.01           N  
ATOM   3147  N   GLY H 166       7.428  -4.776  44.057  1.00 20.94           N  
ATOM   3148  CA  GLY H 166       6.158  -5.011  43.426  1.00 15.54           C  
ATOM   3149  C   GLY H 166       6.124  -6.214  42.542  1.00 17.18           C  
ATOM   3150  O   GLY H 166       5.268  -6.293  41.666  1.00 20.60           O  
ATOM   3151  N   THR H 167       7.029  -7.169  42.760  1.00 16.14           N  
ATOM   3152  CA  THR H 167       7.163  -8.309  41.860  1.00 17.31           C  
ATOM   3153  C   THR H 167       5.915  -9.181  41.836  1.00 18.94           C  
ATOM   3154  O   THR H 167       5.593  -9.779  40.801  1.00 17.51           O  
ATOM   3155  CB  THR H 167       8.383  -9.121  42.265  1.00 17.33           C  
ATOM   3156  CG2 THR H 167       8.748 -10.147  41.199  1.00 19.13           C  
ATOM   3157  OG1 THR H 167       9.473  -8.220  42.436  1.00 20.77           O  
ATOM   3158  N   GLY H 168       5.205  -9.273  42.955  1.00 24.36           N  
ATOM   3159  CA  GLY H 168       3.982 -10.045  42.992  1.00 21.99           C  
ATOM   3160  C   GLY H 168       2.777  -9.224  42.579  1.00 22.23           C  
ATOM   3161  O   GLY H 168       1.828  -9.751  41.988  1.00 19.04           O  
ATOM   3162  N   GLY H 169       2.811  -7.929  42.890  1.00 19.18           N  
ATOM   3163  CA  GLY H 169       1.790  -7.033  42.372  1.00 21.74           C  
ATOM   3164  C   GLY H 169       1.824  -6.935  40.860  1.00 18.62           C  
ATOM   3165  O   GLY H 169       0.803  -7.117  40.194  1.00 18.60           O  
ATOM   3166  N   ILE H 170       3.004  -6.651  40.305  1.00 16.31           N  
ATOM   3167  CA  ILE H 170       3.174  -6.559  38.856  1.00 15.49           C  
ATOM   3168  C   ILE H 170       2.787  -7.865  38.173  1.00 19.21           C  
ATOM   3169  O   ILE H 170       2.019  -7.871  37.202  1.00 22.84           O  
ATOM   3170  CB  ILE H 170       4.622  -6.167  38.521  1.00 13.59           C  
ATOM   3171  CG1 ILE H 170       4.895  -4.742  38.956  1.00 15.96           C  
ATOM   3172  CG2 ILE H 170       4.895  -6.341  37.047  1.00 20.08           C  
ATOM   3173  CD1 ILE H 170       6.334  -4.412  38.997  1.00 16.34           C  
ATOM   3174  N   ARG H 171       3.330  -8.993  38.656  1.00 16.70           N  
ATOM   3175  CA  ARG H 171       3.101 -10.277  38.000  1.00 16.30           C  
ATOM   3176  C   ARG H 171       1.617 -10.579  37.824  1.00 16.69           C  
ATOM   3177  O   ARG H 171       1.242 -11.277  36.879  1.00 19.88           O  
ATOM   3178  CB  ARG H 171       3.789 -11.409  38.781  1.00 19.33           C  
ATOM   3179  CG  ARG H 171       3.202 -12.815  38.520  1.00 23.47           C  
ATOM   3180  CD  ARG H 171       3.772 -13.899  39.434  1.00 38.26           C  
ATOM   3181  NE  ARG H 171       3.365 -15.260  39.057  1.00 43.15           N  
ATOM   3182  CZ  ARG H 171       3.815 -15.928  37.992  1.00 40.94           C  
ATOM   3183  NH1 ARG H 171       4.695 -15.373  37.167  1.00 47.32           N1+
ATOM   3184  NH2 ARG H 171       3.386 -17.158  37.751  1.00 30.61           N  
ATOM   3185  N   ASN H 172       0.759 -10.044  38.704  1.00 21.65           N  
ATOM   3186  CA  ASN H 172      -0.667 -10.366  38.740  1.00 17.30           C  
ATOM   3187  C   ASN H 172      -1.565  -9.338  38.071  1.00 19.27           C  
ATOM   3188  O   ASN H 172      -2.733  -9.646  37.821  1.00 25.45           O  
ATOM   3189  CB  ASN H 172      -1.153 -10.520  40.182  1.00 22.93           C  
ATOM   3190  CG  ASN H 172      -0.520 -11.670  40.890  1.00 20.45           C  
ATOM   3191  ND2 ASN H 172       0.743 -11.514  41.231  1.00 19.83           N  
ATOM   3192  OD1 ASN H 172      -1.153 -12.687  41.139  1.00 20.53           O  
ATOM   3193  N   GLY H 173      -1.080  -8.127  37.813  1.00 23.42           N  
ATOM   3194  CA  GLY H 173      -1.829  -7.176  37.007  1.00 16.76           C  
ATOM   3195  C   GLY H 173      -1.896  -5.764  37.547  1.00 17.76           C  
ATOM   3196  O   GLY H 173      -2.522  -4.892  36.940  1.00 19.07           O  
ATOM   3197  N   LEU H 174      -1.276  -5.516  38.697  1.00 20.08           N  
ATOM   3198  CA  LEU H 174      -1.277  -4.176  39.283  1.00 17.99           C  
ATOM   3199  C   LEU H 174      -0.295  -3.275  38.526  1.00 17.67           C  
ATOM   3200  O   LEU H 174       0.753  -2.866  39.032  1.00 18.82           O  
ATOM   3201  CB  LEU H 174      -0.948  -4.221  40.773  1.00 18.81           C  
ATOM   3202  CG  LEU H 174      -2.049  -4.640  41.759  1.00 17.53           C  
ATOM   3203  CD1 LEU H 174      -1.474  -5.014  43.098  1.00 19.35           C  
ATOM   3204  CD2 LEU H 174      -3.072  -3.560  41.961  1.00 19.67           C  
ATOM   3205  N   TYR H 175      -0.682  -2.937  37.293  1.00 17.75           N  
ATOM   3206  CA  TYR H 175      -0.008  -1.923  36.492  1.00 17.63           C  
ATOM   3207  C   TYR H 175      -1.029  -1.255  35.571  1.00 16.09           C  
ATOM   3208  O   TYR H 175      -2.089  -1.815  35.291  1.00 22.47           O  
ATOM   3209  CB  TYR H 175       1.161  -2.536  35.685  1.00 19.65           C  
ATOM   3210  CG  TYR H 175       0.738  -3.699  34.822  1.00 17.98           C  
ATOM   3211  CD1 TYR H 175       0.112  -3.493  33.599  1.00 19.81           C  
ATOM   3212  CD2 TYR H 175       0.921  -4.999  35.247  1.00 16.14           C  
ATOM   3213  CE1 TYR H 175      -0.306  -4.553  32.822  1.00 19.09           C  
ATOM   3214  CE2 TYR H 175       0.500  -6.067  34.481  1.00 17.77           C  
ATOM   3215  CZ  TYR H 175      -0.107  -5.840  33.264  1.00 20.73           C  
ATOM   3216  OH  TYR H 175      -0.519  -6.904  32.495  1.00 18.60           O  
ATOM   3217  N   GLY H 176      -0.686  -0.057  35.082  1.00 15.56           N  
ATOM   3218  CA  GLY H 176      -1.509   0.674  34.140  1.00 15.64           C  
ATOM   3219  C   GLY H 176      -0.866   1.936  33.584  1.00 13.63           C  
ATOM   3220  O   GLY H 176       0.189   2.375  34.042  1.00 17.32           O  
ATOM   3221  N   PRO H 177      -1.511   2.560  32.592  1.00 18.63           N  
ATOM   3222  CA  PRO H 177      -0.874   3.649  31.824  1.00 18.06           C  
ATOM   3223  C   PRO H 177      -1.090   5.077  32.310  1.00 16.09           C  
ATOM   3224  O   PRO H 177      -2.178   5.458  32.731  1.00 19.09           O  
ATOM   3225  CB  PRO H 177      -1.508   3.485  30.436  1.00 18.71           C  
ATOM   3226  CG  PRO H 177      -2.827   2.850  30.699  1.00 15.25           C  
ATOM   3227  CD  PRO H 177      -2.704   2.023  31.919  1.00 13.34           C  
ATOM   3228  N   VAL H 178      -0.034   5.884  32.217  1.00 15.68           N  
ATOM   3229  CA  VAL H 178      -0.108   7.333  32.392  1.00 17.59           C  
ATOM   3230  C   VAL H 178       0.378   8.012  31.119  1.00 22.41           C  
ATOM   3231  O   VAL H 178       1.510   7.775  30.682  1.00 26.20           O  
ATOM   3232  CB  VAL H 178       0.726   7.832  33.575  1.00 20.29           C  
ATOM   3233  CG1 VAL H 178       0.491   9.333  33.761  1.00 17.44           C  
ATOM   3234  CG2 VAL H 178       0.423   7.053  34.829  1.00 15.07           C  
ATOM   3235  N   ILE H 179      -0.454   8.876  30.538  1.00 23.03           N  
ATOM   3236  CA  ILE H 179      -0.024   9.773  29.468  1.00 26.60           C  
ATOM   3237  C   ILE H 179       0.028  11.195  30.015  1.00 21.19           C  
ATOM   3238  O   ILE H 179      -0.918  11.654  30.658  1.00 25.97           O  
ATOM   3239  CB  ILE H 179      -0.948   9.705  28.243  1.00 25.18           C  
ATOM   3240  CG1 ILE H 179      -0.944   8.313  27.638  1.00 22.04           C  
ATOM   3241  CG2 ILE H 179      -0.467  10.671  27.182  1.00 24.50           C  
ATOM   3242  CD1 ILE H 179      -1.850   8.201  26.449  1.00 18.78           C  
ATOM   3243  N   VAL H 180       1.131  11.882  29.776  1.00 23.81           N  
ATOM   3244  CA  VAL H 180       1.243  13.300  30.081  1.00 18.40           C  
ATOM   3245  C   VAL H 180       1.534  14.009  28.768  1.00 18.36           C  
ATOM   3246  O   VAL H 180       2.662  13.993  28.280  1.00 16.22           O  
ATOM   3247  CB  VAL H 180       2.323  13.594  31.114  1.00 20.47           C  
ATOM   3248  CG1 VAL H 180       2.551  15.088  31.191  1.00 26.24           C  
ATOM   3249  CG2 VAL H 180       1.901  13.055  32.436  1.00 23.21           C  
ATOM   3250  N   ARG H 181       0.529  14.657  28.202  1.00 25.10           N  
ATOM   3251  CA  ARG H 181       0.710  15.298  26.916  1.00 19.74           C  
ATOM   3252  C   ARG H 181       1.299  16.688  27.056  1.00 23.56           C  
ATOM   3253  O   ARG H 181       1.029  17.406  28.019  1.00 29.16           O  
ATOM   3254  CB  ARG H 181      -0.607  15.353  26.178  1.00 21.27           C  
ATOM   3255  CG  ARG H 181      -1.043  13.980  25.796  1.00 22.83           C  
ATOM   3256  CD  ARG H 181      -2.001  14.018  24.696  1.00 17.78           C  
ATOM   3257  NE  ARG H 181      -2.941  12.925  24.804  1.00 17.40           N  
ATOM   3258  CZ  ARG H 181      -2.770  11.744  24.239  1.00 16.94           C  
ATOM   3259  NH1 ARG H 181      -1.684  11.504  23.531  1.00 21.05           N1+
ATOM   3260  NH2 ARG H 181      -3.694  10.810  24.371  1.00 20.14           N  
ATOM   3261  N   ARG H 182       2.133  17.046  26.089  1.00 24.70           N  
ATOM   3262  CA  ARG H 182       2.637  18.394  25.929  1.00 24.40           C  
ATOM   3263  C   ARG H 182       1.633  19.204  25.114  1.00 26.56           C  
ATOM   3264  O   ARG H 182       0.868  18.653  24.312  1.00 22.57           O  
ATOM   3265  CB  ARG H 182       4.012  18.348  25.259  1.00 28.41           C  
ATOM   3266  CG  ARG H 182       4.500  19.623  24.613  1.00 31.74           C  
ATOM   3267  CD  ARG H 182       6.019  19.616  24.544  1.00 36.66           C  
ATOM   3268  NE  ARG H 182       6.619  19.212  25.818  1.00 36.09           N  
ATOM   3269  CZ  ARG H 182       7.496  18.221  25.945  1.00 30.80           C  
ATOM   3270  NH1 ARG H 182       7.860  17.533  24.878  1.00 31.82           N1+
ATOM   3271  NH2 ARG H 182       8.000  17.913  27.134  1.00 33.92           N  
ATOM   3272  N   LYS H 183       1.588  20.514  25.370  1.00 30.67           N  
ATOM   3273  CA  LYS H 183       0.582  21.348  24.722  1.00 30.39           C  
ATOM   3274  C   LYS H 183       0.860  21.437  23.227  1.00 27.20           C  
ATOM   3275  O   LYS H 183       1.920  21.908  22.801  1.00 30.72           O  
ATOM   3276  CB  LYS H 183       0.507  22.743  25.352  1.00 29.21           C  
ATOM   3277  CG  LYS H 183       1.726  23.630  25.217  1.00 30.73           C  
ATOM   3278  CD  LYS H 183       1.344  25.099  25.237  1.00 35.04           C  
ATOM   3279  CE  LYS H 183       2.232  25.941  24.309  1.00 46.08           C  
ATOM   3280  NZ  LYS H 183       3.623  26.153  24.826  1.00 33.69           N1+
ATOM   3281  N   GLY H 184      -0.090  20.969  22.431  1.00 26.62           N  
ATOM   3282  CA  GLY H 184       0.019  20.994  20.990  1.00 23.79           C  
ATOM   3283  C   GLY H 184       0.081  19.628  20.348  1.00 26.22           C  
ATOM   3284  O   GLY H 184      -0.147  19.525  19.134  1.00 26.75           O  
ATOM   3285  N   ASP H 185       0.385  18.571  21.112  1.00 26.74           N  
ATOM   3286  CA  ASP H 185       0.468  17.241  20.519  1.00 26.97           C  
ATOM   3287  C   ASP H 185      -0.873  16.835  19.939  1.00 21.78           C  
ATOM   3288  O   ASP H 185      -1.919  16.989  20.572  1.00 25.02           O  
ATOM   3289  CB  ASP H 185       0.901  16.169  21.528  1.00 25.20           C  
ATOM   3290  CG  ASP H 185       2.195  16.473  22.206  1.00 23.73           C  
ATOM   3291  OD1 ASP H 185       3.028  17.194  21.633  1.00 22.03           O  
ATOM   3292  OD2 ASP H 185       2.376  15.960  23.330  1.00 26.72           O1-
ATOM   3293  N   VAL H 186      -0.819  16.307  18.718  1.00 26.95           N  
ATOM   3294  CA  VAL H 186      -1.979  15.695  18.095  1.00 25.48           C  
ATOM   3295  C   VAL H 186      -2.669  14.768  19.077  1.00 34.44           C  
ATOM   3296  O   VAL H 186      -2.029  13.957  19.757  1.00 39.25           O  
ATOM   3297  CB  VAL H 186      -1.536  14.927  16.838  1.00 32.10           C  
ATOM   3298  CG1 VAL H 186      -2.722  14.648  15.932  1.00 32.79           C  
ATOM   3299  CG2 VAL H 186      -0.428  15.693  16.108  1.00 33.76           C  
ATOM   3300  N   LEU H 187      -3.979  14.886  19.153  1.00 33.32           N  
ATOM   3301  CA  LEU H 187      -4.730  13.939  19.957  1.00 27.84           C  
ATOM   3302  C   LEU H 187      -5.268  12.835  19.065  1.00 23.07           C  
ATOM   3303  O   LEU H 187      -5.601  13.091  17.904  1.00 27.85           O  
ATOM   3304  CB  LEU H 187      -5.900  14.632  20.659  1.00 30.93           C  
ATOM   3305  CG  LEU H 187      -5.520  15.773  21.595  1.00 26.86           C  
ATOM   3306  CD1 LEU H 187      -6.776  16.486  22.027  1.00 29.50           C  
ATOM   3307  CD2 LEU H 187      -4.754  15.267  22.790  1.00 23.99           C  
ATOM   3308  N   PRO H 188      -5.366  11.608  19.555  1.00 29.88           N  
ATOM   3309  CA  PRO H 188      -5.782  10.491  18.705  1.00 28.65           C  
ATOM   3310  C   PRO H 188      -7.294  10.295  18.708  1.00 23.95           C  
ATOM   3311  O   PRO H 188      -8.031  10.890  19.494  1.00 25.77           O  
ATOM   3312  CB  PRO H 188      -5.093   9.293  19.358  1.00 23.15           C  
ATOM   3313  CG  PRO H 188      -5.138   9.648  20.825  1.00 19.72           C  
ATOM   3314  CD  PRO H 188      -4.941  11.152  20.892  1.00 26.23           C  
ATOM   3315  N   ASP H 189      -7.742   9.430  17.807  1.00 25.97           N  
ATOM   3316  CA  ASP H 189      -9.123   8.965  17.873  1.00 26.68           C  
ATOM   3317  C   ASP H 189      -9.305   7.979  19.018  1.00 26.31           C  
ATOM   3318  O   ASP H 189     -10.165   8.172  19.887  1.00 20.99           O  
ATOM   3319  CB  ASP H 189      -9.516   8.335  16.536  1.00 25.34           C  
ATOM   3320  CG  ASP H 189      -9.748   9.380  15.444  1.00 22.12           C  
ATOM   3321  OD1 ASP H 189     -10.386  10.416  15.731  1.00 22.19           O  
ATOM   3322  OD2 ASP H 189      -9.259   9.182  14.315  1.00 19.06           O1-
ATOM   3323  N   ALA H 190      -8.468   6.932  19.049  1.00 25.75           N  
ATOM   3324  CA  ALA H 190      -8.495   5.884  20.061  1.00 23.41           C  
ATOM   3325  C   ALA H 190      -7.097   5.640  20.607  1.00 22.03           C  
ATOM   3326  O   ALA H 190      -6.100   5.820  19.909  1.00 25.82           O  
ATOM   3327  CB  ALA H 190      -9.042   4.570  19.503  1.00 15.14           C  
ATOM   3328  N   THR H 191      -7.048   5.211  21.868  1.00 25.64           N  
ATOM   3329  CA  THR H 191      -5.831   4.818  22.565  1.00 16.77           C  
ATOM   3330  C   THR H 191      -5.937   3.363  23.008  1.00 16.89           C  
ATOM   3331  O   THR H 191      -6.924   2.974  23.633  1.00 17.77           O  
ATOM   3332  CB  THR H 191      -5.614   5.719  23.778  1.00 17.99           C  
ATOM   3333  CG2 THR H 191      -4.661   5.068  24.774  1.00 17.95           C  
ATOM   3334  OG1 THR H 191      -5.095   6.977  23.341  1.00 18.70           O  
ATOM   3335  N   HIS H 192      -4.922   2.561  22.690  1.00 22.20           N  
ATOM   3336  CA  HIS H 192      -4.853   1.175  23.133  1.00 14.15           C  
ATOM   3337  C   HIS H 192      -3.541   0.949  23.866  1.00 16.73           C  
ATOM   3338  O   HIS H 192      -2.491   1.436  23.445  1.00 21.50           O  
ATOM   3339  CB  HIS H 192      -4.989   0.187  21.973  1.00 15.10           C  
ATOM   3340  CG  HIS H 192      -6.224   0.391  21.154  1.00 18.70           C  
ATOM   3341  CD2 HIS H 192      -6.392   0.834  19.883  1.00 19.15           C  
ATOM   3342  ND1 HIS H 192      -7.489   0.135  21.639  1.00 22.33           N  
ATOM   3343  CE1 HIS H 192      -8.381   0.413  20.704  1.00 18.17           C  
ATOM   3344  NE2 HIS H 192      -7.741   0.839  19.629  1.00 17.59           N  
ATOM   3345  N   THR H 193      -3.625   0.229  24.979  1.00 22.54           N  
ATOM   3346  CA  THR H 193      -2.512  -0.026  25.882  1.00 16.11           C  
ATOM   3347  C   THR H 193      -2.095  -1.480  25.746  1.00 13.08           C  
ATOM   3348  O   THR H 193      -2.930  -2.379  25.846  1.00 17.13           O  
ATOM   3349  CB  THR H 193      -2.909   0.291  27.327  1.00 13.82           C  
ATOM   3350  CG2 THR H 193      -1.758  -0.042  28.297  1.00 19.40           C  
ATOM   3351  OG1 THR H 193      -3.215   1.685  27.444  1.00 11.78           O  
ATOM   3352  N   ILE H 194      -0.809  -1.710  25.509  1.00 17.52           N  
ATOM   3353  CA  ILE H 194      -0.268  -3.054  25.312  1.00 16.15           C  
ATOM   3354  C   ILE H 194       0.862  -3.257  26.303  1.00 16.33           C  
ATOM   3355  O   ILE H 194       1.861  -2.528  26.281  1.00 16.79           O  
ATOM   3356  CB  ILE H 194       0.218  -3.275  23.872  1.00 17.18           C  
ATOM   3357  CG1 ILE H 194      -0.950  -3.138  22.899  1.00 19.31           C  
ATOM   3358  CG2 ILE H 194       0.863  -4.657  23.705  1.00 14.98           C  
ATOM   3359  CD1 ILE H 194      -0.517  -2.953  21.468  1.00 17.48           C  
ATOM   3360  N   VAL H 195       0.703  -4.236  27.182  1.00 18.42           N  
ATOM   3361  CA  VAL H 195       1.716  -4.554  28.177  1.00 15.11           C  
ATOM   3362  C   VAL H 195       2.235  -5.947  27.903  1.00 14.80           C  
ATOM   3363  O   VAL H 195       1.459  -6.910  27.866  1.00 14.21           O  
ATOM   3364  CB  VAL H 195       1.193  -4.453  29.619  1.00 20.97           C  
ATOM   3365  CG1 VAL H 195       2.376  -4.333  30.590  1.00 16.21           C  
ATOM   3366  CG2 VAL H 195       0.212  -3.280  29.767  1.00 20.60           C  
ATOM   3367  N   PHE H 196       3.515  -6.063  27.713  1.00 19.35           N  
ATOM   3368  CA  PHE H 196       4.256  -7.298  27.747  1.00 15.22           C  
ATOM   3369  C   PHE H 196       4.686  -7.541  29.223  1.00 13.92           C  
ATOM   3370  O   PHE H 196       5.606  -6.983  29.702  1.00 12.71           O  
ATOM   3371  CB  PHE H 196       5.446  -7.199  26.803  1.00 12.88           C  
ATOM   3372  CG  PHE H 196       5.111  -7.391  25.328  1.00 14.70           C  
ATOM   3373  CD1 PHE H 196       3.818  -7.544  24.877  1.00 12.84           C  
ATOM   3374  CD2 PHE H 196       6.107  -7.422  24.410  1.00 13.08           C  
ATOM   3375  CE1 PHE H 196       3.586  -7.732  23.529  1.00 13.78           C  
ATOM   3376  CE2 PHE H 196       5.859  -7.636  23.102  1.00 11.75           C  
ATOM   3377  CZ  PHE H 196       4.619  -7.798  22.657  1.00 11.31           C  
ATOM   3378  N   ASN H 197       3.858  -8.293  29.910  1.00 16.45           N  
ATOM   3379  CA  ASN H 197       4.102  -8.900  31.210  1.00 15.35           C  
ATOM   3380  C   ASN H 197       4.569 -10.309  31.040  1.00 16.99           C  
ATOM   3381  O   ASN H 197       3.888 -11.151  30.538  1.00 18.42           O  
ATOM   3382  CB  ASN H 197       2.900  -8.819  32.168  1.00 19.62           C  
ATOM   3383  CG  ASN H 197       3.317  -8.747  33.665  1.00 19.27           C  
ATOM   3384  ND2 ASN H 197       2.497  -9.223  34.496  1.00 16.53           N  
ATOM   3385  OD1 ASN H 197       4.361  -8.265  34.001  1.00 19.96           O  
ATOM   3386  N   ASP H 198       5.794 -10.510  31.496  1.00 20.97           N  
ATOM   3387  CA  ASP H 198       6.663 -11.610  31.143  1.00 17.72           C  
ATOM   3388  C   ASP H 198       6.273 -12.279  29.855  1.00 22.69           C  
ATOM   3389  O   ASP H 198       6.670 -11.900  28.810  1.00 23.85           O  
ATOM   3390  CB  ASP H 198       6.744 -12.669  32.227  1.00 22.36           C  
ATOM   3391  CG  ASP H 198       7.074 -12.115  33.589  1.00 19.78           C  
ATOM   3392  OD1 ASP H 198       8.186 -11.792  33.882  1.00 20.03           O  
ATOM   3393  OD2 ASP H 198       6.168 -12.059  34.334  1.00 20.84           O1-
ATOM   3394  N   MET H 199       5.401 -13.241  29.970  1.00 24.14           N  
ATOM   3395  CA  MET H 199       5.064 -14.075  28.827  1.00 19.69           C  
ATOM   3396  C   MET H 199       3.629 -13.890  28.367  1.00 14.09           C  
ATOM   3397  O   MET H 199       3.185 -14.599  27.464  1.00 18.44           O  
ATOM   3398  CB  MET H 199       5.324 -15.547  29.146  1.00 23.43           C  
ATOM   3399  CG  MET H 199       6.791 -15.932  29.167  1.00 26.59           C  
ATOM   3400  SD  MET H 199       7.731 -15.228  27.828  1.00 18.61           S  
ATOM   3401  CE  MET H 199       6.816 -15.851  26.424  1.00 14.97           C  
ATOM   3402  N   THR H 200       2.906 -12.955  28.956  1.00 17.89           N  
ATOM   3403  CA  THR H 200       1.538 -12.648  28.587  1.00 16.06           C  
ATOM   3404  C   THR H 200       1.470 -11.251  27.986  1.00 16.97           C  
ATOM   3405  O   THR H 200       2.292 -10.385  28.289  1.00 16.56           O  
ATOM   3406  CB  THR H 200       0.620 -12.725  29.801  1.00 15.75           C  
ATOM   3407  CG2 THR H 200       0.788 -14.054  30.537  1.00 16.60           C  
ATOM   3408  OG1 THR H 200       0.955 -11.660  30.689  1.00 20.81           O  
ATOM   3409  N   ILE H 201       0.495 -11.051  27.108  1.00 14.77           N  
ATOM   3410  CA  ILE H 201       0.037  -9.715  26.760  1.00 19.34           C  
ATOM   3411  C   ILE H 201      -1.132  -9.400  27.688  1.00 14.06           C  
ATOM   3412  O   ILE H 201      -2.194 -10.009  27.572  1.00 19.11           O  
ATOM   3413  CB  ILE H 201      -0.385  -9.618  25.288  1.00 14.38           C  
ATOM   3414  CG1 ILE H 201       0.651 -10.264  24.373  1.00 13.00           C  
ATOM   3415  CG2 ILE H 201      -0.617  -8.159  24.881  1.00 16.78           C  
ATOM   3416  CD1 ILE H 201       0.131 -10.441  22.969  1.00 15.73           C  
ATOM   3417  N   ASN H 202      -0.929  -8.463  28.612  1.00 16.57           N  
ATOM   3418  CA  ASN H 202      -1.977  -7.956  29.508  1.00 17.44           C  
ATOM   3419  C   ASN H 202      -2.486  -9.016  30.479  1.00 21.03           C  
ATOM   3420  O   ASN H 202      -3.666  -9.020  30.827  1.00 17.48           O  
ATOM   3421  CB  ASN H 202      -3.166  -7.377  28.736  1.00 15.72           C  
ATOM   3422  CG  ASN H 202      -2.859  -6.051  28.091  1.00 16.05           C  
ATOM   3423  ND2 ASN H 202      -3.706  -5.647  27.168  1.00 13.95           N  
ATOM   3424  OD1 ASN H 202      -1.877  -5.394  28.421  1.00 21.17           O  
ATOM   3425  N   ASN H 203      -1.613  -9.915  30.938  1.00 24.95           N  
ATOM   3426  CA  ASN H 203      -2.009 -10.997  31.840  1.00 22.48           C  
ATOM   3427  C   ASN H 203      -3.124 -11.847  31.252  1.00 24.30           C  
ATOM   3428  O   ASN H 203      -3.962 -12.380  31.983  1.00 31.28           O  
ATOM   3429  CB  ASN H 203      -2.455 -10.476  33.203  1.00 20.24           C  
ATOM   3430  CG  ASN H 203      -1.321 -10.047  34.053  1.00 18.42           C  
ATOM   3431  ND2 ASN H 203      -1.287 -10.571  35.268  1.00 22.85           N  
ATOM   3432  OD1 ASN H 203      -0.459  -9.281  33.631  1.00 19.46           O  
ATOM   3433  N   ARG H 204      -3.161 -11.958  29.959  1.00 27.13           N  
ATOM   3434  CA  ARG H 204      -4.171 -12.778  29.323  1.00 23.11           C  
ATOM   3435  C   ARG H 204      -3.608 -14.148  28.999  1.00 19.61           C  
ATOM   3436  O   ARG H 204      -2.391 -14.338  28.960  1.00 22.67           O  
ATOM   3437  CB  ARG H 204      -4.670 -12.112  28.044  1.00 23.76           C  
ATOM   3438  CG  ARG H 204      -5.228 -10.736  28.261  1.00 30.16           C  
ATOM   3439  CD  ARG H 204      -5.598 -10.119  26.937  1.00 31.51           C  
ATOM   3440  NE  ARG H 204      -6.589 -10.937  26.253  1.00 26.65           N  
ATOM   3441  CZ  ARG H 204      -7.862 -10.598  26.107  1.00 25.92           C  
ATOM   3442  NH1 ARG H 204      -8.304  -9.445  26.586  1.00 21.70           N1+
ATOM   3443  NH2 ARG H 204      -8.688 -11.420  25.480  1.00 22.80           N  
ATOM   3444  N   PRO H 205      -4.477 -15.132  28.779  1.00 24.57           N  
ATOM   3445  CA  PRO H 205      -4.018 -16.428  28.265  1.00 28.92           C  
ATOM   3446  C   PRO H 205      -3.276 -16.290  26.941  1.00 26.70           C  
ATOM   3447  O   PRO H 205      -3.424 -15.306  26.214  1.00 24.53           O  
ATOM   3448  CB  PRO H 205      -5.315 -17.236  28.089  1.00 23.00           C  
ATOM   3449  CG  PRO H 205      -6.444 -16.334  28.512  1.00 22.25           C  
ATOM   3450  CD  PRO H 205      -5.864 -15.183  29.267  1.00 21.36           C  
ATOM   3451  N   ALA H 206      -2.455 -17.304  26.646  1.00 31.32           N  
ATOM   3452  CA  ALA H 206      -1.676 -17.329  25.413  1.00 27.19           C  
ATOM   3453  C   ALA H 206      -2.578 -17.574  24.214  1.00 26.36           C  
ATOM   3454  O   ALA H 206      -3.434 -18.458  24.237  1.00 27.80           O  
ATOM   3455  CB  ALA H 206      -0.605 -18.419  25.479  1.00 21.84           C  
ATOM   3456  N   HIS H 207      -2.368 -16.779  23.160  1.00 26.62           N  
ATOM   3457  CA  HIS H 207      -3.127 -16.857  21.906  1.00 25.61           C  
ATOM   3458  C   HIS H 207      -4.553 -16.376  22.068  1.00 21.21           C  
ATOM   3459  O   HIS H 207      -5.459 -16.916  21.429  1.00 24.35           O  
ATOM   3460  CB  HIS H 207      -3.131 -18.271  21.313  1.00 25.29           C  
ATOM   3461  CG  HIS H 207      -1.780 -18.749  20.899  1.00 25.83           C  
ATOM   3462  CD2 HIS H 207      -0.886 -19.543  21.530  1.00 21.92           C  
ATOM   3463  ND1 HIS H 207      -1.205 -18.400  19.697  1.00 23.35           N  
ATOM   3464  CE1 HIS H 207      -0.012 -18.954  19.610  1.00 23.59           C  
ATOM   3465  NE2 HIS H 207       0.203 -19.655  20.707  1.00 24.77           N  
ATOM   3466  N   THR H 208      -4.759 -15.375  22.923  1.00 20.97           N  
ATOM   3467  CA  THR H 208      -6.068 -14.763  23.137  1.00 25.97           C  
ATOM   3468  C   THR H 208      -5.973 -13.258  23.023  1.00 24.57           C  
ATOM   3469  O   THR H 208      -6.605 -12.521  23.786  1.00 35.15           O  
ATOM   3470  CB  THR H 208      -6.671 -15.126  24.493  1.00 24.75           C  
ATOM   3471  CG2 THR H 208      -6.447 -16.605  24.838  1.00 25.03           C  
ATOM   3472  OG1 THR H 208      -6.081 -14.295  25.494  1.00 24.48           O  
ATOM   3473  N   GLY H 209      -5.161 -12.774  22.089  1.00 25.91           N  
ATOM   3474  CA  GLY H 209      -5.139 -11.371  21.753  1.00 19.94           C  
ATOM   3475  C   GLY H 209      -4.364 -10.548  22.753  1.00 20.33           C  
ATOM   3476  O   GLY H 209      -3.280 -10.936  23.193  1.00 27.46           O  
ATOM   3477  N   PRO H 210      -4.901  -9.382  23.133  1.00 21.80           N  
ATOM   3478  CA  PRO H 210      -6.177  -8.857  22.633  1.00 23.99           C  
ATOM   3479  C   PRO H 210      -6.102  -8.184  21.268  1.00 18.72           C  
ATOM   3480  O   PRO H 210      -5.119  -7.575  20.880  1.00 20.66           O  
ATOM   3481  CB  PRO H 210      -6.583  -7.824  23.691  1.00 21.80           C  
ATOM   3482  CG  PRO H 210      -5.348  -7.517  24.456  1.00 20.46           C  
ATOM   3483  CD  PRO H 210      -4.254  -8.468  24.080  1.00 19.44           C  
ATOM   3484  N   ASN H 211      -7.195  -8.291  20.546  1.00 23.68           N  
ATOM   3485  CA  ASN H 211      -7.324  -7.596  19.286  1.00 21.39           C  
ATOM   3486  C   ASN H 211      -7.790  -6.171  19.517  1.00 22.85           C  
ATOM   3487  O   ASN H 211      -8.412  -5.843  20.529  1.00 23.04           O  
ATOM   3488  CB  ASN H 211      -8.302  -8.327  18.377  1.00 23.48           C  
ATOM   3489  CG  ASN H 211      -7.894  -9.748  18.127  1.00 20.85           C  
ATOM   3490  ND2 ASN H 211      -8.805 -10.535  17.586  1.00 24.09           N  
ATOM   3491  OD1 ASN H 211      -6.762 -10.134  18.405  1.00 27.21           O  
ATOM   3492  N   PHE H 212      -7.466  -5.323  18.551  1.00 26.89           N  
ATOM   3493  CA  PHE H 212      -7.847  -3.922  18.539  1.00 18.72           C  
ATOM   3494  C   PHE H 212      -8.424  -3.616  17.170  1.00 20.25           C  
ATOM   3495  O   PHE H 212      -7.881  -4.057  16.153  1.00 22.80           O  
ATOM   3496  CB  PHE H 212      -6.650  -3.026  18.819  1.00 15.90           C  
ATOM   3497  CG  PHE H 212      -5.879  -3.437  20.022  1.00 18.80           C  
ATOM   3498  CD1 PHE H 212      -6.435  -3.326  21.284  1.00 25.58           C  
ATOM   3499  CD2 PHE H 212      -4.609  -3.968  19.893  1.00 17.15           C  
ATOM   3500  CE1 PHE H 212      -5.723  -3.707  22.412  1.00 21.91           C  
ATOM   3501  CE2 PHE H 212      -3.898  -4.351  21.007  1.00 23.44           C  
ATOM   3502  CZ  PHE H 212      -4.450  -4.221  22.271  1.00 17.93           C  
ATOM   3503  N   GLU H 213      -9.530  -2.885  17.149  1.00 16.55           N  
ATOM   3504  CA  GLU H 213     -10.231  -2.555  15.923  1.00 19.20           C  
ATOM   3505  C   GLU H 213      -9.980  -1.105  15.544  1.00 19.08           C  
ATOM   3506  O   GLU H 213      -9.842  -0.239  16.414  1.00 19.16           O  
ATOM   3507  CB  GLU H 213     -11.725  -2.814  16.076  1.00 22.74           C  
ATOM   3508  CG  GLU H 213     -12.058  -4.256  16.323  1.00 19.85           C  
ATOM   3509  CD  GLU H 213     -13.449  -4.633  15.839  1.00 28.97           C  
ATOM   3510  OE1 GLU H 213     -14.160  -3.751  15.279  1.00 28.91           O  
ATOM   3511  OE2 GLU H 213     -13.827  -5.825  16.011  1.00 29.78           O1-
ATOM   3512  N   ALA H 214      -9.893  -0.855  14.239  1.00 22.63           N  
ATOM   3513  CA  ALA H 214      -9.820   0.506  13.729  1.00 19.83           C  
ATOM   3514  C   ALA H 214     -10.383   0.541  12.319  1.00 17.73           C  
ATOM   3515  O   ALA H 214     -10.627  -0.489  11.689  1.00 19.95           O  
ATOM   3516  CB  ALA H 214      -8.391   1.055  13.764  1.00 20.25           C  
ATOM   3517  N   THR H 215     -10.644   1.748  11.849  1.00 24.88           N  
ATOM   3518  CA  THR H 215     -11.108   1.985  10.492  1.00 22.45           C  
ATOM   3519  C   THR H 215      -9.993   2.710   9.749  1.00 19.34           C  
ATOM   3520  O   THR H 215      -9.336   3.583  10.325  1.00 18.47           O  
ATOM   3521  CB  THR H 215     -12.413   2.807  10.494  1.00 22.25           C  
ATOM   3522  CG2 THR H 215     -12.988   2.981   9.080  1.00 16.70           C  
ATOM   3523  OG1 THR H 215     -13.395   2.148  11.303  1.00 27.27           O  
ATOM   3524  N   VAL H 216      -9.751   2.322   8.489  1.00 19.88           N  
ATOM   3525  CA  VAL H 216      -8.711   2.993   7.715  1.00 19.47           C  
ATOM   3526  C   VAL H 216      -8.864   4.490   7.921  1.00 17.25           C  
ATOM   3527  O   VAL H 216      -9.981   5.013   7.914  1.00 24.16           O  
ATOM   3528  CB  VAL H 216      -8.784   2.613   6.222  1.00 25.56           C  
ATOM   3529  CG1 VAL H 216      -7.719   3.355   5.437  1.00 24.83           C  
ATOM   3530  CG2 VAL H 216      -8.605   1.132   6.010  1.00 20.80           C  
ATOM   3531  N   GLY H 217      -7.759   5.169   8.207  1.00 21.50           N  
ATOM   3532  CA  GLY H 217      -7.765   6.594   8.453  1.00 17.70           C  
ATOM   3533  C   GLY H 217      -7.694   6.996   9.908  1.00 17.17           C  
ATOM   3534  O   GLY H 217      -7.246   8.111  10.207  1.00 17.73           O  
ATOM   3535  N   ASP H 218      -8.101   6.113  10.819  1.00 20.57           N  
ATOM   3536  CA  ASP H 218      -8.111   6.415  12.246  1.00 19.37           C  
ATOM   3537  C   ASP H 218      -6.703   6.616  12.782  1.00 16.87           C  
ATOM   3538  O   ASP H 218      -5.884   5.703  12.735  1.00 24.30           O  
ATOM   3539  CB  ASP H 218      -8.788   5.279  13.007  1.00 21.57           C  
ATOM   3540  CG  ASP H 218     -10.280   5.351  12.937  0.59 19.98           C  
ATOM   3541  OD1 ASP H 218     -10.796   6.347  12.385  1.00 17.01           O  
ATOM   3542  OD2 ASP H 218     -10.931   4.409  13.436  1.00 18.95           O1-
ATOM   3543  N   ARG H 219      -6.425   7.786  13.329  1.00 21.45           N  
ATOM   3544  CA  ARG H 219      -5.185   7.981  14.065  1.00 21.22           C  
ATOM   3545  C   ARG H 219      -5.310   7.241  15.386  1.00 26.12           C  
ATOM   3546  O   ARG H 219      -6.216   7.521  16.183  1.00 22.24           O  
ATOM   3547  CB  ARG H 219      -4.905   9.463  14.301  1.00 26.46           C  
ATOM   3548  CG  ARG H 219      -3.966   9.752  15.456  1.00 23.72           C  
ATOM   3549  CD  ARG H 219      -3.565  11.196  15.405  1.00 24.98           C  
ATOM   3550  NE  ARG H 219      -2.959  11.533  14.119  1.00 36.45           N  
ATOM   3551  CZ  ARG H 219      -1.689  11.903  13.941  1.00 40.14           C  
ATOM   3552  NH1 ARG H 219      -0.850  12.008  14.970  1.00 33.41           N1+
ATOM   3553  NH2 ARG H 219      -1.261  12.181  12.721  1.00 33.35           N  
ATOM   3554  N   VAL H 220      -4.409   6.290  15.609  1.00 30.98           N  
ATOM   3555  CA  VAL H 220      -4.509   5.352  16.716  1.00 24.25           C  
ATOM   3556  C   VAL H 220      -3.256   5.457  17.564  1.00 20.81           C  
ATOM   3557  O   VAL H 220      -2.140   5.439  17.037  1.00 22.40           O  
ATOM   3558  CB  VAL H 220      -4.727   3.919  16.212  1.00 20.07           C  
ATOM   3559  CG1 VAL H 220      -4.248   2.912  17.243  1.00 25.03           C  
ATOM   3560  CG2 VAL H 220      -6.176   3.728  15.900  1.00 16.79           C  
ATOM   3561  N   GLU H 221      -3.453   5.606  18.868  1.00 19.90           N  
ATOM   3562  CA  GLU H 221      -2.383   5.738  19.836  1.00 16.75           C  
ATOM   3563  C   GLU H 221      -2.134   4.370  20.459  1.00 19.57           C  
ATOM   3564  O   GLU H 221      -3.078   3.691  20.877  1.00 19.17           O  
ATOM   3565  CB  GLU H 221      -2.751   6.783  20.896  1.00 16.81           C  
ATOM   3566  CG  GLU H 221      -1.595   7.269  21.730  1.00 13.35           C  
ATOM   3567  CD  GLU H 221      -1.961   8.413  22.641  1.00 21.63           C  
ATOM   3568  OE1 GLU H 221      -3.080   8.415  23.204  1.00 22.26           O  
ATOM   3569  OE2 GLU H 221      -1.128   9.329  22.790  1.00 19.59           O1-
ATOM   3570  N   ILE H 222      -0.875   3.940  20.464  1.00 23.33           N  
ATOM   3571  CA  ILE H 222      -0.475   2.693  21.101  1.00 19.76           C  
ATOM   3572  C   ILE H 222       0.401   3.043  22.293  1.00 20.58           C  
ATOM   3573  O   ILE H 222       1.379   3.779  22.151  1.00 20.47           O  
ATOM   3574  CB  ILE H 222       0.258   1.760  20.121  1.00 20.19           C  
ATOM   3575  CG1 ILE H 222      -0.667   1.304  18.982  1.00 16.72           C  
ATOM   3576  CG2 ILE H 222       0.810   0.542  20.852  1.00 21.27           C  
ATOM   3577  CD1 ILE H 222      -1.846   0.525  19.417  1.00 15.43           C  
ATOM   3578  N   VAL H 223       0.029   2.554  23.471  1.00 23.79           N  
ATOM   3579  CA  VAL H 223       0.844   2.683  24.678  1.00 19.50           C  
ATOM   3580  C   VAL H 223       1.446   1.310  24.967  1.00 24.37           C  
ATOM   3581  O   VAL H 223       0.742   0.360  25.332  1.00 19.08           O  
ATOM   3582  CB  VAL H 223       0.041   3.203  25.876  1.00 18.63           C  
ATOM   3583  CG1 VAL H 223       0.939   3.320  27.090  1.00 21.82           C  
ATOM   3584  CG2 VAL H 223      -0.586   4.551  25.558  1.00 21.90           C  
ATOM   3585  N   MET H 224       2.747   1.183  24.778  1.00 24.04           N  
ATOM   3586  CA  MET H 224       3.404  -0.085  24.995  1.00 15.87           C  
ATOM   3587  C   MET H 224       4.190   0.007  26.291  1.00 19.16           C  
ATOM   3588  O   MET H 224       4.964   0.945  26.482  1.00 20.86           O  
ATOM   3589  CB  MET H 224       4.287  -0.450  23.801  1.00 19.26           C  
ATOM   3590  CG  MET H 224       5.407  -1.386  24.166  1.00 21.35           C  
ATOM   3591  SD  MET H 224       4.852  -2.995  24.577  1.00 22.93           S  
ATOM   3592  CE  MET H 224       6.260  -3.875  24.088  1.00 14.25           C  
ATOM   3593  N   ILE H 225       3.941  -0.935  27.202  1.00 18.88           N  
ATOM   3594  CA  ILE H 225       4.677  -1.044  28.456  1.00 19.02           C  
ATOM   3595  C   ILE H 225       5.166  -2.478  28.590  1.00 21.29           C  
ATOM   3596  O   ILE H 225       4.494  -3.421  28.160  1.00 21.91           O  
ATOM   3597  CB  ILE H 225       3.819  -0.677  29.692  1.00 20.35           C  
ATOM   3598  CG1 ILE H 225       3.264   0.738  29.590  1.00 19.22           C  
ATOM   3599  CG2 ILE H 225       4.632  -0.813  30.955  1.00 19.20           C  
ATOM   3600  CD1 ILE H 225       1.936   0.917  30.344  1.00 21.63           C  
ATOM   3601  N   THR H 226       6.333  -2.647  29.203  1.00 17.98           N  
ATOM   3602  CA  THR H 226       6.899  -3.966  29.425  1.00 14.70           C  
ATOM   3603  C   THR H 226       7.142  -4.139  30.919  1.00 16.19           C  
ATOM   3604  O   THR H 226       7.464  -3.178  31.622  1.00 17.11           O  
ATOM   3605  CB  THR H 226       8.181  -4.132  28.592  1.00 13.93           C  
ATOM   3606  CG2 THR H 226       8.727  -5.545  28.660  1.00 16.41           C  
ATOM   3607  OG1 THR H 226       7.877  -3.818  27.226  1.00 16.28           O  
ATOM   3608  N   HIS H 227       6.942  -5.353  31.414  1.00 14.88           N  
ATOM   3609  CA  HIS H 227       7.190  -5.662  32.815  1.00 17.78           C  
ATOM   3610  C   HIS H 227       7.738  -7.074  32.911  1.00 16.40           C  
ATOM   3611  O   HIS H 227       7.673  -7.861  31.963  1.00 15.75           O  
ATOM   3612  CB  HIS H 227       5.917  -5.537  33.677  1.00 18.99           C  
ATOM   3613  CG  HIS H 227       5.648  -4.158  34.190  1.00 17.09           C  
ATOM   3614  CD2 HIS H 227       4.728  -3.234  33.830  1.00 15.86           C  
ATOM   3615  ND1 HIS H 227       6.353  -3.610  35.239  1.00 16.59           N  
ATOM   3616  CE1 HIS H 227       5.901  -2.397  35.482  1.00 13.29           C  
ATOM   3617  NE2 HIS H 227       4.912  -2.147  34.643  1.00 20.08           N  
ATOM   3618  N   GLY H 228       8.293  -7.382  34.073  1.00 16.33           N  
ATOM   3619  CA  GLY H 228       8.575  -8.767  34.361  1.00 19.84           C  
ATOM   3620  C   GLY H 228      10.022  -9.173  34.461  1.00 16.84           C  
ATOM   3621  O   GLY H 228      10.854  -8.450  35.024  1.00 17.15           O  
ATOM   3622  N   GLU H 229      10.329 -10.349  33.916  1.00 20.55           N  
ATOM   3623  CA  GLU H 229      11.680 -10.892  33.956  1.00 26.61           C  
ATOM   3624  C   GLU H 229      12.399 -10.820  32.615  1.00 21.96           C  
ATOM   3625  O   GLU H 229      13.636 -10.842  32.601  1.00 14.29           O  
ATOM   3626  CB  GLU H 229      11.658 -12.355  34.452  1.00 31.16           C  
ATOM   3627  CG  GLU H 229      12.932 -12.753  35.215  1.00 25.70           C  
ATOM   3628  CD  GLU H 229      13.911 -13.577  34.390  0.16 28.58           C  
ATOM   3629  OE1 GLU H 229      13.473 -14.430  33.601  1.00 42.40           O  
ATOM   3630  OE2 GLU H 229      15.131 -13.337  34.505  0.86 20.75           O1-
ATOM   3631  N   TYR H 230      11.667 -10.640  31.511  1.00 23.47           N  
ATOM   3632  CA  TYR H 230      12.175 -10.874  30.162  1.00 20.44           C  
ATOM   3633  C   TYR H 230      12.318  -9.597  29.333  1.00 15.20           C  
ATOM   3634  O   TYR H 230      11.614  -8.604  29.552  1.00 18.76           O  
ATOM   3635  CB  TYR H 230      11.252 -11.850  29.424  1.00 18.54           C  
ATOM   3636  CG  TYR H 230      11.112 -13.161  30.145  1.00 19.85           C  
ATOM   3637  CD1 TYR H 230      12.224 -13.810  30.654  1.00 19.91           C  
ATOM   3638  CD2 TYR H 230       9.865 -13.732  30.356  1.00 24.84           C  
ATOM   3639  CE1 TYR H 230      12.112 -14.992  31.317  1.00 23.14           C  
ATOM   3640  CE2 TYR H 230       9.736 -14.928  31.039  1.00 23.72           C  
ATOM   3641  CZ  TYR H 230      10.867 -15.553  31.522  1.00 32.11           C  
ATOM   3642  OH  TYR H 230      10.773 -16.750  32.203  1.00 40.81           O  
ATOM   3643  N   TYR H 231      13.264  -9.637  28.385  1.00 17.49           N  
ATOM   3644  CA  TYR H 231      13.358  -8.683  27.279  1.00 14.67           C  
ATOM   3645  C   TYR H 231      12.440  -9.134  26.148  1.00 15.94           C  
ATOM   3646  O   TYR H 231      12.133 -10.324  25.998  1.00 15.24           O  
ATOM   3647  CB  TYR H 231      14.797  -8.541  26.736  1.00 11.06           C  
ATOM   3648  CG  TYR H 231      15.038  -9.480  25.592  1.00 13.74           C  
ATOM   3649  CD1 TYR H 231      15.408 -10.784  25.838  1.00 14.32           C  
ATOM   3650  CD2 TYR H 231      14.837  -9.096  24.254  1.00 13.45           C  
ATOM   3651  CE1 TYR H 231      15.579 -11.679  24.823  1.00 12.23           C  
ATOM   3652  CE2 TYR H 231      15.011 -10.011  23.225  1.00  9.27           C  
ATOM   3653  CZ  TYR H 231      15.385 -11.298  23.533  1.00  9.34           C  
ATOM   3654  OH  TYR H 231      15.581 -12.262  22.589  1.00  9.81           O  
ATOM   3655  N   HIS H 232      12.019  -8.174  25.329  1.00 16.26           N  
ATOM   3656  CA  HIS H 232      11.044  -8.435  24.285  1.00 16.04           C  
ATOM   3657  C   HIS H 232      11.379  -7.596  23.061  1.00 15.87           C  
ATOM   3658  O   HIS H 232      12.297  -6.776  23.066  1.00 14.84           O  
ATOM   3659  CB  HIS H 232       9.619  -8.141  24.777  1.00 19.08           C  
ATOM   3660  CG  HIS H 232       9.128  -9.109  25.811  1.00 19.99           C  
ATOM   3661  CD2 HIS H 232       8.833  -8.945  27.124  1.00 15.86           C  
ATOM   3662  ND1 HIS H 232       8.898 -10.440  25.528  1.00 15.29           N  
ATOM   3663  CE1 HIS H 232       8.474 -11.048  26.620  1.00 15.94           C  
ATOM   3664  NE2 HIS H 232       8.425 -10.165  27.601  1.00 13.90           N  
ATOM   3665  N   THR H 233      10.606  -7.803  22.008  1.00 18.00           N  
ATOM   3666  CA  THR H 233      10.787  -7.070  20.766  1.00 13.44           C  
ATOM   3667  C   THR H 233       9.409  -6.926  20.143  1.00 13.58           C  
ATOM   3668  O   THR H 233       8.830  -7.911  19.690  1.00 19.66           O  
ATOM   3669  CB  THR H 233      11.768  -7.793  19.849  1.00 18.96           C  
ATOM   3670  CG2 THR H 233      11.544  -7.376  18.467  1.00 21.00           C  
ATOM   3671  OG1 THR H 233      13.119  -7.492  20.230  1.00 16.85           O  
ATOM   3672  N   PHE H 234       8.882  -5.705  20.142  1.00 17.11           N  
ATOM   3673  CA  PHE H 234       7.488  -5.427  19.805  1.00 13.30           C  
ATOM   3674  C   PHE H 234       7.384  -4.966  18.349  1.00 15.64           C  
ATOM   3675  O   PHE H 234       8.068  -4.025  17.947  1.00 14.56           O  
ATOM   3676  CB  PHE H 234       6.940  -4.370  20.776  1.00 13.87           C  
ATOM   3677  CG  PHE H 234       5.660  -3.737  20.335  1.00 17.52           C  
ATOM   3678  CD1 PHE H 234       4.463  -4.437  20.379  1.00 16.07           C  
ATOM   3679  CD2 PHE H 234       5.655  -2.443  19.841  1.00 17.07           C  
ATOM   3680  CE1 PHE H 234       3.299  -3.852  19.939  1.00 16.15           C  
ATOM   3681  CE2 PHE H 234       4.503  -1.874  19.405  1.00 12.40           C  
ATOM   3682  CZ  PHE H 234       3.324  -2.576  19.453  1.00 16.47           C  
ATOM   3683  N   HIS H 235       6.513  -5.613  17.568  1.00 18.58           N  
ATOM   3684  CA  HIS H 235       6.491  -5.468  16.117  1.00 14.48           C  
ATOM   3685  C   HIS H 235       5.065  -5.437  15.586  1.00 17.33           C  
ATOM   3686  O   HIS H 235       4.242  -6.277  15.960  1.00 17.98           O  
ATOM   3687  CB  HIS H 235       7.231  -6.634  15.441  1.00 13.75           C  
ATOM   3688  CG  HIS H 235       6.998  -6.726  13.963  1.00 13.01           C  
ATOM   3689  CD2 HIS H 235       6.279  -7.601  13.227  1.00 11.23           C  
ATOM   3690  ND1 HIS H 235       7.503  -5.808  13.072  1.00 14.25           N  
ATOM   3691  CE1 HIS H 235       7.133  -6.135  11.849  1.00 12.00           C  
ATOM   3692  NE2 HIS H 235       6.383  -7.214  11.915  1.00  8.10           N  
ATOM   3693  N   MET H 236       4.803  -4.513  14.655  1.00 15.83           N  
ATOM   3694  CA  MET H 236       3.509  -4.363  13.992  1.00 12.31           C  
ATOM   3695  C   MET H 236       3.665  -4.637  12.506  1.00 17.60           C  
ATOM   3696  O   MET H 236       4.480  -3.990  11.833  1.00 11.29           O  
ATOM   3697  CB  MET H 236       2.941  -2.954  14.176  1.00 26.79           C  
ATOM   3698  CG  MET H 236       2.786  -2.466  15.603  1.00 17.58           C  
ATOM   3699  SD  MET H 236       1.367  -1.385  15.828  1.00 25.82           S  
ATOM   3700  CE  MET H 236       0.015  -2.485  15.431  1.00 18.36           C  
ATOM   3701  N   HIS H 237       2.887  -5.596  12.004  1.00 21.81           N  
ATOM   3702  CA  HIS H 237       2.749  -5.798  10.565  1.00 20.72           C  
ATOM   3703  C   HIS H 237       2.042  -4.613   9.911  1.00 23.14           C  
ATOM   3704  O   HIS H 237       1.014  -4.136  10.413  1.00 26.63           O  
ATOM   3705  CB  HIS H 237       1.935  -7.050  10.272  1.00 18.13           C  
ATOM   3706  CG  HIS H 237       2.653  -8.323  10.530  1.00 15.69           C  
ATOM   3707  CD2 HIS H 237       3.528  -8.673  11.497  1.00 17.62           C  
ATOM   3708  ND1 HIS H 237       2.454  -9.444   9.762  1.00 12.68           N  
ATOM   3709  CE1 HIS H 237       3.188 -10.431  10.233  1.00 18.44           C  
ATOM   3710  NE2 HIS H 237       3.852  -9.990  11.286  1.00 19.32           N  
ATOM   3711  N   GLY H 238       2.569  -4.174   8.765  1.00 25.49           N  
ATOM   3712  CA  GLY H 238       1.927  -3.170   7.941  1.00 19.80           C  
ATOM   3713  C   GLY H 238       2.083  -1.728   8.386  1.00 25.00           C  
ATOM   3714  O   GLY H 238       1.595  -0.831   7.680  1.00 29.67           O  
ATOM   3715  N   HIS H 239       2.733  -1.465   9.523  1.00 19.05           N  
ATOM   3716  CA  HIS H 239       2.825  -0.115  10.052  1.00 18.29           C  
ATOM   3717  C   HIS H 239       4.188   0.102  10.683  1.00 20.01           C  
ATOM   3718  O   HIS H 239       4.865  -0.841  11.096  1.00 16.29           O  
ATOM   3719  CB  HIS H 239       1.713   0.170  11.067  1.00 19.17           C  
ATOM   3720  CG  HIS H 239       0.343  -0.089  10.528  1.00 22.15           C  
ATOM   3721  CD2 HIS H 239      -0.574   0.747   9.994  1.00 19.79           C  
ATOM   3722  ND1 HIS H 239      -0.195  -1.354  10.440  1.00 22.10           N  
ATOM   3723  CE1 HIS H 239      -1.391  -1.283   9.889  1.00 19.61           C  
ATOM   3724  NE2 HIS H 239      -1.644  -0.018   9.610  1.00 20.98           N  
ATOM   3725  N   ARG H 240       4.577   1.377  10.758  1.00 19.97           N  
ATOM   3726  CA  ARG H 240       5.853   1.780  11.334  1.00 20.09           C  
ATOM   3727  C   ARG H 240       5.633   3.077  12.096  1.00 19.61           C  
ATOM   3728  O   ARG H 240       4.577   3.692  12.002  1.00 16.88           O  
ATOM   3729  CB  ARG H 240       6.948   1.931  10.265  1.00 22.04           C  
ATOM   3730  CG  ARG H 240       6.601   2.932   9.188  1.00 22.87           C  
ATOM   3731  CD  ARG H 240       6.941   2.463   7.794  1.00 26.39           C  
ATOM   3732  NE  ARG H 240       6.061   1.411   7.273  1.00 27.64           N  
ATOM   3733  CZ  ARG H 240       4.746   1.524   7.089  1.00 25.00           C  
ATOM   3734  NH1 ARG H 240       4.099   2.641   7.409  1.00 25.74           N1+
ATOM   3735  NH2 ARG H 240       4.067   0.501   6.592  1.00 22.55           N  
ATOM   3736  N   TRP H 241       6.636   3.476  12.874  1.00 17.40           N  
ATOM   3737  CA  TRP H 241       6.517   4.611  13.773  1.00 15.09           C  
ATOM   3738  C   TRP H 241       7.924   5.089  14.094  1.00 16.42           C  
ATOM   3739  O   TRP H 241       8.907   4.408  13.806  1.00 19.22           O  
ATOM   3740  CB  TRP H 241       5.727   4.235  15.038  1.00 17.06           C  
ATOM   3741  CG  TRP H 241       6.438   3.223  15.913  1.00 18.43           C  
ATOM   3742  CD1 TRP H 241       7.362   3.487  16.878  1.00 18.37           C  
ATOM   3743  CD2 TRP H 241       6.286   1.786  15.890  1.00 17.24           C  
ATOM   3744  CE2 TRP H 241       7.153   1.258  16.861  1.00 12.54           C  
ATOM   3745  CE3 TRP H 241       5.501   0.902  15.145  1.00 14.97           C  
ATOM   3746  NE1 TRP H 241       7.798   2.313  17.452  1.00 17.07           N  
ATOM   3747  CZ2 TRP H 241       7.249  -0.101  17.104  1.00 11.77           C  
ATOM   3748  CZ3 TRP H 241       5.600  -0.451  15.401  1.00  9.87           C  
ATOM   3749  CH2 TRP H 241       6.462  -0.935  16.358  1.00  9.73           C  
ATOM   3750  N   ALA H 242       8.014   6.286  14.655  1.00 20.60           N  
ATOM   3751  CA  ALA H 242       9.300   6.894  14.955  1.00 20.22           C  
ATOM   3752  C   ALA H 242       9.664   6.630  16.408  1.00 22.90           C  
ATOM   3753  O   ALA H 242       8.804   6.650  17.291  1.00 23.20           O  
ATOM   3754  CB  ALA H 242       9.271   8.397  14.683  1.00 22.78           C  
ATOM   3755  N   ASP H 243      10.940   6.339  16.653  1.00 26.43           N  
ATOM   3756  CA  ASP H 243      11.377   6.089  18.026  1.00 29.48           C  
ATOM   3757  C   ASP H 243      11.773   7.426  18.630  1.00 25.30           C  
ATOM   3758  O   ASP H 243      12.947   7.796  18.733  1.00 23.83           O  
ATOM   3759  CB  ASP H 243      12.493   5.056  18.087  1.00 25.81           C  
ATOM   3760  CG  ASP H 243      12.564   4.363  19.435  1.00 17.71           C  
ATOM   3761  OD1 ASP H 243      13.678   4.005  19.866  1.00 24.88           O  
ATOM   3762  OD2 ASP H 243      11.503   4.203  20.074  1.00 25.17           O1-
ATOM   3763  N   ASN H 244      10.742   8.172  19.002  1.00 25.91           N  
ATOM   3764  CA  ASN H 244      10.895   9.439  19.696  1.00 24.90           C  
ATOM   3765  C   ASN H 244       9.772   9.518  20.729  1.00 30.53           C  
ATOM   3766  O   ASN H 244       9.142   8.514  21.081  1.00 26.67           O  
ATOM   3767  CB  ASN H 244      10.912  10.616  18.699  1.00 29.28           C  
ATOM   3768  CG  ASN H 244       9.686  10.659  17.812  1.00 25.90           C  
ATOM   3769  ND2 ASN H 244       9.653  11.620  16.911  1.00 24.34           N  
ATOM   3770  OD1 ASN H 244       8.759   9.875  17.972  1.00 32.64           O  
ATOM   3771  N   ARG H 245       9.511  10.722  21.234  1.00 28.53           N  
ATOM   3772  CA  ARG H 245       8.507  10.861  22.278  1.00 17.59           C  
ATOM   3773  C   ARG H 245       7.120  10.545  21.759  1.00 28.33           C  
ATOM   3774  O   ARG H 245       6.359   9.826  22.416  1.00 24.98           O  
ATOM   3775  CB  ARG H 245       8.548  12.264  22.877  1.00 24.06           C  
ATOM   3776  CG  ARG H 245       7.807  12.361  24.198  1.00 27.15           C  
ATOM   3777  CD  ARG H 245       7.751  13.786  24.700  1.00 30.61           C  
ATOM   3778  NE  ARG H 245       7.142  14.667  23.715  1.00 35.26           N  
ATOM   3779  CZ  ARG H 245       5.838  14.862  23.591  1.00 29.79           C  
ATOM   3780  NH1 ARG H 245       4.992  14.242  24.406  1.00 25.60           N1+
ATOM   3781  NH2 ARG H 245       5.389  15.680  22.654  1.00 28.64           N  
ATOM   3782  N   THR H 246       6.781  11.059  20.575  1.00 28.92           N  
ATOM   3783  CA  THR H 246       5.404  11.066  20.101  1.00 20.89           C  
ATOM   3784  C   THR H 246       5.083   9.917  19.171  1.00 19.33           C  
ATOM   3785  O   THR H 246       3.904   9.581  19.014  1.00 22.10           O  
ATOM   3786  CB  THR H 246       5.086  12.386  19.378  1.00 24.48           C  
ATOM   3787  CG2 THR H 246       4.694  13.468  20.371  1.00 18.87           C  
ATOM   3788  OG1 THR H 246       6.232  12.814  18.624  1.00 33.42           O  
ATOM   3789  N   GLY H 247       6.090   9.313  18.551  1.00 25.19           N  
ATOM   3790  CA  GLY H 247       5.871   8.286  17.558  1.00 21.63           C  
ATOM   3791  C   GLY H 247       5.759   8.815  16.157  1.00 21.61           C  
ATOM   3792  O   GLY H 247       5.599   8.024  15.219  1.00 20.21           O  
ATOM   3793  N   MET H 248       5.848  10.126  15.994  1.00 23.98           N  
ATOM   3794  CA  MET H 248       5.762  10.802  14.712  1.00 30.88           C  
ATOM   3795  C   MET H 248       6.974  11.708  14.605  1.00 37.37           C  
ATOM   3796  O   MET H 248       7.374  12.328  15.597  1.00 35.13           O  
ATOM   3797  CB  MET H 248       4.469  11.636  14.585  1.00 27.89           C  
ATOM   3798  CG  MET H 248       3.159  10.839  14.688  1.00 31.91           C  
ATOM   3799  SD  MET H 248       1.767  11.725  15.460  1.00 44.60           S  
ATOM   3800  CE  MET H 248       2.297  11.852  17.155  1.00 27.99           C  
ATOM   3801  N   LEU H 249       7.582  11.756  13.422  1.00 31.62           N  
ATOM   3802  CA  LEU H 249       8.604  12.760  13.191  1.00 31.99           C  
ATOM   3803  C   LEU H 249       7.960  14.139  13.235  1.00 39.73           C  
ATOM   3804  O   LEU H 249       6.812  14.316  12.806  1.00 34.45           O  
ATOM   3805  CB  LEU H 249       9.292  12.546  11.849  1.00 30.45           C  
ATOM   3806  CG  LEU H 249       9.665  11.121  11.448  1.00 39.29           C  
ATOM   3807  CD1 LEU H 249       9.635  11.009   9.941  1.00 38.14           C  
ATOM   3808  CD2 LEU H 249      11.036  10.739  11.971  1.00 32.76           C  
ATOM   3809  N   THR H 250       8.700  15.114  13.781  1.00 34.99           N  
ATOM   3810  CA  THR H 250       8.209  16.485  13.870  1.00 30.27           C  
ATOM   3811  C   THR H 250       8.337  17.247  12.561  1.00 29.88           C  
ATOM   3812  O   THR H 250       7.641  18.249  12.382  1.00 39.77           O  
ATOM   3813  CB  THR H 250       8.957  17.258  14.956  1.00 31.01           C  
ATOM   3814  CG2 THR H 250       9.308  16.345  16.102  1.00 36.56           C  
ATOM   3815  OG1 THR H 250      10.165  17.806  14.411  1.00 32.53           O  
ATOM   3816  N   GLY H 251       9.210  16.810  11.655  1.00 35.56           N  
ATOM   3817  CA  GLY H 251       9.463  17.523  10.427  1.00 32.96           C  
ATOM   3818  C   GLY H 251      10.443  16.804   9.528  1.00 34.08           C  
ATOM   3819  O   GLY H 251      10.995  15.756   9.879  1.00 37.92           O  
ATOM   3820  N   PRO H 252      10.663  17.352   8.330  1.00 33.26           N  
ATOM   3821  CA  PRO H 252      11.551  16.687   7.362  1.00 33.98           C  
ATOM   3822  C   PRO H 252      12.975  16.513   7.849  1.00 31.98           C  
ATOM   3823  O   PRO H 252      13.691  15.640   7.339  1.00 28.23           O  
ATOM   3824  CB  PRO H 252      11.494  17.613   6.141  1.00 31.36           C  
ATOM   3825  CG  PRO H 252      10.194  18.292   6.246  1.00 30.27           C  
ATOM   3826  CD  PRO H 252       9.896  18.447   7.717  1.00 37.47           C  
ATOM   3827  N   ASP H 253      13.420  17.320   8.801  1.00 35.00           N  
ATOM   3828  CA  ASP H 253      14.713  17.118   9.431  1.00 27.68           C  
ATOM   3829  C   ASP H 253      14.558  16.734  10.901  1.00 32.59           C  
ATOM   3830  O   ASP H 253      15.318  17.197  11.750  1.00 31.63           O  
ATOM   3831  CB  ASP H 253      15.607  18.355   9.309  1.00 33.00           C  
ATOM   3832  CG  ASP H 253      15.783  18.848   7.868  0.71 33.66           C  
ATOM   3833  OD1 ASP H 253      15.066  18.384   6.956  1.00 31.97           O  
ATOM   3834  OD2 ASP H 253      16.701  19.670   7.644  1.00 23.15           O1-
ATOM   3835  N   ASP H 254      13.557  15.909  11.236  1.00 33.02           N  
ATOM   3836  CA  ASP H 254      13.563  15.200  12.517  1.00 31.98           C  
ATOM   3837  C   ASP H 254      14.339  13.905  12.335  1.00 30.28           C  
ATOM   3838  O   ASP H 254      13.939  13.073  11.510  1.00 37.48           O  
ATOM   3839  CB  ASP H 254      12.152  14.895  13.002  1.00 37.29           C  
ATOM   3840  CG  ASP H 254      12.130  14.199  14.369  1.00 30.37           C  
ATOM   3841  OD1 ASP H 254      13.185  14.083  15.008  1.00 30.17           O  
ATOM   3842  OD2 ASP H 254      11.055  13.757  14.810  1.00 32.20           O1-
ATOM   3843  N   PRO H 255      15.442  13.698  13.052  1.00 26.98           N  
ATOM   3844  CA  PRO H 255      16.303  12.534  12.801  1.00 24.77           C  
ATOM   3845  C   PRO H 255      15.930  11.250  13.530  1.00 25.31           C  
ATOM   3846  O   PRO H 255      16.680  10.274  13.411  1.00 29.22           O  
ATOM   3847  CB  PRO H 255      17.666  13.040  13.286  1.00 31.01           C  
ATOM   3848  CG  PRO H 255      17.338  13.980  14.355  1.00 25.14           C  
ATOM   3849  CD  PRO H 255      16.091  14.674  13.937  1.00 26.97           C  
ATOM   3850  N   SER H 256      14.814  11.209  14.262  1.00 30.18           N  
ATOM   3851  CA  SER H 256      14.407   9.996  14.964  1.00 21.67           C  
ATOM   3852  C   SER H 256      14.256   8.845  13.986  1.00 25.06           C  
ATOM   3853  O   SER H 256      13.641   8.994  12.927  1.00 30.72           O  
ATOM   3854  CB  SER H 256      13.073  10.204  15.687  1.00 22.13           C  
ATOM   3855  OG  SER H 256      12.944  11.497  16.227  1.00 26.37           O  
ATOM   3856  N   GLN H 257      14.813   7.691  14.342  1.00 27.47           N  
ATOM   3857  CA  GLN H 257      14.654   6.504  13.510  1.00 24.22           C  
ATOM   3858  C   GLN H 257      13.179   6.171  13.351  1.00 22.72           C  
ATOM   3859  O   GLN H 257      12.352   6.493  14.205  1.00 23.06           O  
ATOM   3860  CB  GLN H 257      15.384   5.310  14.119  1.00 25.68           C  
ATOM   3861  CG  GLN H 257      16.830   5.172  13.724  1.00 28.08           C  
ATOM   3862  CD  GLN H 257      17.388   3.795  14.068  1.00 33.56           C  
ATOM   3863  NE2 GLN H 257      17.277   2.835  13.137  1.00 29.80           N  
ATOM   3864  OE1 GLN H 257      17.906   3.601  15.161  1.00 30.28           O  
ATOM   3865  N   VAL H 258      12.847   5.536  12.234  1.00 21.78           N  
ATOM   3866  CA  VAL H 258      11.501   5.036  11.983  1.00 20.41           C  
ATOM   3867  C   VAL H 258      11.591   3.518  11.943  1.00 21.02           C  
ATOM   3868  O   VAL H 258      12.234   2.943  11.057  1.00 24.61           O  
ATOM   3869  CB  VAL H 258      10.902   5.618  10.688  1.00 20.73           C  
ATOM   3870  CG1 VAL H 258       9.736   4.791  10.205  1.00 19.01           C  
ATOM   3871  CG2 VAL H 258      10.453   7.042  10.916  1.00 20.85           C  
ATOM   3872  N   ILE H 259      10.950   2.870  12.908  1.00 21.02           N  
ATOM   3873  CA  ILE H 259      11.090   1.444  13.116  1.00 13.28           C  
ATOM   3874  C   ILE H 259       9.711   0.798  13.102  1.00 15.62           C  
ATOM   3875  O   ILE H 259       8.683   1.468  13.092  1.00 15.31           O  
ATOM   3876  CB  ILE H 259      11.833   1.146  14.429  1.00 12.44           C  
ATOM   3877  CG1 ILE H 259      10.972   1.509  15.624  1.00 16.82           C  
ATOM   3878  CG2 ILE H 259      13.102   1.951  14.493  1.00 10.25           C  
ATOM   3879  CD1 ILE H 259      11.780   1.704  16.885  1.00 13.38           C  
ATOM   3880  N   ASP H 260       9.716  -0.527  13.050  1.00 16.39           N  
ATOM   3881  CA  ASP H 260       8.510  -1.339  13.115  1.00 14.73           C  
ATOM   3882  C   ASP H 260       8.740  -2.530  14.033  1.00 12.46           C  
ATOM   3883  O   ASP H 260       8.008  -3.524  13.960  1.00 16.56           O  
ATOM   3884  CB  ASP H 260       8.076  -1.796  11.701  1.00 13.74           C  
ATOM   3885  CG  ASP H 260       8.859  -2.978  11.179  1.00 15.96           C  
ATOM   3886  OD1 ASP H 260       9.953  -3.289  11.708  1.00 19.09           O  
ATOM   3887  OD2 ASP H 260       8.363  -3.628  10.237  1.00 19.85           O1-
ATOM   3888  N   ASN H 261       9.771  -2.443  14.864  1.00 14.92           N  
ATOM   3889  CA  ASN H 261      10.259  -3.523  15.710  1.00 14.99           C  
ATOM   3890  C   ASN H 261      11.157  -2.924  16.788  1.00 15.42           C  
ATOM   3891  O   ASN H 261      12.214  -2.395  16.467  1.00 17.18           O  
ATOM   3892  CB  ASN H 261      11.005  -4.550  14.848  1.00 16.07           C  
ATOM   3893  CG  ASN H 261      11.428  -5.755  15.617  1.00 14.85           C  
ATOM   3894  ND2 ASN H 261      12.520  -5.636  16.334  1.00 15.17           N  
ATOM   3895  OD1 ASN H 261      10.765  -6.776  15.586  1.00 16.79           O  
ATOM   3896  N   LYS H 262      10.778  -3.004  18.061  1.00 17.25           N  
ATOM   3897  CA  LYS H 262      11.520  -2.310  19.106  1.00 17.10           C  
ATOM   3898  C   LYS H 262      11.784  -3.229  20.298  1.00 17.18           C  
ATOM   3899  O   LYS H 262      10.860  -3.871  20.802  1.00 18.95           O  
ATOM   3900  CB  LYS H 262      10.757  -1.067  19.556  1.00 17.23           C  
ATOM   3901  CG  LYS H 262      11.611  -0.035  20.259  1.00 13.09           C  
ATOM   3902  CD  LYS H 262      10.856   0.615  21.370  1.00  9.56           C  
ATOM   3903  CE  LYS H 262      11.780   1.207  22.399  1.00 16.10           C  
ATOM   3904  NZ  LYS H 262      12.509   2.391  21.904  1.00 20.78           N1+
ATOM   3905  N   ILE H 263      13.053  -3.289  20.750  1.00 16.73           N  
ATOM   3906  CA  ILE H 263      13.434  -4.112  21.902  1.00 19.01           C  
ATOM   3907  C   ILE H 263      13.032  -3.412  23.201  1.00 17.29           C  
ATOM   3908  O   ILE H 263      13.195  -2.197  23.368  1.00 20.86           O  
ATOM   3909  CB  ILE H 263      14.944  -4.448  21.880  1.00 15.86           C  
ATOM   3910  CG1 ILE H 263      15.275  -5.499  22.951  1.00 11.98           C  
ATOM   3911  CG2 ILE H 263      15.811  -3.209  22.039  1.00 13.59           C  
ATOM   3912  CD1 ILE H 263      16.765  -5.723  23.185  1.00 10.29           C  
ATOM   3913  N   CYS H 264      12.491  -4.184  24.132  1.00 17.57           N  
ATOM   3914  CA  CYS H 264      11.985  -3.617  25.370  1.00 19.92           C  
ATOM   3915  C   CYS H 264      12.166  -4.620  26.499  1.00 16.23           C  
ATOM   3916  O   CYS H 264      12.042  -5.825  26.293  1.00 18.43           O  
ATOM   3917  CB  CYS H 264      10.503  -3.196  25.231  1.00 17.07           C  
ATOM   3918  SG  CYS H 264       9.405  -4.382  24.405  1.00 17.54           S  
ATOM   3919  N   GLY H 265      12.491  -4.109  27.681  1.00 16.02           N  
ATOM   3920  CA  GLY H 265      12.531  -4.906  28.877  1.00 12.72           C  
ATOM   3921  C   GLY H 265      11.729  -4.257  29.979  1.00 15.34           C  
ATOM   3922  O   GLY H 265      11.051  -3.245  29.784  1.00 16.44           O  
ATOM   3923  N   PRO H 266      11.827  -4.822  31.180  1.00 18.66           N  
ATOM   3924  CA  PRO H 266      10.938  -4.423  32.275  1.00 12.95           C  
ATOM   3925  C   PRO H 266      10.981  -2.933  32.606  1.00 18.67           C  
ATOM   3926  O   PRO H 266      12.051  -2.334  32.753  1.00 21.68           O  
ATOM   3927  CB  PRO H 266      11.440  -5.282  33.436  1.00 14.53           C  
ATOM   3928  CG  PRO H 266      11.966  -6.488  32.766  1.00 11.84           C  
ATOM   3929  CD  PRO H 266      12.622  -6.007  31.533  1.00 15.88           C  
ATOM   3930  N   ALA H 267       9.780  -2.350  32.748  1.00 23.17           N  
ATOM   3931  CA  ALA H 267       9.476  -0.940  33.031  1.00 17.04           C  
ATOM   3932  C   ALA H 267       9.786   0.004  31.873  1.00 19.17           C  
ATOM   3933  O   ALA H 267       9.778   1.226  32.059  1.00 15.95           O  
ATOM   3934  CB  ALA H 267      10.180  -0.436  34.291  1.00 21.73           C  
ATOM   3935  N   ASP H 268      10.064  -0.516  30.684  1.00 22.31           N  
ATOM   3936  CA  ASP H 268      10.117   0.339  29.515  1.00 16.62           C  
ATOM   3937  C   ASP H 268       8.700   0.748  29.168  1.00 20.97           C  
ATOM   3938  O   ASP H 268       7.814  -0.097  29.063  1.00 26.75           O  
ATOM   3939  CB  ASP H 268      10.774  -0.384  28.338  1.00 18.76           C  
ATOM   3940  CG  ASP H 268      12.280  -0.222  28.309  1.00 14.88           C  
ATOM   3941  OD1 ASP H 268      12.838   0.565  29.108  1.00 16.63           O  
ATOM   3942  OD2 ASP H 268      12.908  -0.889  27.472  1.00 17.21           O1-
ATOM   3943  N   SER H 269       8.473   2.050  29.040  1.00 24.50           N  
ATOM   3944  CA  SER H 269       7.197   2.571  28.584  1.00 17.13           C  
ATOM   3945  C   SER H 269       7.490   3.480  27.408  1.00 18.21           C  
ATOM   3946  O   SER H 269       8.298   4.400  27.519  1.00 24.88           O  
ATOM   3947  CB  SER H 269       6.436   3.316  29.701  1.00 16.50           C  
ATOM   3948  OG  SER H 269       7.240   4.243  30.410  1.00 18.00           O  
ATOM   3949  N   PHE H 270       6.883   3.191  26.276  1.00 16.06           N  
ATOM   3950  CA  PHE H 270       6.972   4.070  25.128  1.00 19.42           C  
ATOM   3951  C   PHE H 270       5.608   4.049  24.461  1.00 17.79           C  
ATOM   3952  O   PHE H 270       4.726   3.275  24.846  1.00 17.64           O  
ATOM   3953  CB  PHE H 270       8.120   3.657  24.174  1.00 17.51           C  
ATOM   3954  CG  PHE H 270       7.812   2.449  23.317  1.00 16.94           C  
ATOM   3955  CD1 PHE H 270       7.215   2.587  22.079  1.00 20.65           C  
ATOM   3956  CD2 PHE H 270       8.104   1.184  23.762  1.00 14.37           C  
ATOM   3957  CE1 PHE H 270       6.936   1.484  21.309  1.00 17.26           C  
ATOM   3958  CE2 PHE H 270       7.832   0.105  23.000  1.00 15.20           C  
ATOM   3959  CZ  PHE H 270       7.238   0.242  21.779  1.00 16.75           C  
ATOM   3960  N   GLY H 271       5.426   4.917  23.472  1.00 19.54           N  
ATOM   3961  CA  GLY H 271       4.176   4.907  22.729  1.00 17.44           C  
ATOM   3962  C   GLY H 271       4.266   5.715  21.454  1.00 15.34           C  
ATOM   3963  O   GLY H 271       5.184   6.507  21.252  1.00 18.11           O  
ATOM   3964  N   PHE H 272       3.280   5.503  20.595  1.00 17.25           N  
ATOM   3965  CA  PHE H 272       3.242   6.126  19.281  1.00 21.01           C  
ATOM   3966  C   PHE H 272       1.789   6.298  18.865  1.00 18.38           C  
ATOM   3967  O   PHE H 272       0.890   5.673  19.431  1.00 19.92           O  
ATOM   3968  CB  PHE H 272       4.010   5.300  18.230  1.00 11.52           C  
ATOM   3969  CG  PHE H 272       3.645   3.841  18.203  1.00 12.46           C  
ATOM   3970  CD1 PHE H 272       4.280   2.936  19.041  1.00 13.24           C  
ATOM   3971  CD2 PHE H 272       2.698   3.365  17.326  1.00 12.60           C  
ATOM   3972  CE1 PHE H 272       3.961   1.601  19.011  1.00 11.63           C  
ATOM   3973  CE2 PHE H 272       2.375   2.027  17.297  1.00 12.16           C  
ATOM   3974  CZ  PHE H 272       3.004   1.146  18.138  1.00 12.16           C  
ATOM   3975  N   GLN H 273       1.576   7.159  17.872  1.00 18.93           N  
ATOM   3976  CA  GLN H 273       0.333   7.213  17.113  1.00 21.31           C  
ATOM   3977  C   GLN H 273       0.606   6.944  15.635  1.00 24.92           C  
ATOM   3978  O   GLN H 273       1.508   7.544  15.042  1.00 21.69           O  
ATOM   3979  CB  GLN H 273      -0.377   8.561  17.252  1.00 22.96           C  
ATOM   3980  CG  GLN H 273      -0.602   9.049  18.661  1.00 21.07           C  
ATOM   3981  CD  GLN H 273      -1.062  10.471  18.663  1.00 21.93           C  
ATOM   3982  NE2 GLN H 273      -0.888  11.164  19.783  1.00 27.36           N  
ATOM   3983  OE1 GLN H 273      -1.552  10.955  17.657  1.00 22.03           O  
ATOM   3984  N   ILE H 274      -0.196   6.055  15.046  1.00 22.82           N  
ATOM   3985  CA  ILE H 274      -0.128   5.706  13.639  1.00 18.97           C  
ATOM   3986  C   ILE H 274      -1.491   6.011  13.005  1.00 22.76           C  
ATOM   3987  O   ILE H 274      -2.474   6.287  13.694  1.00 30.14           O  
ATOM   3988  CB  ILE H 274       0.253   4.228  13.422  1.00 19.28           C  
ATOM   3989  CG1 ILE H 274      -0.837   3.319  13.996  1.00 21.60           C  
ATOM   3990  CG2 ILE H 274       1.626   3.929  14.027  1.00 21.64           C  
ATOM   3991  CD1 ILE H 274      -0.786   1.882  13.539  1.00 14.04           C  
ATOM   3992  N   ILE H 275      -1.533   5.964  11.675  1.00 22.00           N  
ATOM   3993  CA  ILE H 275      -2.772   6.057  10.909  1.00 17.02           C  
ATOM   3994  C   ILE H 275      -3.104   4.647  10.440  1.00 16.67           C  
ATOM   3995  O   ILE H 275      -2.291   3.997   9.776  1.00 20.09           O  
ATOM   3996  CB  ILE H 275      -2.633   7.023   9.715  1.00 18.64           C  
ATOM   3997  CG1 ILE H 275      -2.125   8.410  10.135  1.00 12.85           C  
ATOM   3998  CG2 ILE H 275      -3.915   7.108   8.923  1.00 18.62           C  
ATOM   3999  CD1 ILE H 275      -2.908   9.067  11.198  1.00 20.94           C  
ATOM   4000  N   ALA H 276      -4.292   4.165  10.780  1.00 17.00           N  
ATOM   4001  CA  ALA H 276      -4.631   2.768  10.548  1.00 17.99           C  
ATOM   4002  C   ALA H 276      -4.790   2.509   9.057  1.00 24.88           C  
ATOM   4003  O   ALA H 276      -5.570   3.187   8.387  1.00 22.71           O  
ATOM   4004  CB  ALA H 276      -5.912   2.405  11.296  1.00 19.16           C  
ATOM   4005  N   GLY H 277      -4.046   1.537   8.534  1.00 20.85           N  
ATOM   4006  CA  GLY H 277      -4.149   1.215   7.132  1.00 16.98           C  
ATOM   4007  C   GLY H 277      -3.405   2.141   6.193  1.00 21.04           C  
ATOM   4008  O   GLY H 277      -3.537   1.991   4.970  1.00 20.83           O  
ATOM   4009  N   GLU H 278      -2.610   3.075   6.714  1.00 19.59           N  
ATOM   4010  CA  GLU H 278      -1.971   4.089   5.876  1.00 18.58           C  
ATOM   4011  C   GLU H 278      -0.954   3.480   4.912  1.00 21.82           C  
ATOM   4012  O   GLU H 278       0.072   2.933   5.332  1.00 26.18           O  
ATOM   4013  CB  GLU H 278      -1.294   5.137   6.744  1.00 19.64           C  
ATOM   4014  CG  GLU H 278      -0.953   6.400   5.978  1.00 20.83           C  
ATOM   4015  CD  GLU H 278      -0.151   7.383   6.791  1.00 22.18           C  
ATOM   4016  OE1 GLU H 278       0.735   6.959   7.556  1.00 18.16           O  
ATOM   4017  OE2 GLU H 278      -0.403   8.591   6.651  1.00 25.03           O1-
ATOM   4018  N   GLY H 279      -1.203   3.636   3.616  1.00 23.93           N  
ATOM   4019  CA  GLY H 279      -0.341   3.047   2.622  1.00 15.19           C  
ATOM   4020  C   GLY H 279      -0.415   1.545   2.549  1.00 22.16           C  
ATOM   4021  O   GLY H 279       0.300   0.942   1.742  1.00 35.56           O  
ATOM   4022  N   VAL H 280      -1.229   0.911   3.389  1.00 25.56           N  
ATOM   4023  CA  VAL H 280      -1.394  -0.534   3.351  1.00 19.94           C  
ATOM   4024  C   VAL H 280      -2.870  -0.920   3.294  1.00 21.53           C  
ATOM   4025  O   VAL H 280      -3.233  -1.946   2.710  1.00 24.53           O  
ATOM   4026  CB  VAL H 280      -0.679  -1.160   4.561  1.00 22.06           C  
ATOM   4027  CG1 VAL H 280       0.747  -0.655   4.627  1.00 24.68           C  
ATOM   4028  CG2 VAL H 280      -1.378  -0.809   5.831  1.00 23.36           C  
ATOM   4029  N   GLY H 281      -3.740  -0.096   3.864  1.00 25.55           N  
ATOM   4030  CA  GLY H 281      -5.165  -0.357   3.782  1.00 24.69           C  
ATOM   4031  C   GLY H 281      -5.709  -1.241   4.888  1.00 21.08           C  
ATOM   4032  O   GLY H 281      -5.098  -1.473   5.931  1.00 20.41           O  
ATOM   4033  N   ALA H 282      -6.903  -1.750   4.629  1.00 16.77           N  
ATOM   4034  CA  ALA H 282      -7.607  -2.569   5.599  1.00 23.20           C  
ATOM   4035  C   ALA H 282      -7.029  -3.983   5.680  1.00 26.29           C  
ATOM   4036  O   ALA H 282      -6.399  -4.498   4.746  1.00 19.86           O  
ATOM   4037  CB  ALA H 282      -9.089  -2.656   5.247  1.00 20.91           C  
ATOM   4038  N   GLY H 283      -7.262  -4.610   6.822  1.00 25.06           N  
ATOM   4039  CA  GLY H 283      -7.012  -6.028   6.978  1.00 20.37           C  
ATOM   4040  C   GLY H 283      -6.725  -6.386   8.420  1.00 21.78           C  
ATOM   4041  O   GLY H 283      -6.612  -5.533   9.295  1.00 20.52           O  
ATOM   4042  N   ALA H 284      -6.608  -7.693   8.642  1.00 23.14           N  
ATOM   4043  CA  ALA H 284      -6.131  -8.272   9.896  1.00 22.86           C  
ATOM   4044  C   ALA H 284      -4.609  -8.137   9.944  1.00 20.59           C  
ATOM   4045  O   ALA H 284      -3.885  -8.869   9.272  1.00 32.65           O  
ATOM   4046  CB  ALA H 284      -6.580  -9.727   9.999  1.00 24.02           C  
ATOM   4047  N   TRP H 285      -4.119  -7.198  10.739  1.00 25.38           N  
ATOM   4048  CA  TRP H 285      -2.705  -6.835  10.785  1.00 22.86           C  
ATOM   4049  C   TRP H 285      -2.111  -7.380  12.079  1.00 20.82           C  
ATOM   4050  O   TRP H 285      -2.521  -6.968  13.165  1.00 22.93           O  
ATOM   4051  CB  TRP H 285      -2.546  -5.316  10.721  1.00 23.68           C  
ATOM   4052  CG  TRP H 285      -2.871  -4.730   9.399  1.00 18.58           C  
ATOM   4053  CD1 TRP H 285      -3.914  -3.912   9.104  1.00 22.09           C  
ATOM   4054  CD2 TRP H 285      -2.137  -4.904   8.182  1.00 22.09           C  
ATOM   4055  CE2 TRP H 285      -2.797  -4.160   7.189  1.00 23.94           C  
ATOM   4056  CE3 TRP H 285      -0.975  -5.612   7.837  1.00 27.82           C  
ATOM   4057  NE1 TRP H 285      -3.883  -3.565   7.777  1.00 25.10           N  
ATOM   4058  CZ2 TRP H 285      -2.347  -4.112   5.871  1.00 20.60           C  
ATOM   4059  CZ3 TRP H 285      -0.524  -5.553   6.527  1.00 22.24           C  
ATOM   4060  CH2 TRP H 285      -1.215  -4.814   5.562  1.00 24.70           C  
ATOM   4061  N   MET H 286      -1.152  -8.296  11.966  1.00 21.87           N  
ATOM   4062  CA  MET H 286      -0.580  -8.943  13.140  1.00 17.33           C  
ATOM   4063  C   MET H 286       0.364  -8.025  13.892  1.00 19.70           C  
ATOM   4064  O   MET H 286       1.271  -7.438  13.300  1.00 27.29           O  
ATOM   4065  CB  MET H 286       0.188 -10.193  12.750  1.00 18.15           C  
ATOM   4066  CG  MET H 286      -0.527 -11.501  12.949  1.00 25.16           C  
ATOM   4067  SD  MET H 286       0.646 -12.819  12.559  1.00 33.34           S  
ATOM   4068  CE  MET H 286       0.505 -12.736  10.787  1.00 23.70           C  
ATOM   4069  N   TYR H 287       0.182  -7.934  15.205  1.00 21.16           N  
ATOM   4070  CA  TYR H 287       1.208  -7.408  16.091  1.00 17.69           C  
ATOM   4071  C   TYR H 287       1.649  -8.549  17.000  1.00 21.25           C  
ATOM   4072  O   TYR H 287       0.822  -9.365  17.422  1.00 23.43           O  
ATOM   4073  CB  TYR H 287       0.709  -6.182  16.910  1.00 22.47           C  
ATOM   4074  CG  TYR H 287      -0.122  -6.507  18.142  1.00 18.72           C  
ATOM   4075  CD1 TYR H 287       0.481  -6.706  19.372  1.00 17.31           C  
ATOM   4076  CD2 TYR H 287      -1.499  -6.595  18.072  1.00 15.48           C  
ATOM   4077  CE1 TYR H 287      -0.264  -7.008  20.494  1.00 17.41           C  
ATOM   4078  CE2 TYR H 287      -2.251  -6.897  19.177  1.00 18.74           C  
ATOM   4079  CZ  TYR H 287      -1.633  -7.102  20.396  1.00 19.70           C  
ATOM   4080  OH  TYR H 287      -2.387  -7.391  21.518  1.00 16.50           O  
ATOM   4081  N   HIS H 288       2.952  -8.624  17.275  1.00 15.97           N  
ATOM   4082  CA  HIS H 288       3.477  -9.663  18.140  1.00 13.82           C  
ATOM   4083  C   HIS H 288       4.873  -9.293  18.620  1.00 19.42           C  
ATOM   4084  O   HIS H 288       5.591  -8.529  17.966  1.00 15.95           O  
ATOM   4085  CB  HIS H 288       3.526 -11.021  17.431  1.00 16.30           C  
ATOM   4086  CG  HIS H 288       4.259 -10.999  16.124  1.00 18.60           C  
ATOM   4087  CD2 HIS H 288       3.802 -10.892  14.854  1.00 15.59           C  
ATOM   4088  ND1 HIS H 288       5.629 -11.099  16.029  1.00 17.87           N  
ATOM   4089  CE1 HIS H 288       5.981 -11.047  14.757  1.00 13.08           C  
ATOM   4090  NE2 HIS H 288       4.890 -10.924  14.026  1.00 12.91           N  
ATOM   4091  N   CYS H 289       5.240  -9.859  19.774  1.00 14.91           N  
ATOM   4092  CA  CYS H 289       6.642  -9.973  20.147  1.00 14.28           C  
ATOM   4093  C   CYS H 289       7.398 -10.747  19.078  1.00 14.86           C  
ATOM   4094  O   CYS H 289       6.872 -11.683  18.471  1.00 14.09           O  
ATOM   4095  CB  CYS H 289       6.790 -10.679  21.494  1.00 12.78           C  
ATOM   4096  SG  CYS H 289       8.495 -10.997  21.936  1.00 14.77           S  
ATOM   4097  N   HIS H 290       8.634 -10.354  18.816  1.00 13.61           N  
ATOM   4098  CA  HIS H 290       9.297 -11.043  17.730  1.00 13.66           C  
ATOM   4099  C   HIS H 290      10.279 -12.116  18.175  1.00 14.80           C  
ATOM   4100  O   HIS H 290      10.644 -12.958  17.343  1.00 13.97           O  
ATOM   4101  CB  HIS H 290       9.977 -10.055  16.789  1.00 13.64           C  
ATOM   4102  CG  HIS H 290       9.907 -10.480  15.359  1.00 12.37           C  
ATOM   4103  CD2 HIS H 290       9.382  -9.874  14.270  1.00 15.67           C  
ATOM   4104  ND1 HIS H 290      10.433 -11.673  14.915  1.00 17.48           N  
ATOM   4105  CE1 HIS H 290      10.238 -11.780  13.614  1.00 13.08           C  
ATOM   4106  NE2 HIS H 290       9.611 -10.698  13.198  1.00 11.18           N  
ATOM   4107  N   VAL H 291      10.688 -12.147  19.450  1.00 10.97           N  
ATOM   4108  CA  VAL H 291      11.340 -13.351  19.939  1.00 11.10           C  
ATOM   4109  C   VAL H 291      10.482 -14.549  19.571  1.00 14.01           C  
ATOM   4110  O   VAL H 291       9.287 -14.593  19.880  1.00 13.69           O  
ATOM   4111  CB  VAL H 291      11.573 -13.273  21.451  1.00 10.25           C  
ATOM   4112  CG1 VAL H 291      12.400 -14.456  21.890  1.00  9.85           C  
ATOM   4113  CG2 VAL H 291      12.197 -11.947  21.818  1.00  6.81           C  
ATOM   4114  N   GLN H 292      11.084 -15.519  18.872  1.00 16.41           N  
ATOM   4115  CA  GLN H 292      10.273 -16.467  18.109  1.00 15.12           C  
ATOM   4116  C   GLN H 292       9.467 -17.389  19.009  1.00 17.86           C  
ATOM   4117  O   GLN H 292       8.337 -17.755  18.673  1.00 18.12           O  
ATOM   4118  CB  GLN H 292      11.152 -17.292  17.174  1.00 15.71           C  
ATOM   4119  CG  GLN H 292      11.868 -16.458  16.146  1.00 17.99           C  
ATOM   4120  CD  GLN H 292      10.931 -15.900  15.107  1.00 16.30           C  
ATOM   4121  NE2 GLN H 292      11.292 -14.763  14.560  1.00 15.28           N  
ATOM   4122  OE1 GLN H 292       9.883 -16.473  14.821  1.00 14.29           O  
ATOM   4123  N   SER H 293      10.045 -17.823  20.126  1.00 17.15           N  
ATOM   4124  CA  SER H 293       9.298 -18.700  21.015  1.00 16.32           C  
ATOM   4125  C   SER H 293       8.178 -17.946  21.706  1.00 14.72           C  
ATOM   4126  O   SER H 293       7.140 -18.534  22.020  1.00 16.33           O  
ATOM   4127  CB  SER H 293      10.229 -19.335  22.049  1.00 18.45           C  
ATOM   4128  OG  SER H 293      10.936 -18.349  22.770  1.00 15.10           O  
ATOM   4129  N   HIS H 294       8.367 -16.641  21.921  1.00 20.92           N  
ATOM   4130  CA  HIS H 294       7.336 -15.811  22.532  1.00 13.70           C  
ATOM   4131  C   HIS H 294       6.106 -15.727  21.648  1.00 16.26           C  
ATOM   4132  O   HIS H 294       4.986 -15.955  22.111  1.00 21.57           O  
ATOM   4133  CB  HIS H 294       7.890 -14.431  22.813  1.00 15.34           C  
ATOM   4134  CG  HIS H 294       8.935 -14.416  23.877  1.00 10.08           C  
ATOM   4135  CD2 HIS H 294       9.552 -15.425  24.533  1.00 11.30           C  
ATOM   4136  ND1 HIS H 294       9.442 -13.252  24.401  1.00 10.90           N  
ATOM   4137  CE1 HIS H 294      10.337 -13.542  25.329  1.00 11.89           C  
ATOM   4138  NE2 HIS H 294      10.418 -14.854  25.431  1.00  9.68           N  
ATOM   4139  N   SER H 295       6.283 -15.425  20.365  1.00 15.81           N  
ATOM   4140  CA  SER H 295       5.134 -15.475  19.479  1.00 15.07           C  
ATOM   4141  C   SER H 295       4.578 -16.885  19.397  1.00 14.98           C  
ATOM   4142  O   SER H 295       3.363 -17.086  19.456  1.00 12.34           O  
ATOM   4143  CB  SER H 295       5.495 -14.960  18.093  1.00 17.22           C  
ATOM   4144  OG  SER H 295       6.633 -15.603  17.567  1.00 18.99           O  
ATOM   4145  N   ASP H 296       5.455 -17.883  19.296  1.00 22.42           N  
ATOM   4146  CA  ASP H 296       4.976 -19.246  19.132  1.00 19.73           C  
ATOM   4147  C   ASP H 296       4.156 -19.695  20.327  1.00 19.87           C  
ATOM   4148  O   ASP H 296       3.354 -20.627  20.205  1.00 26.05           O  
ATOM   4149  CB  ASP H 296       6.145 -20.204  18.881  1.00 18.89           C  
ATOM   4150  CG  ASP H 296       6.791 -20.002  17.518  1.00 18.06           C  
ATOM   4151  OD1 ASP H 296       6.215 -19.284  16.676  1.00 15.57           O  
ATOM   4152  OD2 ASP H 296       7.878 -20.574  17.283  1.00 16.57           O1-
ATOM   4153  N   MET H 297       4.300 -19.019  21.457  1.00 17.81           N  
ATOM   4154  CA  MET H 297       3.646 -19.402  22.698  1.00 21.55           C  
ATOM   4155  C   MET H 297       2.620 -18.372  23.167  1.00 26.96           C  
ATOM   4156  O   MET H 297       2.387 -18.226  24.372  1.00 25.69           O  
ATOM   4157  CB  MET H 297       4.694 -19.645  23.777  1.00 19.44           C  
ATOM   4158  CG  MET H 297       5.365 -20.983  23.630  1.00 24.21           C  
ATOM   4159  SD  MET H 297       6.385 -21.441  25.029  1.00 20.55           S  
ATOM   4160  CE  MET H 297       8.039 -20.925  24.561  1.00 14.06           C  
ATOM   4161  N   GLY H 298       2.015 -17.633  22.232  1.00 23.14           N  
ATOM   4162  CA  GLY H 298       0.843 -16.840  22.518  1.00 23.18           C  
ATOM   4163  C   GLY H 298       1.006 -15.335  22.485  1.00 21.02           C  
ATOM   4164  O   GLY H 298      -0.014 -14.638  22.515  1.00 20.53           O  
ATOM   4165  N   MET H 299       2.231 -14.797  22.451  1.00 14.47           N  
ATOM   4166  CA  MET H 299       2.399 -13.339  22.496  1.00 17.68           C  
ATOM   4167  C   MET H 299       2.153 -12.728  21.115  1.00 18.67           C  
ATOM   4168  O   MET H 299       3.044 -12.153  20.484  1.00 19.08           O  
ATOM   4169  CB  MET H 299       3.773 -12.951  23.028  1.00 17.13           C  
ATOM   4170  CG  MET H 299       3.941 -13.208  24.503  1.00 11.98           C  
ATOM   4171  SD  MET H 299       5.365 -12.398  25.176  1.00 17.48           S  
ATOM   4172  CE  MET H 299       4.795 -10.779  25.606  1.00 12.44           C  
ATOM   4173  N   VAL H 300       0.895 -12.852  20.662  1.00 20.72           N  
ATOM   4174  CA  VAL H 300       0.426 -12.365  19.365  1.00 26.85           C  
ATOM   4175  C   VAL H 300      -0.990 -11.797  19.510  1.00 21.43           C  
ATOM   4176  O   VAL H 300      -1.798 -12.278  20.310  1.00 18.53           O  
ATOM   4177  CB  VAL H 300       0.455 -13.483  18.282  1.00 20.85           C  
ATOM   4178  CG1 VAL H 300       0.277 -12.916  16.868  1.00 21.45           C  
ATOM   4179  CG2 VAL H 300       1.743 -14.279  18.355  1.00 21.16           C  
ATOM   4180  N   GLY H 301      -1.287 -10.768  18.713  1.00 21.84           N  
ATOM   4181  CA  GLY H 301      -2.614 -10.197  18.606  1.00 22.58           C  
ATOM   4182  C   GLY H 301      -2.855  -9.645  17.214  1.00 19.93           C  
ATOM   4183  O   GLY H 301      -1.972  -9.676  16.353  1.00 22.53           O  
ATOM   4184  N   LEU H 302      -4.064  -9.117  17.005  1.00 24.90           N  
ATOM   4185  CA  LEU H 302      -4.507  -8.572  15.720  1.00 18.77           C  
ATOM   4186  C   LEU H 302      -4.881  -7.102  15.849  1.00 23.69           C  
ATOM   4187  O   LEU H 302      -5.603  -6.712  16.775  1.00 22.08           O  
ATOM   4188  CB  LEU H 302      -5.715  -9.328  15.188  1.00 14.69           C  
ATOM   4189  CG  LEU H 302      -5.398 -10.719  14.696  1.00 16.82           C  
ATOM   4190  CD1 LEU H 302      -6.602 -11.403  14.095  1.00 19.84           C  
ATOM   4191  CD2 LEU H 302      -4.284 -10.602  13.696  1.00 25.14           C  
ATOM   4192  N   PHE H 303      -4.415  -6.292  14.904  1.00 22.05           N  
ATOM   4193  CA  PHE H 303      -4.858  -4.910  14.765  1.00 19.58           C  
ATOM   4194  C   PHE H 303      -5.824  -4.855  13.580  1.00 19.81           C  
ATOM   4195  O   PHE H 303      -5.421  -4.622  12.447  1.00 20.50           O  
ATOM   4196  CB  PHE H 303      -3.657  -3.997  14.583  1.00 21.08           C  
ATOM   4197  CG  PHE H 303      -4.012  -2.587  14.248  1.00 24.47           C  
ATOM   4198  CD1 PHE H 303      -5.099  -1.964  14.864  1.00 22.05           C  
ATOM   4199  CD2 PHE H 303      -3.254  -1.872  13.331  1.00 16.97           C  
ATOM   4200  CE1 PHE H 303      -5.421  -0.657  14.568  1.00 19.22           C  
ATOM   4201  CE2 PHE H 303      -3.568  -0.575  13.023  1.00 18.96           C  
ATOM   4202  CZ  PHE H 303      -4.663   0.042  13.642  1.00 23.23           C  
ATOM   4203  N   LEU H 304      -7.119  -5.067  13.853  1.00 24.55           N  
ATOM   4204  CA  LEU H 304      -8.139  -5.226  12.808  1.00 26.11           C  
ATOM   4205  C   LEU H 304      -8.565  -3.878  12.238  1.00 20.04           C  
ATOM   4206  O   LEU H 304      -9.312  -3.134  12.877  1.00 21.56           O  
ATOM   4207  CB  LEU H 304      -9.355  -5.960  13.359  1.00 16.25           C  
ATOM   4208  CG  LEU H 304      -8.943  -7.221  14.087  1.00 18.79           C  
ATOM   4209  CD1 LEU H 304     -10.046  -7.625  15.026  1.00 16.36           C  
ATOM   4210  CD2 LEU H 304      -8.615  -8.298  13.066  1.00 16.62           C  
ATOM   4211  N   VAL H 305      -8.113  -3.571  11.030  1.00 24.72           N  
ATOM   4212  CA  VAL H 305      -8.477  -2.331  10.362  1.00 18.34           C  
ATOM   4213  C   VAL H 305      -9.578  -2.635   9.354  1.00 19.92           C  
ATOM   4214  O   VAL H 305      -9.387  -3.402   8.406  1.00 19.73           O  
ATOM   4215  CB  VAL H 305      -7.259  -1.666   9.716  1.00 17.17           C  
ATOM   4216  CG1 VAL H 305      -7.680  -0.432   8.969  1.00 18.51           C  
ATOM   4217  CG2 VAL H 305      -6.288  -1.273  10.795  1.00 14.95           C  
ATOM   4218  N   LYS H 306     -10.742  -2.048   9.588  1.00 23.23           N  
ATOM   4219  CA  LYS H 306     -11.892  -2.204   8.720  1.00 25.42           C  
ATOM   4220  C   LYS H 306     -11.828  -1.228   7.540  1.00 22.96           C  
ATOM   4221  O   LYS H 306     -11.123  -0.215   7.553  1.00 22.54           O  
ATOM   4222  CB  LYS H 306     -13.177  -2.017   9.535  1.00 22.34           C  
ATOM   4223  CG  LYS H 306     -13.404  -3.127  10.565  1.00 18.52           C  
ATOM   4224  CD  LYS H 306     -14.192  -2.664  11.774  1.00 16.04           C  
ATOM   4225  CE  LYS H 306     -13.508  -1.528  12.486  1.00 27.09           C  
ATOM   4226  NZ  LYS H 306     -14.264  -1.035  13.683  1.00 26.94           N1+
ATOM   4227  N   LYS H 307     -12.560  -1.568   6.494  1.00 27.14           N  
ATOM   4228  CA  LYS H 307     -12.819  -0.612   5.451  1.00 24.85           C  
ATOM   4229  C   LYS H 307     -13.793   0.425   5.995  1.00 26.96           C  
ATOM   4230  O   LYS H 307     -14.268   0.308   7.125  1.00 28.06           O  
ATOM   4231  CB  LYS H 307     -13.362  -1.323   4.220  1.00 21.94           C  
ATOM   4232  CG  LYS H 307     -12.317  -2.099   3.507  1.00 19.46           C  
ATOM   4233  CD  LYS H 307     -12.920  -3.098   2.537  1.00 27.45           C  
ATOM   4234  CE  LYS H 307     -13.764  -2.401   1.486  1.00 41.77           C  
ATOM   4235  NZ  LYS H 307     -12.932  -1.614   0.537  1.00 45.92           N1+
ATOM   4236  N   PRO H 308     -14.069   1.485   5.236  1.00 27.28           N  
ATOM   4237  CA  PRO H 308     -15.204   2.344   5.585  1.00 22.24           C  
ATOM   4238  C   PRO H 308     -16.484   1.577   5.897  1.00 22.01           C  
ATOM   4239  O   PRO H 308     -17.196   1.935   6.845  1.00 24.53           O  
ATOM   4240  CB  PRO H 308     -15.353   3.218   4.338  1.00 24.72           C  
ATOM   4241  CG  PRO H 308     -14.005   3.273   3.746  1.00 27.59           C  
ATOM   4242  CD  PRO H 308     -13.203   2.107   4.224  1.00 25.04           C  
ATOM   4243  N   ASP H 309     -16.782   0.515   5.155  1.00 23.51           N  
ATOM   4244  CA  ASP H 309     -18.028  -0.207   5.346  1.00 21.81           C  
ATOM   4245  C   ASP H 309     -17.969  -1.237   6.488  1.00 22.21           C  
ATOM   4246  O   ASP H 309     -18.784  -2.162   6.507  1.00 21.47           O  
ATOM   4247  CB  ASP H 309     -18.452  -0.884   4.041  1.00 23.91           C  
ATOM   4248  CG  ASP H 309     -17.422  -1.874   3.513  1.00 28.14           C  
ATOM   4249  OD1 ASP H 309     -16.514  -2.267   4.277  1.00 28.42           O  
ATOM   4250  OD2 ASP H 309     -17.545  -2.282   2.336  1.00 24.41           O1-
ATOM   4251  N   GLY H 310     -17.027  -1.105   7.420  1.00 22.07           N  
ATOM   4252  CA  GLY H 310     -16.962  -1.966   8.586  1.00 21.25           C  
ATOM   4253  C   GLY H 310     -16.548  -3.399   8.337  1.00 25.39           C  
ATOM   4254  O   GLY H 310     -16.723  -4.245   9.219  1.00 25.20           O  
ATOM   4255  N   THR H 311     -16.004  -3.706   7.167  1.00 24.14           N  
ATOM   4256  CA  THR H 311     -15.608  -5.059   6.828  1.00 19.12           C  
ATOM   4257  C   THR H 311     -14.087  -5.172   6.802  1.00 22.09           C  
ATOM   4258  O   THR H 311     -13.365  -4.191   6.603  1.00 20.67           O  
ATOM   4259  CB  THR H 311     -16.184  -5.463   5.473  1.00 21.94           C  
ATOM   4260  CG2 THR H 311     -17.673  -5.571   5.542  1.00 18.20           C  
ATOM   4261  OG1 THR H 311     -15.852  -4.465   4.514  1.00 26.12           O  
ATOM   4262  N   ILE H 312     -13.605  -6.386   7.013  1.00 22.56           N  
ATOM   4263  CA  ILE H 312     -12.179  -6.635   7.151  1.00 20.15           C  
ATOM   4264  C   ILE H 312     -11.823  -7.618   6.054  1.00 26.14           C  
ATOM   4265  O   ILE H 312     -12.235  -8.784   6.112  1.00 28.33           O  
ATOM   4266  CB  ILE H 312     -11.813  -7.175   8.545  1.00 20.00           C  
ATOM   4267  CG1 ILE H 312     -12.655  -6.492   9.632  1.00 20.74           C  
ATOM   4268  CG2 ILE H 312     -10.309  -7.040   8.804  1.00 21.90           C  
ATOM   4269  CD1 ILE H 312     -12.369  -6.945  11.057  1.00 17.15           C  
ATOM   4270  N   PRO H 313     -11.115  -7.165   5.016  1.00 23.08           N  
ATOM   4271  CA  PRO H 313     -10.646  -8.060   3.955  1.00 24.90           C  
ATOM   4272  C   PRO H 313      -9.983  -9.337   4.446  1.00 24.26           C  
ATOM   4273  O   PRO H 313      -8.952  -9.294   5.122  1.00 24.94           O  
ATOM   4274  CB  PRO H 313      -9.632  -7.192   3.200  1.00 27.59           C  
ATOM   4275  CG  PRO H 313      -9.745  -5.812   3.767  1.00 19.73           C  
ATOM   4276  CD  PRO H 313     -10.904  -5.756   4.676  1.00 20.18           C  
ATOM   4277  N   GLY H 314     -10.550 -10.477   4.057  1.00 30.30           N  
ATOM   4278  CA  GLY H 314      -9.963 -11.774   4.319  1.00 30.20           C  
ATOM   4279  C   GLY H 314      -9.796 -12.047   5.796  1.00 31.67           C  
ATOM   4280  O   GLY H 314      -8.673 -12.124   6.304  1.00 41.53           O  
ATOM   4281  N   TYR H 315     -10.908 -12.192   6.502  1.00 29.93           N  
ATOM   4282  CA  TYR H 315     -10.840 -12.310   7.950  1.00 33.90           C  
ATOM   4283  C   TYR H 315     -12.137 -12.906   8.470  1.00 39.03           C  
ATOM   4284  O   TYR H 315     -13.197 -12.286   8.339  1.00 34.59           O  
ATOM   4285  CB  TYR H 315     -10.578 -10.947   8.578  1.00 29.44           C  
ATOM   4286  CG  TYR H 315     -10.489 -11.015  10.074  1.00 32.71           C  
ATOM   4287  CD1 TYR H 315      -9.502 -11.780  10.693  1.00 37.31           C  
ATOM   4288  CD2 TYR H 315     -11.399 -10.350  10.867  1.00 24.99           C  
ATOM   4289  CE1 TYR H 315      -9.427 -11.866  12.062  1.00 31.54           C  
ATOM   4290  CE2 TYR H 315     -11.327 -10.424  12.234  1.00 30.80           C  
ATOM   4291  CZ  TYR H 315     -10.342 -11.182  12.830  1.00 30.43           C  
ATOM   4292  OH  TYR H 315     -10.276 -11.250  14.204  1.00 24.20           O  
ATOM   4293  N   ASP H 316     -12.047 -14.094   9.080  1.00 45.33           N  
ATOM   4294  CA  ASP H 316     -13.186 -14.797   9.650  1.00 40.76           C  
ATOM   4295  C   ASP H 316     -13.513 -14.230  11.026  1.00 45.49           C  
ATOM   4296  O   ASP H 316     -12.744 -14.423  11.975  1.00 49.55           O  
ATOM   4297  CB  ASP H 316     -12.919 -16.305   9.736  1.00 45.08           C  
ATOM   4298  CG  ASP H 316     -11.622 -16.650  10.468  1.00 52.96           C  
ATOM   4299  OD1 ASP H 316     -10.521 -16.398   9.930  1.00 46.81           O  
ATOM   4300  OD2 ASP H 316     -11.709 -17.185  11.592  1.00 59.97           O1-
ATOM   4301  N   PRO H 317     -14.645 -13.513  11.170  1.00 57.41           N  
ATOM   4302  CA  PRO H 317     -15.146 -12.887  12.398  1.00 43.31           C  
ATOM   4303  C   PRO H 317     -14.920 -13.723  13.646  1.00 44.55           C  
ATOM   4304  O   PRO H 317     -15.252 -13.251  14.726  1.00 53.24           O  
ATOM   4305  CB  PRO H 317     -16.638 -12.750  12.117  1.00 48.88           C  
ATOM   4306  CG  PRO H 317     -16.704 -12.518  10.663  1.00 53.74           C  
ATOM   4307  CD  PRO H 317     -15.577 -13.307  10.047  1.00 60.49           C  
TER   
HETATM 4308 CU    CU H 401       8.569 -11.606  24.053  1.00 19.42          CU  
HETATM 4309 CU    CU H 402       5.099 -11.391  12.152  0.96 30.82          CU  
HETATM 4310 CU    CU H 403       6.460  -8.086  10.027  0.54 18.53          CU  
HETATM 4311 CU    CU H 404       9.100   1.092  38.532  1.00 30.61          CU  
ATOM   4312  N   GLY I  41      32.310  24.753  35.145  1.00 33.93           N  
ATOM   4313  CA  GLY I  41      31.260  25.339  34.327  1.00 37.05           C  
ATOM   4314  C   GLY I  41      31.075  24.737  32.938  1.00 31.25           C  
ATOM   4315  O   GLY I  41      30.132  23.978  32.694  1.00 25.78           O  
ATOM   4316  N   ALA I  42      31.970  25.096  32.023  1.00 35.04           N  
ATOM   4317  CA  ALA I  42      31.939  24.608  30.656  1.00 27.12           C  
ATOM   4318  C   ALA I  42      33.235  23.873  30.351  1.00 33.50           C  
ATOM   4319  O   ALA I  42      34.242  24.041  31.045  1.00 30.85           O  
ATOM   4320  CB  ALA I  42      31.732  25.752  29.661  1.00 28.05           C  
ATOM   4321  N   ALA I  43      33.188  23.025  29.295  1.00 33.63           N  
ATOM   4322  CA  ALA I  43      34.325  22.227  28.869  1.00 27.25           C  
ATOM   4323  C   ALA I  43      35.053  22.943  27.753  1.00 40.24           C  
ATOM   4324  O   ALA I  43      34.429  23.345  26.757  1.00 39.48           O  
ATOM   4325  CB  ALA I  43      33.896  20.841  28.400  1.00 22.75           C  
ATOM   4326  N   PRO I  44      36.354  23.134  27.913  1.00 38.82           N  
ATOM   4327  CA  PRO I  44      37.149  23.760  26.866  1.00 33.00           C  
ATOM   4328  C   PRO I  44      37.562  22.745  25.822  1.00 40.35           C  
ATOM   4329  O   PRO I  44      37.676  21.545  26.085  1.00 38.63           O  
ATOM   4330  CB  PRO I  44      38.364  24.287  27.631  1.00 45.61           C  
ATOM   4331  CG  PRO I  44      38.530  23.296  28.753  1.00 31.35           C  
ATOM   4332  CD  PRO I  44      37.152  22.819  29.111  1.00 34.47           C  
ATOM   4333  N   ALA I  45      37.743  23.254  24.611  1.00 46.52           N  
ATOM   4334  CA  ALA I  45      38.321  22.479  23.531  1.00 45.02           C  
ATOM   4335  C   ALA I  45      39.641  21.890  23.982  1.00 38.40           C  
ATOM   4336  O   ALA I  45      40.409  22.538  24.689  1.00 44.45           O  
ATOM   4337  CB  ALA I  45      38.519  23.354  22.306  1.00 41.84           C  
ATOM   4338  N   GLY I  46      39.879  20.653  23.598  1.00 36.70           N  
ATOM   4339  CA  GLY I  46      41.063  19.947  23.985  1.00 35.19           C  
ATOM   4340  C   GLY I  46      42.235  20.273  23.100  1.00 38.71           C  
ATOM   4341  O   GLY I  46      42.315  21.342  22.480  1.00 44.06           O  
ATOM   4342  N   GLY I  47      43.142  19.312  23.017  1.00 41.18           N  
ATOM   4343  CA  GLY I  47      44.345  19.440  22.231  1.00 37.73           C  
ATOM   4344  C   GLY I  47      45.557  19.162  23.097  1.00 37.73           C  
ATOM   4345  O   GLY I  47      46.688  19.333  22.656  1.00 41.37           O  
ATOM   4346  N   GLU I  48      45.331  18.749  24.340  1.00 35.02           N  
ATOM   4347  CA  GLU I  48      46.413  18.498  25.278  1.00 38.32           C  
ATOM   4348  C   GLU I  48      46.896  17.066  25.196  1.00 40.44           C  
ATOM   4349  O   GLU I  48      46.103  16.140  25.054  1.00 39.75           O  
ATOM   4350  CB  GLU I  48      45.999  18.820  26.703  1.00 37.57           C  
ATOM   4351  CG  GLU I  48      46.746  19.993  27.321  1.00 42.28           C  
ATOM   4352  CD  GLU I  48      46.274  20.286  28.724  0.65 48.64           C  
ATOM   4353  OE1 GLU I  48      46.017  19.321  29.472  1.00 57.10           O  
ATOM   4354  OE2 GLU I  48      46.157  21.474  29.087  0.41 44.71           O1-
ATOM   4355  N   VAL I  49      48.205  16.882  25.327  1.00 40.35           N  
ATOM   4356  CA  VAL I  49      48.791  15.551  25.312  1.00 36.63           C  
ATOM   4357  C   VAL I  49      49.068  15.195  26.764  1.00 34.08           C  
ATOM   4358  O   VAL I  49      49.987  15.743  27.378  1.00 38.24           O  
ATOM   4359  CB  VAL I  49      50.056  15.483  24.455  1.00 38.04           C  
ATOM   4360  CG1 VAL I  49      50.566  14.047  24.404  1.00 27.02           C  
ATOM   4361  CG2 VAL I  49      49.774  15.996  23.053  1.00 46.41           C  
ATOM   4362  N   ARG I  50      48.261  14.295  27.319  1.00 35.16           N  
ATOM   4363  CA  ARG I  50      48.360  13.920  28.718  1.00 36.78           C  
ATOM   4364  C   ARG I  50      48.792  12.469  28.864  1.00 30.36           C  
ATOM   4365  O   ARG I  50      48.656  11.656  27.945  1.00 33.33           O  
ATOM   4366  CB  ARG I  50      47.032  14.138  29.458  1.00 44.21           C  
ATOM   4367  CG  ARG I  50      47.188  14.283  30.981  1.00 46.52           C  
ATOM   4368  CD  ARG I  50      46.122  13.487  31.737  1.00 45.19           C  
ATOM   4369  NE  ARG I  50      44.801  13.696  31.161  1.00 47.92           N  
ATOM   4370  CZ  ARG I  50      44.145  14.845  31.223  1.00 41.03           C  
ATOM   4371  NH1 ARG I  50      44.676  15.883  31.848  1.00 46.67           N1+
ATOM   4372  NH2 ARG I  50      42.951  14.950  30.670  1.00 48.30           N  
ATOM   4373  N   ARG I  51      49.320  12.170  30.052  1.00 32.12           N  
ATOM   4374  CA  ARG I  51      49.822  10.864  30.436  1.00 34.16           C  
ATOM   4375  C   ARG I  51      49.242  10.488  31.795  1.00 28.88           C  
ATOM   4376  O   ARG I  51      48.754  11.339  32.537  1.00 39.32           O  
ATOM   4377  CB  ARG I  51      51.361  10.851  30.500  1.00 42.44           C  
ATOM   4378  CG  ARG I  51      52.078  11.284  29.212  1.00 40.79           C  
ATOM   4379  CD  ARG I  51      53.513  10.766  29.163  1.00 47.76           C  
ATOM   4380  NE  ARG I  51      53.604   9.330  29.422  1.00 47.21           N  
ATOM   4381  CZ  ARG I  51      53.930   8.781  30.592  1.00 44.94           C  
ATOM   4382  NH1 ARG I  51      54.192   9.542  31.654  1.00 36.63           N1+
ATOM   4383  NH2 ARG I  51      53.986   7.459  30.698  1.00 40.32           N  
ATOM   4384  N   VAL I  52      49.285   9.192  32.108  1.00 32.17           N  
ATOM   4385  CA  VAL I  52      48.831   8.672  33.397  1.00 30.01           C  
ATOM   4386  C   VAL I  52      49.305   7.228  33.526  1.00 20.68           C  
ATOM   4387  O   VAL I  52      49.271   6.477  32.546  1.00 22.42           O  
ATOM   4388  CB  VAL I  52      47.295   8.778  33.528  1.00 24.58           C  
ATOM   4389  CG1 VAL I  52      46.607   8.172  32.302  1.00 25.57           C  
ATOM   4390  CG2 VAL I  52      46.804   8.110  34.800  1.00 26.35           C  
ATOM   4391  N   THR I  53      49.750   6.835  34.726  1.00 24.80           N  
ATOM   4392  CA  THR I  53      50.014   5.433  35.036  1.00 21.89           C  
ATOM   4393  C   THR I  53      48.701   4.729  35.327  1.00 18.29           C  
ATOM   4394  O   THR I  53      47.931   5.178  36.179  1.00 23.40           O  
ATOM   4395  CB  THR I  53      50.934   5.246  36.261  1.00 23.09           C  
ATOM   4396  CG2 THR I  53      52.314   5.844  36.074  1.00 26.51           C  
ATOM   4397  OG1 THR I  53      50.340   5.828  37.427  1.00 30.46           O  
ATOM   4398  N   LEU I  54      48.462   3.619  34.643  1.00 15.50           N  
ATOM   4399  CA  LEU I  54      47.475   2.634  35.050  1.00 19.67           C  
ATOM   4400  C   LEU I  54      48.181   1.362  35.495  1.00 18.37           C  
ATOM   4401  O   LEU I  54      49.230   1.010  34.965  1.00 21.63           O  
ATOM   4402  CB  LEU I  54      46.510   2.299  33.912  1.00 16.23           C  
ATOM   4403  CG  LEU I  54      45.094   1.898  34.337  1.00 15.73           C  
ATOM   4404  CD1 LEU I  54      44.278   3.107  34.766  1.00 13.44           C  
ATOM   4405  CD2 LEU I  54      44.407   1.149  33.201  1.00 18.62           C  
ATOM   4406  N   TYR I  55      47.588   0.667  36.460  1.00 21.00           N  
ATOM   4407  CA  TYR I  55      48.078  -0.615  36.946  1.00 18.31           C  
ATOM   4408  C   TYR I  55      46.942  -1.630  37.003  1.00 20.37           C  
ATOM   4409  O   TYR I  55      45.760  -1.283  36.973  1.00 25.49           O  
ATOM   4410  CB  TYR I  55      48.699  -0.488  38.331  1.00 18.65           C  
ATOM   4411  CG  TYR I  55      49.901   0.405  38.380  1.00 21.18           C  
ATOM   4412  CD1 TYR I  55      49.759   1.774  38.517  1.00 21.85           C  
ATOM   4413  CD2 TYR I  55      51.186  -0.125  38.312  1.00 22.46           C  
ATOM   4414  CE1 TYR I  55      50.859   2.600  38.573  1.00 22.45           C  
ATOM   4415  CE2 TYR I  55      52.290   0.686  38.352  1.00 22.81           C  
ATOM   4416  CZ  TYR I  55      52.118   2.054  38.484  1.00 29.22           C  
ATOM   4417  OH  TYR I  55      53.211   2.886  38.530  1.00 43.31           O  
ATOM   4418  N   ALA I  56      47.309  -2.896  37.128  1.00 25.29           N  
ATOM   4419  CA  ALA I  56      46.358  -3.989  37.284  1.00 22.54           C  
ATOM   4420  C   ALA I  56      46.802  -4.810  38.482  1.00 18.94           C  
ATOM   4421  O   ALA I  56      47.982  -5.149  38.574  1.00 17.87           O  
ATOM   4422  CB  ALA I  56      46.309  -4.857  36.024  1.00 19.48           C  
ATOM   4423  N   GLU I  57      45.884  -5.124  39.404  1.00 24.28           N  
ATOM   4424  CA  GLU I  57      46.340  -5.782  40.632  1.00 24.58           C  
ATOM   4425  C   GLU I  57      45.217  -6.502  41.362  1.00 19.68           C  
ATOM   4426  O   GLU I  57      44.036  -6.279  41.107  1.00 18.68           O  
ATOM   4427  CB  GLU I  57      46.982  -4.787  41.588  1.00 22.58           C  
ATOM   4428  CG  GLU I  57      45.984  -3.942  42.309  1.00 22.62           C  
ATOM   4429  CD  GLU I  57      46.610  -2.720  42.927  1.00 21.70           C  
ATOM   4430  OE1 GLU I  57      46.073  -2.240  43.937  1.00 24.77           O  
ATOM   4431  OE2 GLU I  57      47.634  -2.237  42.410  1.00 28.40           O1-
ATOM   4432  N   ARG I  58      45.632  -7.372  42.289  1.00 24.38           N  
ATOM   4433  CA  ARG I  58      44.731  -8.145  43.136  1.00 20.09           C  
ATOM   4434  C   ARG I  58      44.141  -7.278  44.237  1.00 22.21           C  
ATOM   4435  O   ARG I  58      44.870  -6.562  44.929  1.00 21.94           O  
ATOM   4436  CB  ARG I  58      45.479  -9.307  43.786  1.00 31.92           C  
ATOM   4437  CG  ARG I  58      45.124 -10.693  43.332  1.00 25.56           C  
ATOM   4438  CD  ARG I  58      46.243 -11.622  43.747  1.00 37.92           C  
ATOM   4439  NE  ARG I  58      47.549 -11.106  43.331  1.00 47.62           N  
ATOM   4440  CZ  ARG I  58      48.717 -11.622  43.707  1.00 53.82           C  
ATOM   4441  NH1 ARG I  58      49.852 -11.083  43.277  1.00 63.56           N1+
ATOM   4442  NH2 ARG I  58      48.752 -12.675  44.513  1.00 40.63           N  
ATOM   4443  N   LEU I  59      42.827  -7.372  44.418  1.00 23.42           N  
ATOM   4444  CA  LEU I  59      42.101  -6.683  45.477  1.00 21.43           C  
ATOM   4445  C   LEU I  59      41.448  -7.721  46.372  1.00 20.68           C  
ATOM   4446  O   LEU I  59      41.557  -8.924  46.136  1.00 23.76           O  
ATOM   4447  CB  LEU I  59      41.053  -5.724  44.907  1.00 21.11           C  
ATOM   4448  CG  LEU I  59      41.564  -4.378  44.433  1.00 15.40           C  
ATOM   4449  CD1 LEU I  59      40.410  -3.582  43.900  1.00 18.27           C  
ATOM   4450  CD2 LEU I  59      42.290  -3.662  45.568  1.00 15.19           C  
ATOM   4451  N   ALA I  60      40.759  -7.231  47.399  1.00 24.36           N  
ATOM   4452  CA  ALA I  60      40.184  -8.094  48.422  1.00 18.19           C  
ATOM   4453  C   ALA I  60      39.269  -9.151  47.813  1.00 32.95           C  
ATOM   4454  O   ALA I  60      38.450  -8.861  46.933  1.00 28.77           O  
ATOM   4455  CB  ALA I  60      39.416  -7.252  49.438  1.00 30.98           C  
ATOM   4456  N   GLY I  61      39.436 -10.392  48.272  1.00 32.19           N  
ATOM   4457  CA  GLY I  61      38.577 -11.486  47.866  1.00 33.27           C  
ATOM   4458  C   GLY I  61      38.677 -11.861  46.401  1.00 37.74           C  
ATOM   4459  O   GLY I  61      37.654 -12.027  45.729  1.00 39.06           O  
ATOM   4460  N   GLY I  62      39.907 -11.989  45.899  1.00 32.66           N  
ATOM   4461  CA  GLY I  62      40.164 -12.440  44.547  1.00 29.55           C  
ATOM   4462  C   GLY I  62      39.769 -11.497  43.430  1.00 27.58           C  
ATOM   4463  O   GLY I  62      39.941 -11.856  42.260  1.00 32.26           O  
ATOM   4464  N   GLN I  63      39.253 -10.312  43.738  1.00 28.25           N  
ATOM   4465  CA  GLN I  63      38.851  -9.362  42.713  1.00 24.78           C  
ATOM   4466  C   GLN I  63      40.064  -8.839  41.951  1.00 22.76           C  
ATOM   4467  O   GLN I  63      41.210  -8.957  42.386  1.00 26.84           O  
ATOM   4468  CB  GLN I  63      38.125  -8.173  43.329  1.00 23.99           C  
ATOM   4469  CG  GLN I  63      36.753  -8.436  43.855  1.00 30.92           C  
ATOM   4470  CD  GLN I  63      36.200  -7.229  44.580  1.00 37.66           C  
ATOM   4471  NE2 GLN I  63      34.907  -7.002  44.439  1.00 27.14           N  
ATOM   4472  OE1 GLN I  63      36.937  -6.499  45.250  1.00 41.93           O  
ATOM   4473  N   LEU I  64      39.786  -8.190  40.824  1.00 26.71           N  
ATOM   4474  CA  LEU I  64      40.794  -7.535  40.003  1.00 19.93           C  
ATOM   4475  C   LEU I  64      40.384  -6.085  39.766  1.00 17.18           C  
ATOM   4476  O   LEU I  64      39.204  -5.791  39.576  1.00 20.48           O  
ATOM   4477  CB  LEU I  64      40.957  -8.279  38.663  1.00 21.32           C  
ATOM   4478  CG  LEU I  64      41.416  -9.734  38.723  1.00 16.21           C  
ATOM   4479  CD1 LEU I  64      41.511 -10.316  37.335  1.00 23.58           C  
ATOM   4480  CD2 LEU I  64      42.753  -9.820  39.417  1.00 23.36           C  
ATOM   4481  N   GLY I  65      41.345  -5.174  39.793  1.00 16.47           N  
ATOM   4482  CA  GLY I  65      41.023  -3.776  39.584  1.00 16.21           C  
ATOM   4483  C   GLY I  65      42.159  -3.013  38.934  1.00 19.80           C  
ATOM   4484  O   GLY I  65      43.322  -3.426  38.979  1.00 20.63           O  
ATOM   4485  N   TYR I  66      41.801  -1.892  38.307  1.00 22.50           N  
ATOM   4486  CA  TYR I  66      42.791  -0.939  37.831  1.00 19.27           C  
ATOM   4487  C   TYR I  66      42.986   0.168  38.856  1.00 19.03           C  
ATOM   4488  O   TYR I  66      42.067   0.546  39.587  1.00 19.71           O  
ATOM   4489  CB  TYR I  66      42.414  -0.296  36.496  1.00 15.32           C  
ATOM   4490  CG  TYR I  66      42.282  -1.214  35.308  1.00 14.20           C  
ATOM   4491  CD1 TYR I  66      43.388  -1.735  34.664  1.00 17.80           C  
ATOM   4492  CD2 TYR I  66      41.040  -1.514  34.786  1.00 21.08           C  
ATOM   4493  CE1 TYR I  66      43.245  -2.557  33.541  1.00 11.00           C  
ATOM   4494  CE2 TYR I  66      40.900  -2.330  33.667  1.00 17.12           C  
ATOM   4495  CZ  TYR I  66      42.006  -2.847  33.062  1.00 12.31           C  
ATOM   4496  OH  TYR I  66      41.827  -3.649  31.959  1.00 20.74           O  
ATOM   4497  N   GLY I  67      44.206   0.698  38.888  1.00 21.28           N  
ATOM   4498  CA  GLY I  67      44.524   1.800  39.762  1.00 20.33           C  
ATOM   4499  C   GLY I  67      45.382   2.822  39.046  1.00 19.54           C  
ATOM   4500  O   GLY I  67      45.945   2.568  37.986  1.00 21.54           O  
ATOM   4501  N   LEU I  68      45.441   4.000  39.643  1.00 25.46           N  
ATOM   4502  CA  LEU I  68      46.359   5.016  39.174  1.00 21.40           C  
ATOM   4503  C   LEU I  68      47.734   4.822  39.778  1.00 23.68           C  
ATOM   4504  O   LEU I  68      48.730   5.244  39.187  1.00 21.47           O  
ATOM   4505  CB  LEU I  68      45.813   6.399  39.514  1.00 28.87           C  
ATOM   4506  CG  LEU I  68      44.494   6.650  38.799  1.00 23.96           C  
ATOM   4507  CD1 LEU I  68      43.960   8.029  39.128  1.00 24.84           C  
ATOM   4508  CD2 LEU I  68      44.704   6.460  37.290  1.00 21.90           C  
ATOM   4509  N   GLU I  69      47.798   4.200  40.954  1.00 22.76           N  
ATOM   4510  CA  GLU I  69      49.055   3.794  41.558  1.00 25.37           C  
ATOM   4511  C   GLU I  69      48.912   2.377  42.099  1.00 25.04           C  
ATOM   4512  O   GLU I  69      47.809   1.833  42.218  1.00 23.89           O  
ATOM   4513  CB  GLU I  69      49.489   4.758  42.667  1.00 23.88           C  
ATOM   4514  CG  GLU I  69      49.751   6.177  42.194  1.00 23.95           C  
ATOM   4515  CD  GLU I  69      51.133   6.345  41.591  0.96 30.33           C  
ATOM   4516  OE1 GLU I  69      52.122   6.289  42.354  0.57 27.53           O  
ATOM   4517  OE2 GLU I  69      51.231   6.549  40.366  0.94 28.35           O1-
ATOM   4518  N   LYS I  70      50.052   1.770  42.404  1.00 20.37           N  
ATOM   4519  CA  LYS I  70      50.037   0.449  43.003  1.00 23.02           C  
ATOM   4520  C   LYS I  70      49.341   0.522  44.356  1.00 22.84           C  
ATOM   4521  O   LYS I  70      49.654   1.386  45.183  1.00 24.66           O  
ATOM   4522  CB  LYS I  70      51.465  -0.083  43.136  1.00 21.89           C  
ATOM   4523  CG  LYS I  70      52.140  -0.422  41.804  1.00 22.84           C  
ATOM   4524  CD  LYS I  70      53.367  -1.310  42.022  1.00 20.69           C  
ATOM   4525  CE  LYS I  70      53.019  -2.797  41.993  1.00 27.57           C  
ATOM   4526  NZ  LYS I  70      54.092  -3.683  42.545  1.00 22.43           N1+
ATOM   4527  N   GLY I  71      48.356  -0.353  44.559  1.00 23.70           N  
ATOM   4528  CA  GLY I  71      47.613  -0.376  45.807  1.00 29.16           C  
ATOM   4529  C   GLY I  71      46.426   0.563  45.886  1.00 23.49           C  
ATOM   4530  O   GLY I  71      45.728   0.564  46.900  1.00 19.65           O  
ATOM   4531  N   LYS I  72      46.172   1.361  44.855  1.00 24.07           N  
ATOM   4532  CA  LYS I  72      45.007   2.232  44.827  1.00 25.90           C  
ATOM   4533  C   LYS I  72      43.902   1.701  43.906  1.00 29.15           C  
ATOM   4534  O   LYS I  72      43.037   2.475  43.482  1.00 22.51           O  
ATOM   4535  CB  LYS I  72      45.433   3.639  44.415  1.00 18.07           C  
ATOM   4536  CG  LYS I  72      46.732   4.092  45.055  1.00 20.04           C  
ATOM   4537  CD  LYS I  72      46.516   4.726  46.430  1.00 24.21           C  
ATOM   4538  CE  LYS I  72      47.602   5.751  46.737  1.00 25.72           C  
ATOM   4539  NZ  LYS I  72      47.283   6.654  47.866  1.00 18.65           N1+
ATOM   4540  N   ALA I  73      43.913   0.397  43.608  1.00 25.27           N  
ATOM   4541  CA  ALA I  73      42.969  -0.185  42.667  1.00 18.18           C  
ATOM   4542  C   ALA I  73      41.534  -0.048  43.168  1.00 24.71           C  
ATOM   4543  O   ALA I  73      41.269   0.215  44.343  1.00 28.96           O  
ATOM   4544  CB  ALA I  73      43.297  -1.648  42.419  1.00 17.55           C  
ATOM   4545  N   SER I  74      40.596  -0.213  42.243  1.00 27.66           N  
ATOM   4546  CA  SER I  74      39.194   0.016  42.560  1.00 24.46           C  
ATOM   4547  C   SER I  74      38.314  -0.622  41.497  1.00 25.00           C  
ATOM   4548  O   SER I  74      38.719  -0.824  40.348  1.00 24.39           O  
ATOM   4549  CB  SER I  74      38.883   1.508  42.682  1.00 23.86           C  
ATOM   4550  OG  SER I  74      38.957   2.142  41.422  1.00 29.75           O  
ATOM   4551  N   ILE I  75      37.101  -0.954  41.915  1.00 30.35           N  
ATOM   4552  CA  ILE I  75      36.068  -1.441  41.014  1.00 25.27           C  
ATOM   4553  C   ILE I  75      34.849  -0.560  41.261  1.00 27.05           C  
ATOM   4554  O   ILE I  75      34.329  -0.522  42.387  1.00 24.18           O  
ATOM   4555  CB  ILE I  75      35.773  -2.934  41.220  1.00 21.76           C  
ATOM   4556  CG1 ILE I  75      37.069  -3.719  41.341  1.00 26.16           C  
ATOM   4557  CG2 ILE I  75      35.053  -3.485  40.031  1.00 17.71           C  
ATOM   4558  CD1 ILE I  75      36.912  -4.978  42.092  1.00 24.65           C  
ATOM   4559  N   PRO I  76      34.410   0.222  40.260  1.00 24.75           N  
ATOM   4560  CA  PRO I  76      35.115   0.316  38.974  1.00 23.00           C  
ATOM   4561  C   PRO I  76      36.436   1.094  39.103  1.00 29.24           C  
ATOM   4562  O   PRO I  76      36.675   1.714  40.141  1.00 30.57           O  
ATOM   4563  CB  PRO I  76      34.118   1.056  38.073  1.00 22.63           C  
ATOM   4564  CG  PRO I  76      32.817   1.094  38.844  1.00 24.44           C  
ATOM   4565  CD  PRO I  76      33.206   1.061  40.280  1.00 21.23           C  
ATOM   4566  N   GLY I  77      37.290   1.035  38.084  1.00 29.96           N  
ATOM   4567  CA  GLY I  77      38.580   1.688  38.132  1.00 23.21           C  
ATOM   4568  C   GLY I  77      38.490   3.203  38.121  1.00 28.79           C  
ATOM   4569  O   GLY I  77      37.424   3.788  38.340  1.00 34.56           O  
ATOM   4570  N   PRO I  78      39.613   3.872  37.855  1.00 27.22           N  
ATOM   4571  CA  PRO I  78      39.626   5.336  37.936  1.00 23.35           C  
ATOM   4572  C   PRO I  78      38.870   5.994  36.785  1.00 28.22           C  
ATOM   4573  O   PRO I  78      38.962   5.586  35.623  1.00 24.90           O  
ATOM   4574  CB  PRO I  78      41.121   5.688  37.893  1.00 21.45           C  
ATOM   4575  CG  PRO I  78      41.859   4.379  37.999  1.00 18.44           C  
ATOM   4576  CD  PRO I  78      40.943   3.318  37.543  1.00 20.14           C  
ATOM   4577  N   LEU I  79      38.115   7.031  37.141  1.00 27.93           N  
ATOM   4578  CA  LEU I  79      37.442   7.884  36.175  1.00 29.00           C  
ATOM   4579  C   LEU I  79      38.461   8.664  35.349  1.00 29.74           C  
ATOM   4580  O   LEU I  79      39.296   9.395  35.890  1.00 29.98           O  
ATOM   4581  CB  LEU I  79      36.490   8.842  36.922  1.00 27.95           C  
ATOM   4582  CG  LEU I  79      35.864  10.103  36.290  1.00 29.12           C  
ATOM   4583  CD1 LEU I  79      35.232   9.830  34.923  1.00 26.62           C  
ATOM   4584  CD2 LEU I  79      34.849  10.778  37.244  1.00 17.21           C  
ATOM   4585  N   ILE I  80      38.375   8.515  34.029  1.00 35.43           N  
ATOM   4586  CA  ILE I  80      39.293   9.144  33.082  1.00 27.84           C  
ATOM   4587  C   ILE I  80      38.504  10.176  32.291  1.00 30.42           C  
ATOM   4588  O   ILE I  80      37.503   9.843  31.641  1.00 23.38           O  
ATOM   4589  CB  ILE I  80      39.967   8.101  32.165  1.00 24.40           C  
ATOM   4590  CG1 ILE I  80      41.023   7.324  32.956  1.00 19.00           C  
ATOM   4591  CG2 ILE I  80      40.562   8.733  30.900  1.00 19.57           C  
ATOM   4592  CD1 ILE I  80      41.309   5.995  32.406  1.00 20.10           C  
ATOM   4593  N   GLU I  81      38.947  11.429  32.365  1.00 27.39           N  
ATOM   4594  CA  GLU I  81      38.291  12.536  31.691  1.00 27.47           C  
ATOM   4595  C   GLU I  81      39.216  13.120  30.634  1.00 23.01           C  
ATOM   4596  O   GLU I  81      40.382  13.407  30.904  1.00 26.50           O  
ATOM   4597  CB  GLU I  81      37.873  13.620  32.695  1.00 36.86           C  
ATOM   4598  CG  GLU I  81      36.502  13.414  33.339  1.00 29.88           C  
ATOM   4599  CD  GLU I  81      36.150  14.526  34.310  0.36 33.90           C  
ATOM   4600  OE1 GLU I  81      35.324  15.389  33.949  1.00 40.51           O  
ATOM   4601  OE2 GLU I  81      36.698  14.538  35.435  1.00 33.22           O1-
ATOM   4602  N   LEU I  82      38.678  13.329  29.444  1.00 26.27           N  
ATOM   4603  CA  LEU I  82      39.413  13.940  28.353  1.00 21.92           C  
ATOM   4604  C   LEU I  82      38.463  14.873  27.613  1.00 30.03           C  
ATOM   4605  O   LEU I  82      37.245  14.664  27.617  1.00 30.58           O  
ATOM   4606  CB  LEU I  82      39.983  12.867  27.408  1.00 27.22           C  
ATOM   4607  CG  LEU I  82      40.925  11.826  28.028  1.00 27.51           C  
ATOM   4608  CD1 LEU I  82      40.773  10.511  27.332  1.00 21.51           C  
ATOM   4609  CD2 LEU I  82      42.385  12.289  27.983  1.00 26.66           C  
ATOM   4610  N   ASN I  83      39.016  15.923  27.012  1.00 29.93           N  
ATOM   4611  CA  ASN I  83      38.261  16.769  26.099  1.00 28.74           C  
ATOM   4612  C   ASN I  83      38.593  16.347  24.679  1.00 26.83           C  
ATOM   4613  O   ASN I  83      39.744  16.022  24.383  1.00 32.39           O  
ATOM   4614  CB  ASN I  83      38.581  18.253  26.296  1.00 25.28           C  
ATOM   4615  CG  ASN I  83      38.358  18.722  27.732  1.00 32.55           C  
ATOM   4616  ND2 ASN I  83      39.450  19.036  28.433  1.00 31.33           N  
ATOM   4617  OD1 ASN I  83      37.220  18.832  28.194  1.00 25.40           O  
ATOM   4618  N   GLU I  84      37.582  16.328  23.807  1.00 30.89           N  
ATOM   4619  CA  GLU I  84      37.806  15.954  22.411  1.00 32.77           C  
ATOM   4620  C   GLU I  84      39.004  16.693  21.827  1.00 35.34           C  
ATOM   4621  O   GLU I  84      39.106  17.919  21.927  1.00 38.75           O  
ATOM   4622  CB  GLU I  84      36.573  16.259  21.567  1.00 31.27           C  
ATOM   4623  CG  GLU I  84      35.376  15.403  21.840  1.00 26.86           C  
ATOM   4624  CD  GLU I  84      34.298  15.629  20.800  1.00 23.80           C  
ATOM   4625  OE1 GLU I  84      33.636  16.672  20.881  1.00 26.92           O  
ATOM   4626  OE2 GLU I  84      34.111  14.786  19.907  1.00 22.36           O1-
ATOM   4627  N   GLY I  85      39.904  15.938  21.204  1.00 29.57           N  
ATOM   4628  CA  GLY I  85      41.145  16.462  20.693  1.00 30.37           C  
ATOM   4629  C   GLY I  85      42.343  16.187  21.575  1.00 31.93           C  
ATOM   4630  O   GLY I  85      43.483  16.270  21.095  1.00 29.65           O  
ATOM   4631  N   ASP I  86      42.115  15.875  22.850  1.00 30.43           N  
ATOM   4632  CA  ASP I  86      43.201  15.457  23.718  1.00 30.71           C  
ATOM   4633  C   ASP I  86      43.719  14.088  23.307  1.00 27.44           C  
ATOM   4634  O   ASP I  86      43.015  13.287  22.683  1.00 25.44           O  
ATOM   4635  CB  ASP I  86      42.754  15.409  25.180  1.00 32.96           C  
ATOM   4636  CG  ASP I  86      42.391  16.768  25.721  1.00 33.48           C  
ATOM   4637  OD1 ASP I  86      43.012  17.760  25.300  1.00 37.63           O  
ATOM   4638  OD2 ASP I  86      41.483  16.848  26.571  1.00 37.08           O1-
ATOM   4639  N   THR I  87      44.978  13.829  23.655  1.00 35.57           N  
ATOM   4640  CA  THR I  87      45.592  12.522  23.481  1.00 34.12           C  
ATOM   4641  C   THR I  87      46.073  12.004  24.829  1.00 29.13           C  
ATOM   4642  O   THR I  87      46.652  12.750  25.624  1.00 34.60           O  
ATOM   4643  CB  THR I  87      46.735  12.586  22.482  1.00 26.27           C  
ATOM   4644  CG2 THR I  87      47.628  11.366  22.609  1.00 23.60           C  
ATOM   4645  OG1 THR I  87      46.177  12.619  21.167  1.00 26.45           O  
ATOM   4646  N   LEU I  88      45.810  10.731  25.093  1.00 24.40           N  
ATOM   4647  CA  LEU I  88      46.134  10.125  26.373  1.00 24.36           C  
ATOM   4648  C   LEU I  88      47.120   8.987  26.163  1.00 30.21           C  
ATOM   4649  O   LEU I  88      46.833   8.041  25.418  1.00 25.15           O  
ATOM   4650  CB  LEU I  88      44.879   9.620  27.081  1.00 17.62           C  
ATOM   4651  CG  LEU I  88      45.167   9.148  28.505  1.00 21.74           C  
ATOM   4652  CD1 LEU I  88      45.562  10.325  29.396  1.00 26.63           C  
ATOM   4653  CD2 LEU I  88      43.974   8.414  29.087  1.00 26.90           C  
ATOM   4654  N   HIS I  89      48.279   9.088  26.823  1.00 26.69           N  
ATOM   4655  CA  HIS I  89      49.249   8.008  26.921  1.00 25.45           C  
ATOM   4656  C   HIS I  89      49.081   7.357  28.287  1.00 29.07           C  
ATOM   4657  O   HIS I  89      49.446   7.947  29.308  1.00 31.15           O  
ATOM   4658  CB  HIS I  89      50.673   8.521  26.726  1.00 30.15           C  
ATOM   4659  CG  HIS I  89      50.924   9.095  25.366  1.00 26.54           C  
ATOM   4660  CD2 HIS I  89      51.161  10.366  24.961  1.00 34.22           C  
ATOM   4661  ND1 HIS I  89      50.972   8.318  24.231  1.00 29.93           N  
ATOM   4662  CE1 HIS I  89      51.202   9.088  23.183  1.00 30.35           C  
ATOM   4663  NE2 HIS I  89      51.330  10.333  23.598  1.00 20.41           N  
ATOM   4664  N   VAL I  90      48.517   6.150  28.305  1.00 24.81           N  
ATOM   4665  CA  VAL I  90      48.280   5.401  29.535  1.00 26.02           C  
ATOM   4666  C   VAL I  90      49.433   4.420  29.693  1.00 22.20           C  
ATOM   4667  O   VAL I  90      49.639   3.563  28.830  1.00 23.34           O  
ATOM   4668  CB  VAL I  90      46.933   4.658  29.495  1.00 21.75           C  
ATOM   4669  CG1 VAL I  90      46.465   4.320  30.894  1.00 25.32           C  
ATOM   4670  CG2 VAL I  90      45.898   5.449  28.762  1.00 16.46           C  
ATOM   4671  N   GLU I  91      50.189   4.530  30.785  1.00 25.30           N  
ATOM   4672  CA  GLU I  91      51.369   3.686  30.969  1.00 26.30           C  
ATOM   4673  C   GLU I  91      50.982   2.559  31.922  1.00 20.57           C  
ATOM   4674  O   GLU I  91      51.029   2.677  33.147  1.00 25.76           O  
ATOM   4675  CB  GLU I  91      52.587   4.511  31.395  1.00 28.06           C  
ATOM   4676  CG  GLU I  91      52.594   5.081  32.781  1.00 27.31           C  
ATOM   4677  CD  GLU I  91      53.894   5.789  33.111  0.58 30.23           C  
ATOM   4678  OE1 GLU I  91      54.938   5.116  33.084  1.00 35.69           O  
ATOM   4679  OE2 GLU I  91      53.876   7.006  33.407  0.91 31.45           O1-
ATOM   4680  N   PHE I  92      50.595   1.451  31.315  1.00 25.03           N  
ATOM   4681  CA  PHE I  92      49.951   0.341  31.991  1.00 22.03           C  
ATOM   4682  C   PHE I  92      51.005  -0.596  32.548  1.00 21.78           C  
ATOM   4683  O   PHE I  92      51.976  -0.912  31.864  1.00 27.23           O  
ATOM   4684  CB  PHE I  92      49.046  -0.399  31.006  1.00 18.86           C  
ATOM   4685  CG  PHE I  92      48.371  -1.587  31.582  1.00 20.76           C  
ATOM   4686  CD1 PHE I  92      47.401  -1.428  32.556  1.00 22.14           C  
ATOM   4687  CD2 PHE I  92      48.661  -2.854  31.129  1.00 22.89           C  
ATOM   4688  CE1 PHE I  92      46.752  -2.512  33.087  1.00 19.24           C  
ATOM   4689  CE2 PHE I  92      48.023  -3.945  31.660  1.00 18.84           C  
ATOM   4690  CZ  PHE I  92      47.059  -3.770  32.641  1.00 22.98           C  
ATOM   4691  N   GLU I  93      50.824  -1.016  33.791  1.00 22.64           N  
ATOM   4692  CA  GLU I  93      51.661  -2.037  34.391  1.00 19.07           C  
ATOM   4693  C   GLU I  93      50.764  -3.109  34.971  1.00 20.74           C  
ATOM   4694  O   GLU I  93      49.837  -2.808  35.722  1.00 22.26           O  
ATOM   4695  CB  GLU I  93      52.572  -1.472  35.475  1.00 22.97           C  
ATOM   4696  CG  GLU I  93      53.625  -2.485  35.953  1.00 22.20           C  
ATOM   4697  CD  GLU I  93      54.866  -1.816  36.510  1.00 29.19           C  
ATOM   4698  OE1 GLU I  93      55.037  -1.781  37.749  1.00 31.05           O  
ATOM   4699  OE2 GLU I  93      55.668  -1.314  35.704  1.00 32.40           O1-
ATOM   4700  N   ASN I  94      51.041  -4.348  34.617  1.00 23.01           N  
ATOM   4701  CA  ASN I  94      50.298  -5.497  35.100  1.00 19.71           C  
ATOM   4702  C   ASN I  94      51.076  -6.110  36.255  1.00 24.96           C  
ATOM   4703  O   ASN I  94      52.264  -6.411  36.113  1.00 23.87           O  
ATOM   4704  CB  ASN I  94      50.117  -6.495  33.963  1.00 20.41           C  
ATOM   4705  CG  ASN I  94      49.591  -7.820  34.429  1.00 25.03           C  
ATOM   4706  ND2 ASN I  94      49.918  -8.881  33.700  1.00 23.44           N  
ATOM   4707  OD1 ASN I  94      48.884  -7.894  35.423  1.00 27.58           O  
ATOM   4708  N   THR I  95      50.426  -6.267  37.405  1.00 24.98           N  
ATOM   4709  CA  THR I  95      51.073  -6.860  38.566  1.00 24.29           C  
ATOM   4710  C   THR I  95      50.552  -8.257  38.864  1.00 28.26           C  
ATOM   4711  O   THR I  95      50.790  -8.773  39.958  1.00 32.66           O  
ATOM   4712  CB  THR I  95      50.915  -5.969  39.809  1.00 25.02           C  
ATOM   4713  CG2 THR I  95      51.306  -4.532  39.499  1.00 22.20           C  
ATOM   4714  OG1 THR I  95      49.566  -5.994  40.279  1.00 29.86           O  
ATOM   4715  N   LEU I  96      49.870  -8.887  37.914  1.00 28.39           N  
ATOM   4716  CA  LEU I  96      49.245 -10.182  38.138  1.00 28.45           C  
ATOM   4717  C   LEU I  96      50.214 -11.311  37.791  1.00 29.49           C  
ATOM   4718  O   LEU I  96      51.404 -11.096  37.549  1.00 31.46           O  
ATOM   4719  CB  LEU I  96      47.942 -10.273  37.347  1.00 24.75           C  
ATOM   4720  CG  LEU I  96      46.800  -9.452  37.949  1.00 19.81           C  
ATOM   4721  CD1 LEU I  96      45.539  -9.561  37.098  1.00 18.70           C  
ATOM   4722  CD2 LEU I  96      46.531  -9.879  39.377  1.00 20.58           C  
ATOM   4723  N   ASP I  97      49.706 -12.544  37.790  1.00 32.49           N  
ATOM   4724  CA  ASP I  97      50.454 -13.701  37.314  1.00 28.62           C  
ATOM   4725  C   ASP I  97      49.960 -14.204  35.963  1.00 23.94           C  
ATOM   4726  O   ASP I  97      50.566 -15.114  35.390  1.00 21.12           O  
ATOM   4727  CB  ASP I  97      50.426 -14.828  38.362  1.00 26.08           C  
ATOM   4728  CG  ASP I  97      49.026 -15.309  38.707  1.00 26.10           C  
ATOM   4729  OD1 ASP I  97      48.048 -14.910  38.055  1.00 33.35           O  
ATOM   4730  OD2 ASP I  97      48.913 -16.105  39.659  1.00 27.18           O1-
ATOM   4731  N   VAL I  98      48.908 -13.613  35.418  1.00 27.33           N  
ATOM   4732  CA  VAL I  98      48.416 -13.995  34.096  1.00 23.15           C  
ATOM   4733  C   VAL I  98      48.543 -12.780  33.187  1.00 20.38           C  
ATOM   4734  O   VAL I  98      48.666 -11.639  33.665  1.00 22.99           O  
ATOM   4735  CB  VAL I  98      46.965 -14.531  34.157  1.00 19.39           C  
ATOM   4736  CG1 VAL I  98      46.839 -15.629  35.203  1.00 20.57           C  
ATOM   4737  CG2 VAL I  98      46.009 -13.403  34.464  1.00 23.55           C  
ATOM   4738  N   PRO I  99      48.572 -12.984  31.867  1.00 25.27           N  
ATOM   4739  CA  PRO I  99      48.407 -11.852  30.948  1.00 17.56           C  
ATOM   4740  C   PRO I  99      47.130 -11.070  31.246  1.00 20.77           C  
ATOM   4741  O   PRO I  99      46.136 -11.618  31.722  1.00 22.08           O  
ATOM   4742  CB  PRO I  99      48.351 -12.526  29.576  1.00 21.09           C  
ATOM   4743  CG  PRO I  99      49.173 -13.774  29.749  1.00 20.66           C  
ATOM   4744  CD  PRO I  99      49.042 -14.203  31.173  1.00 14.36           C  
ATOM   4745  N   VAL I 100      47.182  -9.763  31.005  1.00 20.55           N  
ATOM   4746  CA  VAL I 100      46.050  -8.859  31.176  1.00 18.19           C  
ATOM   4747  C   VAL I 100      46.161  -7.821  30.070  1.00 16.91           C  
ATOM   4748  O   VAL I 100      47.158  -7.763  29.366  1.00 22.46           O  
ATOM   4749  CB  VAL I 100      46.006  -8.177  32.566  1.00 22.79           C  
ATOM   4750  CG1 VAL I 100      46.175  -9.172  33.686  1.00 23.47           C  
ATOM   4751  CG2 VAL I 100      47.039  -7.121  32.660  1.00 26.11           C  
ATOM   4752  N   SER I 101      45.133  -7.000  29.898  1.00 15.21           N  
ATOM   4753  CA  SER I 101      45.211  -5.946  28.890  1.00 16.95           C  
ATOM   4754  C   SER I 101      44.251  -4.814  29.255  1.00 18.05           C  
ATOM   4755  O   SER I 101      43.557  -4.862  30.268  1.00 14.97           O  
ATOM   4756  CB  SER I 101      44.937  -6.510  27.493  1.00 23.59           C  
ATOM   4757  OG  SER I 101      43.609  -6.271  27.047  1.00 24.67           O  
ATOM   4758  N   LEU I 102      44.255  -3.770  28.428  1.00 18.62           N  
ATOM   4759  CA  LEU I 102      43.460  -2.570  28.639  1.00 17.70           C  
ATOM   4760  C   LEU I 102      42.810  -2.195  27.313  1.00 24.38           C  
ATOM   4761  O   LEU I 102      43.504  -1.883  26.342  1.00 21.30           O  
ATOM   4762  CB  LEU I 102      44.317  -1.412  29.166  1.00 18.09           C  
ATOM   4763  CG  LEU I 102      43.642  -0.040  29.155  1.00 15.91           C  
ATOM   4764  CD1 LEU I 102      42.422  -0.089  30.010  1.00 19.04           C  
ATOM   4765  CD2 LEU I 102      44.558   1.066  29.632  1.00 21.86           C  
ATOM   4766  N   HIS I 103      41.483  -2.219  27.274  1.00 21.38           N  
ATOM   4767  CA  HIS I 103      40.752  -2.019  26.037  1.00 17.11           C  
ATOM   4768  C   HIS I 103      39.716  -0.921  26.235  1.00 18.15           C  
ATOM   4769  O   HIS I 103      38.939  -0.975  27.186  1.00 20.33           O  
ATOM   4770  CB  HIS I 103      40.097  -3.329  25.607  1.00 21.96           C  
ATOM   4771  CG  HIS I 103      39.295  -3.218  24.356  1.00 22.23           C  
ATOM   4772  CD2 HIS I 103      37.957  -3.189  24.156  1.00 17.88           C  
ATOM   4773  ND1 HIS I 103      39.874  -3.075  23.114  1.00 27.84           N  
ATOM   4774  CE1 HIS I 103      38.925  -2.979  22.200  1.00 26.20           C  
ATOM   4775  NE2 HIS I 103      37.752  -3.044  22.807  1.00 17.67           N  
ATOM   4776  N   VAL I 104      39.689   0.061  25.335  1.00 20.61           N  
ATOM   4777  CA  VAL I 104      38.795   1.206  25.454  1.00 15.33           C  
ATOM   4778  C   VAL I 104      37.752   1.164  24.349  1.00 19.48           C  
ATOM   4779  O   VAL I 104      38.038   0.770  23.215  1.00 18.65           O  
ATOM   4780  CB  VAL I 104      39.550   2.550  25.429  1.00 21.29           C  
ATOM   4781  CG1 VAL I 104      40.089   2.864  24.030  1.00 20.87           C  
ATOM   4782  CG2 VAL I 104      38.651   3.680  25.933  1.00 23.08           C  
ATOM   4783  N   HIS I 105      36.525   1.548  24.706  1.00 28.03           N  
ATOM   4784  CA  HIS I 105      35.452   1.865  23.775  1.00 23.84           C  
ATOM   4785  C   HIS I 105      35.549   3.336  23.351  1.00 19.35           C  
ATOM   4786  O   HIS I 105      36.173   4.163  24.021  1.00 20.27           O  
ATOM   4787  CB  HIS I 105      34.083   1.570  24.407  1.00 16.13           C  
ATOM   4788  CG  HIS I 105      33.679   0.126  24.360  1.00 14.56           C  
ATOM   4789  CD2 HIS I 105      34.311  -0.997  24.784  1.00 16.25           C  
ATOM   4790  ND1 HIS I 105      32.469  -0.291  23.846  1.00 18.03           N  
ATOM   4791  CE1 HIS I 105      32.380  -1.608  23.930  1.00 14.40           C  
ATOM   4792  NE2 HIS I 105      33.486  -2.061  24.493  1.00 19.44           N  
ATOM   4793  N   GLY I 106      34.987   3.631  22.185  1.00 16.10           N  
ATOM   4794  CA  GLY I 106      34.842   5.016  21.714  1.00 22.50           C  
ATOM   4795  C   GLY I 106      36.008   5.860  21.233  1.00 21.35           C  
ATOM   4796  O   GLY I 106      35.890   6.522  20.204  1.00 19.38           O  
ATOM   4797  N   LEU I 107      37.117   5.871  21.966  1.00 30.58           N  
ATOM   4798  CA  LEU I 107      38.288   6.649  21.594  1.00 25.46           C  
ATOM   4799  C   LEU I 107      38.959   6.065  20.366  1.00 25.30           C  
ATOM   4800  O   LEU I 107      38.770   4.899  20.014  1.00 24.31           O  
ATOM   4801  CB  LEU I 107      39.315   6.688  22.726  1.00 21.88           C  
ATOM   4802  CG  LEU I 107      38.895   7.338  24.033  1.00 28.95           C  
ATOM   4803  CD1 LEU I 107      40.061   8.033  24.670  1.00 26.40           C  
ATOM   4804  CD2 LEU I 107      37.801   8.336  23.772  1.00 30.34           C  
ATOM   4805  N   ASP I 108      39.745   6.899  19.695  1.00 26.22           N  
ATOM   4806  CA  ASP I 108      40.557   6.385  18.611  1.00 24.71           C  
ATOM   4807  C   ASP I 108      41.778   5.709  19.204  1.00 26.39           C  
ATOM   4808  O   ASP I 108      42.239   6.056  20.291  1.00 34.46           O  
ATOM   4809  CB  ASP I 108      41.001   7.492  17.652  1.00 34.37           C  
ATOM   4810  CG  ASP I 108      39.849   8.271  17.050  1.00 22.92           C  
ATOM   4811  OD1 ASP I 108      38.936   7.668  16.469  1.00 17.77           O  
ATOM   4812  OD2 ASP I 108      39.884   9.501  17.145  1.00 22.10           O1-
ATOM   4813  N   TYR I 109      42.287   4.722  18.490  1.00 28.02           N  
ATOM   4814  CA  TYR I 109      43.545   4.098  18.855  1.00 29.58           C  
ATOM   4815  C   TYR I 109      43.983   3.297  17.650  1.00 27.99           C  
ATOM   4816  O   TYR I 109      43.155   2.903  16.829  1.00 26.24           O  
ATOM   4817  CB  TYR I 109      43.426   3.217  20.114  1.00 24.18           C  
ATOM   4818  CG  TYR I 109      42.347   2.169  20.053  1.00 20.10           C  
ATOM   4819  CD1 TYR I 109      41.036   2.471  20.394  1.00 25.07           C  
ATOM   4820  CD2 TYR I 109      42.632   0.882  19.652  1.00 16.79           C  
ATOM   4821  CE1 TYR I 109      40.043   1.512  20.330  1.00 19.73           C  
ATOM   4822  CE2 TYR I 109      41.653  -0.075  19.588  1.00 17.71           C  
ATOM   4823  CZ  TYR I 109      40.367   0.237  19.939  1.00 16.83           C  
ATOM   4824  OH  TYR I 109      39.405  -0.730  19.871  1.00 22.46           O  
ATOM   4825  N   GLU I 110      45.289   3.122  17.509  1.00 34.12           N  
ATOM   4826  CA  GLU I 110      45.778   2.272  16.437  1.00 27.09           C  
ATOM   4827  C   GLU I 110      45.772   0.827  16.905  1.00 21.62           C  
ATOM   4828  O   GLU I 110      45.580   0.529  18.084  1.00 23.90           O  
ATOM   4829  CB  GLU I 110      47.167   2.708  15.985  1.00 28.10           C  
ATOM   4830  CG  GLU I 110      47.112   3.987  15.203  1.00 26.89           C  
ATOM   4831  CD  GLU I 110      48.425   4.359  14.617  1.00 35.54           C  
ATOM   4832  OE1 GLU I 110      48.599   5.546  14.286  1.00 43.88           O  
ATOM   4833  OE2 GLU I 110      49.279   3.463  14.478  1.00 37.78           O1-
ATOM   4834  N   ILE I 111      45.959  -0.084  15.956  1.00 17.20           N  
ATOM   4835  CA  ILE I 111      45.744  -1.488  16.251  1.00 17.54           C  
ATOM   4836  C   ILE I 111      46.734  -1.997  17.293  1.00 22.79           C  
ATOM   4837  O   ILE I 111      46.498  -3.031  17.929  1.00 21.00           O  
ATOM   4838  CB  ILE I 111      45.810  -2.296  14.950  1.00 16.37           C  
ATOM   4839  CG1 ILE I 111      45.228  -3.692  15.150  1.00 17.34           C  
ATOM   4840  CG2 ILE I 111      47.243  -2.326  14.416  1.00 17.45           C  
ATOM   4841  CD1 ILE I 111      43.787  -3.756  15.137  1.00 17.01           C  
ATOM   4842  N   SER I 112      47.832  -1.269  17.505  1.00 24.04           N  
ATOM   4843  CA  SER I 112      48.833  -1.658  18.481  1.00 19.52           C  
ATOM   4844  C   SER I 112      48.340  -1.488  19.905  1.00 19.21           C  
ATOM   4845  O   SER I 112      48.901  -2.100  20.817  1.00 23.61           O  
ATOM   4846  CB  SER I 112      50.093  -0.823  18.272  1.00 27.77           C  
ATOM   4847  OG  SER I 112      49.918   0.084  17.201  1.00 25.31           O  
ATOM   4848  N   SER I 113      47.317  -0.658  20.107  1.00 26.04           N  
ATOM   4849  CA  SER I 113      46.706  -0.394  21.403  1.00 14.92           C  
ATOM   4850  C   SER I 113      45.352  -1.092  21.507  1.00 14.81           C  
ATOM   4851  O   SER I 113      44.442  -0.632  22.196  1.00 16.59           O  
ATOM   4852  CB  SER I 113      46.564   1.112  21.610  1.00 13.07           C  
ATOM   4853  OG  SER I 113      47.810   1.713  21.892  1.00 17.66           O  
ATOM   4854  N   ASP I 114      45.222  -2.220  20.827  1.00 17.96           N  
ATOM   4855  CA  ASP I 114      43.952  -2.910  20.712  1.00 16.87           C  
ATOM   4856  C   ASP I 114      43.534  -3.549  22.036  1.00 23.03           C  
ATOM   4857  O   ASP I 114      42.334  -3.667  22.317  1.00 21.77           O  
ATOM   4858  CB  ASP I 114      44.098  -3.951  19.598  1.00 19.13           C  
ATOM   4859  CG  ASP I 114      42.788  -4.442  19.071  1.00 22.08           C  
ATOM   4860  OD1 ASP I 114      41.743  -3.843  19.380  1.00 26.40           O  
ATOM   4861  OD2 ASP I 114      42.813  -5.444  18.328  1.00 28.55           O1-
ATOM   4862  N   GLY I 115      44.498  -3.947  22.867  1.00 18.75           N  
ATOM   4863  CA  GLY I 115      44.209  -4.679  24.089  1.00 16.55           C  
ATOM   4864  C   GLY I 115      43.923  -6.149  23.894  1.00 21.40           C  
ATOM   4865  O   GLY I 115      43.562  -6.829  24.857  1.00 24.23           O  
ATOM   4866  N   THR I 116      44.098  -6.663  22.683  1.00 25.33           N  
ATOM   4867  CA  THR I 116      43.780  -8.032  22.328  1.00 19.00           C  
ATOM   4868  C   THR I 116      45.062  -8.821  22.116  1.00 26.86           C  
ATOM   4869  O   THR I 116      46.012  -8.325  21.505  1.00 26.83           O  
ATOM   4870  CB  THR I 116      42.967  -8.063  21.049  1.00 19.11           C  
ATOM   4871  CG2 THR I 116      41.777  -7.162  21.179  1.00 19.20           C  
ATOM   4872  OG1 THR I 116      43.797  -7.592  19.983  1.00 22.79           O  
ATOM   4873  N   LYS I 117      45.080 -10.057  22.612  1.00 27.87           N  
ATOM   4874  CA  LYS I 117      46.205 -10.949  22.355  1.00 25.56           C  
ATOM   4875  C   LYS I 117      46.334 -11.289  20.871  1.00 26.45           C  
ATOM   4876  O   LYS I 117      47.447 -11.356  20.340  1.00 23.21           O  
ATOM   4877  CB  LYS I 117      46.044 -12.198  23.207  1.00 22.63           C  
ATOM   4878  CG  LYS I 117      46.492 -13.463  22.581  1.00 30.33           C  
ATOM   4879  CD  LYS I 117      45.894 -14.635  23.303  1.00 20.50           C  
ATOM   4880  CE  LYS I 117      46.444 -14.745  24.713  1.00 28.63           C  
ATOM   4881  NZ  LYS I 117      45.577 -15.625  25.542  1.00 33.57           N1+
ATOM   4882  N   GLN I 118      45.205 -11.489  20.185  1.00 30.68           N  
ATOM   4883  CA  GLN I 118      45.216 -11.772  18.752  1.00 26.66           C  
ATOM   4884  C   GLN I 118      46.158 -10.839  17.994  1.00 27.68           C  
ATOM   4885  O   GLN I 118      46.949 -11.284  17.156  1.00 37.21           O  
ATOM   4886  CB  GLN I 118      43.795 -11.666  18.200  1.00 29.77           C  
ATOM   4887  CG  GLN I 118      42.851 -12.771  18.665  1.00 30.95           C  
ATOM   4888  CD  GLN I 118      41.804 -12.267  19.618  1.00 31.73           C  
ATOM   4889  NE2 GLN I 118      40.614 -12.843  19.550  1.00 36.69           N  
ATOM   4890  OE1 GLN I 118      42.061 -11.376  20.422  1.00 33.14           O  
ATOM   4891  N   ASN I 119      46.090  -9.536  18.276  1.00 25.68           N  
ATOM   4892  CA  ASN I 119      46.987  -8.555  17.674  1.00 21.69           C  
ATOM   4893  C   ASN I 119      48.130  -8.186  18.597  1.00 25.00           C  
ATOM   4894  O   ASN I 119      48.625  -7.056  18.543  1.00 24.42           O  
ATOM   4895  CB  ASN I 119      46.235  -7.295  17.254  1.00 23.39           C  
ATOM   4896  CG  ASN I 119      45.220  -7.565  16.167  1.00 25.83           C  
ATOM   4897  ND2 ASN I 119      44.079  -6.897  16.246  1.00 24.04           N  
ATOM   4898  OD1 ASN I 119      45.458  -8.371  15.269  1.00 24.28           O  
ATOM   4899  N   LYS I 120      48.525  -9.116  19.470  1.00 27.94           N  
ATOM   4900  CA  LYS I 120      49.744  -9.017  20.278  1.00 26.21           C  
ATOM   4901  C   LYS I 120      49.849  -7.685  21.028  1.00 25.55           C  
ATOM   4902  O   LYS I 120      50.927  -7.098  21.142  1.00 28.55           O  
ATOM   4903  CB  LYS I 120      50.978  -9.269  19.406  1.00 27.10           C  
ATOM   4904  CG  LYS I 120      50.736 -10.281  18.271  1.00 30.67           C  
ATOM   4905  CD  LYS I 120      52.031 -10.878  17.720  1.00 31.56           C  
ATOM   4906  CE  LYS I 120      51.942 -11.223  16.223  1.00 43.26           C  
ATOM   4907  NZ  LYS I 120      51.411 -12.588  15.893  1.00 37.56           N1+
ATOM   4908  N   SER I 121      48.726  -7.221  21.588  1.00 22.09           N  
ATOM   4909  CA  SER I 121      48.704  -5.980  22.359  1.00 23.20           C  
ATOM   4910  C   SER I 121      48.232  -6.180  23.799  1.00 21.15           C  
ATOM   4911  O   SER I 121      47.803  -5.218  24.448  1.00 20.81           O  
ATOM   4912  CB  SER I 121      47.854  -4.922  21.659  1.00 16.91           C  
ATOM   4913  OG  SER I 121      46.629  -5.470  21.228  1.00 28.83           O  
ATOM   4914  N   HIS I 122      48.318  -7.405  24.316  1.00 21.68           N  
ATOM   4915  CA  HIS I 122      48.162  -7.675  25.739  1.00 19.74           C  
ATOM   4916  C   HIS I 122      49.502  -7.516  26.471  1.00 20.07           C  
ATOM   4917  O   HIS I 122      50.540  -7.208  25.880  1.00 23.96           O  
ATOM   4918  CB  HIS I 122      47.552  -9.062  25.956  1.00 20.72           C  
ATOM   4919  CG  HIS I 122      48.397 -10.199  25.454  1.00 26.88           C  
ATOM   4920  CD2 HIS I 122      48.447 -11.501  25.831  1.00 26.68           C  
ATOM   4921  ND1 HIS I 122      49.277 -10.076  24.401  1.00 25.64           N  
ATOM   4922  CE1 HIS I 122      49.857 -11.240  24.176  1.00 22.05           C  
ATOM   4923  NE2 HIS I 122      49.369 -12.122  25.028  1.00 21.64           N  
ATOM   4924  N   VAL I 123      49.478  -7.709  27.785  1.00 18.42           N  
ATOM   4925  CA  VAL I 123      50.624  -7.429  28.637  1.00 18.57           C  
ATOM   4926  C   VAL I 123      50.899  -8.665  29.485  1.00 27.91           C  
ATOM   4927  O   VAL I 123      50.062  -9.063  30.308  1.00 26.04           O  
ATOM   4928  CB  VAL I 123      50.400  -6.185  29.514  1.00 20.40           C  
ATOM   4929  CG1 VAL I 123      51.515  -5.999  30.518  1.00 18.66           C  
ATOM   4930  CG2 VAL I 123      50.310  -4.968  28.650  1.00 24.74           C  
ATOM   4931  N   GLU I 124      52.066  -9.280  29.268  1.00 26.23           N  
ATOM   4932  CA  GLU I 124      52.505 -10.427  30.036  1.00 24.69           C  
ATOM   4933  C   GLU I 124      52.682 -10.051  31.513  1.00 24.63           C  
ATOM   4934  O   GLU I 124      52.857  -8.875  31.850  1.00 23.41           O  
ATOM   4935  CB  GLU I 124      53.802 -10.965  29.437  1.00 31.77           C  
ATOM   4936  CG  GLU I 124      53.602 -11.976  28.287  1.00 28.98           C  
ATOM   4937  CD  GLU I 124      52.823 -13.225  28.699  0.40 27.61           C
[truncated: 121,840 more chars]
