# Supplementary material for: Hydrophobic tuning with non-canonical amino acids in a copper metalloenzyme
Source: Nat Chem. 2026 Apr 13;18(7):1269–77. doi: 10.1038/s41557-026-02116-7 (PMC13323077; doi:10.1038/s41557-026-02116-7)
Supplement: Supplementary file 4 — Code related to logP prediction, PDB analysis and redox deconvolution. [file 41557_2026_2116_MOESM4_ESM.zip › Code_lite/PDB_analysis_lite/inputs/starting_pdbs/3kw8.pdb]

CRYST1  176.723  176.723  176.723  90.00  90.00  90.00 P 43 3 2      1
ATOM      1  N   GLY A  45     -17.937  17.122  -7.474  1.00 67.10           N  
ATOM      2  CA  GLY A  45     -18.634  18.434  -7.218  1.00 66.95           C  
ATOM      3  C   GLY A  45     -19.828  18.308  -6.260  1.00 66.32           C  
ATOM      4  O   GLY A  45     -19.779  18.837  -5.119  1.00 66.97           O  
ATOM      5  N   GLY A  46     -20.917  17.651  -6.700  1.00 64.26           N  
ATOM      6  CA  GLY A  46     -21.124  17.204  -8.095  1.00 62.01           C  
ATOM      7  C   GLY A  46     -22.175  18.048  -8.818  1.00 59.72           C  
ATOM      8  O   GLY A  46     -22.755  18.966  -8.255  1.00 60.31           O  
ATOM      9  N   GLU A  47     -22.448  17.703 -10.058  1.00 56.42           N  
ATOM     10  CA  GLU A  47     -23.293  18.500 -10.929  1.00 54.44           C  
ATOM     11  C   GLU A  47     -24.665  17.824 -11.142  1.00 50.89           C  
ATOM     12  O   GLU A  47     -24.754  16.586 -11.209  1.00 48.70           O  
ATOM     13  CB  GLU A  47     -22.579  18.609 -12.283  1.00 55.11           C  
ATOM     14  CG  GLU A  47     -22.799  19.886 -13.043  1.00 60.61           C  
ATOM     15  CD  GLU A  47     -21.570  20.807 -13.018  1.00 66.74           C  
ATOM     16  OE1 GLU A  47     -21.697  21.951 -12.493  1.00 69.91           O  
ATOM     17  OE2 GLU A  47     -20.492  20.374 -13.520  1.00 68.96           O1-
ATOM     18  N   VAL A  48     -25.715  18.634 -11.269  1.00 47.09           N  
ATOM     19  CA  VAL A  48     -27.017  18.163 -11.720  1.00 44.92           C  
ATOM     20  C   VAL A  48     -27.066  18.349 -13.230  1.00 44.10           C  
ATOM     21  O   VAL A  48     -26.919  19.448 -13.703  1.00 44.48           O  
ATOM     22  CB  VAL A  48     -28.172  18.946 -11.045  1.00 44.58           C  
ATOM     23  CG1 VAL A  48     -29.503  18.509 -11.596  1.00 42.20           C  
ATOM     24  CG2 VAL A  48     -28.126  18.753  -9.501  1.00 44.02           C  
ATOM     25  N   ARG A  49     -27.247  17.277 -13.989  1.00 43.02           N  
ATOM     26  CA  ARG A  49     -27.316  17.358 -15.435  1.00 42.57           C  
ATOM     27  C   ARG A  49     -28.661  16.849 -15.937  1.00 41.26           C  
ATOM     28  O   ARG A  49     -29.290  16.009 -15.308  1.00 40.95           O  
ATOM     29  CB  ARG A  49     -26.221  16.512 -16.081  1.00 43.32           C  
ATOM     30  CG  ARG A  49     -24.831  16.552 -15.411  1.00 47.03           C  
ATOM     31  CD  ARG A  49     -23.907  15.615 -16.198  1.00 52.02           C  
ATOM     32  NE  ARG A  49     -22.530  15.520 -15.715  1.00 56.23           N  
ATOM     33  CZ  ARG A  49     -21.593  16.453 -15.884  1.00 62.14           C  
ATOM     34  NH1 ARG A  49     -20.365  16.241 -15.414  1.00 64.45           N1+
ATOM     35  NH2 ARG A  49     -21.876  17.618 -16.480  1.00 64.02           N  
ATOM     36  N   HIS A  50     -29.081  17.365 -17.084  1.00 39.91           N  
ATOM     37  CA  HIS A  50     -30.350  17.036 -17.678  1.00 39.61           C  
ATOM     38  C   HIS A  50     -30.118  16.564 -19.085  1.00 38.47           C  
ATOM     39  O   HIS A  50     -29.273  17.077 -19.767  1.00 39.03           O  
ATOM     40  CB  HIS A  50     -31.283  18.249 -17.714  1.00 39.70           C  
ATOM     41  CG  HIS A  50     -31.821  18.632 -16.373  1.00 40.00           C  
ATOM     42  CD2 HIS A  50     -31.298  19.404 -15.391  1.00 39.51           C  
ATOM     43  ND1 HIS A  50     -33.047  18.200 -15.915  1.00 41.91           N  
ATOM     44  CE1 HIS A  50     -33.253  18.684 -14.701  1.00 43.27           C  
ATOM     45  NE2 HIS A  50     -32.210  19.429 -14.366  1.00 42.88           N  
ATOM     46  N   LEU A  51     -30.909  15.616 -19.531  1.00 37.14           N  
ATOM     47  CA  LEU A  51     -30.689  15.047 -20.821  1.00 37.42           C  
ATOM     48  C   LEU A  51     -31.973  14.451 -21.343  1.00 35.94           C  
ATOM     49  O   LEU A  51     -32.786  14.010 -20.558  1.00 35.27           O  
ATOM     50  CB  LEU A  51     -29.595  14.007 -20.604  1.00 38.74           C  
ATOM     51  CG  LEU A  51     -29.251  12.914 -21.553  1.00 41.21           C  
ATOM     52  CD1 LEU A  51     -27.922  12.289 -21.097  1.00 44.62           C  
ATOM     53  CD2 LEU A  51     -30.339  11.920 -21.502  1.00 44.26           C  
ATOM     54  N   LYS A  52     -32.158  14.473 -22.660  1.00 35.21           N  
ATOM     55  CA  LYS A  52     -33.286  13.826 -23.333  1.00 35.13           C  
ATOM     56  C   LYS A  52     -32.808  12.584 -24.011  1.00 33.61           C  
ATOM     57  O   LYS A  52     -31.702  12.588 -24.556  1.00 32.59           O  
ATOM     58  CB  LYS A  52     -33.894  14.730 -24.430  1.00 36.33           C  
ATOM     59  CG  LYS A  52     -34.629  15.964 -23.880  1.00 41.34           C  
ATOM     60  CD  LYS A  52     -35.260  16.789 -25.008  1.00 47.96           C  
ATOM     61  CE  LYS A  52     -35.891  18.089 -24.462  1.00 52.47           C  
ATOM     62  NZ  LYS A  52     -36.732  18.755 -25.531  1.00 56.86           N1+
ATOM     63  N   MET A  53     -33.644  11.539 -23.993  1.00 31.87           N  
ATOM     64  CA  MET A  53     -33.397  10.300 -24.717  1.00 31.92           C  
ATOM     65  C   MET A  53     -34.698   9.796 -25.280  1.00 30.54           C  
ATOM     66  O   MET A  53     -35.746  10.012 -24.696  1.00 30.53           O  
ATOM     67  CB  MET A  53     -32.846   9.172 -23.824  1.00 32.04           C  
ATOM     68  CG  MET A  53     -31.413   9.318 -23.421  1.00 37.01           C  
ATOM     69  SD  MET A  53     -30.715   7.896 -22.516  0.75 38.67           S  
ATOM     70  CE  MET A  53     -30.534   6.756 -23.841  1.00 37.20           C  
ATOM     71  N   TYR A  54     -34.597   9.062 -26.370  1.00 29.08           N  
ATOM     72  CA  TYR A  54     -35.726   8.502 -27.033  1.00 29.41           C  
ATOM     73  C   TYR A  54     -35.453   7.025 -27.285  1.00 29.62           C  
ATOM     74  O   TYR A  54     -34.284   6.642 -27.484  1.00 29.81           O  
ATOM     75  CB  TYR A  54     -35.939   9.200 -28.389  1.00 29.90           C  
ATOM     76  CG  TYR A  54     -36.182  10.688 -28.248  1.00 29.86           C  
ATOM     77  CD1 TYR A  54     -37.465  11.174 -28.133  1.00 30.74           C  
ATOM     78  CD2 TYR A  54     -35.130  11.586 -28.186  1.00 29.74           C  
ATOM     79  CE1 TYR A  54     -37.713  12.528 -27.979  1.00 33.21           C  
ATOM     80  CE2 TYR A  54     -35.360  12.963 -28.036  1.00 33.68           C  
ATOM     81  CZ  TYR A  54     -36.669  13.422 -27.946  1.00 34.50           C  
ATOM     82  OH  TYR A  54     -36.946  14.750 -27.776  1.00 37.39           O  
ATOM     83  N   ALA A  55     -36.511   6.203 -27.270  1.00 28.53           N  
ATOM     84  CA  ALA A  55     -36.430   4.864 -27.836  1.00 28.04           C  
ATOM     85  C   ALA A  55     -37.225   4.899 -29.089  1.00 28.06           C  
ATOM     86  O   ALA A  55     -38.332   5.436 -29.108  1.00 28.61           O  
ATOM     87  CB  ALA A  55     -36.985   3.795 -26.891  1.00 27.01           C  
ATOM     88  N   GLU A  56     -36.693   4.292 -30.131  1.00 28.89           N  
ATOM     89  CA  GLU A  56     -37.397   4.231 -31.371  1.00 31.30           C  
ATOM     90  C   GLU A  56     -37.154   2.973 -32.162  1.00 30.66           C  
ATOM     91  O   GLU A  56     -36.105   2.344 -32.068  1.00 30.49           O  
ATOM     92  CB  GLU A  56     -37.158   5.497 -32.224  1.00 32.16           C  
ATOM     93  CG  GLU A  56     -35.818   5.814 -32.721  1.00 37.77           C  
ATOM     94  CD  GLU A  56     -35.738   7.323 -33.257  1.00 43.34           C  
ATOM     95  OE1 GLU A  56     -34.882   8.112 -32.841  1.00 44.43           O  
ATOM     96  OE2 GLU A  56     -36.581   7.733 -34.063  1.00 48.26           O1-
ATOM     97  N   LYS A  57     -38.160   2.633 -32.942  1.00 30.08           N  
ATOM     98  CA  LYS A  57     -38.105   1.499 -33.824  1.00 31.50           C  
ATOM     99  C   LYS A  57     -37.454   1.993 -35.091  1.00 30.72           C  
ATOM    100  O   LYS A  57     -37.748   3.089 -35.547  1.00 30.27           O  
ATOM    101  CB  LYS A  57     -39.515   1.036 -34.158  1.00 31.65           C  
ATOM    102  CG  LYS A  57     -39.790  -0.437 -34.112  1.00 37.48           C  
ATOM    103  CD  LYS A  57     -41.223  -0.628 -33.527  1.00 42.64           C  
ATOM    104  CE  LYS A  57     -41.791  -2.023 -33.732  1.00 47.12           C  
ATOM    105  NZ  LYS A  57     -43.137  -2.137 -33.044  1.00 46.35           N1+
ATOM    106  N   LEU A  58     -36.598   1.157 -35.654  1.00 30.43           N  
ATOM    107  CA  LEU A  58     -35.884   1.437 -36.857  1.00 30.57           C  
ATOM    108  C   LEU A  58     -36.560   0.693 -37.991  1.00 31.27           C  
ATOM    109  O   LEU A  58     -37.229  -0.332 -37.779  1.00 30.47           O  
ATOM    110  CB  LEU A  58     -34.417   0.997 -36.700  1.00 30.69           C  
ATOM    111  CG  LEU A  58     -33.664   1.584 -35.496  1.00 32.28           C  
ATOM    112  CD1 LEU A  58     -32.235   1.100 -35.456  1.00 33.12           C  
ATOM    113  CD2 LEU A  58     -33.691   3.143 -35.508  1.00 32.43           C  
ATOM    114  N   ALA A  59     -36.363   1.191 -39.208  1.00 32.04           N  
ATOM    115  CA  ALA A  59     -37.085   0.685 -40.383  1.00 32.49           C  
ATOM    116  C   ALA A  59     -36.933  -0.829 -40.550  1.00 32.86           C  
ATOM    117  O   ALA A  59     -37.878  -1.514 -40.933  1.00 32.98           O  
ATOM    118  CB  ALA A  59     -36.594   1.412 -41.643  1.00 32.32           C  
ATOM    119  N   ASP A  60     -35.746  -1.355 -40.244  1.00 33.05           N  
ATOM    120  CA  ASP A  60     -35.500  -2.797 -40.394  1.00 33.03           C  
ATOM    121  C   ASP A  60     -36.022  -3.672 -39.248  1.00 32.12           C  
ATOM    122  O   ASP A  60     -35.833  -4.879 -39.281  1.00 33.53           O  
ATOM    123  CB  ASP A  60     -34.014  -3.100 -40.650  1.00 33.19           C  
ATOM    124  CG  ASP A  60     -33.095  -2.812 -39.416  1.00 34.87           C  
ATOM    125  OD1 ASP A  60     -31.879  -3.050 -39.557  1.00 39.13           O  
ATOM    126  OD2 ASP A  60     -33.549  -2.327 -38.344  1.00 34.93           O1-
ATOM    127  N   GLY A  61     -36.700  -3.105 -38.267  1.00 31.20           N  
ATOM    128  CA  GLY A  61     -37.258  -3.920 -37.145  1.00 30.61           C  
ATOM    129  C   GLY A  61     -36.410  -3.867 -35.858  1.00 30.37           C  
ATOM    130  O   GLY A  61     -36.866  -4.252 -34.768  1.00 30.90           O  
ATOM    131  N   GLN A  62     -35.182  -3.363 -35.962  1.00 28.70           N  
ATOM    132  CA  GLN A  62     -34.372  -3.137 -34.777  1.00 27.78           C  
ATOM    133  C   GLN A  62     -34.928  -1.962 -34.015  1.00 26.83           C  
ATOM    134  O   GLN A  62     -35.866  -1.282 -34.499  1.00 26.02           O  
ATOM    135  CB  GLN A  62     -32.910  -2.940 -35.158  1.00 27.71           C  
ATOM    136  CG  GLN A  62     -32.296  -4.214 -35.782  1.00 29.34           C  
ATOM    137  CD  GLN A  62     -30.810  -4.055 -36.075  1.00 33.69           C  
ATOM    138  NE2 GLN A  62     -30.480  -3.539 -37.259  1.00 32.42           N  
ATOM    139  OE1 GLN A  62     -29.971  -4.353 -35.223  1.00 35.67           O  
ATOM    140  N   MET A  63     -34.392  -1.751 -32.810  1.00 25.58           N  
ATOM    141  CA  MET A  63     -34.800  -0.672 -31.941  1.00 25.35           C  
ATOM    142  C   MET A  63     -33.565  -0.017 -31.338  1.00 26.40           C  
ATOM    143  O   MET A  63     -32.606  -0.685 -30.991  1.00 27.46           O  
ATOM    144  CB  MET A  63     -35.669  -1.189 -30.811  1.00 25.79           C  
ATOM    145  CG  MET A  63     -36.983  -1.841 -31.220  1.00 24.98           C  
ATOM    146  SD  MET A  63     -37.788  -2.625 -29.789  0.91 25.98           S  
ATOM    147  CE  MET A  63     -39.371  -3.127 -30.574  1.00 25.59           C  
ATOM    148  N   GLY A  64     -33.581   1.293 -31.185  1.00 26.87           N  
ATOM    149  CA  GLY A  64     -32.403   1.988 -30.730  1.00 26.58           C  
ATOM    150  C   GLY A  64     -32.764   3.133 -29.850  1.00 27.26           C  
ATOM    151  O   GLY A  64     -33.879   3.670 -29.964  1.00 27.42           O  
ATOM    152  N   TYR A  65     -31.829   3.493 -28.964  1.00 26.35           N  
ATOM    153  CA  TYR A  65     -31.908   4.686 -28.207  1.00 26.44           C  
ATOM    154  C   TYR A  65     -31.137   5.804 -28.907  1.00 26.68           C  
ATOM    155  O   TYR A  65     -30.153   5.568 -29.616  1.00 27.03           O  
ATOM    156  CB  TYR A  65     -31.270   4.499 -26.816  1.00 26.61           C  
ATOM    157  CG  TYR A  65     -31.954   3.570 -25.827  1.00 28.98           C  
ATOM    158  CD1 TYR A  65     -33.142   3.925 -25.188  1.00 29.92           C  
ATOM    159  CD2 TYR A  65     -31.365   2.355 -25.473  1.00 29.16           C  
ATOM    160  CE1 TYR A  65     -33.729   3.066 -24.240  1.00 29.35           C  
ATOM    161  CE2 TYR A  65     -31.924   1.528 -24.549  1.00 27.56           C  
ATOM    162  CZ  TYR A  65     -33.105   1.871 -23.936  1.00 29.05           C  
ATOM    163  OH  TYR A  65     -33.612   1.006 -23.003  1.00 25.41           O  
ATOM    164  N   GLY A  66     -31.535   7.040 -28.636  1.00 26.76           N  
ATOM    165  CA  GLY A  66     -30.816   8.198 -29.143  1.00 26.42           C  
ATOM    166  C   GLY A  66     -31.048   9.421 -28.291  1.00 26.45           C  
ATOM    167  O   GLY A  66     -32.012   9.507 -27.514  1.00 26.21           O  
ATOM    168  N   PHE A  67     -30.176  10.392 -28.446  1.00 27.00           N  
ATOM    169  CA  PHE A  67     -30.379  11.682 -27.839  1.00 28.22           C  
ATOM    170  C   PHE A  67     -31.334  12.571 -28.637  1.00 28.71           C  
ATOM    171  O   PHE A  67     -31.836  13.555 -28.110  1.00 29.94           O  
ATOM    172  CB  PHE A  67     -29.063  12.425 -27.677  1.00 29.23           C  
ATOM    173  CG  PHE A  67     -28.117  11.832 -26.661  1.00 31.23           C  
ATOM    174  CD1 PHE A  67     -28.572  11.168 -25.536  1.00 31.93           C  
ATOM    175  CD2 PHE A  67     -26.733  12.019 -26.814  1.00 32.35           C  
ATOM    176  CE1 PHE A  67     -27.681  10.675 -24.584  1.00 32.93           C  
ATOM    177  CE2 PHE A  67     -25.854  11.534 -25.869  1.00 33.13           C  
ATOM    178  CZ  PHE A  67     -26.333  10.857 -24.749  1.00 33.09           C  
ATOM    179  N   GLU A  68     -31.589  12.229 -29.888  1.00 30.20           N  
ATOM    180  CA  GLU A  68     -32.500  12.994 -30.753  1.00 30.66           C  
ATOM    181  C   GLU A  68     -33.315  12.054 -31.564  1.00 30.03           C  
ATOM    182  O   GLU A  68     -32.788  11.016 -31.985  1.00 29.41           O  
ATOM    183  CB  GLU A  68     -31.688  13.855 -31.722  1.00 30.73           C  
ATOM    184  CG  GLU A  68     -30.981  15.019 -31.069  1.00 34.21           C  
ATOM    185  CD  GLU A  68     -30.050  15.771 -32.050  1.00 40.38           C  
ATOM    186  OE1 GLU A  68     -29.135  15.142 -32.649  1.00 41.79           O  
ATOM    187  OE2 GLU A  68     -30.226  16.996 -32.178  1.00 41.88           O1-
ATOM    188  N   LYS A  69     -34.587  12.388 -31.789  1.00 30.60           N  
ATOM    189  CA  LYS A  69     -35.428  11.567 -32.661  1.00 31.62           C  
ATOM    190  C   LYS A  69     -34.861  11.559 -34.052  1.00 31.38           C  
ATOM    191  O   LYS A  69     -34.561  12.606 -34.603  1.00 30.82           O  
ATOM    192  CB  LYS A  69     -36.847  12.125 -32.815  1.00 32.47           C  
ATOM    193  CG  LYS A  69     -37.729  12.080 -31.617  1.00 37.00           C  
ATOM    194  CD  LYS A  69     -38.962  12.938 -31.914  1.00 42.13           C  
ATOM    195  CE  LYS A  69     -39.990  12.926 -30.789  1.00 46.70           C  
ATOM    196  NZ  LYS A  69     -40.972  14.074 -30.930  1.00 48.46           N1+
ATOM    197  N   GLY A  70     -34.818  10.383 -34.641  1.00 32.00           N  
ATOM    198  CA  GLY A  70     -34.191  10.147 -35.918  1.00 33.07           C  
ATOM    199  C   GLY A  70     -32.690   9.924 -35.891  1.00 34.08           C  
ATOM    200  O   GLY A  70     -32.083   9.677 -36.954  1.00 35.42           O  
ATOM    201  N   LYS A  71     -32.067  10.011 -34.717  1.00 34.23           N  
ATOM    202  CA  LYS A  71     -30.635   9.730 -34.599  1.00 34.65           C  
ATOM    203  C   LYS A  71     -30.342   8.620 -33.567  1.00 34.20           C  
ATOM    204  O   LYS A  71     -29.413   8.735 -32.766  1.00 34.25           O  
ATOM    205  CB  LYS A  71     -29.929  11.026 -34.240  1.00 35.42           C  
ATOM    206  CG  LYS A  71     -30.047  12.033 -35.409  1.00 40.17           C  
ATOM    207  CD  LYS A  71     -29.077  13.159 -35.355  1.00 43.00           C  
ATOM    208  CE  LYS A  71     -28.055  13.072 -36.435  1.00 44.19           C  
ATOM    209  NZ  LYS A  71     -27.515  14.425 -36.627  1.00 45.37           N1+
ATOM    210  N   ALA A  72     -31.160   7.575 -33.586  1.00 33.11           N  
ATOM    211  CA  ALA A  72     -30.999   6.432 -32.705  1.00 33.26           C  
ATOM    212  C   ALA A  72     -29.830   5.624 -33.208  1.00 32.69           C  
ATOM    213  O   ALA A  72     -29.606   5.520 -34.417  1.00 34.03           O  
ATOM    214  CB  ALA A  72     -32.280   5.566 -32.677  1.00 33.26           C  
ATOM    215  N   SER A  73     -29.065   5.060 -32.288  1.00 31.19           N  
ATOM    216  CA  SER A  73     -27.959   4.176 -32.673  1.00 30.30           C  
ATOM    217  C   SER A  73     -27.952   2.918 -31.812  1.00 29.69           C  
ATOM    218  O   SER A  73     -28.507   2.900 -30.704  1.00 29.60           O  
ATOM    219  CB  SER A  73     -26.611   4.909 -32.528  1.00 29.56           C  
ATOM    220  OG  SER A  73     -26.395   5.250 -31.167  1.00 30.41           O  
ATOM    221  N   VAL A  74     -27.321   1.879 -32.355  1.00 29.58           N  
ATOM    222  CA  VAL A  74     -27.057   0.623 -31.681  1.00 28.64           C  
ATOM    223  C   VAL A  74     -25.558   0.362 -31.787  1.00 28.51           C  
ATOM    224  O   VAL A  74     -25.048   0.170 -32.868  1.00 28.41           O  
ATOM    225  CB  VAL A  74     -27.804  -0.537 -32.310  1.00 28.79           C  
ATOM    226  CG1 VAL A  74     -27.456  -1.869 -31.554  1.00 26.18           C  
ATOM    227  CG2 VAL A  74     -29.342  -0.244 -32.337  1.00 25.97           C  
ATOM    228  N   PRO A  75     -24.846   0.365 -30.659  1.00 28.31           N  
ATOM    229  CA  PRO A  75     -25.328   0.645 -29.340  1.00 27.93           C  
ATOM    230  C   PRO A  75     -25.826   2.078 -29.219  1.00 28.15           C  
ATOM    231  O   PRO A  75     -25.471   2.908 -30.024  1.00 28.76           O  
ATOM    232  CB  PRO A  75     -24.070   0.487 -28.460  1.00 28.20           C  
ATOM    233  CG  PRO A  75     -22.951   0.507 -29.365  1.00 28.44           C  
ATOM    234  CD  PRO A  75     -23.430  -0.027 -30.644  1.00 28.82           C  
ATOM    235  N   GLY A  76     -26.625   2.343 -28.196  1.00 27.81           N  
ATOM    236  CA  GLY A  76     -27.020   3.659 -27.860  1.00 28.33           C  
ATOM    237  C   GLY A  76     -25.864   4.548 -27.491  1.00 28.76           C  
ATOM    238  O   GLY A  76     -24.749   4.090 -27.289  1.00 29.38           O  
ATOM    239  N   PRO A  77     -26.134   5.843 -27.393  1.00 28.88           N  
ATOM    240  CA  PRO A  77     -25.065   6.773 -27.162  1.00 28.86           C  
ATOM    241  C   PRO A  77     -24.506   6.669 -25.746  1.00 28.75           C  
ATOM    242  O   PRO A  77     -25.237   6.338 -24.799  1.00 28.40           O  
ATOM    243  CB  PRO A  77     -25.747   8.139 -27.367  1.00 28.66           C  
ATOM    244  CG  PRO A  77     -27.194   7.873 -27.052  1.00 28.93           C  
ATOM    245  CD  PRO A  77     -27.433   6.519 -27.603  1.00 28.82           C  
ATOM    246  N   LEU A  78     -23.222   7.000 -25.632  1.00 28.14           N  
ATOM    247  CA  LEU A  78     -22.490   6.982 -24.393  1.00 28.33           C  
ATOM    248  C   LEU A  78     -22.956   8.056 -23.446  1.00 28.22           C  
ATOM    249  O   LEU A  78     -23.069   9.228 -23.824  1.00 27.90           O  
ATOM    250  CB  LEU A  78     -21.011   7.194 -24.673  1.00 28.55           C  
ATOM    251  CG  LEU A  78     -20.116   7.288 -23.420  1.00 31.39           C  
ATOM    252  CD1 LEU A  78     -20.048   5.949 -22.758  1.00 29.33           C  
ATOM    253  CD2 LEU A  78     -18.741   7.777 -23.802  1.00 33.54           C  
ATOM    254  N   ILE A  79     -23.231   7.665 -22.198  1.00 28.19           N  
ATOM    255  CA  ILE A  79     -23.513   8.631 -21.156  1.00 27.64           C  
ATOM    256  C   ILE A  79     -22.298   8.611 -20.260  1.00 28.35           C  
ATOM    257  O   ILE A  79     -21.877   7.537 -19.803  1.00 27.54           O  
ATOM    258  CB  ILE A  79     -24.821   8.292 -20.389  1.00 27.69           C  
ATOM    259  CG1 ILE A  79     -26.019   8.411 -21.334  1.00 27.99           C  
ATOM    260  CG2 ILE A  79     -24.941   9.163 -19.118  1.00 26.18           C  
ATOM    261  CD1 ILE A  79     -27.387   7.861 -20.802  1.00 26.35           C  
ATOM    262  N   GLU A  80     -21.714   9.789 -20.015  1.00 28.83           N  
ATOM    263  CA  GLU A  80     -20.539   9.873 -19.167  1.00 29.33           C  
ATOM    264  C   GLU A  80     -20.726  10.930 -18.090  1.00 28.93           C  
ATOM    265  O   GLU A  80     -21.064  12.058 -18.397  1.00 29.70           O  
ATOM    266  CB  GLU A  80     -19.293  10.145 -20.024  1.00 29.26           C  
ATOM    267  CG  GLU A  80     -18.044  10.343 -19.209  1.00 31.95           C  
ATOM    268  CD  GLU A  80     -16.760  10.338 -20.046  1.00 36.17           C  
ATOM    269  OE1 GLU A  80     -16.714   9.679 -21.114  1.00 40.94           O  
ATOM    270  OE2 GLU A  80     -15.771  10.972 -19.611  1.00 37.08           O1-
ATOM    271  N   VAL A  81     -20.480  10.573 -16.831  1.00 28.04           N  
ATOM    272  CA  VAL A  81     -20.608  11.504 -15.731  1.00 26.91           C  
ATOM    273  C   VAL A  81     -19.472  11.314 -14.745  1.00 27.83           C  
ATOM    274  O   VAL A  81     -18.719  10.351 -14.845  1.00 27.75           O  
ATOM    275  CB  VAL A  81     -21.986  11.338 -15.004  1.00 27.94           C  
ATOM    276  CG1 VAL A  81     -23.133  11.533 -15.989  1.00 24.53           C  
ATOM    277  CG2 VAL A  81     -22.120   9.979 -14.280  1.00 26.74           C  
ATOM    278  N   ASN A  82     -19.342  12.250 -13.801  1.00 28.25           N  
ATOM    279  CA  ASN A  82     -18.408  12.137 -12.707  1.00 28.79           C  
ATOM    280  C   ASN A  82     -19.094  11.694 -11.416  1.00 29.16           C  
ATOM    281  O   ASN A  82     -20.231  12.090 -11.168  1.00 29.25           O  
ATOM    282  CB  ASN A  82     -17.750  13.499 -12.451  1.00 29.47           C  
ATOM    283  CG  ASN A  82     -17.006  14.015 -13.667  1.00 31.64           C  
ATOM    284  ND2 ASN A  82     -17.174  15.303 -13.973  1.00 34.26           N  
ATOM    285  OD1 ASN A  82     -16.300  13.262 -14.329  1.00 33.34           O  
ATOM    286  N   GLU A  83     -18.385  10.926 -10.573  1.00 29.07           N  
ATOM    287  CA  GLU A  83     -18.902  10.553  -9.253  1.00 29.26           C  
ATOM    288  C   GLU A  83     -19.381  11.799  -8.524  1.00 29.79           C  
ATOM    289  O   GLU A  83     -18.630  12.745  -8.362  1.00 28.99           O  
ATOM    290  CB  GLU A  83     -17.840   9.856  -8.390  1.00 28.53           C  
ATOM    291  CG  GLU A  83     -17.543   8.437  -8.801  1.00 30.10           C  
ATOM    292  CD  GLU A  83     -16.503   7.766  -7.930  1.00 30.43           C  
ATOM    293  OE1 GLU A  83     -15.490   8.425  -7.577  1.00 29.97           O  
ATOM    294  OE2 GLU A  83     -16.706   6.568  -7.607  1.00 30.56           O1-
ATOM    295  N   GLY A  84     -20.616  11.762  -8.040  1.00 30.67           N  
ATOM    296  CA  GLY A  84     -21.207  12.917  -7.365  1.00 30.70           C  
ATOM    297  C   GLY A  84     -22.345  13.468  -8.182  1.00 30.94           C  
ATOM    298  O   GLY A  84     -23.301  13.962  -7.618  1.00 33.06           O  
ATOM    299  N   ASP A  85     -22.245  13.379  -9.504  1.00 30.59           N  
ATOM    300  CA  ASP A  85     -23.237  13.938 -10.394  1.00 30.74           C  
ATOM    301  C   ASP A  85     -24.571  13.211 -10.281  1.00 31.05           C  
ATOM    302  O   ASP A  85     -24.597  12.030  -9.966  1.00 32.10           O  
ATOM    303  CB  ASP A  85     -22.802  13.832 -11.873  1.00 30.26           C  
ATOM    304  CG  ASP A  85     -21.584  14.698 -12.220  1.00 31.65           C  
ATOM    305  OD1 ASP A  85     -21.149  15.537 -11.382  1.00 31.75           O  
ATOM    306  OD2 ASP A  85     -21.058  14.509 -13.359  1.00 31.49           O1-
ATOM    307  N   THR A  86     -25.648  13.919 -10.631  1.00 31.05           N  
ATOM    308  CA  THR A  86     -26.994  13.385 -10.765  1.00 30.64           C  
ATOM    309  C   THR A  86     -27.401  13.648 -12.176  1.00 30.91           C  
ATOM    310  O   THR A  86     -27.145  14.728 -12.696  1.00 31.70           O  
ATOM    311  CB  THR A  86     -27.976  14.123  -9.859  1.00 30.92           C  
ATOM    312  CG2 THR A  86     -29.425  13.698 -10.121  1.00 29.86           C  
ATOM    313  OG1 THR A  86     -27.629  13.874  -8.492  1.00 31.77           O  
ATOM    314  N   LEU A  87     -28.043  12.674 -12.800  1.00 30.69           N  
ATOM    315  CA  LEU A  87     -28.492  12.806 -14.150  1.00 31.16           C  
ATOM    316  C   LEU A  87     -30.007  12.583 -14.177  1.00 31.45           C  
ATOM    317  O   LEU A  87     -30.495  11.562 -13.675  1.00 32.18           O  
ATOM    318  CB  LEU A  87     -27.751  11.809 -15.042  1.00 31.02           C  
ATOM    319  CG  LEU A  87     -28.080  11.907 -16.518  1.00 33.47           C  
ATOM    320  CD1 LEU A  87     -27.713  13.353 -17.123  1.00 33.53           C  
ATOM    321  CD2 LEU A  87     -27.410  10.785 -17.303  1.00 33.16           C  
ATOM    322  N   HIS A  88     -30.747  13.567 -14.694  1.00 30.43           N  
ATOM    323  CA  HIS A  88     -32.174  13.443 -14.898  1.00 30.53           C  
ATOM    324  C   HIS A  88     -32.372  13.268 -16.379  1.00 30.26           C  
ATOM    325  O   HIS A  88     -32.057  14.164 -17.147  1.00 31.32           O  
ATOM    326  CB  HIS A  88     -32.917  14.707 -14.427  1.00 31.06           C  
ATOM    327  CG  HIS A  88     -32.807  14.970 -12.959  1.00 30.01           C  
ATOM    328  CD2 HIS A  88     -32.228  15.987 -12.275  1.00 31.78           C  
ATOM    329  ND1 HIS A  88     -33.343  14.127 -12.010  1.00 31.25           N  
ATOM    330  CE1 HIS A  88     -33.100  14.614 -10.801  1.00 32.99           C  
ATOM    331  NE2 HIS A  88     -32.415  15.739 -10.933  1.00 32.21           N  
ATOM    332  N   ILE A  89     -32.881  12.112 -16.776  1.00 29.80           N  
ATOM    333  CA  ILE A  89     -33.085  11.769 -18.156  1.00 29.37           C  
ATOM    334  C   ILE A  89     -34.564  11.820 -18.477  1.00 30.28           C  
ATOM    335  O   ILE A  89     -35.343  11.024 -17.949  1.00 30.98           O  
ATOM    336  CB  ILE A  89     -32.593  10.343 -18.491  1.00 29.33           C  
ATOM    337  CG1 ILE A  89     -31.084  10.193 -18.227  1.00 30.14           C  
ATOM    338  CG2 ILE A  89     -32.934   9.984 -19.931  1.00 24.92           C  
ATOM    339  CD1 ILE A  89     -30.576   8.727 -18.392  1.00 30.90           C  
ATOM    340  N   GLU A  90     -34.943  12.741 -19.359  1.00 31.00           N  
ATOM    341  CA  GLU A  90     -36.298  12.829 -19.839  1.00 31.78           C  
ATOM    342  C   GLU A  90     -36.430  11.897 -21.009  1.00 30.93           C  
ATOM    343  O   GLU A  90     -35.968  12.193 -22.118  1.00 30.27           O  
ATOM    344  CB  GLU A  90     -36.644  14.267 -20.233  1.00 32.99           C  
ATOM    345  CG  GLU A  90     -38.096  14.441 -20.671  1.00 36.34           C  
ATOM    346  CD  GLU A  90     -38.345  15.821 -21.286  1.00 42.91           C  
ATOM    347  OE1 GLU A  90     -38.260  16.823 -20.558  1.00 47.80           O  
ATOM    348  OE2 GLU A  90     -38.616  15.900 -22.504  1.00 49.05           O1-
ATOM    349  N   PHE A  91     -37.051  10.751 -20.746  1.00 29.71           N  
ATOM    350  CA  PHE A  91     -37.093   9.665 -21.694  1.00 28.87           C  
ATOM    351  C   PHE A  91     -38.421   9.624 -22.363  1.00 28.61           C  
ATOM    352  O   PHE A  91     -39.434   9.609 -21.677  1.00 30.43           O  
ATOM    353  CB  PHE A  91     -36.833   8.326 -20.970  1.00 28.78           C  
ATOM    354  CG  PHE A  91     -37.005   7.108 -21.847  1.00 28.08           C  
ATOM    355  CD1 PHE A  91     -36.089   6.816 -22.826  1.00 30.01           C  
ATOM    356  CD2 PHE A  91     -38.077   6.254 -21.668  1.00 30.96           C  
ATOM    357  CE1 PHE A  91     -36.209   5.680 -23.611  1.00 32.25           C  
ATOM    358  CE2 PHE A  91     -38.230   5.117 -22.461  1.00 32.49           C  
ATOM    359  CZ  PHE A  91     -37.299   4.829 -23.445  1.00 33.18           C  
ATOM    360  N   THR A  92     -38.437   9.531 -23.688  1.00 28.19           N  
ATOM    361  CA  THR A  92     -39.677   9.405 -24.437  1.00 27.95           C  
ATOM    362  C   THR A  92     -39.646   8.136 -25.226  1.00 28.52           C  
ATOM    363  O   THR A  92     -38.695   7.876 -25.975  1.00 29.18           O  
ATOM    364  CB  THR A  92     -39.890  10.635 -25.385  1.00 28.64           C  
ATOM    365  CG2 THR A  92     -41.125  10.483 -26.312  1.00 27.02           C  
ATOM    366  OG1 THR A  92     -40.025  11.822 -24.583  1.00 29.53           O  
ATOM    367  N   ASN A  93     -40.688   7.337 -25.057  1.00 28.39           N  
ATOM    368  CA  ASN A  93     -40.875   6.131 -25.818  1.00 29.28           C  
ATOM    369  C   ASN A  93     -41.676   6.424 -27.061  1.00 30.44           C  
ATOM    370  O   ASN A  93     -42.885   6.573 -26.968  1.00 31.31           O  
ATOM    371  CB  ASN A  93     -41.609   5.105 -24.961  1.00 28.93           C  
ATOM    372  CG  ASN A  93     -41.862   3.815 -25.672  1.00 29.42           C  
ATOM    373  ND2 ASN A  93     -42.709   2.956 -25.069  1.00 29.45           N  
ATOM    374  OD1 ASN A  93     -41.341   3.579 -26.758  1.00 29.86           O  
ATOM    375  N   THR A  94     -41.028   6.474 -28.229  1.00 31.12           N  
ATOM    376  CA  THR A  94     -41.738   6.778 -29.468  1.00 31.20           C  
ATOM    377  C   THR A  94     -42.338   5.545 -30.087  1.00 32.12           C  
ATOM    378  O   THR A  94     -43.011   5.635 -31.100  1.00 33.18           O  
ATOM    379  CB  THR A  94     -40.834   7.460 -30.528  1.00 31.56           C  
ATOM    380  CG2 THR A  94     -40.131   8.647 -29.939  1.00 28.04           C  
ATOM    381  OG1 THR A  94     -39.888   6.502 -31.059  1.00 33.78           O  
ATOM    382  N   MET A  95     -42.118   4.378 -29.490  1.00 32.69           N  
ATOM    383  CA  MET A  95     -42.553   3.129 -30.118  1.00 32.16           C  
ATOM    384  C   MET A  95     -44.009   2.794 -29.785  1.00 32.52           C  
ATOM    385  O   MET A  95     -44.607   3.417 -28.918  1.00 32.20           O  
ATOM    386  CB  MET A  95     -41.640   1.999 -29.663  1.00 32.11           C  
ATOM    387  CG  MET A  95     -40.157   2.282 -29.933  1.00 31.83           C  
ATOM    388  SD  MET A  95     -39.118   0.828 -29.687  1.00 30.04           S  
ATOM    389  CE  MET A  95     -39.398   0.532 -27.914  1.00 26.32           C  
ATOM    390  N   ASP A  96     -44.545   1.768 -30.433  1.00 33.96           N  
ATOM    391  CA  ASP A  96     -45.939   1.335 -30.203  1.00 35.17           C  
ATOM    392  C   ASP A  96     -46.061   0.210 -29.149  1.00 35.20           C  
ATOM    393  O   ASP A  96     -47.165  -0.309 -28.923  1.00 35.79           O  
ATOM    394  CB  ASP A  96     -46.611   0.893 -31.516  1.00 35.23           C  
ATOM    395  CG  ASP A  96     -45.951  -0.324 -32.140  1.00 38.14           C  
ATOM    396  OD1 ASP A  96     -44.763  -0.534 -31.848  1.00 39.61           O  
ATOM    397  OD2 ASP A  96     -46.599  -1.063 -32.938  1.00 42.17           O1-
ATOM    398  N   VAL A  97     -44.947  -0.153 -28.506  1.00 34.17           N  
ATOM    399  CA  VAL A  97     -44.965  -1.111 -27.386  1.00 32.93           C  
ATOM    400  C   VAL A  97     -44.332  -0.408 -26.198  1.00 32.72           C  
ATOM    401  O   VAL A  97     -43.569   0.564 -26.368  1.00 33.34           O  
ATOM    402  CB  VAL A  97     -44.216  -2.418 -27.709  1.00 34.03           C  
ATOM    403  CG1 VAL A  97     -44.941  -3.213 -28.785  1.00 33.50           C  
ATOM    404  CG2 VAL A  97     -42.725  -2.140 -28.129  1.00 31.37           C  
ATOM    405  N   ARG A  98     -44.680  -0.850 -24.994  1.00 31.66           N  
ATOM    406  CA  ARG A  98     -44.032  -0.357 -23.775  1.00 31.58           C  
ATOM    407  C   ARG A  98     -42.501  -0.567 -23.822  1.00 30.10           C  
ATOM    408  O   ARG A  98     -42.022  -1.542 -24.415  1.00 29.99           O  
ATOM    409  CB  ARG A  98     -44.601  -1.074 -22.538  1.00 32.04           C  
ATOM    410  CG  ARG A  98     -46.122  -0.894 -22.340  1.00 35.77           C  
ATOM    411  CD  ARG A  98     -46.631  -1.400 -20.965  1.00 37.96           C  
ATOM    412  NE  ARG A  98     -46.319  -0.458 -19.876  1.00 41.39           N  
ATOM    413  CZ  ARG A  98     -47.003   0.658 -19.566  1.00 43.02           C  
ATOM    414  NH1 ARG A  98     -48.075   1.054 -20.264  1.00 43.61           N1+
ATOM    415  NH2 ARG A  98     -46.592   1.402 -18.545  1.00 42.66           N  
ATOM    416  N   ALA A  99     -41.750   0.320 -23.177  1.00 29.02           N  
ATOM    417  CA  ALA A  99     -40.281   0.244 -23.184  1.00 29.29           C  
ATOM    418  C   ALA A  99     -39.777   0.949 -21.951  1.00 28.96           C  
ATOM    419  O   ALA A  99     -40.539   1.675 -21.301  1.00 28.77           O  
ATOM    420  CB  ALA A  99     -39.699   0.890 -24.470  1.00 29.85           C  
ATOM    421  N   SER A 100     -38.514   0.732 -21.611  1.00 28.17           N  
ATOM    422  CA  SER A 100     -37.944   1.359 -20.438  1.00 28.01           C  
ATOM    423  C   SER A 100     -36.446   1.563 -20.567  1.00 28.49           C  
ATOM    424  O   SER A 100     -35.843   1.164 -21.548  1.00 27.93           O  
ATOM    425  CB  SER A 100     -38.217   0.492 -19.198  1.00 28.04           C  
ATOM    426  OG  SER A 100     -37.401  -0.665 -19.183  1.00 28.30           O  
ATOM    427  N   LEU A 101     -35.879   2.206 -19.552  1.00 29.15           N  
ATOM    428  CA  LEU A 101     -34.450   2.341 -19.358  1.00 29.87           C  
ATOM    429  C   LEU A 101     -34.125   1.795 -18.004  1.00 28.98           C  
ATOM    430  O   LEU A 101     -34.602   2.331 -16.996  1.00 29.41           O  
ATOM    431  CB  LEU A 101     -34.007   3.787 -19.267  1.00 30.95           C  
ATOM    432  CG  LEU A 101     -33.316   4.489 -20.411  1.00 34.48           C  
ATOM    433  CD1 LEU A 101     -33.057   5.926 -19.887  1.00 35.03           C  
ATOM    434  CD2 LEU A 101     -32.066   3.780 -20.848  1.00 30.18           C  
ATOM    435  N   HIS A 102     -33.266   0.793 -17.980  1.00 27.77           N  
ATOM    436  CA  HIS A 102     -32.716   0.258 -16.740  1.00 27.40           C  
ATOM    437  C   HIS A 102     -31.194   0.395 -16.809  1.00 26.10           C  
ATOM    438  O   HIS A 102     -30.590   0.119 -17.850  1.00 25.91           O  
ATOM    439  CB  HIS A 102     -33.117  -1.211 -16.648  1.00 27.18           C  
ATOM    440  CG  HIS A 102     -32.438  -1.947 -15.559  1.00 28.64           C  
ATOM    441  CD2 HIS A 102     -31.451  -2.865 -15.588  1.00 28.67           C  
ATOM    442  ND1 HIS A 102     -32.768  -1.765 -14.234  1.00 32.23           N  
ATOM    443  CE1 HIS A 102     -32.005  -2.540 -13.491  1.00 32.26           C  
ATOM    444  NE2 HIS A 102     -31.204  -3.225 -14.290  1.00 30.97           N  
ATOM    445  N   VAL A 103     -30.574   0.794 -15.707  1.00 24.91           N  
ATOM    446  CA  VAL A 103     -29.153   1.018 -15.675  1.00 23.96           C  
ATOM    447  C   VAL A 103     -28.497   0.138 -14.603  1.00 24.79           C  
ATOM    448  O   VAL A 103     -29.092  -0.112 -13.534  1.00 24.05           O  
ATOM    449  CB  VAL A 103     -28.839   2.515 -15.397  1.00 24.63           C  
ATOM    450  CG1 VAL A 103     -29.140   2.908 -13.948  1.00 23.15           C  
ATOM    451  CG2 VAL A 103     -27.364   2.847 -15.747  1.00 23.41           C  
ATOM    452  N   HIS A 104     -27.271  -0.303 -14.907  1.00 24.31           N  
ATOM    453  CA  HIS A 104     -26.403  -0.972 -13.958  1.00 23.97           C  
ATOM    454  C   HIS A 104     -25.548  -0.004 -13.208  1.00 24.71           C  
ATOM    455  O   HIS A 104     -25.239   1.080 -13.708  1.00 25.37           O  
ATOM    456  CB  HIS A 104     -25.493  -1.978 -14.664  1.00 23.34           C  
ATOM    457  CG  HIS A 104     -26.208  -3.212 -15.099  1.00 24.39           C  
ATOM    458  CD2 HIS A 104     -27.293  -3.372 -15.892  1.00 23.50           C  
ATOM    459  ND1 HIS A 104     -25.869  -4.473 -14.645  1.00 24.24           N  
ATOM    460  CE1 HIS A 104     -26.698  -5.358 -15.179  1.00 24.48           C  
ATOM    461  NE2 HIS A 104     -27.555  -4.719 -15.956  1.00 23.46           N  
ATOM    462  N   GLY A 105     -25.187  -0.382 -11.982  1.00 24.79           N  
ATOM    463  CA  GLY A 105     -24.173   0.336 -11.221  1.00 25.14           C  
ATOM    464  C   GLY A 105     -24.583   1.633 -10.542  1.00 25.01           C  
ATOM    465  O   GLY A 105     -24.217   1.880  -9.388  1.00 24.30           O  
ATOM    466  N   LEU A 106     -25.322   2.481 -11.243  1.00 25.33           N  
ATOM    467  CA  LEU A 106     -25.614   3.810 -10.680  1.00 26.22           C  
ATOM    468  C   LEU A 106     -26.703   3.718  -9.578  1.00 26.69           C  
ATOM    469  O   LEU A 106     -27.432   2.748  -9.497  1.00 25.04           O  
ATOM    470  CB  LEU A 106     -25.975   4.800 -11.790  1.00 26.21           C  
ATOM    471  CG  LEU A 106     -24.766   5.336 -12.603  1.00 27.99           C  
ATOM    472  CD1 LEU A 106     -24.118   4.284 -13.503  1.00 26.59           C  
ATOM    473  CD2 LEU A 106     -25.199   6.532 -13.471  1.00 26.80           C  
ATOM    474  N   ASP A 107     -26.766   4.738  -8.734  1.00 28.10           N  
ATOM    475  CA  ASP A 107     -27.731   4.830  -7.643  1.00 28.59           C  
ATOM    476  C   ASP A 107     -29.055   5.368  -8.192  1.00 30.13           C  
ATOM    477  O   ASP A 107     -29.156   6.555  -8.511  1.00 32.44           O  
ATOM    478  CB  ASP A 107     -27.220   5.787  -6.562  1.00 28.05           C  
ATOM    479  CG  ASP A 107     -25.874   5.380  -5.968  1.00 28.54           C  
ATOM    480  OD1 ASP A 107     -25.595   4.171  -5.823  1.00 28.64           O  
ATOM    481  OD2 ASP A 107     -25.084   6.289  -5.600  1.00 30.63           O1-
ATOM    482  N   TYR A 108     -30.065   4.523  -8.323  1.00 29.76           N  
ATOM    483  CA  TYR A 108     -31.393   4.962  -8.730  1.00 29.78           C  
ATOM    484  C   TYR A 108     -32.377   4.513  -7.663  1.00 30.87           C  
ATOM    485  O   TYR A 108     -32.184   3.473  -7.014  1.00 30.58           O  
ATOM    486  CB  TYR A 108     -31.798   4.387 -10.092  1.00 29.50           C  
ATOM    487  CG  TYR A 108     -31.600   2.898 -10.229  1.00 29.65           C  
ATOM    488  CD1 TYR A 108     -32.646   2.019  -9.954  1.00 29.44           C  
ATOM    489  CD2 TYR A 108     -30.380   2.364 -10.639  1.00 29.43           C  
ATOM    490  CE1 TYR A 108     -32.509   0.651 -10.087  1.00 28.05           C  
ATOM    491  CE2 TYR A 108     -30.204   0.965 -10.748  1.00 30.46           C  
ATOM    492  CZ  TYR A 108     -31.298   0.118 -10.452  1.00 31.89           C  
ATOM    493  OH  TYR A 108     -31.204  -1.258 -10.523  1.00 29.78           O  
ATOM    494  N   GLU A 109     -33.428   5.296  -7.468  1.00 31.03           N  
ATOM    495  CA  GLU A 109     -34.529   4.852  -6.640  1.00 31.43           C  
ATOM    496  C   GLU A 109     -35.378   3.853  -7.399  1.00 30.60           C  
ATOM    497  O   GLU A 109     -35.275   3.752  -8.613  1.00 29.85           O  
ATOM    498  CB  GLU A 109     -35.365   6.022  -6.185  1.00 31.60           C  
ATOM    499  CG  GLU A 109     -34.663   6.890  -5.181  1.00 35.87           C  
ATOM    500  CD  GLU A 109     -35.544   8.062  -4.785  1.00 40.28           C  
ATOM    501  OE1 GLU A 109     -36.564   7.842  -4.111  1.00 44.67           O  
ATOM    502  OE2 GLU A 109     -35.232   9.189  -5.169  1.00 43.72           O1-
ATOM    503  N   ILE A 110     -36.228   3.137  -6.662  1.00 30.39           N  
ATOM    504  CA  ILE A 110     -37.059   2.072  -7.216  1.00 30.52           C  
ATOM    505  C   ILE A 110     -37.951   2.584  -8.311  1.00 30.82           C  
ATOM    506  O   ILE A 110     -38.220   1.867  -9.263  1.00 31.39           O  
ATOM    507  CB  ILE A 110     -37.891   1.341  -6.082  1.00 31.64           C  
ATOM    508  CG1 ILE A 110     -38.242  -0.061  -6.498  1.00 30.83           C  
ATOM    509  CG2 ILE A 110     -39.173   2.163  -5.624  1.00 30.02           C  
ATOM    510  CD1 ILE A 110     -37.027  -0.982  -6.504  1.00 33.07           C  
ATOM    511  N   SER A 111     -38.370   3.846  -8.224  1.00 31.36           N  
ATOM    512  CA  SER A 111     -39.189   4.455  -9.284  1.00 31.95           C  
ATOM    513  C   SER A 111     -38.421   4.662 -10.604  1.00 32.54           C  
ATOM    514  O   SER A 111     -39.036   4.944 -11.641  1.00 32.47           O  
ATOM    515  CB  SER A 111     -39.831   5.781  -8.807  1.00 31.83           C  
ATOM    516  OG  SER A 111     -38.873   6.636  -8.179  1.00 33.60           O  
ATOM    517  N   SER A 112     -37.099   4.491 -10.586  1.00 32.45           N  
ATOM    518  CA  SER A 112     -36.322   4.524 -11.824  1.00 32.84           C  
ATOM    519  C   SER A 112     -35.636   3.199 -12.141  1.00 33.15           C  
ATOM    520  O   SER A 112     -34.558   3.206 -12.781  1.00 32.27           O  
ATOM    521  CB  SER A 112     -35.281   5.657 -11.762  1.00 32.39           C  
ATOM    522  OG  SER A 112     -35.920   6.917 -11.790  1.00 32.85           O  
ATOM    523  N   ASP A 113     -36.231   2.064 -11.710  1.00 32.76           N  
ATOM    524  CA  ASP A 113     -35.607   0.780 -12.008  1.00 32.76           C  
ATOM    525  C   ASP A 113     -35.930   0.242 -13.382  1.00 31.58           C  
ATOM    526  O   ASP A 113     -35.289  -0.713 -13.844  1.00 31.18           O  
ATOM    527  CB  ASP A 113     -35.788  -0.287 -10.897  1.00 34.23           C  
ATOM    528  CG  ASP A 113     -37.122  -1.015 -10.944  1.00 36.31           C  
ATOM    529  OD1 ASP A 113     -38.054  -0.561 -11.653  1.00 39.64           O  
ATOM    530  OD2 ASP A 113     -37.219  -2.071 -10.264  1.00 39.45           O1-
ATOM    531  N   GLY A 114     -36.884   0.861 -14.056  1.00 30.71           N  
ATOM    532  CA  GLY A 114     -37.187   0.475 -15.418  1.00 30.26           C  
ATOM    533  C   GLY A 114     -37.998  -0.798 -15.579  1.00 30.23           C  
ATOM    534  O   GLY A 114     -38.115  -1.282 -16.695  1.00 30.06           O  
ATOM    535  N   THR A 115     -38.576  -1.330 -14.490  1.00 29.94           N  
ATOM    536  CA  THR A 115     -39.377  -2.563 -14.548  1.00 30.22           C  
ATOM    537  C   THR A 115     -40.892  -2.324 -14.538  1.00 30.47           C  
ATOM    538  O   THR A 115     -41.359  -1.331 -14.017  1.00 29.71           O  
ATOM    539  CB  THR A 115     -39.032  -3.495 -13.348  1.00 30.87           C  
ATOM    540  CG2 THR A 115     -37.524  -3.809 -13.354  1.00 29.93           C  
ATOM    541  OG1 THR A 115     -39.396  -2.861 -12.103  1.00 28.78           O  
ATOM    542  N   ALA A 116     -41.636  -3.242 -15.146  1.00 31.93           N  
ATOM    543  CA  ALA A 116     -43.101  -3.270 -15.061  1.00 33.62           C  
ATOM    544  C   ALA A 116     -43.547  -3.400 -13.586  1.00 34.70           C  
ATOM    545  O   ALA A 116     -44.418  -2.669 -13.121  1.00 34.78           O  
ATOM    546  CB  ALA A 116     -43.656  -4.451 -15.897  1.00 32.89           C  
ATOM    547  N   MET A 117     -42.887  -4.286 -12.849  1.00 35.34           N  
ATOM    548  CA  MET A 117     -43.254  -4.557 -11.459  1.00 37.08           C  
ATOM    549  C   MET A 117     -43.261  -3.287 -10.605  1.00 36.70           C  
ATOM    550  O   MET A 117     -44.120  -3.114  -9.740  1.00 37.14           O  
ATOM    551  CB  MET A 117     -42.295  -5.599 -10.865  1.00 37.58           C  
ATOM    552  CG  MET A 117     -42.491  -5.896  -9.377  1.00 42.10           C  
ATOM    553  SD  MET A 117     -41.235  -7.021  -8.690  0.85 42.43           S  
ATOM    554  CE  MET A 117     -39.894  -5.897  -8.402  1.00 45.69           C  
ATOM    555  N   ASN A 118     -42.307  -2.394 -10.825  1.00 36.04           N  
ATOM    556  CA  ASN A 118     -42.267  -1.175 -10.045  1.00 35.73           C  
ATOM    557  C   ASN A 118     -42.832   0.025 -10.819  1.00 35.19           C  
ATOM    558  O   ASN A 118     -42.541   1.166 -10.494  1.00 35.24           O  
ATOM    559  CB  ASN A 118     -40.853  -0.939  -9.525  1.00 35.93           C  
ATOM    560  CG  ASN A 118     -40.507  -1.873  -8.341  1.00 38.34           C  
ATOM    561  ND2 ASN A 118     -39.372  -2.584  -8.441  1.00 37.45           N  
ATOM    562  OD1 ASN A 118     -41.259  -1.945  -7.351  1.00 39.21           O  
ATOM    563  N   LYS A 119     -43.659  -0.246 -11.821  1.00 35.18           N  
ATOM    564  CA  LYS A 119     -44.389   0.806 -12.551  1.00 36.38           C  
ATOM    565  C   LYS A 119     -43.438   1.886 -13.078  1.00 34.84           C  
ATOM    566  O   LYS A 119     -43.668   3.074 -12.962  1.00 34.23           O  
ATOM    567  CB  LYS A 119     -45.495   1.408 -11.647  1.00 37.30           C  
ATOM    568  CG  LYS A 119     -46.762   0.498 -11.543  1.00 40.50           C  
ATOM    569  CD  LYS A 119     -47.872   1.174 -10.695  0.50 43.47           C  
ATOM    570  CE  LYS A 119     -49.256   0.562 -10.973  0.50 45.27           C  
ATOM    571  NZ  LYS A 119     -49.226  -0.930 -10.863  0.50 46.27           N1+
ATOM    572  N   SER A 120     -42.349   1.429 -13.660  1.00 34.12           N  
ATOM    573  CA  SER A 120     -41.227   2.280 -13.940  1.00 33.91           C  
ATOM    574  C   SER A 120     -40.938   2.236 -15.417  1.00 32.67           C  
ATOM    575  O   SER A 120     -39.933   2.785 -15.857  1.00 33.58           O  
ATOM    576  CB  SER A 120     -40.024   1.777 -13.113  1.00 34.24           C  
ATOM    577  OG  SER A 120     -38.936   2.661 -13.241  1.00 38.66           O  
ATOM    578  N   ASP A 121     -41.797   1.565 -16.179  1.00 31.35           N  
ATOM    579  CA  ASP A 121     -41.689   1.547 -17.639  1.00 31.15           C  
ATOM    580  C   ASP A 121     -42.600   2.620 -18.257  1.00 30.27           C  
ATOM    581  O   ASP A 121     -43.224   3.383 -17.539  1.00 29.91           O  
ATOM    582  CB  ASP A 121     -42.002   0.155 -18.204  1.00 31.36           C  
ATOM    583  CG  ASP A 121     -43.404  -0.332 -17.858  1.00 31.83           C  
ATOM    584  OD1 ASP A 121     -44.032   0.204 -16.925  1.00 31.65           O  
ATOM    585  OD2 ASP A 121     -43.875  -1.252 -18.551  1.00 34.09           O1-
ATOM    586  N   VAL A 122     -42.616   2.707 -19.584  1.00 30.13           N  
ATOM    587  CA  VAL A 122     -43.179   3.869 -20.283  1.00 29.69           C  
ATOM    588  C   VAL A 122     -44.110   3.397 -21.367  1.00 30.60           C  
ATOM    589  O   VAL A 122     -43.735   2.590 -22.222  1.00 29.85           O  
ATOM    590  CB  VAL A 122     -42.089   4.787 -20.853  1.00 29.47           C  
ATOM    591  CG1 VAL A 122     -42.717   6.046 -21.502  1.00 29.00           C  
ATOM    592  CG2 VAL A 122     -41.093   5.192 -19.743  1.00 27.35           C  
ATOM    593  N   GLU A 123     -45.352   3.868 -21.304  1.00 31.59           N  
ATOM    594  CA  GLU A 123     -46.354   3.507 -22.295  1.00 33.32           C  
ATOM    595  C   GLU A 123     -45.960   4.024 -23.677  1.00 32.81           C  
ATOM    596  O   GLU A 123     -45.187   4.957 -23.777  1.00 33.17           O  
ATOM    597  CB  GLU A 123     -47.761   4.022 -21.855  1.00 34.37           C  
ATOM    598  CG  GLU A 123     -48.047   5.534 -22.029  1.00 37.74           C  
ATOM    599  CD  GLU A 123     -47.450   6.432 -20.948  1.00 45.02           C  
ATOM    600  OE1 GLU A 123     -47.731   7.672 -21.002  1.00 47.95           O  
ATOM    601  OE2 GLU A 123     -46.712   5.923 -20.041  1.00 47.96           O1-
ATOM    602  N   PRO A 124     -46.474   3.409 -24.747  1.00 33.37           N  
ATOM    603  CA  PRO A 124     -46.272   3.945 -26.094  1.00 33.75           C  
ATOM    604  C   PRO A 124     -46.568   5.450 -26.198  1.00 33.99           C  
ATOM    605  O   PRO A 124     -47.648   5.883 -25.815  1.00 35.01           O  
ATOM    606  CB  PRO A 124     -47.296   3.191 -26.935  1.00 33.55           C  
ATOM    607  CG  PRO A 124     -47.493   1.864 -26.189  1.00 34.37           C  
ATOM    608  CD  PRO A 124     -47.378   2.238 -24.733  1.00 33.91           C  
ATOM    609  N   GLY A 125     -45.611   6.234 -26.701  1.00 33.55           N  
ATOM    610  CA  GLY A 125     -45.774   7.676 -26.880  1.00 32.37           C  
ATOM    611  C   GLY A 125     -45.526   8.463 -25.614  1.00 32.45           C  
ATOM    612  O   GLY A 125     -45.517   9.692 -25.650  1.00 33.64           O  
ATOM    613  N   GLY A 126     -45.304   7.793 -24.476  1.00 31.69           N  
ATOM    614  CA  GLY A 126     -45.200   8.502 -23.204  1.00 30.18           C  
ATOM    615  C   GLY A 126     -43.812   9.018 -22.920  1.00 30.72           C  
ATOM    616  O   GLY A 126     -42.842   8.704 -23.634  1.00 30.71           O  
ATOM    617  N   THR A 127     -43.720   9.759 -21.828  1.00 30.65           N  
ATOM    618  CA  THR A 127     -42.499  10.347 -21.382  1.00 31.91           C  
ATOM    619  C   THR A 127     -42.391  10.126 -19.891  1.00 31.87           C  
ATOM    620  O   THR A 127     -43.373  10.226 -19.182  1.00 33.13           O  
ATOM    621  CB  THR A 127     -42.459  11.867 -21.686  1.00 32.05           C  
ATOM    622  CG2 THR A 127     -41.173  12.512 -21.132  1.00 33.21           C  
ATOM    623  OG1 THR A 127     -42.494  12.061 -23.111  1.00 35.05           O  
ATOM    624  N   ARG A 128     -41.188   9.836 -19.415  1.00 31.97           N  
ATOM    625  CA  ARG A 128     -40.937   9.701 -17.992  1.00 32.14           C  
ATOM    626  C   ARG A 128     -39.554  10.246 -17.716  1.00 31.77           C  
ATOM    627  O   ARG A 128     -38.664  10.056 -18.532  1.00 31.59           O  
ATOM    628  CB  ARG A 128     -40.997   8.218 -17.617  1.00 32.65           C  
ATOM    629  CG  ARG A 128     -40.763   7.970 -16.154  1.00 34.32           C  
ATOM    630  CD  ARG A 128     -40.700   6.502 -15.811  1.00 35.97           C  
ATOM    631  NE  ARG A 128     -40.738   6.349 -14.359  1.00 37.87           N  
ATOM    632  CZ  ARG A 128     -41.836   6.073 -13.643  1.00 39.47           C  
ATOM    633  NH1 ARG A 128     -43.010   5.870 -14.228  1.00 38.90           N1+
ATOM    634  NH2 ARG A 128     -41.741   5.939 -12.328  1.00 39.75           N  
ATOM    635  N   THR A 129     -39.371  10.893 -16.578  1.00 31.48           N  
ATOM    636  CA  THR A 129     -38.067  11.317 -16.141  1.00 32.53           C  
ATOM    637  C   THR A 129     -37.438  10.277 -15.187  1.00 32.55           C  
ATOM    638  O   THR A 129     -37.947  10.024 -14.089  1.00 33.24           O  
ATOM    639  CB  THR A 129     -38.111  12.698 -15.484  1.00 32.54           C  
ATOM    640  CG2 THR A 129     -36.730  13.107 -14.937  1.00 32.32           C  
ATOM    641  OG1 THR A 129     -38.480  13.650 -16.480  1.00 35.55           O  
ATOM    642  N   TYR A 130     -36.345   9.665 -15.638  1.00 31.47           N  
ATOM    643  CA  TYR A 130     -35.562   8.754 -14.805  1.00 30.56           C  
ATOM    644  C   TYR A 130     -34.437   9.539 -14.174  1.00 30.51           C  
ATOM    645  O   TYR A 130     -33.852  10.404 -14.821  1.00 31.44           O  
ATOM    646  CB  TYR A 130     -34.952   7.667 -15.668  1.00 30.71           C  
ATOM    647  CG  TYR A 130     -35.898   6.671 -16.263  1.00 28.35           C  
ATOM    648  CD1 TYR A 130     -36.472   5.691 -15.485  1.00 29.03           C  
ATOM    649  CD2 TYR A 130     -36.162   6.652 -17.616  1.00 28.29           C  
ATOM    650  CE1 TYR A 130     -37.327   4.730 -16.038  1.00 27.76           C  
ATOM    651  CE2 TYR A 130     -36.996   5.705 -18.172  1.00 26.66           C  
ATOM    652  CZ  TYR A 130     -37.578   4.732 -17.362  1.00 27.34           C  
ATOM    653  OH  TYR A 130     -38.390   3.739 -17.899  1.00 26.83           O  
ATOM    654  N   THR A 131     -34.133   9.255 -12.915  1.00 29.95           N  
ATOM    655  CA  THR A 131     -33.058   9.909 -12.200  1.00 29.59           C  
ATOM    656  C   THR A 131     -31.985   8.861 -11.812  1.00 29.61           C  
ATOM    657  O   THR A 131     -32.287   7.845 -11.137  1.00 29.13           O  
ATOM    658  CB  THR A 131     -33.624  10.636 -10.943  1.00 29.98           C  
ATOM    659  CG2 THR A 131     -32.515  11.174 -10.020  1.00 28.22           C  
ATOM    660  OG1 THR A 131     -34.440  11.733 -11.377  1.00 31.49           O  
ATOM    661  N   TRP A 132     -30.748   9.106 -12.254  1.00 28.79           N  
ATOM    662  CA  TRP A 132     -29.604   8.290 -11.889  1.00 27.99           C  
ATOM    663  C   TRP A 132     -28.702   9.136 -11.070  1.00 29.01           C  
ATOM    664  O   TRP A 132     -28.293  10.205 -11.518  1.00 31.10           O  
ATOM    665  CB  TRP A 132     -28.815   7.801 -13.107  1.00 27.61           C  
ATOM    666  CG  TRP A 132     -29.555   6.991 -14.063  1.00 24.75           C  
ATOM    667  CD1 TRP A 132     -30.746   6.412 -13.878  1.00 24.94           C  
ATOM    668  CD2 TRP A 132     -29.130   6.625 -15.371  1.00 24.54           C  
ATOM    669  CE2 TRP A 132     -30.148   5.852 -15.937  1.00 23.33           C  
ATOM    670  CE3 TRP A 132     -27.995   6.892 -16.126  1.00 24.98           C  
ATOM    671  NE1 TRP A 132     -31.129   5.733 -14.999  1.00 23.93           N  
ATOM    672  CZ2 TRP A 132     -30.061   5.317 -17.195  1.00 22.01           C  
ATOM    673  CZ3 TRP A 132     -27.923   6.381 -17.394  1.00 24.92           C  
ATOM    674  CH2 TRP A 132     -28.953   5.601 -17.918  1.00 22.58           C  
ATOM    675  N   ARG A 133     -28.384   8.689  -9.866  1.00 29.35           N  
ATOM    676  CA  ARG A 133     -27.411   9.370  -9.035  1.00 29.71           C  
ATOM    677  C   ARG A 133     -26.128   8.570  -8.953  1.00 28.86           C  
ATOM    678  O   ARG A 133     -26.097   7.401  -9.300  1.00 27.74           O  
ATOM    679  CB  ARG A 133     -27.978   9.609  -7.639  1.00 30.63           C  
ATOM    680  CG  ARG A 133     -29.215  10.543  -7.609  1.00 34.23           C  
ATOM    681  CD  ARG A 133     -29.690  10.815  -6.168  1.00 39.72           C  
ATOM    682  NE  ARG A 133     -30.790  11.772  -6.166  1.00 46.53           N  
ATOM    683  CZ  ARG A 133     -32.083  11.458  -6.303  1.00 52.13           C  
ATOM    684  NH1 ARG A 133     -32.485  10.177  -6.439  1.00 54.45           N1+
ATOM    685  NH2 ARG A 133     -32.989  12.434  -6.301  1.00 51.96           N  
ATOM    686  N   THR A 134     -25.074   9.227  -8.471  1.00 28.71           N  
ATOM    687  CA  THR A 134     -23.787   8.597  -8.240  1.00 28.37           C  
ATOM    688  C   THR A 134     -23.215   9.155  -6.968  1.00 28.66           C  
ATOM    689  O   THR A 134     -23.614  10.232  -6.527  1.00 29.83           O  
ATOM    690  CB  THR A 134     -22.794   8.875  -9.372  1.00 28.63           C  
ATOM    691  CG2 THR A 134     -23.330   8.348 -10.710  1.00 25.70           C  
ATOM    692  OG1 THR A 134     -22.510  10.290  -9.449  1.00 29.22           O  
ATOM    693  N   HIS A 135     -22.283   8.436  -6.368  1.00 27.82           N  
ATOM    694  CA  HIS A 135     -21.635   8.910  -5.172  1.00 28.10           C  
ATOM    695  C   HIS A 135     -20.135   8.716  -5.267  1.00 28.47           C  
ATOM    696  O   HIS A 135     -19.651   7.888  -6.028  1.00 28.01           O  
ATOM    697  CB  HIS A 135     -22.165   8.177  -3.935  1.00 28.68           C  
ATOM    698  CG  HIS A 135     -21.855   6.704  -3.916  1.00 27.59           C  
ATOM    699  CD2 HIS A 135     -20.814   6.015  -3.388  1.00 27.11           C  
ATOM    700  ND1 HIS A 135     -22.680   5.768  -4.497  1.00 28.10           N  
ATOM    701  CE1 HIS A 135     -22.157   4.564  -4.333  1.00 29.58           C  
ATOM    702  NE2 HIS A 135     -21.028   4.683  -3.660  1.00 27.41           N  
ATOM    703  N   LYS A 136     -19.428   9.482  -4.458  1.00 29.40           N  
ATOM    704  CA  LYS A 136     -17.992   9.370  -4.287  1.00 30.97           C  
ATOM    705  C   LYS A 136     -17.686   8.365  -3.193  1.00 30.98           C  
ATOM    706  O   LYS A 136     -18.489   8.191  -2.290  1.00 30.69           O  
ATOM    707  CB  LYS A 136     -17.406  10.708  -3.857  1.00 31.56           C  
ATOM    708  CG  LYS A 136     -17.520  11.806  -4.932  1.00 34.84           C  
ATOM    709  CD  LYS A 136     -17.025  13.174  -4.387  1.00 37.95           C  
ATOM    710  CE  LYS A 136     -17.286  14.270  -5.425  1.00 43.46           C  
ATOM    711  NZ  LYS A 136     -16.699  15.613  -5.046  1.00 49.62           N1+
ATOM    712  N   PRO A 137     -16.509   7.736  -3.249  1.00 30.86           N  
ATOM    713  CA  PRO A 137     -16.143   6.818  -2.199  1.00 31.93           C  
ATOM    714  C   PRO A 137     -15.781   7.543  -0.905  1.00 32.78           C  
ATOM    715  O   PRO A 137     -15.438   8.705  -0.934  1.00 33.12           O  
ATOM    716  CB  PRO A 137     -14.905   6.107  -2.762  1.00 31.61           C  
ATOM    717  CG  PRO A 137     -14.300   7.063  -3.641  1.00 32.05           C  
ATOM    718  CD  PRO A 137     -15.440   7.881  -4.244  1.00 31.09           C  
ATOM    719  N   GLY A 138     -15.835   6.831   0.210  1.00 34.11           N  
ATOM    720  CA  GLY A 138     -15.492   7.405   1.508  1.00 35.64           C  
ATOM    721  C   GLY A 138     -15.903   6.474   2.639  1.00 36.85           C  
ATOM    722  O   GLY A 138     -16.637   5.495   2.425  1.00 35.34           O  
ATOM    723  N   ARG A 139     -15.403   6.765   3.836  1.00 38.94           N  
ATOM    724  CA  ARG A 139     -15.616   5.895   4.993  1.00 41.40           C  
ATOM    725  C   ARG A 139     -16.988   6.128   5.547  1.00 41.17           C  
ATOM    726  O   ARG A 139     -17.384   7.255   5.718  1.00 40.88           O  
ATOM    727  CB  ARG A 139     -14.593   6.146   6.109  1.00 42.62           C  
ATOM    728  CG  ARG A 139     -13.173   5.822   5.693  1.00 46.80           C  
ATOM    729  CD  ARG A 139     -12.400   4.994   6.712  1.00 51.41           C  
ATOM    730  NE  ARG A 139     -12.457   3.570   6.396  1.00 53.50           N  
ATOM    731  CZ  ARG A 139     -11.583   2.912   5.648  1.00 54.72           C  
ATOM    732  NH1 ARG A 139     -10.546   3.541   5.105  1.00 55.96           N1+
ATOM    733  NH2 ARG A 139     -11.763   1.604   5.430  1.00 55.69           N  
ATOM    734  N   ARG A 140     -17.709   5.047   5.801  1.00 41.99           N  
ATOM    735  CA  ARG A 140     -18.967   5.127   6.552  1.00 42.84           C  
ATOM    736  C   ARG A 140     -18.641   5.298   8.040  1.00 44.53           C  
ATOM    737  O   ARG A 140     -17.497   5.103   8.473  1.00 44.28           O  
ATOM    738  CB  ARG A 140     -19.783   3.848   6.381  1.00 41.72           C  
ATOM    739  CG  ARG A 140     -20.042   3.438   4.959  1.00 40.58           C  
ATOM    740  CD  ARG A 140     -21.009   2.281   4.935  1.00 37.67           C  
ATOM    741  NE  ARG A 140     -21.338   1.871   3.587  1.00 34.33           N  
ATOM    742  CZ  ARG A 140     -20.645   1.006   2.855  1.00 32.98           C  
ATOM    743  NH1 ARG A 140     -19.541   0.449   3.316  1.00 34.10           N1+
ATOM    744  NH2 ARG A 140     -21.048   0.724   1.632  1.00 31.76           N  
ATOM    745  N   ASP A 141     -19.656   5.606   8.833  1.00 46.99           N  
ATOM    746  CA  ASP A 141     -19.493   5.587  10.296  1.00 48.66           C  
ATOM    747  C   ASP A 141     -19.139   4.188  10.805  1.00 48.15           C  
ATOM    748  O   ASP A 141     -18.394   4.069  11.765  1.00 48.49           O  
ATOM    749  CB  ASP A 141     -20.755   6.129  10.989  1.00 50.24           C  
ATOM    750  CG  ASP A 141     -21.049   7.590  10.611  1.00 53.57           C  
ATOM    751  OD1 ASP A 141     -20.076   8.309  10.294  1.00 58.68           O  
ATOM    752  OD2 ASP A 141     -22.238   8.010  10.610  1.00 58.78           O1-
ATOM    753  N   ASP A 142     -19.597   3.119  10.140  1.00 47.90           N  
ATOM    754  CA  ASP A 142     -19.251   1.775  10.622  1.00 47.08           C  
ATOM    755  C   ASP A 142     -17.764   1.437  10.346  1.00 46.86           C  
ATOM    756  O   ASP A 142     -17.271   0.351  10.709  1.00 46.51           O  
ATOM    757  CB  ASP A 142     -20.249   0.696  10.157  1.00 46.58           C  
ATOM    758  CG  ASP A 142     -20.222   0.436   8.647  1.00 48.10           C  
ATOM    759  OD1 ASP A 142     -19.195   0.773   7.971  1.00 48.27           O  
ATOM    760  OD2 ASP A 142     -21.254  -0.113   8.136  1.00 44.22           O1-
ATOM    761  N   GLY A 143     -17.050   2.384   9.718  1.00 46.22           N  
ATOM    762  CA  GLY A 143     -15.621   2.244   9.458  1.00 44.58           C  
ATOM    763  C   GLY A 143     -15.298   1.518   8.168  1.00 43.32           C  
ATOM    764  O   GLY A 143     -14.117   1.439   7.780  1.00 43.27           O  
ATOM    765  N   THR A 144     -16.317   0.968   7.501  1.00 40.95           N  
ATOM    766  CA  THR A 144     -16.098   0.350   6.204  1.00 39.17           C  
ATOM    767  C   THR A 144     -16.078   1.409   5.117  1.00 36.87           C  
ATOM    768  O   THR A 144     -16.502   2.540   5.319  1.00 36.55           O  
ATOM    769  CB  THR A 144     -17.191  -0.678   5.878  1.00 39.85           C  
ATOM    770  CG2 THR A 144     -17.196  -1.802   6.951  1.00 39.77           C  
ATOM    771  OG1 THR A 144     -18.460  -0.008   5.812  1.00 38.84           O  
ATOM    772  N   TRP A 145     -15.599   1.008   3.951  1.00 35.35           N  
ATOM    773  CA  TRP A 145     -15.372   1.899   2.839  1.00 33.80           C  
ATOM    774  C   TRP A 145     -16.525   1.755   1.863  1.00 33.01           C  
ATOM    775  O   TRP A 145     -16.716   0.677   1.281  1.00 33.88           O  
ATOM    776  CB  TRP A 145     -14.038   1.541   2.162  1.00 33.69           C  
ATOM    777  CG  TRP A 145     -13.606   2.509   1.086  1.00 32.36           C  
ATOM    778  CD1 TRP A 145     -13.704   2.340  -0.252  1.00 31.11           C  
ATOM    779  CD2 TRP A 145     -13.010   3.796   1.291  1.00 32.87           C  
ATOM    780  CE2 TRP A 145     -12.769   4.354   0.020  1.00 31.77           C  
ATOM    781  CE3 TRP A 145     -12.666   4.535   2.434  1.00 34.14           C  
ATOM    782  NE1 TRP A 145     -13.199   3.444  -0.909  1.00 32.80           N  
ATOM    783  CZ2 TRP A 145     -12.200   5.633  -0.153  1.00 33.76           C  
ATOM    784  CZ3 TRP A 145     -12.083   5.815   2.270  1.00 35.66           C  
ATOM    785  CH2 TRP A 145     -11.876   6.354   0.978  1.00 34.33           C  
ATOM    786  N   ARG A 146     -17.281   2.834   1.668  1.00 31.23           N  
ATOM    787  CA  ARG A 146     -18.261   2.910   0.604  1.00 30.37           C  
ATOM    788  C   ARG A 146     -17.515   3.139  -0.713  1.00 30.23           C  
ATOM    789  O   ARG A 146     -16.675   4.025  -0.803  1.00 30.33           O  
ATOM    790  CB  ARG A 146     -19.243   4.039   0.851  1.00 30.11           C  
ATOM    791  CG  ARG A 146     -20.447   4.030  -0.080  1.00 31.01           C  
ATOM    792  CD  ARG A 146     -21.311   5.247   0.189  1.00 28.61           C  
ATOM    793  NE  ARG A 146     -22.535   5.188  -0.595  1.00 29.21           N  
ATOM    794  CZ  ARG A 146     -23.361   6.214  -0.776  1.00 30.82           C  
ATOM    795  NH1 ARG A 146     -23.106   7.377  -0.200  1.00 32.00           N1+
ATOM    796  NH2 ARG A 146     -24.435   6.085  -1.547  1.00 31.23           N  
ATOM    797  N   PRO A 147     -17.798   2.316  -1.732  1.00 30.35           N  
ATOM    798  CA  PRO A 147     -16.867   2.147  -2.866  1.00 29.92           C  
ATOM    799  C   PRO A 147     -16.811   3.248  -3.942  1.00 29.90           C  
ATOM    800  O   PRO A 147     -15.776   3.371  -4.648  1.00 30.68           O  
ATOM    801  CB  PRO A 147     -17.352   0.837  -3.516  1.00 30.42           C  
ATOM    802  CG  PRO A 147     -18.784   0.682  -3.079  1.00 30.81           C  
ATOM    803  CD  PRO A 147     -18.799   1.228  -1.676  1.00 30.20           C  
ATOM    804  N   GLY A 148     -17.906   3.988  -4.094  1.00 28.56           N  
ATOM    805  CA  GLY A 148     -18.061   4.955  -5.154  1.00 27.14           C  
ATOM    806  C   GLY A 148     -18.749   4.297  -6.336  1.00 26.56           C  
ATOM    807  O   GLY A 148     -18.640   3.106  -6.503  1.00 26.53           O  
ATOM    808  N   SER A 149     -19.414   5.094  -7.175  1.00 26.05           N  
ATOM    809  CA  SER A 149     -20.051   4.624  -8.387  1.00 25.33           C  
ATOM    810  C   SER A 149     -19.127   4.455  -9.575  1.00 25.16           C  
ATOM    811  O   SER A 149     -19.574   3.960 -10.614  1.00 25.50           O  
ATOM    812  CB  SER A 149     -21.160   5.584  -8.809  1.00 25.40           C  
ATOM    813  OG  SER A 149     -22.036   5.857  -7.735  1.00 25.26           O  
ATOM    814  N   ALA A 150     -17.859   4.855  -9.464  1.00 24.80           N  
ATOM    815  CA  ALA A 150     -16.977   4.832 -10.651  1.00 24.79           C  
ATOM    816  C   ALA A 150     -16.885   3.449 -11.276  1.00 24.58           C  
ATOM    817  O   ALA A 150     -16.775   2.434 -10.574  1.00 25.08           O  
ATOM    818  CB  ALA A 150     -15.544   5.367 -10.325  1.00 24.15           C  
ATOM    819  N   GLY A 151     -16.939   3.425 -12.601  1.00 24.06           N  
ATOM    820  CA  GLY A 151     -16.812   2.192 -13.345  1.00 24.00           C  
ATOM    821  C   GLY A 151     -17.356   2.264 -14.754  1.00 23.60           C  
ATOM    822  O   GLY A 151     -17.821   3.312 -15.212  1.00 24.08           O  
ATOM    823  N   TYR A 152     -17.306   1.122 -15.415  1.00 23.61           N  
ATOM    824  CA  TYR A 152     -17.859   0.911 -16.742  1.00 23.33           C  
ATOM    825  C   TYR A 152     -19.163   0.134 -16.570  1.00 23.92           C  
ATOM    826  O   TYR A 152     -19.194  -1.014 -16.084  1.00 23.88           O  
ATOM    827  CB  TYR A 152     -16.878   0.131 -17.598  1.00 23.22           C  
ATOM    828  CG  TYR A 152     -15.602   0.894 -17.897  1.00 23.44           C  
ATOM    829  CD1 TYR A 152     -15.558   1.828 -18.920  1.00 24.30           C  
ATOM    830  CD2 TYR A 152     -14.442   0.682 -17.157  1.00 23.84           C  
ATOM    831  CE1 TYR A 152     -14.413   2.533 -19.214  1.00 26.69           C  
ATOM    832  CE2 TYR A 152     -13.281   1.384 -17.443  1.00 26.06           C  
ATOM    833  CZ  TYR A 152     -13.266   2.309 -18.489  1.00 27.06           C  
ATOM    834  OH  TYR A 152     -12.133   3.030 -18.797  1.00 25.79           O  
ATOM    835  N   TRP A 153     -20.244   0.797 -16.951  1.00 23.88           N  
ATOM    836  CA  TRP A 153     -21.569   0.324 -16.746  1.00 23.98           C  
ATOM    837  C   TRP A 153     -22.345   0.415 -18.044  1.00 24.62           C  
ATOM    838  O   TRP A 153     -21.762   0.592 -19.113  1.00 25.35           O  
ATOM    839  CB  TRP A 153     -22.226   1.182 -15.672  1.00 24.32           C  
ATOM    840  CG  TRP A 153     -21.516   1.250 -14.359  1.00 23.02           C  
ATOM    841  CD1 TRP A 153     -20.885   2.321 -13.822  1.00 24.40           C  
ATOM    842  CD2 TRP A 153     -21.433   0.210 -13.385  1.00 24.21           C  
ATOM    843  CE2 TRP A 153     -20.749   0.728 -12.274  1.00 24.39           C  
ATOM    844  CE3 TRP A 153     -21.914  -1.090 -13.327  1.00 24.07           C  
ATOM    845  NE1 TRP A 153     -20.399   2.021 -12.573  1.00 24.22           N  
ATOM    846  CZ2 TRP A 153     -20.509  -0.026 -11.127  1.00 25.44           C  
ATOM    847  CZ3 TRP A 153     -21.685  -1.839 -12.172  1.00 25.29           C  
ATOM    848  CH2 TRP A 153     -20.989  -1.306 -11.100  1.00 24.72           C  
ATOM    849  N   HIS A 154     -23.664   0.234 -17.965  1.00 25.37           N  
ATOM    850  CA  HIS A 154     -24.491   0.174 -19.162  1.00 24.35           C  
ATOM    851  C   HIS A 154     -25.971   0.311 -18.825  1.00 24.16           C  
ATOM    852  O   HIS A 154     -26.362   0.174 -17.670  1.00 23.19           O  
ATOM    853  CB  HIS A 154     -24.212  -1.108 -19.963  1.00 24.56           C  
ATOM    854  CG  HIS A 154     -24.535  -2.376 -19.245  1.00 24.48           C  
ATOM    855  CD2 HIS A 154     -23.891  -3.020 -18.242  1.00 24.51           C  
ATOM    856  ND1 HIS A 154     -25.634  -3.156 -19.563  1.00 22.88           N  
ATOM    857  CE1 HIS A 154     -25.656  -4.215 -18.776  1.00 23.13           C  
ATOM    858  NE2 HIS A 154     -24.615  -4.157 -17.961  1.00 23.51           N  
ATOM    859  N   TYR A 155     -26.775   0.594 -19.858  1.00 24.23           N  
ATOM    860  CA  TYR A 155     -28.202   0.751 -19.728  1.00 23.79           C  
ATOM    861  C   TYR A 155     -28.850  -0.077 -20.800  1.00 24.21           C  
ATOM    862  O   TYR A 155     -28.262  -0.304 -21.841  1.00 24.15           O  
ATOM    863  CB  TYR A 155     -28.645   2.230 -19.834  1.00 24.70           C  
ATOM    864  CG  TYR A 155     -28.307   2.922 -21.146  1.00 22.35           C  
ATOM    865  CD1 TYR A 155     -29.126   2.802 -22.244  1.00 22.86           C  
ATOM    866  CD2 TYR A 155     -27.152   3.690 -21.269  1.00 23.90           C  
ATOM    867  CE1 TYR A 155     -28.796   3.417 -23.458  1.00 24.73           C  
ATOM    868  CE2 TYR A 155     -26.826   4.337 -22.468  1.00 22.39           C  
ATOM    869  CZ  TYR A 155     -27.649   4.201 -23.549  1.00 24.09           C  
ATOM    870  OH  TYR A 155     -27.317   4.796 -24.742  1.00 26.03           O  
ATOM    871  N   HIS A 156     -30.063  -0.532 -20.536  1.00 23.95           N  
ATOM    872  CA  HIS A 156     -30.777  -1.325 -21.476  1.00 24.60           C  
ATOM    873  C   HIS A 156     -32.260  -1.352 -21.119  1.00 24.89           C  
ATOM    874  O   HIS A 156     -32.673  -0.924 -20.020  1.00 25.09           O  
ATOM    875  CB  HIS A 156     -30.170  -2.734 -21.564  1.00 25.59           C  
ATOM    876  CG  HIS A 156     -30.340  -3.556 -20.320  1.00 25.27           C  
ATOM    877  CD2 HIS A 156     -29.475  -3.866 -19.330  1.00 25.01           C  
ATOM    878  ND1 HIS A 156     -31.515  -4.207 -20.021  1.00 25.84           N  
ATOM    879  CE1 HIS A 156     -31.376  -4.856 -18.879  1.00 26.84           C  
ATOM    880  NE2 HIS A 156     -30.144  -4.685 -18.450  1.00 27.23           N  
ATOM    881  N   ASP A 157     -33.048  -1.800 -22.075  1.00 24.55           N  
ATOM    882  CA  ASP A 157     -34.482  -1.950 -21.887  1.00 26.00           C  
ATOM    883  C   ASP A 157     -34.810  -3.167 -21.007  1.00 26.27           C  
ATOM    884  O   ASP A 157     -34.074  -4.160 -21.014  1.00 26.52           O  
ATOM    885  CB  ASP A 157     -35.175  -2.142 -23.235  1.00 25.89           C  
ATOM    886  CG  ASP A 157     -36.594  -2.648 -23.085  1.00 27.11           C  
ATOM    887  OD1 ASP A 157     -37.460  -1.905 -22.551  1.00 27.79           O  
ATOM    888  OD2 ASP A 157     -36.831  -3.800 -23.481  1.00 29.47           O1-
ATOM    889  N   HIS A 158     -35.919  -3.076 -20.282  1.00 26.77           N  
ATOM    890  CA  HIS A 158     -36.338  -4.110 -19.342  1.00 27.19           C  
ATOM    891  C   HIS A 158     -37.763  -4.621 -19.562  1.00 27.79           C  
ATOM    892  O   HIS A 158     -38.206  -5.448 -18.762  1.00 28.03           O  
ATOM    893  CB  HIS A 158     -36.161  -3.623 -17.894  1.00 27.15           C  
ATOM    894  CG  HIS A 158     -35.774  -4.703 -16.925  1.00 28.65           C  
ATOM    895  CD2 HIS A 158     -34.682  -4.839 -16.129  1.00 29.64           C  
ATOM    896  ND1 HIS A 158     -36.588  -5.788 -16.648  1.00 29.29           N  
ATOM    897  CE1 HIS A 158     -35.991  -6.557 -15.750  1.00 29.85           C  
ATOM    898  NE2 HIS A 158     -34.853  -5.990 -15.401  1.00 30.91           N  
ATOM    899  N   VAL A 159     -38.457  -4.214 -20.650  1.00 27.52           N  
ATOM    900  CA  VAL A 159     -39.855  -4.638 -20.857  1.00 27.29           C  
ATOM    901  C   VAL A 159     -40.292  -5.019 -22.268  1.00 27.92           C  
ATOM    902  O   VAL A 159     -41.402  -5.502 -22.435  1.00 28.90           O  
ATOM    903  CB  VAL A 159     -40.863  -3.577 -20.306  1.00 27.53           C  
ATOM    904  CG1 VAL A 159     -40.652  -3.358 -18.808  1.00 24.85           C  
ATOM    905  CG2 VAL A 159     -40.768  -2.219 -21.105  1.00 24.41           C  
ATOM    906  N   VAL A 160     -39.458  -4.820 -23.280  1.00 28.32           N  
ATOM    907  CA  VAL A 160     -39.803  -5.210 -24.630  1.00 27.63           C  
ATOM    908  C   VAL A 160     -39.598  -6.700 -24.816  1.00 28.80           C  
ATOM    909  O   VAL A 160     -38.484  -7.218 -24.611  1.00 29.05           O  
ATOM    910  CB  VAL A 160     -38.979  -4.439 -25.697  1.00 28.12           C  
ATOM    911  CG1 VAL A 160     -39.295  -4.956 -27.140  1.00 23.74           C  
ATOM    912  CG2 VAL A 160     -39.215  -2.889 -25.562  1.00 26.62           C  
ATOM    913  N   GLY A 161     -40.673  -7.385 -25.227  1.00 28.88           N  
ATOM    914  CA  GLY A 161     -40.660  -8.824 -25.489  1.00 29.40           C  
ATOM    915  C   GLY A 161     -40.993  -9.654 -24.255  1.00 29.39           C  
ATOM    916  O   GLY A 161     -41.903 -10.486 -24.291  1.00 30.59           O  
ATOM    917  N   THR A 162     -40.245  -9.441 -23.169  1.00 28.76           N  
ATOM    918  CA  THR A 162     -40.509 -10.083 -21.893  1.00 27.53           C  
ATOM    919  C   THR A 162     -40.256  -9.029 -20.854  1.00 27.49           C  
ATOM    920  O   THR A 162     -39.706  -7.958 -21.148  1.00 26.64           O  
ATOM    921  CB  THR A 162     -39.542 -11.282 -21.632  1.00 28.72           C  
ATOM    922  CG2 THR A 162     -39.528 -12.272 -22.833  1.00 25.84           C  
ATOM    923  OG1 THR A 162     -38.210 -10.793 -21.356  1.00 27.28           O  
ATOM    924  N   GLU A 163     -40.650  -9.338 -19.632  1.00 27.17           N  
ATOM    925  CA  GLU A 163     -40.423  -8.482 -18.488  1.00 27.63           C  
ATOM    926  C   GLU A 163     -38.968  -8.430 -18.040  1.00 26.52           C  
ATOM    927  O   GLU A 163     -38.646  -7.742 -17.065  1.00 25.62           O  
ATOM    928  CB  GLU A 163     -41.270  -8.984 -17.313  1.00 29.05           C  
ATOM    929  CG  GLU A 163     -42.782  -8.805 -17.495  1.00 33.58           C  
ATOM    930  CD  GLU A 163     -43.539  -9.054 -16.174  0.50 36.70           C  
ATOM    931  OE1 GLU A 163     -43.679 -10.238 -15.773  0.50 38.20           O  
ATOM    932  OE2 GLU A 163     -43.953  -8.061 -15.530  0.50 38.96           O1-
ATOM    933  N   HIS A 164     -38.086  -9.131 -18.741  1.00 26.20           N  
ATOM    934  CA  HIS A 164     -36.632  -8.899 -18.574  1.00 26.97           C  
ATOM    935  C   HIS A 164     -35.950  -8.237 -19.789  1.00 27.27           C  
ATOM    936  O   HIS A 164     -34.728  -8.181 -19.864  1.00 26.57           O  
ATOM    937  CB  HIS A 164     -35.941 -10.210 -18.166  1.00 26.17           C  
ATOM    938  CG  HIS A 164     -36.201 -10.536 -16.743  1.00 28.16           C  
ATOM    939  CD2 HIS A 164     -35.580 -10.124 -15.619  1.00 30.09           C  
ATOM    940  ND1 HIS A 164     -37.308 -11.256 -16.334  1.00 30.03           N  
ATOM    941  CE1 HIS A 164     -37.320 -11.311 -15.018  1.00 31.81           C  
ATOM    942  NE2 HIS A 164     -36.291 -10.622 -14.559  1.00 30.97           N  
ATOM    943  N   GLY A 165     -36.755  -7.756 -20.734  1.00 27.55           N  
ATOM    944  CA  GLY A 165     -36.263  -6.951 -21.837  1.00 26.74           C  
ATOM    945  C   GLY A 165     -35.591  -7.742 -22.923  1.00 26.58           C  
ATOM    946  O   GLY A 165     -34.806  -7.182 -23.713  1.00 26.84           O  
ATOM    947  N   THR A 166     -35.921  -9.023 -23.004  1.00 25.88           N  
ATOM    948  CA  THR A 166     -35.234  -9.935 -23.910  1.00 25.52           C  
ATOM    949  C   THR A 166     -35.339  -9.514 -25.364  1.00 26.43           C  
ATOM    950  O   THR A 166     -34.361  -9.580 -26.125  1.00 26.46           O  
ATOM    951  CB  THR A 166     -35.759 -11.370 -23.709  1.00 25.86           C  
ATOM    952  CG2 THR A 166     -35.163 -12.336 -24.729  1.00 22.50           C  
ATOM    953  OG1 THR A 166     -35.443 -11.801 -22.367  1.00 24.85           O  
ATOM    954  N   GLY A 167     -36.538  -9.104 -25.767  1.00 27.28           N  
ATOM    955  CA  GLY A 167     -36.753  -8.589 -27.124  1.00 26.98           C  
ATOM    956  C   GLY A 167     -36.087  -7.235 -27.336  1.00 26.69           C  
ATOM    957  O   GLY A 167     -35.483  -6.999 -28.359  1.00 26.97           O  
ATOM    958  N   GLY A 168     -36.175  -6.352 -26.363  1.00 26.73           N  
ATOM    959  CA  GLY A 168     -35.576  -5.026 -26.505  1.00 27.41           C  
ATOM    960  C   GLY A 168     -34.060  -5.086 -26.662  1.00 27.36           C  
ATOM    961  O   GLY A 168     -33.482  -4.458 -27.570  1.00 27.43           O  
ATOM    962  N   ILE A 169     -33.429  -5.866 -25.783  1.00 27.05           N  
ATOM    963  CA  ILE A 169     -31.995  -6.078 -25.811  1.00 26.29           C  
ATOM    964  C   ILE A 169     -31.600  -6.678 -27.151  1.00 27.07           C  
ATOM    965  O   ILE A 169     -30.685  -6.208 -27.813  1.00 26.54           O  
ATOM    966  CB  ILE A 169     -31.544  -6.997 -24.679  1.00 26.18           C  
ATOM    967  CG1 ILE A 169     -31.740  -6.291 -23.338  1.00 25.88           C  
ATOM    968  CG2 ILE A 169     -30.062  -7.442 -24.879  1.00 22.87           C  
ATOM    969  CD1 ILE A 169     -31.744  -7.229 -22.108  1.00 24.55           C  
ATOM    970  N   ARG A 170     -32.300  -7.713 -27.555  1.00 27.92           N  
ATOM    971  CA  ARG A 170     -32.016  -8.352 -28.820  1.00 29.19           C  
ATOM    972  C   ARG A 170     -32.094  -7.367 -30.009  1.00 28.38           C  
ATOM    973  O   ARG A 170     -31.247  -7.407 -30.919  1.00 27.43           O  
ATOM    974  CB  ARG A 170     -32.981  -9.522 -29.041  1.00 30.63           C  
ATOM    975  CG  ARG A 170     -32.868 -10.111 -30.456  1.00 37.12           C  
ATOM    976  CD  ARG A 170     -33.011 -11.608 -30.569  1.00 45.21           C  
ATOM    977  NE  ARG A 170     -34.086 -12.196 -29.765  1.00 52.71           N  
ATOM    978  CZ  ARG A 170     -33.942 -13.217 -28.905  1.00 56.55           C  
ATOM    979  NH1 ARG A 170     -32.759 -13.797 -28.674  1.00 58.65           N1+
ATOM    980  NH2 ARG A 170     -34.999 -13.657 -28.253  1.00 58.09           N  
ATOM    981  N   ASN A 171     -33.081  -6.475 -29.970  1.00 27.64           N  
ATOM    982  CA  ASN A 171     -33.317  -5.523 -31.064  1.00 27.55           C  
ATOM    983  C   ASN A 171     -32.360  -4.353 -31.088  1.00 26.51           C  
ATOM    984  O   ASN A 171     -32.271  -3.682 -32.087  1.00 26.07           O  
ATOM    985  CB  ASN A 171     -34.760  -5.008 -31.009  1.00 28.14           C  
ATOM    986  CG  ASN A 171     -35.766  -6.078 -31.381  1.00 28.45           C  
ATOM    987  ND2 ASN A 171     -37.033  -5.852 -31.075  1.00 31.10           N  
ATOM    988  OD1 ASN A 171     -35.401  -7.072 -31.961  1.00 33.16           O  
ATOM    989  N   GLY A 172     -31.659  -4.094 -29.988  1.00 26.04           N  
ATOM    990  CA  GLY A 172     -30.625  -3.049 -29.960  1.00 25.16           C  
ATOM    991  C   GLY A 172     -30.715  -2.041 -28.845  1.00 25.21           C  
ATOM    992  O   GLY A 172     -29.944  -1.051 -28.838  1.00 24.31           O  
ATOM    993  N   LEU A 173     -31.648  -2.246 -27.904  1.00 24.93           N  
ATOM    994  CA  LEU A 173     -31.837  -1.269 -26.828  1.00 24.94           C  
ATOM    995  C   LEU A 173     -30.846  -1.487 -25.692  1.00 25.20           C  
ATOM    996  O   LEU A 173     -31.206  -1.950 -24.580  1.00 25.25           O  
ATOM    997  CB  LEU A 173     -33.286  -1.256 -26.301  1.00 24.64           C  
ATOM    998  CG  LEU A 173     -34.344  -0.741 -27.292  1.00 25.85           C  
ATOM    999  CD1 LEU A 173     -35.748  -0.943 -26.739  1.00 26.08           C  
ATOM   1000  CD2 LEU A 173     -34.115   0.764 -27.627  1.00 22.56           C  
ATOM   1001  N   TYR A 174     -29.611  -1.082 -25.968  1.00 24.49           N  
ATOM   1002  CA  TYR A 174     -28.532  -1.128 -25.008  1.00 23.72           C  
ATOM   1003  C   TYR A 174     -27.517  -0.044 -25.331  1.00 23.75           C  
ATOM   1004  O   TYR A 174     -27.366   0.336 -26.485  1.00 22.57           O  
ATOM   1005  CB  TYR A 174     -27.866  -2.505 -25.045  1.00 23.78           C  
ATOM   1006  CG  TYR A 174     -27.365  -2.990 -26.392  1.00 24.27           C  
ATOM   1007  CD1 TYR A 174     -26.141  -2.527 -26.938  1.00 24.94           C  
ATOM   1008  CD2 TYR A 174     -28.067  -3.940 -27.116  1.00 24.08           C  
ATOM   1009  CE1 TYR A 174     -25.674  -3.007 -28.181  1.00 22.79           C  
ATOM   1010  CE2 TYR A 174     -27.605  -4.411 -28.360  1.00 23.23           C  
ATOM   1011  CZ  TYR A 174     -26.400  -3.939 -28.879  1.00 23.90           C  
ATOM   1012  OH  TYR A 174     -25.939  -4.434 -30.104  1.00 22.80           O  
ATOM   1013  N   GLY A 175     -26.805   0.427 -24.316  1.00 24.03           N  
ATOM   1014  CA  GLY A 175     -25.739   1.394 -24.518  1.00 24.64           C  
ATOM   1015  C   GLY A 175     -24.876   1.529 -23.280  1.00 25.08           C  
ATOM   1016  O   GLY A 175     -25.240   1.049 -22.223  1.00 25.27           O  
ATOM   1017  N   PRO A 176     -23.728   2.213 -23.404  1.00 25.14           N  
ATOM   1018  CA  PRO A 176     -22.755   2.309 -22.331  1.00 24.42           C  
ATOM   1019  C   PRO A 176     -22.900   3.511 -21.443  1.00 24.84           C  
ATOM   1020  O   PRO A 176     -23.343   4.571 -21.903  1.00 25.50           O  
ATOM   1021  CB  PRO A 176     -21.434   2.435 -23.087  1.00 24.25           C  
ATOM   1022  CG  PRO A 176     -21.817   3.237 -24.337  1.00 24.87           C  
ATOM   1023  CD  PRO A 176     -23.198   2.727 -24.692  1.00 25.18           C  
ATOM   1024  N   VAL A 177     -22.506   3.341 -20.185  1.00 24.54           N  
ATOM   1025  CA  VAL A 177     -22.381   4.426 -19.251  1.00 25.47           C  
ATOM   1026  C   VAL A 177     -21.013   4.375 -18.604  1.00 25.10           C  
ATOM   1027  O   VAL A 177     -20.588   3.315 -18.200  1.00 27.32           O  
ATOM   1028  CB  VAL A 177     -23.408   4.317 -18.112  1.00 26.09           C  
ATOM   1029  CG1 VAL A 177     -23.294   5.543 -17.184  1.00 25.80           C  
ATOM   1030  CG2 VAL A 177     -24.792   4.168 -18.668  1.00 25.82           C  
ATOM   1031  N   ILE A 178     -20.330   5.504 -18.494  1.00 24.67           N  
ATOM   1032  CA  ILE A 178     -19.069   5.590 -17.766  1.00 24.19           C  
ATOM   1033  C   ILE A 178     -19.199   6.579 -16.639  1.00 24.54           C  
ATOM   1034  O   ILE A 178     -19.706   7.672 -16.855  1.00 25.40           O  
ATOM   1035  CB  ILE A 178     -17.927   6.038 -18.686  1.00 24.94           C  
ATOM   1036  CG1 ILE A 178     -17.663   4.981 -19.756  1.00 24.42           C  
ATOM   1037  CG2 ILE A 178     -16.659   6.330 -17.890  1.00 23.27           C  
ATOM   1038  CD1 ILE A 178     -16.668   5.429 -20.794  1.00 25.91           C  
ATOM   1039  N   VAL A 179     -18.798   6.170 -15.427  1.00 24.33           N  
ATOM   1040  CA  VAL A 179     -18.692   7.048 -14.305  1.00 24.37           C  
ATOM   1041  C   VAL A 179     -17.228   7.192 -13.950  1.00 25.76           C  
ATOM   1042  O   VAL A 179     -16.555   6.199 -13.662  1.00 26.73           O  
ATOM   1043  CB  VAL A 179     -19.469   6.536 -13.079  1.00 24.35           C  
ATOM   1044  CG1 VAL A 179     -19.370   7.529 -11.923  1.00 22.42           C  
ATOM   1045  CG2 VAL A 179     -20.928   6.242 -13.462  1.00 23.54           C  
ATOM   1046  N   ARG A 180     -16.739   8.429 -13.977  1.00 26.29           N  
ATOM   1047  CA  ARG A 180     -15.336   8.729 -13.725  1.00 27.32           C  
ATOM   1048  C   ARG A 180     -15.124   9.111 -12.284  1.00 27.31           C  
ATOM   1049  O   ARG A 180     -15.951   9.777 -11.696  1.00 28.29           O  
ATOM   1050  CB  ARG A 180     -14.876   9.937 -14.569  1.00 27.66           C  
ATOM   1051  CG  ARG A 180     -15.108   9.856 -16.065  1.00 28.38           C  
ATOM   1052  CD  ARG A 180     -14.095   9.013 -16.742  1.00 28.17           C  
ATOM   1053  NE  ARG A 180     -14.252   9.041 -18.196  1.00 27.91           N  
ATOM   1054  CZ  ARG A 180     -13.736   8.134 -19.012  1.00 28.09           C  
ATOM   1055  NH1 ARG A 180     -13.032   7.128 -18.506  1.00 28.14           N1+
ATOM   1056  NH2 ARG A 180     -13.938   8.214 -20.332  1.00 29.15           N  
ATOM   1057  N   ARG A 181     -14.008   8.689 -11.725  1.00 28.41           N  
ATOM   1058  CA  ARG A 181     -13.536   9.175 -10.451  1.00 29.25           C  
ATOM   1059  C   ARG A 181     -12.650  10.406 -10.702  1.00 30.56           C  
ATOM   1060  O   ARG A 181     -11.950  10.483 -11.714  1.00 30.12           O  
ATOM   1061  CB  ARG A 181     -12.722   8.094  -9.762  1.00 28.80           C  
ATOM   1062  CG  ARG A 181     -12.038   8.519  -8.426  1.00 29.86           C  
ATOM   1063  CD  ARG A 181     -11.830   7.313  -7.513  1.00 29.00           C  
ATOM   1064  NE  ARG A 181     -13.149   6.697  -7.286  1.00 28.41           N  
ATOM   1065  CZ  ARG A 181     -13.383   5.393  -7.116  1.00 28.19           C  
ATOM   1066  NH1 ARG A 181     -12.384   4.519  -7.087  1.00 27.95           N1+
ATOM   1067  NH2 ARG A 181     -14.635   4.961  -6.956  1.00 26.55           N  
ATOM   1068  N   LYS A 182     -12.671  11.344  -9.768  1.00 32.19           N  
ATOM   1069  CA  LYS A 182     -11.750  12.478  -9.797  1.00 33.94           C  
ATOM   1070  C   LYS A 182     -10.329  11.955  -9.960  1.00 34.20           C  
ATOM   1071  O   LYS A 182      -9.881  11.093  -9.198  1.00 34.82           O  
ATOM   1072  CB  LYS A 182     -11.864  13.295  -8.509  1.00 35.04           C  
ATOM   1073  CG  LYS A 182     -10.986  14.595  -8.470  1.00 38.81           C  
ATOM   1074  CD  LYS A 182     -11.133  15.325  -7.112  0.50 41.09           C  
ATOM   1075  CE  LYS A 182     -10.991  16.848  -7.263  0.50 43.67           C  
ATOM   1076  NZ  LYS A 182     -11.036  17.582  -5.938  0.50 45.33           N1+
ATOM   1077  N   GLY A 183      -9.638  12.462 -10.974  1.00 34.12           N  
ATOM   1078  CA  GLY A 183      -8.255  12.078 -11.238  1.00 34.39           C  
ATOM   1079  C   GLY A 183      -8.062  10.920 -12.217  1.00 34.16           C  
ATOM   1080  O   GLY A 183      -6.924  10.579 -12.530  1.00 35.04           O  
ATOM   1081  N   ASP A 184      -9.150  10.286 -12.664  1.00 32.93           N  
ATOM   1082  CA  ASP A 184      -9.051   9.203 -13.648  1.00 31.94           C  
ATOM   1083  C   ASP A 184      -8.435   9.755 -14.939  1.00 32.06           C  
ATOM   1084  O   ASP A 184      -8.711  10.893 -15.335  1.00 32.40           O  
ATOM   1085  CB  ASP A 184     -10.437   8.613 -13.989  1.00 31.46           C  
ATOM   1086  CG  ASP A 184     -10.910   7.523 -13.014  1.00 31.02           C  
ATOM   1087  OD1 ASP A 184     -10.122   7.116 -12.139  1.00 29.50           O  
ATOM   1088  OD2 ASP A 184     -12.092   7.060 -13.147  1.00 27.95           O1-
ATOM   1089  N   VAL A 185      -7.640   8.930 -15.611  1.00 31.91           N  
ATOM   1090  CA  VAL A 185      -7.088   9.261 -16.910  1.00 31.64           C  
ATOM   1091  C   VAL A 185      -8.170   9.194 -17.968  1.00 31.35           C  
ATOM   1092  O   VAL A 185      -8.906   8.203 -18.049  1.00 31.00           O  
ATOM   1093  CB  VAL A 185      -5.985   8.259 -17.342  1.00 32.44           C  
ATOM   1094  CG1 VAL A 185      -5.277   8.782 -18.603  1.00 31.22           C  
ATOM   1095  CG2 VAL A 185      -4.997   8.047 -16.210  1.00 35.30           C  
ATOM   1096  N   LEU A 186      -8.224  10.245 -18.792  1.00 30.79           N  
ATOM   1097  CA  LEU A 186      -9.181  10.403 -19.872  1.00 30.91           C  
ATOM   1098  C   LEU A 186      -8.528  10.077 -21.202  1.00 29.80           C  
ATOM   1099  O   LEU A 186      -7.370  10.378 -21.390  1.00 30.52           O  
ATOM   1100  CB  LEU A 186      -9.724  11.832 -19.911  1.00 31.55           C  
ATOM   1101  CG  LEU A 186     -10.475  12.324 -18.646  1.00 34.23           C  
ATOM   1102  CD1 LEU A 186     -11.067  13.758 -18.870  1.00 34.31           C  
ATOM   1103  CD2 LEU A 186     -11.567  11.341 -18.206  1.00 31.90           C  
ATOM   1104  N   PRO A 187      -9.275   9.437 -22.114  1.00 28.51           N  
ATOM   1105  CA  PRO A 187      -8.754   8.948 -23.367  1.00 28.96           C  
ATOM   1106  C   PRO A 187      -8.952   9.945 -24.516  1.00 28.72           C  
ATOM   1107  O   PRO A 187      -9.694  10.897 -24.368  1.00 28.77           O  
ATOM   1108  CB  PRO A 187      -9.631   7.742 -23.632  1.00 28.39           C  
ATOM   1109  CG  PRO A 187     -10.989   8.222 -23.169  1.00 27.82           C  
ATOM   1110  CD  PRO A 187     -10.698   9.067 -21.959  1.00 28.39           C  
ATOM   1111  N   ASP A 188      -8.296   9.691 -25.638  1.00 28.50           N  
ATOM   1112  CA  ASP A 188      -8.534  10.443 -26.859  1.00 28.75           C  
ATOM   1113  C   ASP A 188      -9.889  10.088 -27.441  1.00 28.16           C  
ATOM   1114  O   ASP A 188     -10.555  10.938 -27.996  1.00 28.71           O  
ATOM   1115  CB  ASP A 188      -7.426  10.147 -27.892  1.00 29.68           C  
ATOM   1116  CG  ASP A 188      -6.063  10.677 -27.457  1.00 31.45           C  
ATOM   1117  OD1 ASP A 188      -5.991  11.840 -27.032  1.00 37.86           O  
ATOM   1118  OD2 ASP A 188      -5.070   9.940 -27.496  1.00 32.79           O1-
ATOM   1119  N   ALA A 189     -10.308   8.836 -27.294  1.00 27.51           N  
ATOM   1120  CA  ALA A 189     -11.577   8.362 -27.864  1.00 26.74           C  
ATOM   1121  C   ALA A 189     -12.061   7.146 -27.091  1.00 26.44           C  
ATOM   1122  O   ALA A 189     -11.247   6.371 -26.600  1.00 26.27           O  
ATOM   1123  CB  ALA A 189     -11.385   7.988 -29.326  1.00 24.09           C  
ATOM   1124  N   THR A 190     -13.369   6.938 -27.076  1.00 26.31           N  
ATOM   1125  CA  THR A 190     -13.985   5.757 -26.467  1.00 26.20           C  
ATOM   1126  C   THR A 190     -14.779   5.014 -27.491  1.00 26.00           C  
ATOM   1127  O   THR A 190     -15.618   5.597 -28.131  1.00 28.26           O  
ATOM   1128  CB  THR A 190     -14.939   6.192 -25.330  1.00 26.38           C  
ATOM   1129  CG2 THR A 190     -15.608   4.957 -24.600  1.00 23.78           C  
ATOM   1130  OG1 THR A 190     -14.195   6.981 -24.398  1.00 26.87           O  
ATOM   1131  N   HIS A 191     -14.549   3.720 -27.634  1.00 25.92           N  
ATOM   1132  CA  HIS A 191     -15.325   2.881 -28.516  1.00 25.72           C  
ATOM   1133  C   HIS A 191     -16.073   1.827 -27.671  1.00 26.29           C  
ATOM   1134  O   HIS A 191     -15.548   1.307 -26.672  1.00 25.24           O  
ATOM   1135  CB  HIS A 191     -14.416   2.193 -29.509  1.00 25.84           C  
ATOM   1136  CG  HIS A 191     -13.542   3.137 -30.276  1.00 28.86           C  
ATOM   1137  CD2 HIS A 191     -12.193   3.275 -30.303  1.00 28.80           C  
ATOM   1138  ND1 HIS A 191     -14.047   4.086 -31.150  1.00 28.21           N  
ATOM   1139  CE1 HIS A 191     -13.041   4.765 -31.667  1.00 30.35           C  
ATOM   1140  NE2 HIS A 191     -11.910   4.306 -31.159  1.00 29.02           N  
ATOM   1141  N   THR A 192     -17.307   1.533 -28.077  1.00 26.18           N  
ATOM   1142  CA  THR A 192     -18.137   0.568 -27.402  1.00 25.54           C  
ATOM   1143  C   THR A 192     -18.280  -0.678 -28.214  1.00 24.51           C  
ATOM   1144  O   THR A 192     -18.686  -0.633 -29.363  1.00 25.36           O  
ATOM   1145  CB  THR A 192     -19.498   1.154 -27.126  1.00 26.13           C  
ATOM   1146  CG2 THR A 192     -20.436   0.087 -26.462  1.00 24.81           C  
ATOM   1147  OG1 THR A 192     -19.309   2.252 -26.235  1.00 25.29           O  
ATOM   1148  N   ILE A 193     -17.930  -1.808 -27.604  1.00 24.46           N  
ATOM   1149  CA  ILE A 193     -18.013  -3.104 -28.256  1.00 24.00           C  
ATOM   1150  C   ILE A 193     -18.963  -3.981 -27.451  1.00 24.37           C  
ATOM   1151  O   ILE A 193     -18.700  -4.300 -26.280  1.00 24.21           O  
ATOM   1152  CB  ILE A 193     -16.625  -3.757 -28.311  1.00 24.21           C  
ATOM   1153  CG1 ILE A 193     -15.661  -2.899 -29.143  1.00 25.96           C  
ATOM   1154  CG2 ILE A 193     -16.714  -5.151 -28.867  1.00 21.41           C  
ATOM   1155  CD1 ILE A 193     -14.210  -3.461 -29.221  1.00 25.45           C  
ATOM   1156  N   VAL A 194     -20.056  -4.386 -28.083  1.00 23.92           N  
ATOM   1157  CA  VAL A 194     -21.065  -5.180 -27.423  1.00 23.06           C  
ATOM   1158  C   VAL A 194     -21.213  -6.509 -28.115  1.00 22.98           C  
ATOM   1159  O   VAL A 194     -21.517  -6.559 -29.285  1.00 23.41           O  
ATOM   1160  CB  VAL A 194     -22.460  -4.467 -27.391  1.00 23.70           C  
ATOM   1161  CG1 VAL A 194     -23.485  -5.312 -26.584  1.00 22.47           C  
ATOM   1162  CG2 VAL A 194     -22.346  -3.054 -26.786  1.00 20.83           C  
ATOM   1163  N   PHE A 195     -21.011  -7.596 -27.383  1.00 22.93           N  
ATOM   1164  CA  PHE A 195     -21.323  -8.925 -27.887  1.00 23.25           C  
ATOM   1165  C   PHE A 195     -22.761  -9.229 -27.518  1.00 24.03           C  
ATOM   1166  O   PHE A 195     -23.075  -9.524 -26.351  1.00 24.58           O  
ATOM   1167  CB  PHE A 195     -20.395  -9.965 -27.269  1.00 23.12           C  
ATOM   1168  CG  PHE A 195     -18.956  -9.900 -27.753  1.00 24.63           C  
ATOM   1169  CD1 PHE A 195     -18.554  -9.054 -28.787  1.00 25.09           C  
ATOM   1170  CD2 PHE A 195     -18.015 -10.767 -27.215  1.00 25.94           C  
ATOM   1171  CE1 PHE A 195     -17.236  -9.051 -29.227  1.00 26.47           C  
ATOM   1172  CE2 PHE A 195     -16.711 -10.769 -27.660  1.00 26.12           C  
ATOM   1173  CZ  PHE A 195     -16.324  -9.907 -28.675  1.00 26.14           C  
ATOM   1174  N   ASN A 196     -23.644  -9.117 -28.500  1.00 24.93           N  
ATOM   1175  CA  ASN A 196     -25.058  -9.344 -28.299  1.00 25.65           C  
ATOM   1176  C   ASN A 196     -25.423 -10.583 -29.030  1.00 26.42           C  
ATOM   1177  O   ASN A 196     -25.427 -10.597 -30.258  1.00 26.53           O  
ATOM   1178  CB  ASN A 196     -25.920  -8.163 -28.784  1.00 26.23           C  
ATOM   1179  CG  ASN A 196     -27.370  -8.305 -28.349  1.00 27.49           C  
ATOM   1180  ND2 ASN A 196     -28.284  -7.709 -29.092  1.00 24.75           N  
ATOM   1181  OD1 ASN A 196     -27.654  -8.980 -27.353  1.00 27.78           O  
ATOM   1182  N   ASP A 197     -25.728 -11.633 -28.260  1.00 27.11           N  
ATOM   1183  CA  ASP A 197     -25.840 -12.996 -28.783  1.00 28.00           C  
ATOM   1184  C   ASP A 197     -24.651 -13.291 -29.677  1.00 28.62           C  
ATOM   1185  O   ASP A 197     -23.542 -13.209 -29.192  1.00 28.96           O  
ATOM   1186  CB  ASP A 197     -27.196 -13.284 -29.426  1.00 28.10           C  
ATOM   1187  CG  ASP A 197     -28.343 -13.257 -28.404  1.00 31.39           C  
ATOM   1188  OD1 ASP A 197     -28.187 -13.843 -27.308  1.00 30.92           O  
ATOM   1189  OD2 ASP A 197     -29.419 -12.668 -28.704  1.00 35.75           O1-
ATOM   1190  N   MET A 198     -24.851 -13.585 -30.962  1.00 29.69           N  
ATOM   1191  CA  MET A 198     -23.747 -13.923 -31.855  1.00 30.52           C  
ATOM   1192  C   MET A 198     -23.365 -12.765 -32.766  1.00 29.25           C  
ATOM   1193  O   MET A 198     -22.847 -13.004 -33.864  1.00 29.37           O  
ATOM   1194  CB  MET A 198     -24.127 -15.109 -32.736  1.00 31.78           C  
ATOM   1195  CG  MET A 198     -24.486 -16.352 -31.952  1.00 38.56           C  
ATOM   1196  SD  MET A 198     -23.031 -17.107 -31.284  0.87 43.65           S  
ATOM   1197  CE  MET A 198     -22.444 -17.802 -32.856  1.00 42.06           C  
ATOM   1198  N   THR A 199     -23.624 -11.533 -32.326  1.00 27.50           N  
ATOM   1199  CA  THR A 199     -23.306 -10.355 -33.114  1.00 25.90           C  
ATOM   1200  C   THR A 199     -22.401  -9.470 -32.296  1.00 25.94           C  
ATOM   1201  O   THR A 199     -22.361  -9.587 -31.059  1.00 25.17           O  
ATOM   1202  CB  THR A 199     -24.554  -9.522 -33.451  1.00 26.02           C  
ATOM   1203  CG2 THR A 199     -25.719 -10.417 -33.971  1.00 24.77           C  
ATOM   1204  OG1 THR A 199     -24.969  -8.766 -32.297  1.00 24.07           O  
ATOM   1205  N   ILE A 200     -21.659  -8.609 -32.999  1.00 24.77           N  
ATOM   1206  CA  ILE A 200     -21.020  -7.480 -32.394  1.00 24.52           C  
ATOM   1207  C   ILE A 200     -21.855  -6.248 -32.786  1.00 24.44           C  
ATOM   1208  O   ILE A 200     -21.992  -5.938 -33.968  1.00 24.87           O  
ATOM   1209  CB  ILE A 200     -19.551  -7.295 -32.879  1.00 24.42           C  
ATOM   1210  CG1 ILE A 200     -18.761  -8.613 -32.757  1.00 25.17           C  
ATOM   1211  CG2 ILE A 200     -18.876  -6.181 -32.102  1.00 23.71           C  
ATOM   1212  CD1 ILE A 200     -17.322  -8.531 -33.324  1.00 23.06           C  
ATOM   1213  N   ASN A 201     -22.388  -5.544 -31.800  1.00 24.36           N  
ATOM   1214  CA  ASN A 201     -23.172  -4.347 -32.033  1.00 25.29           C  
ATOM   1215  C   ASN A 201     -24.329  -4.587 -33.020  1.00 26.34           C  
ATOM   1216  O   ASN A 201     -24.645  -3.725 -33.815  1.00 26.43           O  
ATOM   1217  CB  ASN A 201     -22.248  -3.187 -32.488  1.00 24.79           C  
ATOM   1218  CG  ASN A 201     -21.329  -2.739 -31.389  1.00 25.22           C  
ATOM   1219  ND2 ASN A 201     -20.466  -1.761 -31.669  1.00 21.81           N  
ATOM   1220  OD1 ASN A 201     -21.401  -3.271 -30.265  1.00 24.60           O  
ATOM   1221  N   ASN A 202     -24.942  -5.767 -32.949  1.00 27.04           N  
ATOM   1222  CA  ASN A 202     -26.046  -6.157 -33.815  1.00 28.07           C  
ATOM   1223  C   ASN A 202     -25.698  -6.193 -35.300  1.00 29.19           C  
ATOM   1224  O   ASN A 202     -26.588  -6.281 -36.154  1.00 28.52           O  
ATOM   1225  CB  ASN A 202     -27.269  -5.258 -33.611  1.00 27.59           C  
ATOM   1226  CG  ASN A 202     -28.110  -5.672 -32.425  1.00 28.32           C  
ATOM   1227  ND2 ASN A 202     -29.435  -5.609 -32.611  1.00 24.63           N  
ATOM   1228  OD1 ASN A 202     -27.587  -5.972 -31.321  1.00 27.93           O  
ATOM   1229  N   ARG A 203     -24.413  -6.171 -35.613  1.00 29.95           N  
ATOM   1230  CA  ARG A 203     -23.996  -6.264 -37.018  1.00 30.46           C  
ATOM   1231  C   ARG A 203     -24.074  -7.662 -37.579  1.00 30.33           C  
ATOM   1232  O   ARG A 203     -23.948  -8.667 -36.848  1.00 30.19           O  
ATOM   1233  CB  ARG A 203     -22.586  -5.726 -37.163  1.00 30.96           C  
ATOM   1234  CG  ARG A 203     -22.560  -4.243 -36.823  1.00 35.55           C  
ATOM   1235  CD  ARG A 203     -21.249  -3.665 -37.132  1.00 42.53           C  
ATOM   1236  NE  ARG A 203     -21.226  -3.398 -38.552  1.00 50.10           N  
ATOM   1237  CZ  ARG A 203     -20.997  -2.216 -39.102  1.00 56.73           C  
ATOM   1238  NH1 ARG A 203     -20.677  -1.150 -38.350  1.00 57.16           N1+
ATOM   1239  NH2 ARG A 203     -21.043  -2.126 -40.434  1.00 59.45           N  
ATOM   1240  N   LYS A 204     -24.272  -7.732 -38.893  1.00 30.01           N  
ATOM   1241  CA  LYS A 204     -24.212  -8.985 -39.608  1.00 30.62           C  
ATOM   1242  C   LYS A 204     -22.807  -9.580 -39.470  1.00 29.84           C  
ATOM   1243  O   LYS A 204     -21.852  -8.853 -39.238  1.00 28.47           O  
ATOM   1244  CB  LYS A 204     -24.537  -8.772 -41.094  1.00 31.46           C  
ATOM   1245  CG  LYS A 204     -26.062  -8.522 -41.410  1.00 35.09           C  
ATOM   1246  CD  LYS A 204     -26.252  -8.060 -42.873  0.50 36.89           C  
ATOM   1247  CE  LYS A 204     -27.722  -8.082 -43.287  0.50 39.83           C  
ATOM   1248  NZ  LYS A 204     -28.592  -7.270 -42.368  0.50 42.09           N1+
ATOM   1249  N   PRO A 205     -22.688 -10.895 -39.625  1.00 30.62           N  
ATOM   1250  CA  PRO A 205     -21.412 -11.575 -39.501  1.00 31.59           C  
ATOM   1251  C   PRO A 205     -20.353 -10.984 -40.418  1.00 32.33           C  
ATOM   1252  O   PRO A 205     -20.656 -10.663 -41.560  1.00 31.66           O  
ATOM   1253  CB  PRO A 205     -21.724 -13.006 -39.954  1.00 32.02           C  
ATOM   1254  CG  PRO A 205     -23.190 -13.190 -39.655  1.00 32.55           C  
ATOM   1255  CD  PRO A 205     -23.811 -11.840 -39.843  1.00 31.23           C  
ATOM   1256  N   HIS A 206     -19.125 -10.868 -39.906  1.00 32.66           N  
ATOM   1257  CA  HIS A 206     -17.966 -10.465 -40.687  1.00 33.55           C  
ATOM   1258  C   HIS A 206     -18.116  -9.071 -41.255  1.00 33.57           C  
ATOM   1259  O   HIS A 206     -17.640  -8.822 -42.344  1.00 33.47           O  
ATOM   1260  CB  HIS A 206     -17.704 -11.443 -41.859  1.00 34.54           C  
ATOM   1261  CG  HIS A 206     -17.322 -12.824 -41.423  1.00 35.92           C  
ATOM   1262  CD2 HIS A 206     -16.192 -13.291 -40.832  1.00 37.58           C  
ATOM   1263  ND1 HIS A 206     -18.160 -13.913 -41.570  1.00 38.13           N  
ATOM   1264  CE1 HIS A 206     -17.559 -14.993 -41.095  1.00 38.33           C  
ATOM   1265  NE2 HIS A 206     -16.372 -14.640 -40.624  1.00 38.07           N  
ATOM   1266  N   THR A 207     -18.781  -8.170 -40.537  1.00 33.05           N  
ATOM   1267  CA  THR A 207     -18.861  -6.787 -40.974  1.00 32.93           C  
ATOM   1268  C   THR A 207     -18.344  -5.838 -39.903  1.00 33.05           C  
ATOM   1269  O   THR A 207     -18.793  -4.699 -39.811  1.00 34.02           O  
ATOM   1270  CB  THR A 207     -20.307  -6.392 -41.383  1.00 33.29           C  
ATOM   1271  CG2 THR A 207     -20.840  -7.296 -42.562  1.00 29.78           C  
ATOM   1272  OG1 THR A 207     -21.177  -6.491 -40.250  1.00 32.66           O  
ATOM   1273  N   GLY A 208     -17.392  -6.294 -39.095  1.00 32.06           N  
ATOM   1274  CA  GLY A 208     -16.845  -5.425 -38.049  1.00 31.59           C  
ATOM   1275  C   GLY A 208     -17.755  -5.335 -36.818  1.00 30.33           C  
ATOM   1276  O   GLY A 208     -18.398  -6.323 -36.470  1.00 30.18           O  
ATOM   1277  N   PRO A 209     -17.818  -4.162 -36.166  1.00 29.07           N  
ATOM   1278  CA  PRO A 209     -17.251  -2.899 -36.613  1.00 28.94           C  
ATOM   1279  C   PRO A 209     -15.731  -2.805 -36.509  1.00 29.51           C  
ATOM   1280  O   PRO A 209     -15.096  -3.536 -35.735  1.00 29.19           O  
ATOM   1281  CB  PRO A 209     -17.884  -1.886 -35.668  1.00 29.12           C  
ATOM   1282  CG  PRO A 209     -18.052  -2.639 -34.402  1.00 29.68           C  
ATOM   1283  CD  PRO A 209     -18.385  -4.049 -34.818  1.00 28.65           C  
ATOM   1284  N   ASP A 210     -15.173  -1.879 -37.289  1.00 29.32           N  
ATOM   1285  CA  ASP A 210     -13.774  -1.559 -37.248  1.00 29.40           C  
ATOM   1286  C   ASP A 210     -13.619  -0.188 -36.643  1.00 29.09           C  
ATOM   1287  O   ASP A 210     -14.487   0.670 -36.815  1.00 29.81           O  
ATOM   1288  CB  ASP A 210     -13.179  -1.547 -38.645  1.00 29.69           C  
ATOM   1289  CG  ASP A 210     -13.298  -2.880 -39.349  1.00 31.64           C  
ATOM   1290  OD1 ASP A 210     -13.307  -2.832 -40.593  1.00 36.70           O  
ATOM   1291  OD2 ASP A 210     -13.391  -3.962 -38.703  1.00 30.23           O1-
ATOM   1292  N   PHE A 211     -12.511   0.017 -35.949  1.00 28.34           N  
ATOM   1293  CA  PHE A 211     -12.206   1.282 -35.296  1.00 29.31           C  
ATOM   1294  C   PHE A 211     -10.813   1.696 -35.767  1.00 29.56           C  
ATOM   1295  O   PHE A 211      -9.992   0.817 -36.043  1.00 30.58           O  
ATOM   1296  CB  PHE A 211     -12.208   1.093 -33.775  1.00 28.72           C  
ATOM   1297  CG  PHE A 211     -13.487   0.523 -33.255  1.00 29.58           C  
ATOM   1298  CD1 PHE A 211     -14.617   1.344 -33.108  1.00 31.13           C  
ATOM   1299  CD2 PHE A 211     -13.585  -0.817 -32.917  1.00 27.99           C  
ATOM   1300  CE1 PHE A 211     -15.845   0.835 -32.650  1.00 31.17           C  
ATOM   1301  CE2 PHE A 211     -14.797  -1.332 -32.438  1.00 32.21           C  
ATOM   1302  CZ  PHE A 211     -15.948  -0.490 -32.309  1.00 30.24           C  
ATOM   1303  N   GLU A 212     -10.526   2.995 -35.831  1.00 28.90           N  
ATOM   1304  CA  GLU A 212      -9.229   3.436 -36.328  1.00 28.51           C  
ATOM   1305  C   GLU A 212      -8.577   4.310 -35.298  1.00 28.11           C  
ATOM   1306  O   GLU A 212      -9.255   5.072 -34.592  1.00 27.77           O  
ATOM   1307  CB  GLU A 212      -9.346   4.245 -37.633  1.00 29.29           C  
ATOM   1308  CG  GLU A 212     -10.144   3.585 -38.741  1.00 29.83           C  
ATOM   1309  CD  GLU A 212      -9.920   4.189 -40.145  1.00 30.52           C  
ATOM   1310  OE1 GLU A 212      -9.027   5.045 -40.327  1.00 29.32           O  
ATOM   1311  OE2 GLU A 212     -10.633   3.762 -41.086  1.00 30.98           O1-
ATOM   1312  N   ALA A 213      -7.248   4.220 -35.242  1.00 26.93           N  
ATOM   1313  CA  ALA A 213      -6.440   5.026 -34.356  1.00 26.34           C  
ATOM   1314  C   ALA A 213      -5.095   5.266 -35.033  1.00 26.06           C  
ATOM   1315  O   ALA A 213      -4.758   4.620 -36.030  1.00 26.05           O  
ATOM   1316  CB  ALA A 213      -6.217   4.296 -33.009  1.00 25.69           C  
ATOM   1317  N   THR A 214      -4.316   6.157 -34.459  1.00 26.48           N  
ATOM   1318  CA  THR A 214      -2.934   6.341 -34.855  1.00 27.55           C  
ATOM   1319  C   THR A 214      -2.050   5.888 -33.722  1.00 27.65           C  
ATOM   1320  O   THR A 214      -2.410   6.060 -32.526  1.00 28.15           O  
ATOM   1321  CB  THR A 214      -2.632   7.832 -35.164  1.00 28.32           C  
ATOM   1322  CG2 THR A 214      -1.118   8.072 -35.550  1.00 28.41           C  
ATOM   1323  OG1 THR A 214      -3.452   8.232 -36.253  1.00 28.41           O  
ATOM   1324  N   VAL A 215      -0.897   5.329 -34.090  1.00 27.80           N  
ATOM   1325  CA  VAL A 215       0.093   4.874 -33.113  1.00 28.82           C  
ATOM   1326  C   VAL A 215       0.252   5.942 -32.072  1.00 28.15           C  
ATOM   1327  O   VAL A 215       0.422   7.105 -32.403  1.00 28.90           O  
ATOM   1328  CB  VAL A 215       1.483   4.547 -33.764  1.00 29.61           C  
ATOM   1329  CG1 VAL A 215       2.560   4.368 -32.668  1.00 32.96           C  
ATOM   1330  CG2 VAL A 215       1.397   3.277 -34.576  1.00 29.00           C  
ATOM   1331  N   GLY A 216       0.123   5.567 -30.807  1.00 27.78           N  
ATOM   1332  CA  GLY A 216       0.260   6.521 -29.711  1.00 27.43           C  
ATOM   1333  C   GLY A 216      -1.039   7.094 -29.146  1.00 27.26           C  
ATOM   1334  O   GLY A 216      -1.025   7.692 -28.071  1.00 27.64           O  
ATOM   1335  N   ASP A 217      -2.154   6.960 -29.859  1.00 26.70           N  
ATOM   1336  CA  ASP A 217      -3.458   7.425 -29.307  1.00 26.59           C  
ATOM   1337  C   ASP A 217      -3.807   6.645 -28.028  1.00 26.23           C  
ATOM   1338  O   ASP A 217      -3.564   5.428 -27.944  1.00 25.33           O  
ATOM   1339  CB  ASP A 217      -4.591   7.173 -30.334  1.00 26.39           C  
ATOM   1340  CG  ASP A 217      -4.559   8.127 -31.544  1.00 27.16           C  
ATOM   1341  OD1 ASP A 217      -3.735   9.089 -31.587  1.00 27.90           O  
ATOM   1342  OD2 ASP A 217      -5.367   7.878 -32.476  1.00 29.06           O1-
ATOM   1343  N   ARG A 218      -4.394   7.327 -27.052  1.00 25.95           N  
ATOM   1344  CA  ARG A 218      -4.969   6.651 -25.883  1.00 25.95           C  
ATOM   1345  C   ARG A 218      -6.418   6.293 -26.167  1.00 25.88           C  
ATOM   1346  O   ARG A 218      -7.285   7.182 -26.222  1.00 26.07           O  
ATOM   1347  CB  ARG A 218      -4.868   7.517 -24.639  1.00 25.76           C  
ATOM   1348  CG  ARG A 218      -5.438   6.870 -23.367  1.00 26.11           C  
ATOM   1349  CD  ARG A 218      -5.142   7.746 -22.165  1.00 28.28           C  
ATOM   1350  NE  ARG A 218      -3.809   7.501 -21.675  1.00 28.69           N  
ATOM   1351  CZ  ARG A 218      -3.452   6.438 -20.946  1.00 29.80           C  
ATOM   1352  NH1 ARG A 218      -4.343   5.520 -20.571  1.00 28.01           N1+
ATOM   1353  NH2 ARG A 218      -2.181   6.284 -20.603  1.00 28.33           N  
ATOM   1354  N   VAL A 219      -6.663   5.002 -26.372  1.00 25.74           N  
ATOM   1355  CA  VAL A 219      -7.957   4.478 -26.764  1.00 26.05           C  
ATOM   1356  C   VAL A 219      -8.632   3.719 -25.623  1.00 26.42           C  
ATOM   1357  O   VAL A 219      -8.027   2.853 -24.969  1.00 27.29           O  
ATOM   1358  CB  VAL A 219      -7.813   3.560 -27.976  1.00 26.65           C  
ATOM   1359  CG1 VAL A 219      -9.202   3.061 -28.515  1.00 25.56           C  
ATOM   1360  CG2 VAL A 219      -7.062   4.292 -29.072  1.00 26.88           C  
ATOM   1361  N   GLU A 220      -9.892   4.063 -25.378  1.00 26.44           N  
ATOM   1362  CA  GLU A 220     -10.702   3.456 -24.324  1.00 25.38           C  
ATOM   1363  C   GLU A 220     -11.712   2.539 -24.971  1.00 25.40           C  
ATOM   1364  O   GLU A 220     -12.342   2.910 -25.974  1.00 24.08           O  
ATOM   1365  CB  GLU A 220     -11.418   4.522 -23.530  1.00 25.31           C  
ATOM   1366  CG  GLU A 220     -12.315   3.996 -22.410  1.00 24.33           C  
ATOM   1367  CD  GLU A 220     -12.723   5.110 -21.499  1.00 24.03           C  
ATOM   1368  OE1 GLU A 220     -13.463   6.010 -21.977  1.00 26.66           O  
ATOM   1369  OE2 GLU A 220     -12.287   5.125 -20.323  1.00 24.69           O1-
ATOM   1370  N   ILE A 221     -11.847   1.333 -24.417  1.00 25.14           N  
ATOM   1371  CA  ILE A 221     -12.845   0.378 -24.870  1.00 24.91           C  
ATOM   1372  C   ILE A 221     -13.820   0.096 -23.705  1.00 25.29           C  
ATOM   1373  O   ILE A 221     -13.383  -0.131 -22.563  1.00 23.85           O  
ATOM   1374  CB  ILE A 221     -12.203  -0.934 -25.314  1.00 25.34           C  
ATOM   1375  CG1 ILE A 221     -11.203  -0.711 -26.487  1.00 26.96           C  
ATOM   1376  CG2 ILE A 221     -13.287  -1.981 -25.684  1.00 23.34           C  
ATOM   1377  CD1 ILE A 221     -11.803  -0.287 -27.774  1.00 26.38           C  
ATOM   1378  N   VAL A 222     -15.126   0.129 -24.009  1.00 24.66           N  
ATOM   1379  CA  VAL A 222     -16.174  -0.289 -23.085  1.00 24.59           C  
ATOM   1380  C   VAL A 222     -16.713  -1.569 -23.686  1.00 25.10           C  
ATOM   1381  O   VAL A 222     -17.118  -1.582 -24.863  1.00 25.80           O  
ATOM   1382  CB  VAL A 222     -17.310   0.738 -22.986  1.00 25.08           C  
ATOM   1383  CG1 VAL A 222     -18.342   0.320 -21.898  1.00 22.51           C  
ATOM   1384  CG2 VAL A 222     -16.736   2.077 -22.691  1.00 25.19           C  
ATOM   1385  N   MET A 223     -16.664  -2.656 -22.927  1.00 24.05           N  
ATOM   1386  CA  MET A 223     -16.975  -3.967 -23.471  1.00 24.05           C  
ATOM   1387  C   MET A 223     -18.158  -4.552 -22.694  1.00 23.60           C  
ATOM   1388  O   MET A 223     -18.083  -4.766 -21.466  1.00 23.22           O  
ATOM   1389  CB  MET A 223     -15.736  -4.863 -23.388  1.00 24.49           C  
ATOM   1390  CG  MET A 223     -15.720  -6.016 -24.340  1.00 26.25           C  
ATOM   1391  SD  MET A 223     -16.814  -7.368 -23.829  1.00 27.30           S  
ATOM   1392  CE  MET A 223     -17.671  -7.736 -25.351  1.00 25.19           C  
ATOM   1393  N   ILE A 224     -19.263  -4.745 -23.395  1.00 23.07           N  
ATOM   1394  CA  ILE A 224     -20.517  -5.158 -22.781  1.00 23.00           C  
ATOM   1395  C   ILE A 224     -20.971  -6.419 -23.459  1.00 22.95           C  
ATOM   1396  O   ILE A 224     -20.764  -6.585 -24.651  1.00 22.43           O  
ATOM   1397  CB  ILE A 224     -21.606  -4.062 -22.942  1.00 23.58           C  
ATOM   1398  CG1 ILE A 224     -21.188  -2.761 -22.253  1.00 24.68           C  
ATOM   1399  CG2 ILE A 224     -22.964  -4.519 -22.402  1.00 21.83           C  
ATOM   1400  CD1 ILE A 224     -21.919  -1.529 -22.801  1.00 24.30           C  
ATOM   1401  N   THR A 225     -21.592  -7.320 -22.701  1.00 23.54           N  
ATOM   1402  CA  THR A 225     -22.168  -8.547 -23.280  1.00 23.53           C  
ATOM   1403  C   THR A 225     -23.656  -8.647 -22.950  1.00 23.17           C  
ATOM   1404  O   THR A 225     -24.084  -8.208 -21.881  1.00 22.79           O  
ATOM   1405  CB  THR A 225     -21.392  -9.767 -22.750  1.00 24.09           C  
ATOM   1406  CG2 THR A 225     -21.997 -11.101 -23.235  1.00 22.71           C  
ATOM   1407  OG1 THR A 225     -20.022  -9.643 -23.180  1.00 25.82           O  
ATOM   1408  N   HIS A 226     -24.434  -9.187 -23.882  1.00 23.10           N  
ATOM   1409  CA  HIS A 226     -25.865  -9.384 -23.686  1.00 23.87           C  
ATOM   1410  C   HIS A 226     -26.345 -10.662 -24.324  1.00 23.89           C  
ATOM   1411  O   HIS A 226     -25.730 -11.154 -25.248  1.00 24.84           O  
ATOM   1412  CB  HIS A 226     -26.679  -8.246 -24.336  1.00 23.71           C  
ATOM   1413  CG  HIS A 226     -26.873  -7.062 -23.459  1.00 22.93           C  
ATOM   1414  CD2 HIS A 226     -26.525  -5.765 -23.638  1.00 21.88           C  
ATOM   1415  ND1 HIS A 226     -27.540  -7.127 -22.248  1.00 23.56           N  
ATOM   1416  CE1 HIS A 226     -27.581  -5.913 -21.720  1.00 25.40           C  
ATOM   1417  NE2 HIS A 226     -26.950  -5.073 -22.534  1.00 23.21           N  
ATOM   1418  N   GLY A 227     -27.498 -11.137 -23.861  1.00 24.72           N  
ATOM   1419  CA  GLY A 227     -28.234 -12.200 -24.527  1.00 24.87           C  
ATOM   1420  C   GLY A 227     -28.186 -13.551 -23.831  1.00 24.53           C  
ATOM   1421  O   GLY A 227     -28.485 -13.657 -22.652  1.00 24.71           O  
ATOM   1422  N   GLU A 228     -27.795 -14.568 -24.584  1.00 24.93           N  
ATOM   1423  CA  GLU A 228     -27.878 -15.955 -24.193  1.00 25.50           C  
ATOM   1424  C   GLU A 228     -26.485 -16.587 -23.975  1.00 26.21           C  
ATOM   1425  O   GLU A 228     -26.374 -17.530 -23.198  1.00 25.95           O  
ATOM   1426  CB AGLU A 228     -28.634 -16.768 -25.250  0.50 25.40           C  
ATOM   1427  CB BGLU A 228     -28.654 -16.725 -25.268  0.50 25.78           C  
ATOM   1428  CG AGLU A 228     -30.012 -16.232 -25.662  0.50 25.65           C  
ATOM   1429  CG BGLU A 228     -28.922 -18.213 -24.978  0.50 27.63           C  
ATOM   1430  CD AGLU A 228     -31.045 -16.190 -24.523  0.50 26.38           C  
ATOM   1431  CD BGLU A 228     -29.849 -18.451 -23.790  0.50 29.85           C  
ATOM   1432  OE1AGLU A 228     -30.742 -16.710 -23.434  0.50 26.63           O  
ATOM   1433  OE1BGLU A 228     -30.700 -17.592 -23.531  0.50 28.29           O  
ATOM   1434  OE2AGLU A 228     -32.161 -15.646 -24.730  0.50 25.19           O1-
ATOM   1435  OE2BGLU A 228     -29.732 -19.512 -23.128  0.50 32.88           O1-
ATOM   1436  N   TYR A 229     -25.422 -16.058 -24.598  1.00 25.77           N  
ATOM   1437  CA  TYR A 229     -24.161 -16.803 -24.671  1.00 26.50           C  
ATOM   1438  C   TYR A 229     -23.045 -16.212 -23.845  1.00 25.25           C  
ATOM   1439  O   TYR A 229     -23.003 -14.992 -23.626  1.00 25.56           O  
ATOM   1440  CB  TYR A 229     -23.692 -16.918 -26.131  1.00 27.74           C  
ATOM   1441  CG  TYR A 229     -24.752 -17.443 -27.047  1.00 32.66           C  
ATOM   1442  CD1 TYR A 229     -25.245 -18.735 -26.892  1.00 43.54           C  
ATOM   1443  CD2 TYR A 229     -25.332 -16.645 -28.001  1.00 36.89           C  
ATOM   1444  CE1 TYR A 229     -26.270 -19.225 -27.724  1.00 46.17           C  
ATOM   1445  CE2 TYR A 229     -26.324 -17.128 -28.863  1.00 39.10           C  
ATOM   1446  CZ  TYR A 229     -26.783 -18.402 -28.722  1.00 44.66           C  
ATOM   1447  OH  TYR A 229     -27.780 -18.875 -29.536  1.00 49.21           O  
ATOM   1448  N   TYR A 230     -22.135 -17.081 -23.397  1.00 23.67           N  
ATOM   1449  CA  TYR A 230     -20.854 -16.641 -22.859  1.00 23.48           C  
ATOM   1450  C   TYR A 230     -19.939 -16.402 -24.054  1.00 23.18           C  
ATOM   1451  O   TYR A 230     -20.113 -17.017 -25.118  1.00 22.89           O  
ATOM   1452  CB  TYR A 230     -20.241 -17.672 -21.875  1.00 23.49           C  
ATOM   1453  CG  TYR A 230     -19.399 -18.681 -22.569  1.00 23.97           C  
ATOM   1454  CD1 TYR A 230     -18.080 -18.410 -22.860  1.00 25.66           C  
ATOM   1455  CD2 TYR A 230     -19.939 -19.896 -23.007  1.00 26.59           C  
ATOM   1456  CE1 TYR A 230     -17.299 -19.314 -23.546  1.00 28.26           C  
ATOM   1457  CE2 TYR A 230     -19.163 -20.812 -23.707  1.00 25.86           C  
ATOM   1458  CZ  TYR A 230     -17.842 -20.502 -23.985  1.00 27.35           C  
ATOM   1459  OH  TYR A 230     -17.028 -21.372 -24.696  1.00 27.33           O  
ATOM   1460  N   HIS A 231     -18.955 -15.530 -23.865  1.00 23.12           N  
ATOM   1461  CA  HIS A 231     -17.961 -15.210 -24.892  1.00 23.12           C  
ATOM   1462  C   HIS A 231     -16.598 -14.993 -24.232  1.00 22.95           C  
ATOM   1463  O   HIS A 231     -16.509 -14.888 -23.004  1.00 22.87           O  
ATOM   1464  CB  HIS A 231     -18.320 -13.903 -25.631  1.00 23.23           C  
ATOM   1465  CG  HIS A 231     -19.666 -13.915 -26.296  1.00 22.70           C  
ATOM   1466  CD2 HIS A 231     -20.856 -13.395 -25.913  1.00 21.68           C  
ATOM   1467  ND1 HIS A 231     -19.876 -14.480 -27.535  1.00 24.38           N  
ATOM   1468  CE1 HIS A 231     -21.153 -14.355 -27.861  1.00 23.96           C  
ATOM   1469  NE2 HIS A 231     -21.770 -13.694 -26.890  1.00 23.60           N  
ATOM   1470  N   THR A 232     -15.552 -14.942 -25.060  1.00 22.55           N  
ATOM   1471  CA  THR A 232     -14.240 -14.502 -24.636  1.00 22.72           C  
ATOM   1472  C   THR A 232     -13.763 -13.388 -25.560  1.00 23.50           C  
ATOM   1473  O   THR A 232     -13.509 -13.605 -26.748  1.00 23.90           O  
ATOM   1474  CB  THR A 232     -13.204 -15.665 -24.594  1.00 23.15           C  
ATOM   1475  CG2 THR A 232     -13.489 -16.619 -23.347  1.00 20.89           C  
ATOM   1476  OG1 THR A 232     -13.256 -16.415 -25.813  1.00 22.01           O  
ATOM   1477  N   PHE A 233     -13.650 -12.188 -25.003  1.00 23.90           N  
ATOM   1478  CA  PHE A 233     -13.152 -11.044 -25.738  1.00 24.16           C  
ATOM   1479  C   PHE A 233     -11.628 -11.063 -25.796  1.00 24.87           C  
ATOM   1480  O   PHE A 233     -10.957 -11.097 -24.758  1.00 25.33           O  
ATOM   1481  CB  PHE A 233     -13.626  -9.768 -25.067  1.00 23.99           C  
ATOM   1482  CG  PHE A 233     -13.070  -8.530 -25.674  1.00 24.46           C  
ATOM   1483  CD1 PHE A 233     -13.665  -7.965 -26.809  1.00 27.14           C  
ATOM   1484  CD2 PHE A 233     -11.945  -7.911 -25.124  1.00 25.76           C  
ATOM   1485  CE1 PHE A 233     -13.153  -6.795 -27.372  1.00 25.21           C  
ATOM   1486  CE2 PHE A 233     -11.424  -6.743 -25.692  1.00 25.22           C  
ATOM   1487  CZ  PHE A 233     -12.023  -6.194 -26.811  1.00 24.66           C  
ATOM   1488  N   HIS A 234     -11.085 -10.991 -27.008  1.00 24.72           N  
ATOM   1489  CA  HIS A 234      -9.639 -10.983 -27.214  1.00 24.52           C  
ATOM   1490  C   HIS A 234      -9.210  -9.861 -28.151  1.00 24.74           C  
ATOM   1491  O   HIS A 234      -9.856  -9.677 -29.185  1.00 24.91           O  
ATOM   1492  CB  HIS A 234      -9.231 -12.320 -27.835  1.00 23.24           C  
ATOM   1493  CG  HIS A 234      -7.787 -12.400 -28.172  1.00 24.01           C  
ATOM   1494  CD2 HIS A 234      -7.151 -12.771 -29.310  1.00 25.14           C  
ATOM   1495  ND1 HIS A 234      -6.800 -12.069 -27.271  1.00 26.63           N  
ATOM   1496  CE1 HIS A 234      -5.620 -12.214 -27.845  1.00 26.72           C  
ATOM   1497  NE2 HIS A 234      -5.804 -12.657 -29.073  1.00 24.96           N  
ATOM   1498  N   MET A 235      -8.143  -9.129 -27.805  1.00 24.98           N  
ATOM   1499  CA  MET A 235      -7.516  -8.163 -28.735  1.00 26.86           C  
ATOM   1500  C   MET A 235      -6.075  -8.569 -29.066  1.00 26.06           C  
ATOM   1501  O   MET A 235      -5.268  -8.779 -28.144  1.00 26.18           O  
ATOM   1502  CB  MET A 235      -7.381  -6.767 -28.126  1.00 27.20           C  
ATOM   1503  CG  MET A 235      -8.613  -6.003 -27.891  1.00 32.23           C  
ATOM   1504  SD  MET A 235      -8.205  -4.240 -27.610  0.88 36.31           S  
ATOM   1505  CE  MET A 235      -7.866  -3.643 -29.243  1.00 38.70           C  
ATOM   1506  N   HIS A 236      -5.744  -8.635 -30.349  1.00 24.98           N  
ATOM   1507  CA  HIS A 236      -4.352  -8.807 -30.793  1.00 24.60           C  
ATOM   1508  C   HIS A 236      -3.536  -7.554 -30.500  1.00 24.75           C  
ATOM   1509  O   HIS A 236      -4.030  -6.407 -30.630  1.00 25.17           O  
ATOM   1510  CB  HIS A 236      -4.275  -9.098 -32.292  1.00 25.33           C  
ATOM   1511  CG  HIS A 236      -4.807 -10.438 -32.703  1.00 24.94           C  
ATOM   1512  CD2 HIS A 236      -5.801 -11.213 -32.196  1.00 25.96           C  
ATOM   1513  ND1 HIS A 236      -4.312 -11.122 -33.791  1.00 26.42           N  
ATOM   1514  CE1 HIS A 236      -4.963 -12.267 -33.935  1.00 24.82           C  
ATOM   1515  NE2 HIS A 236      -5.865 -12.359 -32.966  1.00 23.96           N  
ATOM   1516  N   GLY A 237      -2.294  -7.748 -30.045  1.00 24.56           N  
ATOM   1517  CA  GLY A 237      -1.336  -6.634 -29.977  1.00 24.66           C  
ATOM   1518  C   GLY A 237      -1.413  -5.726 -28.786  1.00 25.33           C  
ATOM   1519  O   GLY A 237      -0.558  -4.850 -28.632  1.00 25.37           O  
ATOM   1520  N   HIS A 238      -2.447  -5.900 -27.952  1.00 25.37           N  
ATOM   1521  CA  HIS A 238      -2.699  -4.992 -26.852  1.00 25.96           C  
ATOM   1522  C   HIS A 238      -3.170  -5.745 -25.593  1.00 26.08           C  
ATOM   1523  O   HIS A 238      -3.714  -6.827 -25.704  1.00 29.25           O  
ATOM   1524  CB  HIS A 238      -3.722  -3.947 -27.294  1.00 26.08           C  
ATOM   1525  CG  HIS A 238      -3.307  -3.210 -28.521  1.00 25.25           C  
ATOM   1526  CD2 HIS A 238      -2.727  -2.003 -28.678  1.00 26.15           C  
ATOM   1527  ND1 HIS A 238      -3.439  -3.744 -29.781  1.00 24.90           N  
ATOM   1528  CE1 HIS A 238      -2.955  -2.888 -30.661  1.00 26.97           C  
ATOM   1529  NE2 HIS A 238      -2.516  -1.824 -30.017  1.00 23.70           N  
ATOM   1530  N   ARG A 239      -2.893  -5.206 -24.413  1.00 24.55           N  
ATOM   1531  CA  ARG A 239      -3.205  -5.899 -23.172  1.00 24.58           C  
ATOM   1532  C   ARG A 239      -3.692  -4.872 -22.197  1.00 24.24           C  
ATOM   1533  O   ARG A 239      -3.480  -3.684 -22.407  1.00 24.29           O  
ATOM   1534  CB AARG A 239      -1.991  -6.691 -22.651  0.50 23.89           C  
ATOM   1535  CB BARG A 239      -1.963  -6.524 -22.545  0.50 24.60           C  
ATOM   1536  CG AARG A 239      -0.807  -5.869 -22.229  0.50 21.40           C  
ATOM   1537  CG BARG A 239      -1.421  -7.634 -23.323  0.50 25.49           C  
ATOM   1538  CD AARG A 239       0.521  -6.588 -22.504  0.50 20.12           C  
ATOM   1539  CD BARG A 239      -0.566  -7.092 -24.440  0.50 26.09           C  
ATOM   1540  NE AARG A 239       0.631  -6.826 -23.943  0.50 19.10           N  
ATOM   1541  NE BARG A 239      -0.644  -8.028 -25.523  0.50 24.58           N  
ATOM   1542  CZ AARG A 239       0.666  -5.864 -24.857  0.50 16.12           C  
ATOM   1543  CZ BARG A 239       0.145  -8.023 -26.567  0.50 17.79           C  
ATOM   1544  NH1AARG A 239       0.678  -4.582 -24.499  0.50 12.79           N1+
ATOM   1545  NH1BARG A 239      -0.031  -8.941 -27.439  0.50 11.89           N1+
ATOM   1546  NH2AARG A 239       0.696  -6.193 -26.135  0.50 18.14           N  
ATOM   1547  NH2BARG A 239       1.080  -7.100 -26.715  0.50 21.89           N  
ATOM   1548  N   TRP A 240      -4.326  -5.338 -21.139  1.00 23.61           N  
ATOM   1549  CA  TRP A 240      -4.828  -4.425 -20.116  1.00 24.56           C  
ATOM   1550  C   TRP A 240      -4.886  -5.134 -18.751  1.00 24.40           C  
ATOM   1551  O   TRP A 240      -4.696  -6.345 -18.654  1.00 24.77           O  
ATOM   1552  CB  TRP A 240      -6.203  -3.843 -20.574  1.00 24.45           C  
ATOM   1553  CG  TRP A 240      -7.280  -4.857 -20.621  1.00 22.73           C  
ATOM   1554  CD1 TRP A 240      -8.166  -5.124 -19.645  1.00 24.15           C  
ATOM   1555  CD2 TRP A 240      -7.602  -5.730 -21.707  1.00 22.74           C  
ATOM   1556  CE2 TRP A 240      -8.675  -6.516 -21.305  1.00 23.19           C  
ATOM   1557  CE3 TRP A 240      -7.082  -5.918 -22.983  1.00 23.57           C  
ATOM   1558  NE1 TRP A 240      -9.015  -6.128 -20.035  1.00 24.60           N  
ATOM   1559  CZ2 TRP A 240      -9.227  -7.487 -22.116  1.00 23.00           C  
ATOM   1560  CZ3 TRP A 240      -7.637  -6.874 -23.782  1.00 23.77           C  
ATOM   1561  CH2 TRP A 240      -8.691  -7.655 -23.343  1.00 24.33           C  
ATOM   1562  N   ALA A 241      -5.108  -4.367 -17.698  1.00 24.90           N  
ATOM   1563  CA  ALA A 241      -5.197  -4.901 -16.350  1.00 24.62           C  
ATOM   1564  C   ALA A 241      -6.655  -5.289 -16.055  1.00 25.61           C  
ATOM   1565  O   ALA A 241      -7.566  -4.521 -16.343  1.00 25.61           O  
ATOM   1566  CB  ALA A 241      -4.712  -3.856 -15.370  1.00 23.93           C  
ATOM   1567  N   ASP A 242      -6.876  -6.457 -15.452  1.00 25.63           N  
ATOM   1568  CA  ASP A 242      -8.213  -6.869 -15.068  1.00 25.79           C  
ATOM   1569  C   ASP A 242      -8.647  -6.199 -13.747  1.00 25.82           C  
ATOM   1570  O   ASP A 242      -8.802  -6.853 -12.744  1.00 26.09           O  
ATOM   1571  CB  ASP A 242      -8.279  -8.393 -14.947  1.00 26.04           C  
ATOM   1572  CG  ASP A 242      -9.721  -8.937 -14.995  1.00 26.75           C  
ATOM   1573  OD1 ASP A 242      -9.886 -10.099 -14.577  1.00 24.98           O  
ATOM   1574  OD2 ASP A 242     -10.665  -8.252 -15.488  1.00 25.65           O1-
ATOM   1575  N   ASN A 243      -8.893  -4.891 -13.769  1.00 25.49           N  
ATOM   1576  CA  ASN A 243      -9.335  -4.196 -12.574  1.00 25.04           C  
ATOM   1577  C   ASN A 243     -10.316  -3.085 -12.977  1.00 25.12           C  
ATOM   1578  O   ASN A 243     -10.809  -3.077 -14.098  1.00 25.33           O  
ATOM   1579  CB  ASN A 243      -8.114  -3.705 -11.810  1.00 24.70           C  
ATOM   1580  CG  ASN A 243      -7.313  -2.652 -12.580  1.00 25.61           C  
ATOM   1581  ND2 ASN A 243      -6.186  -2.217 -12.000  1.00 22.90           N  
ATOM   1582  OD1 ASN A 243      -7.718  -2.215 -13.663  1.00 24.55           O  
ATOM   1583  N   ARG A 244     -10.613  -2.156 -12.093  1.00 25.07           N  
ATOM   1584  CA  ARG A 244     -11.652  -1.204 -12.400  1.00 25.26           C  
ATOM   1585  C   ARG A 244     -11.394  -0.437 -13.695  1.00 25.08           C  
ATOM   1586  O   ARG A 244     -12.270  -0.386 -14.554  1.00 24.90           O  
ATOM   1587  CB  ARG A 244     -11.856  -0.201 -11.281  1.00 25.52           C  
ATOM   1588  CG  ARG A 244     -12.930   0.831 -11.696  1.00 26.38           C  
ATOM   1589  CD  ARG A 244     -13.206   1.860 -10.650  1.00 27.10           C  
ATOM   1590  NE  ARG A 244     -12.118   2.785 -10.339  1.00 26.83           N  
ATOM   1591  CZ  ARG A 244     -11.863   3.937 -10.967  1.00 26.96           C  
ATOM   1592  NH1 ARG A 244     -12.540   4.300 -12.037  1.00 26.34           N1+
ATOM   1593  NH2 ARG A 244     -10.888   4.726 -10.529  1.00 27.10           N  
ATOM   1594  N   THR A 245     -10.227   0.191 -13.786  1.00 24.72           N  
ATOM   1595  CA  THR A 245      -9.882   1.090 -14.887  1.00 24.91           C  
ATOM   1596  C   THR A 245      -9.173   0.413 -16.034  1.00 25.07           C  
ATOM   1597  O   THR A 245      -8.991   1.001 -17.083  1.00 25.13           O  
ATOM   1598  CB  THR A 245      -8.935   2.181 -14.426  1.00 25.14           C  
ATOM   1599  CG2 THR A 245      -9.516   3.011 -13.250  1.00 24.84           C  
ATOM   1600  OG1 THR A 245      -7.725   1.560 -13.993  1.00 25.57           O  
ATOM   1601  N   GLY A 246      -8.752  -0.826 -15.857  1.00 25.54           N  
ATOM   1602  CA  GLY A 246      -7.967  -1.487 -16.890  1.00 25.85           C  
ATOM   1603  C   GLY A 246      -6.501  -1.072 -16.879  1.00 26.37           C  
ATOM   1604  O   GLY A 246      -5.744  -1.499 -17.744  1.00 26.19           O  
ATOM   1605  N   ILE A 247      -6.119  -0.253 -15.896  1.00 27.07           N  
ATOM   1606  CA  ILE A 247      -4.783   0.297 -15.774  1.00 28.49           C  
ATOM   1607  C   ILE A 247      -4.254  -0.072 -14.388  1.00 28.87           C  
ATOM   1608  O   ILE A 247      -4.948   0.086 -13.402  1.00 28.46           O  
ATOM   1609  CB  ILE A 247      -4.800   1.837 -15.872  1.00 29.03           C  
ATOM   1610  CG1 ILE A 247      -5.359   2.314 -17.209  1.00 30.62           C  
ATOM   1611  CG2 ILE A 247      -3.379   2.449 -15.692  1.00 29.81           C  
ATOM   1612  CD1 ILE A 247      -5.676   3.864 -17.180  1.00 26.79           C  
ATOM   1613  N   LEU A 248      -3.045  -0.599 -14.301  1.00 29.86           N  
ATOM   1614  CA  LEU A 248      -2.502  -0.912 -12.986  1.00 30.50           C  
ATOM   1615  C   LEU A 248      -2.217   0.381 -12.259  1.00 31.80           C  
ATOM   1616  O   LEU A 248      -1.783   1.351 -12.878  1.00 31.81           O  
ATOM   1617  CB  LEU A 248      -1.233  -1.733 -13.089  1.00 30.21           C  
ATOM   1618  CG  LEU A 248      -1.367  -3.152 -13.656  1.00 30.45           C  
ATOM   1619  CD1 LEU A 248       0.021  -3.735 -13.835  1.00 24.34           C  
ATOM   1620  CD2 LEU A 248      -2.257  -4.030 -12.765  1.00 27.07           C  
ATOM   1621  N   THR A 249      -2.456   0.395 -10.949  1.00 32.94           N  
ATOM   1622  CA  THR A 249      -2.195   1.595 -10.149  1.00 34.92           C  
ATOM   1623  C   THR A 249      -0.697   1.861  -9.987  1.00 35.50           C  
ATOM   1624  O   THR A 249      -0.311   2.983  -9.709  1.00 37.08           O  
ATOM   1625  CB  THR A 249      -2.825   1.485  -8.716  1.00 35.85           C  
ATOM   1626  CG2 THR A 249      -4.353   1.118  -8.809  1.00 35.63           C  
ATOM   1627  OG1 THR A 249      -2.131   0.475  -7.947  1.00 35.08           O  
ATOM   1628  N   GLY A 250       0.132   0.831 -10.158  1.00 35.01           N  
ATOM   1629  CA  GLY A 250       1.575   0.937  -9.974  1.00 34.33           C  
ATOM   1630  C   GLY A 250       2.159  -0.431  -9.674  1.00 34.32           C  
ATOM   1631  O   GLY A 250       1.496  -1.449  -9.864  1.00 32.99           O  
ATOM   1632  N   PRO A 251       3.393  -0.467  -9.157  1.00 34.97           N  
ATOM   1633  CA  PRO A 251       4.071  -1.744  -8.948  1.00 35.16           C  
ATOM   1634  C   PRO A 251       3.438  -2.645  -7.896  1.00 35.91           C  
ATOM   1635  O   PRO A 251       3.739  -3.837  -7.865  1.00 37.33           O  
ATOM   1636  CB  PRO A 251       5.503  -1.334  -8.542  1.00 35.43           C  
ATOM   1637  CG  PRO A 251       5.392   0.073  -8.019  1.00 35.37           C  
ATOM   1638  CD  PRO A 251       4.213   0.691  -8.745  1.00 35.74           C  
ATOM   1639  N   ASP A 252       2.582  -2.111  -7.040  1.00 35.90           N  
ATOM   1640  CA  ASP A 252       1.968  -2.927  -5.994  1.00 36.56           C  
ATOM   1641  C   ASP A 252       0.580  -3.471  -6.374  1.00 35.05           C  
ATOM   1642  O   ASP A 252      -0.084  -4.083  -5.526  1.00 35.36           O  
ATOM   1643  CB  ASP A 252       1.848  -2.108  -4.687  1.00 37.58           C  
ATOM   1644  CG  ASP A 252       3.191  -1.537  -4.236  1.00 42.09           C  
ATOM   1645  OD1 ASP A 252       4.188  -2.295  -4.223  1.00 47.39           O  
ATOM   1646  OD2 ASP A 252       3.257  -0.314  -3.966  1.00 49.77           O1-
ATOM   1647  N   ASP A 253       0.117  -3.195  -7.600  1.00 31.92           N  
ATOM   1648  CA  ASP A 253      -1.180  -3.682  -8.049  1.00 29.84           C  
ATOM   1649  C   ASP A 253      -0.960  -5.099  -8.623  1.00 27.99           C  
ATOM   1650  O   ASP A 253      -0.332  -5.269  -9.659  1.00 26.52           O  
ATOM   1651  CB  ASP A 253      -1.791  -2.729  -9.075  1.00 29.03           C  
ATOM   1652  CG  ASP A 253      -3.189  -3.136  -9.518  1.00 30.10           C  
ATOM   1653  OD1 ASP A 253      -3.614  -4.323  -9.332  1.00 27.90           O  
ATOM   1654  OD2 ASP A 253      -3.846  -2.249 -10.114  1.00 28.62           O1-
ATOM   1655  N   PRO A 254      -1.487  -6.118  -7.937  1.00 26.85           N  
ATOM   1656  CA  PRO A 254      -1.255  -7.493  -8.356  1.00 25.76           C  
ATOM   1657  C   PRO A 254      -2.261  -7.994  -9.409  1.00 25.20           C  
ATOM   1658  O   PRO A 254      -2.255  -9.178  -9.724  1.00 24.80           O  
ATOM   1659  CB  PRO A 254      -1.441  -8.272  -7.048  1.00 26.05           C  
ATOM   1660  CG  PRO A 254      -2.580  -7.537  -6.372  1.00 26.20           C  
ATOM   1661  CD  PRO A 254      -2.320  -6.051  -6.707  1.00 26.77           C  
ATOM   1662  N   SER A 255      -3.117  -7.119  -9.937  1.00 24.65           N  
ATOM   1663  CA  SER A 255      -4.150  -7.546 -10.885  1.00 24.85           C  
ATOM   1664  C   SER A 255      -3.512  -8.243 -12.088  1.00 25.13           C  
ATOM   1665  O   SER A 255      -2.452  -7.820 -12.552  1.00 26.29           O  
ATOM   1666  CB  SER A 255      -4.985  -6.356 -11.395  1.00 24.19           C  
ATOM   1667  OG  SER A 255      -5.556  -5.571 -10.347  1.00 23.95           O  
ATOM   1668  N   ARG A 256      -4.163  -9.283 -12.590  1.00 24.27           N  
ATOM   1669  CA  ARG A 256      -3.696  -9.984 -13.763  1.00 24.40           C  
ATOM   1670  C   ARG A 256      -3.728  -9.044 -14.962  1.00 24.10           C  
ATOM   1671  O   ARG A 256      -4.708  -8.315 -15.152  1.00 23.85           O  
ATOM   1672  CB  ARG A 256      -4.561 -11.222 -14.059  1.00 23.71           C  
ATOM   1673  CG  ARG A 256      -3.917 -12.192 -15.097  1.00 25.82           C  
ATOM   1674  CD  ARG A 256      -4.807 -13.433 -15.391  1.00 25.09           C  
ATOM   1675  NE  ARG A 256      -4.934 -14.194 -14.169  1.00 26.78           N  
ATOM   1676  CZ  ARG A 256      -5.985 -14.233 -13.365  1.00 26.36           C  
ATOM   1677  NH1 ARG A 256      -7.117 -13.644 -13.668  1.00 29.24           N1+
ATOM   1678  NH2 ARG A 256      -5.909 -14.944 -12.255  1.00 29.73           N  
ATOM   1679  N   VAL A 257      -2.661  -9.094 -15.765  1.00 23.85           N  
ATOM   1680  CA  VAL A 257      -2.582  -8.418 -17.072  1.00 22.79           C  
ATOM   1681  C   VAL A 257      -2.962  -9.441 -18.121  1.00 22.62           C  
ATOM   1682  O   VAL A 257      -2.433 -10.551 -18.150  1.00 23.27           O  
ATOM   1683  CB  VAL A 257      -1.181  -7.782 -17.287  1.00 23.54           C  
ATOM   1684  CG1 VAL A 257      -0.994  -7.183 -18.727  1.00 20.68           C  
ATOM   1685  CG2 VAL A 257      -0.961  -6.709 -16.204  1.00 22.03           C  
ATOM   1686  N   ILE A 258      -3.931  -9.082 -18.965  1.00 22.20           N  
ATOM   1687  CA  ILE A 258      -4.609 -10.040 -19.812  1.00 21.26           C  
ATOM   1688  C   ILE A 258      -4.812  -9.466 -21.194  1.00 22.33           C  
ATOM   1689  O   ILE A 258      -4.697  -8.263 -21.376  1.00 23.65           O  
ATOM   1690  CB  ILE A 258      -6.006 -10.380 -19.219  1.00 21.20           C  
ATOM   1691  CG1 ILE A 258      -6.903  -9.126 -19.115  1.00 20.58           C  
ATOM   1692  CG2 ILE A 258      -5.857 -11.043 -17.820  1.00 17.22           C  
ATOM   1693  CD1 ILE A 258      -8.416  -9.475 -18.836  1.00 19.88           C  
ATOM   1694  N   ASP A 259      -5.146 -10.331 -22.148  1.00 22.34           N  
ATOM   1695  CA  ASP A 259      -5.632  -9.916 -23.428  1.00 22.54           C  
ATOM   1696  C   ASP A 259      -6.859 -10.699 -23.865  1.00 22.33           C  
ATOM   1697  O   ASP A 259      -7.245 -10.623 -25.037  1.00 22.43           O  
ATOM   1698  CB  ASP A 259      -4.543 -10.018 -24.497  1.00 22.42           C  
ATOM   1699  CG  ASP A 259      -4.138 -11.436 -24.818  1.00 24.52           C  
ATOM   1700  OD1 ASP A 259      -4.758 -12.447 -24.311  1.00 22.18           O  
ATOM   1701  OD2 ASP A 259      -3.169 -11.522 -25.626  1.00 23.08           O1-
ATOM   1702  N   ASN A 260      -7.453 -11.436 -22.933  1.00 21.67           N  
ATOM   1703  CA  ASN A 260      -8.527 -12.377 -23.209  1.00 22.38           C  
ATOM   1704  C   ASN A 260      -9.364 -12.463 -21.928  1.00 22.77           C  
ATOM   1705  O   ASN A 260      -8.795 -12.616 -20.844  1.00 21.76           O  
ATOM   1706  CB  ASN A 260      -7.936 -13.753 -23.534  1.00 22.70           C  
ATOM   1707  CG  ASN A 260      -8.886 -14.648 -24.313  1.00 24.21           C  
ATOM   1708  ND2 ASN A 260      -9.647 -15.494 -23.603  1.00 22.63           N  
ATOM   1709  OD1 ASN A 260      -8.913 -14.604 -25.542  1.00 25.70           O  
ATOM   1710  N   LYS A 261     -10.694 -12.380 -22.041  1.00 23.02           N  
ATOM   1711  CA  LYS A 261     -11.553 -12.286 -20.861  1.00 22.99           C  
ATOM   1712  C   LYS A 261     -12.925 -12.888 -21.126  1.00 22.93           C  
ATOM   1713  O   LYS A 261     -13.599 -12.501 -22.072  1.00 22.67           O  
ATOM   1714  CB  LYS A 261     -11.678 -10.819 -20.429  1.00 23.45           C  
ATOM   1715  CG  LYS A 261     -12.514 -10.627 -19.172  1.00 23.62           C  
ATOM   1716  CD  LYS A 261     -12.461  -9.211 -18.672  1.00 24.74           C  
ATOM   1717  CE  LYS A 261     -13.411  -8.971 -17.489  1.00 24.82           C  
ATOM   1718  NZ  LYS A 261     -13.054  -9.795 -16.297  1.00 23.31           N1+
ATOM   1719  N   ILE A 262     -13.325 -13.861 -20.302  1.00 22.63           N  
ATOM   1720  CA  ILE A 262     -14.650 -14.452 -20.404  1.00 22.16           C  
ATOM   1721  C   ILE A 262     -15.699 -13.446 -19.890  1.00 23.06           C  
ATOM   1722  O   ILE A 262     -15.476 -12.748 -18.902  1.00 22.67           O  
ATOM   1723  CB  ILE A 262     -14.718 -15.800 -19.647  1.00 22.09           C  
ATOM   1724  CG1 ILE A 262     -15.941 -16.589 -20.102  1.00 22.78           C  
ATOM   1725  CG2 ILE A 262     -14.683 -15.604 -18.104  1.00 19.04           C  
ATOM   1726  CD1 ILE A 262     -16.078 -17.990 -19.406  1.00 22.65           C  
ATOM   1727  N   THR A 263     -16.816 -13.350 -20.597  1.00 24.25           N  
ATOM   1728  CA  THR A 263     -17.917 -12.451 -20.261  1.00 25.85           C  
ATOM   1729  C   THR A 263     -19.225 -13.170 -20.497  1.00 25.41           C  
ATOM   1730  O   THR A 263     -19.296 -14.078 -21.319  1.00 26.93           O  
ATOM   1731  CB  THR A 263     -17.953 -11.206 -21.209  1.00 26.65           C  
ATOM   1732  CG2 THR A 263     -16.628 -10.534 -21.228  1.00 28.04           C  
ATOM   1733  OG1 THR A 263     -18.216 -11.678 -22.540  1.00 30.53           O  
ATOM   1734  N   GLY A 264     -20.261 -12.789 -19.763  1.00 25.23           N  
ATOM   1735  CA  GLY A 264     -21.599 -13.304 -20.029  1.00 24.71           C  
ATOM   1736  C   GLY A 264     -22.624 -12.190 -20.007  1.00 24.42           C  
ATOM   1737  O   GLY A 264     -22.278 -11.031 -19.806  1.00 24.19           O  
ATOM   1738  N   PRO A 265     -23.896 -12.534 -20.230  1.00 23.71           N  
ATOM   1739  CA  PRO A 265     -24.930 -11.513 -20.327  1.00 23.53           C  
ATOM   1740  C   PRO A 265     -24.944 -10.508 -19.175  1.00 23.35           C  
ATOM   1741  O   PRO A 265     -25.000 -10.871 -17.987  1.00 22.32           O  
ATOM   1742  CB  PRO A 265     -26.211 -12.324 -20.375  1.00 23.55           C  
ATOM   1743  CG  PRO A 265     -25.778 -13.563 -21.148  1.00 24.23           C  
ATOM   1744  CD  PRO A 265     -24.418 -13.868 -20.566  1.00 23.78           C  
ATOM   1745  N   ALA A 266     -24.868  -9.246 -19.595  1.00 22.97           N  
ATOM   1746  CA  ALA A 266     -24.901  -8.048 -18.766  1.00 23.10           C  
ATOM   1747  C   ALA A 266     -23.585  -7.732 -18.053  1.00 22.77           C  
ATOM   1748  O   ALA A 266     -23.497  -6.786 -17.251  1.00 23.75           O  
ATOM   1749  CB  ALA A 266     -26.123  -8.021 -17.833  1.00 22.03           C  
ATOM   1750  N   ASP A 267     -22.528  -8.452 -18.394  1.00 22.94           N  
ATOM   1751  CA  ASP A 267     -21.215  -8.059 -17.886  1.00 23.73           C  
ATOM   1752  C   ASP A 267     -20.768  -6.783 -18.600  1.00 24.01           C  
ATOM   1753  O   ASP A 267     -21.017  -6.607 -19.810  1.00 22.89           O  
ATOM   1754  CB  ASP A 267     -20.148  -9.133 -18.119  1.00 23.77           C  
ATOM   1755  CG  ASP A 267     -20.125 -10.222 -17.037  1.00 26.29           C  
ATOM   1756  OD1 ASP A 267     -20.665 -10.018 -15.924  1.00 28.32           O  
ATOM   1757  OD2 ASP A 267     -19.517 -11.291 -17.315  1.00 25.38           O1-
ATOM   1758  N   SER A 268     -20.073  -5.919 -17.850  1.00 23.94           N  
ATOM   1759  CA  SER A 268     -19.399  -4.784 -18.433  1.00 23.35           C  
ATOM   1760  C   SER A 268     -18.026  -4.588 -17.789  1.00 23.73           C  
ATOM   1761  O   SER A 268     -17.834  -4.732 -16.568  1.00 23.44           O  
ATOM   1762  CB  SER A 268     -20.252  -3.526 -18.308  1.00 22.89           C  
ATOM   1763  OG  SER A 268     -20.536  -3.179 -16.959  1.00 23.10           O  
ATOM   1764  N   PHE A 269     -17.061  -4.281 -18.636  1.00 24.02           N  
ATOM   1765  CA  PHE A 269     -15.754  -3.824 -18.175  1.00 23.63           C  
ATOM   1766  C   PHE A 269     -15.213  -2.839 -19.183  1.00 23.70           C  
ATOM   1767  O   PHE A 269     -15.764  -2.668 -20.266  1.00 23.60           O  
ATOM   1768  CB  PHE A 269     -14.804  -5.008 -17.967  1.00 23.78           C  
ATOM   1769  CG  PHE A 269     -14.400  -5.731 -19.231  1.00 22.25           C  
ATOM   1770  CD1 PHE A 269     -13.196  -5.447 -19.855  1.00 23.39           C  
ATOM   1771  CD2 PHE A 269     -15.174  -6.737 -19.748  1.00 23.08           C  
ATOM   1772  CE1 PHE A 269     -12.813  -6.112 -21.038  1.00 22.57           C  
ATOM   1773  CE2 PHE A 269     -14.789  -7.429 -20.924  1.00 22.97           C  
ATOM   1774  CZ  PHE A 269     -13.617  -7.106 -21.553  1.00 22.74           C  
ATOM   1775  N   GLY A 270     -14.124  -2.192 -18.831  1.00 23.89           N  
ATOM   1776  CA  GLY A 270     -13.498  -1.291 -19.763  1.00 24.05           C  
ATOM   1777  C   GLY A 270     -12.040  -1.132 -19.452  1.00 24.21           C  
ATOM   1778  O   GLY A 270     -11.579  -1.531 -18.381  1.00 24.85           O  
ATOM   1779  N   PHE A 271     -11.312  -0.575 -20.409  1.00 23.95           N  
ATOM   1780  CA  PHE A 271      -9.889  -0.352 -20.255  1.00 24.17           C  
ATOM   1781  C   PHE A 271      -9.386   0.723 -21.244  1.00 25.27           C  
ATOM   1782  O   PHE A 271     -10.105   1.126 -22.154  1.00 24.53           O  
ATOM   1783  CB  PHE A 271      -9.139  -1.683 -20.458  1.00 23.42           C  
ATOM   1784  CG  PHE A 271      -9.380  -2.326 -21.783  1.00 22.68           C  
ATOM   1785  CD1 PHE A 271      -8.560  -2.049 -22.863  1.00 24.59           C  
ATOM   1786  CD2 PHE A 271     -10.418  -3.213 -21.965  1.00 22.73           C  
ATOM   1787  CE1 PHE A 271      -8.762  -2.658 -24.075  1.00 22.81           C  
ATOM   1788  CE2 PHE A 271     -10.634  -3.803 -23.175  1.00 23.12           C  
ATOM   1789  CZ  PHE A 271      -9.802  -3.529 -24.239  1.00 24.44           C  
ATOM   1790  N   GLN A 272      -8.149   1.186 -21.031  1.00 25.93           N  
ATOM   1791  CA  GLN A 272      -7.482   2.076 -21.963  1.00 25.90           C  
ATOM   1792  C   GLN A 272      -6.182   1.421 -22.390  1.00 26.56           C  
ATOM   1793  O   GLN A 272      -5.514   0.804 -21.594  1.00 26.68           O  
ATOM   1794  CB  GLN A 272      -7.220   3.440 -21.332  1.00 25.64           C  
ATOM   1795  CG  GLN A 272      -8.515   4.162 -20.970  1.00 25.71           C  
ATOM   1796  CD  GLN A 272      -8.312   5.533 -20.394  1.00 26.85           C  
ATOM   1797  NE2 GLN A 272      -9.412   6.193 -20.013  1.00 26.38           N  
ATOM   1798  OE1 GLN A 272      -7.186   6.011 -20.293  1.00 27.15           O  
ATOM   1799  N   ILE A 273      -5.855   1.541 -23.669  1.00 26.82           N  
ATOM   1800  CA  ILE A 273      -4.591   1.073 -24.202  1.00 27.58           C  
ATOM   1801  C   ILE A 273      -3.953   2.231 -24.991  1.00 27.87           C  
ATOM   1802  O   ILE A 273      -4.661   3.118 -25.502  1.00 28.46           O  
ATOM   1803  CB  ILE A 273      -4.790  -0.105 -25.160  1.00 27.47           C  
ATOM   1804  CG1 ILE A 273      -5.890   0.229 -26.187  1.00 28.95           C  
ATOM   1805  CG2 ILE A 273      -5.160  -1.374 -24.413  1.00 27.32           C  
ATOM   1806  CD1 ILE A 273      -6.209  -0.868 -27.137  1.00 28.77           C  
ATOM   1807  N   ILE A 274      -2.632   2.218 -25.102  1.00 27.26           N  
ATOM   1808  CA  ILE A 274      -1.938   3.102 -26.035  1.00 26.77           C  
ATOM   1809  C   ILE A 274      -1.833   2.361 -27.368  1.00 26.38           C  
ATOM   1810  O   ILE A 274      -1.158   1.343 -27.463  1.00 26.56           O  
ATOM   1811  CB  ILE A 274      -0.577   3.506 -25.499  1.00 26.90           C  
ATOM   1812  CG1 ILE A 274      -0.759   4.265 -24.171  1.00 28.13           C  
ATOM   1813  CG2 ILE A 274       0.212   4.378 -26.527  1.00 24.75           C  
ATOM   1814  CD1 ILE A 274      -1.573   5.606 -24.306  1.00 29.16           C  
ATOM   1815  N   ALA A 275      -2.506   2.859 -28.397  1.00 25.22           N  
ATOM   1816  CA  ALA A 275      -2.551   2.157 -29.675  1.00 25.36           C  
ATOM   1817  C   ALA A 275      -1.128   1.906 -30.230  1.00 25.29           C  
ATOM   1818  O   ALA A 275      -0.348   2.803 -30.349  1.00 25.65           O  
ATOM   1819  CB  ALA A 275      -3.387   2.962 -30.707  1.00 23.74           C  
ATOM   1820  N   GLY A 276      -0.829   0.678 -30.575  1.00 26.07           N  
ATOM   1821  CA  GLY A 276       0.466   0.320 -31.131  1.00 26.43           C  
ATOM   1822  C   GLY A 276       1.618   0.316 -30.147  1.00 25.73           C  
ATOM   1823  O   GLY A 276       2.747   0.161 -30.560  1.00 25.48           O  
ATOM   1824  N   GLU A 277       1.357   0.471 -28.856  1.00 25.62           N  
ATOM   1825  CA  GLU A 277       2.469   0.585 -27.919  1.00 26.45           C  
ATOM   1826  C   GLU A 277       3.323  -0.699 -27.860  1.00 27.00           C  
ATOM   1827  O   GLU A 277       2.829  -1.784 -27.545  1.00 25.63           O  
ATOM   1828  CB  GLU A 277       1.970   0.951 -26.534  1.00 26.73           C  
ATOM   1829  CG  GLU A 277       3.071   1.228 -25.521  1.00 28.54           C  
ATOM   1830  CD  GLU A 277       2.514   1.565 -24.136  1.00 30.05           C  
ATOM   1831  OE1 GLU A 277       1.689   0.789 -23.608  1.00 27.08           O  
ATOM   1832  OE2 GLU A 277       2.911   2.614 -23.590  1.00 32.74           O1-
ATOM   1833  N   GLY A 278       4.603  -0.545 -28.228  1.00 27.15           N  
ATOM   1834  CA  GLY A 278       5.562  -1.629 -28.244  1.00 26.59           C  
ATOM   1835  C   GLY A 278       5.398  -2.596 -29.376  1.00 27.15           C  
ATOM   1836  O   GLY A 278       6.116  -3.609 -29.441  1.00 28.06           O  
ATOM   1837  N   VAL A 279       4.420  -2.349 -30.250  1.00 27.64           N  
ATOM   1838  CA  VAL A 279       4.029  -3.322 -31.293  1.00 26.40           C  
ATOM   1839  C   VAL A 279       3.868  -2.666 -32.689  1.00 28.25           C  
ATOM   1840  O   VAL A 279       3.936  -3.358 -33.700  1.00 28.51           O  
ATOM   1841  CB  VAL A 279       2.730  -4.106 -30.894  1.00 27.00           C  
ATOM   1842  CG1 VAL A 279       2.897  -4.772 -29.516  1.00 23.84           C  
ATOM   1843  CG2 VAL A 279       1.459  -3.211 -30.923  1.00 23.87           C  
ATOM   1844  N   GLY A 280       3.666  -1.339 -32.740  1.00 28.74           N  
ATOM   1845  CA  GLY A 280       3.570  -0.604 -34.003  1.00 28.59           C  
ATOM   1846  C   GLY A 280       2.196  -0.641 -34.680  1.00 29.03           C  
ATOM   1847  O   GLY A 280       1.204  -1.160 -34.142  1.00 29.29           O  
ATOM   1848  N   ALA A 281       2.169  -0.115 -35.893  1.00 28.74           N  
ATOM   1849  CA  ALA A 281       0.979  -0.024 -36.710  1.00 28.20           C  
ATOM   1850  C   ALA A 281       0.540  -1.374 -37.240  1.00 27.54           C  
ATOM   1851  O   ALA A 281       1.347  -2.288 -37.397  1.00 28.03           O  
ATOM   1852  CB  ALA A 281       1.245   0.935 -37.877  1.00 28.10           C  
ATOM   1853  N   GLY A 282      -0.738  -1.496 -37.556  1.00 26.55           N  
ATOM   1854  CA  GLY A 282      -1.246  -2.758 -38.073  1.00 26.98           C  
ATOM   1855  C   GLY A 282      -2.763  -2.874 -38.058  1.00 26.99           C  
ATOM   1856  O   GLY A 282      -3.449  -2.125 -37.371  1.00 27.66           O  
ATOM   1857  N   ALA A 283      -3.266  -3.818 -38.830  1.00 26.49           N  
ATOM   1858  CA  ALA A 283      -4.655  -4.217 -38.765  1.00 27.09           C  
ATOM   1859  C   ALA A 283      -4.723  -5.269 -37.645  1.00 27.48           C  
ATOM   1860  O   ALA A 283      -4.545  -6.479 -37.883  1.00 28.80           O  
ATOM   1861  CB  ALA A 283      -5.115  -4.797 -40.095  1.00 25.37           C  
ATOM   1862  N   TRP A 284      -4.953  -4.795 -36.437  1.00 27.21           N  
ATOM   1863  CA  TRP A 284      -5.010  -5.668 -35.260  1.00 27.54           C  
ATOM   1864  C   TRP A 284      -6.414  -6.213 -35.016  1.00 27.36           C  
ATOM   1865  O   TRP A 284      -7.329  -5.458 -34.690  1.00 27.80           O  
ATOM   1866  CB  TRP A 284      -4.554  -4.873 -34.045  1.00 26.92           C  
ATOM   1867  CG  TRP A 284      -3.162  -4.349 -34.133  1.00 28.05           C  
ATOM   1868  CD1 TRP A 284      -2.782  -3.063 -34.404  1.00 28.91           C  
ATOM   1869  CD2 TRP A 284      -1.953  -5.076 -33.892  1.00 28.28           C  
ATOM   1870  CE2 TRP A 284      -0.877  -4.168 -34.054  1.00 29.77           C  
ATOM   1871  CE3 TRP A 284      -1.672  -6.397 -33.566  1.00 29.48           C  
ATOM   1872  NE1 TRP A 284      -1.412  -2.948 -34.360  1.00 28.73           N  
ATOM   1873  CZ2 TRP A 284       0.456  -4.547 -33.892  1.00 28.74           C  
ATOM   1874  CZ3 TRP A 284      -0.326  -6.772 -33.408  1.00 29.94           C  
ATOM   1875  CH2 TRP A 284       0.704  -5.850 -33.581  1.00 28.03           C  
ATOM   1876  N   MET A 285      -6.597  -7.510 -35.176  1.00 28.09           N  
ATOM   1877  CA  MET A 285      -7.884  -8.135 -34.917  1.00 29.19           C  
ATOM   1878  C   MET A 285      -8.292  -8.052 -33.438  1.00 28.56           C  
ATOM   1879  O   MET A 285      -7.454  -8.123 -32.531  1.00 28.14           O  
ATOM   1880  CB  MET A 285      -7.850  -9.605 -35.263  1.00 30.11           C  
ATOM   1881  CG  MET A 285      -7.823  -9.937 -36.713  1.00 36.90           C  
ATOM   1882  SD  MET A 285      -7.814 -11.747 -36.933  0.80 42.33           S  
ATOM   1883  CE  MET A 285      -9.497 -12.011 -36.516  1.00 43.76           C  
ATOM   1884  N   TYR A 286      -9.591  -7.892 -33.226  1.00 28.00           N  
ATOM   1885  CA  TYR A 286     -10.247  -8.213 -31.976  1.00 26.89           C  
ATOM   1886  C   TYR A 286     -11.368  -9.174 -32.361  1.00 26.70           C  
ATOM   1887  O   TYR A 286     -11.906  -9.146 -33.481  1.00 25.82           O  
ATOM   1888  CB  TYR A 286     -10.753  -6.973 -31.244  1.00 27.02           C  
ATOM   1889  CG  TYR A 286     -12.016  -6.380 -31.827  1.00 28.27           C  
ATOM   1890  CD1 TYR A 286     -13.264  -6.773 -31.366  1.00 26.49           C  
ATOM   1891  CD2 TYR A 286     -11.961  -5.393 -32.836  1.00 29.52           C  
ATOM   1892  CE1 TYR A 286     -14.427  -6.254 -31.895  1.00 26.01           C  
ATOM   1893  CE2 TYR A 286     -13.126  -4.870 -33.377  1.00 27.70           C  
ATOM   1894  CZ  TYR A 286     -14.360  -5.306 -32.902  1.00 26.87           C  
ATOM   1895  OH  TYR A 286     -15.530  -4.812 -33.426  1.00 25.90           O  
ATOM   1896  N   HIS A 287     -11.676 -10.089 -31.463  1.00 26.06           N  
ATOM   1897  CA  HIS A 287     -12.705 -11.066 -31.742  1.00 25.37           C  
ATOM   1898  C   HIS A 287     -13.107 -11.829 -30.488  1.00 25.03           C  
ATOM   1899  O   HIS A 287     -12.406 -11.781 -29.464  1.00 25.71           O  
ATOM   1900  CB  HIS A 287     -12.275 -12.013 -32.839  1.00 25.47           C  
ATOM   1901  CG  HIS A 287     -11.056 -12.821 -32.541  1.00 27.24           C  
ATOM   1902  CD2 HIS A 287      -9.741 -12.583 -32.778  1.00 29.36           C  
ATOM   1903  ND1 HIS A 287     -11.123 -14.086 -32.004  1.00 27.84           N  
ATOM   1904  CE1 HIS A 287      -9.899 -14.575 -31.880  1.00 26.79           C  
ATOM   1905  NE2 HIS A 287      -9.043 -13.679 -32.327  1.00 26.94           N  
ATOM   1906  N   CYS A 288     -14.247 -12.494 -30.561  1.00 23.47           N  
ATOM   1907  CA  CYS A 288     -14.571 -13.486 -29.597  1.00 23.78           C  
ATOM   1908  C   CYS A 288     -13.646 -14.650 -29.906  1.00 23.76           C  
ATOM   1909  O   CYS A 288     -13.459 -14.979 -31.073  1.00 22.65           O  
ATOM   1910  CB  CYS A 288     -16.021 -13.941 -29.690  1.00 23.43           C  
ATOM   1911  SG  CYS A 288     -16.363 -15.287 -28.490  1.00 25.17           S  
ATOM   1912  N   HIS A 289     -13.114 -15.299 -28.869  1.00 23.83           N  
ATOM   1913  CA  HIS A 289     -12.160 -16.392 -29.078  1.00 23.83           C  
ATOM   1914  C   HIS A 289     -12.818 -17.754 -28.982  1.00 24.12           C  
ATOM   1915  O   HIS A 289     -12.175 -18.773 -29.249  1.00 24.54           O  
ATOM   1916  CB  HIS A 289     -10.955 -16.282 -28.124  1.00 24.03           C  
ATOM   1917  CG  HIS A 289      -9.674 -16.797 -28.706  1.00 24.31           C  
ATOM   1918  CD2 HIS A 289      -8.453 -16.222 -28.822  1.00 20.22           C  
ATOM   1919  ND1 HIS A 289      -9.571 -18.046 -29.288  1.00 23.99           N  
ATOM   1920  CE1 HIS A 289      -8.328 -18.229 -29.698  1.00 23.57           C  
ATOM   1921  NE2 HIS A 289      -7.633 -17.142 -29.423  1.00 21.25           N  
ATOM   1922  N   VAL A 290     -14.107 -17.798 -28.644  1.00 24.06           N  
ATOM   1923  CA  VAL A 290     -14.852 -19.035 -28.818  1.00 23.57           C  
ATOM   1924  C   VAL A 290     -14.753 -19.387 -30.313  1.00 24.62           C  
ATOM   1925  O   VAL A 290     -15.119 -18.593 -31.168  1.00 24.00           O  
ATOM   1926  CB  VAL A 290     -16.324 -18.921 -28.362  1.00 24.18           C  
ATOM   1927  CG1 VAL A 290     -17.072 -20.246 -28.576  1.00 21.42           C  
ATOM   1928  CG2 VAL A 290     -16.434 -18.487 -26.854  1.00 20.96           C  
ATOM   1929  N   GLN A 291     -14.225 -20.562 -30.634  1.00 25.00           N  
ATOM   1930  CA  GLN A 291     -13.759 -20.806 -32.002  1.00 25.58           C  
ATOM   1931  C   GLN A 291     -14.884 -20.748 -33.047  1.00 26.62           C  
ATOM   1932  O   GLN A 291     -14.701 -20.125 -34.097  1.00 27.27           O  
ATOM   1933  CB  GLN A 291     -12.950 -22.106 -32.114  1.00 25.19           C  
ATOM   1934  CG  GLN A 291     -11.651 -22.093 -31.320  1.00 24.67           C  
ATOM   1935  CD  GLN A 291     -10.630 -21.084 -31.807  1.00 25.48           C  
ATOM   1936  NE2 GLN A 291     -10.461 -20.982 -33.140  1.00 23.69           N  
ATOM   1937  OE1 GLN A 291      -9.989 -20.399 -30.992  1.00 22.51           O  
ATOM   1938  N   SER A 292     -16.037 -21.343 -32.763  1.00 27.21           N  
ATOM   1939  CA  SER A 292     -17.142 -21.249 -33.731  1.00 28.66           C  
ATOM   1940  C   SER A 292     -17.671 -19.810 -33.843  1.00 28.30           C  
ATOM   1941  O   SER A 292     -18.175 -19.438 -34.879  1.00 28.68           O  
ATOM   1942  CB  SER A 292     -18.283 -22.236 -33.433  1.00 28.11           C  
ATOM   1943  OG  SER A 292     -18.975 -21.851 -32.244  1.00 31.58           O  
ATOM   1944  N   HIS A 293     -17.492 -18.993 -32.811  1.00 28.24           N  
ATOM   1945  CA  HIS A 293     -17.987 -17.626 -32.861  1.00 27.88           C  
ATOM   1946  C   HIS A 293     -17.119 -16.754 -33.778  1.00 27.87           C  
ATOM   1947  O   HIS A 293     -17.650 -15.956 -34.559  1.00 26.83           O  
ATOM   1948  CB  HIS A 293     -18.029 -16.999 -31.471  1.00 27.36           C  
ATOM   1949  CG  HIS A 293     -19.024 -17.628 -30.547  1.00 27.07           C  
ATOM   1950  CD2 HIS A 293     -19.704 -18.806 -30.621  1.00 27.11           C  
ATOM   1951  ND1 HIS A 293     -19.416 -17.023 -29.366  1.00 23.15           N  
ATOM   1952  CE1 HIS A 293     -20.287 -17.814 -28.747  1.00 28.37           C  
ATOM   1953  NE2 HIS A 293     -20.488 -18.898 -29.489  1.00 26.95           N  
ATOM   1954  N   SER A 294     -15.801 -16.886 -33.664  1.00 27.11           N  
ATOM   1955  CA  SER A 294     -14.927 -16.139 -34.523  1.00 27.44           C  
ATOM   1956  C   SER A 294     -15.137 -16.649 -35.955  1.00 28.06           C  
ATOM   1957  O   SER A 294     -15.274 -15.851 -36.855  1.00 28.36           O  
ATOM   1958  CB  SER A 294     -13.445 -16.250 -34.085  1.00 27.44           C  
ATOM   1959  OG  SER A 294     -13.012 -17.587 -34.140  1.00 27.74           O  
ATOM   1960  N   ASP A 295     -15.195 -17.966 -36.151  1.00 28.70           N  
ATOM   1961  CA  ASP A 295     -15.438 -18.529 -37.476  1.00 29.71           C  
ATOM   1962  C   ASP A 295     -16.767 -18.053 -38.089  1.00 31.17           C  
ATOM   1963  O   ASP A 295     -16.866 -17.933 -39.306  1.00 31.48           O  
ATOM   1964  CB  ASP A 295     -15.422 -20.062 -37.471  1.00 28.66           C  
ATOM   1965  CG  ASP A 295     -14.042 -20.642 -37.181  1.00 30.01           C  
ATOM   1966  OD1 ASP A 295     -13.022 -19.971 -37.442  1.00 28.86           O  
ATOM   1967  OD2 ASP A 295     -13.971 -21.789 -36.694  1.00 29.88           O1-
ATOM   1968  N   MET A 296     -17.778 -17.798 -37.256  1.00 31.65           N  
ATOM   1969  CA  MET A 296     -19.085 -17.392 -37.764  1.00 32.38           C  
ATOM   1970  C   MET A 296     -19.215 -15.863 -37.871  1.00 32.04           C  
ATOM   1971  O   MET A 296     -20.280 -15.382 -38.214  1.00 33.32           O  
ATOM   1972  CB  MET A 296     -20.208 -17.966 -36.905  1.00 32.40           C  
ATOM   1973  CG  MET A 296     -20.444 -19.487 -37.148  1.00 38.01           C  
ATOM   1974  SD  MET A 296     -21.654 -20.224 -35.993  0.68 44.32           S  
ATOM   1975  CE  MET A 296     -21.523 -21.972 -36.451  1.00 47.57           C  
ATOM   1976  N   GLY A 297     -18.171 -15.110 -37.548  1.00 30.72           N  
ATOM   1977  CA  GLY A 297     -18.157 -13.674 -37.836  1.00 30.35           C  
ATOM   1978  C   GLY A 297     -18.022 -12.667 -36.719  1.00 29.32           C  
ATOM   1979  O   GLY A 297     -18.095 -11.474 -36.995  1.00 28.88           O  
ATOM   1980  N   MET A 298     -17.814 -13.121 -35.478  1.00 28.16           N  
ATOM   1981  CA  MET A 298     -17.587 -12.209 -34.354  1.00 27.92           C  
ATOM   1982  C   MET A 298     -16.131 -11.716 -34.306  1.00 27.97           C  
ATOM   1983  O   MET A 298     -15.366 -11.990 -33.341  1.00 27.89           O  
ATOM   1984  CB  MET A 298     -17.983 -12.833 -33.014  1.00 27.19           C  
ATOM   1985  CG  MET A 298     -19.462 -13.149 -32.873  1.00 28.36           C  
ATOM   1986  SD  MET A 298     -19.919 -13.667 -31.177  0.98 27.64           S  
ATOM   1987  CE  MET A 298     -19.827 -12.117 -30.295  1.00 23.57           C  
ATOM   1988  N   VAL A 299     -15.783 -10.947 -35.328  1.00 27.51           N  
ATOM   1989  CA  VAL A 299     -14.438 -10.440 -35.551  1.00 28.37           C  
ATOM   1990  C   VAL A 299     -14.541  -9.009 -36.077  1.00 27.63           C  
ATOM   1991  O   VAL A 299     -15.425  -8.693 -36.843  1.00 28.16           O  
ATOM   1992  CB  VAL A 299     -13.702 -11.246 -36.670  1.00 29.41           C  
ATOM   1993  CG1 VAL A 299     -12.215 -10.779 -36.796  1.00 31.35           C  
ATOM   1994  CG2 VAL A 299     -13.775 -12.712 -36.421  1.00 30.73           C  
ATOM   1995  N   GLY A 300     -13.621  -8.162 -35.684  1.00 26.93           N  
ATOM   1996  CA  GLY A 300     -13.463  -6.861 -36.297  1.00 27.15           C  
ATOM   1997  C   GLY A 300     -12.010  -6.449 -36.248  1.00 27.32           C  
ATOM   1998  O   GLY A 300     -11.153  -7.248 -35.840  1.00 27.66           O  
ATOM   1999  N   LEU A 301     -11.733  -5.205 -36.633  1.00 27.02           N  
ATOM   2000  CA  LEU A 301     -10.366  -4.716 -36.719  1.00 27.09           C  
ATOM   2001  C   LEU A 301     -10.189  -3.446 -35.930  1.00 27.19           C  
ATOM   2002  O   LEU A 301     -11.021  -2.564 -35.965  1.00 28.85           O  
ATOM   2003  CB  LEU A 301      -9.955  -4.466 -38.180  1.00 26.74           C  
ATOM   2004  CG  LEU A 301     -10.041  -5.679 -39.102  1.00 27.49           C  
ATOM   2005  CD1 LEU A 301      -9.834  -5.295 -40.583  1.00 29.45           C  
ATOM   2006  CD2 LEU A 301      -9.083  -6.780 -38.705  1.00 27.20           C  
ATOM   2007  N   PHE A 302      -9.065  -3.373 -35.236  1.00 27.31           N  
ATOM   2008  CA  PHE A 302      -8.532  -2.169 -34.641  1.00 27.28           C  
ATOM   2009  C   PHE A 302      -7.388  -1.706 -35.554  1.00 27.85           C  
ATOM   2010  O   PHE A 302      -6.263  -2.274 -35.533  1.00 28.22           O  
ATOM   2011  CB  PHE A 302      -8.041  -2.526 -33.245  1.00 27.39           C  
ATOM   2012  CG  PHE A 302      -7.479  -1.396 -32.475  1.00 26.30           C  
ATOM   2013  CD1 PHE A 302      -8.030  -0.139 -32.534  1.00 28.81           C  
ATOM   2014  CD2 PHE A 302      -6.409  -1.605 -31.632  1.00 26.16           C  
ATOM   2015  CE1 PHE A 302      -7.505   0.894 -31.806  1.00 27.45           C  
ATOM   2016  CE2 PHE A 302      -5.878  -0.557 -30.900  1.00 25.27           C  
ATOM   2017  CZ  PHE A 302      -6.426   0.667 -30.978  1.00 26.71           C  
ATOM   2018  N   LEU A 303      -7.694  -0.730 -36.409  1.00 27.81           N  
ATOM   2019  CA  LEU A 303      -6.771  -0.297 -37.463  1.00 27.59           C  
ATOM   2020  C   LEU A 303      -5.870   0.770 -36.921  1.00 27.73           C  
ATOM   2021  O   LEU A 303      -6.289   1.924 -36.787  1.00 28.12           O  
ATOM   2022  CB  LEU A 303      -7.555   0.229 -38.675  1.00 27.49           C  
ATOM   2023  CG  LEU A 303      -8.419  -0.847 -39.337  1.00 27.37           C  
ATOM   2024  CD1 LEU A 303      -9.425  -0.238 -40.338  1.00 30.45           C  
ATOM   2025  CD2 LEU A 303      -7.587  -1.942 -39.991  1.00 24.64           C  
ATOM   2026  N   VAL A 304      -4.643   0.400 -36.552  1.00 27.46           N  
ATOM   2027  CA  VAL A 304      -3.739   1.374 -35.963  1.00 27.48           C  
ATOM   2028  C   VAL A 304      -2.769   1.872 -37.074  1.00 28.55           C  
ATOM   2029  O   VAL A 304      -1.997   1.113 -37.632  1.00 27.67           O  
ATOM   2030  CB  VAL A 304      -2.994   0.778 -34.762  1.00 28.00           C  
ATOM   2031  CG1 VAL A 304      -2.056   1.810 -34.139  1.00 24.47           C  
ATOM   2032  CG2 VAL A 304      -4.009   0.207 -33.726  1.00 26.11           C  
ATOM   2033  N   LYS A 305      -2.875   3.149 -37.407  1.00 29.75           N  
ATOM   2034  CA  LYS A 305      -2.166   3.731 -38.535  1.00 30.82           C  
ATOM   2035  C   LYS A 305      -0.831   4.333 -38.137  1.00 32.02           C  
ATOM   2036  O   LYS A 305      -0.670   4.863 -37.039  1.00 32.20           O  
ATOM   2037  CB  LYS A 305      -3.029   4.809 -39.203  1.00 30.93           C  
ATOM   2038  CG  LYS A 305      -4.284   4.243 -39.888  1.00 30.85           C  
ATOM   2039  CD  LYS A 305      -5.377   5.296 -40.142  1.00 30.35           C  
ATOM   2040  CE  LYS A 305      -5.875   6.027 -38.904  1.00 29.89           C  
ATOM   2041  NZ  LYS A 305      -7.180   6.761 -39.211  1.00 27.66           N1+
ATOM   2042  N   LYS A 306       0.117   4.275 -39.064  1.00 34.46           N  
ATOM   2043  CA  LYS A 306       1.357   5.033 -38.945  1.00 36.18           C  
ATOM   2044  C   LYS A 306       1.033   6.499 -39.007  1.00 36.49           C  
ATOM   2045  O   LYS A 306      -0.079   6.882 -39.405  1.00 35.63           O  
ATOM   2046  CB  LYS A 306       2.328   4.708 -40.072  1.00 36.82           C  
ATOM   2047  CG  LYS A 306       2.845   3.286 -40.116  1.00 40.68           C  
ATOM   2048  CD  LYS A 306       3.381   2.967 -41.539  1.00 46.85           C  
ATOM   2049  CE  LYS A 306       4.476   1.914 -41.502  1.00 51.00           C  
ATOM   2050  NZ  LYS A 306       4.865   1.399 -42.883  1.00 54.76           N1+
ATOM   2051  N   PRO A 307       2.008   7.334 -38.610  1.00 38.01           N  
ATOM   2052  CA  PRO A 307       1.853   8.772 -38.770  1.00 38.65           C  
ATOM   2053  C   PRO A 307       1.559   9.213 -40.229  1.00 39.42           C  
ATOM   2054  O   PRO A 307       1.031  10.305 -40.410  1.00 40.01           O  
ATOM   2055  CB  PRO A 307       3.196   9.348 -38.263  1.00 39.21           C  
ATOM   2056  CG  PRO A 307       3.813   8.244 -37.356  1.00 38.98           C  
ATOM   2057  CD  PRO A 307       3.264   6.945 -37.903  1.00 38.38           C  
ATOM   2058  N   ASP A 308       1.880   8.396 -41.239  1.00 39.49           N  
ATOM   2059  CA  ASP A 308       1.480   8.701 -42.641  1.00 40.67           C  
ATOM   2060  C   ASP A 308       0.088   8.250 -43.009  1.00 39.42           C  
ATOM   2061  O   ASP A 308      -0.293   8.297 -44.177  1.00 39.50           O  
ATOM   2062  CB  ASP A 308       2.498   8.123 -43.689  1.00 41.06           C  
ATOM   2063  CG  ASP A 308       2.408   6.598 -43.854  1.00 43.62           C  
ATOM   2064  OD1 ASP A 308       1.534   5.935 -43.224  1.00 44.03           O  
ATOM   2065  OD2 ASP A 308       3.238   6.052 -44.631  1.00 49.34           O1-
ATOM   2066  N   GLY A 309      -0.650   7.735 -42.030  1.00 38.94           N  
ATOM   2067  CA  GLY A 309      -2.037   7.350 -42.230  1.00 37.42           C  
ATOM   2068  C   GLY A 309      -2.238   5.973 -42.813  1.00 37.24           C  
ATOM   2069  O   GLY A 309      -3.357   5.614 -43.115  1.00 36.59           O  
ATOM   2070  N   THR A 310      -1.175   5.191 -42.981  1.00 36.70           N  
ATOM   2071  CA  THR A 310      -1.303   3.884 -43.590  1.00 36.99           C  
ATOM   2072  C   THR A 310      -1.140   2.729 -42.575  1.00 37.48           C  
ATOM   2073  O   THR A 310      -0.507   2.875 -41.509  1.00 35.88           O  
ATOM   2074  CB  THR A 310      -0.222   3.646 -44.696  1.00 37.54           C  
ATOM   2075  CG2 THR A 310      -0.352   4.708 -45.845  1.00 38.87           C  
ATOM   2076  OG1 THR A 310       1.088   3.699 -44.105  1.00 35.50           O  
ATOM   2077  N   ILE A 311      -1.722   1.601 -42.976  1.00 37.98           N  
ATOM   2078  CA  ILE A 311      -1.636   0.320 -42.304  1.00 38.93           C  
ATOM   2079  C   ILE A 311      -0.652  -0.591 -43.081  1.00 39.29           C  
ATOM   2080  O   ILE A 311      -0.868  -0.856 -44.281  1.00 38.90           O  
ATOM   2081  CB  ILE A 311      -3.010  -0.400 -42.308  1.00 38.56           C  
ATOM   2082  CG1 ILE A 311      -4.126   0.465 -41.672  1.00 38.54           C  
ATOM   2083  CG2 ILE A 311      -2.874  -1.789 -41.646  1.00 38.14           C  
ATOM   2084  CD1 ILE A 311      -4.068   0.572 -40.174  1.00 39.15           C  
ATOM   2085  N   PRO A 312       0.395  -1.096 -42.412  1.00 40.03           N  
ATOM   2086  CA  PRO A 312       1.355  -1.979 -43.088  1.00 41.07           C  
ATOM   2087  C   PRO A 312       0.696  -3.093 -43.928  1.00 42.19           C  
ATOM   2088  O   PRO A 312      -0.157  -3.828 -43.427  1.00 42.08           O  
ATOM   2089  CB  PRO A 312       2.161  -2.566 -41.931  1.00 41.28           C  
ATOM   2090  CG  PRO A 312       2.133  -1.497 -40.885  1.00 40.76           C  
ATOM   2091  CD  PRO A 312       0.762  -0.867 -41.002  1.00 39.99           C  
ATOM   2092  N   GLY A 313       1.064  -3.162 -45.217  1.00 43.37           N  
ATOM   2093  CA  GLY A 313       0.530  -4.154 -46.156  1.00 44.10           C  
ATOM   2094  C   GLY A 313      -0.818  -3.804 -46.788  1.00 45.35           C  
ATOM   2095  O   GLY A 313      -1.290  -4.522 -47.669  1.00 45.28           O  
ATOM   2096  N   TYR A 314      -1.471  -2.735 -46.327  1.00 46.57           N  
ATOM   2097  CA  TYR A 314      -2.776  -2.376 -46.844  1.00 47.77           C  
ATOM   2098  C   TYR A 314      -2.844  -0.883 -47.216  1.00 49.79           C  
ATOM   2099  O   TYR A 314      -3.838  -0.206 -46.953  1.00 50.29           O  
ATOM   2100  CB  TYR A 314      -3.850  -2.758 -45.840  1.00 47.62           C  
ATOM   2101  CG  TYR A 314      -4.091  -4.244 -45.763  1.00 46.68           C  
ATOM   2102  CD1 TYR A 314      -4.894  -4.884 -46.709  1.00 44.95           C  
ATOM   2103  CD2 TYR A 314      -3.502  -5.017 -44.749  1.00 44.66           C  
ATOM   2104  CE1 TYR A 314      -5.112  -6.264 -46.652  1.00 46.24           C  
ATOM   2105  CE2 TYR A 314      -3.707  -6.399 -44.678  1.00 44.61           C  
ATOM   2106  CZ  TYR A 314      -4.513  -7.026 -45.623  1.00 46.53           C  
ATOM   2107  OH  TYR A 314      -4.730  -8.401 -45.553  1.00 44.46           O  
ATOM   2108  N   GLU A 315      -1.784  -0.390 -47.845  1.00 51.80           N  
ATOM   2109  CA  GLU A 315      -1.696   1.014 -48.240  1.00 54.25           C  
ATOM   2110  C   GLU A 315      -2.738   1.315 -49.341  1.00 56.43           C  
ATOM   2111  O   GLU A 315      -2.992   0.460 -50.197  1.00 56.68           O  
ATOM   2112  CB  GLU A 315      -0.272   1.350 -48.730  1.00 54.27           C  
ATOM   2113  CG  GLU A 315       0.854   1.202 -47.661  1.00 53.10           C  
ATOM   2114  CD  GLU A 315       1.234  -0.256 -47.319  1.00 52.99           C  
ATOM   2115  OE1 GLU A 315       2.039  -0.455 -46.365  1.00 51.90           O  
ATOM   2116  OE2 GLU A 315       0.725  -1.196 -47.989  1.00 51.38           O1-
ATOM   2117  N   PRO A 316      -3.379   2.507 -49.304  1.00 59.47           N  
ATOM   2118  CA  PRO A 316      -4.273   2.849 -50.440  1.00 61.71           C  
ATOM   2119  C   PRO A 316      -3.527   2.863 -51.790  1.00 64.45           C  
ATOM   2120  O   PRO A 316      -2.315   3.205 -51.850  1.00 64.06           O  
ATOM   2121  CB  PRO A 316      -4.786   4.257 -50.097  1.00 61.28           C  
ATOM   2122  CG  PRO A 316      -4.489   4.453 -48.641  1.00 59.92           C  
ATOM   2123  CD  PRO A 316      -3.315   3.588 -48.302  1.00 59.34           C  
ATOM   2124  N   HIS A 317      -4.243   2.449 -52.842  1.00 67.84           N  
ATOM   2125  CA  HIS A 317      -3.745   2.536 -54.236  1.00 70.52           C  
ATOM   2126  C   HIS A 317      -4.040   3.920 -54.847  1.00 70.82           C  
ATOM   2127  O   HIS A 317      -3.191   4.825 -54.802  1.00 71.77           O  
ATOM   2128  CB  HIS A 317      -4.354   1.420 -55.117  1.00 71.51           C  
ATOM   2129  CG  HIS A 317      -3.827   0.045 -54.809  1.00 75.77           C  
ATOM   2130  CD2 HIS A 317      -2.556  -0.413 -54.664  1.00 79.13           C  
ATOM   2131  ND1 HIS A 317      -4.654  -1.045 -54.602  1.00 79.69           N  
ATOM   2132  CE1 HIS A 317      -3.915  -2.113 -54.349  1.00 81.26           C  
ATOM   2133  NE2 HIS A 317      -2.640  -1.757 -54.377  1.00 81.38           N  
TER   
HETATM 2134 CU    CU A 401     -18.540 -15.506 -28.548  1.00 26.48          CU  
HETATM 2135 CU    CU A 402      -5.571 -16.915 -29.146  1.00 29.53          CU  
HETATM 2136 CU    CU A 403      -6.832 -14.144 -33.044  0.70 40.87          CU  
HETATM 2137 CU    CU A 404      -4.359 -13.354 -30.213  0.30 48.23          CU  
ATOM   2138  N   GLY B  45      -7.474 -17.937  17.122  1.00 67.10      I000 N  
ATOM   2139  CA  GLY B  45      -7.218 -18.634  18.434  1.00 66.95      I000 C  
ATOM   2140  C   GLY B  45      -6.260 -19.828  18.308  1.00 66.32      I000 C  
ATOM   2141  O   GLY B  45      -5.119 -19.779  18.837  1.00 66.97      I000 O  
ATOM   2142  N   GLY B  46      -6.700 -20.917  17.651  1.00 64.26      I000 N  
ATOM   2143  CA  GLY B  46      -8.095 -21.124  17.204  1.00 62.01      I000 C  
ATOM   2144  C   GLY B  46      -8.818 -22.175  18.048  1.00 59.72      I000 C  
ATOM   2145  O   GLY B  46      -8.255 -22.755  18.966  1.00 60.31      I000 O  
ATOM   2146  N   GLU B  47     -10.058 -22.448  17.703  1.00 56.42      I000 N  
ATOM   2147  CA  GLU B  47     -10.929 -23.293  18.500  1.00 54.44      I000 C  
ATOM   2148  C   GLU B  47     -11.142 -24.665  17.824  1.00 50.89      I000 C  
ATOM   2149  O   GLU B  47     -11.209 -24.754  16.586  1.00 48.70      I000 O  
ATOM   2150  CB  GLU B  47     -12.283 -22.579  18.609  1.00 55.11      I000 C  
ATOM   2151  CG  GLU B  47     -13.043 -22.799  19.886  1.00 60.61      I000 C  
ATOM   2152  CD  GLU B  47     -13.018 -21.570  20.807  1.00 66.74      I000 C  
ATOM   2153  OE1 GLU B  47     -12.493 -21.697  21.951  1.00 69.91      I000 O  
ATOM   2154  OE2 GLU B  47     -13.520 -20.492  20.374  1.00 68.96      I000 O1-
ATOM   2155  N   VAL B  48     -11.269 -25.715  18.634  1.00 47.09      I000 N  
ATOM   2156  CA  VAL B  48     -11.720 -27.017  18.163  1.00 44.92      I000 C  
ATOM   2157  C   VAL B  48     -13.230 -27.066  18.349  1.00 44.10      I000 C  
ATOM   2158  O   VAL B  48     -13.703 -26.919  19.448  1.00 44.48      I000 O  
ATOM   2159  CB  VAL B  48     -11.045 -28.172  18.946  1.00 44.58      I000 C  
ATOM   2160  CG1 VAL B  48     -11.596 -29.503  18.509  1.00 42.20      I000 C  
ATOM   2161  CG2 VAL B  48      -9.501 -28.126  18.753  1.00 44.02      I000 C  
ATOM   2162  N   ARG B  49     -13.989 -27.247  17.277  1.00 43.02      I000 N  
ATOM   2163  CA  ARG B  49     -15.435 -27.316  17.358  1.00 42.57      I000 C  
ATOM   2164  C   ARG B  49     -15.937 -28.661  16.849  1.00 41.26      I000 C  
ATOM   2165  O   ARG B  49     -15.308 -29.290  16.009  1.00 40.95      I000 O  
ATOM   2166  CB  ARG B  49     -16.081 -26.221  16.512  1.00 43.32      I000 C  
ATOM   2167  CG  ARG B  49     -15.411 -24.831  16.552  1.00 47.03      I000 C  
ATOM   2168  CD  ARG B  49     -16.198 -23.907  15.615  1.00 52.02      I000 C  
ATOM   2169  NE  ARG B  49     -15.715 -22.530  15.520  1.00 56.23      I000 N  
ATOM   2170  CZ  ARG B  49     -15.884 -21.593  16.453  1.00 62.14      I000 C  
ATOM   2171  NH1 ARG B  49     -15.414 -20.365  16.241  1.00 64.45      I000 N1+
ATOM   2172  NH2 ARG B  49     -16.480 -21.876  17.618  1.00 64.02      I000 N  
ATOM   2173  N   HIS B  50     -17.084 -29.081  17.365  1.00 39.91      I000 N  
ATOM   2174  CA  HIS B  50     -17.678 -30.350  17.036  1.00 39.61      I000 C  
ATOM   2175  C   HIS B  50     -19.085 -30.118  16.564  1.00 38.47      I000 C  
ATOM   2176  O   HIS B  50     -19.767 -29.273  17.077  1.00 39.03      I000 O  
ATOM   2177  CB  HIS B  50     -17.714 -31.283  18.249  1.00 39.70      I000 C  
ATOM   2178  CG  HIS B  50     -16.373 -31.821  18.632  1.00 40.00      I000 C  
ATOM   2179  CD2 HIS B  50     -15.391 -31.298  19.404  1.00 39.51      I000 C  
ATOM   2180  ND1 HIS B  50     -15.915 -33.047  18.200  1.00 41.91      I000 N  
ATOM   2181  CE1 HIS B  50     -14.701 -33.253  18.684  1.00 43.27      I000 C  
ATOM   2182  NE2 HIS B  50     -14.366 -32.210  19.429  1.00 42.88      I000 N  
ATOM   2183  N   LEU B  51     -19.531 -30.909  15.616  1.00 37.14      I000 N  
ATOM   2184  CA  LEU B  51     -20.821 -30.689  15.047  1.00 37.42      I000 C  
ATOM   2185  C   LEU B  51     -21.343 -31.973  14.451  1.00 35.94      I000 C  
ATOM   2186  O   LEU B  51     -20.558 -32.786  14.010  1.00 35.27      I000 O  
ATOM   2187  CB  LEU B  51     -20.604 -29.595  14.007  1.00 38.74      I000 C  
ATOM   2188  CG  LEU B  51     -21.553 -29.251  12.914  1.00 41.21      I000 C  
ATOM   2189  CD1 LEU B  51     -21.097 -27.922  12.289  1.00 44.62      I000 C  
ATOM   2190  CD2 LEU B  51     -21.502 -30.339  11.920  1.00 44.26      I000 C  
ATOM   2191  N   LYS B  52     -22.660 -32.158  14.473  1.00 35.21      I000 N  
ATOM   2192  CA  LYS B  52     -23.333 -33.286  13.826  1.00 35.13      I000 C  
ATOM   2193  C   LYS B  52     -24.011 -32.808  12.584  1.00 33.61      I000 C  
ATOM   2194  O   LYS B  52     -24.556 -31.702  12.588  1.00 32.59      I000 O  
ATOM   2195  CB  LYS B  52     -24.430 -33.894  14.730  1.00 36.33      I000 C  
ATOM   2196  CG  LYS B  52     -23.880 -34.629  15.964  1.00 41.34      I000 C  
ATOM   2197  CD  LYS B  52     -25.008 -35.260  16.789  1.00 47.96      I000 C  
ATOM   2198  CE  LYS B  52     -24.462 -35.891  18.089  1.00 52.47      I000 C  
ATOM   2199  NZ  LYS B  52     -25.531 -36.732  18.755  1.00 56.86      I000 N1+
ATOM   2200  N   MET B  53     -23.993 -33.644  11.539  1.00 31.87      I000 N  
ATOM   2201  CA  MET B  53     -24.717 -33.397  10.300  1.00 31.92      I000 C  
ATOM   2202  C   MET B  53     -25.280 -34.698   9.796  1.00 30.54      I000 C  
ATOM   2203  O   MET B  53     -24.696 -35.746  10.012  1.00 30.53      I000 O  
ATOM   2204  CB  MET B  53     -23.824 -32.846   9.172  1.00 32.04      I000 C  
ATOM   2205  CG  MET B  53     -23.421 -31.413   9.318  1.00 37.01      I000 C  
ATOM   2206  SD  MET B  53     -22.516 -30.715   7.896  0.75 38.67      I000 S  
ATOM   2207  CE  MET B  53     -23.841 -30.534   6.756  1.00 37.20      I000 C  
ATOM   2208  N   TYR B  54     -26.370 -34.597   9.062  1.00 29.08      I000 N  
ATOM   2209  CA  TYR B  54     -27.033 -35.726   8.502  1.00 29.41      I000 C  
ATOM   2210  C   TYR B  54     -27.285 -35.453   7.025  1.00 29.62      I000 C  
ATOM   2211  O   TYR B  54     -27.484 -34.284   6.642  1.00 29.81      I000 O  
ATOM   2212  CB  TYR B  54     -28.389 -35.939   9.200  1.00 29.90      I000 C  
ATOM   2213  CG  TYR B  54     -28.248 -36.182  10.688  1.00 29.86      I000 C  
ATOM   2214  CD1 TYR B  54     -28.133 -37.465  11.174  1.00 30.74      I000 C  
ATOM   2215  CD2 TYR B  54     -28.186 -35.130  11.586  1.00 29.74      I000 C  
ATOM   2216  CE1 TYR B  54     -27.979 -37.713  12.528  1.00 33.21      I000 C  
ATOM   2217  CE2 TYR B  54     -28.036 -35.360  12.963  1.00 33.68      I000 C  
ATOM   2218  CZ  TYR B  54     -27.946 -36.669  13.422  1.00 34.50      I000 C  
ATOM   2219  OH  TYR B  54     -27.776 -36.946  14.750  1.00 37.39      I000 O  
ATOM   2220  N   ALA B  55     -27.270 -36.511   6.203  1.00 28.53      I000 N  
ATOM   2221  CA  ALA B  55     -27.836 -36.430   4.864  1.00 28.04      I000 C  
ATOM   2222  C   ALA B  55     -29.089 -37.225   4.899  1.00 28.06      I000 C  
ATOM   2223  O   ALA B  55     -29.108 -38.332   5.436  1.00 28.61      I000 O  
ATOM   2224  CB  ALA B  55     -26.891 -36.985   3.795  1.00 27.01      I000 C  
ATOM   2225  N   GLU B  56     -30.131 -36.693   4.292  1.00 28.89      I000 N  
ATOM   2226  CA  GLU B  56     -31.371 -37.397   4.231  1.00 31.30      I000 C  
ATOM   2227  C   GLU B  56     -32.162 -37.154   2.973  1.00 30.66      I000 C  
ATOM   2228  O   GLU B  56     -32.068 -36.105   2.344  1.00 30.49      I000 O  
ATOM   2229  CB  GLU B  56     -32.224 -37.158   5.497  1.00 32.16      I000 C  
ATOM   2230  CG  GLU B  56     -32.721 -35.818   5.814  1.00 37.77      I000 C  
ATOM   2231  CD  GLU B  56     -33.257 -35.738   7.323  1.00 43.34      I000 C  
ATOM   2232  OE1 GLU B  56     -32.841 -34.882   8.112  1.00 44.43      I000 O  
ATOM   2233  OE2 GLU B  56     -34.063 -36.581   7.733  1.00 48.26      I000 O1-
ATOM   2234  N   LYS B  57     -32.942 -38.160   2.633  1.00 30.08      I000 N  
ATOM   2235  CA  LYS B  57     -33.824 -38.105   1.499  1.00 31.50      I000 C  
ATOM   2236  C   LYS B  57     -35.091 -37.454   1.993  1.00 30.72      I000 C  
ATOM   2237  O   LYS B  57     -35.547 -37.748   3.089  1.00 30.27      I000 O  
ATOM   2238  CB  LYS B  57     -34.158 -39.515   1.036  1.00 31.65      I000 C  
ATOM   2239  CG  LYS B  57     -34.112 -39.790  -0.437  1.00 37.48      I000 C  
ATOM   2240  CD  LYS B  57     -33.527 -41.223  -0.628  1.00 42.64      I000 C  
ATOM   2241  CE  LYS B  57     -33.732 -41.791  -2.023  1.00 47.12      I000 C  
ATOM   2242  NZ  LYS B  57     -33.044 -43.137  -2.137  1.00 46.35      I000 N1+
ATOM   2243  N   LEU B  58     -35.654 -36.598   1.157  1.00 30.43      I000 N  
ATOM   2244  CA  LEU B  58     -36.857 -35.884   1.437  1.00 30.57      I000 C  
ATOM   2245  C   LEU B  58     -37.991 -36.560   0.693  1.00 31.27      I000 C  
ATOM   2246  O   LEU B  58     -37.779 -37.229  -0.332  1.00 30.47      I000 O  
ATOM   2247  CB  LEU B  58     -36.700 -34.417   0.997  1.00 30.69      I000 C  
ATOM   2248  CG  LEU B  58     -35.496 -33.664   1.584  1.00 32.28      I000 C  
ATOM   2249  CD1 LEU B  58     -35.456 -32.235   1.100  1.00 33.12      I000 C  
ATOM   2250  CD2 LEU B  58     -35.508 -33.691   3.143  1.00 32.43      I000 C  
ATOM   2251  N   ALA B  59     -39.208 -36.363   1.191  1.00 32.04      I000 N  
ATOM   2252  CA  ALA B  59     -40.383 -37.085   0.685  1.00 32.49      I000 C  
ATOM   2253  C   ALA B  59     -40.550 -36.933  -0.829  1.00 32.86      I000 C  
ATOM   2254  O   ALA B  59     -40.933 -37.878  -1.514  1.00 32.98      I000 O  
ATOM   2255  CB  ALA B  59     -41.643 -36.594   1.412  1.00 32.32      I000 C  
ATOM   2256  N   ASP B  60     -40.244 -35.746  -1.355  1.00 33.05      I000 N  
ATOM   2257  CA  ASP B  60     -40.394 -35.500  -2.797  1.00 33.03      I000 C  
ATOM   2258  C   ASP B  60     -39.248 -36.022  -3.672  1.00 32.12      I000 C  
ATOM   2259  O   ASP B  60     -39.281 -35.833  -4.879  1.00 33.53      I000 O  
ATOM   2260  CB  ASP B  60     -40.650 -34.014  -3.100  1.00 33.19      I000 C  
ATOM   2261  CG  ASP B  60     -39.416 -33.095  -2.812  1.00 34.87      I000 C  
ATOM   2262  OD1 ASP B  60     -39.557 -31.879  -3.050  1.00 39.13      I000 O  
ATOM   2263  OD2 ASP B  60     -38.344 -33.549  -2.327  1.00 34.93      I000 O1-
ATOM   2264  N   GLY B  61     -38.267 -36.700  -3.105  1.00 31.20      I000 N  
ATOM   2265  CA  GLY B  61     -37.145 -37.258  -3.920  1.00 30.61      I000 C  
ATOM   2266  C   GLY B  61     -35.858 -36.410  -3.867  1.00 30.37      I000 C  
ATOM   2267  O   GLY B  61     -34.768 -36.866  -4.252  1.00 30.90      I000 O  
ATOM   2268  N   GLN B  62     -35.962 -35.182  -3.363  1.00 28.70      I000 N  
ATOM   2269  CA  GLN B  62     -34.777 -34.372  -3.137  1.00 27.78      I000 C  
ATOM   2270  C   GLN B  62     -34.015 -34.928  -1.962  1.00 26.83      I000 C  
ATOM   2271  O   GLN B  62     -34.499 -35.866  -1.282  1.00 26.02      I000 O  
ATOM   2272  CB  GLN B  62     -35.158 -32.910  -2.940  1.00 27.71      I000 C  
ATOM   2273  CG  GLN B  62     -35.782 -32.296  -4.214  1.00 29.34      I000 C  
ATOM   2274  CD  GLN B  62     -36.075 -30.810  -4.055  1.00 33.69      I000 C  
ATOM   2275  NE2 GLN B  62     -37.259 -30.480  -3.539  1.00 32.42      I000 N  
ATOM   2276  OE1 GLN B  62     -35.223 -29.971  -4.353  1.00 35.67      I000 O  
ATOM   2277  N   MET B  63     -32.810 -34.392  -1.751  1.00 25.58      I000 N  
ATOM   2278  CA  MET B  63     -31.941 -34.800  -0.672  1.00 25.35      I000 C  
ATOM   2279  C   MET B  63     -31.338 -33.565  -0.017  1.00 26.40      I000 C  
ATOM   2280  O   MET B  63     -30.991 -32.606  -0.685  1.00 27.46      I000 O  
ATOM   2281  CB  MET B  63     -30.811 -35.669  -1.189  1.00 25.79      I000 C  
ATOM   2282  CG  MET B  63     -31.220 -36.983  -1.841  1.00 24.98      I000 C  
ATOM   2283  SD  MET B  63     -29.789 -37.788  -2.625  0.91 25.98      I000 S  
ATOM   2284  CE  MET B  63     -30.574 -39.371  -3.127  1.00 25.59      I000 C  
ATOM   2285  N   GLY B  64     -31.185 -33.581   1.293  1.00 26.87      I000 N  
ATOM   2286  CA  GLY B  64     -30.730 -32.403   1.988  1.00 26.58      I000 C  
ATOM   2287  C   GLY B  64     -29.850 -32.764   3.133  1.00 27.26      I000 C  
ATOM   2288  O   GLY B  64     -29.964 -33.879   3.670  1.00 27.42      I000 O  
ATOM   2289  N   TYR B  65     -28.964 -31.829   3.493  1.00 26.35      I000 N  
ATOM   2290  CA  TYR B  65     -28.207 -31.908   4.686  1.00 26.44      I000 C  
ATOM   2291  C   TYR B  65     -28.907 -31.137   5.804  1.00 26.68      I000 C  
ATOM   2292  O   TYR B  65     -29.616 -30.153   5.568  1.00 27.03      I000 O  
ATOM   2293  CB  TYR B  65     -26.816 -31.270   4.499  1.00 26.61      I000 C  
ATOM   2294  CG  TYR B  65     -25.827 -31.954   3.570  1.00 28.98      I000 C  
ATOM   2295  CD1 TYR B  65     -25.188 -33.142   3.925  1.00 29.92      I000 C  
ATOM   2296  CD2 TYR B  65     -25.473 -31.365   2.355  1.00 29.16      I000 C  
ATOM   2297  CE1 TYR B  65     -24.240 -33.729   3.066  1.00 29.35      I000 C  
ATOM   2298  CE2 TYR B  65     -24.549 -31.924   1.528  1.00 27.56      I000 C  
ATOM   2299  CZ  TYR B  65     -23.936 -33.105   1.871  1.00 29.05      I000 C  
ATOM   2300  OH  TYR B  65     -23.003 -33.612   1.006  1.00 25.41      I000 O  
ATOM   2301  N   GLY B  66     -28.636 -31.535   7.040  1.00 26.76      I000 N  
ATOM   2302  CA  GLY B  66     -29.143 -30.816   8.198  1.00 26.42      I000 C  
ATOM   2303  C   GLY B  66     -28.291 -31.048   9.421  1.00 26.45      I000 C  
ATOM   2304  O   GLY B  66     -27.514 -32.012   9.507  1.00 26.21      I000 O  
ATOM   2305  N   PHE B  67     -28.446 -30.176  10.392  1.00 27.00      I000 N  
ATOM   2306  CA  PHE B  67     -27.839 -30.379  11.682  1.00 28.22      I000 C  
ATOM   2307  C   PHE B  67     -28.637 -31.334  12.571  1.00 28.71      I000 C  
ATOM   2308  O   PHE B  67     -28.110 -31.836  13.555  1.00 29.94      I000 O  
ATOM   2309  CB  PHE B  67     -27.677 -29.063  12.425  1.00 29.23      I000 C  
ATOM   2310  CG  PHE B  67     -26.661 -28.117  11.832  1.00 31.23      I000 C  
ATOM   2311  CD1 PHE B  67     -25.536 -28.572  11.168  1.00 31.93      I000 C  
ATOM   2312  CD2 PHE B  67     -26.814 -26.733  12.019  1.00 32.35      I000 C  
ATOM   2313  CE1 PHE B  67     -24.584 -27.681  10.675  1.00 32.93      I000 C  
ATOM   2314  CE2 PHE B  67     -25.869 -25.854  11.534  1.00 33.13      I000 C  
ATOM   2315  CZ  PHE B  67     -24.749 -26.333  10.857  1.00 33.09      I000 C  
ATOM   2316  N   GLU B  68     -29.888 -31.589  12.229  1.00 30.20      I000 N  
ATOM   2317  CA  GLU B  68     -30.753 -32.500  12.994  1.00 30.66      I000 C  
ATOM   2318  C   GLU B  68     -31.564 -33.315  12.054  1.00 30.03      I000 C  
ATOM   2319  O   GLU B  68     -31.985 -32.788  11.016  1.00 29.41      I000 O  
ATOM   2320  CB  GLU B  68     -31.722 -31.688  13.855  1.00 30.73      I000 C  
ATOM   2321  CG  GLU B  68     -31.069 -30.981  15.019  1.00 34.21      I000 C  
ATOM   2322  CD  GLU B  68     -32.050 -30.050  15.771  1.00 40.38      I000 C  
ATOM   2323  OE1 GLU B  68     -32.649 -29.135  15.142  1.00 41.79      I000 O  
ATOM   2324  OE2 GLU B  68     -32.178 -30.226  16.996  1.00 41.88      I000 O1-
ATOM   2325  N   LYS B  69     -31.789 -34.587  12.388  1.00 30.60      I000 N  
ATOM   2326  CA  LYS B  69     -32.661 -35.428  11.567  1.00 31.62      I000 C  
ATOM   2327  C   LYS B  69     -34.052 -34.861  11.559  1.00 31.38      I000 C  
ATOM   2328  O   LYS B  69     -34.603 -34.561  12.606  1.00 30.82      I000 O  
ATOM   2329  CB  LYS B  69     -32.815 -36.847  12.125  1.00 32.47      I000 C  
ATOM   2330  CG  LYS B  69     -31.617 -37.729  12.080  1.00 37.00      I000 C  
ATOM   2331  CD  LYS B  69     -31.914 -38.962  12.938  1.00 42.13      I000 C  
ATOM   2332  CE  LYS B  69     -30.789 -39.990  12.926  1.00 46.70      I000 C  
ATOM   2333  NZ  LYS B  69     -30.930 -40.972  14.074  1.00 48.46      I000 N1+
ATOM   2334  N   GLY B  70     -34.641 -34.818  10.383  1.00 32.00      I000 N  
ATOM   2335  CA  GLY B  70     -35.918 -34.191  10.147  1.00 33.07      I000 C  
ATOM   2336  C   GLY B  70     -35.891 -32.690   9.924  1.00 34.08      I000 C  
ATOM   2337  O   GLY B  70     -36.954 -32.083   9.677  1.00 35.42      I000 O  
ATOM   2338  N   LYS B  71     -34.717 -32.067  10.011  1.00 34.23      I000 N  
ATOM   2339  CA  LYS B  71     -34.599 -30.635   9.730  1.00 34.65      I000 C  
ATOM   2340  C   LYS B  71     -33.567 -30.342   8.620  1.00 34.20      I000 C  
ATOM   2341  O   LYS B  71     -32.766 -29.413   8.735  1.00 34.25      I000 O  
ATOM   2342  CB  LYS B  71     -34.240 -29.929  11.026  1.00 35.42      I000 C  
ATOM   2343  CG  LYS B  71     -35.409 -30.047  12.033  1.00 40.17      I000 C  
ATOM   2344  CD  LYS B  71     -35.355 -29.077  13.159  1.00 43.00      I000 C  
ATOM   2345  CE  LYS B  71     -36.435 -28.055  13.072  1.00 44.19      I000 C  
ATOM   2346  NZ  LYS B  71     -36.627 -27.515  14.425  1.00 45.37      I000 N1+
ATOM   2347  N   ALA B  72     -33.586 -31.160   7.575  1.00 33.11      I000 N  
ATOM   2348  CA  ALA B  72     -32.705 -30.999   6.432  1.00 33.26      I000 C  
ATOM   2349  C   ALA B  72     -33.208 -29.830   5.624  1.00 32.69      I000 C  
ATOM   2350  O   ALA B  72     -34.417 -29.606   5.520  1.00 34.03      I000 O  
ATOM   2351  CB  ALA B  72     -32.677 -32.280   5.566  1.00 33.26      I000 C  
ATOM   2352  N   SER B  73     -32.288 -29.065   5.060  1.00 31.19      I000 N  
ATOM   2353  CA  SER B  73     -32.673 -27.959   4.176  1.00 30.30      I000 C  
ATOM   2354  C   SER B  73     -31.812 -27.952   2.918  1.00 29.69      I000 C  
ATOM   2355  O   SER B  73     -30.704 -28.507   2.900  1.00 29.60      I000 O  
ATOM   2356  CB  SER B  73     -32.528 -26.611   4.909  1.00 29.56      I000 C  
ATOM   2357  OG  SER B  73     -31.167 -26.395   5.250  1.00 30.41      I000 O  
ATOM   2358  N   VAL B  74     -32.355 -27.321   1.879  1.00 29.58      I000 N  
ATOM   2359  CA  VAL B  74     -31.681 -27.057   0.623  1.00 28.64      I000 C  
ATOM   2360  C   VAL B  74     -31.787 -25.558   0.362  1.00 28.51      I000 C  
ATOM   2361  O   VAL B  74     -32.868 -25.048   0.170  1.00 28.41      I000 O  
ATOM   2362  CB  VAL B  74     -32.310 -27.804  -0.537  1.00 28.79      I000 C  
ATOM   2363  CG1 VAL B  74     -31.554 -27.456  -1.869  1.00 26.18      I000 C  
ATOM   2364  CG2 VAL B  74     -32.337 -29.342  -0.244  1.00 25.97      I000 C  
ATOM   2365  N   PRO B  75     -30.659 -24.846   0.365  1.00 28.31      I000 N  
ATOM   2366  CA  PRO B  75     -29.340 -25.328   0.645  1.00 27.93      I000 C  
ATOM   2367  C   PRO B  75     -29.219 -25.826   2.078  1.00 28.15      I000 C  
ATOM   2368  O   PRO B  75     -30.024 -25.471   2.908  1.00 28.76      I000 O  
ATOM   2369  CB  PRO B  75     -28.460 -24.070   0.487  1.00 28.20      I000 C  
ATOM   2370  CG  PRO B  75     -29.365 -22.951   0.507  1.00 28.44      I000 C  
ATOM   2371  CD  PRO B  75     -30.644 -23.430  -0.027  1.00 28.82      I000 C  
ATOM   2372  N   GLY B  76     -28.196 -26.625   2.343  1.00 27.81      I000 N  
ATOM   2373  CA  GLY B  76     -27.860 -27.020   3.659  1.00 28.33      I000 C  
ATOM   2374  C   GLY B  76     -27.491 -25.864   4.548  1.00 28.76      I000 C  
ATOM   2375  O   GLY B  76     -27.289 -24.749   4.090  1.00 29.38      I000 O  
ATOM   2376  N   PRO B  77     -27.393 -26.134   5.843  1.00 28.88      I000 N  
ATOM   2377  CA  PRO B  77     -27.162 -25.065   6.773  1.00 28.86      I000 C  
ATOM   2378  C   PRO B  77     -25.746 -24.506   6.669  1.00 28.75      I000 C  
ATOM   2379  O   PRO B  77     -24.799 -25.237   6.338  1.00 28.40      I000 O  
ATOM   2380  CB  PRO B  77     -27.367 -25.747   8.139  1.00 28.66      I000 C  
ATOM   2381  CG  PRO B  77     -27.052 -27.194   7.873  1.00 28.93      I000 C  
ATOM   2382  CD  PRO B  77     -27.603 -27.433   6.519  1.00 28.82      I000 C  
ATOM   2383  N   LEU B  78     -25.632 -23.222   7.000  1.00 28.14      I000 N  
ATOM   2384  CA  LEU B  78     -24.393 -22.490   6.982  1.00 28.33      I000 C  
ATOM   2385  C   LEU B  78     -23.446 -22.956   8.056  1.00 28.22      I000 C  
ATOM   2386  O   LEU B  78     -23.824 -23.069   9.228  1.00 27.90      I000 O  
ATOM   2387  CB  LEU B  78     -24.673 -21.011   7.194  1.00 28.55      I000 C  
ATOM   2388  CG  LEU B  78     -23.420 -20.116   7.288  1.00 31.39      I000 C  
ATOM   2389  CD1 LEU B  78     -22.758 -20.048   5.949  1.00 29.33      I000 C  
ATOM   2390  CD2 LEU B  78     -23.802 -18.741   7.777  1.00 33.54      I000 C  
ATOM   2391  N   ILE B  79     -22.198 -23.231   7.665  1.00 28.19      I000 N  
ATOM   2392  CA  ILE B  79     -21.156 -23.513   8.631  1.00 27.64      I000 C  
ATOM   2393  C   ILE B  79     -20.260 -22.298   8.611  1.00 28.35      I000 C  
ATOM   2394  O   ILE B  79     -19.803 -21.877   7.537  1.00 27.54      I000 O  
ATOM   2395  CB  ILE B  79     -20.389 -24.821   8.292  1.00 27.69      I000 C  
ATOM   2396  CG1 ILE B  79     -21.334 -26.019   8.411  1.00 27.99      I000 C  
ATOM   2397  CG2 ILE B  79     -19.118 -24.941   9.163  1.00 26.18      I000 C  
ATOM   2398  CD1 ILE B  79     -20.802 -27.387   7.861  1.00 26.35      I000 C  
ATOM   2399  N   GLU B  80     -20.015 -21.714   9.789  1.00 28.83      I000 N  
ATOM   2400  CA  GLU B  80     -19.167 -20.539   9.873  1.00 29.33      I000 C  
ATOM   2401  C   GLU B  80     -18.090 -20.726  10.930  1.00 28.93      I000 C  
ATOM   2402  O   GLU B  80     -18.397 -21.064  12.058  1.00 29.70      I000 O  
ATOM   2403  CB  GLU B  80     -20.024 -19.293  10.145  1.00 29.26      I000 C  
ATOM   2404  CG  GLU B  80     -19.209 -18.044  10.343  1.00 31.95      I000 C  
ATOM   2405  CD  GLU B  80     -20.046 -16.760  10.338  1.00 36.17      I000 C  
ATOM   2406  OE1 GLU B  80     -21.114 -16.714   9.679  1.00 40.94      I000 O  
ATOM   2407  OE2 GLU B  80     -19.611 -15.771  10.972  1.00 37.08      I000 O1-
ATOM   2408  N   VAL B  81     -16.831 -20.480  10.573  1.00 28.04      I000 N  
ATOM   2409  CA  VAL B  81     -15.731 -20.608  11.504  1.00 26.91      I000 C  
ATOM   2410  C   VAL B  81     -14.745 -19.472  11.314  1.00 27.83      I000 C  
ATOM   2411  O   VAL B  81     -14.845 -18.719  10.351  1.00 27.75      I000 O  
ATOM   2412  CB  VAL B  81     -15.004 -21.986  11.338  1.00 27.94      I000 C  
ATOM   2413  CG1 VAL B  81     -15.989 -23.133  11.533  1.00 24.53      I000 C  
ATOM   2414  CG2 VAL B  81     -14.280 -22.120   9.979  1.00 26.74      I000 C  
ATOM   2415  N   ASN B  82     -13.801 -19.342  12.250  1.00 28.25      I000 N  
ATOM   2416  CA  ASN B  82     -12.707 -18.408  12.137  1.00 28.79      I000 C  
ATOM   2417  C   ASN B  82     -11.416 -19.094  11.694  1.00 29.16      I000 C  
ATOM   2418  O   ASN B  82     -11.168 -20.231  12.090  1.00 29.25      I000 O  
ATOM   2419  CB  ASN B  82     -12.451 -17.750  13.499  1.00 29.47      I000 C  
ATOM   2420  CG  ASN B  82     -13.667 -17.006  14.015  1.00 31.64      I000 C  
ATOM   2421  ND2 ASN B  82     -13.973 -17.174  15.303  1.00 34.26      I000 N  
ATOM   2422  OD1 ASN B  82     -14.329 -16.300  13.262  1.00 33.34      I000 O  
ATOM   2423  N   GLU B  83     -10.573 -18.385  10.926  1.00 29.07      I000 N  
ATOM   2424  CA  GLU B  83      -9.253 -18.902  10.553  1.00 29.26      I000 C  
ATOM   2425  C   GLU B  83      -8.524 -19.381  11.799  1.00 29.79      I000 C  
ATOM   2426  O   GLU B  83      -8.362 -18.630  12.745  1.00 28.99      I000 O  
ATOM   2427  CB  GLU B  83      -8.390 -17.840   9.856  1.00 28.53      I000 C  
ATOM   2428  CG  GLU B  83      -8.801 -17.543   8.437  1.00 30.10      I000 C  
ATOM   2429  CD  GLU B  83      -7.930 -16.503   7.766  1.00 30.43      I000 C  
ATOM   2430  OE1 GLU B  83      -7.577 -15.490   8.425  1.00 29.97      I000 O  
ATOM   2431  OE2 GLU B  83      -7.607 -16.706   6.568  1.00 30.56      I000 O1-
ATOM   2432  N   GLY B  84      -8.040 -20.616  11.762  1.00 30.67      I000 N  
ATOM   2433  CA  GLY B  84      -7.365 -21.207  12.917  1.00 30.70      I000 C  
ATOM   2434  C   GLY B  84      -8.182 -22.345  13.468  1.00 30.94      I000 C  
ATOM   2435  O   GLY B  84      -7.618 -23.301  13.962  1.00 33.06      I000 O  
ATOM   2436  N   ASP B  85      -9.504 -22.245  13.379  1.00 30.59      I000 N  
ATOM   2437  CA  ASP B  85     -10.394 -23.237  13.938  1.00 30.74      I000 C  
ATOM   2438  C   ASP B  85     -10.281 -24.571  13.211  1.00 31.05      I000 C  
ATOM   2439  O   ASP B  85      -9.966 -24.597  12.030  1.00 32.10      I000 O  
ATOM   2440  CB  ASP B  85     -11.873 -22.802  13.832  1.00 30.26      I000 C  
ATOM   2441  CG  ASP B  85     -12.220 -21.584  14.698  1.00 31.65      I000 C  
ATOM   2442  OD1 ASP B  85     -11.382 -21.149  15.537  1.00 31.75      I000 O  
ATOM   2443  OD2 ASP B  85     -13.359 -21.058  14.509  1.00 31.49      I000 O1-
ATOM   2444  N   THR B  86     -10.631 -25.648  13.919  1.00 31.05      I000 N  
ATOM   2445  CA  THR B  86     -10.765 -26.994  13.385  1.00 30.64      I000 C  
ATOM   2446  C   THR B  86     -12.176 -27.401  13.648  1.00 30.91      I000 C  
ATOM   2447  O   THR B  86     -12.696 -27.145  14.728  1.00 31.70      I000 O  
ATOM   2448  CB  THR B  86      -9.859 -27.976  14.123  1.00 30.92      I000 C  
ATOM   2449  CG2 THR B  86     -10.121 -29.425  13.698  1.00 29.86      I000 C  
ATOM   2450  OG1 THR B  86      -8.492 -27.629  13.874  1.00 31.77      I000 O  
ATOM   2451  N   LEU B  87     -12.800 -28.043  12.674  1.00 30.69      I000 N  
ATOM   2452  CA  LEU B  87     -14.150 -28.492  12.806  1.00 31.16      I000 C  
ATOM   2453  C   LEU B  87     -14.177 -30.007  12.583  1.00 31.45      I000 C  
ATOM   2454  O   LEU B  87     -13.675 -30.495  11.562  1.00 32.18      I000 O  
ATOM   2455  CB  LEU B  87     -15.042 -27.751  11.809  1.00 31.02      I000 C  
ATOM   2456  CG  LEU B  87     -16.518 -28.080  11.907  1.00 33.47      I000 C  
ATOM   2457  CD1 LEU B  87     -17.123 -27.713  13.353  1.00 33.53      I000 C  
ATOM   2458  CD2 LEU B  87     -17.303 -27.410  10.785  1.00 33.16      I000 C  
ATOM   2459  N   HIS B  88     -14.694 -30.747  13.567  1.00 30.43      I000 N  
ATOM   2460  CA  HIS B  88     -14.898 -32.174  13.443  1.00 30.53      I000 C  
ATOM   2461  C   HIS B  88     -16.379 -32.372  13.268  1.00 30.26      I000 C  
ATOM   2462  O   HIS B  88     -17.147 -32.057  14.164  1.00 31.32      I000 O  
ATOM   2463  CB  HIS B  88     -14.427 -32.917  14.707  1.00 31.06      I000 C  
ATOM   2464  CG  HIS B  88     -12.959 -32.807  14.970  1.00 30.01      I000 C  
ATOM   2465  CD2 HIS B  88     -12.275 -32.228  15.987  1.00 31.78      I000 C  
ATOM   2466  ND1 HIS B  88     -12.010 -33.343  14.127  1.00 31.25      I000 N  
ATOM   2467  CE1 HIS B  88     -10.801 -33.100  14.614  1.00 32.99      I000 C  
ATOM   2468  NE2 HIS B  88     -10.933 -32.415  15.739  1.00 32.21      I000 N  
ATOM   2469  N   ILE B  89     -16.776 -32.881  12.112  1.00 29.80      I000 N  
ATOM   2470  CA  ILE B  89     -18.156 -33.085  11.769  1.00 29.37      I000 C  
ATOM   2471  C   ILE B  89     -18.477 -34.564  11.820  1.00 30.28      I000 C  
ATOM   2472  O   ILE B  89     -17.949 -35.343  11.024  1.00 30.98      I000 O  
ATOM   2473  CB  ILE B  89     -18.491 -32.593  10.343  1.00 29.33      I000 C  
ATOM   2474  CG1 ILE B  89     -18.227 -31.084  10.193  1.00 30.14      I000 C  
ATOM   2475  CG2 ILE B  89     -19.931 -32.934   9.984  1.00 24.92      I000 C  
ATOM   2476  CD1 ILE B  89     -18.392 -30.576   8.727  1.00 30.90      I000 C  
ATOM   2477  N   GLU B  90     -19.359 -34.943  12.741  1.00 31.00      I000 N  
ATOM   2478  CA  GLU B  90     -19.839 -36.298  12.829  1.00 31.78      I000 C  
ATOM   2479  C   GLU B  90     -21.009 -36.430  11.897  1.00 30.93      I000 C  
ATOM   2480  O   GLU B  90     -22.118 -35.968  12.193  1.00 30.27      I000 O  
ATOM   2481  CB  GLU B  90     -20.233 -36.644  14.267  1.00 32.99      I000 C  
ATOM   2482  CG  GLU B  90     -20.671 -38.096  14.441  1.00 36.34      I000 C  
ATOM   2483  CD  GLU B  90     -21.286 -38.345  15.821  1.00 42.91      I000 C  
ATOM   2484  OE1 GLU B  90     -20.558 -38.260  16.823  1.00 47.80      I000 O  
ATOM   2485  OE2 GLU B  90     -22.504 -38.616  15.900  1.00 49.05      I000 O1-
ATOM   2486  N   PHE B  91     -20.746 -37.051  10.751  1.00 29.71      I000 N  
ATOM   2487  CA  PHE B  91     -21.694 -37.093   9.665  1.00 28.87      I000 C  
ATOM   2488  C   PHE B  91     -22.363 -38.421   9.624  1.00 28.61      I000 C  
ATOM   2489  O   PHE B  91     -21.677 -39.434   9.609  1.00 30.43      I000 O  
ATOM   2490  CB  PHE B  91     -20.970 -36.833   8.326  1.00 28.78      I000 C  
ATOM   2491  CG  PHE B  91     -21.847 -37.005   7.108  1.00 28.08      I000 C  
ATOM   2492  CD1 PHE B  91     -22.826 -36.089   6.816  1.00 30.01      I000 C  
ATOM   2493  CD2 PHE B  91     -21.668 -38.077   6.254  1.00 30.96      I000 C  
ATOM   2494  CE1 PHE B  91     -23.611 -36.209   5.680  1.00 32.25      I000 C  
ATOM   2495  CE2 PHE B  91     -22.461 -38.230   5.117  1.00 32.49      I000 C  
ATOM   2496  CZ  PHE B  91     -23.445 -37.299   4.829  1.00 33.18      I000 C  
ATOM   2497  N   THR B  92     -23.688 -38.437   9.531  1.00 28.19      I000 N  
ATOM   2498  CA  THR B  92     -24.437 -39.677   9.405  1.00 27.95      I000 C  
ATOM   2499  C   THR B  92     -25.226 -39.646   8.136  1.00 28.52      I000 C  
ATOM   2500  O   THR B  92     -25.975 -38.695   7.876  1.00 29.18      I000 O  
ATOM   2501  CB  THR B  92     -25.385 -39.890  10.635  1.00 28.64      I000 C  
ATOM   2502  CG2 THR B  92     -26.312 -41.125  10.483  1.00 27.02      I000 C  
ATOM   2503  OG1 THR B  92     -24.583 -40.025  11.822  1.00 29.53      I000 O  
ATOM   2504  N   ASN B  93     -25.057 -40.688   7.337  1.00 28.39      I000 N  
ATOM   2505  CA  ASN B  93     -25.818 -40.875   6.131  1.00 29.28      I000 C  
ATOM   2506  C   ASN B  93     -27.061 -41.676   6.424  1.00 30.44      I000 C  
ATOM   2507  O   ASN B  93     -26.968 -42.885   6.573  1.00 31.31      I000 O  
ATOM   2508  CB  ASN B  93     -24.961 -41.609   5.105  1.00 28.93      I000 C  
ATOM   2509  CG  ASN B  93     -25.672 -41.862   3.815  1.00 29.42      I000 C  
ATOM   2510  ND2 ASN B  93     -25.069 -42.709   2.956  1.00 29.45      I000 N  
ATOM   2511  OD1 ASN B  93     -26.758 -41.341   3.579  1.00 29.86      I000 O  
ATOM   2512  N   THR B  94     -28.229 -41.028   6.474  1.00 31.12      I000 N  
ATOM   2513  CA  THR B  94     -29.468 -41.738   6.778  1.00 31.20      I000 C  
ATOM   2514  C   THR B  94     -30.087 -42.338   5.545  1.00 32.12      I000 C  
ATOM   2515  O   THR B  94     -31.100 -43.011   5.635  1.00 33.18      I000 O  
ATOM   2516  CB  THR B  94     -30.528 -40.834   7.460  1.00 31.56      I000 C  
ATOM   2517  CG2 THR B  94     -29.939 -40.131   8.647  1.00 28.04      I000 C  
ATOM   2518  OG1 THR B  94     -31.059 -39.888   6.502  1.00 33.78      I000 O  
ATOM   2519  N   MET B  95     -29.490 -42.118   4.378  1.00 32.69      I000 N  
ATOM   2520  CA  MET B  95     -30.118 -42.553   3.129  1.00 32.16      I000 C  
ATOM   2521  C   MET B  95     -29.785 -44.009   2.794  1.00 32.52      I000 C  
ATOM   2522  O   MET B  95     -28.918 -44.607   3.417  1.00 32.20      I000 O  
ATOM   2523  CB  MET B  95     -29.663 -41.640   1.999  1.00 32.11      I000 C  
ATOM   2524  CG  MET B  95     -29.933 -40.157   2.282  1.00 31.83      I000 C  
ATOM   2525  SD  MET B  95     -29.687 -39.118   0.828  1.00 30.04      I000 S  
ATOM   2526  CE  MET B  95     -27.914 -39.398   0.532  1.00 26.32      I000 C  
ATOM   2527  N   ASP B  96     -30.433 -44.545   1.768  1.00 33.96      I000 N  
ATOM   2528  CA  ASP B  96     -30.203 -45.939   1.335  1.00 35.17      I000 C  
ATOM   2529  C   ASP B  96     -29.149 -46.061   0.210  1.00 35.20      I000 C  
ATOM   2530  O   ASP B  96     -28.923 -47.165  -0.309  1.00 35.79      I000 O  
ATOM   2531  CB  ASP B  96     -31.516 -46.611   0.893  1.00 35.23      I000 C  
ATOM   2532  CG  ASP B  96     -32.140 -45.951  -0.324  1.00 38.14      I000 C  
ATOM   2533  OD1 ASP B  96     -31.848 -44.763  -0.534  1.00 39.61      I000 O  
ATOM   2534  OD2 ASP B  96     -32.938 -46.599  -1.063  1.00 42.17      I000 O1-
ATOM   2535  N   VAL B  97     -28.506 -44.947  -0.153  1.00 34.17      I000 N  
ATOM   2536  CA  VAL B  97     -27.386 -44.965  -1.111  1.00 32.93      I000 C  
ATOM   2537  C   VAL B  97     -26.198 -44.332  -0.408  1.00 32.72      I000 C  
ATOM   2538  O   VAL B  97     -26.368 -43.569   0.564  1.00 33.34      I000 O  
ATOM   2539  CB  VAL B  97     -27.709 -44.216  -2.418  1.00 34.03      I000 C  
ATOM   2540  CG1 VAL B  97     -28.785 -44.941  -3.213  1.00 33.50      I000 C  
ATOM   2541  CG2 VAL B  97     -28.129 -42.725  -2.140  1.00 31.37      I000 C  
ATOM   2542  N   ARG B  98     -24.994 -44.680  -0.850  1.00 31.66      I000 N  
ATOM   2543  CA  ARG B  98     -23.775 -44.032  -0.357  1.00 31.58      I000 C  
ATOM   2544  C   ARG B  98     -23.822 -42.501  -0.567  1.00 30.10      I000 C  
ATOM   2545  O   ARG B  98     -24.415 -42.022  -1.542  1.00 29.99      I000 O  
ATOM   2546  CB  ARG B  98     -22.538 -44.601  -1.074  1.00 32.04      I000 C  
ATOM   2547  CG  ARG B  98     -22.340 -46.122  -0.894  1.00 35.77      I000 C  
ATOM   2548  CD  ARG B  98     -20.965 -46.631  -1.400  1.00 37.96      I000 C  
ATOM   2549  NE  ARG B  98     -19.876 -46.319  -0.458  1.00 41.39      I000 N  
ATOM   2550  CZ  ARG B  98     -19.566 -47.003   0.658  1.00 43.02      I000 C  
ATOM   2551  NH1 ARG B  98     -20.264 -48.075   1.054  1.00 43.61      I000 N1+
ATOM   2552  NH2 ARG B  98     -18.545 -46.592   1.402  1.00 42.66      I000 N  
ATOM   2553  N   ALA B  99     -23.177 -41.750   0.320  1.00 29.02      I000 N  
ATOM   2554  CA  ALA B  99     -23.184 -40.281   0.244  1.00 29.29      I000 C  
ATOM   2555  C   ALA B  99     -21.951 -39.777   0.949  1.00 28.96      I000 C  
ATOM   2556  O   ALA B  99     -21.301 -40.539   1.675  1.00 28.77      I000 O  
ATOM   2557  CB  ALA B  99     -24.470 -39.699   0.890  1.00 29.85      I000 C  
ATOM   2558  N   SER B 100     -21.611 -38.514   0.732  1.00 28.17      I000 N  
ATOM   2559  CA  SER B 100     -20.438 -37.944   1.359  1.00 28.01      I000 C  
ATOM   2560  C   SER B 100     -20.567 -36.446   1.563  1.00 28.49      I000 C  
ATOM   2561  O   SER B 100     -21.548 -35.843   1.164  1.00 27.93      I000 O  
ATOM   2562  CB  SER B 100     -19.198 -38.217   0.492  1.00 28.04      I000 C  
ATOM   2563  OG  SER B 100     -19.183 -37.401  -0.665  1.00 28.30      I000 O  
ATOM   2564  N   LEU B 101     -19.552 -35.879   2.206  1.00 29.15      I000 N  
ATOM   2565  CA  LEU B 101     -19.358 -34.450   2.341  1.00 29.87      I000 C  
ATOM   2566  C   LEU B 101     -18.004 -34.125   1.795  1.00 28.98      I000 C  
ATOM   2567  O   LEU B 101     -16.996 -34.602   2.331  1.00 29.41      I000 O  
ATOM   2568  CB  LEU B 101     -19.267 -34.007   3.787  1.00 30.95      I000 C  
ATOM   2569  CG  LEU B 101     -20.411 -33.316   4.489  1.00 34.48      I000 C  
ATOM   2570  CD1 LEU B 101     -19.887 -33.057   5.926  1.00 35.03      I000 C  
ATOM   2571  CD2 LEU B 101     -20.848 -32.066   3.780  1.00 30.18      I000 C  
ATOM   2572  N   HIS B 102     -17.980 -33.266   0.793  1.00 27.77      I000 N  
ATOM   2573  CA  HIS B 102     -16.740 -32.716   0.258  1.00 27.40      I000 C  
ATOM   2574  C   HIS B 102     -16.809 -31.194   0.395  1.00 26.10      I000 C  
ATOM   2575  O   HIS B 102     -17.850 -30.590   0.119  1.00 25.91      I000 O  
ATOM   2576  CB  HIS B 102     -16.648 -33.117  -1.211  1.00 27.18      I000 C  
ATOM   2577  CG  HIS B 102     -15.559 -32.438  -1.947  1.00 28.64      I000 C  
ATOM   2578  CD2 HIS B 102     -15.588 -31.451  -2.865  1.00 28.67      I000 C  
ATOM   2579  ND1 HIS B 102     -14.234 -32.768  -1.765  1.00 32.23      I000 N  
ATOM   2580  CE1 HIS B 102     -13.491 -32.005  -2.540  1.00 32.26      I000 C  
ATOM   2581  NE2 HIS B 102     -14.290 -31.204  -3.225  1.00 30.97      I000 N  
ATOM   2582  N   VAL B 103     -15.707 -30.574   0.794  1.00 24.91      I000 N  
ATOM   2583  CA  VAL B 103     -15.675 -29.153   1.018  1.00 23.96      I000 C  
ATOM   2584  C   VAL B 103     -14.603 -28.497   0.138  1.00 24.79      I000 C  
ATOM   2585  O   VAL B 103     -13.534 -29.092  -0.112  1.00 24.05      I000 O  
ATOM   2586  CB  VAL B 103     -15.397 -28.839   2.515  1.00 24.63      I000 C  
ATOM   2587  CG1 VAL B 103     -13.948 -29.140   2.908  1.00 23.15      I000 C  
ATOM   2588  CG2 VAL B 103     -15.747 -27.364   2.847  1.00 23.41      I000 C  
ATOM   2589  N   HIS B 104     -14.907 -27.271  -0.303  1.00 24.31      I000 N  
ATOM   2590  CA  HIS B 104     -13.958 -26.403  -0.972  1.00 23.97      I000 C  
ATOM   2591  C   HIS B 104     -13.208 -25.548  -0.004  1.00 24.71      I000 C  
ATOM   2592  O   HIS B 104     -13.708 -25.239   1.080  1.00 25.37      I000 O  
ATOM   2593  CB  HIS B 104     -14.664 -25.493  -1.978  1.00 23.34      I000 C  
ATOM   2594  CG  HIS B 104     -15.099 -26.208  -3.212  1.00 24.39      I000 C  
ATOM   2595  CD2 HIS B 104     -15.892 -27.293  -3.372  1.00 23.50      I000 C  
ATOM   2596  ND1 HIS B 104     -14.645 -25.869  -4.473  1.00 24.24      I000 N  
ATOM   2597  CE1 HIS B 104     -15.179 -26.698  -5.358  1.00 24.48      I000 C  
ATOM   2598  NE2 HIS B 104     -15.956 -27.555  -4.719  1.00 23.46      I000 N  
ATOM   2599  N   GLY B 105     -11.982 -25.187  -0.382  1.00 24.79      I000 N  
ATOM   2600  CA  GLY B 105     -11.221 -24.173   0.336  1.00 25.14      I000 C  
ATOM   2601  C   GLY B 105     -10.542 -24.583   1.633  1.00 25.01      I000 C  
ATOM   2602  O   GLY B 105      -9.388 -24.217   1.880  1.00 24.30      I000 O  
ATOM   2603  N   LEU B 106     -11.243 -25.322   2.481  1.00 25.33      I000 N  
ATOM   2604  CA  LEU B 106     -10.680 -25.614   3.810  1.00 26.22      I000 C  
ATOM   2605  C   LEU B 106      -9.578 -26.703   3.718  1.00 26.69      I000 C  
ATOM   2606  O   LEU B 106      -9.497 -27.432   2.748  1.00 25.04      I000 O  
ATOM   2607  CB  LEU B 106     -11.790 -25.975   4.800  1.00 26.21      I000 C  
ATOM   2608  CG  LEU B 106     -12.603 -24.766   5.336  1.00 27.99      I000 C  
ATOM   2609  CD1 LEU B 106     -13.503 -24.118   4.284  1.00 26.59      I000 C  
ATOM   2610  CD2 LEU B 106     -13.471 -25.199   6.532  1.00 26.80      I000 C  
ATOM   2611  N   ASP B 107      -8.734 -26.766   4.738  1.00 28.10      I000 N  
ATOM   2612  CA  ASP B 107      -7.643 -27.731   4.830  1.00 28.59      I000 C  
ATOM   2613  C   ASP B 107      -8.192 -29.055   5.368  1.00 30.13      I000 C  
ATOM   2614  O   ASP B 107      -8.511 -29.156   6.555  1.00 32.44      I000 O  
ATOM   2615  CB  ASP B 107      -6.562 -27.220   5.787  1.00 28.05      I000 C  
ATOM   2616  CG  ASP B 107      -5.968 -25.874   5.380  1.00 28.54      I000 C  
ATOM   2617  OD1 ASP B 107      -5.823 -25.595   4.171  1.00 28.64      I000 O  
ATOM   2618  OD2 ASP B 107      -5.600 -25.084   6.289  1.00 30.63      I000 O1-
ATOM   2619  N   TYR B 108      -8.323 -30.065   4.523  1.00 29.76      I000 N  
ATOM   2620  CA  TYR B 108      -8.730 -31.393   4.962  1.00 29.78      I000 C  
ATOM   2621  C   TYR B 108      -7.663 -32.377   4.513  1.00 30.87      I000 C  
ATOM   2622  O   TYR B 108      -7.014 -32.184   3.473  1.00 30.58      I000 O  
ATOM   2623  CB  TYR B 108     -10.092 -31.798   4.387  1.00 29.50      I000 C  
ATOM   2624  CG  TYR B 108     -10.229 -31.600   2.898  1.00 29.65      I000 C  
ATOM   2625  CD1 TYR B 108      -9.954 -32.646   2.019  1.00 29.44      I000 C  
ATOM   2626  CD2 TYR B 108     -10.639 -30.380   2.364  1.00 29.43      I000 C  
ATOM   2627  CE1 TYR B 108     -10.087 -32.509   0.651  1.00 28.05      I000 C  
ATOM   2628  CE2 TYR B 108     -10.748 -30.204   0.965  1.00 30.46      I000 C  
ATOM   2629  CZ  TYR B 108     -10.452 -31.298   0.118  1.00 31.89      I000 C  
ATOM   2630  OH  TYR B 108     -10.523 -31.204  -1.258  1.00 29.78      I000 O  
ATOM   2631  N   GLU B 109      -7.468 -33.428   5.296  1.00 31.03      I000 N  
ATOM   2632  CA  GLU B 109      -6.640 -34.529   4.852  1.00 31.43      I000 C  
ATOM   2633  C   GLU B 109      -7.399 -35.378   3.853  1.00 30.60      I000 C  
ATOM   2634  O   GLU B 109      -8.613 -35.275   3.752  1.00 29.85      I000 O  
ATOM   2635  CB  GLU B 109      -6.185 -35.365   6.022  1.00 31.60      I000 C  
ATOM   2636  CG  GLU B 109      -5.181 -34.663   6.890  1.00 35.87      I000 C  
ATOM   2637  CD  GLU B 109      -4.785 -35.544   8.062  1.00 40.28      I000 C  
ATOM   2638  OE1 GLU B 109      -4.111 -36.564   7.842  1.00 44.67      I000 O  
ATOM   2639  OE2 GLU B 109      -5.169 -35.232   9.189  1.00 43.72      I000 O1-
ATOM   2640  N   ILE B 110      -6.662 -36.228   3.137  1.00 30.39      I000 N  
ATOM   2641  CA  ILE B 110      -7.216 -37.059   2.072  1.00 30.52      I000 C  
ATOM   2642  C   ILE B 110      -8.311 -37.951   2.584  1.00 30.82      I000 C  
ATOM   2643  O   ILE B 110      -9.263 -38.220   1.867  1.00 31.39      I000 O  
ATOM   2644  CB  ILE B 110      -6.082 -37.891   1.341  1.00 31.64      I000 C  
ATOM   2645  CG1 ILE B 110      -6.498 -38.242  -0.061  1.00 30.83      I000 C  
ATOM   2646  CG2 ILE B 110      -5.624 -39.173   2.163  1.00 30.02      I000 C  
ATOM   2647  CD1 ILE B 110      -6.504 -37.027  -0.982  1.00 33.07      I000 C  
ATOM   2648  N   SER B 111      -8.224 -38.370   3.846  1.00 31.36      I000 N  
ATOM   2649  CA  SER B 111      -9.284 -39.189   4.455  1.00 31.95      I000 C  
ATOM   2650  C   SER B 111     -10.604 -38.421   4.662  1.00 32.54      I000 C  
ATOM   2651  O   SER B 111     -11.641 -39.036   4.944  1.00 32.47      I000 O  
ATOM   2652  CB  SER B 111      -8.807 -39.831   5.781  1.00 31.83      I000 C  
ATOM   2653  OG  SER B 111      -8.179 -38.873   6.636  1.00 33.60      I000 O  
ATOM   2654  N   SER B 112     -10.586 -37.099   4.491  1.00 32.45      I000 N  
ATOM   2655  CA  SER B 112     -11.824 -36.322   4.524  1.00 32.84      I000 C  
ATOM   2656  C   SER B 112     -12.141 -35.636   3.199  1.00 33.15      I000 C  
ATOM   2657  O   SER B 112     -12.781 -34.558   3.206  1.00 32.27      I000 O  
ATOM   2658  CB  SER B 112     -11.762 -35.281   5.657  1.00 32.39      I000 C  
ATOM   2659  OG  SER B 112     -11.790 -35.920   6.917  1.00 32.85      I000 O  
ATOM   2660  N   ASP B 113     -11.710 -36.231   2.064  1.00 32.76      I000 N  
ATOM   2661  CA  ASP B 113     -12.008 -35.607   0.780  1.00 32.76      I000 C  
ATOM   2662  C   ASP B 113     -13.382 -35.930   0.242  1.00 31.58      I000 C  
ATOM   2663  O   ASP B 113     -13.844 -35.289  -0.713  1.00 31.18      I000 O  
ATOM   2664  CB  ASP B 113     -10.897 -35.788  -0.287  1.00 34.23      I000 C  
ATOM   2665  CG  ASP B 113     -10.944 -37.122  -1.015  1.00 36.31      I000 C  
ATOM   2666  OD1 ASP B 113     -11.653 -38.054  -0.561  1.00 39.64      I000 O  
ATOM   2667  OD2 ASP B 113     -10.264 -37.219  -2.071  1.00 39.45      I000 O1-
ATOM   2668  N   GLY B 114     -14.056 -36.884   0.861  1.00 30.71      I000 N  
ATOM   2669  CA  GLY B 114     -15.418 -37.187   0.475  1.00 30.26      I000 C  
ATOM   2670  C   GLY B 114     -15.579 -37.998  -0.798  1.00 30.23      I000 C  
ATOM   2671  O   GLY B 114     -16.695 -38.115  -1.282  1.00 30.06      I000 O  
ATOM   2672  N   THR B 115     -14.490 -38.576  -1.330  1.00 29.94      I000 N  
ATOM   2673  CA  THR B 115     -14.548 -39.377  -2.563  1.00 30.22      I000 C  
ATOM   2674  C   THR B 115     -14.538 -40.892  -2.324  1.00 30.47      I000 C  
ATOM   2675  O   THR B 115     -14.017 -41.359  -1.331  1.00 29.71      I000 O  
ATOM   2676  CB  THR B 115     -13.348 -39.032  -3.495  1.00 30.87      I000 C  
ATOM   2677  CG2 THR B 115     -13.354 -37.524  -3.809  1.00 29.93      I000 C  
ATOM   2678  OG1 THR B 115     -12.103 -39.396  -2.861  1.00 28.78      I000 O  
ATOM   2679  N   ALA B 116     -15.146 -41.636  -3.242  1.00 31.93      I000 N  
ATOM   2680  CA  ALA B 116     -15.061 -43.101  -3.270  1.00 33.62      I000 C  
ATOM   2681  C   ALA B 116     -13.586 -43.547  -3.400  1.00 34.70      I000 C  
ATOM   2682  O   ALA B 116     -13.121 -44.418  -2.669  1.00 34.78      I000 O  
ATOM   2683  CB  ALA B 116     -15.897 -43.656  -4.451  1.00 32.89      I000 C  
ATOM   2684  N   MET B 117     -12.849 -42.887  -4.286  1.00 35.34      I000 N  
ATOM   2685  CA  MET B 117     -11.459 -43.254  -4.557  1.00 37.08      I000 C  
ATOM   2686  C   MET B 117     -10.605 -43.261  -3.287  1.00 36.70      I000 C  
ATOM   2687  O   MET B 117      -9.740 -44.120  -3.114  1.00 37.14      I000 O  
ATOM   2688  CB  MET B 117     -10.865 -42.295  -5.599  1.00 37.58      I000 C  
ATOM   2689  CG  MET B 117      -9.377 -42.491  -5.896  1.00 42.10      I000 C  
ATOM   2690  SD  MET B 117      -8.690 -41.235  -7.021  0.85 42.43      I000 S  
ATOM   2691  CE  MET B 117      -8.402 -39.894  -5.897  1.00 45.69      I000 C  
ATOM   2692  N   ASN B 118     -10.825 -42.307  -2.394  1.00 36.04      I000 N  
ATOM   2693  CA  ASN B 118     -10.045 -42.267  -1.175  1.00 35.73      I000 C  
ATOM   2694  C   ASN B 118     -10.819 -42.832   0.025  1.00 35.19      I000 C  
ATOM   2695  O   ASN B 118     -10.494 -42.541   1.166  1.00 35.24      I000 O  
ATOM   2696  CB  ASN B 118      -9.525 -40.853  -0.939  1.00 35.93      I000 C  
ATOM   2697  CG  ASN B 118      -8.341 -40.507  -1.873  1.00 38.34      I000 C  
ATOM   2698  ND2 ASN B 118      -8.441 -39.372  -2.584  1.00 37.45      I000 N  
ATOM   2699  OD1 ASN B 118      -7.351 -41.259  -1.945  1.00 39.21      I000 O  
ATOM   2700  N   LYS B 119     -11.821 -43.659  -0.246  1.00 35.18      I000 N  
ATOM   2701  CA  LYS B 119     -12.551 -44.389   0.806  1.00 36.38      I000 C  
ATOM   2702  C   LYS B 119     -13.078 -43.438   1.886  1.00 34.84      I000 C  
ATOM   2703  O   LYS B 119     -12.962 -43.668   3.074  1.00 34.23      I000 O  
ATOM   2704  CB  LYS B 119     -11.647 -45.495   1.408  1.00 37.30      I000 C  
ATOM   2705  CG  LYS B 119     -11.543 -46.762   0.498  1.00 40.50      I000 C  
ATOM   2706  CD  LYS B 119     -10.695 -47.872   1.174  0.50 43.47      I000 C  
ATOM   2707  CE  LYS B 119     -10.973 -49.256   0.562  0.50 45.27      I000 C  
ATOM   2708  NZ  LYS B 119     -10.863 -49.226  -0.930  0.50 46.27      I000 N1+
ATOM   2709  N   SER B 120     -13.660 -42.349   1.429  1.00 34.12      I000 N  
ATOM   2710  CA  SER B 120     -13.940 -41.227   2.280  1.00 33.91      I000 C  
ATOM   2711  C   SER B 120     -15.417 -40.938   2.236  1.00 32.67      I000 C  
ATOM   2712  O   SER B 120     -15.857 -39.933   2.785  1.00 33.58      I000 O  
ATOM   2713  CB  SER B 120     -13.113 -40.024   1.777  1.00 34.24      I000 C  
ATOM   2714  OG  SER B 120     -13.241 -38.936   2.661  1.00 38.66      I000 O  
ATOM   2715  N   ASP B 121     -16.179 -41.797   1.565  1.00 31.35      I000 N  
ATOM   2716  CA  ASP B 121     -17.639 -41.689   1.547  1.00 31.15      I000 C  
ATOM   2717  C   ASP B 121     -18.257 -42.600   2.620  1.00 30.27      I000 C  
ATOM   2718  O   ASP B 121     -17.539 -43.224   3.383  1.00 29.91      I000 O  
ATOM   2719  CB  ASP B 121     -18.204 -42.002   0.155  1.00 31.36      I000 C  
ATOM   2720  CG  ASP B 121     -17.858 -43.404  -0.332  1.00 31.83      I000 C  
ATOM   2721  OD1 ASP B 121     -16.925 -44.032   0.204  1.00 31.65      I000 O  
ATOM   2722  OD2 ASP B 121     -18.551 -43.875  -1.252  1.00 34.09      I000 O1-
ATOM   2723  N   VAL B 122     -19.584 -42.616   2.707  1.00 30.13      I000 N  
ATOM   2724  CA  VAL B 122     -20.283 -43.179   3.869  1.00 29.69      I000 C  
ATOM   2725  C   VAL B 122     -21.367 -44.110   3.397  1.00 30.60      I000 C  
ATOM   2726  O   VAL B 122     -22.222 -43.735   2.590  1.00 29.85      I000 O  
ATOM   2727  CB  VAL B 122     -20.853 -42.089   4.787  1.00 29.47      I000 C  
ATOM   2728  CG1 VAL B 122     -21.502 -42.717   6.046  1.00 29.00      I000 C  
ATOM   2729  CG2 VAL B 122     -19.743 -41.093   5.192  1.00 27.35      I000 C  
ATOM   2730  N   GLU B 123     -21.304 -45.352   3.868  1.00 31.59      I000 N  
ATOM   2731  CA  GLU B 123     -22.295 -46.354   3.507  1.00 33.32      I000 C  
ATOM   2732  C   GLU B 123     -23.677 -45.960   4.024  1.00 32.81      I000 C  
ATOM   2733  O   GLU B 123     -23.777 -45.187   4.957  1.00 33.17      I000 O  
ATOM   2734  CB  GLU B 123     -21.855 -47.761   4.022  1.00 34.37      I000 C  
ATOM   2735  CG  GLU B 123     -22.029 -48.047   5.534  1.00 37.74      I000 C  
ATOM   2736  CD  GLU B 123     -20.948 -47.450   6.432  1.00 45.02      I000 C  
ATOM   2737  OE1 GLU B 123     -21.002 -47.731   7.672  1.00 47.95      I000 O  
ATOM   2738  OE2 GLU B 123     -20.041 -46.712   5.923  1.00 47.96      I000 O1-
ATOM   2739  N   PRO B 124     -24.747 -46.474   3.409  1.00 33.37      I000 N  
ATOM   2740  CA  PRO B 124     -26.094 -46.272   3.945  1.00 33.75      I000 C  
ATOM   2741  C   PRO B 124     -26.198 -46.568   5.450  1.00 33.99      I000 C  
ATOM   2742  O   PRO B 124     -25.815 -47.648   5.883  1.00 35.01      I000 O  
ATOM   2743  CB  PRO B 124     -26.935 -47.296   3.191  1.00 33.55      I000 C  
ATOM   2744  CG  PRO B 124     -26.189 -47.493   1.864  1.00 34.37      I000 C  
ATOM   2745  CD  PRO B 124     -24.733 -47.378   2.238  1.00 33.91      I000 C  
ATOM   2746  N   GLY B 125     -26.701 -45.611   6.234  1.00 33.55      I000 N  
ATOM   2747  CA  GLY B 125     -26.880 -45.774   7.676  1.00 32.37      I000 C  
ATOM   2748  C   GLY B 125     -25.614 -45.526   8.463  1.00 32.45      I000 C  
ATOM   2749  O   GLY B 125     -25.650 -45.517   9.692  1.00 33.64      I000 O  
ATOM   2750  N   GLY B 126     -24.476 -45.304   7.793  1.00 31.69      I000 N  
ATOM   2751  CA  GLY B 126     -23.204 -45.200   8.502  1.00 30.18      I000 C  
ATOM   2752  C   GLY B 126     -22.920 -43.812   9.018  1.00 30.72      I000 C  
ATOM   2753  O   GLY B 126     -23.634 -42.842   8.704  1.00 30.71      I000 O  
ATOM   2754  N   THR B 127     -21.828 -43.720   9.759  1.00 30.65      I000 N  
ATOM   2755  CA  THR B 127     -21.382 -42.499  10.347  1.00 31.91      I000 C  
ATOM   2756  C   THR B 127     -19.891 -42.391  10.126  1.00 31.87      I000 C  
ATOM   2757  O   THR B 127     -19.182 -43.373  10.226  1.00 33.13      I000 O  
ATOM   2758  CB  THR B 127     -21.686 -42.459  11.867  1.00 32.05      I000 C  
ATOM   2759  CG2 THR B 127     -21.132 -41.173  12.512  1.00 33.21      I000 C  
ATOM   2760  OG1 THR B 127     -23.111 -42.494  12.061  1.00 35.05      I000 O  
ATOM   2761  N   ARG B 128     -19.415 -41.188   9.836  1.00 31.97      I000 N  
ATOM   2762  CA  ARG B 128     -17.992 -40.937   9.701  1.00 32.14      I000 C  
ATOM   2763  C   ARG B 128     -17.716 -39.554  10.246  1.00 31.77      I000 C  
ATOM   2764  O   ARG B 128     -18.532 -38.664  10.056  1.00 31.59      I000 O  
ATOM   2765  CB  ARG B 128     -17.617 -40.997   8.218  1.00 32.65      I000 C  
ATOM   2766  CG  ARG B 128     -16.154 -40.763   7.970  1.00 34.32      I000 C  
ATOM   2767  CD  ARG B 128     -15.811 -40.700   6.502  1.00 35.97      I000 C  
ATOM   2768  NE  ARG B 128     -14.359 -40.738   6.349  1.00 37.87      I000 N  
ATOM   2769  CZ  ARG B 128     -13.643 -41.836   6.073  1.00 39.47      I000 C  
ATOM   2770  NH1 ARG B 128     -14.228 -43.010   5.870  1.00 38.90      I000 N1+
ATOM   2771  NH2 ARG B 128     -12.328 -41.741   5.939  1.00 39.75      I000 N  
ATOM   2772  N   THR B 129     -16.578 -39.371  10.893  1.00 31.48      I000 N  
ATOM   2773  CA  THR B 129     -16.141 -38.067  11.317  1.00 32.53      I000 C  
ATOM   2774  C   THR B 129     -15.187 -37.438  10.277  1.00 32.55      I000 C  
ATOM   2775  O   THR B 129     -14.089 -37.947  10.024  1.00 33.24      I000 O  
ATOM   2776  CB  THR B 129     -15.484 -38.111  12.698  1.00 32.54      I000 C  
ATOM   2777  CG2 THR B 129     -14.937 -36.730  13.107  1.00 32.32      I000 C  
ATOM   2778  OG1 THR B 129     -16.480 -38.480  13.650  1.00 35.55      I000 O  
ATOM   2779  N   TYR B 130     -15.638 -36.345   9.665  1.00 31.47      I000 N  
ATOM   2780  CA  TYR B 130     -14.805 -35.562   8.754  1.00 30.56      I000 C  
ATOM   2781  C   TYR B 130     -14.174 -34.437   9.539  1.00 30.51      I000 C  
ATOM   2782  O   TYR B 130     -14.821 -33.852  10.404  1.00 31.44      I000 O  
ATOM   2783  CB  TYR B 130     -15.668 -34.952   7.667  1.00 30.71      I000 C  
ATOM   2784  CG  TYR B 130     -16.263 -35.898   6.671  1.00 28.35      I000 C  
ATOM   2785  CD1 TYR B 130     -15.485 -36.472   5.691  1.00 29.03      I000 C  
ATOM   2786  CD2 TYR B 130     -17.616 -36.162   6.652  1.00 28.29      I000 C  
ATOM   2787  CE1 TYR B 130     -16.038 -37.327   4.730  1.00 27.76      I000 C  
ATOM   2788  CE2 TYR B 130     -18.172 -36.996   5.705  1.00 26.66      I000 C  
ATOM   2789  CZ  TYR B 130     -17.362 -37.578   4.732  1.00 27.34      I000 C  
ATOM   2790  OH  TYR B 130     -17.899 -38.390   3.739  1.00 26.83      I000 O  
ATOM   2791  N   THR B 131     -12.915 -34.133   9.255  1.00 29.95      I000 N  
ATOM   2792  CA  THR B 131     -12.200 -33.058   9.909  1.00 29.59      I000 C  
ATOM   2793  C   THR B 131     -11.812 -31.985   8.861  1.00 29.61      I000 C  
ATOM   2794  O   THR B 131     -11.137 -32.287   7.845  1.00 29.13      I000 O  
ATOM   2795  CB  THR B 131     -10.943 -33.624  10.636  1.00 29.98      I000 C  
ATOM   2796  CG2 THR B 131     -10.020 -32.515  11.174  1.00 28.22      I000 C  
ATOM   2797  OG1 THR B 131     -11.377 -34.440  11.733  1.00 31.49      I000 O  
ATOM   2798  N   TRP B 132     -12.254 -30.748   9.106  1.00 28.79      I000 N  
ATOM   2799  CA  TRP B 132     -11.889 -29.604   8.290  1.00 27.99      I000 C  
ATOM   2800  C   TRP B 132     -11.070 -28.702   9.136  1.00 29.01      I000 C  
ATOM   2801  O   TRP B 132     -11.518 -28.293  10.205  1.00 31.10      I000 O  
ATOM   2802  CB  TRP B 132     -13.107 -28.815   7.801  1.00 27.61      I000 C  
ATOM   2803  CG  TRP B 132     -14.063 -29.555   6.991  1.00 24.75      I000 C  
ATOM   2804  CD1 TRP B 132     -13.878 -30.746   6.412  1.00 24.94      I000 C  
ATOM   2805  CD2 TRP B 132     -15.371 -29.130   6.625  1.00 24.54      I000 C  
ATOM   2806  CE2 TRP B 132     -15.937 -30.148   5.852  1.00 23.33      I000 C  
ATOM   2807  CE3 TRP B 132     -16.126 -27.995   6.892  1.00 24.98      I000 C  
ATOM   2808  NE1 TRP B 132     -14.999 -31.129   5.733  1.00 23.93      I000 N  
ATOM   2809  CZ2 TRP B 132     -17.195 -30.061   5.317  1.00 22.01      I000 C  
ATOM   2810  CZ3 TRP B 132     -17.394 -27.923   6.381  1.00 24.92      I000 C  
ATOM   2811  CH2 TRP B 132     -17.918 -28.953   5.601  1.00 22.58      I000 C  
ATOM   2812  N   ARG B 133      -9.866 -28.384   8.689  1.00 29.35      I000 N  
ATOM   2813  CA  ARG B 133      -9.035 -27.411   9.370  1.00 29.71      I000 C  
ATOM   2814  C   ARG B 133      -8.953 -26.128   8.570  1.00 28.86      I000 C  
ATOM   2815  O   ARG B 133      -9.300 -26.097   7.401  1.00 27.74      I000 O  
ATOM   2816  CB  ARG B 133      -7.639 -27.978   9.609  1.00 30.63      I000 C  
ATOM   2817  CG  ARG B 133      -7.609 -29.215  10.543  1.00 34.23      I000 C  
ATOM   2818  CD  ARG B 133      -6.168 -29.690  10.815  1.00 39.72      I000 C  
ATOM   2819  NE  ARG B 133      -6.166 -30.790  11.772  1.00 46.53      I000 N  
ATOM   2820  CZ  ARG B 133      -6.303 -32.083  11.458  1.00 52.13      I000 C  
ATOM   2821  NH1 ARG B 133      -6.439 -32.485  10.177  1.00 54.45      I000 N1+
ATOM   2822  NH2 ARG B 133      -6.301 -32.989  12.434  1.00 51.96      I000 N  
ATOM   2823  N   THR B 134      -8.471 -25.074   9.227  1.00 28.71      I000 N  
ATOM   2824  CA  THR B 134      -8.240 -23.787   8.597  1.00 28.37      I000 C  
ATOM   2825  C   THR B 134      -6.968 -23.215   9.155  1.00 28.66      I000 C  
ATOM   2826  O   THR B 134      -6.527 -23.614  10.232  1.00 29.83      I000 O  
ATOM   2827  CB  THR B 134      -9.372 -22.794   8.875  1.00 28.63      I000 C  
ATOM   2828  CG2 THR B 134     -10.710 -23.330   8.348  1.00 25.70      I000 C  
ATOM   2829  OG1 THR B 134      -9.449 -22.510  10.290  1.00 29.22      I000 O  
ATOM   2830  N   HIS B 135      -6.368 -22.283   8.436  1.00 27.82      I000 N  
ATOM   2831  CA  HIS B 135      -5.172 -21.635   8.910  1.00 28.10      I000 C  
ATOM   2832  C   HIS B 135      -5.267 -20.135   8.716  1.00 28.47      I000 C  
ATOM   2833  O   HIS B 135      -6.028 -19.651   7.888  1.00 28.01      I000 O  
ATOM   2834  CB  HIS B 135      -3.935 -22.165   8.177  1.00 28.68      I000 C  
ATOM   2835  CG  HIS B 135      -3.916 -21.855   6.704  1.00 27.59      I000 C  
ATOM   2836  CD2 HIS B 135      -3.388 -20.814   6.015  1.00 27.11      I000 C  
ATOM   2837  ND1 HIS B 135      -4.497 -22.680   5.768  1.00 28.10      I000 N  
ATOM   2838  CE1 HIS B 135      -4.333 -22.157   4.564  1.00 29.58      I000 C  
ATOM   2839  NE2 HIS B 135      -3.660 -21.028   4.683  1.00 27.41      I000 N  
ATOM   2840  N   LYS B 136      -4.458 -19.428   9.482  1.00 29.40      I000 N  
ATOM   2841  CA  LYS B 136      -4.287 -17.992   9.370  1.00 30.97      I000 C  
ATOM   2842  C   LYS B 136      -3.193 -17.686   8.365  1.00 30.98      I000 C  
ATOM   2843  O   LYS B 136      -2.290 -18.489   8.191  1.00 30.69      I000 O  
ATOM   2844  CB  LYS B 136      -3.857 -17.406  10.708  1.00 31.56      I000 C  
ATOM   2845  CG  LYS B 136      -4.932 -17.520  11.806  1.00 34.84      I000 C  
ATOM   2846  CD  LYS B 136      -4.387 -17.025  13.174  1.00 37.95      I000 C  
ATOM   2847  CE  LYS B 136      -5.425 -17.286  14.270  1.00 43.46      I000 C  
ATOM   2848  NZ  LYS B 136      -5.046 -16.699  15.613  1.00 49.62      I000 N1+
ATOM   2849  N   PRO B 137      -3.249 -16.509   7.736  1.00 30.86      I000 N  
ATOM   2850  CA  PRO B 137      -2.199 -16.143   6.818  1.00 31.93      I000 C  
ATOM   2851  C   PRO B 137      -0.905 -15.781   7.543  1.00 32.78      I000 C  
ATOM   2852  O   PRO B 137      -0.934 -15.438   8.705  1.00 33.12      I000 O  
ATOM   2853  CB  PRO B 137      -2.762 -14.905   6.107  1.00 31.61      I000 C  
ATOM   2854  CG  PRO B 137      -3.641 -14.300   7.063  1.00 32.05      I000 C  
ATOM   2855  CD  PRO B 137      -4.244 -15.440   7.881  1.00 31.09      I000 C  
ATOM   2856  N   GLY B 138       0.210 -15.835   6.831  1.00 34.11      I000 N  
ATOM   2857  CA  GLY B 138       1.508 -15.492   7.405  1.00 35.64      I000 C  
ATOM   2858  C   GLY B 138       2.639 -15.903   6.474  1.00 36.85      I000 C  
ATOM   2859  O   GLY B 138       2.425 -16.637   5.495  1.00 35.34      I000 O  
ATOM   2860  N   ARG B 139       3.836 -15.403   6.765  1.00 38.94      I000 N  
ATOM   2861  CA  ARG B 139       4.993 -15.616   5.895  1.00 41.40      I000 C  
ATOM   2862  C   ARG B 139       5.547 -16.988   6.128  1.00 41.17      I000 C  
ATOM   2863  O   ARG B 139       5.718 -17.384   7.255  1.00 40.88      I000 O  
ATOM   2864  CB  ARG B 139       6.109 -14.593   6.146  1.00 42.62      I000 C  
ATOM   2865  CG  ARG B 139       5.693 -13.173   5.822  1.00 46.80      I000 C  
ATOM   2866  CD  ARG B 139       6.712 -12.400   4.994  1.00 51.41      I000 C  
ATOM   2867  NE  ARG B 139       6.396 -12.457   3.570  1.00 53.50      I000 N  
ATOM   2868  CZ  ARG B 139       5.648 -11.583   2.912  1.00 54.72      I000 C  
ATOM   2869  NH1 ARG B 139       5.105 -10.546   3.541  1.00 55.96      I000 N1+
ATOM   2870  NH2 ARG B 139       5.430 -11.763   1.604  1.00 55.69      I000 N  
ATOM   2871  N   ARG B 140       5.801 -17.709   5.047  1.00 41.99      I000 N  
ATOM   2872  CA  ARG B 140       6.552 -18.967   5.127  1.00 42.84      I000 C  
ATOM   2873  C   ARG B 140       8.040 -18.641   5.298  1.00 44.53      I000 C  
ATOM   2874  O   ARG B 140       8.473 -17.497   5.103  1.00 44.28      I000 O  
ATOM   2875  CB  ARG B 140       6.381 -19.783   3.848  1.00 41.72      I000 C  
ATOM   2876  CG  ARG B 140       4.959 -20.042   3.438  1.00 40.58      I000 C  
ATOM   2877  CD  ARG B 140       4.935 -21.009   2.281  1.00 37.67      I000 C  
ATOM   2878  NE  ARG B 140       3.587 -21.338   1.871  1.00 34.33      I000 N  
ATOM   2879  CZ  ARG B 140       2.855 -20.645   1.006  1.00 32.98      I000 C  
ATOM   2880  NH1 ARG B 140       3.316 -19.541   0.449  1.00 34.10      I000 N1+
ATOM   2881  NH2 ARG B 140       1.632 -21.048   0.724  1.00 31.76      I000 N  
ATOM   2882  N   ASP B 141       8.833 -19.656   5.606  1.00 46.99      I000 N  
ATOM   2883  CA  ASP B 141      10.296 -19.493   5.587  1.00 48.66      I000 C  
ATOM   2884  C   ASP B 141      10.805 -19.139   4.188  1.00 48.15      I000 C  
ATOM   2885  O   ASP B 141      11.765 -18.394   4.069  1.00 48.49      I000 O  
ATOM   2886  CB  ASP B 141      10.989 -20.755   6.129  1.00 50.24      I000 C  
ATOM   2887  CG  ASP B 141      10.611 -21.049   7.590  1.00 53.57      I000 C  
ATOM   2888  OD1 ASP B 141      10.294 -20.076   8.309  1.00 58.68      I000 O  
ATOM   2889  OD2 ASP B 141      10.610 -22.238   8.010  1.00 58.78      I000 O1-
ATOM   2890  N   ASP B 142      10.140 -19.597   3.119  1.00 47.90      I000 N  
ATOM   2891  CA  ASP B 142      10.622 -19.251   1.775  1.00 47.08      I000 C  
ATOM   2892  C   ASP B 142      10.346 -17.764   1.437  1.00 46.86      I000 C  
ATOM   2893  O   ASP B 142      10.709 -17.271   0.351  1.00 46.51      I000 O  
ATOM   2894  CB  ASP B 142      10.157 -20.249   0.696  1.00 46.58      I000 C  
ATOM   2895  CG  ASP B 142       8.647 -20.222   0.436  1.00 48.10      I000 C  
ATOM   2896  OD1 ASP B 142       7.971 -19.195   0.773  1.00 48.27      I000 O  
ATOM   2897  OD2 ASP B 142       8.136 -21.254  -0.113  1.00 44.22      I000 O1-
ATOM   2898  N   GLY B 143       9.718 -17.050   2.384  1.00 46.22      I000 N  
ATOM   2899  CA  GLY B 143       9.458 -15.621   2.244  1.00 44.58      I000 C  
ATOM   2900  C   GLY B 143       8.168 -15.298   1.518  1.00 43.32      I000 C  
ATOM   2901  O   GLY B 143       7.780 -14.117   1.439  1.00 43.27      I000 O  
ATOM   2902  N   THR B 144       7.501 -16.317   0.968  1.00 40.95      I000 N  
ATOM   2903  CA  THR B 144       6.204 -16.098   0.350  1.00 39.17      I000 C  
ATOM   2904  C   THR B 144       5.117 -16.078   1.409  1.00 36.87      I000 C  
ATOM   2905  O   THR B 144       5.319 -16.502   2.540  1.00 36.55      I000 O  
ATOM   2906  CB  THR B 144       5.878 -17.191  -0.678  1.00 39.85      I000 C  
ATOM   2907  CG2 THR B 144       6.951 -17.196  -1.802  1.00 39.77      I000 C  
ATOM   2908  OG1 THR B 144       5.812 -18.460  -0.008  1.00 38.84      I000 O  
ATOM   2909  N   TRP B 145       3.951 -15.599   1.008  1.00 35.35      I000 N  
ATOM   2910  CA  TRP B 145       2.839 -15.372   1.899  1.00 33.80      I000 C  
ATOM   2911  C   TRP B 145       1.863 -16.525   1.755  1.00 33.01      I000 C  
ATOM   2912  O   TRP B 145       1.281 -16.716   0.677  1.00 33.88      I000 O  
ATOM   2913  CB  TRP B 145       2.162 -14.038   1.541  1.00 33.69      I000 C  
ATOM   2914  CG  TRP B 145       1.086 -13.606   2.509  1.00 32.36      I000 C  
ATOM   2915  CD1 TRP B 145      -0.252 -13.704   2.340  1.00 31.11      I000 C  
ATOM   2916  CD2 TRP B 145       1.291 -13.010   3.796  1.00 32.87      I000 C  
ATOM   2917  CE2 TRP B 145       0.020 -12.769   4.354  1.00 31.77      I000 C  
ATOM   2918  CE3 TRP B 145       2.434 -12.666   4.535  1.00 34.14      I000 C  
ATOM   2919  NE1 TRP B 145      -0.909 -13.199   3.444  1.00 32.80      I000 N  
ATOM   2920  CZ2 TRP B 145      -0.153 -12.200   5.633  1.00 33.76      I000 C  
ATOM   2921  CZ3 TRP B 145       2.270 -12.083   5.815  1.00 35.66      I000 C  
ATOM   2922  CH2 TRP B 145       0.978 -11.876   6.354  1.00 34.33      I000 C  
ATOM   2923  N   ARG B 146       1.668 -17.281   2.834  1.00 31.23      I000 N  
ATOM   2924  CA  ARG B 146       0.604 -18.261   2.910  1.00 30.37      I000 C  
ATOM   2925  C   ARG B 146      -0.713 -17.515   3.139  1.00 30.23      I000 C  
ATOM   2926  O   ARG B 146      -0.803 -16.675   4.025  1.00 30.33      I000 O  
ATOM   2927  CB  ARG B 146       0.851 -19.243   4.039  1.00 30.11      I000 C  
ATOM   2928  CG  ARG B 146      -0.080 -20.447   4.030  1.00 31.01      I000 C  
ATOM   2929  CD  ARG B 146       0.189 -21.311   5.247  1.00 28.61      I000 C  
ATOM   2930  NE  ARG B 146      -0.595 -22.535   5.188  1.00 29.21      I000 N  
ATOM   2931  CZ  ARG B 146      -0.776 -23.361   6.214  1.00 30.82      I000 C  
ATOM   2932  NH1 ARG B 146      -0.200 -23.106   7.377  1.00 32.00      I000 N1+
ATOM   2933  NH2 ARG B 146      -1.547 -24.435   6.085  1.00 31.23      I000 N  
ATOM   2934  N   PRO B 147      -1.732 -17.798   2.316  1.00 30.35      I000 N  
ATOM   2935  CA  PRO B 147      -2.866 -16.867   2.147  1.00 29.92      I000 C  
ATOM   2936  C   PRO B 147      -3.942 -16.811   3.248  1.00 29.90      I000 C  
ATOM   2937  O   PRO B 147      -4.648 -15.776   3.371  1.00 30.68      I000 O  
ATOM   2938  CB  PRO B 147      -3.516 -17.352   0.837  1.00 30.42      I000 C  
ATOM   2939  CG  PRO B 147      -3.079 -18.784   0.682  1.00 30.81      I000 C  
ATOM   2940  CD  PRO B 147      -1.676 -18.799   1.228  1.00 30.20      I000 C  
ATOM   2941  N   GLY B 148      -4.094 -17.906   3.988  1.00 28.56      I000 N  
ATOM   2942  CA  GLY B 148      -5.154 -18.061   4.955  1.00 27.14      I000 C  
ATOM   2943  C   GLY B 148      -6.336 -18.749   4.297  1.00 26.56      I000 C  
ATOM   2944  O   GLY B 148      -6.503 -18.640   3.106  1.00 26.53      I000 O  
ATOM   2945  N   SER B 149      -7.175 -19.414   5.094  1.00 26.05      I000 N  
ATOM   2946  CA  SER B 149      -8.387 -20.051   4.624  1.00 25.33      I000 C  
ATOM   2947  C   SER B 149      -9.575 -19.127   4.455  1.00 25.16      I000 C  
ATOM   2948  O   SER B 149     -10.614 -19.574   3.960  1.00 25.50      I000 O  
ATOM   2949  CB  SER B 149      -8.809 -21.160   5.584  1.00 25.40      I000 C  
ATOM   2950  OG  SER B 149      -7.735 -22.036   5.857  1.00 25.26      I000 O  
ATOM   2951  N   ALA B 150      -9.464 -17.859   4.855  1.00 24.80      I000 N  
ATOM   2952  CA  ALA B 150     -10.651 -16.977   4.832  1.00 24.79      I000 C  
ATOM   2953  C   ALA B 150     -11.276 -16.885   3.449  1.00 24.58      I000 C  
ATOM   2954  O   ALA B 150     -10.574 -16.775   2.434  1.00 25.08      I000 O  
ATOM   2955  CB  ALA B 150     -10.325 -15.544   5.367  1.00 24.15      I000 C  
ATOM   2956  N   GLY B 151     -12.601 -16.939   3.425  1.00 24.06      I000 N  
ATOM   2957  CA  GLY B 151     -13.345 -16.812   2.192  1.00 24.00      I000 C  
ATOM   2958  C   GLY B 151     -14.754 -17.356   2.264  1.00 23.60      I000 C  
ATOM   2959  O   GLY B 151     -15.212 -17.821   3.312  1.00 24.08      I000 O  
ATOM   2960  N   TYR B 152     -15.415 -17.306   1.122  1.00 23.61      I000 N  
ATOM   2961  CA  TYR B 152     -16.742 -17.859   0.911  1.00 23.33      I000 C  
ATOM   2962  C   TYR B 152     -16.570 -19.163   0.134  1.00 23.92      I000 C  
ATOM   2963  O   TYR B 152     -16.084 -19.194  -1.014  1.00 23.88      I000 O  
ATOM   2964  CB  TYR B 152     -17.598 -16.878   0.131  1.00 23.22      I000 C  
ATOM   2965  CG  TYR B 152     -17.897 -15.602   0.894  1.00 23.44      I000 C  
ATOM   2966  CD1 TYR B 152     -18.920 -15.558   1.828  1.00 24.30      I000 C  
ATOM   2967  CD2 TYR B 152     -17.157 -14.442   0.682  1.00 23.84      I000 C  
ATOM   2968  CE1 TYR B 152     -19.214 -14.413   2.533  1.00 26.69      I000 C  
ATOM   2969  CE2 TYR B 152     -17.443 -13.281   1.384  1.00 26.06      I000 C  
ATOM   2970  CZ  TYR B 152     -18.489 -13.266   2.309  1.00 27.06      I000 C  
ATOM   2971  OH  TYR B 152     -18.797 -12.133   3.030  1.00 25.79      I000 O  
ATOM   2972  N   TRP B 153     -16.951 -20.244   0.797  1.00 23.88      I000 N  
ATOM   2973  CA  TRP B 153     -16.746 -21.569   0.324  1.00 23.98      I000 C  
ATOM   2974  C   TRP B 153     -18.044 -22.345   0.415  1.00 24.62      I000 C  
ATOM   2975  O   TRP B 153     -19.113 -21.762   0.592  1.00 25.35      I000 O  
ATOM   2976  CB  TRP B 153     -15.672 -22.226   1.182  1.00 24.32      I000 C  
ATOM   2977  CG  TRP B 153     -14.359 -21.516   1.250  1.00 23.02      I000 C  
ATOM   2978  CD1 TRP B 153     -13.822 -20.885   2.321  1.00 24.40      I000 C  
ATOM   2979  CD2 TRP B 153     -13.385 -21.433   0.210  1.00 24.21      I000 C  
ATOM   2980  CE2 TRP B 153     -12.274 -20.749   0.728  1.00 24.39      I000 C  
ATOM   2981  CE3 TRP B 153     -13.327 -21.914  -1.090  1.00 24.07      I000 C  
ATOM   2982  NE1 TRP B 153     -12.573 -20.399   2.021  1.00 24.22      I000 N  
ATOM   2983  CZ2 TRP B 153     -11.127 -20.509  -0.026  1.00 25.44      I000 C  
ATOM   2984  CZ3 TRP B 153     -12.172 -21.685  -1.839  1.00 25.29      I000 C  
ATOM   2985  CH2 TRP B 153     -11.100 -20.989  -1.306  1.00 24.72      I000 C  
ATOM   2986  N   HIS B 154     -17.965 -23.664   0.234  1.00 25.37      I000 N  
ATOM   2987  CA  HIS B 154     -19.162 -24.491   0.174  1.00 24.35      I000 C  
ATOM   2988  C   HIS B 154     -18.825 -25.971   0.311  1.00 24.16      I000 C  
ATOM   2989  O   HIS B 154     -17.670 -26.362   0.174  1.00 23.19      I000 O  
ATOM   2990  CB  HIS B 154     -19.963 -24.212  -1.108  1.00 24.56      I000 C  
ATOM   2991  CG  HIS B 154     -19.245 -24.535  -2.376  1.00 24.48      I000 C  
ATOM   2992  CD2 HIS B 154     -18.242 -23.891  -3.020  1.00 24.51      I000 C  
ATOM   2993  ND1 HIS B 154     -19.563 -25.634  -3.156  1.00 22.88      I000 N  
ATOM   2994  CE1 HIS B 154     -18.776 -25.656  -4.215  1.00 23.13      I000 C  
ATOM   2995  NE2 HIS B 154     -17.961 -24.615  -4.157  1.00 23.51      I000 N  
ATOM   2996  N   TYR B 155     -19.858 -26.775   0.594  1.00 24.23      I000 N  
ATOM   2997  CA  TYR B 155     -19.728 -28.202   0.751  1.00 23.79      I000 C  
ATOM   2998  C   TYR B 155     -20.800 -28.850  -0.077  1.00 24.21      I000 C  
ATOM   2999  O   TYR B 155     -21.841 -28.262  -0.304  1.00 24.15      I000 O  
ATOM   3000  CB  TYR B 155     -19.834 -28.645   2.230  1.00 24.70      I000 C  
ATOM   3001  CG  TYR B 155     -21.146 -28.307   2.922  1.00 22.35      I000 C  
ATOM   3002  CD1 TYR B 155     -22.244 -29.126   2.802  1.00 22.86      I000 C  
ATOM   3003  CD2 TYR B 155     -21.269 -27.152   3.690  1.00 23.90      I000 C  
ATOM   3004  CE1 TYR B 155     -23.458 -28.796   3.417  1.00 24.73      I000 C  
ATOM   3005  CE2 TYR B 155     -22.468 -26.826   4.337  1.00 22.39      I000 C  
ATOM   3006  CZ  TYR B 155     -23.549 -27.649   4.201  1.00 24.09      I000 C  
ATOM   3007  OH  TYR B 155     -24.742 -27.317   4.796  1.00 26.03      I000 O  
ATOM   3008  N   HIS B 156     -20.536 -30.063  -0.532  1.00 23.95      I000 N  
ATOM   3009  CA  HIS B 156     -21.476 -30.777  -1.325  1.00 24.60      I000 C  
ATOM   3010  C   HIS B 156     -21.119 -32.260  -1.352  1.00 24.89      I000 C  
ATOM   3011  O   HIS B 156     -20.020 -32.673  -0.924  1.00 25.09      I000 O  
ATOM   3012  CB  HIS B 156     -21.564 -30.170  -2.734  1.00 25.59      I000 C  
ATOM   3013  CG  HIS B 156     -20.320 -30.340  -3.556  1.00 25.27      I000 C  
ATOM   3014  CD2 HIS B 156     -19.330 -29.475  -3.866  1.00 25.01      I000 C  
ATOM   3015  ND1 HIS B 156     -20.021 -31.515  -4.207  1.00 25.84      I000 N  
ATOM   3016  CE1 HIS B 156     -18.879 -31.376  -4.856  1.00 26.84      I000 C  
ATOM   3017  NE2 HIS B 156     -18.450 -30.144  -4.685  1.00 27.23      I000 N  
ATOM   3018  N   ASP B 157     -22.075 -33.048  -1.800  1.00 24.55      I000 N  
ATOM   3019  CA  ASP B 157     -21.887 -34.482  -1.950  1.00 26.00      I000 C  
ATOM   3020  C   ASP B 157     -21.007 -34.810  -3.167  1.00 26.27      I000 C  
ATOM   3021  O   ASP B 157     -21.014 -34.074  -4.160  1.00 26.52      I000 O  
ATOM   3022  CB  ASP B 157     -23.235 -35.175  -2.142  1.00 25.89      I000 C  
ATOM   3023  CG  ASP B 157     -23.085 -36.594  -2.648  1.00 27.11      I000 C  
ATOM   3024  OD1 ASP B 157     -22.551 -37.460  -1.905  1.00 27.79      I000 O  
ATOM   3025  OD2 ASP B 157     -23.481 -36.831  -3.800  1.00 29.47      I000 O1-
ATOM   3026  N   HIS B 158     -20.282 -35.919  -3.076  1.00 26.77      I000 N  
ATOM   3027  CA  HIS B 158     -19.342 -36.338  -4.110  1.00 27.19      I000 C  
ATOM   3028  C   HIS B 158     -19.562 -37.763  -4.621  1.00 27.79      I000 C  
ATOM   3029  O   HIS B 158     -18.762 -38.206  -5.448  1.00 28.03      I000 O  
ATOM   3030  CB  HIS B 158     -17.894 -36.161  -3.623  1.00 27.15      I000 C  
ATOM   3031  CG  HIS B 158     -16.925 -35.774  -4.703  1.00 28.65      I000 C  
ATOM   3032  CD2 HIS B 158     -16.129 -34.682  -4.839  1.00 29.64      I000 C  
ATOM   3033  ND1 HIS B 158     -16.648 -36.588  -5.788  1.00 29.29      I000 N  
ATOM   3034  CE1 HIS B 158     -15.750 -35.991  -6.557  1.00 29.85      I000 C  
ATOM   3035  NE2 HIS B 158     -15.401 -34.853  -5.990  1.00 30.91      I000 N  
ATOM   3036  N   VAL B 159     -20.650 -38.457  -4.214  1.00 27.52      I000 N  
ATOM   3037  CA  VAL B 159     -20.857 -39.855  -4.638  1.00 27.29      I000 C  
ATOM   3038  C   VAL B 159     -22.268 -40.292  -5.019  1.00 27.92      I000 C  
ATOM   3039  O   VAL B 159     -22.435 -41.402  -5.502  1.00 28.90      I000 O  
ATOM   3040  CB  VAL B 159     -20.306 -40.863  -3.577  1.00 27.53      I000 C  
ATOM   3041  CG1 VAL B 159     -18.808 -40.652  -3.358  1.00 24.85      I000 C  
ATOM   3042  CG2 VAL B 159     -21.105 -40.768  -2.219  1.00 24.41      I000 C  
ATOM   3043  N   VAL B 160     -23.280 -39.458  -4.820  1.00 28.32      I000 N  
ATOM   3044  CA  VAL B 160     -24.630 -39.803  -5.210  1.00 27.63      I000 C  
ATOM   3045  C   VAL B 160     -24.816 -39.598  -6.700  1.00 28.80      I000 C  
ATOM   3046  O   VAL B 160     -24.611 -38.484  -7.218  1.00 29.05      I000 O  
ATOM   3047  CB  VAL B 160     -25.697 -38.979  -4.439  1.00 28.12      I000 C  
ATOM   3048  CG1 VAL B 160     -27.140 -39.295  -4.956  1.00 23.74      I000 C  
ATOM   3049  CG2 VAL B 160     -25.562 -39.215  -2.889  1.00 26.62      I000 C  
ATOM   3050  N   GLY B 161     -25.227 -40.673  -7.385  1.00 28.88      I000 N  
ATOM   3051  CA  GLY B 161     -25.489 -40.660  -8.824  1.00 29.40      I000 C  
ATOM   3052  C   GLY B 161     -24.255 -40.993  -9.654  1.00 29.39      I000 C  
ATOM   3053  O   GLY B 161     -24.291 -41.903 -10.486  1.00 30.59      I000 O  
ATOM   3054  N   THR B 162     -23.169 -40.245  -9.441  1.00 28.76      I000 N  
ATOM   3055  CA  THR B 162     -21.893 -40.509 -10.083  1.00 27.53      I000 C  
ATOM   3056  C   THR B 162     -20.854 -40.256  -9.029  1.00 27.49      I000 C  
ATOM   3057  O   THR B 162     -21.148 -39.706  -7.958  1.00 26.64      I000 O  
ATOM   3058  CB  THR B 162     -21.632 -39.542 -11.282  1.00 28.72      I000 C  
ATOM   3059  CG2 THR B 162     -22.833 -39.528 -12.272  1.00 25.84      I000 C  
ATOM   3060  OG1 THR B 162     -21.356 -38.210 -10.793  1.00 27.28      I000 O  
ATOM   3061  N   GLU B 163     -19.632 -40.650  -9.338  1.00 27.17      I000 N  
ATOM   3062  CA  GLU B 163     -18.488 -40.423  -8.482  1.00 27.63      I000 C  
ATOM   3063  C   GLU B 163     -18.040 -38.968  -8.430  1.00 26.52      I000 C  
ATOM   3064  O   GLU B 163     -17.065 -38.646  -7.742  1.00 25.62      I000 O  
ATOM   3065  CB  GLU B 163     -17.313 -41.270  -8.984  1.00 29.05      I000 C  
ATOM   3066  CG  GLU B 163     -17.495 -42.782  -8.805  1.00 33.58      I000 C  
ATOM   3067  CD  GLU B 163     -16.174 -43.539  -9.054  0.50 36.70      I000 C  
ATOM   3068  OE1 GLU B 163     -15.773 -43.679 -10.238  0.50 38.20      I000 O  
ATOM   3069  OE2 GLU B 163     -15.530 -43.953  -8.061  0.50 38.96      I000 O1-
ATOM   3070  N   HIS B 164     -18.741 -38.086  -9.131  1.00 26.20      I000 N  
ATOM   3071  CA  HIS B 164     -18.574 -36.632  -8.899  1.00 26.97      I000 C  
ATOM   3072  C   HIS B 164     -19.789 -35.950  -8.237  1.00 27.27      I000 C  
ATOM   3073  O   HIS B 164     -19.864 -34.728  -8.181  1.00 26.57      I000 O  
ATOM   3074  CB  HIS B 164     -18.166 -35.941 -10.210  1.00 26.17      I000 C  
ATOM   3075  CG  HIS B 164     -16.743 -36.201 -10.536  1.00 28.16      I000 C  
ATOM   3076  CD2 HIS B 164     -15.619 -35.580 -10.124  1.00 30.09      I000 C  
ATOM   3077  ND1 HIS B 164     -16.334 -37.308 -11.256  1.00 30.03      I000 N  
ATOM   3078  CE1 HIS B 164     -15.018 -37.320 -11.311  1.00 31.81      I000 C  
ATOM   3079  NE2 HIS B 164     -14.559 -36.291 -10.622  1.00 30.97      I000 N  
ATOM   3080  N   GLY B 165     -20.734 -36.755  -7.756  1.00 27.55      I000 N  
ATOM   3081  CA  GLY B 165     -21.837 -36.263  -6.951  1.00 26.74      I000 C  
ATOM   3082  C   GLY B 165     -22.923 -35.591  -7.742  1.00 26.58      I000 C  
ATOM   3083  O   GLY B 165     -23.713 -34.806  -7.182  1.00 26.84      I000 O  
ATOM   3084  N   THR B 166     -23.004 -35.921  -9.023  1.00 25.88      I000 N  
ATOM   3085  CA  THR B 166     -23.910 -35.234  -9.935  1.00 25.52      I000 C  
ATOM   3086  C   THR B 166     -25.364 -35.339  -9.514  1.00 26.43      I000 C  
ATOM   3087  O   THR B 166     -26.125 -34.361  -9.580  1.00 26.46      I000 O  
ATOM   3088  CB  THR B 166     -23.709 -35.759 -11.370  1.00 25.86      I000 C  
ATOM   3089  CG2 THR B 166     -24.729 -35.163 -12.336  1.00 22.50      I000 C  
ATOM   3090  OG1 THR B 166     -22.367 -35.443 -11.801  1.00 24.85      I000 O  
ATOM   3091  N   GLY B 167     -25.767 -36.538  -9.104  1.00 27.28      I000 N  
ATOM   3092  CA  GLY B 167     -27.124 -36.753  -8.589  1.00 26.98      I000 C  
ATOM   3093  C   GLY B 167     -27.336 -36.087  -7.235  1.00 26.69      I000 C  
ATOM   3094  O   GLY B 167     -28.359 -35.483  -6.999  1.00 26.97      I000 O  
ATOM   3095  N   GLY B 168     -26.363 -36.175  -6.352  1.00 26.73      I000 N  
ATOM   3096  CA  GLY B 168     -26.505 -35.576  -5.026  1.00 27.41      I000 C  
ATOM   3097  C   GLY B 168     -26.662 -34.060  -5.086  1.00 27.36      I000 C  
ATOM   3098  O   GLY B 168     -27.570 -33.482  -4.458  1.00 27.43      I000 O  
ATOM   3099  N   ILE B 169     -25.783 -33.429  -5.866  1.00 27.05      I000 N  
ATOM   3100  CA  ILE B 169     -25.811 -31.995  -6.078  1.00 26.29      I000 C  
ATOM   3101  C   ILE B 169     -27.151 -31.600  -6.678  1.00 27.07      I000 C  
ATOM   3102  O   ILE B 169     -27.813 -30.685  -6.208  1.00 26.54      I000 O  
ATOM   3103  CB  ILE B 169     -24.679 -31.544  -6.997  1.00 26.18      I000 C  
ATOM   3104  CG1 ILE B 169     -23.338 -31.740  -6.291  1.00 25.88      I000 C  
ATOM   3105  CG2 ILE B 169     -24.879 -30.062  -7.442  1.00 22.87      I000 C  
ATOM   3106  CD1 ILE B 169     -22.108 -31.744  -7.229  1.00 24.55      I000 C  
ATOM   3107  N   ARG B 170     -27.555 -32.300  -7.713  1.00 27.92      I000 N  
ATOM   3108  CA  ARG B 170     -28.820 -32.016  -8.352  1.00 29.19      I000 C  
ATOM   3109  C   ARG B 170     -30.009 -32.094  -7.367  1.00 28.38      I000 C  
ATOM   3110  O   ARG B 170     -30.919 -31.247  -7.407  1.00 27.43      I000 O  
ATOM   3111  CB  ARG B 170     -29.041 -32.981  -9.522  1.00 30.63      I000 C  
ATOM   3112  CG  ARG B 170     -30.456 -32.868 -10.111  1.00 37.12      I000 C  
ATOM   3113  CD  ARG B 170     -30.569 -33.011 -11.608  1.00 45.21      I000 C  
ATOM   3114  NE  ARG B 170     -29.765 -34.086 -12.196  1.00 52.71      I000 N  
ATOM   3115  CZ  ARG B 170     -28.905 -33.942 -13.217  1.00 56.55      I000 C  
ATOM   3116  NH1 ARG B 170     -28.674 -32.759 -13.797  1.00 58.65      I000 N1+
ATOM   3117  NH2 ARG B 170     -28.253 -34.999 -13.657  1.00 58.09      I000 N  
ATOM   3118  N   ASN B 171     -29.970 -33.081  -6.475  1.00 27.64      I000 N  
ATOM   3119  CA  ASN B 171     -31.064 -33.317  -5.523  1.00 27.55      I000 C  
ATOM   3120  C   ASN B 171     -31.088 -32.360  -4.353  1.00 26.51      I000 C  
ATOM   3121  O   ASN B 171     -32.087 -32.271  -3.682  1.00 26.07      I000 O  
ATOM   3122  CB  ASN B 171     -31.009 -34.760  -5.008  1.00 28.14      I000 C  
ATOM   3123  CG  ASN B 171     -31.381 -35.766  -6.078  1.00 28.45      I000 C  
ATOM   3124  ND2 ASN B 171     -31.075 -37.033  -5.852  1.00 31.10      I000 N  
ATOM   3125  OD1 ASN B 171     -31.961 -35.401  -7.072  1.00 33.16      I000 O  
ATOM   3126  N   GLY B 172     -29.988 -31.659  -4.094  1.00 26.04      I000 N  
ATOM   3127  CA  GLY B 172     -29.960 -30.625  -3.049  1.00 25.16      I000 C  
ATOM   3128  C   GLY B 172     -28.845 -30.715  -2.041  1.00 25.21      I000 C  
ATOM   3129  O   GLY B 172     -28.838 -29.944  -1.051  1.00 24.31      I000 O  
ATOM   3130  N   LEU B 173     -27.904 -31.648  -2.246  1.00 24.93      I000 N  
ATOM   3131  CA  LEU B 173     -26.828 -31.837  -1.269  1.00 24.94      I000 C  
ATOM   3132  C   LEU B 173     -25.692 -30.846  -1.487  1.00 25.20      I000 C  
ATOM   3133  O   LEU B 173     -24.580 -31.206  -1.950  1.00 25.25      I000 O  
ATOM   3134  CB  LEU B 173     -26.301 -33.286  -1.256  1.00 24.64      I000 C  
ATOM   3135  CG  LEU B 173     -27.292 -34.344  -0.741  1.00 25.85      I000 C  
ATOM   3136  CD1 LEU B 173     -26.739 -35.748  -0.943  1.00 26.08      I000 C  
ATOM   3137  CD2 LEU B 173     -27.627 -34.115   0.764  1.00 22.56      I000 C  
ATOM   3138  N   TYR B 174     -25.968 -29.611  -1.082  1.00 24.49      I000 N  
ATOM   3139  CA  TYR B 174     -25.008 -28.532  -1.128  1.00 23.72      I000 C  
ATOM   3140  C   TYR B 174     -25.331 -27.517  -0.044  1.00 23.75      I000 C  
ATOM   3141  O   TYR B 174     -26.485 -27.366   0.336  1.00 22.57      I000 O  
ATOM   3142  CB  TYR B 174     -25.045 -27.866  -2.505  1.00 23.78      I000 C  
ATOM   3143  CG  TYR B 174     -26.392 -27.365  -2.990  1.00 24.27      I000 C  
ATOM   3144  CD1 TYR B 174     -26.938 -26.141  -2.527  1.00 24.94      I000 C  
ATOM   3145  CD2 TYR B 174     -27.116 -28.067  -3.940  1.00 24.08      I000 C  
ATOM   3146  CE1 TYR B 174     -28.181 -25.674  -3.007  1.00 22.79      I000 C  
ATOM   3147  CE2 TYR B 174     -28.360 -27.605  -4.411  1.00 23.23      I000 C  
ATOM   3148  CZ  TYR B 174     -28.879 -26.400  -3.939  1.00 23.90      I000 C  
ATOM   3149  OH  TYR B 174     -30.104 -25.939  -4.434  1.00 22.80      I000 O  
ATOM   3150  N   GLY B 175     -24.316 -26.805   0.427  1.00 24.03      I000 N  
ATOM   3151  CA  GLY B 175     -24.518 -25.739   1.394  1.00 24.64      I000 C  
ATOM   3152  C   GLY B 175     -23.280 -24.876   1.529  1.00 25.08      I000 C  
ATOM   3153  O   GLY B 175     -22.223 -25.240   1.049  1.00 25.27      I000 O  
ATOM   3154  N   PRO B 176     -23.404 -23.728   2.213  1.00 25.14      I000 N  
ATOM   3155  CA  PRO B 176     -22.331 -22.755   2.309  1.00 24.42      I000 C  
ATOM   3156  C   PRO B 176     -21.443 -22.900   3.511  1.00 24.84      I000 C  
ATOM   3157  O   PRO B 176     -21.903 -23.343   4.571  1.00 25.50      I000 O  
ATOM   3158  CB  PRO B 176     -23.087 -21.434   2.435  1.00 24.25      I000 C  
ATOM   3159  CG  PRO B 176     -24.337 -21.817   3.237  1.00 24.87      I000 C  
ATOM   3160  CD  PRO B 176     -24.692 -23.198   2.727  1.00 25.18      I000 C  
ATOM   3161  N   VAL B 177     -20.185 -22.506   3.341  1.00 24.54      I000 N  
ATOM   3162  CA  VAL B 177     -19.251 -22.381   4.426  1.00 25.47      I000 C  
ATOM   3163  C   VAL B 177     -18.604 -21.013   4.375  1.00 25.10      I000 C  
ATOM   3164  O   VAL B 177     -18.200 -20.588   3.315  1.00 27.32      I000 O  
ATOM   3165  CB  VAL B 177     -18.112 -23.408   4.317  1.00 26.09      I000 C  
ATOM   3166  CG1 VAL B 177     -17.184 -23.294   5.543  1.00 25.80      I000 C  
ATOM   3167  CG2 VAL B 177     -18.668 -24.792   4.168  1.00 25.82      I000 C  
ATOM   3168  N   ILE B 178     -18.494 -20.330   5.504  1.00 24.67      I000 N  
ATOM   3169  CA  ILE B 178     -17.766 -19.069   5.590  1.00 24.19      I000 C  
ATOM   3170  C   ILE B 178     -16.639 -19.199   6.579  1.00 24.54      I000 C  
ATOM   3171  O   ILE B 178     -16.855 -19.706   7.672  1.00 25.40      I000 O  
ATOM   3172  CB  ILE B 178     -18.686 -17.927   6.038  1.00 24.94      I000 C  
ATOM   3173  CG1 ILE B 178     -19.756 -17.663   4.981  1.00 24.42      I000 C  
ATOM   3174  CG2 ILE B 178     -17.890 -16.659   6.330  1.00 23.27      I000 C  
ATOM   3175  CD1 ILE B 178     -20.794 -16.668   5.429  1.00 25.91      I000 C  
ATOM   3176  N   VAL B 179     -15.427 -18.798   6.170  1.00 24.33      I000 N  
ATOM   3177  CA  VAL B 179     -14.305 -18.692   7.048  1.00 24.37      I000 C  
ATOM   3178  C   VAL B 179     -13.950 -17.228   7.192  1.00 25.76      I000 C  
ATOM   3179  O   VAL B 179     -13.662 -16.555   6.199  1.00 26.73      I000 O  
ATOM   3180  CB  VAL B 179     -13.079 -19.469   6.536  1.00 24.35      I000 C  
ATOM   3181  CG1 VAL B 179     -11.923 -19.370   7.529  1.00 22.42      I000 C  
ATOM   3182  CG2 VAL B 179     -13.462 -20.928   6.242  1.00 23.54      I000 C  
ATOM   3183  N   ARG B 180     -13.977 -16.739   8.429  1.00 26.29      I000 N  
ATOM   3184  CA  ARG B 180     -13.725 -15.336   8.729  1.00 27.32      I000 C  
ATOM   3185  C   ARG B 180     -12.284 -15.124   9.111  1.00 27.31      I000 C  
ATOM   3186  O   ARG B 180     -11.696 -15.951   9.777  1.00 28.29      I000 O  
ATOM   3187  CB  ARG B 180     -14.569 -14.876   9.937  1.00 27.66      I000 C  
ATOM   3188  CG  ARG B 180     -16.065 -15.108   9.856  1.00 28.38      I000 C  
ATOM   3189  CD  ARG B 180     -16.742 -14.095   9.013  1.00 28.17      I000 C  
ATOM   3190  NE  ARG B 180     -18.196 -14.252   9.041  1.00 27.91      I000 N  
ATOM   3191  CZ  ARG B 180     -19.012 -13.736   8.134  1.00 28.09      I000 C  
ATOM   3192  NH1 ARG B 180     -18.506 -13.032   7.128  1.00 28.14      I000 N1+
ATOM   3193  NH2 ARG B 180     -20.332 -13.938   8.214  1.00 29.15      I000 N  
ATOM   3194  N   ARG B 181     -11.725 -14.008   8.689  1.00 28.41      I000 N  
ATOM   3195  CA  ARG B 181     -10.451 -13.536   9.175  1.00 29.25      I000 C  
ATOM   3196  C   ARG B 181     -10.702 -12.650  10.406  1.00 30.56      I000 C  
ATOM   3197  O   ARG B 181     -11.714 -11.950  10.483  1.00 30.12      I000 O  
ATOM   3198  CB  ARG B 181      -9.762 -12.722   8.094  1.00 28.80      I000 C  
ATOM   3199  CG  ARG B 181      -8.426 -12.038   8.519  1.00 29.86      I000 C  
ATOM   3200  CD  ARG B 181      -7.513 -11.830   7.313  1.00 29.00      I000 C  
ATOM   3201  NE  ARG B 181      -7.286 -13.149   6.697  1.00 28.41      I000 N  
ATOM   3202  CZ  ARG B 181      -7.116 -13.383   5.393  1.00 28.19      I000 C  
ATOM   3203  NH1 ARG B 181      -7.087 -12.384   4.519  1.00 27.95      I000 N1+
ATOM   3204  NH2 ARG B 181      -6.956 -14.635   4.961  1.00 26.55      I000 N  
ATOM   3205  N   LYS B 182      -9.768 -12.671  11.344  1.00 32.19      I000 N  
ATOM   3206  CA  LYS B 182      -9.797 -11.750  12.478  1.00 33.94      I000 C  
ATOM   3207  C   LYS B 182      -9.960 -10.329  11.955  1.00 34.20      I000 C  
ATOM   3208  O   LYS B 182      -9.198  -9.881  11.093  1.00 34.82      I000 O  
ATOM   3209  CB  LYS B 182      -8.509 -11.864  13.295  1.00 35.04      I000 C  
ATOM   3210  CG  LYS B 182      -8.470 -10.986  14.595  1.00 38.81      I000 C  
ATOM   3211  CD  LYS B 182      -7.112 -11.133  15.325  0.50 41.09      I000 C  
ATOM   3212  CE  LYS B 182      -7.263 -10.991  16.848  0.50 43.67      I000 C  
ATOM   3213  NZ  LYS B 182      -5.938 -11.036  17.582  0.50 45.33      I000 N1+
ATOM   3214  N   GLY B 183     -10.974  -9.638  12.462  1.00 34.12      I000 N  
ATOM   3215  CA  GLY B 183     -11.238  -8.255  12.078  1.00 34.39      I000 C  
ATOM   3216  C   GLY B 183     -12.217  -8.062  10.920  1.00 34.16      I000 C  
ATOM   3217  O   GLY B 183     -12.530  -6.924  10.579  1.00 35.04      I000 O  
ATOM   3218  N   ASP B 184     -12.664  -9.150  10.286  1.00 32.93      I000 N  
ATOM   3219  CA  ASP B 184     -13.648  -9.051   9.203  1.00 31.94      I000 C  
ATOM   3220  C   ASP B 184     -14.939  -8.435   9.755  1.00 32.06      I000 C  
ATOM   3221  O   ASP B 184     -15.335  -8.711  10.893  1.00 32.40      I000 O  
ATOM   3222  CB  ASP B 184     -13.989 -10.437   8.613  1.00 31.46      I000 C  
ATOM   3223  CG  ASP B 184     -13.014 -10.910   7.523  1.00 31.02      I000 C  
ATOM   3224  OD1 ASP B 184     -12.139 -10.122   7.116  1.00 29.50      I000 O  
ATOM   3225  OD2 ASP B 184     -13.147 -12.092   7.060  1.00 27.95      I000 O1-
ATOM   3226  N   VAL B 185     -15.611  -7.640   8.930  1.00 31.91      I000 N  
ATOM   3227  CA  VAL B 185     -16.910  -7.088   9.261  1.00 31.64      I000 C  
ATOM   3228  C   VAL B 185     -17.968  -8.170   9.194  1.00 31.35      I000 C  
ATOM   3229  O   VAL B 185     -18.049  -8.906   8.203  1.00 31.00      I000 O  
ATOM   3230  CB  VAL B 185     -17.342  -5.985   8.259  1.00 32.44      I000 C  
ATOM   3231  CG1 VAL B 185     -18.603  -5.277   8.782  1.00 31.22      I000 C  
ATOM   3232  CG2 VAL B 185     -16.210  -4.997   8.047  1.00 35.30      I000 C  
ATOM   3233  N   LEU B 186     -18.792  -8.224  10.245  1.00 30.79      I000 N  
ATOM   3234  CA  LEU B 186     -19.872  -9.181  10.403  1.00 30.91      I000 C  
ATOM   3235  C   LEU B 186     -21.202  -8.528  10.077  1.00 29.80      I000 C  
ATOM   3236  O   LEU B 186     -21.390  -7.370  10.378  1.00 30.52      I000 O  
ATOM   3237  CB  LEU B 186     -19.911  -9.724  11.832  1.00 31.55      I000 C  
ATOM   3238  CG  LEU B 186     -18.646 -10.475  12.324  1.00 34.23      I000 C  
ATOM   3239  CD1 LEU B 186     -18.870 -11.067  13.758  1.00 34.31      I000 C  
ATOM   3240  CD2 LEU B 186     -18.206 -11.567  11.341  1.00 31.90      I000 C  
ATOM   3241  N   PRO B 187     -22.114  -9.275   9.437  1.00 28.51      I000 N  
ATOM   3242  CA  PRO B 187     -23.367  -8.754   8.948  1.00 28.96      I000 C  
ATOM   3243  C   PRO B 187     -24.516  -8.952   9.945  1.00 28.72      I000 C  
ATOM   3244  O   PRO B 187     -24.368  -9.694  10.897  1.00 28.77      I000 O  
ATOM   3245  CB  PRO B 187     -23.632  -9.631   7.742  1.00 28.39      I000 C  
ATOM   3246  CG  PRO B 187     -23.169 -10.989   8.222  1.00 27.82      I000 C  
ATOM   3247  CD  PRO B 187     -21.959 -10.698   9.067  1.00 28.39      I000 C  
ATOM   3248  N   ASP B 188     -25.638  -8.296   9.691  1.00 28.50      I000 N  
ATOM   3249  CA  ASP B 188     -26.859  -8.534  10.443  1.00 28.75      I000 C  
ATOM   3250  C   ASP B 188     -27.441  -9.889  10.088  1.00 28.16      I000 C  
ATOM   3251  O   ASP B 188     -27.996 -10.555  10.938  1.00 28.71      I000 O  
ATOM   3252  CB  ASP B 188     -27.892  -7.426  10.147  1.00 29.68      I000 C  
ATOM   3253  CG  ASP B 188     -27.457  -6.063  10.677  1.00 31.45      I000 C  
ATOM   3254  OD1 ASP B 188     -27.032  -5.991  11.840  1.00 37.86      I000 O  
ATOM   3255  OD2 ASP B 188     -27.496  -5.070   9.940  1.00 32.79      I000 O1-
ATOM   3256  N   ALA B 189     -27.294 -10.308   8.836  1.00 27.51      I000 N  
ATOM   3257  CA  ALA B 189     -27.864 -11.577   8.362  1.00 26.74      I000 C  
ATOM   3258  C   ALA B 189     -27.091 -12.061   7.146  1.00 26.44      I000 C  
ATOM   3259  O   ALA B 189     -26.600 -11.247   6.371  1.00 26.27      I000 O  
ATOM   3260  CB  ALA B 189     -29.326 -11.385   7.988  1.00 24.09      I000 C  
ATOM   3261  N   THR B 190     -27.076 -13.369   6.938  1.00 26.31      I000 N  
ATOM   3262  CA  THR B 190     -26.467 -13.985   5.757  1.00 26.20      I000 C  
ATOM   3263  C   THR B 190     -27.491 -14.779   5.014  1.00 26.00      I000 C  
ATOM   3264  O   THR B 190     -28.131 -15.618   5.597  1.00 28.26      I000 O  
ATOM   3265  CB  THR B 190     -25.330 -14.939   6.192  1.00 26.38      I000 C  
ATOM   3266  CG2 THR B 190     -24.600 -15.608   4.957  1.00 23.78      I000 C  
ATOM   3267  OG1 THR B 190     -24.398 -14.195   6.981  1.00 26.87      I000 O  
ATOM   3268  N   HIS B 191     -27.634 -14.549   3.720  1.00 25.92      I000 N  
ATOM   3269  CA  HIS B 191     -28.516 -15.325   2.881  1.00 25.72      I000 C  
ATOM   3270  C   HIS B 191     -27.671 -16.073   1.827  1.00 26.29      I000 C  
ATOM   3271  O   HIS B 191     -26.672 -15.548   1.307  1.00 25.24      I000 O  
ATOM   3272  CB  HIS B 191     -29.509 -14.416   2.193  1.00 25.84      I000 C  
ATOM   3273  CG  HIS B 191     -30.276 -13.542   3.137  1.00 28.86      I000 C  
ATOM   3274  CD2 HIS B 191     -30.303 -12.193   3.275  1.00 28.80      I000 C  
ATOM   3275  ND1 HIS B 191     -31.150 -14.047   4.086  1.00 28.21      I000 N  
ATOM   3276  CE1 HIS B 191     -31.667 -13.041   4.765  1.00 30.35      I000 C  
ATOM   3277  NE2 HIS B 191     -31.159 -11.910   4.306  1.00 29.02      I000 N  
ATOM   3278  N   THR B 192     -28.077 -17.307   1.533  1.00 26.18      I000 N  
ATOM   3279  CA  THR B 192     -27.402 -18.137   0.568  1.00 25.54      I000 C  
ATOM   3280  C   THR B 192     -28.214 -18.280  -0.678  1.00 24.51      I000 C  
ATOM   3281  O   THR B 192     -29.363 -18.686  -0.633  1.00 25.36      I000 O  
ATOM   3282  CB  THR B 192     -27.126 -19.498   1.154  1.00 26.13      I000 C  
ATOM   3283  CG2 THR B 192     -26.462 -20.436   0.087  1.00 24.81      I000 C  
ATOM   3284  OG1 THR B 192     -26.235 -19.309   2.252  1.00 25.29      I000 O  
ATOM   3285  N   ILE B 193     -27.604 -17.930  -1.808  1.00 24.46      I000 N  
ATOM   3286  CA  ILE B 193     -28.256 -18.013  -3.104  1.00 24.00      I000 C  
ATOM   3287  C   ILE B 193     -27.451 -18.963  -3.981  1.00 24.37      I000 C  
ATOM   3288  O   ILE B 193     -26.280 -18.700  -4.300  1.00 24.21      I000 O  
ATOM   3289  CB  ILE B 193     -28.311 -16.625  -3.757  1.00 24.21      I000 C  
ATOM   3290  CG1 ILE B 193     -29.143 -15.661  -2.899  1.00 25.96      I000 C  
ATOM   3291  CG2 ILE B 193     -28.867 -16.714  -5.151  1.00 21.41      I000 C  
ATOM   3292  CD1 ILE B 193     -29.221 -14.210  -3.461  1.00 25.45      I000 C  
ATOM   3293  N   VAL B 194     -28.083 -20.056  -4.386  1.00 23.92      I000 N  
ATOM   3294  CA  VAL B 194     -27.423 -21.065  -5.180  1.00 23.06      I000 C  
ATOM   3295  C   VAL B 194     -28.115 -21.213  -6.509  1.00 22.98      I000 C  
ATOM   3296  O   VAL B 194     -29.285 -21.517  -6.559  1.00 23.41      I000 O  
ATOM   3297  CB  VAL B 194     -27.391 -22.460  -4.467  1.00 23.70      I000 C  
ATOM   3298  CG1 VAL B 194     -26.584 -23.485  -5.312  1.00 22.47      I000 C  
ATOM   3299  CG2 VAL B 194     -26.786 -22.346  -3.054  1.00 20.83      I000 C  
ATOM   3300  N   PHE B 195     -27.383 -21.011  -7.596  1.00 22.93      I000 N  
ATOM   3301  CA  PHE B 195     -27.887 -21.323  -8.925  1.00 23.25      I000 C  
ATOM   3302  C   PHE B 195     -27.518 -22.761  -9.229  1.00 24.03      I000 C  
ATOM   3303  O   PHE B 195     -26.351 -23.075  -9.524  1.00 24.58      I000 O  
ATOM   3304  CB  PHE B 195     -27.269 -20.395  -9.965  1.00 23.12      I000 C  
ATOM   3305  CG  PHE B 195     -27.753 -18.956  -9.900  1.00 24.63      I000 C  
ATOM   3306  CD1 PHE B 195     -28.787 -18.554  -9.054  1.00 25.09      I000 C  
ATOM   3307  CD2 PHE B 195     -27.215 -18.015 -10.767  1.00 25.94      I000 C  
ATOM   3308  CE1 PHE B 195     -29.227 -17.236  -9.051  1.00 26.47      I000 C  
ATOM   3309  CE2 PHE B 195     -27.660 -16.711 -10.769  1.00 26.12      I000 C  
ATOM   3310  CZ  PHE B 195     -28.675 -16.324  -9.907  1.00 26.14      I000 C  
ATOM   3311  N   ASN B 196     -28.500 -23.644  -9.117  1.00 24.93      I000 N  
ATOM   3312  CA  ASN B 196     -28.299 -25.058  -9.344  1.00 25.65      I000 C  
ATOM   3313  C   ASN B 196     -29.030 -25.423 -10.583  1.00 26.42      I000 C  
ATOM   3314  O   ASN B 196     -30.258 -25.427 -10.597  1.00 26.53      I000 O  
ATOM   3315  CB  ASN B 196     -28.784 -25.920  -8.163  1.00 26.23      I000 C  
ATOM   3316  CG  ASN B 196     -28.349 -27.370  -8.305  1.00 27.49      I000 C  
ATOM   3317  ND2 ASN B 196     -29.092 -28.284  -7.709  1.00 24.75      I000 N  
ATOM   3318  OD1 ASN B 196     -27.353 -27.654  -8.980  1.00 27.78      I000 O  
ATOM   3319  N   ASP B 197     -28.260 -25.728 -11.633  1.00 27.11      I000 N  
ATOM   3320  CA  ASP B 197     -28.783 -25.840 -12.996  1.00 28.00      I000 C  
ATOM   3321  C   ASP B 197     -29.677 -24.651 -13.291  1.00 28.62      I000 C  
ATOM   3322  O   ASP B 197     -29.192 -23.542 -13.209  1.00 28.96      I000 O  
ATOM   3323  CB  ASP B 197     -29.426 -27.196 -13.284  1.00 28.10      I000 C  
ATOM   3324  CG  ASP B 197     -28.404 -28.343 -13.257  1.00 31.39      I000 C  
ATOM   3325  OD1 ASP B 197     -27.308 -28.187 -13.843  1.00 30.92      I000 O  
ATOM   3326  OD2 ASP B 197     -28.704 -29.419 -12.668  1.00 35.75      I000 O1-
ATOM   3327  N   MET B 198     -30.962 -24.851 -13.585  1.00 29.69      I000 N  
ATOM   3328  CA  MET B 198     -31.855 -23.747 -13.923  1.00 30.52      I000 C  
ATOM   3329  C   MET B 198     -32.766 -23.365 -12.765  1.00 29.25      I000 C  
ATOM   3330  O   MET B 198     -33.864 -22.847 -13.004  1.00 29.37      I000 O  
ATOM   3331  CB  MET B 198     -32.736 -24.127 -15.109  1.00 31.78      I000 C  
ATOM   3332  CG  MET B 198     -31.952 -24.486 -16.352  1.00 38.56      I000 C  
ATOM   3333  SD  MET B 198     -31.284 -23.031 -17.107  0.87 43.65      I000 S  
ATOM   3334  CE  MET B 198     -32.856 -22.444 -17.802  1.00 42.06      I000 C  
ATOM   3335  N   THR B 199     -32.326 -23.624 -11.533  1.00 27.50      I000 N  
ATOM   3336  CA  THR B 199     -33.114 -23.306 -10.355  1.00 25.90      I000 C  
ATOM   3337  C   THR B 199     -32.296 -22.401  -9.470  1.00 25.94      I000 C  
ATOM   3338  O   THR B 199     -31.059 -22.361  -9.587  1.00 25.17      I000 O  
ATOM   3339  CB  THR B 199     -33.451 -24.554  -9.522  1.00 26.02      I000 C  
ATOM   3340  CG2 THR B 199     -33.971 -25.719 -10.417  1.00 24.77      I000 C  
ATOM   3341  OG1 THR B 199     -32.297 -24.969  -8.766  1.00 24.07      I000 O  
ATOM   3342  N   ILE B 200     -32.999 -21.659  -8.609  1.00 24.77      I000 N  
ATOM   3343  CA  ILE B 200     -32.394 -21.020  -7.480  1.00 24.52      I000 C  
ATOM   3344  C   ILE B 200     -32.786 -21.855  -6.248  1.00 24.44      I000 C  
ATOM   3345  O   ILE B 200     -33.968 -21.992  -5.938  1.00 24.87      I000 O  
ATOM   3346  CB  ILE B 200     -32.879 -19.551  -7.295  1.00 24.42      I000 C  
ATOM   3347  CG1 ILE B 200     -32.757 -18.761  -8.613  1.00 25.17      I000 C  
ATOM   3348  CG2 ILE B 200     -32.102 -18.876  -6.181  1.00 23.71      I000 C  
ATOM   3349  CD1 ILE B 200     -33.324 -17.322  -8.531  1.00 23.06      I000 C  
ATOM   3350  N   ASN B 201     -31.800 -22.388  -5.544  1.00 24.36      I000 N  
ATOM   3351  CA  ASN B 201     -32.033 -23.172  -4.347  1.00 25.29      I000 C  
ATOM   3352  C   ASN B 201     -33.020 -24.329  -4.587  1.00 26.34      I000 C  
ATOM   3353  O   ASN B 201     -33.815 -24.645  -3.725  1.00 26.43      I000 O  
ATOM   3354  CB  ASN B 201     -32.488 -22.248  -3.187  1.00 24.79      I000 C  
ATOM   3355  CG  ASN B 201     -31.389 -21.329  -2.739  1.00 25.22      I000 C  
ATOM   3356  ND2 ASN B 201     -31.669 -20.466  -1.761  1.00 21.81      I000 N  
ATOM   3357  OD1 ASN B 201     -30.265 -21.401  -3.271  1.00 24.60      I000 O  
ATOM   3358  N   ASN B 202     -32.949 -24.942  -5.767  1.00 27.04      I000 N  
ATOM   3359  CA  ASN B 202     -33.815 -26.046  -6.157  1.00 28.07      I000 C  
ATOM   3360  C   ASN B 202     -35.300 -25.698  -6.193  1.00 29.19      I000 C  
ATOM   3361  O   ASN B 202     -36.154 -26.588  -6.281  1.00 28.52      I000 O  
ATOM   3362  CB  ASN B 202     -33.611 -27.269  -5.258  1.00 27.59      I000 C  
ATOM   3363  CG  ASN B 202     -32.425 -28.110  -5.672  1.00 28.32      I000 C  
ATOM   3364  ND2 ASN B 202     -32.611 -29.435  -5.609  1.00 24.63      I000 N  
ATOM   3365  OD1 ASN B 202     -31.321 -27.587  -5.972  1.00 27.93      I000 O  
ATOM   3366  N   ARG B 203     -35.613 -24.413  -6.171  1.00 29.95      I000 N  
ATOM   3367  CA  ARG B 203     -37.018 -23.996  -6.264  1.00 30.46      I000 C  
ATOM   3368  C   ARG B 203     -37.579 -24.074  -7.662  1.00 30.33      I000 C  
ATOM   3369  O   ARG B 203     -36.848 -23.948  -8.667  1.00 30.19      I000 O  
ATOM   3370  CB  ARG B 203     -37.163 -22.586  -5.726  1.00 30.96      I000 C  
ATOM   3371  CG  ARG B 203     -36.823 -22.560  -4.243  1.00 35.55      I000 C  
ATOM   3372  CD  ARG B 203     -37.132 -21.249  -3.665  1.00 42.53      I000 C  
ATOM   3373  NE  ARG B 203     -38.552 -21.226  -3.398  1.00 50.10      I000 N  
ATOM   3374  CZ  ARG B 203     -39.102 -20.997  -2.216  1.00 56.73      I000 C  
ATOM   3375  NH1 ARG B 203     -38.350 -20.677  -1.150  1.00 57.16      I000 N1+
ATOM   3376  NH2 ARG B 203     -40.434 -21.043  -2.126  1.00 59.45      I000 N  
ATOM   3377  N   LYS B 204     -38.893 -24.272  -7.732  1.00 30.01      I000 N  
ATOM   3378  CA  LYS B 204     -39.608 -24.212  -8.985  1.00 30.62      I000 C  
ATOM   3379  C   LYS B 204     -39.470 -22.807  -9.580  1.00 29.84      I000 C  
ATOM   3380  O   LYS B 204     -39.238 -21.852  -8.853  1.00 28.47      I000 O  
ATOM   3381  CB  LYS B 204     -41.094 -24.537  -8.772  1.00 31.46      I000 C  
ATOM   3382  CG  LYS B 204     -41.410 -26.062  -8.522  1.00 35.09      I000 C  
ATOM   3383  CD  LYS B 204     -42.873 -26.252  -8.060  0.50 36.89      I000 C  
ATOM   3384  CE  LYS B 204     -43.287 -27.722  -8.082  0.50 39.83      I000 C  
ATOM   3385  NZ  LYS B 204     -42.368 -28.592  -7.270  0.50 42.09      I000 N1+
ATOM   3386  N   PRO B 205     -39.625 -22.688 -10.895  1.00 30.62      I000 N  
ATOM   3387  CA  PRO B 205     -39.501 -21.412 -11.575  1.00 31.59      I000 C  
ATOM   3388  C   PRO B 205     -40.418 -20.353 -10.984  1.00 32.33      I000 C  
ATOM   3389  O   PRO B 205     -41.560 -20.656 -10.663  1.00 31.66      I000 O  
ATOM   3390  CB  PRO B 205     -39.954 -21.724 -13.006  1.00 32.02      I000 C  
ATOM   3391  CG  PRO B 205     -39.655 -23.190 -13.190  1.00 32.55      I000 C  
ATOM   3392  CD  PRO B 205     -39.843 -23.811 -11.840  1.00 31.23      I000 C  
ATOM   3393  N   HIS B 206     -39.906 -19.125 -10.868  1.00 32.66      I000 N  
ATOM   3394  CA  HIS B 206     -40.687 -17.966 -10.465  1.00 33.55      I000 C  
ATOM   3395  C   HIS B 206     -41.255 -18.116  -9.071  1.00 33.57      I000 C  
ATOM   3396  O   HIS B 206     -42.344 -17.640  -8.822  1.00 33.47      I000 O  
ATOM   3397  CB  HIS B 206     -41.859 -17.704 -11.443  1.00 34.54      I000 C  
ATOM   3398  CG  HIS B 206     -41.423 -17.322 -12.824  1.00 35.92      I000 C  
ATOM   3399  CD2 HIS B 206     -40.832 -16.192 -13.291  1.00 37.58      I000 C  
ATOM   3400  ND1 HIS B 206     -41.570 -18.160 -13.913  1.00 38.13      I000 N  
ATOM   3401  CE1 HIS B 206     -41.095 -17.559 -14.993  1.00 38.33      I000 C  
ATOM   3402  NE2 HIS B 206     -40.624 -16.372 -14.640  1.00 38.07      I000 N  
ATOM   3403  N   THR B 207     -40.537 -18.781  -8.170  1.00 33.05      I000 N  
ATOM   3404  CA  THR B 207     -40.974 -18.861  -6.787  1.00 32.93      I000 C  
ATOM   3405  C   THR B 207     -39.903 -18.344  -5.838  1.00 33.05      I000 C  
ATOM   3406  O   THR B 207     -39.811 -18.793  -4.699  1.00 34.02      I000 O  
ATOM   3407  CB  THR B 207     -41.383 -20.307  -6.392  1.00 33.29      I000 C  
ATOM   3408  CG2 THR B 207     -42.562 -20.840  -7.296  1.00 29.78      I000 C  
ATOM   3409  OG1 THR B 207     -40.250 -21.177  -6.491  1.00 32.66      I000 O  
ATOM   3410  N   GLY B 208     -39.095 -17.392  -6.294  1.00 32.06      I000 N  
ATOM   3411  CA  GLY B 208     -38.049 -16.845  -5.425  1.00 31.59      I000 C  
ATOM   3412  C   GLY B 208     -36.818 -17.755  -5.335  1.00 30.33      I000 C  
ATOM   3413  O   GLY B 208     -36.470 -18.398  -6.323  1.00 30.18      I000 O  
ATOM   3414  N   PRO B 209     -36.166 -17.818  -4.162  1.00 29.07      I000 N  
ATOM   3415  CA  PRO B 209     -36.613 -17.251  -2.899  1.00 28.94      I000 C  
ATOM   3416  C   PRO B 209     -36.509 -15.731  -2.805  1.00 29.51      I000 C  
ATOM   3417  O   PRO B 209     -35.735 -15.096  -3.536  1.00 29.19      I000 O  
ATOM   3418  CB  PRO B 209     -35.668 -17.884  -1.886  1.00 29.12      I000 C  
ATOM   3419  CG  PRO B 209     -34.402 -18.052  -2.639  1.00 29.68      I000 C  
ATOM   3420  CD  PRO B 209     -34.818 -18.385  -4.049  1.00 28.65      I000 C  
ATOM   3421  N   ASP B 210     -37.289 -15.173  -1.879  1.00 29.32      I000 N  
ATOM   3422  CA  ASP B 210     -37.248 -13.774  -1.559  1.00 29.40      I000 C  
ATOM   3423  C   ASP B 210     -36.643 -13.619  -0.188  1.00 29.09      I000 C  
ATOM   3424  O   ASP B 210     -36.815 -14.487   0.670  1.00 29.81      I000 O  
ATOM   3425  CB  ASP B 210     -38.645 -13.179  -1.547  1.00 29.69      I000 C  
ATOM   3426  CG  ASP B 210     -39.349 -13.298  -2.880  1.00 31.64      I000 C  
ATOM   3427  OD1 ASP B 210     -40.593 -13.307  -2.832  1.00 36.70      I000 O  
ATOM   3428  OD2 ASP B 210     -38.703 -13.391  -3.962  1.00 30.23      I000 O1-
ATOM   3429  N   PHE B 211     -35.949 -12.511   0.017  1.00 28.34      I000 N  
ATOM   3430  CA  PHE B 211     -35.296 -12.206   1.282  1.00 29.31      I000 C  
ATOM   3431  C   PHE B 211     -35.767 -10.813   1.696  1.00 29.56      I000 C  
ATOM   3432  O   PHE B 211     -36.043  -9.992   0.817  1.00 30.58      I000 O  
ATOM   3433  CB  PHE B 211     -33.775 -12.208   1.093  1.00 28.72      I000 C  
ATOM   3434  CG  PHE B 211     -33.255 -13.487   0.523  1.00 29.58      I000 C  
ATOM   3435  CD1 PHE B 211     -33.108 -14.617   1.344  1.00 31.13      I000 C  
ATOM   3436  CD2 PHE B 211     -32.917 -13.585  -0.817  1.00 27.99      I000 C  
ATOM   3437  CE1 PHE B 211     -32.650 -15.845   0.835  1.00 31.17      I000 C  
ATOM   3438  CE2 PHE B 211     -32.438 -14.797  -1.332  1.00 32.21      I000 C  
ATOM   3439  CZ  PHE B 211     -32.309 -15.948  -0.490  1.00 30.24      I000 C  
ATOM   3440  N   GLU B 212     -35.831 -10.526   2.995  1.00 28.90      I000 N  
ATOM   3441  CA  GLU B 212     -36.328  -9.229   3.436  1.00 28.51      I000 C  
ATOM   3442  C   GLU B 212     -35.298  -8.577   4.310  1.00 28.11      I000 C  
ATOM   3443  O   GLU B 212     -34.592  -9.255   5.072  1.00 27.77      I000 O  
ATOM   3444  CB  GLU B 212     -37.633  -9.346   4.245  1.00 29.29      I000 C  
ATOM   3445  CG  GLU B 212     -38.741 -10.144   3.585  1.00 29.83      I000 C  
ATOM   3446  CD  GLU B 212     -40.145  -9.920   4.189  1.00 30.52      I000 C  
ATOM   3447  OE1 GLU B 212     -40.327  -9.027   5.045  1.00 29.32      I000 O  
ATOM   3448  OE2 GLU B 212     -41.086 -10.633   3.762  1.00 30.98      I000 O1-
ATOM   3449  N   ALA B 213     -35.242  -7.248   4.220  1.00 26.93      I000 N  
ATOM   3450  CA  ALA B 213     -34.356  -6.440   5.026  1.00 26.34      I000 C  
ATOM   3451  C   ALA B 213     -35.033  -5.095   5.266  1.00 26.06      I000 C  
ATOM   3452  O   ALA B 213     -36.030  -4.758   4.620  1.00 26.05      I000 O  
ATOM   3453  CB  ALA B 213     -33.009  -6.217   4.296  1.00 25.69      I000 C  
ATOM   3454  N   THR B 214     -34.459  -4.316   6.157  1.00 26.48      I000 N  
ATOM   3455  CA  THR B 214     -34.855  -2.934   6.341  1.00 27.55      I000 C  
ATOM   3456  C   THR B 214     -33.722  -2.050   5.888  1.00 27.65      I000 C  
ATOM   3457  O   THR B 214     -32.526  -2.410   6.060  1.00 28.15      I000 O  
ATOM   3458  CB  THR B 214     -35.164  -2.632   7.832  1.00 28.32      I000 C  
ATOM   3459  CG2 THR B 214     -35.550  -1.118   8.072  1.00 28.41      I000 C  
ATOM   3460  OG1 THR B 214     -36.253  -3.452   8.232  1.00 28.41      I000 O  
ATOM   3461  N   VAL B 215     -34.090  -0.897   5.329  1.00 27.80      I000 N  
ATOM   3462  CA  VAL B 215     -33.113   0.093   4.874  1.00 28.82      I000 C  
ATOM   3463  C   VAL B 215     -32.072   0.252   5.942  1.00 28.15      I000 C  
ATOM   3464  O   VAL B 215     -32.403   0.422   7.105  1.00 28.90      I000 O  
ATOM   3465  CB  VAL B 215     -33.764   1.483   4.547  1.00 29.61      I000 C  
ATOM   3466  CG1 VAL B 215     -32.668   2.560   4.368  1.00 32.96      I000 C  
ATOM   3467  CG2 VAL B 215     -34.576   1.397   3.277  1.00 29.00      I000 C  
ATOM   3468  N   GLY B 216     -30.807   0.123   5.567  1.00 27.78      I000 N  
ATOM   3469  CA  GLY B 216     -29.711   0.260   6.521  1.00 27.43      I000 C  
ATOM   3470  C   GLY B 216     -29.146  -1.039   7.094  1.00 27.26      I000 C  
ATOM   3471  O   GLY B 216     -28.071  -1.025   7.692  1.00 27.64      I000 O  
ATOM   3472  N   ASP B 217     -29.859  -2.154   6.960  1.00 26.70      I000 N  
ATOM   3473  CA  ASP B 217     -29.307  -3.458   7.425  1.00 26.59      I000 C  
ATOM   3474  C   ASP B 217     -28.028  -3.807   6.645  1.00 26.23      I000 C  
ATOM   3475  O   ASP B 217     -27.944  -3.564   5.428  1.00 25.33      I000 O  
ATOM   3476  CB  ASP B 217     -30.334  -4.591   7.173  1.00 26.39      I000 C  
ATOM   3477  CG  ASP B 217     -31.544  -4.559   8.127  1.00 27.16      I000 C  
ATOM   3478  OD1 ASP B 217     -31.587  -3.735   9.089  1.00 27.90      I000 O  
ATOM   3479  OD2 ASP B 217     -32.476  -5.367   7.878  1.00 29.06      I000 O1-
ATOM   3480  N   ARG B 218     -27.052  -4.394   7.327  1.00 25.95      I000 N  
ATOM   3481  CA  ARG B 218     -25.883  -4.969   6.651  1.00 25.95      I000 C  
ATOM   3482  C   ARG B 218     -26.167  -6.418   6.293  1.00 25.88      I000 C  
ATOM   3483  O   ARG B 218     -26.222  -7.285   7.182  1.00 26.07      I000 O  
ATOM   3484  CB  ARG B 218     -24.639  -4.868   7.517  1.00 25.76      I000 C  
ATOM   3485  CG  ARG B 218     -23.367  -5.438   6.870  1.00 26.11      I000 C  
ATOM   3486  CD  ARG B 218     -22.165  -5.142   7.746  1.00 28.28      I000 C  
ATOM   3487  NE  ARG B 218     -21.675  -3.809   7.501  1.00 28.69      I000 N  
ATOM   3488  CZ  ARG B 218     -20.946  -3.452   6.438  1.00 29.80      I000 C  
ATOM   3489  NH1 ARG B 218     -20.571  -4.343   5.520  1.00 28.01      I000 N1+
ATOM   3490  NH2 ARG B 218     -20.603  -2.181   6.284  1.00 28.33      I000 N  
ATOM   3491  N   VAL B 219     -26.372  -6.663   5.002  1.00 25.74      I000 N  
ATOM   3492  CA  VAL B 219     -26.764  -7.957   4.478  1.00 26.05      I000 C  
ATOM   3493  C   VAL B 219     -25.623  -8.632   3.719  1.00 26.42      I000 C  
ATOM   3494  O   VAL B 219     -24.969  -8.027   2.853  1.00 27.29      I000 O  
ATOM   3495  CB  VAL B 219     -27.976  -7.813   3.560  1.00 26.65      I000 C  
ATOM   3496  CG1 VAL B 219     -28.515  -9.202   3.061  1.00 25.56      I000 C  
ATOM   3497  CG2 VAL B 219     -29.072  -7.062   4.292  1.00 26.88      I000 C  
ATOM   3498  N   GLU B 220     -25.378  -9.892   4.063  1.00 26.44      I000 N  
ATOM   3499  CA  GLU B 220     -24.324 -10.702   3.456  1.00 25.38      I000 C  
ATOM   3500  C   GLU B 220     -24.971 -11.712   2.539  1.00 25.40      I000 C  
ATOM   3501  O   GLU B 220     -25.974 -12.342   2.910  1.00 24.08      I000 O  
ATOM   3502  CB  GLU B 220     -23.530 -11.418   4.522  1.00 25.31      I000 C  
ATOM   3503  CG  GLU B 220     -22.410 -12.315   3.996  1.00 24.33      I000 C  
ATOM   3504  CD  GLU B 220     -21.499 -12.723   5.110  1.00 24.03      I000 C  
ATOM   3505  OE1 GLU B 220     -21.977 -13.463   6.010  1.00 26.66      I000 O  
ATOM   3506  OE2 GLU B 220     -20.323 -12.287   5.125  1.00 24.69      I000 O1-
ATOM   3507  N   ILE B 221     -24.417 -11.847   1.333  1.00 25.14      I000 N  
ATOM   3508  CA  ILE B 221     -24.870 -12.845   0.378  1.00 24.91      I000 C  
ATOM   3509  C   ILE B 221     -23.705 -13.820   0.096  1.00 25.29      I000 C  
ATOM   3510  O   ILE B 221     -22.563 -13.383  -0.131  1.00 23.85      I000 O  
ATOM   3511  CB  ILE B 221     -25.314 -12.203  -0.934  1.00 25.34      I000 C  
ATOM   3512  CG1 ILE B 221     -26.487 -11.203  -0.711  1.00 26.96      I000 C  
ATOM   3513  CG2 ILE B 221     -25.684 -13.287  -1.981  1.00 23.34      I000 C  
ATOM   3514  CD1 ILE B 221     -27.774 -11.803  -0.287  1.00 26.38      I000 C  
ATOM   3515  N   VAL B 222     -24.009 -15.126   0.129  1.00 24.66      I000 N  
ATOM   3516  CA  VAL B 222     -23.085 -16.174  -0.289  1.00 24.59      I000 C  
ATOM   3517  C   VAL B 222     -23.686 -16.713  -1.569  1.00 25.10      I000 C  
ATOM   3518  O   VAL B 222     -24.863 -17.118  -1.582  1.00 25.80      I000 O  
ATOM   3519  CB  VAL B 222     -22.986 -17.310   0.738  1.00 25.08      I000 C  
ATOM   3520  CG1 VAL B 222     -21.898 -18.342   0.320  1.00 22.51      I000 C  
ATOM   3521  CG2 VAL B 222     -22.691 -16.736   2.077  1.00 25.19      I000 C  
ATOM   3522  N   MET B 223     -22.927 -16.664  -2.656  1.00 24.05      I000 N  
ATOM   3523  CA  MET B 223     -23.471 -16.975  -3.967  1.00 24.05      I000 C  
ATOM   3524  C   MET B 223     -22.694 -18.158  -4.552  1.00 23.60      I000 C  
ATOM   3525  O   MET B 223     -21.466 -18.083  -4.766  1.00 23.22      I000 O  
ATOM   3526  CB  MET B 223     -23.388 -15.736  -4.863  1.00 24.49      I000 C  
ATOM   3527  CG  MET B 223     -24.340 -15.720  -6.016  1.00 26.25      I000 C  
ATOM   3528  SD  MET B 223     -23.829 -16.814  -7.368  1.00 27.30      I000 S  
ATOM   3529  CE  MET B 223     -25.351 -17.671  -7.736  1.00 25.19      I000 C  
ATOM   3530  N   ILE B 224     -23.395 -19.263  -4.745  1.00 23.07      I000 N  
ATOM   3531  CA  ILE B 224     -22.781 -20.517  -5.158  1.00 23.00      I000 C  
ATOM   3532  C   ILE B 224     -23.459 -20.971  -6.419  1.00 22.95      I000 C  
ATOM   3533  O   ILE B 224     -24.651 -20.764  -6.585  1.00 22.43      I000 O  
ATOM   3534  CB  ILE B 224     -22.942 -21.606  -4.062  1.00 23.58      I000 C  
ATOM   3535  CG1 ILE B 224     -22.253 -21.188  -2.761  1.00 24.68      I000 C  
ATOM   3536  CG2 ILE B 224     -22.402 -22.964  -4.519  1.00 21.83      I000 C  
ATOM   3537  CD1 ILE B 224     -22.801 -21.919  -1.529  1.00 24.30      I000 C  
ATOM   3538  N   THR B 225     -22.701 -21.592  -7.320  1.00 23.54      I000 N  
ATOM   3539  CA  THR B 225     -23.280 -22.168  -8.547  1.00 23.53      I000 C  
ATOM   3540  C   THR B 225     -22.950 -23.656  -8.647  1.00 23.17      I000 C  
ATOM   3541  O   THR B 225     -21.881 -24.084  -8.208  1.00 22.79      I000 O  
ATOM   3542  CB  THR B 225     -22.750 -21.392  -9.767  1.00 24.09      I000 C  
ATOM   3543  CG2 THR B 225     -23.235 -21.997 -11.101  1.00 22.71      I000 C  
ATOM   3544  OG1 THR B 225     -23.180 -20.022  -9.643  1.00 25.82      I000 O  
ATOM   3545  N   HIS B 226     -23.882 -24.434  -9.187  1.00 23.10      I000 N  
ATOM   3546  CA  HIS B 226     -23.686 -25.865  -9.384  1.00 23.87      I000 C  
ATOM   3547  C   HIS B 226     -24.324 -26.345 -10.662  1.00 23.89      I000 C  
ATOM   3548  O   HIS B 226     -25.248 -25.730 -11.154  1.00 24.84      I000 O  
ATOM   3549  CB  HIS B 226     -24.336 -26.679  -8.246  1.00 23.71      I000 C  
ATOM   3550  CG  HIS B 226     -23.459 -26.873  -7.062  1.00 22.93      I000 C  
ATOM   3551  CD2 HIS B 226     -23.638 -26.525  -5.765  1.00 21.88      I000 C  
ATOM   3552  ND1 HIS B 226     -22.248 -27.540  -7.127  1.00 23.56      I000 N  
ATOM   3553  CE1 HIS B 226     -21.720 -27.581  -5.913  1.00 25.40      I000 C  
ATOM   3554  NE2 HIS B 226     -22.534 -26.950  -5.073  1.00 23.21      I000 N  
ATOM   3555  N   GLY B 227     -23.861 -27.498 -11.137  1.00 24.72      I000 N  
ATOM   3556  CA  GLY B 227     -24.527 -28.234 -12.200  1.00 24.87      I000 C  
ATOM   3557  C   GLY B 227     -23.831 -28.186 -13.551  1.00 24.53      I000 C  
ATOM   3558  O   GLY B 227     -22.652 -28.485 -13.657  1.00 24.71      I000 O  
ATOM   3559  N   GLU B 228     -24.584 -27.795 -14.568  1.00 24.93      I000 N  
ATOM   3560  CA  GLU B 228     -24.193 -27.878 -15.955  1.00 25.50      I000 C  
ATOM   3561  C   GLU B 228     -23.975 -26.485 -16.587  1.00 26.21      I000 C  
ATOM   3562  O   GLU B 228     -23.198 -26.374 -17.530  1.00 25.95      I000 O  
ATOM   3563  CB AGLU B 228     -25.250 -28.634 -16.768  0.50 25.40      I000 C  
ATOM   3564  CB BGLU B 228     -25.268 -28.654 -16.725  0.50 25.78      I000 C  
ATOM   3565  CG AGLU B 228     -25.662 -30.012 -16.232  0.50 25.65      I000 C  
ATOM   3566  CG BGLU B 228     -24.978 -28.922 -18.213  0.50 27.63      I000 C  
ATOM   3567  CD AGLU B 228     -24.523 -31.045 -16.190  0.50 26.38      I000 C  
ATOM   3568  CD BGLU B 228     -23.790 -29.849 -18.451  0.50 29.85      I000 C  
ATOM   3569  OE1AGLU B 228     -23.434 -30.742 -16.710  0.50 26.63      I000 O  
ATOM   3570  OE1BGLU B 228     -23.531 -30.700 -17.592  0.50 28.29      I000 O  
ATOM   3571  OE2AGLU B 228     -24.730 -32.161 -15.646  0.50 25.19      I000 O1-
ATOM   3572  OE2BGLU B 228     -23.128 -29.732 -19.512  0.50 32.88      I000 O1-
ATOM   3573  N   TYR B 229     -24.598 -25.422 -16.058  1.00 25.77      I000 N  
ATOM   3574  CA  TYR B 229     -24.671 -24.161 -16.803  1.00 26.50      I000 C  
ATOM   3575  C   TYR B 229     -23.845 -23.045 -16.212  1.00 25.25      I000 C  
ATOM   3576  O   TYR B 229     -23.626 -23.003 -14.992  1.00 25.56      I000 O  
ATOM   3577  CB  TYR B 229     -26.131 -23.692 -16.918  1.00 27.74      I000 C  
ATOM   3578  CG  TYR B 229     -27.047 -24.752 -17.443  1.00 32.66      I000 C  
ATOM   3579  CD1 TYR B 229     -26.892 -25.245 -18.735  1.00 43.54      I000 C  
ATOM   3580  CD2 TYR B 229     -28.001 -25.332 -16.645  1.00 36.89      I000 C  
ATOM   3581  CE1 TYR B 229     -27.724 -26.270 -19.225  1.00 46.17      I000 C  
ATOM   3582  CE2 TYR B 229     -28.863 -26.324 -17.128  1.00 39.10      I000 C  
ATOM   3583  CZ  TYR B 229     -28.722 -26.783 -18.402  1.00 44.66      I000 C  
ATOM   3584  OH  TYR B 229     -29.536 -27.780 -18.875  1.00 49.21      I000 O  
ATOM   3585  N   TYR B 230     -23.397 -22.135 -17.081  1.00 23.67      I000 N  
ATOM   3586  CA  TYR B 230     -22.859 -20.854 -16.641  1.00 23.48      I000 C  
ATOM   3587  C   TYR B 230     -24.054 -19.939 -16.402  1.00 23.18      I000 C  
ATOM   3588  O   TYR B 230     -25.118 -20.113 -17.017  1.00 22.89      I000 O  
ATOM   3589  CB  TYR B 230     -21.875 -20.241 -17.672  1.00 23.49      I000 C  
ATOM   3590  CG  TYR B 230     -22.569 -19.399 -18.681  1.00 23.97      I000 C  
ATOM   3591  CD1 TYR B 230     -22.860 -18.080 -18.410  1.00 25.66      I000 C  
ATOM   3592  CD2 TYR B 230     -23.007 -19.939 -19.896  1.00 26.59      I000 C  
ATOM   3593  CE1 TYR B 230     -23.546 -17.299 -19.314  1.00 28.26      I000 C  
ATOM   3594  CE2 TYR B 230     -23.707 -19.163 -20.812  1.00 25.86      I000 C  
ATOM   3595  CZ  TYR B 230     -23.985 -17.842 -20.502  1.00 27.35      I000 C  
ATOM   3596  OH  TYR B 230     -24.696 -17.028 -21.372  1.00 27.33      I000 O  
ATOM   3597  N   HIS B 231     -23.865 -18.955 -15.530  1.00 23.12      I000 N  
ATOM   3598  CA  HIS B 231     -24.892 -17.961 -15.210  1.00 23.12      I000 C  
ATOM   3599  C   HIS B 231     -24.232 -16.598 -14.993  1.00 22.95      I000 C  
ATOM   3600  O   HIS B 231     -23.004 -16.509 -14.888  1.00 22.87      I000 O  
ATOM   3601  CB  HIS B 231     -25.631 -18.320 -13.903  1.00 23.23      I000 C  
ATOM   3602  CG  HIS B 231     -26.296 -19.666 -13.915  1.00 22.70      I000 C  
ATOM   3603  CD2 HIS B 231     -25.913 -20.856 -13.395  1.00 21.68      I000 C  
ATOM   3604  ND1 HIS B 231     -27.535 -19.876 -14.480  1.00 24.38      I000 N  
ATOM   3605  CE1 HIS B 231     -27.861 -21.153 -14.355  1.00 23.96      I000 C  
ATOM   3606  NE2 HIS B 231     -26.890 -21.770 -13.694  1.00 23.60      I000 N  
ATOM   3607  N   THR B 232     -25.060 -15.552 -14.942  1.00 22.55      I000 N  
ATOM   3608  CA  THR B 232     -24.636 -14.240 -14.502  1.00 22.72      I000 C  
ATOM   3609  C   THR B 232     -25.560 -13.763 -13.388  1.00 23.50      I000 C  
ATOM   3610  O   THR B 232     -26.748 -13.509 -13.605  1.00 23.90      I000 O  
ATOM   3611  CB  THR B 232     -24.594 -13.204 -15.665  1.00 23.15      I000 C  
ATOM   3612  CG2 THR B 232     -23.347 -13.489 -16.619  1.00 20.89      I000 C  
ATOM   3613  OG1 THR B 232     -25.813 -13.256 -16.415  1.00 22.01      I000 O  
ATOM   3614  N   PHE B 233     -25.003 -13.650 -12.188  1.00 23.90      I000 N  
ATOM   3615  CA  PHE B 233     -25.738 -13.152 -11.044  1.00 24.16      I000 C  
ATOM   3616  C   PHE B 233     -25.796 -11.628 -11.063  1.00 24.87      I000 C  
ATOM   3617  O   PHE B 233     -24.758 -10.957 -11.097  1.00 25.33      I000 O  
ATOM   3618  CB  PHE B 233     -25.067 -13.626  -9.768  1.00 23.99      I000 C  
ATOM   3619  CG  PHE B 233     -25.674 -13.070  -8.530  1.00 24.46      I000 C  
ATOM   3620  CD1 PHE B 233     -26.809 -13.665  -7.965  1.00 27.14      I000 C  
ATOM   3621  CD2 PHE B 233     -25.124 -11.945  -7.911  1.00 25.76      I000 C  
ATOM   3622  CE1 PHE B 233     -27.372 -13.153  -6.795  1.00 25.21      I000 C  
ATOM   3623  CE2 PHE B 233     -25.692 -11.424  -6.743  1.00 25.22      I000 C  
ATOM   3624  CZ  PHE B 233     -26.811 -12.023  -6.194  1.00 24.66      I000 C  
ATOM   3625  N   HIS B 234     -27.008 -11.085 -10.991  1.00 24.72      I000 N  
ATOM   3626  CA  HIS B 234     -27.214  -9.639 -10.983  1.00 24.52      I000 C  
ATOM   3627  C   HIS B 234     -28.151  -9.210  -9.861  1.00 24.74      I000 C  
ATOM   3628  O   HIS B 234     -29.185  -9.856  -9.677  1.00 24.91      I000 O  
ATOM   3629  CB  HIS B 234     -27.835  -9.231 -12.320  1.00 23.24      I000 C  
ATOM   3630  CG  HIS B 234     -28.172  -7.787 -12.400  1.00 24.01      I000 C  
ATOM   3631  CD2 HIS B 234     -29.310  -7.151 -12.771  1.00 25.14      I000 C  
ATOM   3632  ND1 HIS B 234     -27.271  -6.800 -12.069  1.00 26.63      I000 N  
ATOM   3633  CE1 HIS B 234     -27.845  -5.620 -12.214  1.00 26.72      I000 C  
ATOM   3634  NE2 HIS B 234     -29.073  -5.804 -12.657  1.00 24.96      I000 N  
ATOM   3635  N   MET B 235     -27.805  -8.143  -9.129  1.00 24.98      I000 N  
ATOM   3636  CA  MET B 235     -28.735  -7.516  -8.163  1.00 26.86      I000 C  
ATOM   3637  C   MET B 235     -29.066  -6.075  -8.569  1.00 26.06      I000 C  
ATOM   3638  O   MET B 235     -28.144  -5.268  -8.779  1.00 26.18      I000 O  
ATOM   3639  CB  MET B 235     -28.126  -7.381  -6.767  1.00 27.20      I000 C  
ATOM   3640  CG  MET B 235     -27.891  -8.613  -6.003  1.00 32.23      I000 C  
ATOM   3641  SD  MET B 235     -27.610  -8.205  -4.240  0.88 36.31      I000 S  
ATOM   3642  CE  MET B 235     -29.243  -7.866  -3.643  1.00 38.70      I000 C  
ATOM   3643  N   HIS B 236     -30.349  -5.744  -8.635  1.00 24.98      I000 N  
ATOM   3644  CA  HIS B 236     -30.793  -4.352  -8.807  1.00 24.60      I000 C  
ATOM   3645  C   HIS B 236     -30.500  -3.536  -7.554  1.00 24.75      I000 C  
ATOM   3646  O   HIS B 236     -30.630  -4.030  -6.407  1.00 25.17      I000 O  
ATOM   3647  CB  HIS B 236     -32.292  -4.275  -9.098  1.00 25.33      I000 C  
ATOM   3648  CG  HIS B 236     -32.703  -4.807 -10.438  1.00 24.94      I000 C  
ATOM   3649  CD2 HIS B 236     -32.196  -5.801 -11.213  1.00 25.96      I000 C  
ATOM   3650  ND1 HIS B 236     -33.791  -4.312 -11.122  1.00 26.42      I000 N  
ATOM   3651  CE1 HIS B 236     -33.935  -4.963 -12.267  1.00 24.82      I000 C  
ATOM   3652  NE2 HIS B 236     -32.966  -5.865 -12.359  1.00 23.96      I000 N  
ATOM   3653  N   GLY B 237     -30.045  -2.294  -7.748  1.00 24.56      I000 N  
ATOM   3654  CA  GLY B 237     -29.977  -1.336  -6.634  1.00 24.66      I000 C  
ATOM   3655  C   GLY B 237     -28.786  -1.413  -5.726  1.00 25.33      I000 C  
ATOM   3656  O   GLY B 237     -28.632  -0.558  -4.850  1.00 25.37      I000 O  
ATOM   3657  N   HIS B 238     -27.952  -2.447  -5.900  1.00 25.37      I000 N  
ATOM   3658  CA  HIS B 238     -26.852  -2.699  -4.992  1.00 25.96      I000 C  
ATOM   3659  C   HIS B 238     -25.593  -3.170  -5.745  1.00 26.08      I000 C  
ATOM   3660  O   HIS B 238     -25.704  -3.714  -6.827  1.00 29.25      I000 O  
ATOM   3661  CB  HIS B 238     -27.294  -3.722  -3.947  1.00 26.08      I000 C  
ATOM   3662  CG  HIS B 238     -28.521  -3.307  -3.210  1.00 25.25      I000 C  
ATOM   3663  CD2 HIS B 238     -28.678  -2.727  -2.003  1.00 26.15      I000 C  
ATOM   3664  ND1 HIS B 238     -29.781  -3.439  -3.744  1.00 24.90      I000 N  
ATOM   3665  CE1 HIS B 238     -30.661  -2.955  -2.888  1.00 26.97      I000 C  
ATOM   3666  NE2 HIS B 238     -30.017  -2.516  -1.824  1.00 23.70      I000 N  
ATOM   3667  N   ARG B 239     -24.413  -2.893  -5.206  1.00 24.55      I000 N  
ATOM   3668  CA  ARG B 239     -23.172  -3.205  -5.899  1.00 24.58      I000 C  
ATOM   3669  C   ARG B 239     -22.197  -3.692  -4.872  1.00 24.24      I000 C  
ATOM   3670  O   ARG B 239     -22.407  -3.480  -3.684  1.00 24.29      I000 O  
ATOM   3671  CB AARG B 239     -22.651  -1.991  -6.691  0.50 23.89      I000 C  
ATOM   3672  CB BARG B 239     -22.545  -1.963  -6.524  0.50 24.60      I000 C  
ATOM   3673  CG AARG B 239     -22.229  -0.807  -5.869  0.50 21.40      I000 C  
ATOM   3674  CG BARG B 239     -23.323  -1.421  -7.634  0.50 25.49      I000 C  
ATOM   3675  CD AARG B 239     -22.504   0.521  -6.588  0.50 20.12      I000 C  
ATOM   3676  CD BARG B 239     -24.440  -0.566  -7.092  0.50 26.09      I000 C  
ATOM   3677  NE AARG B 239     -23.943   0.631  -6.826  0.50 19.10      I000 N  
ATOM   3678  NE BARG B 239     -25.523  -0.644  -8.028  0.50 24.58      I000 N  
ATOM   3679  CZ AARG B 239     -24.857   0.666  -5.864  0.50 16.12      I000 C  
ATOM   3680  CZ BARG B 239     -26.567   0.145  -8.023  0.50 17.79      I000 C  
ATOM   3681  NH1AARG B 239     -24.499   0.678  -4.582  0.50 12.79      I000 N1+
ATOM   3682  NH1BARG B 239     -27.439  -0.031  -8.941  0.50 11.89      I000 N1+
ATOM   3683  NH2AARG B 239     -26.135   0.696  -6.193  0.50 18.14      I000 N  
ATOM   3684  NH2BARG B 239     -26.715   1.080  -7.100  0.50 21.89      I000 N  
ATOM   3685  N   TRP B 240     -21.139  -4.326  -5.338  1.00 23.61      I000 N  
ATOM   3686  CA  TRP B 240     -20.116  -4.828  -4.425  1.00 24.56      I000 C  
ATOM   3687  C   TRP B 240     -18.751  -4.886  -5.134  1.00 24.40      I000 C  
ATOM   3688  O   TRP B 240     -18.654  -4.696  -6.345  1.00 24.77      I000 O  
ATOM   3689  CB  TRP B 240     -20.574  -6.203  -3.843  1.00 24.45      I000 C  
ATOM   3690  CG  TRP B 240     -20.621  -7.280  -4.857  1.00 22.73      I000 C  
ATOM   3691  CD1 TRP B 240     -19.645  -8.166  -5.124  1.00 24.15      I000 C  
ATOM   3692  CD2 TRP B 240     -21.707  -7.602  -5.730  1.00 22.74      I000 C  
ATOM   3693  CE2 TRP B 240     -21.305  -8.675  -6.516  1.00 23.19      I000 C  
ATOM   3694  CE3 TRP B 240     -22.983  -7.082  -5.918  1.00 23.57      I000 C  
ATOM   3695  NE1 TRP B 240     -20.035  -9.015  -6.128  1.00 24.60      I000 N  
ATOM   3696  CZ2 TRP B 240     -22.116  -9.227  -7.487  1.00 23.00      I000 C  
ATOM   3697  CZ3 TRP B 240     -23.782  -7.637  -6.874  1.00 23.77      I000 C  
ATOM   3698  CH2 TRP B 240     -23.343  -8.691  -7.655  1.00 24.33      I000 C  
ATOM   3699  N   ALA B 241     -17.698  -5.108  -4.367  1.00 24.90      I000 N  
ATOM   3700  CA  ALA B 241     -16.350  -5.197  -4.901  1.00 24.62      I000 C  
ATOM   3701  C   ALA B 241     -16.055  -6.655  -5.289  1.00 25.61      I000 C  
ATOM   3702  O   ALA B 241     -16.343  -7.566  -4.521  1.00 25.61      I000 O  
ATOM   3703  CB  ALA B 241     -15.370  -4.712  -3.856  1.00 23.93      I000 C  
ATOM   3704  N   ASP B 242     -15.452  -6.876  -6.457  1.00 25.63      I000 N  
ATOM   3705  CA  ASP B 242     -15.068  -8.213  -6.869  1.00 25.79      I000 C  
ATOM   3706  C   ASP B 242     -13.747  -8.647  -6.199  1.00 25.82      I000 C  
ATOM   3707  O   ASP B 242     -12.744  -8.802  -6.853  1.00 26.09      I000 O  
ATOM   3708  CB  ASP B 242     -14.947  -8.279  -8.393  1.00 26.04      I000 C  
ATOM   3709  CG  ASP B 242     -14.995  -9.721  -8.937  1.00 26.75      I000 C  
ATOM   3710  OD1 ASP B 242     -14.577  -9.886 -10.099  1.00 24.98      I000 O  
ATOM   3711  OD2 ASP B 242     -15.488 -10.665  -8.252  1.00 25.65      I000 O1-
ATOM   3712  N   ASN B 243     -13.769  -8.893  -4.891  1.00 25.49      I000 N  
ATOM   3713  CA  ASN B 243     -12.574  -9.335  -4.196  1.00 25.04      I000 C  
ATOM   3714  C   ASN B 243     -12.977 -10.316  -3.085  1.00 25.12      I000 C  
ATOM   3715  O   ASN B 243     -14.098 -10.809  -3.077  1.00 25.33      I000 O  
ATOM   3716  CB  ASN B 243     -11.810  -8.114  -3.705  1.00 24.70      I000 C  
ATOM   3717  CG  ASN B 243     -12.580  -7.313  -2.652  1.00 25.61      I000 C  
ATOM   3718  ND2 ASN B 243     -12.000  -6.186  -2.217  1.00 22.90      I000 N  
ATOM   3719  OD1 ASN B 243     -13.663  -7.718  -2.215  1.00 24.55      I000 O  
ATOM   3720  N   ARG B 244     -12.093 -10.613  -2.156  1.00 25.07      I000 N  
ATOM   3721  CA  ARG B 244     -12.400 -11.652  -1.204  1.00 25.26      I000 C  
ATOM   3722  C   ARG B 244     -13.695 -11.394  -0.437  1.00 25.08      I000 C  
ATOM   3723  O   ARG B 244     -14.554 -12.270  -0.386  1.00 24.90      I000 O  
ATOM   3724  CB  ARG B 244     -11.281 -11.856  -0.201  1.00 25.52      I000 C  
ATOM   3725  CG  ARG B 244     -11.696 -12.930   0.831  1.00 26.38      I000 C  
ATOM   3726  CD  ARG B 244     -10.650 -13.206   1.860  1.00 27.10      I000 C  
ATOM   3727  NE  ARG B 244     -10.339 -12.118   2.785  1.00 26.83      I000 N  
ATOM   3728  CZ  ARG B 244     -10.967 -11.863   3.937  1.00 26.96      I000 C  
ATOM   3729  NH1 ARG B 244     -12.037 -12.540   4.300  1.00 26.34      I000 N1+
ATOM   3730  NH2 ARG B 244     -10.529 -10.888   4.726  1.00 27.10      I000 N  
ATOM   3731  N   THR B 245     -13.786 -10.227   0.191  1.00 24.72      I000 N  
ATOM   3732  CA  THR B 245     -14.887  -9.882   1.090  1.00 24.91      I000 C  
ATOM   3733  C   THR B 245     -16.034  -9.173   0.413  1.00 25.07      I000 C  
ATOM   3734  O   THR B 245     -17.083  -8.991   1.001  1.00 25.13      I000 O  
ATOM   3735  CB  THR B 245     -14.426  -8.935   2.181  1.00 25.14      I000 C  
ATOM   3736  CG2 THR B 245     -13.250  -9.516   3.011  1.00 24.84      I000 C  
ATOM   3737  OG1 THR B 245     -13.993  -7.725   1.560  1.00 25.57      I000 O  
ATOM   3738  N   GLY B 246     -15.857  -8.752  -0.826  1.00 25.54      I000 N  
ATOM   3739  CA  GLY B 246     -16.890  -7.967  -1.487  1.00 25.85      I000 C  
ATOM   3740  C   GLY B 246     -16.879  -6.501  -1.072  1.00 26.37      I000 C  
ATOM   3741  O   GLY B 246     -17.744  -5.744  -1.499  1.00 26.19      I000 O  
ATOM   3742  N   ILE B 247     -15.896  -6.119  -0.253  1.00 27.07      I000 N  
ATOM   3743  CA  ILE B 247     -15.774  -4.783   0.297  1.00 28.49      I000 C  
ATOM   3744  C   ILE B 247     -14.388  -4.254  -0.072  1.00 28.87      I000 C  
ATOM   3745  O   ILE B 247     -13.402  -4.948   0.086  1.00 28.46      I000 O  
ATOM   3746  CB  ILE B 247     -15.872  -4.800   1.837  1.00 29.03      I000 C  
ATOM   3747  CG1 ILE B 247     -17.209  -5.359   2.314  1.00 30.62      I000 C  
ATOM   3748  CG2 ILE B 247     -15.692  -3.379   2.449  1.00 29.81      I000 C  
ATOM   3749  CD1 ILE B 247     -17.180  -5.676   3.864  1.00 26.79      I000 C  
ATOM   3750  N   LEU B 248     -14.301  -3.045  -0.599  1.00 29.86      I000 N  
ATOM   3751  CA  LEU B 248     -12.986  -2.502  -0.912  1.00 30.50      I000 C  
ATOM   3752  C   LEU B 248     -12.259  -2.217   0.381  1.00 31.80      I000 C  
ATOM   3753  O   LEU B 248     -12.878  -1.783   1.351  1.00 31.81      I000 O  
ATOM   3754  CB  LEU B 248     -13.089  -1.233  -1.733  1.00 30.21      I000 C  
ATOM   3755  CG  LEU B 248     -13.656  -1.367  -3.152  1.00 30.45      I000 C  
ATOM   3756  CD1 LEU B 248     -13.835   0.021  -3.735  1.00 24.34      I000 C  
ATOM   3757  CD2 LEU B 248     -12.765  -2.257  -4.030  1.00 27.07      I000 C  
ATOM   3758  N   THR B 249     -10.949  -2.456   0.395  1.00 32.94      I000 N  
ATOM   3759  CA  THR B 249     -10.149  -2.195   1.595  1.00 34.92      I000 C  
ATOM   3760  C   THR B 249      -9.987  -0.697   1.861  1.00 35.50      I000 C  
ATOM   3761  O   THR B 249      -9.709  -0.311   2.983  1.00 37.08      I000 O  
ATOM   3762  CB  THR B 249      -8.716  -2.825   1.485  1.00 35.85      I000 C  
ATOM   3763  CG2 THR B 249      -8.809  -4.353   1.118  1.00 35.63      I000 C  
ATOM   3764  OG1 THR B 249      -7.947  -2.131   0.475  1.00 35.08      I000 O  
ATOM   3765  N   GLY B 250     -10.158   0.132   0.831  1.00 35.01      I000 N  
ATOM   3766  CA  GLY B 250      -9.974   1.575   0.937  1.00 34.33      I000 C  
ATOM   3767  C   GLY B 250      -9.674   2.159  -0.431  1.00 34.32      I000 C  
ATOM   3768  O   GLY B 250      -9.864   1.496  -1.449  1.00 32.99      I000 O  
ATOM   3769  N   PRO B 251      -9.157   3.393  -0.467  1.00 34.97      I000 N  
ATOM   3770  CA  PRO B 251      -8.948   4.071  -1.744  1.00 35.16      I000 C  
ATOM   3771  C   PRO B 251      -7.896   3.438  -2.645  1.00 35.91      I000 C  
ATOM   3772  O   PRO B 251      -7.865   3.739  -3.837  1.00 37.33      I000 O  
ATOM   3773  CB  PRO B 251      -8.542   5.503  -1.334  1.00 35.43      I000 C  
ATOM   3774  CG  PRO B 251      -8.019   5.392   0.073  1.00 35.37      I000 C  
ATOM   3775  CD  PRO B 251      -8.745   4.213   0.691  1.00 35.74      I000 C  
ATOM   3776  N   ASP B 252      -7.040   2.582  -2.111  1.00 35.90      I000 N  
ATOM   3777  CA  ASP B 252      -5.994   1.968  -2.927  1.00 36.56      I000 C  
ATOM   3778  C   ASP B 252      -6.374   0.580  -3.471  1.00 35.05      I000 C  
ATOM   3779  O   ASP B 252      -5.526  -0.084  -4.083  1.00 35.36      I000 O  
ATOM   3780  CB  ASP B 252      -4.687   1.848  -2.108  1.00 37.58      I000 C  
ATOM   3781  CG  ASP B 252      -4.236   3.191  -1.537  1.00 42.09      I000 C  
ATOM   3782  OD1 ASP B 252      -4.223   4.188  -2.295  1.00 47.39      I000 O  
ATOM   3783  OD2 ASP B 252      -3.966   3.257  -0.314  1.00 49.77      I000 O1-
ATOM   3784  N   ASP B 253      -7.600   0.117  -3.195  1.00 31.92      I000 N  
ATOM   3785  CA  ASP B 253      -8.049  -1.180  -3.682  1.00 29.84      I000 C  
ATOM   3786  C   ASP B 253      -8.623  -0.960  -5.099  1.00 27.99      I000 C  
ATOM   3787  O   ASP B 253      -9.659  -0.332  -5.269  1.00 26.52      I000 O  
ATOM   3788  CB  ASP B 253      -9.075  -1.791  -2.729  1.00 29.03      I000 C  
ATOM   3789  CG  ASP B 253      -9.518  -3.189  -3.136  1.00 30.10      I000 C  
ATOM   3790  OD1 ASP B 253      -9.332  -3.614  -4.323  1.00 27.90      I000 O  
ATOM   3791  OD2 ASP B 253     -10.114  -3.846  -2.249  1.00 28.62      I000 O1-
ATOM   3792  N   PRO B 254      -7.937  -1.487  -6.118  1.00 26.85      I000 N  
ATOM   3793  CA  PRO B 254      -8.356  -1.255  -7.493  1.00 25.76      I000 C  
ATOM   3794  C   PRO B 254      -9.409  -2.261  -7.994  1.00 25.20      I000 C  
ATOM   3795  O   PRO B 254      -9.724  -2.255  -9.178  1.00 24.80      I000 O  
ATOM   3796  CB  PRO B 254      -7.048  -1.441  -8.272  1.00 26.05      I000 C  
ATOM   3797  CG  PRO B 254      -6.372  -2.580  -7.537  1.00 26.20      I000 C  
ATOM   3798  CD  PRO B 254      -6.707  -2.320  -6.051  1.00 26.77      I000 C  
ATOM   3799  N   SER B 255      -9.937  -3.117  -7.119  1.00 24.65      I000 N  
ATOM   3800  CA  SER B 255     -10.885  -4.150  -7.546  1.00 24.85      I000 C  
ATOM   3801  C   SER B 255     -12.088  -3.512  -8.243  1.00 25.13      I000 C  
ATOM   3802  O   SER B 255     -12.552  -2.452  -7.820  1.00 26.29      I000 O  
ATOM   3803  CB  SER B 255     -11.395  -4.985  -6.356  1.00 24.19      I000 C  
ATOM   3804  OG  SER B 255     -10.347  -5.556  -5.571  1.00 23.95      I000 O  
ATOM   3805  N   ARG B 256     -12.590  -4.163  -9.283  1.00 24.27      I000 N  
ATOM   3806  CA  ARG B 256     -13.763  -3.696  -9.984  1.00 24.40      I000 C  
ATOM   3807  C   ARG B 256     -14.962  -3.728  -9.044  1.00 24.10      I000 C  
ATOM   3808  O   ARG B 256     -15.152  -4.708  -8.315  1.00 23.85      I000 O  
ATOM   3809  CB  ARG B 256     -14.059  -4.561 -11.222  1.00 23.71      I000 C  
ATOM   3810  CG  ARG B 256     -15.097  -3.917 -12.192  1.00 25.82      I000 C  
ATOM   3811  CD  ARG B 256     -15.391  -4.807 -13.433  1.00 25.09      I000 C  
ATOM   3812  NE  ARG B 256     -14.169  -4.934 -14.194  1.00 26.78      I000 N  
ATOM   3813  CZ  ARG B 256     -13.365  -5.985 -14.233  1.00 26.36      I000 C  
ATOM   3814  NH1 ARG B 256     -13.668  -7.117 -13.644  1.00 29.24      I000 N1+
ATOM   3815  NH2 ARG B 256     -12.255  -5.909 -14.944  1.00 29.73      I000 N  
ATOM   3816  N   VAL B 257     -15.765  -2.661  -9.094  1.00 23.85      I000 N  
ATOM   3817  CA  VAL B 257     -17.072  -2.582  -8.418  1.00 22.79      I000 C  
ATOM   3818  C   VAL B 257     -18.121  -2.962  -9.441  1.00 22.62      I000 C  
ATOM   3819  O   VAL B 257     -18.150  -2.433 -10.551  1.00 23.27      I000 O  
ATOM   3820  CB  VAL B 257     -17.287  -1.181  -7.782  1.00 23.54      I000 C  
ATOM   3821  CG1 VAL B 257     -18.727  -0.994  -7.183  1.00 20.68      I000 C  
ATOM   3822  CG2 VAL B 257     -16.204  -0.961  -6.709  1.00 22.03      I000 C  
ATOM   3823  N   ILE B 258     -18.965  -3.931  -9.082  1.00 22.20      I000 N  
ATOM   3824  CA  ILE B 258     -19.812  -4.609 -10.040  1.00 21.26      I000 C  
ATOM   3825  C   ILE B 258     -21.194  -4.812  -9.466  1.00 22.33      I000 C  
ATOM   3826  O   ILE B 258     -21.376  -4.697  -8.263  1.00 23.65      I000 O  
ATOM   3827  CB  ILE B 258     -19.219  -6.006 -10.380  1.00 21.20      I000 C  
ATOM   3828  CG1 ILE B 258     -19.115  -6.903  -9.126  1.00 20.58      I000 C  
ATOM   3829  CG2 ILE B 258     -17.820  -5.857 -11.043  1.00 17.22      I000 C  
ATOM   3830  CD1 ILE B 258     -18.836  -8.416  -9.475  1.00 19.88      I000 C  
ATOM   3831  N   ASP B 259     -22.148  -5.146 -10.331  1.00 22.34      I000 N  
ATOM   3832  CA  ASP B 259     -23.428  -5.632  -9.916  1.00 22.54      I000 C  
ATOM   3833  C   ASP B 259     -23.865  -6.859 -10.699  1.00 22.33      I000 C  
ATOM   3834  O   ASP B 259     -25.037  -7.245 -10.623  1.00 22.43      I000 O  
ATOM   3835  CB  ASP B 259     -24.497  -4.543 -10.018  1.00 22.42      I000 C  
ATOM   3836  CG  ASP B 259     -24.818  -4.138 -11.436  1.00 24.52      I000 C  
ATOM   3837  OD1 ASP B 259     -24.311  -4.758 -12.447  1.00 22.18      I000 O  
ATOM   3838  OD2 ASP B 259     -25.626  -3.169 -11.522  1.00 23.08      I000 O1-
ATOM   3839  N   ASN B 260     -22.933  -7.453 -11.436  1.00 21.67      I000 N  
ATOM   3840  CA  ASN B 260     -23.209  -8.527 -12.377  1.00 22.38      I000 C  
ATOM   3841  C   ASN B 260     -21.928  -9.364 -12.463  1.00 22.77      I000 C  
ATOM   3842  O   ASN B 260     -20.844  -8.795 -12.616  1.00 21.76      I000 O  
ATOM   3843  CB  ASN B 260     -23.534  -7.936 -13.753  1.00 22.70      I000 C  
ATOM   3844  CG  ASN B 260     -24.313  -8.886 -14.648  1.00 24.21      I000 C  
ATOM   3845  ND2 ASN B 260     -23.603  -9.647 -15.494  1.00 22.63      I000 N  
ATOM   3846  OD1 ASN B 260     -25.542  -8.913 -14.604  1.00 25.70      I000 O  
ATOM   3847  N   LYS B 261     -22.041 -10.694 -12.380  1.00 23.02      I000 N  
ATOM   3848  CA  LYS B 261     -20.861 -11.553 -12.286  1.00 22.99      I000 C  
ATOM   3849  C   LYS B 261     -21.126 -12.925 -12.888  1.00 22.93      I000 C  
ATOM   3850  O   LYS B 261     -22.072 -13.599 -12.501  1.00 22.67      I000 O  
ATOM   3851  CB  LYS B 261     -20.429 -11.678 -10.819  1.00 23.45      I000 C  
ATOM   3852  CG  LYS B 261     -19.172 -12.514 -10.627  1.00 23.62      I000 C  
ATOM   3853  CD  LYS B 261     -18.672 -12.461  -9.211  1.00 24.74      I000 C  
ATOM   3854  CE  LYS B 261     -17.489 -13.411  -8.971  1.00 24.82      I000 C  
ATOM   3855  NZ  LYS B 261     -16.297 -13.054  -9.795  1.00 23.31      I000 N1+
ATOM   3856  N   ILE B 262     -20.302 -13.325 -13.861  1.00 22.63      I000 N  
ATOM   3857  CA  ILE B 262     -20.404 -14.650 -14.452  1.00 22.16      I000 C  
ATOM   3858  C   ILE B 262     -19.890 -15.699 -13.446  1.00 23.06      I000 C  
ATOM   3859  O   ILE B 262     -18.902 -15.476 -12.748  1.00 22.67      I000 O  
ATOM   3860  CB  ILE B 262     -19.647 -14.718 -15.800  1.00 22.09      I000 C  
ATOM   3861  CG1 ILE B 262     -20.102 -15.941 -16.589  1.00 22.78      I000 C  
ATOM   3862  CG2 ILE B 262     -18.104 -14.683 -15.604  1.00 19.04      I000 C  
ATOM   3863  CD1 ILE B 262     -19.406 -16.078 -17.990  1.00 22.65      I000 C  
ATOM   3864  N   THR B 263     -20.597 -16.816 -13.350  1.00 24.25      I000 N  
ATOM   3865  CA  THR B 263     -20.261 -17.917 -12.451  1.00 25.85      I000 C  
ATOM   3866  C   THR B 263     -20.497 -19.225 -13.170  1.00 25.41      I000 C  
ATOM   3867  O   THR B 263     -21.319 -19.296 -14.078  1.00 26.93      I000 O  
ATOM   3868  CB  THR B 263     -21.209 -17.953 -11.206  1.00 26.65      I000 C  
ATOM   3869  CG2 THR B 263     -21.228 -16.628 -10.534  1.00 28.04      I000 C  
ATOM   3870  OG1 THR B 263     -22.540 -18.216 -11.678  1.00 30.53      I000 O  
ATOM   3871  N   GLY B 264     -19.763 -20.261 -12.789  1.00 25.23      I000 N  
ATOM   3872  CA  GLY B 264     -20.029 -21.599 -13.304  1.00 24.71      I000 C  
ATOM   3873  C   GLY B 264     -20.007 -22.624 -12.190  1.00 24.42      I000 C  
ATOM   3874  O   GLY B 264     -19.806 -22.278 -11.031  1.00 24.19      I000 O  
ATOM   3875  N   PRO B 265     -20.230 -23.896 -12.534  1.00 23.71      I000 N  
ATOM   3876  CA  PRO B 265     -20.327 -24.930 -11.513  1.00 23.53      I000 C  
ATOM   3877  C   PRO B 265     -19.175 -24.944 -10.508  1.00 23.35      I000 C  
ATOM   3878  O   PRO B 265     -17.987 -25.000 -10.871  1.00 22.32      I000 O  
ATOM   3879  CB  PRO B 265     -20.375 -26.211 -12.324  1.00 23.55      I000 C  
ATOM   3880  CG  PRO B 265     -21.148 -25.778 -13.563  1.00 24.23      I000 C  
ATOM   3881  CD  PRO B 265     -20.566 -24.418 -13.868  1.00 23.78      I000 C  
ATOM   3882  N   ALA B 266     -19.595 -24.868  -9.246  1.00 22.97      I000 N  
ATOM   3883  CA  ALA B 266     -18.766 -24.901  -8.048  1.00 23.10      I000 C  
ATOM   3884  C   ALA B 266     -18.053 -23.585  -7.732  1.00 22.77      I000 C  
ATOM   3885  O   ALA B 266     -17.251 -23.497  -6.786  1.00 23.75      I000 O  
ATOM   3886  CB  ALA B 266     -17.833 -26.123  -8.021  1.00 22.03      I000 C  
ATOM   3887  N   ASP B 267     -18.394 -22.528  -8.452  1.00 22.94      I000 N  
ATOM   3888  CA  ASP B 267     -17.886 -21.215  -8.059  1.00 23.73      I000 C  
ATOM   3889  C   ASP B 267     -18.600 -20.768  -6.783  1.00 24.01      I000 C  
ATOM   3890  O   ASP B 267     -19.810 -21.017  -6.607  1.00 22.89      I000 O  
ATOM   3891  CB  ASP B 267     -18.119 -20.148  -9.133  1.00 23.77      I000 C  
ATOM   3892  CG  ASP B 267     -17.037 -20.125 -10.222  1.00 26.29      I000 C  
ATOM   3893  OD1 ASP B 267     -15.924 -20.665 -10.018  1.00 28.32      I000 O  
ATOM   3894  OD2 ASP B 267     -17.315 -19.517 -11.291  1.00 25.38      I000 O1-
ATOM   3895  N   SER B 268     -17.850 -20.073  -5.919  1.00 23.94      I000 N  
ATOM   3896  CA  SER B 268     -18.433 -19.399  -4.784  1.00 23.35      I000 C  
ATOM   3897  C   SER B 268     -17.789 -18.026  -4.588  1.00 23.73      I000 C  
ATOM   3898  O   SER B 268     -16.568 -17.834  -4.732  1.00 23.44      I000 O  
ATOM   3899  CB  SER B 268     -18.308 -20.252  -3.526  1.00 22.89      I000 C  
ATOM   3900  OG  SER B 268     -16.959 -20.536  -3.179  1.00 23.10      I000 O  
ATOM   3901  N   PHE B 269     -18.636 -17.061  -4.281  1.00 24.02      I000 N  
ATOM   3902  CA  PHE B 269     -18.175 -15.754  -3.824  1.00 23.63      I000 C  
ATOM   3903  C   PHE B 269     -19.183 -15.213  -2.839  1.00 23.70      I000 C  
ATOM   3904  O   PHE B 269     -20.266 -15.764  -2.668  1.00 23.60      I000 O  
ATOM   3905  CB  PHE B 269     -17.967 -14.804  -5.008  1.00 23.78      I000 C  
ATOM   3906  CG  PHE B 269     -19.231 -14.400  -5.731  1.00 22.25      I000 C  
ATOM   3907  CD1 PHE B 269     -19.855 -13.196  -5.447  1.00 23.39      I000 C  
ATOM   3908  CD2 PHE B 269     -19.748 -15.174  -6.737  1.00 23.08      I000 C  
ATOM   3909  CE1 PHE B 269     -21.038 -12.813  -6.112  1.00 22.57      I000 C  
ATOM   3910  CE2 PHE B 269     -20.924 -14.789  -7.429  1.00 22.97      I000 C  
ATOM   3911  CZ  PHE B 269     -21.553 -13.617  -7.106  1.00 22.74      I000 C  
ATOM   3912  N   GLY B 270     -18.831 -14.124  -2.192  1.00 23.89      I000 N  
ATOM   3913  CA  GLY B 270     -19.763 -13.498  -1.291  1.00 24.05      I000 C  
ATOM   3914  C   GLY B 270     -19.452 -12.040  -1.132  1.00 24.21      I000 C  
ATOM   3915  O   GLY B 270     -18.381 -11.579  -1.531  1.00 24.85      I000 O  
ATOM   3916  N   PHE B 271     -20.409 -11.312  -0.575  1.00 23.95      I000 N  
ATOM   3917  CA  PHE B 271     -20.255  -9.889  -0.352  1.00 24.17      I000 C  
ATOM   3918  C   PHE B 271     -21.244  -9.386   0.723  1.00 25.27      I000 C  
ATOM   3919  O   PHE B 271     -22.154 -10.105   1.126  1.00 24.53      I000 O  
ATOM   3920  CB  PHE B 271     -20.458  -9.139  -1.683  1.00 23.42      I000 C  
ATOM   3921  CG  PHE B 271     -21.783  -9.380  -2.326  1.00 22.68      I000 C  
ATOM   3922  CD1 PHE B 271     -22.863  -8.560  -2.049  1.00 24.59      I000 C  
ATOM   3923  CD2 PHE B 271     -21.965 -10.418  -3.213  1.00 22.73      I000 C  
ATOM   3924  CE1 PHE B 271     -24.075  -8.762  -2.658  1.00 22.81      I000 C  
ATOM   3925  CE2 PHE B 271     -23.175 -10.634  -3.803  1.00 23.12      I000 C  
ATOM   3926  CZ  PHE B 271     -24.239  -9.802  -3.529  1.00 24.44      I000 C  
ATOM   3927  N   GLN B 272     -21.031  -8.149   1.186  1.00 25.93      I000 N  
ATOM   3928  CA  GLN B 272     -21.963  -7.482   2.076  1.00 25.90      I000 C  
ATOM   3929  C   GLN B 272     -22.390  -6.182   1.421  1.00 26.56      I000 C  
ATOM   3930  O   GLN B 272     -21.594  -5.514   0.804  1.00 26.68      I000 O  
ATOM   3931  CB  GLN B 272     -21.332  -7.220   3.440  1.00 25.64      I000 C  
ATOM   3932  CG  GLN B 272     -20.970  -8.515   4.162  1.00 25.71      I000 C  
ATOM   3933  CD  GLN B 272     -20.394  -8.312   5.533  1.00 26.85      I000 C  
ATOM   3934  NE2 GLN B 272     -20.013  -9.412   6.193  1.00 26.38      I000 N  
ATOM   3935  OE1 GLN B 272     -20.293  -7.186   6.011  1.00 27.15      I000 O  
ATOM   3936  N   ILE B 273     -23.669  -5.855   1.541  1.00 26.82      I000 N  
ATOM   3937  CA  ILE B 273     -24.202  -4.591   1.073  1.00 27.58      I000 C  
ATOM   3938  C   ILE B 273     -24.991  -3.953   2.231  1.00 27.87      I000 C  
ATOM   3939  O   ILE B 273     -25.502  -4.661   3.118  1.00 28.46      I000 O  
ATOM   3940  CB  ILE B 273     -25.160  -4.790  -0.105  1.00 27.47      I000 C  
ATOM   3941  CG1 ILE B 273     -26.187  -5.890   0.229  1.00 28.95      I000 C  
ATOM   3942  CG2 ILE B 273     -24.413  -5.160  -1.374  1.00 27.32      I000 C  
ATOM   3943  CD1 ILE B 273     -27.137  -6.209  -0.868  1.00 28.77      I000 C  
ATOM   3944  N   ILE B 274     -25.102  -2.632   2.218  1.00 27.26      I000 N  
ATOM   3945  CA  ILE B 274     -26.035  -1.938   3.102  1.00 26.77      I000 C  
ATOM   3946  C   ILE B 274     -27.368  -1.833   2.361  1.00 26.38      I000 C  
ATOM   3947  O   ILE B 274     -27.463  -1.158   1.343  1.00 26.56      I000 O  
ATOM   3948  CB  ILE B 274     -25.499  -0.577   3.506  1.00 26.90      I000 C  
ATOM   3949  CG1 ILE B 274     -24.171  -0.759   4.265  1.00 28.13      I000 C  
ATOM   3950  CG2 ILE B 274     -26.527   0.212   4.378  1.00 24.75      I000 C  
ATOM   3951  CD1 ILE B 274     -24.306  -1.573   5.606  1.00 29.16      I000 C  
ATOM   3952  N   ALA B 275     -28.397  -2.506   2.859  1.00 25.22      I000 N  
ATOM   3953  CA  ALA B 275     -29.675  -2.551   2.157  1.00 25.36      I000 C  
ATOM   3954  C   ALA B 275     -30.230  -1.128   1.906  1.00 25.29      I000 C  
ATOM   3955  O   ALA B 275     -30.349  -0.348   2.803  1.00 25.65      I000 O  
ATOM   3956  CB  ALA B 275     -30.707  -3.387   2.962  1.00 23.74      I000 C  
ATOM   3957  N   GLY B 276     -30.575  -0.829   0.678  1.00 26.07      I000 N  
ATOM   3958  CA  GLY B 276     -31.131   0.466   0.320  1.00 26.43      I000 C  
ATOM   3959  C   GLY B 276     -30.147   1.618   0.316  1.00 25.73      I000 C  
ATOM   3960  O   GLY B 276     -30.560   2.747   0.161  1.00 25.48      I000 O  
ATOM   3961  N   GLU B 277     -28.856   1.357   0.471  1.00 25.62      I000 N  
ATOM   3962  CA  GLU B 277     -27.919   2.469   0.585  1.00 26.45      I000 C  
ATOM   3963  C   GLU B 277     -27.860   3.323  -0.699  1.00 27.00      I000 C  
ATOM   3964  O   GLU B 277     -27.545   2.829  -1.784  1.00 25.63      I000 O  
ATOM   3965  CB  GLU B 277     -26.534   1.970   0.951  1.00 26.73      I000 C  
ATOM   3966  CG  GLU B 277     -25.521   3.071   1.228  1.00 28.54      I000 C  
ATOM   3967  CD  GLU B 277     -24.136   2.514   1.565  1.00 30.05      I000 C  
ATOM   3968  OE1 GLU B 277     -23.608   1.689   0.789  1.00 27.08      I000 O  
ATOM   3969  OE2 GLU B 277     -23.590   2.911   2.614  1.00 32.74      I000 O1-
ATOM   3970  N   GLY B 278     -28.228   4.603  -0.545  1.00 27.15      I000 N  
ATOM   3971  CA  GLY B 278     -28.244   5.562  -1.629  1.00 26.59      I000 C  
ATOM   3972  C   GLY B 278     -29.376   5.398  -2.596  1.00 27.15      I000 C  
ATOM   3973  O   GLY B 278     -29.441   6.116  -3.609  1.00 28.06      I000 O  
ATOM   3974  N   VAL B 279     -30.250   4.420  -2.349  1.00 27.64      I000 N  
ATOM   3975  CA  VAL B 279     -31.293   4.029  -3.322  1.00 26.40      I000 C  
ATOM   3976  C   VAL B 279     -32.689   3.868  -2.666  1.00 28.25      I000 C  
ATOM   3977  O   VAL B 279     -33.700   3.936  -3.358  1.00 28.51      I000 O  
ATOM   3978  CB  VAL B 279     -30.894   2.730  -4.106  1.00 27.00      I000 C  
ATOM   3979  CG1 VAL B 279     -29.516   2.897  -4.772  1.00 23.84      I000 C  
ATOM   3980  CG2 VAL B 279     -30.923   1.459  -3.211  1.00 23.87      I000 C  
ATOM   3981  N   GLY B 280     -32.740   3.666  -1.339  1.00 28.74      I000 N  
ATOM   3982  CA  GLY B 280     -34.003   3.570  -0.604  1.00 28.59      I000 C  
ATOM   3983  C   GLY B 280     -34.680   2.196  -0.641  1.00 29.03      I000 C  
ATOM   3984  O   GLY B 280     -34.142   1.204  -1.160  1.00 29.29      I000 O  
ATOM   3985  N   ALA B 281     -35.893   2.169  -0.115  1.00 28.74      I000 N  
ATOM   3986  CA  ALA B 281     -36.710   0.979  -0.024  1.00 28.20      I000 C  
ATOM   3987  C   ALA B 281     -37.240   0.540  -1.374  1.00 27.54      I000 C  
ATOM   3988  O   ALA B 281     -37.397   1.347  -2.288  1.00 28.03      I000 O  
ATOM   3989  CB  ALA B 281     -37.877   1.245   0.935  1.00 28.10      I000 C  
ATOM   3990  N   GLY B 282     -37.556  -0.738  -1.496  1.00 26.55      I000 N  
ATOM   3991  CA  GLY B 282     -38.073  -1.246  -2.758  1.00 26.98      I000 C  
ATOM   3992  C   GLY B 282     -38.058  -2.763  -2.874  1.00 26.99      I000 C  
ATOM   3993  O   GLY B 282     -37.371  -3.449  -2.125  1.00 27.66      I000 O  
ATOM   3994  N   ALA B 283     -38.830  -3.266  -3.818  1.00 26.49      I000 N  
ATOM   3995  CA  ALA B 283     -38.765  -4.655  -4.217  1.00 27.09      I000 C  
ATOM   3996  C   ALA B 283     -37.645  -4.723  -5.269  1.00 27.48      I000 C  
ATOM   3997  O   ALA B 283     -37.883  -4.545  -6.479  1.00 28.80      I000 O  
ATOM   3998  CB  ALA B 283     -40.095  -5.115  -4.797  1.00 25.37      I000 C  
ATOM   3999  N   TRP B 284     -36.437  -4.953  -4.795  1.00 27.21      I000 N  
ATOM   4000  CA  TRP B 284     -35.260  -5.010  -5.668  1.00 27.54      I000 C  
ATOM   4001  C   TRP B 284     -35.016  -6.414  -6.213  1.00 27.36      I000 C  
ATOM   4002  O   TRP B 284     -34.690  -7.329  -5.458  1.00 27.80      I000 O  
ATOM   4003  CB  TRP B 284     -34.045  -4.554  -4.873  1.00 26.92      I000 C  
ATOM   4004  CG  TRP B 284     -34.133  -3.162  -4.349  1.00 28.05      I000 C  
ATOM   4005  CD1 TRP B 284     -34.404  -2.782  -3.063  1.00 28.91      I000 C  
ATOM   4006  CD2 TRP B 284     -33.892  -1.953  -5.076  1.00 28.28      I000 C  
ATOM   4007  CE2 TRP B 284     -34.054  -0.877  -4.168  1.00 29.77      I000 C  
ATOM   4008  CE3 TRP B 284     -33.566  -1.672  -6.397  1.00 29.48      I000 C  
ATOM   4009  NE1 TRP B 284     -34.360  -1.412  -2.948  1.00 28.73      I000 N  
ATOM   4010  CZ2 TRP B 284     -33.892   0.456  -4.547  1.00 28.74      I000 C  
ATOM   4011  CZ3 TRP B 284     -33.408  -0.326  -6.772  1.00 29.94      I000 C  
ATOM   4012  CH2 TRP B 284     -33.581   0.704  -5.850  1.00 28.03      I000 C  
ATOM   4013  N   MET B 285     -35.176  -6.597  -7.510  1.00 28.09      I000 N  
ATOM   4014  CA  MET B 285     -34.917  -7.884  -8.135  1.00 29.19      I000 C  
ATOM   4015  C   MET B 285     -33.438  -8.292  -8.052  1.00 28.56      I000 C  
ATOM   4016  O   MET B 285     -32.531  -7.454  -8.123  1.00 28.14      I000 O  
ATOM   4017  CB  MET B 285     -35.263  -7.850  -9.605  1.00 30.11      I000 C  
ATOM   4018  CG  MET B 285     -36.713  -7.823  -9.937  1.00 36.90      I000 C  
ATOM   4019  SD  MET B 285     -36.933  -7.814 -11.747  0.80 42.33      I000 S  
ATOM   4020  CE  MET B 285     -36.516  -9.497 -12.011  1.00 43.76      I000 C  
ATOM   4021  N   TYR B 286     -33.226  -9.591  -7.892  1.00 28.00      I000 N  
ATOM   4022  CA  TYR B 286     -31.976 -10.247  -8.213  1.00 26.89      I000 C  
ATOM   4023  C   TYR B 286     -32.361 -11.368  -9.174  1.00 26.70      I000 C  
ATOM   4024  O   TYR B 286     -33.481 -11.906  -9.146  1.00 25.82      I000 O  
ATOM   4025  CB  TYR B 286     -31.244 -10.753  -6.973  1.00 27.02      I000 C  
ATOM   4026  CG  TYR B 286     -31.827 -12.016  -6.380  1.00 28.27      I000 C  
ATOM   4027  CD1 TYR B 286     -31.366 -13.264  -6.773  1.00 26.49      I000 C  
ATOM   4028  CD2 TYR B 286     -32.836 -11.961  -5.393  1.00 29.52      I000 C  
ATOM   4029  CE1 TYR B 286     -31.895 -14.427  -6.254  1.00 26.01      I000 C  
ATOM   4030  CE2 TYR B 286     -33.377 -13.126  -4.870  1.00 27.70      I000 C  
ATOM   4031  CZ  TYR B 286     -32.902 -14.360  -5.306  1.00 26.87      I000 C  
ATOM   4032  OH  TYR B 286     -33.426 -15.530  -4.812  1.00 25.90      I000 O  
ATOM   4033  N   HIS B 287     -31.463 -11.676 -10.089  1.00 26.06      I000 N  
ATOM   4034  CA  HIS B 287     -31.742 -12.705 -11.066  1.00 25.37      I000 C  
ATOM   4035  C   HIS B 287     -30.488 -13.107 -11.829  1.00 25.03      I000 C  
ATOM   4036  O   HIS B 287     -29.464 -12.406 -11.781  1.00 25.71      I000 O  
ATOM   4037  CB  HIS B 287     -32.839 -12.275 -12.013  1.00 25.47      I000 C  
ATOM   4038  CG  HIS B 287     -32.541 -11.056 -12.821  1.00 27.24      I000 C  
ATOM   4039  CD2 HIS B 287     -32.778  -9.741 -12.583  1.00 29.36      I000 C  
ATOM   4040  ND1 HIS B 287     -32.004 -11.123 -14.086  1.00 27.84      I000 N  
ATOM   4041  CE1 HIS B 287     -31.880  -9.899 -14.575  1.00 26.79      I000 C  
ATOM   4042  NE2 HIS B 287     -32.327  -9.043 -13.679  1.00 26.94      I000 N  
ATOM   4043  N   CYS B 288     -30.561 -14.247 -12.494  1.00 23.47      I000 N  
ATOM   4044  CA  CYS B 288     -29.597 -14.571 -13.486  1.00 23.78      I000 C  
ATOM   4045  C   CYS B 288     -29.906 -13.646 -14.650  1.00 23.76      I000 C  
ATOM   4046  O   CYS B 288     -31.073 -13.459 -14.979  1.00 22.65      I000 O  
ATOM   4047  CB  CYS B 288     -29.690 -16.021 -13.941  1.00 23.43      I000 C  
ATOM   4048  SG  CYS B 288     -28.490 -16.363 -15.287  1.00 25.17      I000 S  
ATOM   4049  N   HIS B 289     -28.869 -13.114 -15.299  1.00 23.83      I000 N  
ATOM   4050  CA  HIS B 289     -29.078 -12.160 -16.392  1.00 23.83      I000 C  
ATOM   4051  C   HIS B 289     -28.982 -12.818 -17.754  1.00 24.12      I000 C  
ATOM   4052  O   HIS B 289     -29.249 -12.175 -18.773  1.00 24.54      I000 O  
ATOM   4053  CB  HIS B 289     -28.124 -10.955 -16.282  1.00 24.03      I000 C  
ATOM   4054  CG  HIS B 289     -28.706  -9.674 -16.797  1.00 24.31      I000 C  
ATOM   4055  CD2 HIS B 289     -28.822  -8.453 -16.222  1.00 20.22      I000 C  
ATOM   4056  ND1 HIS B 289     -29.288  -9.571 -18.046  1.00 23.99      I000 N  
ATOM   4057  CE1 HIS B 289     -29.698  -8.328 -18.229  1.00 23.57      I000 C  
ATOM   4058  NE2 HIS B 289     -29.423  -7.633 -17.142  1.00 21.25      I000 N  
ATOM   4059  N   VAL B 290     -28.644 -14.107 -17.798  1.00 24.06      I000 N  
ATOM   4060  CA  VAL B 290     -28.818 -14.852 -19.035  1.00 23.57      I000 C  
ATOM   4061  C   VAL B 290     -30.313 -14.753 -19.387  1.00 24.62      I000 C  
ATOM   4062  O   VAL B 290     -31.168 -15.119 -18.593  1.00 24.00      I000 O  
ATOM   4063  CB  VAL B 290     -28.362 -16.324 -18.921  1.00 24.18      I000 C  
ATOM   4064  CG1 VAL B 290     -28.576 -17.072 -20.246  1.00 21.42      I000 C  
ATOM   4065  CG2 VAL B 290     -26.854 -16.434 -18.487  1.00 20.96      I000 C  
ATOM   4066  N   GLN B 291     -30.634 -14.225 -20.562  1.00 25.00      I000 N  
ATOM   4067  CA  GLN B 291     -32.002 -13.759 -20.806  1.00 25.58      I000 C  
ATOM   4068  C   GLN B 291     -33.047 -14.884 -20.748  1.00 26.62      I000 C  
ATOM   4069  O   GLN B 291     -34.097 -14.701 -20.125  1.00 27.27      I000 O  
ATOM   4070  CB  GLN B 291     -32.114 -12.950 -22.106  1.00 25.19      I000 C  
ATOM   4071  CG  GLN B 291     -31.320 -11.651 -22.093  1.00 24.67      I000 C  
ATOM   4072  CD  GLN B 291     -31.807 -10.630 -21.084  1.00 25.48      I000 C  
ATOM   4073  NE2 GLN B 291     -33.140 -10.461 -20.982  1.00 23.69      I000 N  
ATOM   4074  OE1 GLN B 291     -30.992  -9.989 -20.399  1.00 22.51      I000 O  
ATOM   4075  N   SER B 292     -32.763 -16.037 -21.343  1.00 27.21      I000 N  
ATOM   4076  CA  SER B 292     -33.731 -17.142 -21.249  1.00 28.66      I000 C  
ATOM   4077  C   SER B 292     -33.843 -17.671 -19.810  1.00 28.30      I000 C  
ATOM   4078  O   SER B 292     -34.879 -18.175 -19.438  1.00 28.68      I000 O  
ATOM   4079  CB  SER B 292     -33.433 -18.283 -22.236  1.00 28.11      I000 C  
ATOM   4080  OG  SER B 292     -32.244 -18.975 -21.851  1.00 31.58      I000 O  
ATOM   4081  N   HIS B 293     -32.811 -17.492 -18.993  1.00 28.24      I000 N  
ATOM   4082  CA  HIS B 293     -32.861 -17.987 -17.626  1.00 27.88      I000 C  
ATOM   4083  C   HIS B 293     -33.778 -17.119 -16.754  1.00 27.87      I000 C  
ATOM   4084  O   HIS B 293     -34.559 -17.650 -15.956  1.00 26.83      I000 O  
ATOM   4085  CB  HIS B 293     -31.471 -18.029 -16.999  1.00 27.36      I000 C  
ATOM   4086  CG  HIS B 293     -30.547 -19.024 -17.628  1.00 27.07      I000 C  
ATOM   4087  CD2 HIS B 293     -30.621 -19.704 -18.806  1.00 27.11      I000 C  
ATOM   4088  ND1 HIS B 293     -29.366 -19.416 -17.023  1.00 23.15      I000 N  
ATOM   4089  CE1 HIS B 293     -28.747 -20.287 -17.814  1.00 28.37      I000 C  
ATOM   4090  NE2 HIS B 293     -29.489 -20.488 -18.898  1.00 26.95      I000 N  
ATOM   4091  N   SER B 294     -33.664 -15.801 -16.886  1.00 27.11      I000 N  
ATOM   4092  CA  SER B 294     -34.523 -14.927 -16.139  1.00 27.44      I000 C  
ATOM   4093  C   SER B 294     -35.955 -15.137 -16.649  1.00 28.06      I000 C  
ATOM   4094  O   SER B 294     -36.855 -15.274 -15.851  1.00 28.36      I000 O  
ATOM   4095  CB  SER B 294     -34.085 -13.445 -16.250  1.00 27.44      I000 C  
ATOM   4096  OG  SER B 294     -34.140 -13.012 -17.587  1.00 27.74      I000 O  
ATOM   4097  N   ASP B 295     -36.151 -15.195 -17.966  1.00 28.70      I000 N  
ATOM   4098  CA  ASP B 295     -37.476 -15.438 -18.529  1.00 29.71      I000 C  
ATOM   4099  C   ASP B 295     -38.089 -16.767 -18.053  1.00 31.17      I000 C  
ATOM   4100  O   ASP B 295     -39.306 -16.866 -17.933  1.00 31.48      I000 O  
ATOM   4101  CB  ASP B 295     -37.471 -15.422 -20.062  1.00 28.66      I000 C  
ATOM   4102  CG  ASP B 295     -37.181 -14.042 -20.642  1.00 30.01      I000 C  
ATOM   4103  OD1 ASP B 295     -37.442 -13.022 -19.971  1.00 28.86      I000 O  
ATOM   4104  OD2 ASP B 295     -36.694 -13.971 -21.789  1.00 29.88      I000 O1-
ATOM   4105  N   MET B 296     -37.256 -17.778 -17.798  1.00 31.65      I000 N  
ATOM   4106  CA  MET B 296     -37.764 -19.085 -17.392  1.00 32.38      I000 C  
ATOM   4107  C   MET B 296     -37.871 -19.215 -15.863  1.00 32.04      I000 C  
ATOM   4108  O   MET B 296     -38.214 -20.280 -15.382  1.00 33.32      I000 O  
ATOM   4109  CB  MET B 296     -36.905 -20.208 -17.966  1.00 32.40      I000 C  
ATOM   4110  CG  MET B 296     -37.148 -20.444 -19.487  1.00 38.01      I000 C  
ATOM   4111  SD  MET B 296     -35.993 -21.654 -20.224  0.68 44.32      I000 S  
ATOM   4112  CE  MET B 296     -36.451 -21.523 -21.972  1.00 47.57      I000 C  
ATOM   4113  N   GLY B 297     -37.548 -18.171 -15.110  1.00 30.72      I000 N  
ATOM   4114  CA  GLY B 297     -37.836 -18.157 -13.674  1.00 30.35      I000 C  
ATOM   4115  C   GLY B 297     -36.719 -18.022 -12.667  1.00 29.32      I000 C  
ATOM   4116  O   GLY B 297     -36.995 -18.095 -11.474  1.00 28.88      I000 O  
ATOM   4117  N   MET B 298     -35.478 -17.814 -13.121  1.00 28.16      I000 N  
ATOM   4118  CA  MET B 298     -34.354 -17.587 -12.209  1.00 27.92      I000 C  
ATOM   4119  C   MET B 298     -34.306 -16.131 -11.716  1.00 27.97      I000 C  
ATOM   4120  O   MET B 298     -33.341 -15.366 -11.990  1.00 27.89      I000 O  
ATOM   4121  CB  MET B 298     -33.014 -17.983 -12.833  1.00 27.19      I000 C  
ATOM   4122  CG  MET B 298     -32.873 -19.462 -13.149  1.00 28.36      I000 C  
ATOM   4123  SD  MET B 298     -31.177 -19.919 -13.667  0.98 27.64      I000 S  
ATOM   4124  CE  MET B 298     -30.295 -19.827 -12.117  1.00 23.57      I000 C  
ATOM   4125  N   VAL B 299     -35.328 -15.783 -10.947  1.00 27.51      I000 N  
ATOM   4126  CA  VAL B 299     -35.551 -14.438 -10.440  1.00 28.37      I000 C  
ATOM   4127  C   VAL B 299     -36.077 -14.541  -9.009  1.00 27.63      I000 C  
ATOM   4128  O   VAL B 299     -36.843 -15.425  -8.693  1.00 28.16      I000 O  
ATOM   4129  CB  VAL B 299     -36.670 -13.702 -11.246  1.00 29.41      I000 C  
ATOM   4130  CG1 VAL B 299     -36.796 -12.215 -10.779  1.00 31.35      I000 C  
ATOM   4131  CG2 VAL B 299     -36.421 -13.775 -12.712  1.00 30.73      I000 C  
ATOM   4132  N   GLY B 300     -35.684 -13.621  -8.162  1.00 26.93      I000 N  
ATOM   4133  CA  GLY B 300     -36.297 -13.463  -6.861  1.00 27.15      I000 C  
ATOM   4134  C   GLY B 300     -36.248 -12.010  -6.449  1.00 27.32      I000 C  
ATOM   4135  O   GLY B 300     -35.840 -11.153  -7.248  1.00 27.66      I000 O  
ATOM   4136  N   LEU B 301     -36.633 -11.733  -5.205  1.00 27.02      I000 N  
ATOM   4137  CA  LEU B 301     -36.719 -10.366  -4.716  1.00 27.09      I000 C  
ATOM   4138  C   LEU B 301     -35.930 -10.189  -3.446  1.00 27.19      I000 C  
ATOM   4139  O   LEU B 301     -35.965 -11.021  -2.564  1.00 28.85      I000 O  
ATOM   4140  CB  LEU B 301     -38.180  -9.955  -4.466  1.00 26.74      I000 C  
ATOM   4141  CG  LEU B 301     -39.102 -10.041  -5.679  1.00 27.49      I000 C  
ATOM   4142  CD1 LEU B 301     -40.583  -9.834  -5.295  1.00 29.45      I000 C  
ATOM   4143  CD2 LEU B 301     -38.705  -9.083  -6.780  1.00 27.20      I000 C  
ATOM   4144  N   PHE B 302     -35.236  -9.065  -3.373  1.00 27.31      I000 N  
ATOM   4145  CA  PHE B 302     -34.641  -8.532  -2.169  1.00 27.28      I000 C  
ATOM   4146  C   PHE B 302     -35.554  -7.388  -1.706  1.00 27.85      I000 C  
ATOM   4147  O   PHE B 302     -35.533  -6.263  -2.274  1.00 28.22      I000 O  
ATOM   4148  CB  PHE B 302     -33.245  -8.041  -2.526  1.00 27.39      I000 C  
ATOM   4149  CG  PHE B 302     -32.475  -7.479  -1.396  1.00 26.30      I000 C  
ATOM   4150  CD1 PHE B 302     -32.534  -8.030  -0.139  1.00 28.81      I000 C  
ATOM   4151  CD2 PHE B 302     -31.632  -6.409  -1.605  1.00 26.16      I000 C  
ATOM   4152  CE1 PHE B 302     -31.806  -7.505   0.894  1.00 27.45      I000 C  
ATOM   4153  CE2 PHE B 302     -30.900  -5.878  -0.557  1.00 25.27      I000 C  
ATOM   4154  CZ  PHE B 302     -30.978  -6.426   0.667  1.00 26.71      I000 C  
ATOM   4155  N   LEU B 303     -36.409  -7.694  -0.730  1.00 27.81      I000 N  
ATOM   4156  CA  LEU B 303     -37.463  -6.771  -0.297  1.00 27.59      I000 C  
ATOM   4157  C   LEU B 303     -36.921  -5.870   0.770  1.00 27.73      I000 C  
ATOM   4158  O   LEU B 303     -36.787  -6.289   1.924  1.00 28.12      I000 O  
ATOM   4159  CB  LEU B 303     -38.675  -7.555   0.229  1.00 27.49      I000 C  
ATOM   4160  CG  LEU B 303     -39.337  -8.419  -0.847  1.00 27.37      I000 C  
ATOM   4161  CD1 LEU B 303     -40.338  -9.425  -0.238  1.00 30.45      I000 C  
ATOM   4162  CD2 LEU B 303     -39.991  -7.587  -1.942  1.00 24.64      I000 C  
ATOM   4163  N   VAL B 304     -36.552  -4.643   0.400  1.00 27.46      I000 N  
ATOM   4164  CA  VAL B 304     -35.963  -3.739   1.374  1.00 27.48      I000 C  
ATOM   4165  C   VAL B 304     -37.074  -2.769   1.872  1.00 28.55      I000 C  
ATOM   4166  O   VAL B 304     -37.632  -1.997   1.113  1.00 27.67      I000 O  
ATOM   4167  CB  VAL B 304     -34.762  -2.994   0.778  1.00 28.00      I000 C  
ATOM   4168  CG1 VAL B 304     -34.139  -2.056   1.810  1.00 24.47      I000 C  
ATOM   4169  CG2 VAL B 304     -33.726  -4.009   0.207  1.00 26.11      I000 C  
ATOM   4170  N   LYS B 305     -37.407  -2.875   3.149  1.00 29.75      I000 N  
ATOM   4171  CA  LYS B 305     -38.535  -2.166   3.731  1.00 30.82      I000 C  
ATOM   4172  C   LYS B 305     -38.137  -0.831   4.333  1.00 32.02      I000 C  
ATOM   4173  O   LYS B 305     -37.039  -0.670   4.863  1.00 32.20      I000 O  
ATOM   4174  CB  LYS B 305     -39.203  -3.029   4.809  1.00 30.93      I000 C  
ATOM   4175  CG  LYS B 305     -39.888  -4.284   4.243  1.00 30.85      I000 C  
ATOM   4176  CD  LYS B 305     -40.142  -5.377   5.296  1.00 30.35      I000 C  
ATOM   4177  CE  LYS B 305     -38.904  -5.875   6.027  1.00 29.89      I000 C  
ATOM   4178  NZ  LYS B 305     -39.211  -7.180   6.761  1.00 27.66      I000 N1+
ATOM   4179  N   LYS B 306     -39.064   0.117   4.275  1.00 34.46      I000 N  
ATOM   4180  CA  LYS B 306     -38.945   1.357   5.033  1.00 36.18      I000 C  
ATOM   4181  C   LYS B 306     -39.007   1.033   6.499  1.00 36.49      I000 C  
ATOM   4182  O   LYS B 306     -39.405  -0.079   6.882  1.00 35.63      I000 O  
ATOM   4183  CB  LYS B 306     -40.072   2.328   4.708  1.00 36.82      I000 C  
ATOM   4184  CG  LYS B 306     -40.116   2.845   3.286  1.00 40.68      I000 C  
ATOM   4185  CD  LYS B 306     -41.539   3.381   2.967  1.00 46.85      I000 C  
ATOM   4186  CE  LYS B 306     -41.502   4.476   1.914  1.00 51.00      I000 C  
ATOM   4187  NZ  LYS B 306     -42.883   4.865   1.399  1.00 54.76      I000 N1+
ATOM   4188  N   PRO B 307     -38.610   2.008   7.334  1.00 38.01      I000 N  
ATOM   4189  CA  PRO B 307     -38.770   1.853   8.772  1.00 38.65      I000 C  
ATOM   4190  C   PRO B 307     -40.229   1.559   9.213  1.00 39.42      I000 C  
ATOM   4191  O   PRO B 307     -40.410   1.031  10.305  1.00 40.01      I000 O  
ATOM   4192  CB  PRO B 307     -38.263   3.196   9.348  1.00 39.21      I000 C  
ATOM   4193  CG  PRO B 307     -37.356   3.813   8.244  1.00 38.98      I000 C  
ATOM   4194  CD  PRO B 307     -37.903   3.264   6.945  1.00 38.38      I000 C  
ATOM   4195  N   ASP B 308     -41.239   1.880   8.396  1.00 39.49      I000 N  
ATOM   4196  CA  ASP B 308     -42.641   1.480   8.701  1.00 40.67      I000 C  
ATOM   4197  C   ASP B 308     -43.009   0.088   8.250  1.00 39.42      I000 C  
ATOM   4198  O   ASP B 308     -44.177  -0.293   8.297  1.00 39.50      I000 O  
ATOM   4199  CB  ASP B 308     -43.689   2.498   8.123  1.00 41.06      I000 C  
ATOM   4200  CG  ASP B 308     -43.854   2.408   6.598  1.00 43.62      I000 C  
ATOM   4201  OD1 ASP B 308     -43.224   1.534   5.935  1.00 44.03      I000 O  
ATOM   4202  OD2 ASP B 308     -44.631   3.238   6.052  1.00 49.34      I000 O1-
ATOM   4203  N   GLY B 309     -42.030  -0.650   7.735  1.00 38.94      I000 N  
ATOM   4204  CA  GLY B 309     -42.230  -2.037   7.350  1.00 37.42      I000 C  
ATOM   4205  C   GLY B 309     -42.813  -2.238   5.973  1.00 37.24      I000 C  
ATOM   4206  O   GLY B 309     -43.115  -3.357   5.614  1.00 36.59      I000 O  
ATOM   4207  N   THR B 310     -42.981  -1.175   5.191  1.00 36.70      I000 N  
ATOM   4208  CA  THR B 310     -43.590  -1.303   3.884  1.00 36.99      I000 C  
ATOM   4209  C   THR B 310     -42.575  -1.140   2.729  1.00 37.48      I000 C  
ATOM   4210  O   THR B 310     -41.509  -0.507   2.875  1.00 35.88      I000 O  
ATOM   4211  CB  THR B 310     -44.696  -0.222   3.646  1.00 37.54      I000 C  
ATOM   4212  CG2 THR B 310     -45.845  -0.352   4.708  1.00 38.87      I000 C  
ATOM   4213  OG1 THR B 310     -44.105   1.088   3.699  1.00 35.50      I000 O  
ATOM   4214  N   ILE B 311     -42.976  -1.722   1.601  1.00 37.98      I000 N  
ATOM   4215  CA  ILE B 311     -42.304  -1.636   0.320  1.00 38.93      I000 C  
ATOM   4216  C   ILE B 311     -43.081  -0.652  -0.591  1.00 39.29      I000 C  
ATOM   4217  O   ILE B 311     -44.281  -0.868  -0.856  1.00 38.90      I000 O  
ATOM   4218  CB  ILE B 311     -42.308  -3.010  -0.400  1.00 38.56      I000 C  
ATOM   4219  CG1 ILE B 311     -41.672  -4.126   0.465  1.00 38.54      I000 C  
ATOM   4220  CG2 ILE B 311     -41.646  -2.874  -1.789  1.00 38.14      I000 C  
ATOM   4221  CD1 ILE B 311     -40.174  -4.068   0.572  1.00 39.15      I000 C  
ATOM   4222  N   PRO B 312     -42.412   0.395  -1.096  1.00 40.03      I000 N  
ATOM   4223  CA  PRO B 312     -43.088   1.355  -1.979  1.00 41.07      I000 C  
ATOM   4224  C   PRO B 312     -43.928   0.696  -3.093  1.00 42.19      I000 C  
ATOM   4225  O   PRO B 312     -43.427  -0.157  -3.828  1.00 42.08      I000 O  
ATOM   4226  CB  PRO B 312     -41.931   2.161  -2.566  1.00 41.28      I000 C  
ATOM   4227  CG  PRO B 312     -40.885   2.133  -1.497  1.00 40.76      I000 C  
ATOM   4228  CD  PRO B 312     -41.002   0.762  -0.867  1.00 39.99      I000 C  
ATOM   4229  N   GLY B 313     -45.217   1.064  -3.162  1.00 43.37      I000 N  
ATOM   4230  CA  GLY B 313     -46.156   0.530  -4.154  1.00 44.10      I000 C  
ATOM   4231  C   GLY B 313     -46.788  -0.818  -3.804  1.00 45.35      I000 C  
ATOM   4232  O   GLY B 313     -47.669  -1.290  -4.522  1.00 45.28      I000 O  
ATOM   4233  N   TYR B 314     -46.327  -1.471  -2.735  1.00 46.57      I000 N  
ATOM   4234  CA  TYR B 314     -46.844  -2.776  -2.376  1.00 47.77      I000 C  
ATOM   4235  C   TYR B 314     -47.216  -2.844  -0.883  1.00 49.79      I000 C  
ATOM   4236  O   TYR B 314     -46.953  -3.838  -0.206  1.00 50.29      I000 O  
ATOM   4237  CB  TYR B 314     -45.840  -3.850  -2.758  1.00 47.62      I000 C  
ATOM   4238  CG  TYR B 314     -45.763  -4.091  -4.244  1.00 46.68      I000 C  
ATOM   4239  CD1 TYR B 314     -46.709  -4.894  -4.884  1.00 44.95      I000 C  
ATOM   4240  CD2 TYR B 314     -44.749  -3.502  -5.017  1.00 44.66      I000 C  
ATOM   4241  CE1 TYR B 314     -46.652  -5.112  -6.264  1.00 46.24      I000 C  
ATOM   4242  CE2 TYR B 314     -44.678  -3.707  -6.399  1.00 44.61      I000 C  
ATOM   4243  CZ  TYR B 314     -45.623  -4.513  -7.026  1.00 46.53      I000 C  
ATOM   4244  OH  TYR B 314     -45.553  -4.730  -8.401  1.00 44.46      I000 O  
ATOM   4245  N   GLU B 315     -47.845  -1.784  -0.390  1.00 51.80      I000 N  
ATOM   4246  CA  GLU B 315     -48.240  -1.696   1.014  1.00 54.25      I000 C  
ATOM   4247  C   GLU B 315     -49.341  -2.738   1.315  1.00 56.43      I000 C  
ATOM   4248  O   GLU B 315     -50.197  -2.992   0.460  1.00 56.68      I000 O  
ATOM   4249  CB  GLU B 315     -48.730  -0.272   1.350  1.00 54.27      I000 C  
ATOM   4250  CG  GLU B 315     -47.661   0.854   1.202  1.00 53.10      I000 C  
ATOM   4251  CD  GLU B 315     -47.319   1.234  -0.256  1.00 52.99      I000 C  
ATOM   4252  OE1 GLU B 315     -46.365   2.039  -0.455  1.00 51.90      I000 O  
ATOM   4253  OE2 GLU B 315     -47.989   0.725  -1.196  1.00 51.38      I000 O1-
ATOM   4254  N   PRO B 316     -49.304  -3.379   2.507  1.00 59.47      I000 N  
ATOM   4255  CA  PRO B 316     -50.440  -4.273   2.849  1.00 61.71      I000 C  
ATOM   4256  C   PRO B 316     -51.790  -3.527   2.863  1.00 64.45      I000 C  
ATOM   4257  O   PRO B 316     -51.850  -2.315   3.205  1.00 64.06      I000 O  
ATOM   4258  CB  PRO B 316     -50.097  -4.786   4.257  1.00 61.28      I000 C  
ATOM   4259  CG  PRO B 316     -48.641  -4.489   4.453  1.00 59.92      I000 C  
ATOM   4260  CD  PRO B 316     -48.302  -3.315   3.588  1.00 59.34      I000 C  
ATOM   4261  N   HIS B 317     -52.842  -4.243   2.449  1.00 67.84      I000 N  
ATOM   4262  CA  HIS B 317     -54.236  -3.745   2.536  1.00 70.52      I000 C  
ATOM   4263  C   HIS B 317     -54.847  -4.040   3.920  1.00 70.82      I000 C  
ATOM   4264  O   HIS B 317     -54.802  -3.191   4.825  1.00 71.77      I000 O  
ATOM   4265  CB  HIS B 317     -55.117  -4.354   1.420  1.00 71.51      I000 C  
ATOM   4266  CG  HIS B 317     -54.809  -3.827   0.045  1.00 75.77      I000 C  
ATOM   4267  CD2 HIS B 317     -54.664  -2.556  -0.413  1.00 79.13      I000 C  
ATOM   4268  ND1 HIS B 317     -54.602  -4.654  -1.045  1.00 79.69      I000 N  
ATOM   4269  CE1 HIS B 317     -54.349  -3.915  -2.113  1.00 81.26      I000 C  
ATOM   4270  NE2 HIS B 317     -54.377  -2.640  -1.757  1.00 81.38      I000 N  
TER   
HETATM 4271 CU    CU B 401     -28.548 -18.540 -15.506  1.00 26.48      I000CU  
HETATM 4272 CU    CU B 402     -29.146  -5.571 -16.915  1.00 29.53      I000CU  
HETATM 4273 CU    CU B 403     -33.044  -6.832 -14.144  0.70 40.87      I000CU  
HETATM 4274 CU    CU B 404     -30.213  -4.359 -13.354  0.30 48.23      I000CU  
ATOM   4275  N   GLY C  45      17.122  -7.474 -17.937  1.00 67.10      Q000 N  
ATOM   4276  CA  GLY C  45      18.434  -7.218 -18.634  1.00 66.95      Q000 C  
ATOM   4277  C   GLY C  45      18.308  -6.260 -19.828  1.00 66.32      Q000 C  
ATOM   4278  O   GLY C  45      18.837  -5.119 -19.779  1.00 66.97      Q000 O  
ATOM   4279  N   GLY C  46      17.651  -6.700 -20.917  1.00 64.26      Q000 N  
ATOM   4280  CA  GLY C  46      17.204  -8.095 -21.124  1.00 62.01      Q000 C  
ATOM   4281  C   GLY C  46      18.048  -8.818 -22.175  1.00 59.72      Q000 C  
ATOM   4282  O   GLY C  46      18.966  -8.255 -22.755  1.00 60.31      Q000 O  
ATOM   4283  N   GLU C  47      17.703 -10.058 -22.448  1.00 56.42      Q000 N  
ATOM   4284  CA  GLU C  47      18.500 -10.929 -23.293  1.00 54.44      Q000 C  
ATOM   4285  C   GLU C  47      17.824 -11.142 -24.665  1.00 50.89      Q000 C  
ATOM   4286  O   GLU C  47      16.586 -11.209 -24.754  1.00 48.70      Q000 O  
ATOM   4287  CB  GLU C  47      18.609 -12.283 -22.579  1.00 55.11      Q000 C  
ATOM   4288  CG  GLU C  47      19.886 -13.043 -22.799  1.00 60.61      Q000 C  
ATOM   4289  CD  GLU C  47      20.807 -13.018 -21.570  1.00 66.74      Q000 C  
ATOM   4290  OE1 GLU C  47      21.951 -12.493 -21.697  1.00 69.91      Q000 O  
ATOM   4291  OE2 GLU C  47      20.374 -13.520 -20.492  1.00 68.96      Q000 O1-
ATOM   4292  N   VAL C  48      18.634 -11.269 -25.715  1.00 47.09      Q000 N  
ATOM   4293  CA  VAL C  48      18.163 -11.720 -27.017  1.00 44.92      Q000 C  
ATOM   4294  C   VAL C  48      18.349 -13.230 -27.066  1.00 44.10      Q000 C  
ATOM   4295  O   VAL C  48      19.448 -13.703 -26.919  1.00 44.48      Q000 O  
ATOM   4296  CB  VAL C  48      18.946 -11.045 -28.172  1.00 44.58      Q000 C  
ATOM   4297  CG1 VAL C  48      18.509 -11.596 -29.503  1.00 42.20      Q000 C  
ATOM   4298  CG2 VAL C  48      18.753  -9.501 -28.126  1.00 44.02      Q000 C  
ATOM   4299  N   ARG C  49      17.277 -13.989 -27.247  1.00 43.02      Q000 N  
ATOM   4300  CA  ARG C  49      17.358 -15.435 -27.316  1.00 42.57      Q000 C  
ATOM   4301  C   ARG C  49      16.849 -15.937 -28.661  1.00 41.26      Q000 C  
ATOM   4302  O   ARG C  49      16.009 -15.308 -29.290  1.00 40.95      Q000 O  
ATOM   4303  CB  ARG C  49      16.512 -16.081 -26.221  1.00 43.32      Q000 C  
ATOM   4304  CG  ARG C  49      16.552 -15.411 -24.831  1.00 47.03      Q000 C  
ATOM   4305  CD  ARG C  49      15.615 -16.198 -23.907  1.00 52.02      Q000 C  
ATOM   4306  NE  ARG C  49      15.520 -15.715 -22.530  1.00 56.23      Q000 N  
ATOM   4307  CZ  ARG C  49      16.453 -15.884 -21.593  1.00 62.14      Q000 C  
ATOM   4308  NH1 ARG C  49      16.241 -15.414 -20.365  1.00 64.45      Q000 N1+
ATOM   4309  NH2 ARG C  49      17.618 -16.480 -21.876  1.00 64.02      Q000 N  
ATOM   4310  N   HIS C  50      17.365 -17.084 -29.081  1.00 39.91      Q000 N  
ATOM   4311  CA  HIS C  50      17.036 -17.678 -30.350  1.00 39.61      Q000 C  
ATOM   4312  C   HIS C  50      16.564 -19.085 -30.118  1.00 38.47      Q000 C  
ATOM   4313  O   HIS C  50      17.077 -19.767 -29.273  1.00 39.03      Q000 O  
ATOM   4314  CB  HIS C  50      18.249 -17.714 -31.283  1.00 39.70      Q000 C  
ATOM   4315  CG  HIS C  50      18.632 -16.373 -31.821  1.00 40.00      Q000 C  
ATOM   4316  CD2 HIS C  50      19.404 -15.391 -31.298  1.00 39.51      Q000 C  
ATOM   4317  ND1 HIS C  50      18.200 -15.915 -33.047  1.00 41.91      Q000 N  
ATOM   4318  CE1 HIS C  50      18.684 -14.701 -33.253  1.00 43.27      Q000 C  
ATOM   4319  NE2 HIS C  50      19.429 -14.366 -32.210  1.00 42.88      Q000 N  
ATOM   4320  N   LEU C  51      15.616 -19.531 -30.909  1.00 37.14      Q000 N  
ATOM   4321  CA  LEU C  51      15.047 -20.821 -30.689  1.00 37.42      Q000 C  
ATOM   4322  C   LEU C  51      14.451 -21.343 -31.973  1.00 35.94      Q000 C  
ATOM   4323  O   LEU C  51      14.010 -20.558 -32.786  1.00 35.27      Q000 O  
ATOM   4324  CB  LEU C  51      14.007 -20.604 -29.595  1.00 38.74      Q000 C  
ATOM   4325  CG  LEU C  51      12.914 -21.553 -29.251  1.00 41.21      Q000 C  
ATOM   4326  CD1 LEU C  51      12.289 -21.097 -27.922  1.00 44.62      Q000 C  
ATOM   4327  CD2 LEU C  51      11.920 -21.502 -30.339  1.00 44.26      Q000 C  
ATOM   4328  N   LYS C  52      14.473 -22.660 -32.158  1.00 35.21      Q000 N  
ATOM   4329  CA  LYS C  52      13.826 -23.333 -33.286  1.00 35.13      Q000 C  
ATOM   4330  C   LYS C  52      12.584 -24.011 -32.808  1.00 33.61      Q000 C  
ATOM   4331  O   LYS C  52      12.588 -24.556 -31.702  1.00 32.59      Q000 O  
ATOM   4332  CB  LYS C  52      14.730 -24.430 -33.894  1.00 36.33      Q000 C  
ATOM   4333  CG  LYS C  52      15.964 -23.880 -34.629  1.00 41.34      Q000 C  
ATOM   4334  CD  LYS C  52      16.789 -25.008 -35.260  1.00 47.96      Q000 C  
ATOM   4335  CE  LYS C  52      18.089 -24.462 -35.891  1.00 52.47      Q000 C  
ATOM   4336  NZ  LYS C  52      18.755 -25.531 -36.732  1.00 56.86      Q000 N1+
ATOM   4337  N   MET C  53      11.539 -23.993 -33.644  1.00 31.87      Q000 N  
ATOM   4338  CA  MET C  53      10.300 -24.717 -33.397  1.00 31.92      Q000 C  
ATOM   4339  C   MET C  53       9.796 -25.280 -34.698  1.00 30.54      Q000 C  
ATOM   4340  O   MET C  53      10.012 -24.696 -35.746  1.00 30.53      Q000 O  
ATOM   4341  CB  MET C  53       9.172 -23.824 -32.846  1.00 32.04      Q000 C  
ATOM   4342  CG  MET C  53       9.318 -23.421 -31.413  1.00 37.01      Q000 C  
ATOM   4343  SD  MET C  53       7.896 -22.516 -30.715  0.75 38.67      Q000 S  
ATOM   4344  CE  MET C  53       6.756 -23.841 -30.534  1.00 37.20      Q000 C  
ATOM   4345  N   TYR C  54       9.062 -26.370 -34.597  1.00 29.08      Q000 N  
ATOM   4346  CA  TYR C  54       8.502 -27.033 -35.726  1.00 29.41      Q000 C  
ATOM   4347  C   TYR C  54       7.025 -27.285 -35.453  1.00 29.62      Q000 C  
ATOM   4348  O   TYR C  54       6.642 -27.484 -34.284  1.00 29.81      Q000 O  
ATOM   4349  CB  TYR C  54       9.200 -28.389 -35.939  1.00 29.90      Q000 C  
ATOM   4350  CG  TYR C  54      10.688 -28.248 -36.182  1.00 29.86      Q000 C  
ATOM   4351  CD1 TYR C  54      11.174 -28.133 -37.465  1.00 30.74      Q000 C  
ATOM   4352  CD2 TYR C  54      11.586 -28.186 -35.130  1.00 29.74      Q000 C  
ATOM   4353  CE1 TYR C  54      12.528 -27.979 -37.713  1.00 33.21      Q000 C  
ATOM   4354  CE2 TYR C  54      12.963 -28.036 -35.360  1.00 33.68      Q000 C  
ATOM   4355  CZ  TYR C  54      13.422 -27.946 -36.669  1.00 34.50      Q000 C  
ATOM   4356  OH  TYR C  54      14.750 -27.776 -36.946  1.00 37.39      Q000 O  
ATOM   4357  N   ALA C  55       6.203 -27.270 -36.511  1.00 28.53      Q000 N  
ATOM   4358  CA  ALA C  55       4.864 -27.836 -36.430  1.00 28.04      Q000 C  
ATOM   4359  C   ALA C  55       4.899 -29.089 -37.225  1.00 28.06      Q000 C  
ATOM   4360  O   ALA C  55       5.436 -29.108 -38.332  1.00 28.61      Q000 O  
ATOM   4361  CB  ALA C  55       3.795 -26.891 -36.985  1.00 27.01      Q000 C  
ATOM   4362  N   GLU C  56       4.292 -30.131 -36.693  1.00 28.89      Q000 N  
ATOM   4363  CA  GLU C  56       4.231 -31.371 -37.397  1.00 31.30      Q000 C  
ATOM   4364  C   GLU C  56       2.973 -32.162 -37.154  1.00 30.66      Q000 C  
ATOM   4365  O   GLU C  56       2.344 -32.068 -36.105  1.00 30.49      Q000 O  
ATOM   4366  CB  GLU C  56       5.497 -32.224 -37.158  1.00 32.16      Q000 C  
ATOM   4367  CG  GLU C  56       5.814 -32.721 -35.818  1.00 37.77      Q000 C  
ATOM   4368  CD  GLU C  56       7.323 -33.257 -35.738  1.00 43.34      Q000 C  
ATOM   4369  OE1 GLU C  56       8.112 -32.841 -34.882  1.00 44.43      Q000 O  
ATOM   4370  OE2 GLU C  56       7.733 -34.063 -36.581  1.00 48.26      Q000 O1-
ATOM   4371  N   LYS C  57       2.633 -32.942 -38.160  1.00 30.08      Q000 N  
ATOM   4372  CA  LYS C  57       1.499 -33.824 -38.105  1.00 31.50      Q000 C  
ATOM   4373  C   LYS C  57       1.993 -35.091 -37.454  1.00 30.72      Q000 C  
ATOM   4374  O   LYS C  57       3.089 -35.547 -37.748  1.00 30.27      Q000 O  
ATOM   4375  CB  LYS C  57       1.036 -34.158 -39.515  1.00 31.65      Q000 C  
ATOM   4376  CG  LYS C  57      -0.437 -34.112 -39.790  1.00 37.48      Q000 C  
ATOM   4377  CD  LYS C  57      -0.628 -33.527 -41.223  1.00 42.64      Q000 C  
ATOM   4378  CE  LYS C  57      -2.023 -33.732 -41.791  1.00 47.12      Q000 C  
ATOM   4379  NZ  LYS C  57      -2.137 -33.044 -43.137  1.00 46.35      Q000 N1+
ATOM   4380  N   LEU C  58       1.157 -35.654 -36.598  1.00 30.43      Q000 N  
ATOM   4381  CA  LEU C  58       1.437 -36.857 -35.884  1.00 30.57      Q000 C  
ATOM   4382  C   LEU C  58       0.693 -37.991 -36.560  1.00 31.27      Q000 C  
ATOM   4383  O   LEU C  58      -0.332 -37.779 -37.229  1.00 30.47      Q000 O  
ATOM   4384  CB  LEU C  58       0.997 -36.700 -34.417  1.00 30.69      Q000 C  
ATOM   4385  CG  LEU C  58       1.584 -35.496 -33.664  1.00 32.28      Q000 C  
ATOM   4386  CD1 LEU C  58       1.100 -35.456 -32.235  1.00 33.12      Q000 C  
ATOM   4387  CD2 LEU C  58       3.143 -35.508 -33.691  1.00 32.43      Q000 C  
ATOM   4388  N   ALA C  59       1.191 -39.208 -36.363  1.00 32.04      Q000 N  
ATOM   4389  CA  ALA C  59       0.685 -40.383 -37.085  1.00 32.49      Q000 C  
ATOM   4390  C   ALA C  59      -0.829 -40.550 -36.933  1.00 32.86      Q000 C  
ATOM   4391  O   ALA C  59      -1.514 -40.933 -37.878  1.00 32.98      Q000 O  
ATOM   4392  CB  ALA C  59       1.412 -41.643 -36.594  1.00 32.32      Q000 C  
ATOM   4393  N   ASP C  60      -1.355 -40.244 -35.746  1.00 33.05      Q000 N  
ATOM   4394  CA  ASP C  60      -2.797 -40.394 -35.500  1.00 33.03      Q000 C  
ATOM   4395  C   ASP C  60      -3.672 -39.248 -36.022  1.00 32.12      Q000 C  
ATOM   4396  O   ASP C  60      -4.879 -39.281 -35.833  1.00 33.53      Q000 O  
ATOM   4397  CB  ASP C  60      -3.100 -40.650 -34.014  1.00 33.19      Q000 C  
ATOM   4398  CG  ASP C  60      -2.812 -39.416 -33.095  1.00 34.87      Q000 C  
ATOM   4399  OD1 ASP C  60      -3.050 -39.557 -31.879  1.00 39.13      Q000 O  
ATOM   4400  OD2 ASP C  60      -2.327 -38.344 -33.549  1.00 34.93      Q000 O1-
ATOM   4401  N   GLY C  61      -3.105 -38.267 -36.700  1.00 31.20      Q000 N  
ATOM   4402  CA  GLY C  61      -3.920 -37.145 -37.258  1.00 30.61      Q000 C  
ATOM   4403  C   GLY C  61      -3.867 -35.858 -36.410  1.00 30.37      Q000 C  
ATOM   4404  O   GLY C  61      -4.252 -34.768 -36.866  1.00 30.90      Q000 O  
ATOM   4405  N   GLN C  62      -3.363 -35.962 -35.182  1.00 28.70      Q000 N  
ATOM   4406  CA  GLN C  62      -3.137 -34.777 -34.372  1.00 27.78      Q000 C  
ATOM   4407  C   GLN C  62      -1.962 -34.015 -34.928  1.00 26.83      Q000 C  
ATOM   4408  O   GLN C  62      -1.282 -34.499 -35.866  1.00 26.02      Q000 O  
ATOM   4409  CB  GLN C  62      -2.940 -35.158 -32.910  1.00 27.71      Q000 C  
ATOM   4410  CG  GLN C  62      -4.214 -35.782 -32.296  1.00 29.34      Q000 C  
ATOM   4411  CD  GLN C  62      -4.055 -36.075 -30.810  1.00 33.69      Q000 C  
ATOM   4412  NE2 GLN C  62      -3.539 -37.259 -30.480  1.00 32.42      Q000 N  
ATOM   4413  OE1 GLN C  62      -4.353 -35.223 -29.971  1.00 35.67      Q000 O  
ATOM   4414  N   MET C  63      -1.751 -32.810 -34.392  1.00 25.58      Q000 N  
ATOM   4415  CA  MET C  63      -0.672 -31.941 -34.800  1.00 25.35      Q000 C  
ATOM   4416  C   MET C  63      -0.017 -31.338 -33.565  1.00 26.40      Q000 C  
ATOM   4417  O   MET C  63      -0.685 -30.991 -32.606  1.00 27.46      Q000 O  
ATOM   4418  CB  MET C  63      -1.189 -30.811 -35.669  1.00 25.79      Q000 C  
ATOM   4419  CG  MET C  63      -1.841 -31.220 -36.983  1.00 24.98      Q000 C  
ATOM   4420  SD  MET C  63      -2.625 -29.789 -37.788  0.91 25.98      Q000 S  
ATOM   4421  CE  MET C  63      -3.127 -30.574 -39.371  1.00 25.59      Q000 C  
ATOM   4422  N   GLY C  64       1.293 -31.185 -33.581  1.00 26.87      Q000 N  
ATOM   4423  CA  GLY C  64       1.988 -30.730 -32.403  1.00 26.58      Q000 C  
ATOM   4424  C   GLY C  64       3.133 -29.850 -32.764  1.00 27.26      Q000 C  
ATOM   4425  O   GLY C  64       3.670 -29.964 -33.879  1.00 27.42      Q000 O  
ATOM   4426  N   TYR C  65       3.493 -28.964 -31.829  1.00 26.35      Q000 N  
ATOM   4427  CA  TYR C  65       4.686 -28.207 -31.908  1.00 26.44      Q000 C  
ATOM   4428  C   TYR C  65       5.804 -28.907 -31.137  1.00 26.68      Q000 C  
ATOM   4429  O   TYR C  65       5.568 -29.616 -30.153  1.00 27.03      Q000 O  
ATOM   4430  CB  TYR C  65       4.499 -26.816 -31.270  1.00 26.61      Q000 C  
ATOM   4431  CG  TYR C  65       3.570 -25.827 -31.954  1.00 28.98      Q000 C  
ATOM   4432  CD1 TYR C  65       3.925 -25.188 -33.142  1.00 29.92      Q000 C  
ATOM   4433  CD2 TYR C  65       2.355 -25.473 -31.365  1.00 29.16      Q000 C  
ATOM   4434  CE1 TYR C  65       3.066 -24.240 -33.729  1.00 29.35      Q000 C  
ATOM   4435  CE2 TYR C  65       1.528 -24.549 -31.924  1.00 27.56      Q000 C  
ATOM   4436  CZ  TYR C  65       1.871 -23.936 -33.105  1.00 29.05      Q000 C  
ATOM   4437  OH  TYR C  65       1.006 -23.003 -33.612  1.00 25.41      Q000 O  
ATOM   4438  N   GLY C  66       7.040 -28.636 -31.535  1.00 26.76      Q000 N  
ATOM   4439  CA  GLY C  66       8.198 -29.143 -30.816  1.00 26.42      Q000 C  
ATOM   4440  C   GLY C  66       9.421 -28.291 -31.048  1.00 26.45      Q000 C  
ATOM   4441  O   GLY C  66       9.507 -27.514 -32.012  1.00 26.21      Q000 O  
ATOM   4442  N   PHE C  67      10.392 -28.446 -30.176  1.00 27.00      Q000 N  
ATOM   4443  CA  PHE C  67      11.682 -27.839 -30.379  1.00 28.22      Q000 C  
ATOM   4444  C   PHE C  67      12.571 -28.637 -31.334  1.00 28.71      Q000 C  
ATOM   4445  O   PHE C  67      13.555 -28.110 -31.836  1.00 29.94      Q000 O  
ATOM   4446  CB  PHE C  67      12.425 -27.677 -29.063  1.00 29.23      Q000 C  
ATOM   4447  CG  PHE C  67      11.832 -26.661 -28.117  1.00 31.23      Q000 C  
ATOM   4448  CD1 PHE C  67      11.168 -25.536 -28.572  1.00 31.93      Q000 C  
ATOM   4449  CD2 PHE C  67      12.019 -26.814 -26.733  1.00 32.35      Q000 C  
ATOM   4450  CE1 PHE C  67      10.675 -24.584 -27.681  1.00 32.93      Q000 C  
ATOM   4451  CE2 PHE C  67      11.534 -25.869 -25.854  1.00 33.13      Q000 C  
ATOM   4452  CZ  PHE C  67      10.857 -24.749 -26.333  1.00 33.09      Q000 C  
ATOM   4453  N   GLU C  68      12.229 -29.888 -31.589  1.00 30.20      Q000 N  
ATOM   4454  CA  GLU C  68      12.994 -30.753 -32.500  1.00 30.66      Q000 C  
ATOM   4455  C   GLU C  68      12.054 -31.564 -33.315  1.00 30.03      Q000 C  
ATOM   4456  O   GLU C  68      11.016 -31.985 -32.788  1.00 29.41      Q000 O  
ATOM   4457  CB  GLU C  68      13.855 -31.722 -31.688  1.00 30.73      Q000 C  
ATOM   4458  CG  GLU C  68      15.019 -31.069 -30.981  1.00 34.21      Q000 C  
ATOM   4459  CD  GLU C  68      15.771 -32.050 -30.050  1.00 40.38      Q000 C  
ATOM   4460  OE1 GLU C  68      15.142 -32.649 -29.135  1.00 41.79      Q000 O  
ATOM   4461  OE2 GLU C  68      16.996 -32.178 -30.226  1.00 41.88      Q000 O1-
ATOM   4462  N   LYS C  69      12.388 -31.789 -34.587  1.00 30.60      Q000 N  
ATOM   4463  CA  LYS C  69      11.567 -32.661 -35.428  1.00 31.62      Q000 C  
ATOM   4464  C   LYS C  69      11.559 -34.052 -34.861  1.00 31.38      Q000 C  
ATOM   4465  O   LYS C  69      12.606 -34.603 -34.561  1.00 30.82      Q000 O  
ATOM   4466  CB  LYS C  69      12.125 -32.815 -36.847  1.00 32.47      Q000 C  
ATOM   4467  CG  LYS C  69      12.080 -31.617 -37.729  1.00 37.00      Q000 C  
ATOM   4468  CD  LYS C  69      12.938 -31.914 -38.962  1.00 42.13      Q000 C  
ATOM   4469  CE  LYS C  69      12.926 -30.789 -39.990  1.00 46.70      Q000 C  
ATOM   4470  NZ  LYS C  69      14.074 -30.930 -40.972  1.00 48.46      Q000 N1+
ATOM   4471  N   GLY C  70      10.383 -34.641 -34.818  1.00 32.00      Q000 N  
ATOM   4472  CA  GLY C  70      10.147 -35.918 -34.191  1.00 33.07      Q000 C  
ATOM   4473  C   GLY C  70       9.924 -35.891 -32.690  1.00 34.08      Q000 C  
ATOM   4474  O   GLY C  70       9.677 -36.954 -32.083  1.00 35.42      Q000 O  
ATOM   4475  N   LYS C  71      10.011 -34.717 -32.067  1.00 34.23      Q000 N  
ATOM   4476  CA  LYS C  71       9.730 -34.599 -30.635  1.00 34.65      Q000 C  
ATOM   4477  C   LYS C  71       8.620 -33.567 -30.342  1.00 34.20      Q000 C  
ATOM   4478  O   LYS C  71       8.735 -32.766 -29.413  1.00 34.25      Q000 O  
ATOM   4479  CB  LYS C  71      11.026 -34.240 -29.929  1.00 35.42      Q000 C  
ATOM   4480  CG  LYS C  71      12.033 -35.409 -30.047  1.00 40.17      Q000 C  
ATOM   4481  CD  LYS C  71      13.159 -35.355 -29.077  1.00 43.00      Q000 C  
ATOM   4482  CE  LYS C  71      13.072 -36.435 -28.055  1.00 44.19      Q000 C  
ATOM   4483  NZ  LYS C  71      14.425 -36.627 -27.515  1.00 45.37      Q000 N1+
ATOM   4484  N   ALA C  72       7.575 -33.586 -31.160  1.00 33.11      Q000 N  
ATOM   4485  CA  ALA C  72       6.432 -32.705 -30.999  1.00 33.26      Q000 C  
ATOM   4486  C   ALA C  72       5.624 -33.208 -29.830  1.00 32.69      Q000 C  
ATOM   4487  O   ALA C  72       5.520 -34.417 -29.606  1.00 34.03      Q000 O  
ATOM   4488  CB  ALA C  72       5.566 -32.677 -32.280  1.00 33.26      Q000 C  
ATOM   4489  N   SER C  73       5.060 -32.288 -29.065  1.00 31.19      Q000 N  
ATOM   4490  CA  SER C  73       4.176 -32.673 -27.959  1.00 30.30      Q000 C  
ATOM   4491  C   SER C  73       2.918 -31.812 -27.952  1.00 29.69      Q000 C  
ATOM   4492  O   SER C  73       2.900 -30.704 -28.507  1.00 29.60      Q000 O  
ATOM   4493  CB  SER C  73       4.909 -32.528 -26.611  1.00 29.56      Q000 C  
ATOM   4494  OG  SER C  73       5.250 -31.167 -26.395  1.00 30.41      Q000 O  
ATOM   4495  N   VAL C  74       1.879 -32.355 -27.321  1.00 29.58      Q000 N  
ATOM   4496  CA  VAL C  74       0.623 -31.681 -27.057  1.00 28.64      Q000 C  
ATOM   4497  C   VAL C  74       0.362 -31.787 -25.558  1.00 28.51      Q000 C  
ATOM   4498  O   VAL C  74       0.170 -32.868 -25.048  1.00 28.41      Q000 O  
ATOM   4499  CB  VAL C  74      -0.537 -32.310 -27.804  1.00 28.79      Q000 C  
ATOM   4500  CG1 VAL C  74      -1.869 -31.554 -27.456  1.00 26.18      Q000 C  
ATOM   4501  CG2 VAL C  74      -0.244 -32.337 -29.342  1.00 25.97      Q000 C  
ATOM   4502  N   PRO C  75       0.365 -30.659 -24.846  1.00 28.31      Q000 N  
ATOM   4503  CA  PRO C  75       0.645 -29.340 -25.328  1.00 27.93      Q000 C  
ATOM   4504  C   PRO C  75       2.078 -29.219 -25.826  1.00 28.15      Q000 C  
ATOM   4505  O   PRO C  75       2.908 -30.024 -25.471  1.00 28.76      Q000 O  
ATOM   4506  CB  PRO C  75       0.487 -28.460 -24.070  1.00 28.20      Q000 C  
ATOM   4507  CG  PRO C  75       0.507 -29.365 -22.951  1.00 28.44      Q000 C  
ATOM   4508  CD  PRO C  75      -0.027 -30.644 -23.430  1.00 28.82      Q000 C  
ATOM   4509  N   GLY C  76       2.343 -28.196 -26.625  1.00 27.81      Q000 N  
ATOM   4510  CA  GLY C  76       3.659 -27.860 -27.020  1.00 28.33      Q000 C  
ATOM   4511  C   GLY C  76       4.548 -27.491 -25.864  1.00 28.76      Q000 C  
ATOM   4512  O   GLY C  76       4.090 -27.289 -24.749  1.00 29.38      Q000 O  
ATOM   4513  N   PRO C  77       5.843 -27.393 -26.134  1.00 28.88      Q000 N  
ATOM   4514  CA  PRO C  77       6.773 -27.162 -25.065  1.00 28.86      Q000 C  
ATOM   4515  C   PRO C  77       6.669 -25.746 -24.506  1.00 28.75      Q000 C  
ATOM   4516  O   PRO C  77       6.338 -24.799 -25.237  1.00 28.40      Q000 O  
ATOM   4517  CB  PRO C  77       8.139 -27.367 -25.747  1.00 28.66      Q000 C  
ATOM   4518  CG  PRO C  77       7.873 -27.052 -27.194  1.00 28.93      Q000 C  
ATOM   4519  CD  PRO C  77       6.519 -27.603 -27.433  1.00 28.82      Q000 C  
ATOM   4520  N   LEU C  78       7.000 -25.632 -23.222  1.00 28.14      Q000 N  
ATOM   4521  CA  LEU C  78       6.982 -24.393 -22.490  1.00 28.33      Q000 C  
ATOM   4522  C   LEU C  78       8.056 -23.446 -22.956  1.00 28.22      Q000 C  
ATOM   4523  O   LEU C  78       9.228 -23.824 -23.069  1.00 27.90      Q000 O  
ATOM   4524  CB  LEU C  78       7.194 -24.673 -21.011  1.00 28.55      Q000 C  
ATOM   4525  CG  LEU C  78       7.288 -23.420 -20.116  1.00 31.39      Q000 C  
ATOM   4526  CD1 LEU C  78       5.949 -22.758 -20.048  1.00 29.33      Q000 C  
ATOM   4527  CD2 LEU C  78       7.777 -23.802 -18.741  1.00 33.54      Q000 C  
ATOM   4528  N   ILE C  79       7.665 -22.198 -23.231  1.00 28.19      Q000 N  
ATOM   4529  CA  ILE C  79       8.631 -21.156 -23.513  1.00 27.64      Q000 C  
ATOM   4530  C   ILE C  79       8.611 -20.260 -22.298  1.00 28.35      Q000 C  
ATOM   4531  O   ILE C  79       7.537 -19.803 -21.877  1.00 27.54      Q000 O  
ATOM   4532  CB  ILE C  79       8.292 -20.389 -24.821  1.00 27.69      Q000 C  
ATOM   4533  CG1 ILE C  79       8.411 -21.334 -26.019  1.00 27.99      Q000 C  
ATOM   4534  CG2 ILE C  79       9.163 -19.118 -24.941  1.00 26.18      Q000 C  
ATOM   4535  CD1 ILE C  79       7.861 -20.802 -27.387  1.00 26.35      Q000 C  
ATOM   4536  N   GLU C  80       9.789 -20.015 -21.714  1.00 28.83      Q000 N  
ATOM   4537  CA  GLU C  80       9.873 -19.167 -20.539  1.00 29.33      Q000 C  
ATOM   4538  C   GLU C  80      10.930 -18.090 -20.726  1.00 28.93      Q000 C  
ATOM   4539  O   GLU C  80      12.058 -18.397 -21.064  1.00 29.70      Q000 O  
ATOM   4540  CB  GLU C  80      10.145 -20.024 -19.293  1.00 29.26      Q000 C  
ATOM   4541  CG  GLU C  80      10.343 -19.209 -18.044  1.00 31.95      Q000 C  
ATOM   4542  CD  GLU C  80      10.338 -20.046 -16.760  1.00 36.17      Q000 C  
ATOM   4543  OE1 GLU C  80       9.679 -21.114 -16.714  1.00 40.94      Q000 O  
ATOM   4544  OE2 GLU C  80      10.972 -19.611 -15.771  1.00 37.08      Q000 O1-
ATOM   4545  N   VAL C  81      10.573 -16.831 -20.480  1.00 28.04      Q000 N  
ATOM   4546  CA  VAL C  81      11.504 -15.731 -20.608  1.00 26.91      Q000 C  
ATOM   4547  C   VAL C  81      11.314 -14.745 -19.472  1.00 27.83      Q000 C  
ATOM   4548  O   VAL C  81      10.351 -14.845 -18.719  1.00 27.75      Q000 O  
ATOM   4549  CB  VAL C  81      11.338 -15.004 -21.986  1.00 27.94      Q000 C  
ATOM   4550  CG1 VAL C  81      11.533 -15.989 -23.133  1.00 24.53      Q000 C  
ATOM   4551  CG2 VAL C  81       9.979 -14.280 -22.120  1.00 26.74      Q000 C  
ATOM   4552  N   ASN C  82      12.250 -13.801 -19.342  1.00 28.25      Q000 N  
ATOM   4553  CA  ASN C  82      12.137 -12.707 -18.408  1.00 28.79      Q000 C  
ATOM   4554  C   ASN C  82      11.694 -11.416 -19.094  1.00 29.16      Q000 C  
ATOM   4555  O   ASN C  82      12.090 -11.168 -20.231  1.00 29.25      Q000 O  
ATOM   4556  CB  ASN C  82      13.499 -12.451 -17.750  1.00 29.47      Q000 C  
ATOM   4557  CG  ASN C  82      14.015 -13.667 -17.006  1.00 31.64      Q000 C  
ATOM   4558  ND2 ASN C  82      15.303 -13.973 -17.174  1.00 34.26      Q000 N  
ATOM   4559  OD1 ASN C  82      13.262 -14.329 -16.300  1.00 33.34      Q000 O  
ATOM   4560  N   GLU C  83      10.926 -10.573 -18.385  1.00 29.07      Q000 N  
ATOM   4561  CA  GLU C  83      10.553  -9.253 -18.902  1.00 29.26      Q000 C  
ATOM   4562  C   GLU C  83      11.799  -8.524 -19.381  1.00 29.79      Q000 C  
ATOM   4563  O   GLU C  83      12.745  -8.362 -18.630  1.00 28.99      Q000 O  
ATOM   4564  CB  GLU C  83       9.856  -8.390 -17.840  1.00 28.53      Q000 C  
ATOM   4565  CG  GLU C  83       8.437  -8.801 -17.543  1.00 30.10      Q000 C  
ATOM   4566  CD  GLU C  83       7.766  -7.930 -16.503  1.00 30.43      Q000 C  
ATOM   4567  OE1 GLU C  83       8.425  -7.577 -15.490  1.00 29.97      Q000 O  
ATOM   4568  OE2 GLU C  83       6.568  -7.607 -16.706  1.00 30.56      Q000 O1-
ATOM   4569  N   GLY C  84      11.762  -8.040 -20.616  1.00 30.67      Q000 N  
ATOM   4570  CA  GLY C  84      12.917  -7.365 -21.207  1.00 30.70      Q000 C  
ATOM   4571  C   GLY C  84      13.468  -8.182 -22.345  1.00 30.94      Q000 C  
ATOM   4572  O   GLY C  84      13.962  -7.618 -23.301  1.00 33.06      Q000 O  
ATOM   4573  N   ASP C  85      13.379  -9.504 -22.245  1.00 30.59      Q000 N  
ATOM   4574  CA  ASP C  85      13.938 -10.394 -23.237  1.00 30.74      Q000 C  
ATOM   4575  C   ASP C  85      13.211 -10.281 -24.571  1.00 31.05      Q000 C  
ATOM   4576  O   ASP C  85      12.030  -9.966 -24.597  1.00 32.10      Q000 O  
ATOM   4577  CB  ASP C  85      13.832 -11.873 -22.802  1.00 30.26      Q000 C  
ATOM   4578  CG  ASP C  85      14.698 -12.220 -21.584  1.00 31.65      Q000 C  
ATOM   4579  OD1 ASP C  85      15.537 -11.382 -21.149  1.00 31.75      Q000 O  
ATOM   4580  OD2 ASP C  85      14.509 -13.359 -21.058  1.00 31.49      Q000 O1-
ATOM   4581  N   THR C  86      13.919 -10.631 -25.648  1.00 31.05      Q000 N  
ATOM   4582  CA  THR C  86      13.385 -10.765 -26.994  1.00 30.64      Q000 C  
ATOM   4583  C   THR C  86      13.648 -12.176 -27.401  1.00 30.91      Q000 C  
ATOM   4584  O   THR C  86      14.728 -12.696 -27.145  1.00 31.70      Q000 O  
ATOM   4585  CB  THR C  86      14.123  -9.859 -27.976  1.00 30.92      Q000 C  
ATOM   4586  CG2 THR C  86      13.698 -10.121 -29.425  1.00 29.86      Q000 C  
ATOM   4587  OG1 THR C  86      13.874  -8.492 -27.629  1.00 31.77      Q000 O  
ATOM   4588  N   LEU C  87      12.674 -12.800 -28.043  1.00 30.69      Q000 N  
ATOM   4589  CA  LEU C  87      12.806 -14.150 -28.492  1.00 31.16      Q000 C  
ATOM   4590  C   LEU C  87      12.583 -14.177 -30.007  1.00 31.45      Q000 C  
ATOM   4591  O   LEU C  87      11.562 -13.675 -30.495  1.00 32.18      Q000 O  
ATOM   4592  CB  LEU C  87      11.809 -15.042 -27.751  1.00 31.02      Q000 C  
ATOM   4593  CG  LEU C  87      11.907 -16.518 -28.080  1.00 33.47      Q000 C  
ATOM   4594  CD1 LEU C  87      13.353 -17.123 -27.713  1.00 33.53      Q000 C  
ATOM   4595  CD2 LEU C  87      10.785 -17.303 -27.410  1.00 33.16      Q000 C  
ATOM   4596  N   HIS C  88      13.567 -14.694 -30.747  1.00 30.43      Q000 N  
ATOM   4597  CA  HIS C  88      13.443 -14.898 -32.174  1.00 30.53      Q000 C  
ATOM   4598  C   HIS C  88      13.268 -16.379 -32.372  1.00 30.26      Q000 C  
ATOM   4599  O   HIS C  88      14.164 -17.147 -32.057  1.00 31.32      Q000 O  
ATOM   4600  CB  HIS C  88      14.707 -14.427 -32.917  1.00 31.06      Q000 C  
ATOM   4601  CG  HIS C  88      14.970 -12.959 -32.807  1.00 30.01      Q000 C  
ATOM   4602  CD2 HIS C  88      15.987 -12.275 -32.228  1.00 31.78      Q000 C  
ATOM   4603  ND1 HIS C  88      14.127 -12.010 -33.343  1.00 31.25      Q000 N  
ATOM   4604  CE1 HIS C  88      14.614 -10.801 -33.100  1.00 32.99      Q000 C  
ATOM   4605  NE2 HIS C  88      15.739 -10.933 -32.415  1.00 32.21      Q000 N  
ATOM   4606  N   ILE C  89      12.112 -16.776 -32.881  1.00 29.80      Q000 N  
ATOM   4607  CA  ILE C  89      11.769 -18.156 -33.085  1.00 29.37      Q000 C  
ATOM   4608  C   ILE C  89      11.820 -18.477 -34.564  1.00 30.28      Q000 C  
ATOM   4609  O   ILE C  89      11.024 -17.949 -35.343  1.00 30.98      Q000 O  
ATOM   4610  CB  ILE C  89      10.343 -18.491 -32.593  1.00 29.33      Q000 C  
ATOM   4611  CG1 ILE C  89      10.193 -18.227 -31.084  1.00 30.14      Q000 C  
ATOM   4612  CG2 ILE C  89       9.984 -19.931 -32.934  1.00 24.92      Q000 C  
ATOM   4613  CD1 ILE C  89       8.727 -18.392 -30.576  1.00 30.90      Q000 C  
ATOM   4614  N   GLU C  90      12.741 -19.359 -34.943  1.00 31.00      Q000 N  
ATOM   4615  CA  GLU C  90      12.829 -19.839 -36.298  1.00 31.78      Q000 C  
ATOM   4616  C   GLU C  90      11.897 -21.009 -36.430  1.00 30.93      Q000 C  
ATOM   4617  O   GLU C  90      12.193 -22.118 -35.968  1.00 30.27      Q000 O  
ATOM   4618  CB  GLU C  90      14.267 -20.233 -36.644  1.00 32.99      Q000 C  
ATOM   4619  CG  GLU C  90      14.441 -20.671 -38.096  1.00 36.34      Q000 C  
ATOM   4620  CD  GLU C  90      15.821 -21.286 -38.345  1.00 42.91      Q000 C  
ATOM   4621  OE1 GLU C  90      16.823 -20.558 -38.260  1.00 47.80      Q000 O  
ATOM   4622  OE2 GLU C  90      15.900 -22.504 -38.616  1.00 49.05      Q000 O1-
ATOM   4623  N   PHE C  91      10.751 -20.746 -37.051  1.00 29.71      Q000 N  
ATOM   4624  CA  PHE C  91       9.665 -21.694 -37.093  1.00 28.87      Q000 C  
ATOM   4625  C   PHE C  91       9.624 -22.363 -38.421  1.00 28.61      Q000 C  
ATOM   4626  O   PHE C  91       9.609 -21.677 -39.434  1.00 30.43      Q000 O  
ATOM   4627  CB  PHE C  91       8.326 -20.970 -36.833  1.00 28.78      Q000 C  
ATOM   4628  CG  PHE C  91       7.108 -21.847 -37.005  1.00 28.08      Q000 C  
ATOM   4629  CD1 PHE C  91       6.816 -22.826 -36.089  1.00 30.01      Q000 C  
ATOM   4630  CD2 PHE C  91       6.254 -21.668 -38.077  1.00 30.96      Q000 C  
ATOM   4631  CE1 PHE C  91       5.680 -23.611 -36.209  1.00 32.25      Q000 C  
ATOM   4632  CE2 PHE C  91       5.117 -22.461 -38.230  1.00 32.49      Q000 C  
ATOM   4633  CZ  PHE C  91       4.829 -23.445 -37.299  1.00 33.18      Q000 C  
ATOM   4634  N   THR C  92       9.531 -23.688 -38.437  1.00 28.19      Q000 N  
ATOM   4635  CA  THR C  92       9.405 -24.437 -39.677  1.00 27.95      Q000 C  
ATOM   4636  C   THR C  92       8.136 -25.226 -39.646  1.00 28.52      Q000 C  
ATOM   4637  O   THR C  92       7.876 -25.975 -38.695  1.00 29.18      Q000 O  
ATOM   4638  CB  THR C  92      10.635 -25.385 -39.890  1.00 28.64      Q000 C  
ATOM   4639  CG2 THR C  92      10.483 -26.312 -41.125  1.00 27.02      Q000 C  
ATOM   4640  OG1 THR C  92      11.822 -24.583 -40.025  1.00 29.53      Q000 O  
ATOM   4641  N   ASN C  93       7.337 -25.057 -40.688  1.00 28.39      Q000 N  
ATOM   4642  CA  ASN C  93       6.131 -25.818 -40.875  1.00 29.28      Q000 C  
ATOM   4643  C   ASN C  93       6.424 -27.061 -41.676  1.00 30.44      Q000 C  
ATOM   4644  O   ASN C  93       6.573 -26.968 -42.885  1.00 31.31      Q000 O  
ATOM   4645  CB  ASN C  93       5.105 -24.961 -41.609  1.00 28.93      Q000 C  
ATOM   4646  CG  ASN C  93       3.815 -25.672 -41.862  1.00 29.42      Q000 C  
ATOM   4647  ND2 ASN C  93       2.956 -25.069 -42.709  1.00 29.45      Q000 N  
ATOM   4648  OD1 ASN C  93       3.579 -26.758 -41.341  1.00 29.86      Q000 O  
ATOM   4649  N   THR C  94       6.474 -28.229 -41.028  1.00 31.12      Q000 N  
ATOM   4650  CA  THR C  94       6.778 -29.468 -41.738  1.00 31.20      Q000 C  
ATOM   4651  C   THR C  94       5.545 -30.087 -42.338  1.00 32.12      Q000 C  
ATOM   4652  O   THR C  94       5.635 -31.100 -43.011  1.00 33.18      Q000 O  
ATOM   4653  CB  THR C  94       7.460 -30.528 -40.834  1.00 31.56      Q000 C  
ATOM   4654  CG2 THR C  94       8.647 -29.939 -40.131  1.00 28.04      Q000 C  
ATOM   4655  OG1 THR C  94       6.502 -31.059 -39.888  1.00 33.78      Q000 O  
ATOM   4656  N   MET C  95       4.378 -29.490 -42.118  1.00 32.69      Q000 N  
ATOM   4657  CA  MET C  95       3.129 -30.118 -42.553  1.00 32.16      Q000 C  
ATOM   4658  C   MET C  95       2.794 -29.785 -44.009  1.00 32.52      Q000 C  
ATOM   4659  O   MET C  95       3.417 -28.918 -44.607  1.00 32.20      Q000 O  
ATOM   4660  CB  MET C  95       1.999 -29.663 -41.640  1.00 32.11      Q000 C  
ATOM   4661  CG  MET C  95       2.282 -29.933 -40.157  1.00 31.83      Q000 C  
ATOM   4662  SD  MET C  95       0.828 -29.687 -39.118  1.00 30.04      Q000 S  
ATOM   4663  CE  MET C  95       0.532 -27.914 -39.398  1.00 26.32      Q000 C  
ATOM   4664  N   ASP C  96       1.768 -30.433 -44.545  1.00 33.96      Q000 N  
ATOM   4665  CA  ASP C  96       1.335 -30.203 -45.939  1.00 35.17      Q000 C  
ATOM   4666  C   ASP C  96       0.210 -29.149 -46.061  1.00 35.20      Q000 C  
ATOM   4667  O   ASP C  96      -0.309 -28.923 -47.165  1.00 35.79      Q000 O  
ATOM   4668  CB  ASP C  96       0.893 -31.516 -46.611  1.00 35.23      Q000 C  
ATOM   4669  CG  ASP C  96      -0.324 -32.140 -45.951  1.00 38.14      Q000 C  
ATOM   4670  OD1 ASP C  96      -0.534 -31.848 -44.763  1.00 39.61      Q000 O  
ATOM   4671  OD2 ASP C  96      -1.063 -32.938 -46.599  1.00 42.17      Q000 O1-
ATOM   4672  N   VAL C  97      -0.153 -28.506 -44.947  1.00 34.17      Q000 N  
ATOM   4673  CA  VAL C  97      -1.111 -27.386 -44.965  1.00 32.93      Q000 C  
ATOM   4674  C   VAL C  97      -0.408 -26.198 -44.332  1.00 32.72      Q000 C  
ATOM   4675  O   VAL C  97       0.564 -26.368 -43.569  1.00 33.34      Q000 O  
ATOM   4676  CB  VAL C  97      -2.418 -27.709 -44.216  1.00 34.03      Q000 C  
ATOM   4677  CG1 VAL C  97      -3.213 -28.785 -44.941  1.00 33.50      Q000 C  
ATOM   4678  CG2 VAL C  97      -2.140 -28.129 -42.725  1.00 31.37      Q000 C  
ATOM   4679  N   ARG C  98      -0.850 -24.994 -44.680  1.00 31.66      Q000 N  
ATOM   4680  CA  ARG C  98      -0.357 -23.775 -44.032  1.00 31.58      Q000 C  
ATOM   4681  C   ARG C  98      -0.567 -23.822 -42.501  1.00 30.10      Q000 C  
ATOM   4682  O   ARG C  98      -1.542 -24.415 -42.022  1.00 29.99      Q000 O  
ATOM   4683  CB  ARG C  98      -1.074 -22.538 -44.601  1.00 32.04      Q000 C  
ATOM   4684  CG  ARG C  98      -0.894 -22.340 -46.122  1.00 35.77      Q000 C  
ATOM   4685  CD  ARG C  98      -1.400 -20.965 -46.631  1.00 37.96      Q000 C  
ATOM   4686  NE  ARG C  98      -0.458 -19.876 -46.319  1.00 41.39      Q000 N  
ATOM   4687  CZ  ARG C  98       0.658 -19.566 -47.003  1.00 43.02      Q000 C  
ATOM   4688  NH1 ARG C  98       1.054 -20.264 -48.075  1.00 43.61      Q000 N1+
ATOM   4689  NH2 ARG C  98       1.402 -18.545 -46.592  1.00 42.66      Q000 N  
ATOM   4690  N   ALA C  99       0.320 -23.177 -41.750  1.00 29.02      Q000 N  
ATOM   4691  CA  ALA C  99       0.244 -23.184 -40.281  1.00 29.29      Q000 C  
ATOM   4692  C   ALA C  99       0.949 -21.951 -39.777  1.00 28.96      Q000 C  
ATOM   4693  O   ALA C  99       1.675 -21.301 -40.539  1.00 28.77      Q000 O  
ATOM   4694  CB  ALA C  99       0.890 -24.470 -39.699  1.00 29.85      Q000 C  
ATOM   4695  N   SER C 100       0.732 -21.611 -38.514  1.00 28.17      Q000 N  
ATOM   4696  CA  SER C 100       1.359 -20.438 -37.944  1.00 28.01      Q000 C  
ATOM   4697  C   SER C 100       1.563 -20.567 -36.446  1.00 28.49      Q000 C  
ATOM   4698  O   SER C 100       1.164 -21.548 -35.843  1.00 27.93      Q000 O  
ATOM   4699  CB  SER C 100       0.492 -19.198 -38.217  1.00 28.04      Q000 C  
ATOM   4700  OG  SER C 100      -0.665 -19.183 -37.401  1.00 28.30      Q000 O  
ATOM   4701  N   LEU C 101       2.206 -19.552 -35.879  1.00 29.15      Q000 N  
ATOM   4702  CA  LEU C 101       2.341 -19.358 -34.450  1.00 29.87      Q000 C  
ATOM   4703  C   LEU C 101       1.795 -18.004 -34.125  1.00 28.98      Q000 C  
ATOM   4704  O   LEU C 101       2.331 -16.996 -34.602  1.00 29.41      Q000 O  
ATOM   4705  CB  LEU C 101       3.787 -19.267 -34.007  1.00 30.95      Q000 C  
ATOM   4706  CG  LEU C 101       4.489 -20.411 -33.316  1.00 34.48      Q000 C  
ATOM   4707  CD1 LEU C 101       5.926 -19.887 -33.057  1.00 35.03      Q000 C  
ATOM   4708  CD2 LEU C 101       3.780 -20.848 -32.066  1.00 30.18      Q000 C  
ATOM   4709  N   HIS C 102       0.793 -17.980 -33.266  1.00 27.77      Q000 N  
ATOM   4710  CA  HIS C 102       0.258 -16.740 -32.716  1.00 27.40      Q000 C  
ATOM   4711  C   HIS C 102       0.395 -16.809 -31.194  1.00 26.10      Q000 C  
ATOM   4712  O   HIS C 102       0.119 -17.850 -30.590  1.00 25.91      Q000 O  
ATOM   4713  CB  HIS C 102      -1.211 -16.648 -33.117  1.00 27.18      Q000 C  
ATOM   4714  CG  HIS C 102      -1.947 -15.559 -32.438  1.00 28.64      Q000 C  
ATOM   4715  CD2 HIS C 102      -2.865 -15.588 -31.451  1.00 28.67      Q000 C  
ATOM   4716  ND1 HIS C 102      -1.765 -14.234 -32.768  1.00 32.23      Q000 N  
ATOM   4717  CE1 HIS C 102      -2.540 -13.491 -32.005  1.00 32.26      Q000 C  
ATOM   4718  NE2 HIS C 102      -3.225 -14.290 -31.204  1.00 30.97      Q000 N  
ATOM   4719  N   VAL C 103       0.794 -15.707 -30.574  1.00 24.91      Q000 N  
ATOM   4720  CA  VAL C 103       1.018 -15.675 -29.153  1.00 23.96      Q000 C  
ATOM   4721  C   VAL C 103       0.138 -14.603 -28.497  1.00 24.79      Q000 C  
ATOM   4722  O   VAL C 103      -0.112 -13.534 -29.092  1.00 24.05      Q000 O  
ATOM   4723  CB  VAL C 103       2.515 -15.397 -28.839  1.00 24.63      Q000 C  
ATOM   4724  CG1 VAL C 103       2.908 -13.948 -29.140  1.00 23.15      Q000 C  
ATOM   4725  CG2 VAL C 103       2.847 -15.747 -27.364  1.00 23.41      Q000 C  
ATOM   4726  N   HIS C 104      -0.303 -14.907 -27.271  1.00 24.31      Q000 N  
ATOM   4727  CA  HIS C 104      -0.972 -13.958 -26.403  1.00 23.97      Q000 C  
ATOM   4728  C   HIS C 104      -0.004 -13.208 -25.548  1.00 24.71      Q000 C  
ATOM   4729  O   HIS C 104       1.080 -13.708 -25.239  1.00 25.37      Q000 O  
ATOM   4730  CB  HIS C 104      -1.978 -14.664 -25.493  1.00 23.34      Q000 C  
ATOM   4731  CG  HIS C 104      -3.212 -15.099 -26.208  1.00 24.39      Q000 C  
ATOM   4732  CD2 HIS C 104      -3.372 -15.892 -27.293  1.00 23.50      Q000 C  
ATOM   4733  ND1 HIS C 104      -4.473 -14.645 -25.869  1.00 24.24      Q000 N  
ATOM   4734  CE1 HIS C 104      -5.358 -15.179 -26.698  1.00 24.48      Q000 C  
ATOM   4735  NE2 HIS C 104      -4.719 -15.956 -27.555  1.00 23.46      Q000 N  
ATOM   4736  N   GLY C 105      -0.382 -11.982 -25.187  1.00 24.79      Q000 N  
ATOM   4737  CA  GLY C 105       0.336 -11.221 -24.173  1.00 25.14      Q000 C  
ATOM   4738  C   GLY C 105       1.633 -10.542 -24.583  1.00 25.01      Q000 C  
ATOM   4739  O   GLY C 105       1.880  -9.388 -24.217  1.00 24.30      Q000 O  
ATOM   4740  N   LEU C 106       2.481 -11.243 -25.322  1.00 25.33      Q000 N  
ATOM   4741  CA  LEU C 106       3.810 -10.680 -25.614  1.00 26.22      Q000 C  
ATOM   4742  C   LEU C 106       3.718  -9.578 -26.703  1.00 26.69      Q000 C  
ATOM   4743  O   LEU C 106       2.748  -9.497 -27.432  1.00 25.04      Q000 O  
ATOM   4744  CB  LEU C 106       4.800 -11.790 -25.975  1.00 26.21      Q000 C  
ATOM   4745  CG  LEU C 106       5.336 -12.603 -24.766  1.00 27.99      Q000 C  
ATOM   4746  CD1 LEU C 106       4.284 -13.503 -24.118  1.00 26.59      Q000 C  
ATOM   4747  CD2 LEU C 106       6.532 -13.471 -25.199  1.00 26.80      Q000 C  
ATOM   4748  N   ASP C 107       4.738  -8.734 -26.766  1.00 28.10      Q000 N  
ATOM   4749  CA  ASP C 107       4.830  -7.643 -27.731  1.00 28.59      Q000 C  
ATOM   4750  C   ASP C 107       5.368  -8.192 -29.055  1.00 30.13      Q000 C  
ATOM   4751  O   ASP C 107       6.555  -8.511 -29.156  1.00 32.44      Q000 O  
ATOM   4752  CB  ASP C 107       5.787  -6.562 -27.220  1.00 28.05      Q000 C  
ATOM   4753  CG  ASP C 107       5.380  -5.968 -25.874  1.00 28.54      Q000 C  
ATOM   4754  OD1 ASP C 107       4.171  -5.823 -25.595  1.00 28.64      Q000 O  
ATOM   4755  OD2 ASP C 107       6.289  -5.600 -25.084  1.00 30.63      Q000 O1-
ATOM   4756  N   TYR C 108       4.523  -8.323 -30.065  1.00 29.76      Q000 N  
ATOM   4757  CA  TYR C 108       4.962  -8.730 -31.393  1.00 29.78      Q000 C  
ATOM   4758  C   TYR C 108       4.513  -7.663 -32.377  1.00 30.87      Q000 C  
ATOM   4759  O   TYR C 108       3.473  -7.014 -32.184  1.00 30.58      Q000 O  
ATOM   4760  CB  TYR C 108       4.387 -10.092 -31.798  1.00 29.50      Q000 C  
ATOM   4761  CG  TYR C 108       2.898 -10.229 -31.600  1.00 29.65      Q000 C  
ATOM   4762  CD1 TYR C 108       2.019  -9.954 -32.646  1.00 29.44      Q000 C  
ATOM   4763  CD2 TYR C 108       2.364 -10.639 -30.380  1.00 29.43      Q000 C  
ATOM   4764  CE1 TYR C 108       0.651 -10.087 -32.509  1.00 28.05      Q000 C  
ATOM   4765  CE2 TYR C 108       0.965 -10.748 -30.204  1.00 30.46      Q000 C  
ATOM   4766  CZ  TYR C 108       0.118 -10.452 -31.298  1.00 31.89      Q000 C  
ATOM   4767  OH  TYR C 108      -1.258 -10.523 -31.204  1.00 29.78      Q000 O  
ATOM   4768  N   GLU C 109       5.296  -7.468 -33.428  1.00 31.03      Q000 N  
ATOM   4769  CA  GLU C 109       4.852  -6.640 -34.529  1.00 31.43      Q000 C  
ATOM   4770  C   GLU C 109       3.853  -7.399 -35.378  1.00 30.60      Q000 C  
ATOM   4771  O   GLU C 109       3.752  -8.613 -35.275  1.00 29.85      Q000 O  
ATOM   4772  CB  GLU C 109       6.022  -6.185 -35.365  1.00 31.60      Q000 C  
ATOM   4773  CG  GLU C 109       6.890  -5.181 -34.663  1.00 35.87      Q000 C  
ATOM   4774  CD  GLU C 109       8.062  -4.785 -35.544  1.00 40.28      Q000 C  
ATOM   4775  OE1 GLU C 109       7.842  -4.111 -36.564  1.00 44.67      Q000 O  
ATOM   4776  OE2 GLU C 109       9.189  -5.169 -35.232  1.00 43.72      Q000 O1-
ATOM   4777  N   ILE C 110       3.137  -6.662 -36.228  1.00 30.39      Q000 N  
ATOM   4778  CA  ILE C 110       2.072  -7.216 -37.059  1.00 30.52      Q000 C  
ATOM   4779  C   ILE C 110       2.584  -8.311 -37.951  1.00 30.82      Q000 C  
ATOM   4780  O   ILE C 110       1.867  -9.263 -38.220  1.00 31.39      Q000 O  
ATOM   4781  CB  ILE C 110       1.341  -6.082 -37.891  1.00 31.64      Q000 C  
ATOM   4782  CG1 ILE C 110      -0.061  -6.498 -38.242  1.00 30.83      Q000 C  
ATOM   4783  CG2 ILE C 110       2.163  -5.624 -39.173  1.00 30.02      Q000 C  
ATOM   4784  CD1 ILE C 110      -0.982  -6.504 -37.027  1.00 33.07      Q000 C  
ATOM   4785  N   SER C 111       3.846  -8.224 -38.370  1.00 31.36      Q000 N  
ATOM   4786  CA  SER C 111       4.455  -9.284 -39.189  1.00 31.95      Q000 C  
ATOM   4787  C   SER C 111       4.662 -10.604 -38.421  1.00 32.54      Q000 C  
ATOM   4788  O   SER C 111       4.944 -11.641 -39.036  1.00 32.47      Q000 O  
ATOM   4789  CB  SER C 111       5.781  -8.807 -39.831  1.00 31.83      Q000 C  
ATOM   4790  OG  SER C 111       6.636  -8.179 -38.873  1.00 33.60      Q000 O  
ATOM   4791  N   SER C 112       4.491 -10.586 -37.099  1.00 32.45      Q000 N  
ATOM   4792  CA  SER C 112       4.524 -11.824 -36.322  1.00 32.84      Q000 C  
ATOM   4793  C   SER C 112       3.199 -12.141 -35.636  1.00 33.15      Q000 C  
ATOM   4794  O   SER C 112       3.206 -12.781 -34.558  1.00 32.27      Q000 O  
ATOM   4795  CB  SER C 112       5.657 -11.762 -35.281  1.00 32.39      Q000 C  
ATOM   4796  OG  SER C 112       6.917 -11.790 -35.920  1.00 32.85      Q000 O  
ATOM   4797  N   ASP C 113       2.064 -11.710 -36.231  1.00 32.76      Q000 N  
ATOM   4798  CA  ASP C 113       0.780 -12.008 -35.607  1.00 32.76      Q000 C  
ATOM   4799  C   ASP C 113       0.242 -13.382 -35.930  1.00 31.58      Q000 C  
ATOM   4800  O   ASP C 113      -0.713 -13.844 -35.289  1.00 31.18      Q000 O  
ATOM   4801  CB  ASP C 113      -0.287 -10.897 -35.788  1.00 34.23      Q000 C  
ATOM   4802  CG  ASP C 113      -1.015 -10.944 -37.122  1.00 36.31      Q000 C  
ATOM   4803  OD1 ASP C 113      -0.561 -11.653 -38.054  1.00 39.64      Q000 O  
ATOM   4804  OD2 ASP C 113      -2.071 -10.264 -37.219  1.00 39.45      Q000 O1-
ATOM   4805  N   GLY C 114       0.861 -14.056 -36.884  1.00 30.71      Q000 N  
ATOM   4806  CA  GLY C 114       0.475 -15.418 -37.187  1.00 30.26      Q000 C  
ATOM   4807  C   GLY C 114      -0.798 -15.579 -37.998  1.00 30.23      Q000 C  
ATOM   4808  O   GLY C 114      -1.282 -16.695 -38.115  1.00 30.06      Q000 O  
ATOM   4809  N   THR C 115      -1.330 -14.490 -38.576  1.00 29.94      Q000 N  
ATOM   4810  CA  THR C 115      -2.563 -14.548 -39.377  1.00 30.22      Q000 C  
ATOM   4811  C   THR C 115      -2.324 -14.538 -40.892  1.00 30.47      Q000 C  
ATOM   4812  O   THR C 115      -1.331 -14.017 -41.359  1.00 29.71      Q000 O  
ATOM   4813  CB  THR C 115      -3.495 -13.348 -39.032  1.00 30.87      Q000 C  
ATOM   4814  CG2 THR C 115      -3.809 -13.354 -37.524  1.00 29.93      Q000 C  
ATOM   4815  OG1 THR C 115      -2.861 -12.103 -39.396  1.00 28.78      Q000 O  
ATOM   4816  N   ALA C 116      -3.242 -15.146 -41.636  1.00 31.93      Q000 N  
ATOM   4817  CA  ALA C 116      -3.270 -15.061 -43.101  1.00 33.62      Q000 C  
ATOM   4818  C   ALA C 116      -3.400 -13.586 -43.547  1.00 34.70      Q000 C  
ATOM   4819  O   ALA C 116      -2.669 -13.121 -44.418  1.00 34.78      Q000 O  
ATOM   4820  CB  ALA C 116      -4.451 -15.897 -43.656  1.00 32.89      Q000 C  
ATOM   4821  N   MET C 117      -4.286 -12.849 -42.887  1.00 35.34      Q000 N  
ATOM   4822  CA  MET C 117      -4.557 -11.459 -43.254  1.00 37.08      Q000 C  
ATOM   4823  C   MET C 117      -3.287 -10.605 -43.261  1.00 36.70      Q000 C  
ATOM   4824  O   MET C 117      -3.114  -9.740 -44.120  1.00 37.14      Q000 O  
ATOM   4825  CB  MET C 117      -5.599 -10.865 -42.295  1.00 37.58      Q000 C  
ATOM   4826  CG  MET C 117      -5.896  -9.377 -42.491  1.00 42.10      Q000 C  
ATOM   4827  SD  MET C 117      -7.021  -8.690 -41.235  0.85 42.43      Q000 S  
ATOM   4828  CE  MET C 117      -5.897  -8.402 -39.894  1.00 45.69      Q000 C  
ATOM   4829  N   ASN C 118      -2.394 -10.825 -42.307  1.00 36.04      Q000 N  
ATOM   4830  CA  ASN C 118      -1.175 -10.045 -42.267  1.00 35.73      Q000 C  
ATOM   4831  C   ASN C 118       0.025 -10.819 -42.832  1.00 35.19      Q000 C  
ATOM   4832  O   ASN C 118       1.166 -10.494 -42.541  1.00 35.24      Q000 O  
ATOM   4833  CB  ASN C 118      -0.939  -9.525 -40.853  1.00 35.93      Q000 C  
ATOM   4834  CG  ASN C 118      -1.873  -8.341 -40.507  1.00 38.34      Q000 C  
ATOM   4835  ND2 ASN C 118      -2.584  -8.441 -39.372  1.00 37.45      Q000 N  
ATOM   4836  OD1 ASN C 118      -1.945  -7.351 -41.259  1.00 39.21      Q000 O  
ATOM   4837  N   LYS C 119      -0.246 -11.821 -43.659  1.00 35.18      Q000 N  
ATOM   4838  CA  LYS C 119       0.806 -12.551 -44.389  1.00 36.38      Q000 C  
ATOM   4839  C   LYS C 119       1.886 -13.078 -43.438  1.00 34.84      Q000 C  
ATOM   4840  O   LYS C 119       3.074 -12.962 -43.668  1.00 34.23      Q000 O  
ATOM   4841  CB  LYS C 119       1.408 -11.647 -45.495  1.00 37.30      Q000 C  
ATOM   4842  CG  LYS C 119       0.498 -11.543 -46.762  1.00 40.50      Q000 C  
ATOM   4843  CD  LYS C 119       1.174 -10.695 -47.872  0.50 43.47      Q000 C  
ATOM   4844  CE  LYS C 119       0.562 -10.973 -49.256  0.50 45.27      Q000 C  
ATOM   4845  NZ  LYS C 119      -0.930 -10.863 -49.226  0.50 46.27      Q000 N1+
ATOM   4846  N   SER C 120       1.429 -13.660 -42.349  1.00 34.12      Q000 N  
ATOM   4847  CA  SER C 120       2.280 -13.940 -41.227  1.00 33.91      Q000 C  
ATOM   4848  C   SER C 120       2.236 -15.417 -40.938  1.00 32.67      Q000 C  
ATOM   4849  O   SER C 120       2.785 -15.857 -39.933  1.00 33.58      Q000 O  
ATOM   4850  CB  SER C 120       1.777 -13.113 -40.024  1.00 34.24      Q000 C  
ATOM   4851  OG  SER C 120       2.661 -13.241 -38.936  1.00 38.66      Q000 O  
ATOM   4852  N   ASP C 121       1.565 -16.179 -41.797  1.00 31.35      Q000 N  
ATOM   4853  CA  ASP C 121       1.547 -17.639 -41.689  1.00 31.15      Q000 C  
ATOM   4854  C   ASP C 121       2.620 -18.257 -42.600  1.00 30.27      Q000 C  
ATOM   4855  O   ASP C 121       3.383 -17.539 -43.224  1.00 29.91      Q000 O  
ATOM   4856  CB  ASP C 121       0.155 -18.204 -42.002  1.00 31.36      Q000 C  
ATOM   4857  CG  ASP C 121      -0.332 -17.858 -43.404  1.00 31.83      Q000 C  
ATOM   4858  OD1 ASP C 121       0.204 -16.925 -44.032  1.00 31.65      Q000 O  
ATOM   4859  OD2 ASP C 121      -1.252 -18.551 -43.875  1.00 34.09      Q000 O1-
ATOM   4860  N   VAL C 122       2.707 -19.584 -42.616  1.00 30.13      Q000 N  
ATOM   4861  CA  VAL C 122       3.869 -20.283 -43.179  1.00 29.69      Q000 C  
ATOM   4862  C   VAL C 122       3.397 -21.367 -44.110  1.00 30.60      Q000 C  
ATOM   4863  O   VAL C 122       2.590 -22.222 -43.735  1.00 29.85      Q000 O  
ATOM   4864  CB  VAL C 122       4.787 -20.853 -42.089  1.00 29.47      Q000 C  
ATOM   4865  CG1 VAL C 122       6.046 -21.502 -42.717  1.00 29.00      Q000 C  
ATOM   4866  CG2 VAL C 122       5.192 -19.743 -41.093  1.00 27.35      Q000 C  
ATOM   4867  N   GLU C 123       3.868 -21.304 -45.352  1.00 31.59      Q000 N  
ATOM   4868  CA  GLU C 123       3.507 -22.295 -46.354  1.00 33.32      Q000 C  
ATOM   4869  C   GLU C 123       4.024 -23.677 -45.960  1.00 32.81      Q000 C  
ATOM   4870  O   GLU C 123       4.957 -23.777 -45.187  1.00 33.17      Q000 O  
ATOM   4871  CB  GLU C 123       4.022 -21.855 -47.761  1.00 34.37      Q000 C  
ATOM   4872  CG  GLU C 123       5.534 -22.029 -48.047  1.00 37.74      Q000 C  
ATOM   4873  CD  GLU C 123       6.432 -20.948 -47.450  1.00 45.02      Q000 C  
ATOM   4874  OE1 GLU C 123       7.672 -21.002 -47.731  1.00 47.95      Q000 O  
ATOM   4875  OE2 GLU C 123       5.923 -20.041 -46.712  1.00 47.96      Q000 O1-
ATOM   4876  N   PRO C 124       3.409 -24.747 -46.474  1.00 33.37      Q000 N  
ATOM   4877  CA  PRO C 124       3.945 -26.094 -46.272  1.00 33.75      Q000 C  
ATOM   4878  C   PRO C 124       5.450 -26.198 -46.568  1.00 33.99      Q000 C  
ATOM   4879  O   PRO C 124       5.883 -25.815 -47.648  1.00 35.01      Q000 O  
ATOM   4880  CB  PRO C 124       3.191 -26.935 -47.296  1.00 33.55      Q000 C  
ATOM   4881  CG  PRO C 124       1.864 -26.189 -47.493  1.00 34.37      Q000 C  
ATOM   4882  CD  PRO C 124       2.238 -24.733 -47.378  1.00 33.91      Q000 C  
ATOM   4883  N   GLY C 125       6.234 -26.701 -45.611  1.00 33.55      Q000 N  
ATOM   4884  CA  GLY C 125       7.676 -26.880 -45.774  1.00 32.37      Q000 C  
ATOM   4885  C   GLY C 125       8.463 -25.614 -45.526  1.00 32.45      Q000 C  
ATOM   4886  O   GLY C 125       9.692 -25.650 -45.517  1.00 33.64      Q000 O  
ATOM   4887  N   GLY C 126       7.793 -24.476 -45.304  1.00 31.69      Q000 N  
ATOM   4888  CA  GLY C 126       8.502 -23.204 -45.200  1.00 30.18      Q000 C  
ATOM   4889  C   GLY C 126       9.018 -22.920 -43.812  1.00 30.72      Q000 C  
ATOM   4890  O   GLY C 126       8.704 -23.634 -42.842  1.00 30.71      Q000 O  
ATOM   4891  N   THR C 127       9.759 -21.828 -43.720  1.00 30.65      Q000 N  
ATOM   4892  CA  THR C 127      10.347 -21.382 -42.499  1.00 31.91      Q000 C  
ATOM   4893  C   THR C 127      10.126 -19.891 -42.391  1.00 31.87      Q000 C  
ATOM   4894  O   THR C 127      10.226 -19.182 -43.373  1.00 33.13      Q000 O  
ATOM   4895  CB  THR C 127      11.867 -21.686 -42.459  1.00 32.05      Q000 C  
ATOM   4896  CG2 THR C 127      12.512 -21.132 -41.173  1.00 33.21      Q000 C  
ATOM   4897  OG1 THR C 127      12.061 -23.111 -42.494  1.00 35.05      Q000 O  
ATOM   4898  N   ARG C 128       9.836 -19.415 -41.188  1.00 31.97      Q000 N  
ATOM   4899  CA  ARG C 128       9.701 -17.992 -40.937  1.00 32.14      Q000 C  
ATOM   4900  C   ARG C 128      10.246 -17.716 -39.554  1.00 31.77      Q000 C  
ATOM   4901  O   ARG C 128      10.056 -18.532 -38.664  1.00 31.59      Q000 O  
ATOM   4902  CB  ARG C 128       8.218 -17.617 -40.997  1.00 32.65      Q000 C  
ATOM   4903  CG  ARG C 128       7.970 -16.154 -40.763  1.00 34.32      Q000 C  
ATOM   4904  CD  ARG C 128       6.502 -15.811 -40.700  1.00 35.97      Q000 C  
ATOM   4905  NE  ARG C 128       6.349 -14.359 -40.738  1.00 37.87      Q000 N  
ATOM   4906  CZ  ARG C 128       6.073 -13.643 -41.836  1.00 39.47      Q000 C  
ATOM   4907  NH1 ARG C 128       5.870 -14.228 -43.010  1.00 38.90      Q000 N1+
ATOM   4908  NH2 ARG C 128       5.939 -12.328 -41.741  1.00 39.75      Q000 N  
ATOM   4909  N   THR C 129      10.893 -16.578 -39.371  1.00 31.48      Q000 N  
ATOM   4910  CA  THR C 129      11.317 -16.141 -38.067  1.00 32.53      Q000 C  
ATOM   4911  C   THR C 129      10.277 -15.187 -37.438  1.00 32.55      Q000 C  
ATOM   4912  O   THR C 129      10.024 -14.089 -37.947  1.00 33.24      Q000 O  
ATOM   4913  CB  THR C 129      12.698 -15.484 -38.111  1.00 32.54      Q000 C  
ATOM   4914  CG2 THR C 129      13.107 -14.937 -36.730  1.00 32.32      Q000 C  
ATOM   4915  OG1 THR C 129      13.650 -16.480 -38.480  1.00 35.55      Q000 O  
ATOM   4916  N   TYR C 130       9.665 -15.638 -36.345  1.00 31.47      Q000 N  
ATOM   4917  CA  TYR C 130       8.754 -14.805 -35.562  1.00 30.56      Q000 C  
ATOM   4918  C   TYR C 130       9.539 -14.174 -34.437  1.00 30.51      Q000 C  
ATOM   4919  O   TYR C 130      10.404 -14.821 -33.852  1.00 31.44      Q000 O  
ATOM   4920  CB  TYR C 130       7.667 -15.668 -34.952  1.00 30.71      Q000 C  
ATOM   4921  CG  TYR C 130       6.671 -16.263 -35.898  1.00 28.35      Q000 C  
ATOM   4922  CD1 TYR C 130       5.691 -15.485 -36.472  1.00 29.03      Q000 C  
ATOM   4923  CD2 TYR C 130       6.652 -17.616 -36.162  1.00 28.29      Q000 C  
ATOM   4924  CE1 TYR C 130       4.730 -16.038 -37.327  1.00 27.76      Q000 C  
ATOM   4925  CE2 TYR C 130       5.705 -18.172 -36.996  1.00 26.66      Q000 C  
ATOM   4926  CZ  TYR C 130       4.732 -17.362 -37.578  1.00 27.34      Q000 C  
ATOM   4927  OH  TYR C 130       3.739 -17.899 -38.390  1.00 26.83      Q000 O  
ATOM   4928  N   THR C 131       9.255 -12.915 -34.133  1.00 29.95      Q000 N  
ATOM   4929  CA  THR C 131       9.909 -12.200 -33.058  1.00 29.59      Q000 C  
ATOM   4930  C   THR C 131       8.861 -11.812 -31.985  1.00 29.61      Q000 C  
ATOM   4931  O   THR C 131       7.845 -11.137 -32.287  1.00 29.13      Q000 O  
ATOM   4932  CB  THR C 131      10.636 -10.943 -33.624  1.00 29.98      Q000 C  
ATOM   4933  CG2 THR C 131      11.174 -10.020 -32.515  1.00 28.22      Q000 C  
ATOM   4934  OG1 THR C 131      11.733 -11.377 -34.440  1.00 31.49      Q000 O  
ATOM   4935  N   TRP C 132       9.106 -12.254 -30.748  1.00 28.79      Q000 N  
ATOM   4936  CA  TRP C 132       8.290 -11.889 -29.604  1.00 27.99      Q000 C  
ATOM   4937  C   TRP C 132       9.136 -11.070 -28.702  1.00 29.01      Q000 C
[truncated: 120,012 more chars]
