# Supplementary material for: Hydrophobic tuning with non-canonical amino acids in a copper metalloenzyme
Source: Nat Chem. 2026 Apr 13;18(7):1269–77. doi: 10.1038/s41557-026-02116-7 (PMC13323077; doi:10.1038/s41557-026-02116-7)
Supplement: Supplementary file 4 — Code related to logP prediction, PDB analysis and redox deconvolution. [file 41557_2026_2116_MOESM4_ESM.zip › Code_lite/PDB_analysis_lite/inputs/starting_pdbs/1gw0.pdb]

CRYST1   62.510   72.300   88.940 110.40  95.23 109.74 P 1           1
ATOM      1  N   GLU A   1       2.489 -20.713 -16.855  1.00 55.73           N  
ATOM      2  CA  GLU A   1       2.114 -20.947 -15.435  1.00 55.47           C  
ATOM      3  C   GLU A   1       2.976 -22.060 -14.815  1.00 54.33           C  
ATOM      4  O   GLU A   1       3.880 -22.579 -15.472  1.00 54.71           O  
ATOM      5  CB  GLU A   1       0.627 -21.287 -15.349  1.00 57.02           C  
ATOM      6  CG  GLU A   1       0.243 -22.641 -15.888  1.00 58.46           C  
ATOM      7  CD  GLU A   1      -1.148 -23.031 -15.444  1.00 59.99           C  
ATOM      8  OE1 GLU A   1      -2.101 -22.281 -15.755  1.00 60.59           O  
ATOM      9  OE2 GLU A   1      -1.286 -24.078 -14.774  1.00 60.80           O1-
ATOM     10  N   PRO A   2       2.708 -22.442 -13.547  1.00 52.84           N  
ATOM     11  CA  PRO A   2       3.486 -23.490 -12.872  1.00 51.23           C  
ATOM     12  C   PRO A   2       3.393 -24.890 -13.464  1.00 50.20           C  
ATOM     13  O   PRO A   2       2.407 -25.241 -14.108  1.00 51.46           O  
ATOM     14  CB  PRO A   2       2.945 -23.447 -11.450  1.00 50.81           C  
ATOM     15  CG  PRO A   2       1.509 -23.120 -11.670  1.00 50.66           C  
ATOM     16  CD  PRO A   2       1.611 -21.989 -12.670  1.00 51.87           C  
ATOM     17  N   THR A   3       4.430 -25.687 -13.226  1.00 48.59           N  
ATOM     18  CA  THR A   3       4.481 -27.063 -13.708  1.00 47.16           C  
ATOM     19  C   THR A   3       5.167 -27.976 -12.675  1.00 45.88           C  
ATOM     20  O   THR A   3       4.831 -29.158 -12.556  1.00 45.86           O  
ATOM     21  CB  THR A   3       5.241 -27.158 -15.056  1.00 47.71           C  
ATOM     22  CG2 THR A   3       4.597 -26.249 -16.100  1.00 46.75           C  
ATOM     23  OG1 THR A   3       6.605 -26.761 -14.872  1.00 47.88           O  
ATOM     24  N   CYS A   4       6.110 -27.411 -11.919  1.00 41.92           N  
ATOM     25  CA  CYS A   4       6.857 -28.160 -10.907  1.00 38.28           C  
ATOM     26  C   CYS A   4       6.738 -27.573  -9.499  1.00 36.65           C  
ATOM     27  O   CYS A   4       7.511 -27.916  -8.611  1.00 35.16           O  
ATOM     28  CB  CYS A   4       8.334 -28.221 -11.300  1.00 36.40           C  
ATOM     29  SG  CYS A   4       9.119 -26.582 -11.436  1.00 34.68           S  
ATOM     30  N   ASN A   5       5.775 -26.681  -9.302  1.00 35.79           N  
ATOM     31  CA  ASN A   5       5.565 -26.068  -7.997  1.00 34.91           C  
ATOM     32  C   ASN A   5       4.730 -27.027  -7.151  1.00 34.89           C  
ATOM     33  O   ASN A   5       3.518 -27.121  -7.323  1.00 35.80           O  
ATOM     34  CB  ASN A   5       4.849 -24.719  -8.167  1.00 33.80           C  
ATOM     35  CG  ASN A   5       4.696 -23.966  -6.859  1.00 33.07           C  
ATOM     36  ND2 ASN A   5       5.666 -23.115  -6.549  1.00 31.13           N  
ATOM     37  OD1 ASN A   5       3.725 -24.154  -6.132  1.00 33.81           O  
ATOM     38  N   THR A   6       5.383 -27.746  -6.243  1.00 35.33           N  
ATOM     39  CA  THR A   6       4.691 -28.713  -5.389  1.00 35.28           C  
ATOM     40  C   THR A   6       4.847 -28.408  -3.901  1.00 35.20           C  
ATOM     41  O   THR A   6       5.756 -27.683  -3.499  1.00 34.27           O  
ATOM     42  CB  THR A   6       5.206 -30.131  -5.644  1.00 34.27           C  
ATOM     43  CG2 THR A   6       4.992 -30.523  -7.094  1.00 32.14           C  
ATOM     44  OG1 THR A   6       6.604 -30.184  -5.337  1.00 36.59           O  
ATOM     45  N   PRO A   7       3.966 -28.978  -3.058  1.00 35.40           N  
ATOM     46  CA  PRO A   7       4.022 -28.747  -1.614  1.00 34.97           C  
ATOM     47  C   PRO A   7       5.410 -28.903  -0.991  1.00 34.89           C  
ATOM     48  O   PRO A   7       5.783 -28.132  -0.107  1.00 35.38           O  
ATOM     49  CB  PRO A   7       3.013 -29.758  -1.068  1.00 34.79           C  
ATOM     50  CG  PRO A   7       1.996 -29.815  -2.149  1.00 32.53           C  
ATOM     51  CD  PRO A   7       2.860 -29.897  -3.388  1.00 34.62           C  
ATOM     52  N   SER A   8       6.177 -29.883  -1.455  1.00 33.90           N  
ATOM     53  CA  SER A   8       7.511 -30.110  -0.904  1.00 33.57           C  
ATOM     54  C   SER A   8       8.620 -29.417  -1.690  1.00 32.91           C  
ATOM     55  O   SER A   8       9.794 -29.482  -1.309  1.00 33.18           O  
ATOM     56  CB  SER A   8       7.800 -31.609  -0.822  1.00 33.99           C  
ATOM     57  OG  SER A   8       7.782 -32.195  -2.111  1.00 37.66           O  
ATOM     58  N   ASN A   9       8.250 -28.760  -2.786  1.00 31.34           N  
ATOM     59  CA  ASN A   9       9.215 -28.039  -3.618  1.00 31.02           C  
ATOM     60  C   ASN A   9       8.592 -26.770  -4.201  1.00 29.38           C  
ATOM     61  O   ASN A   9       8.279 -26.709  -5.391  1.00 29.83           O  
ATOM     62  CB  ASN A   9       9.716 -28.926  -4.762  1.00 31.45           C  
ATOM     63  CG  ASN A   9      10.826 -28.264  -5.565  1.00 32.04           C  
ATOM     64  ND2 ASN A   9      11.372 -28.990  -6.534  1.00 29.11           N  
ATOM     65  OD1 ASN A   9      11.187 -27.111  -5.313  1.00 32.80           O  
ATOM     66  N   ARG A  10       8.411 -25.761  -3.357  1.00 27.69           N  
ATOM     67  CA  ARG A  10       7.818 -24.501  -3.789  1.00 25.44           C  
ATOM     68  C   ARG A  10       8.848 -23.619  -4.486  1.00 24.79           C  
ATOM     69  O   ARG A  10       8.500 -22.619  -5.106  1.00 23.93           O  
ATOM     70  CB  ARG A  10       7.230 -23.758  -2.587  1.00 24.42           C  
ATOM     71  CG  ARG A  10       6.052 -24.449  -1.915  1.00 22.01           C  
ATOM     72  CD  ARG A  10       4.877 -24.612  -2.871  1.00 22.56           C  
ATOM     73  NE  ARG A  10       3.656 -25.025  -2.180  1.00 21.74           N  
ATOM     74  CZ  ARG A  10       2.569 -25.482  -2.793  1.00 21.51           C  
ATOM     75  NH1 ARG A  10       2.548 -25.589  -4.112  1.00 23.61           N1+
ATOM     76  NH2 ARG A  10       1.506 -25.841  -2.089  1.00 22.93           N  
ATOM     77  N   ALA A  11      10.119 -23.995  -4.382  1.00 24.72           N  
ATOM     78  CA  ALA A  11      11.188 -23.231  -5.010  1.00 26.23           C  
ATOM     79  C   ALA A  11      11.103 -23.347  -6.529  1.00 27.65           C  
ATOM     80  O   ALA A  11      11.517 -22.442  -7.260  1.00 28.42           O  
ATOM     81  CB  ALA A  11      12.542 -23.732  -4.521  1.00 24.77           C  
ATOM     82  N   CYS A  12      10.552 -24.462  -7.000  1.00 28.07           N  
ATOM     83  CA  CYS A  12      10.423 -24.711  -8.429  1.00 28.60           C  
ATOM     84  C   CYS A  12       9.166 -24.059  -9.010  1.00 29.05           C  
ATOM     85  O   CYS A  12       8.124 -24.017  -8.359  1.00 29.43           O  
ATOM     86  CB  CYS A  12      10.377 -26.219  -8.677  1.00 29.07           C  
ATOM     87  SG  CYS A  12      10.837 -26.732 -10.361  1.00 28.49           S  
ATOM     88  N   TRP A  13       9.266 -23.551 -10.236  1.00 29.45           N  
ATOM     89  CA  TRP A  13       8.117 -22.925 -10.889  1.00 29.52           C  
ATOM     90  C   TRP A  13       7.868 -23.476 -12.301  1.00 29.51           C  
ATOM     91  O   TRP A  13       6.867 -24.143 -12.549  1.00 28.52           O  
ATOM     92  CB  TRP A  13       8.293 -21.407 -10.954  1.00 26.19           C  
ATOM     93  CG  TRP A  13       7.031 -20.724 -11.370  1.00 24.05           C  
ATOM     94  CD1 TRP A  13       6.826 -19.995 -12.503  1.00 23.01           C  
ATOM     95  CD2 TRP A  13       5.778 -20.752 -10.675  1.00 21.33           C  
ATOM     96  CE2 TRP A  13       4.855 -20.017 -11.450  1.00 22.12           C  
ATOM     97  CE3 TRP A  13       5.346 -21.329  -9.472  1.00 18.54           C  
ATOM     98  NE1 TRP A  13       5.520 -19.567 -12.560  1.00 24.73           N  
ATOM     99  CZ2 TRP A  13       3.520 -19.840 -11.061  1.00 22.33           C  
ATOM    100  CZ3 TRP A  13       4.022 -21.155  -9.084  1.00 19.16           C  
ATOM    101  CH2 TRP A  13       3.123 -20.415  -9.878  1.00 20.33           C  
ATOM    102  N   SER A  14       8.780 -23.174 -13.220  1.00 31.77           N  
ATOM    103  CA  SER A  14       8.697 -23.643 -14.604  1.00 33.09           C  
ATOM    104  C   SER A  14      10.123 -23.644 -15.140  1.00 34.40           C  
ATOM    105  O   SER A  14      11.013 -23.062 -14.521  1.00 35.09           O  
ATOM    106  CB  SER A  14       7.831 -22.706 -15.446  1.00 32.69           C  
ATOM    107  OG  SER A  14       8.442 -21.435 -15.591  1.00 31.54           O  
ATOM    108  N   ASP A  15      10.349 -24.281 -16.284  1.00 34.90           N  
ATOM    109  CA  ASP A  15      11.698 -24.335 -16.834  1.00 36.19           C  
ATOM    110  C   ASP A  15      12.290 -22.941 -16.996  1.00 34.74           C  
ATOM    111  O   ASP A  15      11.707 -22.078 -17.648  1.00 34.84           O  
ATOM    112  CB  ASP A  15      11.702 -25.066 -18.179  1.00 40.52           C  
ATOM    113  CG  ASP A  15      11.068 -26.450 -18.092  1.00 45.59           C  
ATOM    114  OD1 ASP A  15      11.411 -27.207 -17.153  1.00 45.83           O  
ATOM    115  OD2 ASP A  15      10.232 -26.783 -18.964  1.00 48.20           O1-
ATOM    116  N   GLY A  16      13.449 -22.727 -16.383  1.00 34.03           N  
ATOM    117  CA  GLY A  16      14.112 -21.438 -16.472  1.00 31.48           C  
ATOM    118  C   GLY A  16      13.647 -20.400 -15.466  1.00 29.74           C  
ATOM    119  O   GLY A  16      14.134 -19.274 -15.482  1.00 29.78           O  
ATOM    120  N   PHE A  17      12.711 -20.767 -14.592  1.00 28.49           N  
ATOM    121  CA  PHE A  17      12.196 -19.834 -13.586  1.00 26.90           C  
ATOM    122  C   PHE A  17      11.965 -20.495 -12.233  1.00 25.57           C  
ATOM    123  O   PHE A  17      11.144 -21.406 -12.102  1.00 24.48           O  
ATOM    124  CB  PHE A  17      10.879 -19.191 -14.051  1.00 27.08           C  
ATOM    125  CG  PHE A  17      11.012 -18.363 -15.297  1.00 27.10           C  
ATOM    126  CD1 PHE A  17      10.664 -18.888 -16.537  1.00 27.63           C  
ATOM    127  CD2 PHE A  17      11.511 -17.067 -15.234  1.00 27.91           C  
ATOM    128  CE1 PHE A  17      10.812 -18.135 -17.701  1.00 27.87           C  
ATOM    129  CE2 PHE A  17      11.665 -16.304 -16.393  1.00 30.25           C  
ATOM    130  CZ  PHE A  17      11.314 -16.843 -17.630  1.00 28.61           C  
ATOM    131  N   ASP A  18      12.688 -20.016 -11.228  1.00 24.40           N  
ATOM    132  CA  ASP A  18      12.567 -20.542  -9.880  1.00 24.81           C  
ATOM    133  C   ASP A  18      12.793 -19.426  -8.869  1.00 24.52           C  
ATOM    134  O   ASP A  18      13.003 -18.272  -9.247  1.00 23.70           O  
ATOM    135  CB  ASP A  18      13.578 -21.669  -9.665  1.00 27.17           C  
ATOM    136  CG  ASP A  18      15.008 -21.207  -9.819  1.00 28.70           C  
ATOM    137  OD1 ASP A  18      15.882 -22.065 -10.049  1.00 32.24           O  
ATOM    138  OD2 ASP A  18      15.268 -19.992  -9.699  1.00 31.62           O1-
ATOM    139  N   ILE A  19      12.763 -19.778  -7.588  1.00 23.11           N  
ATOM    140  CA  ILE A  19      12.938 -18.807  -6.520  1.00 22.54           C  
ATOM    141  C   ILE A  19      14.240 -18.019  -6.591  1.00 24.40           C  
ATOM    142  O   ILE A  19      14.331 -16.935  -6.017  1.00 26.32           O  
ATOM    143  CB  ILE A  19      12.856 -19.485  -5.134  1.00 22.22           C  
ATOM    144  CG1 ILE A  19      12.758 -18.419  -4.037  1.00 20.74           C  
ATOM    145  CG2 ILE A  19      14.066 -20.389  -4.920  1.00 21.31           C  
ATOM    146  CD1 ILE A  19      11.442 -17.631  -4.044  1.00 18.48           C  
ATOM    147  N   ASN A  20      15.243 -18.549  -7.289  1.00 24.13           N  
ATOM    148  CA  ASN A  20      16.533 -17.869  -7.402  1.00 23.58           C  
ATOM    149  C   ASN A  20      16.679 -17.013  -8.655  1.00 23.41           C  
ATOM    150  O   ASN A  20      17.680 -16.313  -8.819  1.00 23.50           O  
ATOM    151  CB  ASN A  20      17.667 -18.884  -7.369  1.00 24.53           C  
ATOM    152  CG  ASN A  20      17.673 -19.691  -6.106  1.00 25.14           C  
ATOM    153  ND2 ASN A  20      17.781 -19.012  -4.973  1.00 24.83           N  
ATOM    154  OD1 ASN A  20      17.578 -20.917  -6.143  1.00 27.18           O  
ATOM    155  N   THR A  21      15.692 -17.084  -9.542  1.00 21.59           N  
ATOM    156  CA  THR A  21      15.716 -16.301 -10.770  1.00 20.54           C  
ATOM    157  C   THR A  21      15.583 -14.822 -10.412  1.00 19.03           C  
ATOM    158  O   THR A  21      14.760 -14.456  -9.575  1.00 18.06           O  
ATOM    159  CB  THR A  21      14.538 -16.676 -11.688  1.00 22.08           C  
ATOM    160  CG2 THR A  21      14.650 -15.940 -13.013  1.00 20.33           C  
ATOM    161  OG1 THR A  21      14.530 -18.091 -11.915  1.00 19.80           O  
ATOM    162  N   ASP A  22      16.395 -13.977 -11.036  1.00 18.42           N  
ATOM    163  CA  ASP A  22      16.332 -12.541 -10.779  1.00 17.56           C  
ATOM    164  C   ASP A  22      15.079 -12.019 -11.482  1.00 17.37           C  
ATOM    165  O   ASP A  22      15.138 -11.562 -12.629  1.00 18.38           O  
ATOM    166  CB  ASP A  22      17.574 -11.849 -11.337  1.00 15.76           C  
ATOM    167  CG  ASP A  22      17.707 -10.412 -10.869  1.00 16.13           C  
ATOM    168  OD1 ASP A  22      16.675  -9.777 -10.557  1.00 15.67           O  
ATOM    169  OD2 ASP A  22      18.850  -9.909 -10.829  1.00 17.36           O1-
ATOM    170  N   TYR A  23      13.948 -12.099 -10.785  1.00 16.99           N  
ATOM    171  CA  TYR A  23      12.657 -11.674 -11.316  1.00 17.47           C  
ATOM    172  C   TYR A  23      12.613 -10.221 -11.778  1.00 18.91           C  
ATOM    173  O   TYR A  23      11.691  -9.817 -12.485  1.00 18.80           O  
ATOM    174  CB  TYR A  23      11.572 -11.906 -10.265  1.00 17.27           C  
ATOM    175  CG  TYR A  23      11.825 -11.165  -8.967  1.00 18.86           C  
ATOM    176  CD1 TYR A  23      11.604  -9.791  -8.871  1.00 17.90           C  
ATOM    177  CD2 TYR A  23      12.350 -11.827  -7.856  1.00 17.04           C  
ATOM    178  CE1 TYR A  23      11.905  -9.095  -7.708  1.00 17.82           C  
ATOM    179  CE2 TYR A  23      12.655 -11.140  -6.692  1.00 17.43           C  
ATOM    180  CZ  TYR A  23      12.434  -9.774  -6.623  1.00 16.80           C  
ATOM    181  OH  TYR A  23      12.764  -9.082  -5.481  1.00 14.63           O  
ATOM    182  N   GLU A  24      13.605  -9.433 -11.387  1.00 20.12           N  
ATOM    183  CA  GLU A  24      13.624  -8.032 -11.778  1.00 21.45           C  
ATOM    184  C   GLU A  24      14.117  -7.796 -13.200  1.00 20.82           C  
ATOM    185  O   GLU A  24      13.904  -6.717 -13.755  1.00 20.99           O  
ATOM    186  CB  GLU A  24      14.463  -7.214 -10.788  1.00 23.51           C  
ATOM    187  CG  GLU A  24      13.624  -6.458  -9.759  1.00 27.28           C  
ATOM    188  CD  GLU A  24      14.462  -5.701  -8.740  1.00 29.54           C  
ATOM    189  OE1 GLU A  24      15.422  -5.009  -9.138  1.00 31.37           O  
ATOM    190  OE2 GLU A  24      14.154  -5.786  -7.535  1.00 31.55           O1-
ATOM    191  N   VAL A  25      14.762  -8.794 -13.799  1.00 19.13           N  
ATOM    192  CA  VAL A  25      15.265  -8.630 -15.158  1.00 18.89           C  
ATOM    193  C   VAL A  25      14.850  -9.754 -16.103  1.00 20.65           C  
ATOM    194  O   VAL A  25      15.066  -9.674 -17.316  1.00 18.96           O  
ATOM    195  CB  VAL A  25      16.814  -8.481 -15.177  1.00 18.68           C  
ATOM    196  CG1 VAL A  25      17.210  -7.162 -14.532  1.00 16.89           C  
ATOM    197  CG2 VAL A  25      17.478  -9.651 -14.449  1.00 17.33           C  
ATOM    198  N   SER A  26      14.244 -10.797 -15.545  1.00 22.60           N  
ATOM    199  CA  SER A  26      13.783 -11.931 -16.340  1.00 24.15           C  
ATOM    200  C   SER A  26      12.347 -12.283 -15.965  1.00 24.54           C  
ATOM    201  O   SER A  26      12.038 -12.558 -14.804  1.00 25.98           O  
ATOM    202  CB  SER A  26      14.693 -13.140 -16.121  1.00 26.69           C  
ATOM    203  OG  SER A  26      14.400 -14.171 -17.043  1.00 30.41           O  
ATOM    204  N   THR A  27      11.472 -12.270 -16.961  1.00 24.24           N  
ATOM    205  CA  THR A  27      10.065 -12.559 -16.755  1.00 23.17           C  
ATOM    206  C   THR A  27       9.585 -13.665 -17.686  1.00 24.60           C  
ATOM    207  O   THR A  27       9.924 -13.692 -18.872  1.00 23.87           O  
ATOM    208  CB  THR A  27       9.211 -11.316 -17.046  1.00 22.62           C  
ATOM    209  CG2 THR A  27       7.761 -11.571 -16.697  1.00 21.06           C  
ATOM    210  OG1 THR A  27       9.707 -10.205 -16.291  1.00 23.81           O  
ATOM    211  N   PRO A  28       8.790 -14.599 -17.161  1.00 24.72           N  
ATOM    212  CA  PRO A  28       8.298 -15.670 -18.027  1.00 26.88           C  
ATOM    213  C   PRO A  28       7.133 -15.120 -18.832  1.00 27.67           C  
ATOM    214  O   PRO A  28       6.293 -14.422 -18.277  1.00 31.33           O  
ATOM    215  CB  PRO A  28       7.856 -16.735 -17.028  1.00 27.60           C  
ATOM    216  CG  PRO A  28       7.365 -15.914 -15.865  1.00 25.74           C  
ATOM    217  CD  PRO A  28       8.425 -14.840 -15.753  1.00 24.93           C  
ATOM    218  N   ASP A  29       7.074 -15.384 -20.132  1.00 27.85           N  
ATOM    219  CA  ASP A  29       5.930 -14.882 -20.876  1.00 28.99           C  
ATOM    220  C   ASP A  29       4.950 -16.032 -21.080  1.00 26.93           C  
ATOM    221  O   ASP A  29       5.238 -17.019 -21.746  1.00 26.28           O  
ATOM    222  CB  ASP A  29       6.349 -14.246 -22.209  1.00 32.78           C  
ATOM    223  CG  ASP A  29       6.565 -15.257 -23.302  1.00 37.33           C  
ATOM    224  OD1 ASP A  29       7.469 -16.106 -23.153  1.00 40.46           O  
ATOM    225  OD2 ASP A  29       5.830 -15.196 -24.314  1.00 40.12           O1-
ATOM    226  N   THR A  30       3.788 -15.902 -20.462  1.00 26.29           N  
ATOM    227  CA  THR A  30       2.759 -16.926 -20.534  1.00 25.46           C  
ATOM    228  C   THR A  30       1.784 -16.649 -21.659  1.00 24.41           C  
ATOM    229  O   THR A  30       1.042 -17.532 -22.072  1.00 25.50           O  
ATOM    230  CB  THR A  30       1.950 -16.963 -19.241  1.00 25.12           C  
ATOM    231  CG2 THR A  30       2.852 -17.200 -18.041  1.00 23.48           C  
ATOM    232  OG1 THR A  30       1.280 -15.707 -19.087  1.00 26.37           O  
ATOM    233  N   GLY A  31       1.772 -15.413 -22.140  1.00 24.93           N  
ATOM    234  CA  GLY A  31       0.850 -15.046 -23.198  1.00 22.68           C  
ATOM    235  C   GLY A  31      -0.568 -14.924 -22.667  1.00 21.56           C  
ATOM    236  O   GLY A  31      -1.494 -14.597 -23.410  1.00 23.23           O  
ATOM    237  N   VAL A  32      -0.727 -15.175 -21.371  1.00 20.73           N  
ATOM    238  CA  VAL A  32      -2.021 -15.118 -20.689  1.00 19.27           C  
ATOM    239  C   VAL A  32      -2.340 -13.743 -20.088  1.00 18.54           C  
ATOM    240  O   VAL A  32      -1.453 -13.052 -19.585  1.00 18.82           O  
ATOM    241  CB  VAL A  32      -2.072 -16.173 -19.561  1.00 19.33           C  
ATOM    242  CG1 VAL A  32      -3.320 -15.980 -18.703  1.00 19.56           C  
ATOM    243  CG2 VAL A  32      -2.041 -17.566 -20.162  1.00 18.14           C  
ATOM    244  N   THR A  33      -3.617 -13.366 -20.143  1.00 17.21           N  
ATOM    245  CA  THR A  33      -4.097 -12.091 -19.612  1.00 17.40           C  
ATOM    246  C   THR A  33      -5.299 -12.316 -18.687  1.00 18.77           C  
ATOM    247  O   THR A  33      -6.222 -13.062 -19.023  1.00 18.18           O  
ATOM    248  CB  THR A  33      -4.527 -11.134 -20.761  1.00 17.43           C  
ATOM    249  CG2 THR A  33      -5.313  -9.953 -20.217  1.00 18.00           C  
ATOM    250  OG1 THR A  33      -3.368 -10.654 -21.456  1.00 16.65           O  
ATOM    251  N   GLN A  34      -5.272 -11.682 -17.518  1.00 19.42           N  
ATOM    252  CA  GLN A  34      -6.366 -11.788 -16.553  1.00 21.95           C  
ATOM    253  C   GLN A  34      -7.112 -10.454 -16.515  1.00 22.84           C  
ATOM    254  O   GLN A  34      -6.555  -9.439 -16.089  1.00 23.29           O  
ATOM    255  CB  GLN A  34      -5.829 -12.104 -15.156  1.00 22.93           C  
ATOM    256  CG  GLN A  34      -5.374 -13.529 -14.948  1.00 26.51           C  
ATOM    257  CD  GLN A  34      -6.497 -14.528 -15.147  1.00 29.93           C  
ATOM    258  NE2 GLN A  34      -6.184 -15.640 -15.805  1.00 28.63           N  
ATOM    259  OE1 GLN A  34      -7.633 -14.311 -14.702  1.00 30.37           O  
ATOM    260  N   SER A  35      -8.373 -10.459 -16.941  1.00 23.99           N  
ATOM    261  CA  SER A  35      -9.166  -9.236 -16.979  1.00 23.18           C  
ATOM    262  C   SER A  35     -10.143  -9.069 -15.838  1.00 23.00           C  
ATOM    263  O   SER A  35     -10.621 -10.041 -15.252  1.00 22.22           O  
ATOM    264  CB  SER A  35      -9.933  -9.145 -18.294  1.00 24.78           C  
ATOM    265  OG  SER A  35      -9.047  -9.027 -19.391  1.00 29.47           O  
ATOM    266  N   TYR A  36     -10.435  -7.807 -15.541  1.00 22.15           N  
ATOM    267  CA  TYR A  36     -11.359  -7.432 -14.486  1.00 20.88           C  
ATOM    268  C   TYR A  36     -12.025  -6.125 -14.886  1.00 22.27           C  
ATOM    269  O   TYR A  36     -11.494  -5.376 -15.707  1.00 21.74           O  
ATOM    270  CB  TYR A  36     -10.622  -7.210 -13.159  1.00 20.81           C  
ATOM    271  CG  TYR A  36      -9.903  -8.419 -12.611  1.00 17.55           C  
ATOM    272  CD1 TYR A  36      -8.650  -8.798 -13.103  1.00 15.37           C  
ATOM    273  CD2 TYR A  36     -10.491  -9.204 -11.620  1.00 14.84           C  
ATOM    274  CE1 TYR A  36      -8.002  -9.932 -12.620  1.00 14.50           C  
ATOM    275  CE2 TYR A  36      -9.856 -10.340 -11.136  1.00 15.44           C  
ATOM    276  CZ  TYR A  36      -8.617 -10.700 -11.638  1.00 15.14           C  
ATOM    277  OH  TYR A  36      -8.013 -11.841 -11.170  1.00 18.15           O  
ATOM    278  N   VAL A  37     -13.188  -5.857 -14.300  1.00 22.94           N  
ATOM    279  CA  VAL A  37     -13.911  -4.622 -14.566  1.00 23.44           C  
ATOM    280  C   VAL A  37     -14.301  -4.041 -13.216  1.00 23.88           C  
ATOM    281  O   VAL A  37     -14.925  -4.718 -12.407  1.00 25.59           O  
ATOM    282  CB  VAL A  37     -15.173  -4.877 -15.412  1.00 21.59           C  
ATOM    283  CG1 VAL A  37     -15.951  -3.591 -15.582  1.00 20.66           C  
ATOM    284  CG2 VAL A  37     -14.781  -5.428 -16.768  1.00 21.21           C  
ATOM    285  N   PHE A  38     -13.899  -2.800 -12.963  1.00 24.75           N  
ATOM    286  CA  PHE A  38     -14.203  -2.137 -11.696  1.00 23.88           C  
ATOM    287  C   PHE A  38     -15.294  -1.077 -11.853  1.00 24.92           C  
ATOM    288  O   PHE A  38     -15.091  -0.054 -12.518  1.00 24.57           O  
ATOM    289  CB  PHE A  38     -12.957  -1.448 -11.111  1.00 21.96           C  
ATOM    290  CG  PHE A  38     -11.912  -2.391 -10.568  1.00 21.31           C  
ATOM    291  CD1 PHE A  38     -10.748  -1.881  -9.988  1.00 20.85           C  
ATOM    292  CD2 PHE A  38     -12.068  -3.769 -10.650  1.00 20.72           C  
ATOM    293  CE1 PHE A  38      -9.750  -2.724  -9.500  1.00 20.52           C  
ATOM    294  CE2 PHE A  38     -11.076  -4.630 -10.166  1.00 21.38           C  
ATOM    295  CZ  PHE A  38      -9.913  -4.102  -9.590  1.00 23.42           C  
ATOM    296  N   ASN A  39     -16.444  -1.330 -11.234  1.00 23.13           N  
ATOM    297  CA  ASN A  39     -17.558  -0.396 -11.263  1.00 22.66           C  
ATOM    298  C   ASN A  39     -17.566   0.318  -9.909  1.00 21.63           C  
ATOM    299  O   ASN A  39     -17.823  -0.302  -8.871  1.00 17.97           O  
ATOM    300  CB  ASN A  39     -18.876  -1.150 -11.466  1.00 24.84           C  
ATOM    301  CG  ASN A  39     -20.053  -0.222 -11.666  1.00 25.81           C  
ATOM    302  ND2 ASN A  39     -21.212  -0.785 -11.984  1.00 29.77           N  
ATOM    303  OD1 ASN A  39     -19.920   0.989 -11.533  1.00 25.14           O  
ATOM    304  N   LEU A  40     -17.282   1.619  -9.922  1.00 21.28           N  
ATOM    305  CA  LEU A  40     -17.245   2.401  -8.689  1.00 21.57           C  
ATOM    306  C   LEU A  40     -18.535   3.153  -8.391  1.00 19.41           C  
ATOM    307  O   LEU A  40     -18.933   4.038  -9.142  1.00 21.59           O  
ATOM    308  CB  LEU A  40     -16.106   3.425  -8.727  1.00 22.52           C  
ATOM    309  CG  LEU A  40     -14.677   2.995  -9.031  1.00 21.80           C  
ATOM    310  CD1 LEU A  40     -13.737   4.042  -8.460  1.00 22.15           C  
ATOM    311  CD2 LEU A  40     -14.387   1.655  -8.416  1.00 24.29           C  
ATOM    312  N   THR A  41     -19.177   2.818  -7.281  1.00 17.09           N  
ATOM    313  CA  THR A  41     -20.402   3.508  -6.910  1.00 17.70           C  
ATOM    314  C   THR A  41     -20.265   4.181  -5.550  1.00 17.82           C  
ATOM    315  O   THR A  41     -19.440   3.796  -4.715  1.00 16.60           O  
ATOM    316  CB  THR A  41     -21.608   2.552  -6.856  1.00 16.33           C  
ATOM    317  CG2 THR A  41     -21.829   1.900  -8.214  1.00 15.97           C  
ATOM    318  OG1 THR A  41     -21.371   1.541  -5.868  1.00 16.28           O  
ATOM    319  N   GLU A  42     -21.098   5.191  -5.350  1.00 17.96           N  
ATOM    320  CA  GLU A  42     -21.137   5.962  -4.125  1.00 18.58           C  
ATOM    321  C   GLU A  42     -22.429   5.528  -3.425  1.00 18.78           C  
ATOM    322  O   GLU A  42     -23.521   5.765  -3.936  1.00 18.67           O  
ATOM    323  CB  GLU A  42     -21.156   7.450  -4.497  1.00 18.65           C  
ATOM    324  CG  GLU A  42     -20.957   8.445  -3.374  1.00 19.79           C  
ATOM    325  CD  GLU A  42     -20.611   9.840  -3.907  1.00 21.25           C  
ATOM    326  OE1 GLU A  42     -20.722  10.828  -3.148  1.00 20.68           O  
ATOM    327  OE2 GLU A  42     -20.211   9.945  -5.087  1.00 19.14           O1-
ATOM    328  N   VAL A  43     -22.286   4.878  -2.270  1.00 18.98           N  
ATOM    329  CA  VAL A  43     -23.411   4.375  -1.487  1.00 18.88           C  
ATOM    330  C   VAL A  43     -23.621   5.125  -0.171  1.00 20.59           C  
ATOM    331  O   VAL A  43     -22.732   5.169   0.681  1.00 20.56           O  
ATOM    332  CB  VAL A  43     -23.216   2.883  -1.145  1.00 19.53           C  
ATOM    333  CG1 VAL A  43     -24.403   2.374  -0.364  1.00 17.26           C  
ATOM    334  CG2 VAL A  43     -23.022   2.068  -2.423  1.00 19.84           C  
ATOM    335  N   ASP A  44     -24.811   5.695  -0.002  1.00 21.27           N  
ATOM    336  CA  ASP A  44     -25.138   6.432   1.211  1.00 21.42           C  
ATOM    337  C   ASP A  44     -25.814   5.552   2.260  1.00 21.82           C  
ATOM    338  O   ASP A  44     -26.608   4.671   1.929  1.00 21.74           O  
ATOM    339  CB  ASP A  44     -26.041   7.614   0.872  1.00 22.10           C  
ATOM    340  CG  ASP A  44     -25.378   8.594  -0.067  1.00 25.35           C  
ATOM    341  OD1 ASP A  44     -24.177   8.884   0.122  1.00 26.57           O  
ATOM    342  OD2 ASP A  44     -26.055   9.083  -0.989  1.00 28.62           O1-
ATOM    343  N   ASN A  45     -25.493   5.800   3.527  1.00 21.43           N  
ATOM    344  CA  ASN A  45     -26.064   5.045   4.637  1.00 22.20           C  
ATOM    345  C   ASN A  45     -25.902   3.551   4.437  1.00 23.10           C  
ATOM    346  O   ASN A  45     -26.868   2.795   4.455  1.00 24.23           O  
ATOM    347  CB  ASN A  45     -27.536   5.399   4.799  1.00 22.06           C  
ATOM    348  CG  ASN A  45     -27.734   6.859   5.126  1.00 22.45           C  
ATOM    349  ND2 ASN A  45     -28.430   7.574   4.254  1.00 22.96           N  
ATOM    350  OD1 ASN A  45     -27.253   7.343   6.145  1.00 21.98           O  
ATOM    351  N   TRP A  46     -24.654   3.144   4.256  1.00 24.26           N  
ATOM    352  CA  TRP A  46     -24.285   1.754   4.037  1.00 25.52           C  
ATOM    353  C   TRP A  46     -23.989   1.087   5.378  1.00 26.65           C  
ATOM    354  O   TRP A  46     -23.226   1.624   6.184  1.00 28.93           O  
ATOM    355  CB  TRP A  46     -23.041   1.722   3.140  1.00 22.95           C  
ATOM    356  CG  TRP A  46     -22.430   0.383   2.940  1.00 23.28           C  
ATOM    357  CD1 TRP A  46     -22.870  -0.607   2.110  1.00 23.06           C  
ATOM    358  CD2 TRP A  46     -21.245  -0.119   3.573  1.00 23.21           C  
ATOM    359  CE2 TRP A  46     -21.024  -1.421   3.075  1.00 23.92           C  
ATOM    360  CE3 TRP A  46     -20.351   0.406   4.512  1.00 24.24           C  
ATOM    361  NE1 TRP A  46     -22.029  -1.696   2.184  1.00 23.10           N  
ATOM    362  CZ2 TRP A  46     -19.943  -2.207   3.486  1.00 24.88           C  
ATOM    363  CZ3 TRP A  46     -19.275  -0.376   4.921  1.00 24.98           C  
ATOM    364  CH2 TRP A  46     -19.082  -1.667   4.407  1.00 25.34           C  
ATOM    365  N   MET A  47     -24.586  -0.073   5.631  1.00 27.25           N  
ATOM    366  CA  MET A  47     -24.316  -0.759   6.890  1.00 28.89           C  
ATOM    367  C   MET A  47     -23.006  -1.520   6.813  1.00 28.11           C  
ATOM    368  O   MET A  47     -22.821  -2.358   5.932  1.00 28.25           O  
ATOM    369  CB  MET A  47     -25.414  -1.747   7.254  1.00 31.43           C  
ATOM    370  CG  MET A  47     -24.966  -2.647   8.392  1.00 35.38           C  
ATOM    371  SD  MET A  47     -26.237  -3.683   9.073  1.00 41.64           S  
ATOM    372  CE  MET A  47     -26.806  -2.591  10.421  1.00 40.17           C  
ATOM    373  N   GLY A  48     -22.113  -1.243   7.757  1.00 26.98           N  
ATOM    374  CA  GLY A  48     -20.818  -1.898   7.772  1.00 25.44           C  
ATOM    375  C   GLY A  48     -20.816  -3.265   8.424  1.00 23.05           C  
ATOM    376  O   GLY A  48     -21.838  -3.719   8.932  1.00 23.25           O  
ATOM    377  N   PRO A  49     -19.665  -3.945   8.428  1.00 22.26           N  
ATOM    378  CA  PRO A  49     -19.518  -5.274   9.018  1.00 23.03           C  
ATOM    379  C   PRO A  49     -19.626  -5.387  10.546  1.00 24.30           C  
ATOM    380  O   PRO A  49     -19.753  -6.496  11.063  1.00 26.23           O  
ATOM    381  CB  PRO A  49     -18.159  -5.730   8.489  1.00 23.00           C  
ATOM    382  CG  PRO A  49     -17.405  -4.453   8.377  1.00 23.54           C  
ATOM    383  CD  PRO A  49     -18.421  -3.533   7.757  1.00 22.90           C  
ATOM    384  N   ASP A  50     -19.580  -4.275  11.282  1.00 24.10           N  
ATOM    385  CA  ASP A  50     -19.689  -4.379  12.737  1.00 23.10           C  
ATOM    386  C   ASP A  50     -21.039  -3.901  13.264  1.00 23.18           C  
ATOM    387  O   ASP A  50     -21.286  -3.907  14.472  1.00 23.73           O  
ATOM    388  CB  ASP A  50     -18.530  -3.646  13.442  1.00 22.37           C  
ATOM    389  CG  ASP A  50     -18.620  -2.134  13.336  1.00 22.89           C  
ATOM    390  OD1 ASP A  50     -19.426  -1.625  12.533  1.00 24.48           O  
ATOM    391  OD2 ASP A  50     -17.864  -1.450  14.056  1.00 22.23           O1-
ATOM    392  N   GLY A  51     -21.919  -3.507  12.348  1.00 23.50           N  
ATOM    393  CA  GLY A  51     -23.248  -3.066  12.741  1.00 22.76           C  
ATOM    394  C   GLY A  51     -23.555  -1.601  12.514  1.00 22.44           C  
ATOM    395  O   GLY A  51     -24.715  -1.224  12.328  1.00 22.85           O  
ATOM    396  N   VAL A  52     -22.520  -0.769  12.532  1.00 21.91           N  
ATOM    397  CA  VAL A  52     -22.700   0.663  12.344  1.00 20.70           C  
ATOM    398  C   VAL A  52     -22.927   1.029  10.885  1.00 20.41           C  
ATOM    399  O   VAL A  52     -22.305   0.465   9.986  1.00 19.60           O  
ATOM    400  CB  VAL A  52     -21.479   1.444  12.886  1.00 20.10           C  
ATOM    401  CG1 VAL A  52     -21.626   2.940  12.587  1.00 17.67           C  
ATOM    402  CG2 VAL A  52     -21.351   1.206  14.388  1.00 18.87           C  
ATOM    403  N   VAL A  53     -23.828   1.980  10.666  1.00 20.57           N  
ATOM    404  CA  VAL A  53     -24.148   2.456   9.328  1.00 21.69           C  
ATOM    405  C   VAL A  53     -23.312   3.689   9.013  1.00 21.74           C  
ATOM    406  O   VAL A  53     -23.508   4.739   9.622  1.00 22.17           O  
ATOM    407  CB  VAL A  53     -25.630   2.859   9.219  1.00 21.73           C  
ATOM    408  CG1 VAL A  53     -25.952   3.272   7.786  1.00 19.45           C  
ATOM    409  CG2 VAL A  53     -26.515   1.708   9.676  1.00 22.42           C  
ATOM    410  N   LYS A  54     -22.388   3.572   8.064  1.00 21.59           N  
ATOM    411  CA  LYS A  54     -21.557   4.715   7.704  1.00 20.49           C  
ATOM    412  C   LYS A  54     -22.386   5.664   6.853  1.00 20.84           C  
ATOM    413  O   LYS A  54     -23.273   5.244   6.107  1.00 20.97           O  
ATOM    414  CB  LYS A  54     -20.307   4.284   6.924  1.00 18.73           C  
ATOM    415  CG  LYS A  54     -19.455   3.207   7.601  1.00 16.87           C  
ATOM    416  CD  LYS A  54     -17.975   3.581   7.649  1.00 17.89           C  
ATOM    417  CE  LYS A  54     -17.420   3.980   6.287  1.00 18.49           C  
ATOM    418  NZ  LYS A  54     -15.946   4.255   6.326  1.00 16.58           N1+
ATOM    419  N   GLU A  55     -22.089   6.949   6.982  1.00 20.63           N  
ATOM    420  CA  GLU A  55     -22.780   7.997   6.248  1.00 20.64           C  
ATOM    421  C   GLU A  55     -22.623   7.862   4.731  1.00 19.45           C  
ATOM    422  O   GLU A  55     -23.570   8.091   3.978  1.00 19.20           O  
ATOM    423  CB  GLU A  55     -22.244   9.350   6.724  1.00 22.88           C  
ATOM    424  CG  GLU A  55     -22.551  10.532   5.835  1.00 27.11           C  
ATOM    425  CD  GLU A  55     -21.953  11.815   6.378  1.00 28.30           C  
ATOM    426  OE1 GLU A  55     -21.942  12.825   5.652  1.00 28.11           O  
ATOM    427  OE2 GLU A  55     -21.496  11.815   7.541  1.00 31.65           O1-
ATOM    428  N   LYS A  56     -21.426   7.483   4.293  1.00 18.42           N  
ATOM    429  CA  LYS A  56     -21.134   7.342   2.872  1.00 18.16           C  
ATOM    430  C   LYS A  56     -19.892   6.494   2.619  1.00 19.47           C  
ATOM    431  O   LYS A  56     -18.913   6.577   3.361  1.00 21.59           O  
ATOM    432  CB  LYS A  56     -20.915   8.721   2.238  1.00 15.66           C  
ATOM    433  CG  LYS A  56     -20.519   8.655   0.762  1.00 14.04           C  
ATOM    434  CD  LYS A  56     -20.143  10.008   0.186  1.00 12.42           C  
ATOM    435  CE  LYS A  56     -21.313  10.975   0.178  1.00 10.25           C  
ATOM    436  NZ  LYS A  56     -22.384  10.549  -0.767  1.00 15.64           N1+
ATOM    437  N   VAL A  57     -19.938   5.679   1.568  1.00 17.84           N  
ATOM    438  CA  VAL A  57     -18.803   4.849   1.198  1.00 17.76           C  
ATOM    439  C   VAL A  57     -18.686   4.797  -0.319  1.00 17.96           C  
ATOM    440  O   VAL A  57     -19.630   5.123  -1.038  1.00 16.72           O  
ATOM    441  CB  VAL A  57     -18.933   3.409   1.749  1.00 18.91           C  
ATOM    442  CG1 VAL A  57     -18.935   3.437   3.274  1.00 22.20           C  
ATOM    443  CG2 VAL A  57     -20.201   2.754   1.231  1.00 19.51           C  
ATOM    444  N   MET A  58     -17.510   4.419  -0.806  1.00 17.61           N  
ATOM    445  CA  MET A  58     -17.286   4.314  -2.239  1.00 17.48           C  
ATOM    446  C   MET A  58     -16.804   2.888  -2.472  1.00 17.88           C  
ATOM    447  O   MET A  58     -15.772   2.467  -1.953  1.00 15.32           O  
ATOM    448  CB  MET A  58     -16.287   5.378  -2.686  1.00 16.48           C  
ATOM    449  CG  MET A  58     -16.903   6.780  -2.578  1.00 16.90           C  
ATOM    450  SD  MET A  58     -15.787   8.179  -2.816  1.00 15.76           S  
ATOM    451  CE  MET A  58     -16.892   9.549  -2.405  1.00 12.96           C  
ATOM    452  N   LEU A  59     -17.581   2.144  -3.251  1.00 16.51           N  
ATOM    453  CA  LEU A  59     -17.292   0.744  -3.468  1.00 16.28           C  
ATOM    454  C   LEU A  59     -17.007   0.296  -4.879  1.00 15.30           C  
ATOM    455  O   LEU A  59     -17.510   0.846  -5.850  1.00 16.50           O  
ATOM    456  CB  LEU A  59     -18.455  -0.087  -2.925  1.00 17.60           C  
ATOM    457  CG  LEU A  59     -18.898   0.213  -1.489  1.00 18.64           C  
ATOM    458  CD1 LEU A  59     -20.165  -0.567  -1.167  1.00 17.85           C  
ATOM    459  CD2 LEU A  59     -17.779  -0.160  -0.526  1.00 16.76           C  
ATOM    460  N   ILE A  60     -16.173  -0.725  -4.968  1.00 16.02           N  
ATOM    461  CA  ILE A  60     -15.841  -1.324  -6.236  1.00 16.93           C  
ATOM    462  C   ILE A  60     -16.751  -2.547  -6.291  1.00 16.58           C  
ATOM    463  O   ILE A  60     -16.678  -3.430  -5.426  1.00 14.34           O  
ATOM    464  CB  ILE A  60     -14.384  -1.781  -6.286  1.00 17.08           C  
ATOM    465  CG1 ILE A  60     -13.455  -0.572  -6.172  1.00 15.53           C  
ATOM    466  CG2 ILE A  60     -14.134  -2.531  -7.595  1.00 19.90           C  
ATOM    467  CD1 ILE A  60     -11.996  -0.945  -5.973  1.00 15.06           C  
ATOM    468  N   ASN A  61     -17.632  -2.563  -7.287  1.00 15.42           N  
ATOM    469  CA  ASN A  61     -18.575  -3.654  -7.489  1.00 15.45           C  
ATOM    470  C   ASN A  61     -19.433  -4.001  -6.270  1.00 16.46           C  
ATOM    471  O   ASN A  61     -19.674  -5.178  -5.977  1.00 17.44           O  
ATOM    472  CB  ASN A  61     -17.831  -4.893  -7.998  1.00 14.35           C  
ATOM    473  CG  ASN A  61     -17.134  -4.638  -9.326  1.00 14.93           C  
ATOM    474  ND2 ASN A  61     -16.203  -5.511  -9.691  1.00 13.26           N  
ATOM    475  OD1 ASN A  61     -17.438  -3.664 -10.017  1.00 15.09           O  
ATOM    476  N   GLY A  62     -19.885  -2.963  -5.568  1.00 14.79           N  
ATOM    477  CA  GLY A  62     -20.747  -3.130  -4.410  1.00 15.82           C  
ATOM    478  C   GLY A  62     -20.262  -3.892  -3.192  1.00 17.55           C  
ATOM    479  O   GLY A  62     -21.067  -4.259  -2.342  1.00 18.33           O  
ATOM    480  N   ASN A  63     -18.964  -4.146  -3.089  1.00 20.09           N  
ATOM    481  CA  ASN A  63     -18.436  -4.857  -1.927  1.00 20.92           C  
ATOM    482  C   ASN A  63     -17.470  -3.967  -1.148  1.00 19.47           C  
ATOM    483  O   ASN A  63     -16.924  -3.010  -1.693  1.00 17.36           O  
ATOM    484  CB  ASN A  63     -17.753  -6.153  -2.363  1.00 22.04           C  
ATOM    485  CG  ASN A  63     -18.729  -7.133  -2.977  1.00 25.50           C  
ATOM    486  ND2 ASN A  63     -18.463  -7.547  -4.213  1.00 28.09           N  
ATOM    487  OD1 ASN A  63     -19.719  -7.509  -2.348  1.00 27.90           O  
ATOM    488  N   ILE A  64     -17.278  -4.272   0.131  1.00 19.47           N  
ATOM    489  CA  ILE A  64     -16.398  -3.469   0.961  1.00 20.30           C  
ATOM    490  C   ILE A  64     -15.024  -3.344   0.308  1.00 21.21           C  
ATOM    491  O   ILE A  64     -14.351  -2.325   0.430  1.00 21.95           O  
ATOM    492  CB  ILE A  64     -16.282  -4.065   2.372  1.00 21.24           C  
ATOM    493  CG1 ILE A  64     -15.496  -3.107   3.268  1.00 21.11           C  
ATOM    494  CG2 ILE A  64     -15.636  -5.443   2.309  1.00 21.34           C  
ATOM    495  CD1 ILE A  64     -15.446  -3.541   4.707  1.00 21.89           C  
ATOM    496  N   MET A  65     -14.611  -4.385  -0.395  1.00 22.12           N  
ATOM    497  CA  MET A  65     -13.342  -4.353  -1.098  1.00 21.66           C  
ATOM    498  C   MET A  65     -13.547  -4.796  -2.526  1.00 19.83           C  
ATOM    499  O   MET A  65     -14.490  -5.523  -2.828  1.00 18.84           O  
ATOM    500  CB  MET A  65     -12.318  -5.265  -0.433  1.00 23.34           C  
ATOM    501  CG  MET A  65     -11.561  -4.614   0.701  1.00 24.14           C  
ATOM    502  SD  MET A  65     -10.247  -5.691   1.229  1.00 26.81           S  
ATOM    503  CE  MET A  65     -11.201  -6.876   2.254  1.00 26.74           C  
ATOM    504  N   GLY A  66     -12.663  -4.349  -3.407  1.00 19.52           N  
ATOM    505  CA  GLY A  66     -12.772  -4.734  -4.797  1.00 19.17           C  
ATOM    506  C   GLY A  66     -12.449  -6.209  -4.890  1.00 20.59           C  
ATOM    507  O   GLY A  66     -12.097  -6.833  -3.883  1.00 21.52           O  
ATOM    508  N   PRO A  67     -12.549  -6.804  -6.083  1.00 19.70           N  
ATOM    509  CA  PRO A  67     -12.251  -8.227  -6.231  1.00 18.36           C  
ATOM    510  C   PRO A  67     -10.764  -8.518  -6.079  1.00 18.06           C  
ATOM    511  O   PRO A  67      -9.925  -7.698  -6.449  1.00 14.84           O  
ATOM    512  CB  PRO A  67     -12.745  -8.525  -7.637  1.00 19.47           C  
ATOM    513  CG  PRO A  67     -12.413  -7.255  -8.360  1.00 19.94           C  
ATOM    514  CD  PRO A  67     -12.873  -6.195  -7.384  1.00 19.41           C  
ATOM    515  N   ASN A  68     -10.445  -9.686  -5.528  1.00 18.62           N  
ATOM    516  CA  ASN A  68      -9.056 -10.083  -5.364  1.00 20.54           C  
ATOM    517  C   ASN A  68      -8.461 -10.387  -6.733  1.00 21.40           C  
ATOM    518  O   ASN A  68      -8.947 -11.265  -7.452  1.00 23.71           O  
ATOM    519  CB  ASN A  68      -8.937 -11.332  -4.484  1.00 20.90           C  
ATOM    520  CG  ASN A  68      -9.388 -11.087  -3.061  1.00 24.91           C  
ATOM    521  ND2 ASN A  68      -9.932 -12.121  -2.421  1.00 23.70           N  
ATOM    522  OD1 ASN A  68      -9.233  -9.984  -2.533  1.00 27.69           O  
ATOM    523  N   ILE A  69      -7.421  -9.654  -7.109  1.00 20.50           N  
ATOM    524  CA  ILE A  69      -6.783  -9.902  -8.382  1.00 18.56           C  
ATOM    525  C   ILE A  69      -5.911 -11.134  -8.190  1.00 19.83           C  
ATOM    526  O   ILE A  69      -5.225 -11.276  -7.170  1.00 18.30           O  
ATOM    527  CB  ILE A  69      -5.937  -8.700  -8.824  1.00 19.46           C  
ATOM    528  CG1 ILE A  69      -6.862  -7.570  -9.283  1.00 20.62           C  
ATOM    529  CG2 ILE A  69      -4.992  -9.097  -9.949  1.00 19.21           C  
ATOM    530  CD1 ILE A  69      -6.131  -6.343  -9.817  1.00 19.67           C  
ATOM    531  N   VAL A  70      -5.963 -12.039  -9.163  1.00 19.83           N  
ATOM    532  CA  VAL A  70      -5.192 -13.270  -9.101  1.00 19.50           C  
ATOM    533  C   VAL A  70      -4.601 -13.630 -10.461  1.00 17.99           C  
ATOM    534  O   VAL A  70      -5.313 -13.681 -11.461  1.00 17.68           O  
ATOM    535  CB  VAL A  70      -6.077 -14.440  -8.599  1.00 20.15           C  
ATOM    536  CG1 VAL A  70      -5.248 -15.723  -8.491  1.00 19.21           C  
ATOM    537  CG2 VAL A  70      -6.681 -14.083  -7.248  1.00 18.76           C  
ATOM    538  N   ALA A  71      -3.296 -13.878 -10.489  1.00 17.72           N  
ATOM    539  CA  ALA A  71      -2.615 -14.238 -11.726  1.00 17.27           C  
ATOM    540  C   ALA A  71      -1.318 -14.985 -11.465  1.00 16.99           C  
ATOM    541  O   ALA A  71      -0.906 -15.175 -10.321  1.00 17.37           O  
ATOM    542  CB  ALA A  71      -2.330 -12.994 -12.552  1.00 17.91           C  
ATOM    543  N   ASN A  72      -0.682 -15.411 -12.547  1.00 17.41           N  
ATOM    544  CA  ASN A  72       0.578 -16.127 -12.463  1.00 18.01           C  
ATOM    545  C   ASN A  72       1.731 -15.222 -12.857  1.00 17.94           C  
ATOM    546  O   ASN A  72       1.569 -14.264 -13.621  1.00 16.98           O  
ATOM    547  CB  ASN A  72       0.574 -17.334 -13.396  1.00 18.92           C  
ATOM    548  CG  ASN A  72      -0.267 -18.465 -12.878  1.00 20.43           C  
ATOM    549  ND2 ASN A  72      -0.284 -18.643 -11.560  1.00 23.05           N  
ATOM    550  OD1 ASN A  72      -0.883 -19.189 -13.654  1.00 21.56           O  
ATOM    551  N   TRP A  73       2.902 -15.555 -12.333  1.00 16.91           N  
ATOM    552  CA  TRP A  73       4.113 -14.820 -12.616  1.00 16.02           C  
ATOM    553  C   TRP A  73       4.329 -14.776 -14.133  1.00 17.45           C  
ATOM    554  O   TRP A  73       4.495 -15.821 -14.776  1.00 17.08           O  
ATOM    555  CB  TRP A  73       5.275 -15.518 -11.909  1.00 14.01           C  
ATOM    556  CG  TRP A  73       6.623 -14.901 -12.095  1.00 12.03           C  
ATOM    557  CD1 TRP A  73       6.904 -13.617 -12.468  1.00 11.74           C  
ATOM    558  CD2 TRP A  73       7.883 -15.547 -11.889  1.00 11.20           C  
ATOM    559  CE2 TRP A  73       8.892 -14.593 -12.160  1.00 10.78           C  
ATOM    560  CE3 TRP A  73       8.258 -16.840 -11.500  1.00 11.82           C  
ATOM    561  NE1 TRP A  73       8.268 -13.424 -12.512  1.00 11.50           N  
ATOM    562  CZ2 TRP A  73      10.251 -14.890 -12.054  1.00 11.21           C  
ATOM    563  CZ3 TRP A  73       9.611 -17.139 -11.393  1.00 13.35           C  
ATOM    564  CH2 TRP A  73      10.594 -16.163 -11.670  1.00 13.60           C  
ATOM    565  N   GLY A  74       4.286 -13.565 -14.694  1.00 16.30           N  
ATOM    566  CA  GLY A  74       4.500 -13.379 -16.121  1.00 17.30           C  
ATOM    567  C   GLY A  74       3.275 -13.069 -16.973  1.00 19.08           C  
ATOM    568  O   GLY A  74       3.414 -12.735 -18.152  1.00 16.34           O  
ATOM    569  N   ASP A  75       2.079 -13.199 -16.399  1.00 20.20           N  
ATOM    570  CA  ASP A  75       0.854 -12.905 -17.139  1.00 19.45           C  
ATOM    571  C   ASP A  75       0.689 -11.394 -17.227  1.00 17.95           C  
ATOM    572  O   ASP A  75       1.480 -10.629 -16.679  1.00 15.05           O  
ATOM    573  CB  ASP A  75      -0.394 -13.446 -16.422  1.00 21.97           C  
ATOM    574  CG  ASP A  75      -0.419 -14.958 -16.303  1.00 24.64           C  
ATOM    575  OD1 ASP A  75      -0.125 -15.660 -17.290  1.00 24.54           O  
ATOM    576  OD2 ASP A  75      -0.768 -15.447 -15.211  1.00 26.77           O1-
ATOM    577  N   THR A  76      -0.360 -10.976 -17.921  1.00 17.32           N  
ATOM    578  CA  THR A  76      -0.682  -9.570 -18.030  1.00 17.69           C  
ATOM    579  C   THR A  76      -1.979  -9.381 -17.259  1.00 18.35           C  
ATOM    580  O   THR A  76      -2.877 -10.216 -17.343  1.00 19.55           O  
ATOM    581  CB  THR A  76      -0.931  -9.131 -19.484  1.00 16.32           C  
ATOM    582  CG2 THR A  76      -1.488  -7.720 -19.512  1.00 13.39           C  
ATOM    583  OG1 THR A  76       0.295  -9.172 -20.223  1.00 16.78           O  
ATOM    584  N   VAL A  77      -2.061  -8.301 -16.491  1.00 19.47           N  
ATOM    585  CA  VAL A  77      -3.264  -7.983 -15.734  1.00 19.37           C  
ATOM    586  C   VAL A  77      -3.880  -6.756 -16.393  1.00 21.00           C  
ATOM    587  O   VAL A  77      -3.187  -5.773 -16.693  1.00 21.84           O  
ATOM    588  CB  VAL A  77      -2.954  -7.658 -14.253  1.00 19.92           C  
ATOM    589  CG1 VAL A  77      -4.193  -7.077 -13.567  1.00 17.24           C  
ATOM    590  CG2 VAL A  77      -2.505  -8.913 -13.536  1.00 19.69           C  
ATOM    591  N   GLU A  78      -5.183  -6.820 -16.625  1.00 20.98           N  
ATOM    592  CA  GLU A  78      -5.892  -5.728 -17.261  1.00 21.03           C  
ATOM    593  C   GLU A  78      -7.159  -5.449 -16.459  1.00 20.58           C  
ATOM    594  O   GLU A  78      -7.902  -6.369 -16.116  1.00 19.73           O  
ATOM    595  CB  GLU A  78      -6.225  -6.117 -18.703  1.00 21.62           C  
ATOM    596  CG  GLU A  78      -6.801  -5.010 -19.561  1.00 25.94           C  
ATOM    597  CD  GLU A  78      -6.934  -5.414 -21.028  1.00 28.70           C  
ATOM    598  OE1 GLU A  78      -7.481  -4.621 -21.820  1.00 32.86           O  
ATOM    599  OE2 GLU A  78      -6.490  -6.519 -21.396  1.00 30.97           O1-
ATOM    600  N   VAL A  79      -7.386  -4.174 -16.152  1.00 18.98           N  
ATOM    601  CA  VAL A  79      -8.554  -3.762 -15.386  1.00 17.97           C  
ATOM    602  C   VAL A  79      -9.203  -2.517 -15.991  1.00 18.46           C  
ATOM    603  O   VAL A  79      -8.552  -1.491 -16.179  1.00 19.38           O  
ATOM    604  CB  VAL A  79      -8.176  -3.449 -13.909  1.00 16.45           C  
ATOM    605  CG1 VAL A  79      -9.409  -2.991 -13.135  1.00 16.21           C  
ATOM    606  CG2 VAL A  79      -7.564  -4.670 -13.253  1.00 14.69           C  
ATOM    607  N   THR A  80     -10.488  -2.624 -16.311  1.00 18.10           N  
ATOM    608  CA  THR A  80     -11.244  -1.501 -16.854  1.00 17.93           C  
ATOM    609  C   THR A  80     -11.927  -0.855 -15.653  1.00 17.06           C  
ATOM    610  O   THR A  80     -12.722  -1.499 -14.963  1.00 18.91           O  
ATOM    611  CB  THR A  80     -12.337  -1.973 -17.870  1.00 17.85           C  
ATOM    612  CG2 THR A  80     -13.276  -0.828 -18.227  1.00 16.12           C  
ATOM    613  OG1 THR A  80     -11.715  -2.450 -19.069  1.00 16.66           O  
ATOM    614  N   VAL A  81     -11.605   0.404 -15.389  1.00 16.31           N  
ATOM    615  CA  VAL A  81     -12.199   1.111 -14.264  1.00 14.24           C  
ATOM    616  C   VAL A  81     -13.226   2.104 -14.763  1.00 15.12           C  
ATOM    617  O   VAL A  81     -12.897   3.049 -15.487  1.00 16.12           O  
ATOM    618  CB  VAL A  81     -11.135   1.873 -13.436  1.00 14.81           C  
ATOM    619  CG1 VAL A  81     -11.809   2.604 -12.278  1.00  9.40           C  
ATOM    620  CG2 VAL A  81     -10.077   0.901 -12.913  1.00 12.78           C  
ATOM    621  N   ILE A  82     -14.475   1.875 -14.376  1.00 14.74           N  
ATOM    622  CA  ILE A  82     -15.577   2.736 -14.758  1.00 14.18           C  
ATOM    623  C   ILE A  82     -15.969   3.522 -13.517  1.00 14.93           C  
ATOM    624  O   ILE A  82     -16.400   2.943 -12.520  1.00 14.85           O  
ATOM    625  CB  ILE A  82     -16.778   1.910 -15.243  1.00 14.56           C  
ATOM    626  CG1 ILE A  82     -16.343   0.997 -16.396  1.00 17.17           C  
ATOM    627  CG2 ILE A  82     -17.888   2.839 -15.699  1.00 11.84           C  
ATOM    628  CD1 ILE A  82     -17.419   0.015 -16.857  1.00 18.29           C  
ATOM    629  N   ASN A  83     -15.824   4.842 -13.591  1.00 15.26           N  
ATOM    630  CA  ASN A  83     -16.112   5.719 -12.465  1.00 15.66           C  
ATOM    631  C   ASN A  83     -17.526   6.248 -12.407  1.00 16.12           C  
ATOM    632  O   ASN A  83     -17.844   7.235 -13.070  1.00 15.97           O  
ATOM    633  CB  ASN A  83     -15.140   6.905 -12.466  1.00 16.49           C  
ATOM    634  CG  ASN A  83     -15.287   7.784 -11.231  1.00 17.67           C  
ATOM    635  ND2 ASN A  83     -14.532   8.882 -11.187  1.00 14.02           N  
ATOM    636  OD1 ASN A  83     -16.068   7.475 -10.326  1.00 17.44           O  
ATOM    637  N   ASN A  84     -18.362   5.605 -11.591  1.00 17.99           N  
ATOM    638  CA  ASN A  84     -19.755   6.018 -11.419  1.00 20.01           C  
ATOM    639  C   ASN A  84     -20.012   6.779 -10.118  1.00 22.18           C  
ATOM    640  O   ASN A  84     -21.132   6.766  -9.594  1.00 23.74           O  
ATOM    641  CB  ASN A  84     -20.689   4.810 -11.480  1.00 21.35           C  
ATOM    642  CG  ASN A  84     -20.899   4.309 -12.893  1.00 24.26           C  
ATOM    643  ND2 ASN A  84     -20.622   3.032 -13.112  1.00 24.95           N  
ATOM    644  OD1 ASN A  84     -21.308   5.063 -13.778  1.00 25.67           O  
ATOM    645  N   LEU A  85     -18.980   7.431  -9.590  1.00 20.30           N  
ATOM    646  CA  LEU A  85     -19.142   8.217  -8.378  1.00 20.89           C  
ATOM    647  C   LEU A  85     -19.889   9.476  -8.814  1.00 20.52           C  
ATOM    648  O   LEU A  85     -19.970   9.756 -10.010  1.00 19.86           O  
ATOM    649  CB  LEU A  85     -17.772   8.570  -7.777  1.00 20.02           C  
ATOM    650  CG  LEU A  85     -16.900   7.376  -7.363  1.00 19.18           C  
ATOM    651  CD1 LEU A  85     -15.543   7.855  -6.885  1.00 18.06           C  
ATOM    652  CD2 LEU A  85     -17.602   6.583  -6.260  1.00 18.68           C  
ATOM    653  N   VAL A  86     -20.432  10.227  -7.860  1.00 21.10           N  
ATOM    654  CA  VAL A  86     -21.184  11.438  -8.184  1.00 22.50           C  
ATOM    655  C   VAL A  86     -20.330  12.646  -8.583  1.00 23.06           C  
ATOM    656  O   VAL A  86     -20.600  13.280  -9.611  1.00 22.76           O  
ATOM    657  CB  VAL A  86     -22.109  11.863  -7.011  1.00 24.09           C  
ATOM    658  CG1 VAL A  86     -22.868  13.142  -7.374  1.00 21.20           C  
ATOM    659  CG2 VAL A  86     -23.092  10.748  -6.695  1.00 24.34           C  
ATOM    660  N   THR A  87     -19.318  12.979  -7.782  1.00 22.29           N  
ATOM    661  CA  THR A  87     -18.469  14.127  -8.106  1.00 22.86           C  
ATOM    662  C   THR A  87     -16.992  13.800  -8.272  1.00 21.86           C  
ATOM    663  O   THR A  87     -16.339  14.312  -9.173  1.00 22.60           O  
ATOM    664  CB  THR A  87     -18.578  15.248  -7.040  1.00 23.39           C  
ATOM    665  CG2 THR A  87     -19.991  15.819  -6.993  1.00 22.87           C  
ATOM    666  OG1 THR A  87     -18.223  14.723  -5.755  1.00 22.44           O  
ATOM    667  N   ASN A  88     -16.473  12.946  -7.400  1.00 21.81           N  
ATOM    668  CA  ASN A  88     -15.062  12.570  -7.419  1.00 22.54           C  
ATOM    669  C   ASN A  88     -14.480  12.029  -8.722  1.00 22.69           C  
ATOM    670  O   ASN A  88     -15.141  11.305  -9.469  1.00 22.51           O  
ATOM    671  CB  ASN A  88     -14.774  11.512  -6.350  1.00 22.34           C  
ATOM    672  CG  ASN A  88     -14.683  12.079  -4.951  1.00 23.77           C  
ATOM    673  ND2 ASN A  88     -15.201  13.284  -4.728  1.00 23.98           N  
ATOM    674  OD1 ASN A  88     -14.152  11.411  -4.063  1.00 23.71           O  
ATOM    675  N   GLY A  89     -13.223  12.381  -8.971  1.00 21.93           N  
ATOM    676  CA  GLY A  89     -12.517  11.845 -10.115  1.00 20.09           C  
ATOM    677  C   GLY A  89     -11.909  10.619  -9.452  1.00 20.97           C  
ATOM    678  O   GLY A  89     -12.176  10.383  -8.270  1.00 20.90           O  
ATOM    679  N   THR A  90     -11.122   9.819 -10.161  1.00 20.00           N  
ATOM    680  CA  THR A  90     -10.524   8.658  -9.514  1.00 19.34           C  
ATOM    681  C   THR A  90      -9.308   8.136 -10.256  1.00 19.68           C  
ATOM    682  O   THR A  90      -9.112   8.430 -11.434  1.00 19.82           O  
ATOM    683  CB  THR A  90     -11.531   7.502  -9.358  1.00 19.98           C  
ATOM    684  CG2 THR A  90     -11.839   6.863 -10.717  1.00 20.66           C  
ATOM    685  OG1 THR A  90     -10.971   6.500  -8.501  1.00 19.26           O  
ATOM    686  N   SER A  91      -8.488   7.371  -9.541  1.00 19.91           N  
ATOM    687  CA  SER A  91      -7.278   6.768 -10.093  1.00 20.13           C  
ATOM    688  C   SER A  91      -6.937   5.561  -9.251  1.00 20.23           C  
ATOM    689  O   SER A  91      -6.945   5.638  -8.022  1.00 21.90           O  
ATOM    690  CB  SER A  91      -6.096   7.740 -10.048  1.00 20.01           C  
ATOM    691  OG  SER A  91      -6.203   8.734 -11.051  1.00 24.98           O  
ATOM    692  N   ILE A  92      -6.640   4.443  -9.902  1.00 19.68           N  
ATOM    693  CA  ILE A  92      -6.280   3.244  -9.166  1.00 17.28           C  
ATOM    694  C   ILE A  92      -4.796   2.993  -9.311  1.00 17.33           C  
ATOM    695  O   ILE A  92      -4.287   2.799 -10.417  1.00 15.89           O  
ATOM    696  CB  ILE A  92      -7.045   2.003  -9.661  1.00 16.33           C  
ATOM    697  CG1 ILE A  92      -8.549   2.249  -9.564  1.00 17.18           C  
ATOM    698  CG2 ILE A  92      -6.672   0.793  -8.817  1.00 16.39           C  
ATOM    699  CD1 ILE A  92      -9.012   2.647  -8.175  1.00 17.97           C  
ATOM    700  N   HIS A  93      -4.103   3.016  -8.180  1.00 16.24           N  
ATOM    701  CA  HIS A  93      -2.672   2.778  -8.159  1.00 15.37           C  
ATOM    702  C   HIS A  93      -2.461   1.339  -7.712  1.00 15.56           C  
ATOM    703  O   HIS A  93      -3.166   0.844  -6.824  1.00 14.89           O  
ATOM    704  CB  HIS A  93      -1.987   3.758  -7.203  1.00 15.59           C  
ATOM    705  CG  HIS A  93      -0.611   3.339  -6.794  1.00 15.73           C  
ATOM    706  CD2 HIS A  93      -0.105   3.009  -5.584  1.00 14.00           C  
ATOM    707  ND1 HIS A  93       0.419   3.180  -7.696  1.00 17.31           N  
ATOM    708  CE1 HIS A  93       1.499   2.768  -7.059  1.00 16.41           C  
ATOM    709  NE2 HIS A  93       1.207   2.657  -5.776  1.00 19.04           N  
ATOM    710  N   TRP A  94      -1.497   0.671  -8.341  1.00 15.99           N  
ATOM    711  CA  TRP A  94      -1.202  -0.722  -8.046  1.00 16.65           C  
ATOM    712  C   TRP A  94       0.051  -0.789  -7.182  1.00 18.69           C  
ATOM    713  O   TRP A  94       1.168  -0.964  -7.671  1.00 19.68           O  
ATOM    714  CB  TRP A  94      -1.031  -1.501  -9.361  1.00 16.46           C  
ATOM    715  CG  TRP A  94      -2.035  -1.085 -10.402  1.00 15.78           C  
ATOM    716  CD1 TRP A  94      -1.902  -0.070 -11.316  1.00 15.08           C  
ATOM    717  CD2 TRP A  94      -3.386  -1.553 -10.524  1.00 16.81           C  
ATOM    718  CE2 TRP A  94      -4.014  -0.767 -11.516  1.00 15.33           C  
ATOM    719  CE3 TRP A  94      -4.129  -2.553  -9.882  1.00 16.21           C  
ATOM    720  NE1 TRP A  94      -3.088   0.126 -11.984  1.00 13.94           N  
ATOM    721  CZ2 TRP A  94      -5.351  -0.947 -11.876  1.00 19.03           C  
ATOM    722  CZ3 TRP A  94      -5.458  -2.732 -10.240  1.00 16.39           C  
ATOM    723  CH2 TRP A  94      -6.056  -1.931 -11.227  1.00 19.06           C  
ATOM    724  N   HIS A  95      -0.174  -0.636  -5.881  1.00 19.49           N  
ATOM    725  CA  HIS A  95       0.861  -0.633  -4.853  1.00 18.50           C  
ATOM    726  C   HIS A  95       1.731  -1.889  -4.829  1.00 17.49           C  
ATOM    727  O   HIS A  95       1.284  -2.951  -4.398  1.00 17.87           O  
ATOM    728  CB  HIS A  95       0.185  -0.449  -3.492  1.00 19.83           C  
ATOM    729  CG  HIS A  95       1.131  -0.146  -2.378  1.00 20.28           C  
ATOM    730  CD2 HIS A  95       2.100  -0.894  -1.800  1.00 22.37           C  
ATOM    731  ND1 HIS A  95       1.137   1.066  -1.723  1.00 21.89           N  
ATOM    732  CE1 HIS A  95       2.069   1.050  -0.787  1.00 21.70           C  
ATOM    733  NE2 HIS A  95       2.669  -0.126  -0.812  1.00 21.33           N  
ATOM    734  N   GLY A  96       2.977  -1.760  -5.272  1.00 15.35           N  
ATOM    735  CA  GLY A  96       3.874  -2.900  -5.276  1.00 14.92           C  
ATOM    736  C   GLY A  96       4.267  -3.290  -6.686  1.00 17.33           C  
ATOM    737  O   GLY A  96       5.278  -3.965  -6.897  1.00 16.03           O  
ATOM    738  N   ILE A  97       3.458  -2.862  -7.652  1.00 16.76           N  
ATOM    739  CA  ILE A  97       3.694  -3.154  -9.064  1.00 17.21           C  
ATOM    740  C   ILE A  97       4.549  -2.040  -9.654  1.00 17.64           C  
ATOM    741  O   ILE A  97       4.052  -0.945  -9.908  1.00 18.45           O  
ATOM    742  CB  ILE A  97       2.351  -3.241  -9.837  1.00 14.11           C  
ATOM    743  CG1 ILE A  97       1.373  -4.149  -9.079  1.00 13.96           C  
ATOM    744  CG2 ILE A  97       2.589  -3.750 -11.243  1.00 13.08           C  
ATOM    745  CD1 ILE A  97       1.941  -5.512  -8.696  1.00  8.24           C  
ATOM    746  N   HIS A  98       5.830  -2.328  -9.879  1.00 18.69           N  
ATOM    747  CA  HIS A  98       6.774  -1.335 -10.399  1.00 20.23           C  
ATOM    748  C   HIS A  98       6.447  -0.665 -11.733  1.00 20.72           C  
ATOM    749  O   HIS A  98       6.975   0.409 -12.020  1.00 20.66           O  
ATOM    750  CB  HIS A  98       8.181  -1.934 -10.484  1.00 21.96           C  
ATOM    751  CG  HIS A  98       8.629  -2.603  -9.223  1.00 24.61           C  
ATOM    752  CD2 HIS A  98       9.423  -3.681  -9.019  1.00 24.46           C  
ATOM    753  ND1 HIS A  98       8.260  -2.155  -7.971  1.00 25.02           N  
ATOM    754  CE1 HIS A  98       8.805  -2.932  -7.051  1.00 25.60           C  
ATOM    755  NE2 HIS A  98       9.516  -3.864  -7.661  1.00 24.63           N  
ATOM    756  N   GLN A  99       5.599  -1.284 -12.550  1.00 20.77           N  
ATOM    757  CA  GLN A  99       5.235  -0.693 -13.842  1.00 22.12           C  
ATOM    758  C   GLN A  99       6.476  -0.377 -14.680  1.00 23.03           C  
ATOM    759  O   GLN A  99       6.677   0.769 -15.095  1.00 23.92           O  
ATOM    760  CB  GLN A  99       4.443   0.605 -13.627  1.00 20.80           C  
ATOM    761  CG  GLN A  99       3.170   0.452 -12.785  1.00 21.93           C  
ATOM    762  CD  GLN A  99       2.075  -0.354 -13.477  1.00 20.46           C  
ATOM    763  NE2 GLN A  99       2.256  -0.631 -14.761  1.00 18.93           N  
ATOM    764  OE1 GLN A  99       1.075  -0.712 -12.858  1.00 20.40           O  
ATOM    765  N   LYS A 100       7.302  -1.388 -14.935  1.00 23.50           N  
ATOM    766  CA  LYS A 100       8.520  -1.181 -15.703  1.00 23.62           C  
ATOM    767  C   LYS A 100       8.263  -0.762 -17.143  1.00 22.98           C  
ATOM    768  O   LYS A 100       7.842  -1.572 -17.974  1.00 22.79           O  
ATOM    769  CB  LYS A 100       9.390  -2.437 -15.676  1.00 25.40           C  
ATOM    770  CG  LYS A 100      10.585  -2.343 -16.616  1.00 27.78           C  
ATOM    771  CD  LYS A 100      11.796  -3.058 -16.062  1.00 30.53           C  
ATOM    772  CE  LYS A 100      12.382  -2.309 -14.871  1.00 30.80           C  
ATOM    773  NZ  LYS A 100      13.611  -2.983 -14.363  1.00 32.35           N1+
ATOM    774  N   ASP A 101       8.547   0.511 -17.416  1.00 22.07           N  
ATOM    775  CA  ASP A 101       8.369   1.139 -18.725  1.00 21.71           C  
ATOM    776  C   ASP A 101       6.900   1.390 -19.038  1.00 20.78           C  
ATOM    777  O   ASP A 101       6.536   1.670 -20.185  1.00 20.07           O  
ATOM    778  CB  ASP A 101       8.997   0.295 -19.838  1.00 21.91           C  
ATOM    779  CG  ASP A 101      10.496   0.175 -19.701  1.00 25.03           C  
ATOM    780  OD1 ASP A 101      11.184   1.225 -19.695  1.00 25.07           O  
ATOM    781  OD2 ASP A 101      10.982  -0.975 -19.597  1.00 25.72           O1-
ATOM    782  N   THR A 102       6.058   1.286 -18.015  1.00 18.23           N  
ATOM    783  CA  THR A 102       4.634   1.525 -18.190  1.00 17.53           C  
ATOM    784  C   THR A 102       4.170   2.559 -17.175  1.00 17.72           C  
ATOM    785  O   THR A 102       3.087   2.437 -16.598  1.00 20.11           O  
ATOM    786  CB  THR A 102       3.822   0.222 -18.023  1.00 16.99           C  
ATOM    787  CG2 THR A 102       4.286  -0.822 -19.043  1.00 14.76           C  
ATOM    788  OG1 THR A 102       4.010  -0.300 -16.704  1.00 14.17           O  
ATOM    789  N   ASN A 103       4.996   3.587 -16.979  1.00 16.63           N  
ATOM    790  CA  ASN A 103       4.714   4.657 -16.027  1.00 13.85           C  
ATOM    791  C   ASN A 103       3.281   5.179 -16.107  1.00 14.11           C  
ATOM    792  O   ASN A 103       2.640   5.391 -15.076  1.00 14.33           O  
ATOM    793  CB  ASN A 103       5.701   5.815 -16.230  1.00 12.03           C  
ATOM    794  CG  ASN A 103       5.687   6.821 -15.073  1.00 11.42           C  
ATOM    795  ND2 ASN A 103       5.768   6.324 -13.850  1.00  8.08           N  
ATOM    796  OD1 ASN A 103       5.618   8.028 -15.288  1.00 13.14           O  
ATOM    797  N   LEU A 104       2.763   5.369 -17.319  1.00 13.92           N  
ATOM    798  CA  LEU A 104       1.402   5.892 -17.463  1.00 13.14           C  
ATOM    799  C   LEU A 104       0.269   4.986 -16.962  1.00 11.98           C  
ATOM    800  O   LEU A 104      -0.892   5.352 -17.044  1.00 10.07           O  
ATOM    801  CB  LEU A 104       1.125   6.304 -18.915  1.00 13.58           C  
ATOM    802  CG  LEU A 104       2.057   7.303 -19.620  1.00 15.13           C  
ATOM    803  CD1 LEU A 104       1.224   8.172 -20.567  1.00 13.85           C  
ATOM    804  CD2 LEU A 104       2.778   8.179 -18.617  1.00 15.89           C  
ATOM    805  N   HIS A 105       0.602   3.814 -16.435  1.00 12.37           N  
ATOM    806  CA  HIS A 105      -0.410   2.912 -15.895  1.00 14.06           C  
ATOM    807  C   HIS A 105      -0.249   2.793 -14.371  1.00 15.17           C  
ATOM    808  O   HIS A 105      -0.858   1.924 -13.732  1.00 13.58           O  
ATOM    809  CB  HIS A 105      -0.282   1.528 -16.537  1.00 15.94           C  
ATOM    810  CG  HIS A 105      -0.756   1.478 -17.954  1.00 19.61           C  
ATOM    811  CD2 HIS A 105      -0.106   1.703 -19.121  1.00 20.71           C  
ATOM    812  ND1 HIS A 105      -2.065   1.207 -18.291  1.00 22.95           N  
ATOM    813  CE1 HIS A 105      -2.201   1.266 -19.605  1.00 23.63           C  
ATOM    814  NE2 HIS A 105      -1.027   1.566 -20.132  1.00 23.45           N  
ATOM    815  N   ASP A 106       0.565   3.679 -13.796  1.00 14.72           N  
ATOM    816  CA  ASP A 106       0.825   3.672 -12.356  1.00 15.85           C  
ATOM    817  C   ASP A 106      -0.374   4.129 -11.526  1.00 15.89           C  
ATOM    818  O   ASP A 106      -0.519   3.727 -10.371  1.00 16.78           O  
ATOM    819  CB  ASP A 106       2.048   4.538 -12.033  1.00 15.85           C  
ATOM    820  CG  ASP A 106       2.503   4.389 -10.594  1.00 17.52           C  
ATOM    821  OD1 ASP A 106       2.709   3.237 -10.149  1.00 20.43           O  
ATOM    822  OD2 ASP A 106       2.658   5.419  -9.908  1.00 12.10           O1-
ATOM    823  N   GLY A 107      -1.224   4.967 -12.110  1.00 15.12           N  
ATOM    824  CA  GLY A 107      -2.408   5.432 -11.403  1.00 16.89           C  
ATOM    825  C   GLY A 107      -2.195   6.571 -10.417  1.00 17.79           C  
ATOM    826  O   GLY A 107      -2.939   6.711  -9.443  1.00 19.94           O  
ATOM    827  N   ALA A 108      -1.181   7.387 -10.670  1.00 16.58           N  
ATOM    828  CA  ALA A 108      -0.862   8.515  -9.804  1.00 15.77           C  
ATOM    829  C   ALA A 108      -1.457   9.787 -10.397  1.00 14.88           C  
ATOM    830  O   ALA A 108      -0.776  10.504 -11.128  1.00 16.23           O  
ATOM    831  CB  ALA A 108       0.649   8.653  -9.693  1.00 15.99           C  
ATOM    832  N   ASN A 109      -2.713  10.080 -10.082  1.00 13.70           N  
ATOM    833  CA  ASN A 109      -3.344  11.268 -10.652  1.00 15.15           C  
ATOM    834  C   ASN A 109      -2.569  12.552 -10.384  1.00 14.99           C  
ATOM    835  O   ASN A 109      -2.052  12.773  -9.287  1.00 13.95           O  
ATOM    836  CB  ASN A 109      -4.814  11.391 -10.195  1.00 14.96           C  
ATOM    837  CG  ASN A 109      -4.994  11.276  -8.682  1.00 17.69           C  
ATOM    838  ND2 ASN A 109      -3.914  11.436  -7.922  1.00 17.44           N  
ATOM    839  OD1 ASN A 109      -6.106  11.057  -8.212  1.00 19.28           O  
ATOM    840  N   GLY A 110      -2.482  13.388 -11.414  1.00 15.90           N  
ATOM    841  CA  GLY A 110      -1.753  14.635 -11.306  1.00 17.21           C  
ATOM    842  C   GLY A 110      -0.289  14.408 -11.632  1.00 19.36           C  
ATOM    843  O   GLY A 110       0.471  15.360 -11.830  1.00 19.90           O  
ATOM    844  N   VAL A 111       0.106  13.138 -11.696  1.00 18.58           N  
ATOM    845  CA  VAL A 111       1.485  12.773 -11.995  1.00 18.72           C  
ATOM    846  C   VAL A 111       1.590  11.979 -13.303  1.00 19.99           C  
ATOM    847  O   VAL A 111       2.233  12.429 -14.257  1.00 20.93           O  
ATOM    848  CB  VAL A 111       2.104  11.950 -10.834  1.00 17.97           C  
ATOM    849  CG1 VAL A 111       3.552  11.626 -11.126  1.00 17.36           C  
ATOM    850  CG2 VAL A 111       2.002  12.728  -9.544  1.00 19.29           C  
ATOM    851  N   THR A 112       0.961  10.807 -13.358  1.00 18.97           N  
ATOM    852  CA  THR A 112       1.018   9.989 -14.566  1.00 18.53           C  
ATOM    853  C   THR A 112      -0.289   9.983 -15.343  1.00 19.02           C  
ATOM    854  O   THR A 112      -0.401   9.304 -16.359  1.00 19.50           O  
ATOM    855  CB  THR A 112       1.353   8.525 -14.247  1.00 17.78           C  
ATOM    856  CG2 THR A 112       2.728   8.412 -13.634  1.00 15.62           C  
ATOM    857  OG1 THR A 112       0.375   8.001 -13.337  1.00 21.62           O  
ATOM    858  N   GLU A 113      -1.281  10.732 -14.873  1.00 19.47           N  
ATOM    859  CA  GLU A 113      -2.575  10.756 -15.550  1.00 18.92           C  
ATOM    860  C   GLU A 113      -3.541  11.720 -14.873  1.00 17.88           C  
ATOM    861  O   GLU A 113      -3.350  12.092 -13.712  1.00 18.25           O  
ATOM    862  CB  GLU A 113      -3.207   9.356 -15.519  1.00 19.22           C  
ATOM    863  CG  GLU A 113      -3.618   8.916 -14.099  1.00 21.69           C  
ATOM    864  CD  GLU A 113      -4.389   7.601 -14.061  1.00 23.16           C  
ATOM    865  OE1 GLU A 113      -3.779   6.540 -14.296  1.00 22.32           O  
ATOM    866  OE2 GLU A 113      -5.612   7.630 -13.799  1.00 24.54           O1-
ATOM    867  N   CYS A 114      -4.570  12.124 -15.612  1.00 16.01           N  
ATOM    868  CA  CYS A 114      -5.612  12.979 -15.067  1.00 15.58           C  
ATOM    869  C   CYS A 114      -6.571  11.965 -14.473  1.00 15.45           C  
ATOM    870  O   CYS A 114      -6.553  10.796 -14.864  1.00 16.18           O  
ATOM    871  CB  CYS A 114      -6.324  13.779 -16.165  1.00 13.09           C  
ATOM    872  SG  CYS A 114      -5.338  15.143 -16.856  1.00 14.87           S  
ATOM    873  N   PRO A 115      -7.408  12.384 -13.512  1.00 15.29           N  
ATOM    874  CA  PRO A 115      -8.357  11.450 -12.902  1.00 14.95           C  
ATOM    875  C   PRO A 115      -9.456  11.086 -13.892  1.00 14.46           C  
ATOM    876  O   PRO A 115      -9.797  11.885 -14.767  1.00 14.12           O  
ATOM    877  CB  PRO A 115      -8.929  12.241 -11.721  1.00 14.64           C  
ATOM    878  CG  PRO A 115      -7.921  13.341 -11.482  1.00 15.98           C  
ATOM    879  CD  PRO A 115      -7.477  13.703 -12.865  1.00 16.03           C  
ATOM    880  N   ILE A 116      -9.998   9.882 -13.753  1.00 13.36           N  
ATOM    881  CA  ILE A 116     -11.101   9.433 -14.595  1.00 13.54           C  
ATOM    882  C   ILE A 116     -12.324  10.209 -14.091  1.00 15.56           C  
ATOM    883  O   ILE A 116     -12.727  10.062 -12.931  1.00 17.18           O  
ATOM    884  CB  ILE A 116     -11.364   7.936 -14.398  1.00 13.15           C  
ATOM    885  CG1 ILE A 116     -10.086   7.144 -14.651  1.00 12.10           C  
ATOM    886  CG2 ILE A 116     -12.477   7.478 -15.325  1.00 14.35           C  
ATOM    887  CD1 ILE A 116     -10.178   5.694 -14.192  1.00 13.18           C  
ATOM    888  N   PRO A 117     -12.939  11.034 -14.950  1.00 15.57           N  
ATOM    889  CA  PRO A 117     -14.105  11.802 -14.504  1.00 15.90           C  
ATOM    890  C   PRO A 117     -15.243  10.942 -13.965  1.00 17.10           C  
ATOM    891  O   PRO A 117     -15.342   9.761 -14.280  1.00 17.32           O  
ATOM    892  CB  PRO A 117     -14.495  12.586 -15.753  1.00 16.17           C  
ATOM    893  CG  PRO A 117     -14.111  11.651 -16.863  1.00 16.77           C  
ATOM    894  CD  PRO A 117     -12.758  11.151 -16.407  1.00 16.70           C  
ATOM    895  N   PRO A 118     -16.111  11.530 -13.127  1.00 18.86           N  
ATOM    896  CA  PRO A 118     -17.244  10.803 -12.546  1.00 20.06           C  
ATOM    897  C   PRO A 118     -18.387  10.566 -13.528  1.00 20.84           C  
ATOM    898  O   PRO A 118     -18.290  10.880 -14.709  1.00 21.06           O  
ATOM    899  CB  PRO A 118     -17.674  11.711 -11.397  1.00 18.81           C  
ATOM    900  CG  PRO A 118     -17.421  13.081 -11.975  1.00 17.26           C  
ATOM    901  CD  PRO A 118     -16.045  12.904 -12.588  1.00 17.27           C  
ATOM    902  N   LYS A 119     -19.468  10.001 -13.004  1.00 22.19           N  
ATOM    903  CA  LYS A 119     -20.676   9.729 -13.766  1.00 23.17           C  
ATOM    904  C   LYS A 119     -20.497   8.990 -15.094  1.00 21.78           C  
ATOM    905  O   LYS A 119     -21.153   9.319 -16.075  1.00 21.84           O  
ATOM    906  CB  LYS A 119     -21.428  11.047 -13.996  1.00 24.67           C  
ATOM    907  CG  LYS A 119     -21.765  11.799 -12.699  1.00 27.11           C  
ATOM    908  CD  LYS A 119     -23.178  11.506 -12.158  1.00 30.76           C  
ATOM    909  CE  LYS A 119     -23.436  10.023 -11.842  1.00 33.38           C  
ATOM    910  NZ  LYS A 119     -22.701   9.477 -10.656  1.00 32.89           N1+
ATOM    911  N   GLY A 120     -19.619   7.991 -15.128  1.00 21.06           N  
ATOM    912  CA  GLY A 120     -19.444   7.229 -16.352  1.00 18.96           C  
ATOM    913  C   GLY A 120     -18.061   7.187 -16.970  1.00 18.54           C  
ATOM    914  O   GLY A 120     -17.821   6.394 -17.883  1.00 19.61           O  
ATOM    915  N   GLY A 121     -17.148   8.026 -16.496  1.00 16.11           N  
ATOM    916  CA  GLY A 121     -15.811   8.020 -17.060  1.00 13.51           C  
ATOM    917  C   GLY A 121     -15.171   6.654 -16.926  1.00 14.43           C  
ATOM    918  O   GLY A 121     -15.445   5.928 -15.968  1.00 11.82           O  
ATOM    919  N   GLN A 122     -14.318   6.291 -17.879  1.00 15.52           N  
ATOM    920  CA  GLN A 122     -13.646   5.002 -17.816  1.00 17.74           C  
ATOM    921  C   GLN A 122     -12.274   5.017 -18.480  1.00 18.78           C  
ATOM    922  O   GLN A 122     -11.969   5.873 -19.304  1.00 17.92           O  
ATOM    923  CB  GLN A 122     -14.517   3.908 -18.450  1.00 19.59           C  
ATOM    924  CG  GLN A 122     -14.400   3.779 -19.960  1.00 20.76           C  
ATOM    925  CD  GLN A 122     -15.390   2.778 -20.534  1.00 24.25           C  
ATOM    926  NE2 GLN A 122     -14.887   1.632 -20.981  1.00 22.01           N  
ATOM    927  OE1 GLN A 122     -16.597   3.034 -20.570  1.00 26.91           O  
ATOM    928  N   ARG A 123     -11.454   4.044 -18.113  1.00 20.53           N  
ATOM    929  CA  ARG A 123     -10.112   3.911 -18.651  1.00 22.14           C  
ATOM    930  C   ARG A 123      -9.637   2.520 -18.257  1.00 22.44           C  
ATOM    931  O   ARG A 123      -9.977   2.039 -17.177  1.00 22.70           O  
ATOM    932  CB  ARG A 123      -9.220   5.000 -18.051  1.00 25.29           C  
ATOM    933  CG  ARG A 123      -7.734   4.804 -18.211  1.00 26.69           C  
ATOM    934  CD  ARG A 123      -7.131   4.337 -16.901  1.00 30.37           C  
ATOM    935  NE  ARG A 123      -5.770   4.835 -16.739  1.00 34.67           N  
ATOM    936  CZ  ARG A 123      -4.746   4.480 -17.505  1.00 34.38           C  
ATOM    937  NH1 ARG A 123      -4.920   3.610 -18.491  1.00 33.70           N1+
ATOM    938  NH2 ARG A 123      -3.553   5.018 -17.299  1.00 33.85           N  
ATOM    939  N   THR A 124      -8.872   1.867 -19.128  1.00 21.66           N  
ATOM    940  CA  THR A 124      -8.392   0.523 -18.832  1.00 21.75           C  
ATOM    941  C   THR A 124      -6.898   0.487 -18.506  1.00 21.65           C  
ATOM    942  O   THR A 124      -6.060   0.903 -19.309  1.00 22.64           O  
ATOM    943  CB  THR A 124      -8.671  -0.464 -20.014  1.00 21.16           C  
ATOM    944  CG2 THR A 124      -8.146  -1.847 -19.684  1.00 18.25           C  
ATOM    945  OG1 THR A 124     -10.082  -0.557 -20.260  1.00 20.68           O  
ATOM    946  N   TYR A 125      -6.575  -0.012 -17.318  1.00 20.77           N  
ATOM    947  CA  TYR A 125      -5.189  -0.125 -16.896  1.00 22.50           C  
ATOM    948  C   TYR A 125      -4.656  -1.466 -17.381  1.00 24.45           C  
ATOM    949  O   TYR A 125      -5.398  -2.449 -17.455  1.00 25.53           O  
ATOM    950  CB  TYR A 125      -5.068  -0.053 -15.368  1.00 21.41           C  
ATOM    951  CG  TYR A 125      -5.412   1.288 -14.759  1.00 17.90           C  
ATOM    952  CD1 TYR A 125      -6.723   1.603 -14.406  1.00 18.58           C  
ATOM    953  CD2 TYR A 125      -4.417   2.238 -14.519  1.00 18.51           C  
ATOM    954  CE1 TYR A 125      -7.037   2.833 -13.821  1.00 17.15           C  
ATOM    955  CE2 TYR A 125      -4.713   3.468 -13.943  1.00 15.91           C  
ATOM    956  CZ  TYR A 125      -6.025   3.761 -13.594  1.00 18.51           C  
ATOM    957  OH  TYR A 125      -6.323   4.979 -13.025  1.00 18.65           O  
ATOM    958  N   ARG A 126      -3.368  -1.503 -17.708  1.00 25.32           N  
ATOM    959  CA  ARG A 126      -2.736  -2.722 -18.194  1.00 25.33           C  
ATOM    960  C   ARG A 126      -1.266  -2.726 -17.798  1.00 24.03           C  
ATOM    961  O   ARG A 126      -0.530  -1.783 -18.094  1.00 24.82           O  
ATOM    962  CB  ARG A 126      -2.867  -2.802 -19.722  1.00 26.71           C  
ATOM    963  CG  ARG A 126      -2.368  -4.097 -20.359  1.00 29.65           C  
ATOM    964  CD  ARG A 126      -2.551  -4.050 -21.877  1.00 34.28           C  
ATOM    965  NE  ARG A 126      -2.404  -5.350 -22.535  1.00 37.02           N  
ATOM    966  CZ  ARG A 126      -1.249  -5.982 -22.731  1.00 38.78           C  
ATOM    967  NH1 ARG A 126      -0.106  -5.445 -22.324  1.00 39.19           N1+
ATOM    968  NH2 ARG A 126      -1.237  -7.160 -23.338  1.00 39.84           N  
ATOM    969  N   TRP A 127      -0.847  -3.786 -17.115  1.00 22.93           N  
ATOM    970  CA  TRP A 127       0.541  -3.932 -16.681  1.00 21.44           C  
ATOM    971  C   TRP A 127       0.935  -5.400 -16.650  1.00 20.07           C  
ATOM    972  O   TRP A 127       0.081  -6.276 -16.518  1.00 21.00           O  
ATOM    973  CB  TRP A 127       0.760  -3.313 -15.292  1.00 18.68           C  
ATOM    974  CG  TRP A 127      -0.334  -3.589 -14.300  1.00 17.68           C  
ATOM    975  CD1 TRP A 127      -1.480  -2.866 -14.125  1.00 14.39           C  
ATOM    976  CD2 TRP A 127      -0.382  -4.656 -13.342  1.00 16.62           C  
ATOM    977  CE2 TRP A 127      -1.587  -4.513 -12.619  1.00 16.75           C  
ATOM    978  CE3 TRP A 127       0.475  -5.716 -13.022  1.00 18.24           C  
ATOM    979  NE1 TRP A 127      -2.235  -3.413 -13.117  1.00 16.84           N  
ATOM    980  CZ2 TRP A 127      -1.959  -5.395 -11.592  1.00 16.66           C  
ATOM    981  CZ3 TRP A 127       0.104  -6.596 -11.994  1.00 17.94           C  
ATOM    982  CH2 TRP A 127      -1.103  -6.426 -11.295  1.00 16.88           C  
ATOM    983  N   ARG A 128       2.232  -5.656 -16.775  1.00 17.36           N  
ATOM    984  CA  ARG A 128       2.766  -7.013 -16.773  1.00 16.95           C  
ATOM    985  C   ARG A 128       3.095  -7.465 -15.340  1.00 17.04           C  
ATOM    986  O   ARG A 128       3.557  -6.672 -14.521  1.00 17.06           O  
ATOM    987  CB  ARG A 128       4.021  -7.047 -17.659  1.00 15.82           C  
ATOM    988  CG  ARG A 128       4.677  -8.414 -17.861  1.00 14.39           C  
ATOM    989  CD  ARG A 128       3.966  -9.300 -18.895  1.00 10.05           C  
ATOM    990  NE  ARG A 128       4.748 -10.512 -19.154  1.00 11.46           N  
ATOM    991  CZ  ARG A 128       5.808 -10.585 -19.964  1.00 12.94           C  
ATOM    992  NH1 ARG A 128       6.227  -9.512 -20.631  1.00 12.05           N1+
ATOM    993  NH2 ARG A 128       6.480 -11.732 -20.082  1.00 12.98           N  
ATOM    994  N   ALA A 129       2.843  -8.733 -15.034  1.00 17.54           N  
ATOM    995  CA  ALA A 129       3.131  -9.262 -13.702  1.00 18.23           C  
ATOM    996  C   ALA A 129       4.578  -9.719 -13.667  1.00 18.64           C  
ATOM    997  O   ALA A 129       4.862 -10.906 -13.796  1.00 20.23           O  
ATOM    998  CB  ALA A 129       2.208 -10.433 -13.380  1.00 15.67           C  
ATOM    999  N   ARG A 130       5.490  -8.774 -13.480  1.00 18.97           N  
ATOM   1000  CA  ARG A 130       6.913  -9.081 -13.455  1.00 19.41           C  
ATOM   1001  C   ARG A 130       7.449  -9.466 -12.083  1.00 20.06           C  
ATOM   1002  O   ARG A 130       8.640  -9.754 -11.937  1.00 19.71           O  
ATOM   1003  CB  ARG A 130       7.704  -7.894 -14.003  1.00 17.48           C  
ATOM   1004  CG  ARG A 130       7.354  -7.564 -15.438  1.00 15.74           C  
ATOM   1005  CD  ARG A 130       8.256  -6.495 -16.003  1.00 14.13           C  
ATOM   1006  NE  ARG A 130       7.894  -6.165 -17.376  1.00 16.64           N  
ATOM   1007  CZ  ARG A 130       8.224  -6.892 -18.440  1.00 17.76           C  
ATOM   1008  NH1 ARG A 130       8.935  -8.004 -18.303  1.00 15.41           N1+
ATOM   1009  NH2 ARG A 130       7.838  -6.501 -19.648  1.00 19.41           N  
ATOM   1010  N   GLN A 131       6.577  -9.483 -11.082  1.00 19.61           N  
ATOM   1011  CA  GLN A 131       7.003  -9.832  -9.735  1.00 21.12           C  
ATOM   1012  C   GLN A 131       5.925 -10.688  -9.078  1.00 20.65           C  
ATOM   1013  O   GLN A 131       4.736 -10.432  -9.256  1.00 20.12           O  
ATOM   1014  CB  GLN A 131       7.260  -8.554  -8.924  1.00 21.51           C  
ATOM   1015  CG  GLN A 131       8.300  -8.726  -7.810  1.00 26.49           C  
ATOM   1016  CD  GLN A 131       8.828  -7.395  -7.269  1.00 29.09           C  
ATOM   1017  NE2 GLN A 131       9.031  -7.318  -5.950  1.00 26.03           N  
ATOM   1018  OE1 GLN A 131       9.068  -6.458  -8.035  1.00 30.87           O  
ATOM   1019  N   TYR A 132       6.337 -11.713  -8.333  1.00 19.03           N  
ATOM   1020  CA  TYR A 132       5.376 -12.594  -7.677  1.00 17.89           C  
ATOM   1021  C   TYR A 132       5.347 -12.404  -6.169  1.00 17.39           C  
ATOM   1022  O   TYR A 132       6.387 -12.286  -5.518  1.00 17.06           O  
ATOM   1023  CB  TYR A 132       5.672 -14.062  -8.022  1.00 17.77           C  
ATOM   1024  CG  TYR A 132       7.072 -14.512  -7.668  1.00 20.34           C  
ATOM   1025  CD1 TYR A 132       7.388 -14.935  -6.375  1.00 19.77           C  
ATOM   1026  CD2 TYR A 132       8.095 -14.477  -8.618  1.00 20.46           C  
ATOM   1027  CE1 TYR A 132       8.687 -15.310  -6.036  1.00 20.33           C  
ATOM   1028  CE2 TYR A 132       9.397 -14.848  -8.292  1.00 21.81           C  
ATOM   1029  CZ  TYR A 132       9.687 -15.264  -6.999  1.00 21.25           C  
ATOM   1030  OH  TYR A 132      10.968 -15.642  -6.680  1.00 18.15           O  
ATOM   1031  N   GLY A 133       4.139 -12.378  -5.619  1.00 16.72           N  
ATOM   1032  CA  GLY A 133       3.977 -12.200  -4.190  1.00 16.03           C  
ATOM   1033  C   GLY A 133       2.626 -11.600  -3.872  1.00 16.63           C  
ATOM   1034  O   GLY A 133       1.664 -11.809  -4.607  1.00 16.83           O  
ATOM   1035  N   THR A 134       2.554 -10.843  -2.784  1.00 17.55           N  
ATOM   1036  CA  THR A 134       1.306 -10.231  -2.356  1.00 17.36           C  
ATOM   1037  C   THR A 134       1.389  -8.716  -2.347  1.00 18.12           C  
ATOM   1038  O   THR A 134       2.307  -8.141  -1.757  1.00 19.25           O  
ATOM   1039  CB  THR A 134       0.941 -10.685  -0.940  1.00 17.39           C  
ATOM   1040  CG2 THR A 134      -0.430 -10.162  -0.550  1.00 15.83           C  
ATOM   1041  OG1 THR A 134       0.939 -12.114  -0.891  1.00 20.05           O  
ATOM   1042  N   SER A 135       0.424  -8.076  -2.999  1.00 16.08           N  
ATOM   1043  CA  SER A 135       0.365  -6.620  -3.061  1.00 15.62           C  
ATOM   1044  C   SER A 135      -1.090  -6.165  -2.963  1.00 14.47           C  
ATOM   1045  O   SER A 135      -1.961  -6.944  -2.580  1.00 14.25           O  
ATOM   1046  CB  SER A 135       0.999  -6.119  -4.358  1.00 16.36           C  
ATOM   1047  OG  SER A 135       2.345  -6.554  -4.448  1.00 18.91           O  
ATOM   1048  N   TRP A 136      -1.360  -4.908  -3.301  1.00 13.29           N  
ATOM   1049  CA  TRP A 136      -2.725  -4.408  -3.219  1.00 10.81           C  
ATOM   1050  C   TRP A 136      -2.898  -3.166  -4.080  1.00 11.00           C  
ATOM   1051  O   TRP A 136      -1.921  -2.626  -4.596  1.00 10.72           O  
ATOM   1052  CB  TRP A 136      -3.079  -4.106  -1.755  1.00 12.66           C  
ATOM   1053  CG  TRP A 136      -2.220  -3.039  -1.093  1.00 13.62           C  
ATOM   1054  CD1 TRP A 136      -0.853  -3.017  -1.000  1.00 12.74           C  
ATOM   1055  CD2 TRP A 136      -2.685  -1.863  -0.412  1.00 13.05           C  
ATOM   1056  CE2 TRP A 136      -1.545  -1.176   0.066  1.00 12.92           C  
ATOM   1057  CE3 TRP A 136      -3.956  -1.324  -0.159  1.00 13.21           C  
ATOM   1058  NE1 TRP A 136      -0.442  -1.902  -0.304  1.00 13.13           N  
ATOM   1059  CZ2 TRP A 136      -1.637   0.023   0.782  1.00 12.72           C  
ATOM   1060  CZ3 TRP A 136      -4.049  -0.130   0.557  1.00 12.41           C  
ATOM   1061  CH2 TRP A 136      -2.893   0.529   1.018  1.00 13.27           C  
ATOM   1062  N   TYR A 137      -4.140  -2.720  -4.251  1.00  9.43           N  
ATOM   1063  CA  TYR A 137      -4.394  -1.542  -5.059  1.00 10.63           C  
ATOM   1064  C   TYR A 137      -5.353  -0.644  -4.322  1.00 12.36           C  
ATOM   1065  O   TYR A 137      -6.109  -1.102  -3.465  1.00 14.59           O  
ATOM   1066  CB  TYR A 137      -4.970  -1.913  -6.438  1.00 10.78           C  
ATOM   1067  CG  TYR A 137      -6.228  -2.749  -6.391  1.00 11.68           C  
ATOM   1068  CD1 TYR A 137      -6.168  -4.145  -6.356  1.00 12.68           C  
ATOM   1069  CD2 TYR A 137      -7.483  -2.140  -6.323  1.00 14.10           C  
ATOM   1070  CE1 TYR A 137      -7.336  -4.918  -6.250  1.00 12.73           C  
ATOM   1071  CE2 TYR A 137      -8.651  -2.894  -6.216  1.00 15.37           C  
ATOM   1072  CZ  TYR A 137      -8.574  -4.279  -6.178  1.00 14.01           C  
ATOM   1073  OH  TYR A 137      -9.737  -5.005  -6.051  1.00 11.41           O  
ATOM   1074  N   HIS A 138      -5.314   0.643  -4.651  1.00 12.71           N  
ATOM   1075  CA  HIS A 138      -6.182   1.613  -4.003  1.00 11.78           C  
ATOM   1076  C   HIS A 138      -6.211   2.913  -4.780  1.00 11.02           C  
ATOM   1077  O   HIS A 138      -5.346   3.171  -5.618  1.00 11.60           O  
ATOM   1078  CB  HIS A 138      -5.690   1.875  -2.579  1.00 12.15           C  
ATOM   1079  CG  HIS A 138      -4.260   2.320  -2.504  1.00 15.45           C  
ATOM   1080  CD2 HIS A 138      -3.139   1.662  -2.115  1.00 13.62           C  
ATOM   1081  ND1 HIS A 138      -3.850   3.582  -2.883  1.00 13.94           N  
ATOM   1082  CE1 HIS A 138      -2.541   3.681  -2.731  1.00 12.91           C  
ATOM   1083  NE2 HIS A 138      -2.085   2.531  -2.265  1.00 16.16           N  
ATOM   1084  N   SER A 139      -7.221   3.728  -4.510  1.00 11.74           N  
ATOM   1085  CA  SER A 139      -7.341   5.018  -5.168  1.00 12.52           C  
ATOM   1086  C   SER A 139      -6.198   5.922  -4.687  1.00 14.60           C  
ATOM   1087  O   SER A 139      -5.629   5.702  -3.604  1.00 13.24           O  
ATOM   1088  CB  SER A 139      -8.682   5.655  -4.814  1.00 11.16           C  
ATOM   1089  OG  SER A 139      -8.786   6.952  -5.365  1.00  9.79           O  
ATOM   1090  N   HIS A 140      -5.848   6.915  -5.502  1.00 15.43           N  
ATOM   1091  CA  HIS A 140      -4.800   7.866  -5.142  1.00 16.62           C  
ATOM   1092  C   HIS A 140      -5.401   9.266  -5.279  1.00 16.18           C  
ATOM   1093  O   HIS A 140      -4.685  10.265  -5.269  1.00 16.95           O  
ATOM   1094  CB  HIS A 140      -3.567   7.722  -6.053  1.00 18.07           C  
ATOM   1095  CG  HIS A 140      -2.258   7.709  -5.312  1.00 20.37           C  
ATOM   1096  CD2 HIS A 140      -1.193   6.874  -5.395  1.00 19.11           C  
ATOM   1097  ND1 HIS A 140      -1.940   8.635  -4.339  1.00 19.77           N  
ATOM   1098  CE1 HIS A 140      -0.739   8.368  -3.852  1.00 19.83           C  
ATOM   1099  NE2 HIS A 140      -0.263   7.304  -4.475  1.00 22.42           N  
ATOM   1100  N   PHE A 141      -6.726   9.319  -5.408  1.00 15.00           N  
ATOM   1101  CA  PHE A 141      -7.461  10.583  -5.530  1.00 16.08           C  
ATOM   1102  C   PHE A 141      -7.667  11.071  -4.096  1.00 17.84           C  
ATOM   1103  O   PHE A 141      -8.700  10.797  -3.475  1.00 19.19           O  
ATOM   1104  CB  PHE A 141      -8.823  10.335  -6.207  1.00 15.13           C  
ATOM   1105  CG  PHE A 141      -9.613  11.594  -6.496  1.00 12.66           C  
ATOM   1106  CD1 PHE A 141      -9.312  12.387  -7.602  1.00 10.95           C  
ATOM   1107  CD2 PHE A 141     -10.666  11.977  -5.664  1.00  7.26           C  
ATOM   1108  CE1 PHE A 141     -10.053  13.546  -7.880  1.00  9.45           C  
ATOM   1109  CE2 PHE A 141     -11.409  13.130  -5.930  1.00  5.47           C  
ATOM   1110  CZ  PHE A 141     -11.102  13.916  -7.043  1.00  9.02           C  
ATOM   1111  N   SER A 142      -6.673  11.785  -3.575  1.00 18.49           N  
ATOM   1112  CA  SER A 142      -6.703  12.277  -2.200  1.00 17.86           C  
ATOM   1113  C   SER A 142      -6.808  11.074  -1.271  1.00 16.92           C  
ATOM   1114  O   SER A 142      -6.132  10.074  -1.503  1.00 18.49           O  
ATOM   1115  CB  SER A 142      -7.870  13.240  -1.990  1.00 19.00           C  
ATOM   1116  OG  SER A 142      -7.639  14.445  -2.702  1.00 20.86           O  
ATOM   1117  N   ALA A 143      -7.640  11.146  -0.234  1.00 15.14           N  
ATOM   1118  CA  ALA A 143      -7.760  10.017   0.694  1.00 15.18           C  
ATOM   1119  C   ALA A 143      -8.931   9.098   0.350  1.00 16.00           C  
ATOM   1120  O   ALA A 143      -9.335   8.261   1.158  1.00 15.58           O  
ATOM   1121  CB  ALA A 143      -7.906  10.530   2.128  1.00 12.57           C  
ATOM   1122  N   GLN A 144      -9.460   9.252  -0.858  1.00 16.91           N  
ATOM   1123  CA  GLN A 144     -10.599   8.467  -1.320  1.00 19.15           C  
ATOM   1124  C   GLN A 144     -10.620   6.978  -0.955  1.00 19.78           C  
ATOM   1125  O   GLN A 144     -11.676   6.441  -0.602  1.00 19.91           O  
ATOM   1126  CB  GLN A 144     -10.737   8.617  -2.833  1.00 19.55           C  
ATOM   1127  CG  GLN A 144     -11.785   7.716  -3.450  1.00 21.32           C  
ATOM   1128  CD  GLN A 144     -11.969   7.979  -4.924  1.00 22.46           C  
ATOM   1129  NE2 GLN A 144     -11.304   7.181  -5.755  1.00 20.96           N  
ATOM   1130  OE1 GLN A 144     -12.688   8.900  -5.315  1.00 22.05           O  
ATOM   1131  N   TYR A 145      -9.472   6.309  -1.033  1.00 20.22           N  
ATOM   1132  CA  TYR A 145      -9.430   4.886  -0.723  1.00 20.51           C  
ATOM   1133  C   TYR A 145      -9.824   4.614   0.714  1.00 21.39           C  
ATOM   1134  O   TYR A 145      -9.963   3.467   1.115  1.00 23.68           O  
ATOM   1135  CB  TYR A 145      -8.049   4.286  -1.070  1.00 20.92           C  
ATOM   1136  CG  TYR A 145      -6.983   4.241   0.016  1.00 20.78           C  
ATOM   1137  CD1 TYR A 145      -7.017   3.275   1.030  1.00 20.67           C  
ATOM   1138  CD2 TYR A 145      -5.895   5.112  -0.022  1.00 19.68           C  
ATOM   1139  CE1 TYR A 145      -5.986   3.177   1.972  1.00 20.40           C  
ATOM   1140  CE2 TYR A 145      -4.863   5.027   0.906  1.00 19.72           C  
ATOM   1141  CZ  TYR A 145      -4.909   4.060   1.899  1.00 22.36           C  
ATOM   1142  OH  TYR A 145      -3.871   3.977   2.805  1.00 21.46           O  
ATOM   1143  N   GLY A 146     -10.026   5.683   1.480  1.00 23.34           N  
ATOM   1144  CA  GLY A 146     -10.448   5.544   2.865  1.00 22.87           C  
ATOM   1145  C   GLY A 146     -11.948   5.287   2.938  1.00 23.68           C  
ATOM   1146  O   GLY A 146     -12.490   4.963   4.000  1.00 23.65           O  
ATOM   1147  N   ASN A 147     -12.625   5.438   1.799  1.00 22.17           N  
ATOM   1148  CA  ASN A 147     -14.063   5.206   1.726  1.00 21.86           C  
ATOM   1149  C   ASN A 147     -14.357   3.802   1.200  1.00 20.74           C  
ATOM   1150  O   ASN A 147     -15.497   3.345   1.261  1.00 22.24           O  
ATOM   1151  CB  ASN A 147     -14.754   6.238   0.815  1.00 22.36           C  
ATOM   1152  CG  ASN A 147     -14.770   7.644   1.409  1.00 21.32           C  
ATOM   1153  ND2 ASN A 147     -14.623   8.655   0.550  1.00 17.36           N  
ATOM   1154  OD1 ASN A 147     -14.938   7.819   2.618  1.00 20.16           O  
ATOM   1155  N   GLY A 148     -13.342   3.126   0.665  1.00 18.83           N  
ATOM   1156  CA  GLY A 148     -13.564   1.781   0.165  1.00 18.17           C  
ATOM   1157  C   GLY A 148     -12.904   1.358  -1.137  1.00 17.32           C  
ATOM   1158  O   GLY A 148     -12.867   0.176  -1.443  1.00 16.47           O  
ATOM   1159  N   VAL A 149     -12.382   2.297  -1.913  1.00 17.36           N  
ATOM   1160  CA  VAL A 149     -11.754   1.932  -3.176  1.00 17.67           C  
ATOM   1161  C   VAL A 149     -10.396   1.260  -2.923  1.00 18.99           C  
ATOM   1162  O   VAL A 149      -9.345   1.883  -3.064  1.00 19.61           O  
ATOM   1163  CB  VAL A 149     -11.577   3.185  -4.067  1.00 19.33           C  
ATOM   1164  CG1 VAL A 149     -11.195   2.780  -5.488  1.00 14.63           C  
ATOM   1165  CG2 VAL A 149     -12.871   4.001  -4.069  1.00 17.99           C  
ATOM   1166  N   VAL A 150     -10.427  -0.019  -2.555  1.00 19.26           N  
ATOM   1167  CA  VAL A 150      -9.208  -0.769  -2.258  1.00 18.93           C  
ATOM   1168  C   VAL A 150      -9.394  -2.280  -2.452  1.00 18.60           C  
ATOM   1169  O   VAL A 150     -10.504  -2.795  -2.339  1.00 19.59           O  
ATOM   1170  CB  VAL A 150      -8.760  -0.490  -0.792  1.00 20.39           C  
ATOM   1171  CG1 VAL A 150      -9.960  -0.559   0.130  1.00 17.35           C  
ATOM   1172  CG2 VAL A 150      -7.707  -1.506  -0.343  1.00 19.95           C  
ATOM   1173  N   GLY A 151      -8.300  -2.982  -2.737  1.00 17.52           N  
ATOM   1174  CA  GLY A 151      -8.353  -4.425  -2.925  1.00 16.27           C  
ATOM   1175  C   GLY A 151      -6.963  -5.049  -2.898  1.00 15.53           C  
ATOM   1176  O   GLY A 151      -5.972  -4.325  -2.808  1.00 14.39           O  
ATOM   1177  N   THR A 152      -6.883  -6.379  -2.990  1.00 14.59           N  
ATOM   1178  CA  THR A 152      -5.601  -7.086  -2.957  1.00 14.62           C  
ATOM   1179  C   THR A 152      -5.140  -7.681  -4.300  1.00 14.23           C  
ATOM   1180  O   THR A 152      -5.920  -7.831  -5.240  1.00 12.44           O  
ATOM   1181  CB  THR A 152      -5.625  -8.224  -1.916  1.00 15.08           C  
ATOM   1182  CG2 THR A 152      -6.223  -7.732  -0.609  1.00 13.28           C  
ATOM   1183  OG1 THR A 152      -6.418  -9.309  -2.414  1.00 17.87           O  
ATOM   1184  N   ILE A 153      -3.858  -8.022  -4.363  1.00 14.30           N  
ATOM   1185  CA  ILE A 153      -3.245  -8.580  -5.563  1.00 14.91           C  
ATOM   1186  C   ILE A 153      -2.404  -9.790  -5.187  1.00 15.67           C  
ATOM   1187  O   ILE A 153      -1.535  -9.704  -4.323  1.00 14.46           O  
ATOM   1188  CB  ILE A 153      -2.318  -7.545  -6.247  1.00 14.46           C  
ATOM   1189  CG1 ILE A 153      -3.135  -6.340  -6.701  1.00 15.85           C  
ATOM   1190  CG2 ILE A 153      -1.587  -8.174  -7.425  1.00 12.10           C  
ATOM   1191  CD1 ILE A 153      -2.297  -5.223  -7.292  1.00 19.94           C  
ATOM   1192  N   GLN A 154      -2.664 -10.918  -5.837  1.00 16.45           N  
ATOM   1193  CA  GLN A 154      -1.909 -12.128  -5.555  1.00 16.52           C  
ATOM   1194  C   GLN A 154      -1.360 -12.713  -6.846  1.00 17.17           C  
ATOM   1195  O   GLN A 154      -2.095 -13.307  -7.639  1.00 16.92           O  
ATOM   1196  CB  GLN A 154      -2.782 -13.175  -4.842  1.00 13.85           C  
ATOM   1197  CG  GLN A 154      -1.987 -14.388  -4.369  1.00 15.81           C  
ATOM   1198  CD  GLN A 154      -2.844 -15.468  -3.704  1.00 18.46           C  
ATOM   1199  NE2 GLN A 154      -2.508 -16.733  -3.963  1.00 15.01           N  
ATOM   1200  OE1 GLN A 154      -3.781 -15.168  -2.954  1.00 18.11           O  
ATOM   1201  N   ILE A 155      -0.063 -12.518  -7.056  1.00 17.99           N  
ATOM   1202  CA  ILE A 155       0.616 -13.036  -8.232  1.00 17.63           C  
ATOM   1203  C   ILE A 155       1.354 -14.276  -7.776  1.00 18.20           C  
ATOM   1204  O   ILE A 155       2.260 -14.198  -6.951  1.00 18.74           O  
ATOM   1205  CB  ILE A 155       1.640 -12.025  -8.802  1.00 16.37           C  
ATOM   1206  CG1 ILE A 155       0.952 -10.688  -9.097  1.00 14.80           C  
ATOM   1207  CG2 ILE A 155       2.274 -12.590 -10.072  1.00 14.64           C  
ATOM   1208  CD1 ILE A 155      -0.182 -10.775 -10.121  1.00 14.58           C  
ATOM   1209  N   ASN A 156       0.962 -15.424  -8.309  1.00 19.45           N  
ATOM   1210  CA  ASN A 156       1.592 -16.674  -7.924  1.00 20.38           C  
ATOM   1211  C   ASN A 156       2.976 -16.896  -8.529  1.00 19.32           C  
ATOM   1212  O   ASN A 156       3.292 -16.382  -9.601  1.00 18.83           O  
ATOM   1213  CB  ASN A 156       0.656 -17.834  -8.261  1.00 20.99           C  
ATOM   1214  CG  ASN A 156      -0.589 -17.823  -7.405  1.00 24.54           C  
ATOM   1215  ND2 ASN A 156      -1.753 -17.748  -8.049  1.00 25.05           N  
ATOM   1216  OD1 ASN A 156      -0.508 -17.872  -6.168  1.00 22.97           O  
ATOM   1217  N   GLY A 157       3.797 -17.659  -7.812  1.00 18.52           N  
ATOM   1218  CA  GLY A 157       5.147 -17.955  -8.254  1.00 18.38           C  
ATOM   1219  C   GLY A 157       5.810 -18.866  -7.237  1.00 18.78           C  
ATOM   1220  O   GLY A 157       5.115 -19.519  -6.462  1.00 19.26           O  
ATOM   1221  N   PRO A 158       7.148 -18.935  -7.207  1.00 18.46           N  
ATOM   1222  CA  PRO A 158       7.872 -19.788  -6.258  1.00 18.65           C  
ATOM   1223  C   PRO A 158       7.812 -19.238  -4.822  1.00 18.88           C  
ATOM   1224  O   PRO A 158       7.199 -18.200  -4.565  1.00 17.40           O  
ATOM   1225  CB  PRO A 158       9.309 -19.780  -6.797  1.00 19.38           C  
ATOM   1226  CG  PRO A 158       9.190 -19.276  -8.205  1.00 20.97           C  
ATOM   1227  CD  PRO A 158       8.083 -18.268  -8.123  1.00 19.93           C  
ATOM   1228  N   ALA A 159       8.459 -19.944  -3.897  1.00 19.23           N  
ATOM   1229  CA  ALA A 159       8.511 -19.538  -2.493  1.00 21.07           C  
ATOM   1230  C   ALA A 159       9.823 -20.037  -1.879  1.00 22.11           C  
ATOM   1231  O   ALA A 159      10.381 -21.041  -2.328  1.00 22.78           O  
ATOM   1232  CB  ALA A 159       7.316 -20.099  -1.733  1.00 19.36           C  
ATOM   1233  N   SER A 160      10.314 -19.339  -0.858  1.00 22.03           N  
ATOM   1234  CA  SER A 160      11.577 -19.704  -0.217  1.00 21.79           C  
ATOM   1235  C   SER A 160      11.446 -20.838   0.800  1.00 22.40           C  
ATOM   1236  O   SER A 160      12.431 -21.237   1.423  1.00 22.24           O  
ATOM   1237  CB  SER A 160      12.176 -18.481   0.478  1.00 21.84           C  
ATOM   1238  OG  SER A 160      11.394 -18.108   1.601  1.00 23.03           O  
ATOM   1239  N   LEU A 161      10.234 -21.358   0.962  1.00 22.93           N  
ATOM   1240  CA  LEU A 161       9.984 -22.434   1.914  1.00 23.60           C  
ATOM   1241  C   LEU A 161       8.788 -23.274   1.449  1.00 24.45           C  
ATOM   1242  O   LEU A 161       7.833 -22.743   0.881  1.00 23.65           O  
ATOM   1243  CB  LEU A 161       9.695 -21.825   3.285  1.00 23.88           C  
ATOM   1244  CG  LEU A 161       9.958 -22.639   4.550  1.00 25.84           C  
ATOM   1245  CD1 LEU A 161      11.444 -22.975   4.660  1.00 22.30           C  
ATOM   1246  CD2 LEU A 161       9.512 -21.821   5.757  1.00 25.75           C  
ATOM   1247  N   PRO A 162       8.832 -24.601   1.666  1.00 25.29           N  
ATOM   1248  CA  PRO A 162       7.710 -25.445   1.244  1.00 25.52           C  
ATOM   1249  C   PRO A 162       6.532 -25.352   2.212  1.00 26.98           C  
ATOM   1250  O   PRO A 162       6.723 -25.205   3.419  1.00 28.02           O  
ATOM   1251  CB  PRO A 162       8.325 -26.840   1.216  1.00 25.20           C  
ATOM   1252  CG  PRO A 162       9.300 -26.785   2.339  1.00 24.66           C  
ATOM   1253  CD  PRO A 162       9.957 -25.429   2.140  1.00 25.73           C  
ATOM   1254  N   TYR A 163       5.318 -25.430   1.673  1.00 28.07           N  
ATOM   1255  CA  TYR A 163       4.096 -25.369   2.475  1.00 28.99           C  
ATOM   1256  C   TYR A 163       3.013 -26.197   1.784  1.00 29.61           C  
ATOM   1257  O   TYR A 163       3.111 -26.482   0.591  1.00 30.20           O  
ATOM   1258  CB  TYR A 163       3.641 -23.911   2.650  1.00 27.51           C  
ATOM   1259  CG  TYR A 163       3.540 -23.143   1.354  1.00 27.46           C  
ATOM   1260  CD1 TYR A 163       2.417 -23.256   0.540  1.00 26.98           C  
ATOM   1261  CD2 TYR A 163       4.587 -22.326   0.924  1.00 28.02           C  
ATOM   1262  CE1 TYR A 163       2.340 -22.577  -0.671  1.00 28.30           C  
ATOM   1263  CE2 TYR A 163       4.521 -21.646  -0.286  1.00 27.47           C  
ATOM   1264  CZ  TYR A 163       3.397 -21.776  -1.078  1.00 28.16           C  
ATOM   1265  OH  TYR A 163       3.333 -21.117  -2.281  1.00 29.52           O  
ATOM   1266  N   ASP A 164       1.984 -26.579   2.531  1.00 29.45           N  
ATOM   1267  CA  ASP A 164       0.913 -27.400   1.979  1.00 29.67           C  
ATOM   1268  C   ASP A 164      -0.270 -26.617   1.431  1.00 29.09           C  
ATOM   1269  O   ASP A 164      -0.724 -26.866   0.322  1.00 29.58           O  
ATOM   1270  CB  ASP A 164       0.408 -28.376   3.048  1.00 31.38           C  
ATOM   1271  CG  ASP A 164       1.485 -29.333   3.517  1.00 33.06           C  
ATOM   1272  OD1 ASP A 164       1.864 -30.227   2.734  1.00 33.16           O  
ATOM   1273  OD2 ASP A 164       1.960 -29.188   4.664  1.00 34.32           O1-
ATOM   1274  N   ILE A 165      -0.769 -25.669   2.211  1.00 29.03           N  
ATOM   1275  CA  ILE A 165      -1.932 -24.897   1.806  1.00 27.80           C  
ATOM   1276  C   ILE A 165      -1.667 -23.403   1.727  1.00 28.10           C  
ATOM   1277  O   ILE A 165      -0.935 -22.852   2.541  1.00 28.96           O  
ATOM   1278  CB  ILE A 165      -3.089 -25.133   2.802  1.00 28.42           C  
ATOM   1279  CG1 ILE A 165      -3.339 -26.638   2.950  1.00 29.29           C  
ATOM   1280  CG2 ILE A 165      -4.346 -24.408   2.339  1.00 26.26           C  
ATOM   1281  CD1 ILE A 165      -4.403 -26.990   3.968  1.00 29.83           C  
ATOM   1282  N   ASP A 166      -2.268 -22.752   0.738  1.00 28.25           N  
ATOM   1283  CA  ASP A 166      -2.126 -21.312   0.576  1.00 27.09           C  
ATOM   1284  C   ASP A 166      -3.460 -20.732   1.015  1.00 27.41           C  
ATOM   1285  O   ASP A 166      -4.418 -20.729   0.245  1.00 28.28           O  
ATOM   1286  CB  ASP A 166      -1.879 -20.950  -0.887  1.00 27.71           C  
ATOM   1287  CG  ASP A 166      -1.592 -19.467  -1.084  1.00 28.97           C  
ATOM   1288  OD1 ASP A 166      -2.249 -18.627  -0.431  1.00 30.54           O  
ATOM   1289  OD2 ASP A 166      -0.713 -19.137  -1.904  1.00 28.55           O1-
ATOM   1290  N   LEU A 167      -3.527 -20.255   2.254  1.00 27.41           N  
ATOM   1291  CA  LEU A 167      -4.764 -19.686   2.783  1.00 25.84           C  
ATOM   1292  C   LEU A 167      -5.237 -18.433   2.040  1.00 26.23           C  
ATOM   1293  O   LEU A 167      -6.400 -18.045   2.164  1.00 27.79           O  
ATOM   1294  CB  LEU A 167      -4.603 -19.393   4.279  1.00 24.22           C  
ATOM   1295  CG  LEU A 167      -4.463 -20.645   5.160  1.00 22.31           C  
ATOM   1296  CD1 LEU A 167      -4.203 -20.264   6.605  1.00 20.51           C  
ATOM   1297  CD2 LEU A 167      -5.735 -21.471   5.060  1.00 22.70           C  
ATOM   1298  N   GLY A 168      -4.347 -17.808   1.267  1.00 25.19           N  
ATOM   1299  CA  GLY A 168      -4.718 -16.620   0.508  1.00 23.74           C  
ATOM   1300  C   GLY A 168      -4.481 -15.289   1.206  1.00 24.26           C  
ATOM   1301  O   GLY A 168      -3.775 -15.226   2.210  1.00 24.93           O  
ATOM   1302  N   VAL A 169      -5.081 -14.219   0.686  1.00 22.90           N  
ATOM   1303  CA  VAL A 169      -4.901 -12.892   1.272  1.00 22.40           C  
ATOM   1304  C   VAL A 169      -5.564 -12.715   2.640  1.00 22.96           C  
ATOM   1305  O   VAL A 169      -6.562 -13.377   2.959  1.00 22.14           O  
ATOM   1306  CB  VAL A 169      -5.395 -11.769   0.304  1.00 21.30           C  
ATOM   1307  CG1 VAL A 169      -4.628 -11.854  -1.002  1.00 20.50           C  
ATOM   1308  CG2 VAL A 169      -6.887 -11.884   0.044  1.00 18.89           C  
ATOM   1309  N   PHE A 170      -4.993 -11.819   3.444  1.00 21.46           N  
ATOM   1310  CA  PHE A 170      -5.496 -11.537   4.785  1.00 22.26           C  
ATOM   1311  C   PHE A 170      -5.288 -10.052   5.090  1.00 22.55           C  
ATOM   1312  O   PHE A 170      -4.433  -9.682   5.899  1.00 22.93           O  
ATOM   1313  CB  PHE A 170      -4.741 -12.383   5.818  1.00 20.74           C  
ATOM   1314  CG  PHE A 170      -5.550 -12.738   7.036  1.00 21.23           C  
ATOM   1315  CD1 PHE A 170      -5.051 -12.489   8.317  1.00 21.73           C  
ATOM   1316  CD2 PHE A 170      -6.785 -13.377   6.911  1.00 21.23           C  
ATOM   1317  CE1 PHE A 170      -5.770 -12.876   9.460  1.00 21.92           C  
ATOM   1318  CE2 PHE A 170      -7.513 -13.768   8.044  1.00 20.04           C  
ATOM   1319  CZ  PHE A 170      -7.005 -13.518   9.320  1.00 21.42           C  
ATOM   1320  N   PRO A 171      -6.077  -9.181   4.447  1.00 21.82           N  
ATOM   1321  CA  PRO A 171      -5.982  -7.730   4.644  1.00 23.18           C  
ATOM   1322  C   PRO A 171      -6.492  -7.257   6.009  1.00 23.33           C  
ATOM   1323  O   PRO A 171      -7.617  -7.566   6.410  1.00 22.13           O  
ATOM   1324  CB  PRO A 171      -6.825  -7.178   3.504  1.00 22.96           C  
ATOM   1325  CG  PRO A 171      -7.926  -8.209   3.412  1.00 24.05           C  
ATOM   1326  CD  PRO A 171      -7.162  -9.517   3.507  1.00 21.97           C  
ATOM   1327  N   ILE A 172      -5.651  -6.508   6.715  1.00 22.31           N  
ATOM   1328  CA  ILE A 172      -6.007  -5.971   8.017  1.00 19.51           C  
ATOM   1329  C   ILE A 172      -6.017  -4.463   7.840  1.00 19.56           C  
ATOM   1330  O   ILE A 172      -5.012  -3.882   7.440  1.00 21.34           O  
ATOM   1331  CB  ILE A 172      -4.972  -6.349   9.084  1.00 19.19           C  
ATOM   1332  CG1 ILE A 172      -4.821  -7.870   9.143  1.00 19.34           C  
ATOM   1333  CG2 ILE A 172      -5.406  -5.810  10.440  1.00 17.04           C  
ATOM   1334  CD1 ILE A 172      -3.875  -8.346  10.219  1.00 20.35           C  
ATOM   1335  N   THR A 173      -7.143  -3.827   8.139  1.00 16.82           N  
ATOM   1336  CA  THR A 173      -7.241  -2.391   7.956  1.00 17.01           C  
ATOM   1337  C   THR A 173      -7.951  -1.691   9.098  1.00 18.41           C  
ATOM   1338  O   THR A 173      -8.752  -2.304   9.808  1.00 20.01           O  
ATOM   1339  CB  THR A 173      -8.010  -2.069   6.650  1.00 17.65           C  
ATOM   1340  CG2 THR A 173      -9.455  -2.574   6.749  1.00 15.45           C  
ATOM   1341  OG1 THR A 173      -8.012  -0.654   6.419  1.00 15.80           O  
ATOM   1342  N   ASP A 174      -7.644  -0.410   9.286  1.00 16.30           N  
ATOM   1343  CA  ASP A 174      -8.331   0.350  10.309  1.00 16.11           C  
ATOM   1344  C   ASP A 174      -9.674   0.697   9.669  1.00 15.58           C  
ATOM   1345  O   ASP A 174      -9.811   0.662   8.448  1.00 13.56           O  
ATOM   1346  CB  ASP A 174      -7.548   1.611  10.716  1.00 17.26           C  
ATOM   1347  CG  ASP A 174      -7.124   2.468   9.537  1.00 17.23           C  
ATOM   1348  OD1 ASP A 174      -7.482   2.159   8.381  1.00 19.54           O  
ATOM   1349  OD2 ASP A 174      -6.420   3.469   9.780  1.00 17.77           O1-
ATOM   1350  N   TYR A 175     -10.663   1.022  10.487  1.00 16.02           N  
ATOM   1351  CA  TYR A 175     -11.992   1.307   9.978  1.00 16.06           C  
ATOM   1352  C   TYR A 175     -12.575   2.494  10.722  1.00 14.38           C  
ATOM   1353  O   TYR A 175     -12.679   2.465  11.942  1.00 15.49           O  
ATOM   1354  CB  TYR A 175     -12.856   0.051  10.170  1.00 16.11           C  
ATOM   1355  CG  TYR A 175     -14.288   0.134   9.690  1.00 17.67           C  
ATOM   1356  CD1 TYR A 175     -14.586   0.212   8.334  1.00 18.29           C  
ATOM   1357  CD2 TYR A 175     -15.351   0.074  10.596  1.00 17.71           C  
ATOM   1358  CE1 TYR A 175     -15.908   0.220   7.888  1.00 19.94           C  
ATOM   1359  CE2 TYR A 175     -16.676   0.084  10.165  1.00 18.44           C  
ATOM   1360  CZ  TYR A 175     -16.952   0.152   8.808  1.00 20.28           C  
ATOM   1361  OH  TYR A 175     -18.263   0.128   8.368  1.00 19.13           O  
ATOM   1362  N   TYR A 176     -12.930   3.539   9.976  1.00 14.78           N  
ATOM   1363  CA  TYR A 176     -13.513   4.757  10.537  1.00 14.86           C  
ATOM   1364  C   TYR A 176     -14.943   4.942  10.025  1.00 15.06           C  
ATOM   1365  O   TYR A 176     -15.242   4.667   8.863  1.00 14.65           O  
ATOM   1366  CB  TYR A 176     -12.677   5.987  10.150  1.00 15.38           C  
ATOM   1367  CG  TYR A 176     -11.210   5.880  10.517  1.00 15.82           C  
ATOM   1368  CD1 TYR A 176     -10.328   5.146   9.725  1.00 13.61           C  
ATOM   1369  CD2 TYR A 176     -10.710   6.489  11.677  1.00 13.62           C  
ATOM   1370  CE1 TYR A 176      -8.984   5.014  10.073  1.00 15.07           C  
ATOM   1371  CE2 TYR A 176      -9.369   6.365  12.033  1.00 12.75           C  
ATOM   1372  CZ  TYR A 176      -8.512   5.624  11.227  1.00 15.49           C  
ATOM   1373  OH  TYR A 176      -7.186   5.476  11.574  1.00 17.73           O  
ATOM   1374  N   TYR A 177     -15.827   5.419  10.891  1.00 15.87           N  
ATOM   1375  CA  TYR A 177     -17.212   5.621  10.504  1.00 15.77           C  
ATOM   1376  C   TYR A 177     -17.345   6.888   9.685  1.00 16.16           C  
ATOM   1377  O   TYR A 177     -18.177   6.967   8.784  1.00 17.34           O  
ATOM   1378  CB  TYR A 177     -18.095   5.697  11.746  1.00 16.08           C  
ATOM   1379  CG  TYR A 177     -18.041   4.452  12.604  1.00 16.38           C  
ATOM   1380  CD1 TYR A 177     -18.274   4.521  13.975  1.00 16.35           C  
ATOM   1381  CD2 TYR A 177     -17.760   3.203  12.048  1.00 16.76           C  
ATOM   1382  CE1 TYR A 177     -18.228   3.382  14.776  1.00 15.92           C  
ATOM   1383  CE2 TYR A 177     -17.712   2.048  12.845  1.00 17.71           C  
ATOM   1384  CZ  TYR A 177     -17.946   2.149  14.212  1.00 16.22           C  
ATOM   1385  OH  TYR A 177     -17.881   1.030  15.025  1.00 15.20           O  
ATOM   1386  N   ARG A 178     -16.522   7.881   9.994  1.00 16.73           N  
ATOM   1387  CA  ARG A 178     -16.560   9.138   9.260  1.00 19.79           C  
ATOM   1388  C   ARG A 178     -15.964   8.950   7.865  1.00 19.88           C  
ATOM   1389  O   ARG A 178     -15.182   8.021   7.638  1.00 19.13           O  
ATOM   1390  CB  ARG A 178     -15.803  10.224  10.033  1.00 21.91           C  
ATOM   1391  CG  ARG A 178     -16.543  10.708  11.282  1.00 26.42           C  
ATOM   1392  CD  ARG A 178     -15.739  11.739  12.082  1.00 29.44           C  
ATOM   1393  NE  ARG A 178     -15.507  12.975  11.336  1.00 30.79           N  
ATOM   1394  CZ  ARG A 178     -14.823  14.018  11.800  1.00 33.53           C  
ATOM   1395  NH1 ARG A 178     -14.296  13.986  13.020  1.00 33.15           N1+
ATOM   1396  NH2 ARG A 178     -14.661  15.097  11.041  1.00 32.45           N  
ATOM   1397  N   ALA A 179     -16.342   9.829   6.936  1.00 19.63           N  
ATOM   1398  CA  ALA A 179     -15.863   9.760   5.552  1.00 19.49           C  
ATOM   1399  C   ALA A 179     -14.478  10.370   5.372  1.00 17.78           C  
ATOM   1400  O   ALA A 179     -14.107  11.303   6.074  1.00 18.74           O  
ATOM   1401  CB  ALA A 179     -16.857  10.448   4.618  1.00 19.18           C  
ATOM   1402  N   ALA A 180     -13.727   9.847   4.410  1.00 18.04           N  
ATOM   1403  CA  ALA A 180     -12.374  10.319   4.140  1.00 18.83           C  
ATOM   1404  C   ALA A 180     -12.237  11.835   4.022  1.00 18.97           C  
ATOM   1405  O   ALA A 180     -11.367  12.427   4.656  1.00 19.52           O  
ATOM   1406  CB  ALA A 180     -11.826   9.653   2.875  1.00 16.42           C  
ATOM   1407  N   ASP A 181     -13.082  12.462   3.211  1.00 19.45           N  
ATOM   1408  CA  ASP A 181     -12.992  13.907   3.025  1.00 20.42           C  
ATOM   1409  C   ASP A 181     -13.242  14.659   4.322  1.00 21.88           C  
ATOM   1410  O   ASP A 181     -12.695  15.740   4.541  1.00 20.74           O  
ATOM   1411  CB  ASP A 181     -13.970  14.366   1.947  1.00 19.21           C  
ATOM   1412  CG  ASP A 181     -13.534  13.939   0.550  1.00 20.09           C  
ATOM   1413  OD1 ASP A 181     -12.542  14.497   0.034  1.00 20.44           O  
ATOM   1414  OD2 ASP A 181     -14.177  13.040  -0.030  1.00 19.34           O1-
ATOM   1415  N   ASP A 182     -14.062  14.082   5.191  1.00 22.12           N  
ATOM   1416  CA  ASP A 182     -14.347  14.722   6.460  1.00 23.00           C  
ATOM   1417  C   ASP A 182     -13.115  14.572   7.352  1.00 20.27           C  
ATOM   1418  O   ASP A 182     -12.678  15.525   7.985  1.00 20.72           O  
ATOM   1419  CB  ASP A 182     -15.588  14.091   7.105  1.00 25.60           C  
ATOM   1420  CG  ASP A 182     -15.977  14.766   8.411  1.00 30.20           C  
ATOM   1421  OD1 ASP A 182     -15.673  15.969   8.582  1.00 32.68           O  
ATOM   1422  OD2 ASP A 182     -16.600  14.098   9.266  1.00 32.18           O1-
ATOM   1423  N   LEU A 183     -12.534  13.380   7.376  1.00 17.82           N  
ATOM   1424  CA  LEU A 183     -11.349  13.155   8.187  1.00 17.66           C  
ATOM   1425  C   LEU A 183     -10.164  13.997   7.697  1.00 15.73           C  
ATOM   1426  O   LEU A 183      -9.356  14.467   8.497  1.00 16.67           O  
ATOM   1427  CB  LEU A 183     -10.998  11.662   8.201  1.00 16.89           C  
ATOM   1428  CG  LEU A 183     -11.992  10.806   8.999  1.00 16.54           C  
ATOM   1429  CD1 LEU A 183     -11.649   9.337   8.853  1.00 15.66           C  
ATOM   1430  CD2 LEU A 183     -11.963  11.218  10.470  1.00 15.29           C  
ATOM   1431  N   VAL A 184     -10.064  14.197   6.389  1.00 14.18           N  
ATOM   1432  CA  VAL A 184      -8.980  15.009   5.841  1.00 15.89           C  
ATOM   1433  C   VAL A 184      -9.115  16.426   6.376  1.00 15.32           C  
ATOM   1434  O   VAL A 184      -8.137  17.031   6.827  1.00 14.68           O  
ATOM   1435  CB  VAL A 184      -9.015  15.076   4.291  1.00 14.99           C  
ATOM   1436  CG1 VAL A 184      -8.009  16.098   3.790  1.00 11.69           C  
ATOM   1437  CG2 VAL A 184      -8.696  13.710   3.698  1.00 17.54           C  
ATOM   1438  N   HIS A 185     -10.335  16.948   6.311  1.00 16.42           N  
ATOM   1439  CA  HIS A 185     -10.625  18.292   6.791  1.00 19.30           C  
ATOM   1440  C   HIS A 185     -10.318  18.377   8.282  1.00 19.67           C  
ATOM   1441  O   HIS A 185      -9.735  19.351   8.752  1.00 19.92           O  
ATOM   1442  CB  HIS A 185     -12.093  18.631   6.558  1.00 20.30           C  
ATOM   1443  CG  HIS A 185     -12.490  19.970   7.089  1.00 24.61           C  
ATOM   1444  CD2 HIS A 185     -13.129  20.320   8.229  1.00 24.11           C  
ATOM   1445  ND1 HIS A 185     -12.193  21.150   6.439  1.00 26.84           N  
ATOM   1446  CE1 HIS A 185     -12.633  22.168   7.156  1.00 25.70           C  
ATOM   1447  NE2 HIS A 185     -13.204  21.692   8.248  1.00 26.40           N  
ATOM   1448  N   PHE A 186     -10.709  17.340   9.013  1.00 19.18           N  
ATOM   1449  CA  PHE A 186     -10.481  17.277  10.449  1.00 20.45           C  
ATOM   1450  C   PHE A 186      -8.985  17.263  10.795  1.00 21.16           C  
ATOM   1451  O   PHE A 186      -8.544  17.976  11.694  1.00 20.57           O  
ATOM   1452  CB  PHE A 186     -11.148  16.027  11.012  1.00 19.04           C  
ATOM   1453  CG  PHE A 186     -11.005  15.881  12.494  1.00 19.70           C  
ATOM   1454  CD1 PHE A 186     -11.634  16.776  13.359  1.00 21.26           C  
ATOM   1455  CD2 PHE A 186     -10.261  14.835  13.032  1.00 18.62           C  
ATOM   1456  CE1 PHE A 186     -11.525  16.630  14.747  1.00 19.56           C  
ATOM   1457  CE2 PHE A 186     -10.145  14.677  14.414  1.00 20.00           C  
ATOM   1458  CZ  PHE A 186     -10.780  15.578  15.274  1.00 19.94           C  
ATOM   1459  N   THR A 187      -8.213  16.453  10.076  1.00 21.44           N  
ATOM   1460  CA  THR A 187      -6.777  16.339  10.322  1.00 21.84           C  
ATOM   1461  C   THR A 187      -5.921  17.515   9.854  1.00 22.39           C  
ATOM   1462  O   THR A 187      -4.700  17.507  10.031  1.00 23.00           O  
ATOM   1463  CB  THR A 187      -6.206  15.043   9.709  1.00 21.42           C  
ATOM   1464  CG2 THR A 187      -6.639  13.840  10.539  1.00 21.80           C  
ATOM   1465  OG1 THR A 187      -6.666  14.899   8.357  1.00 19.32           O  
ATOM   1466  N   GLN A 188      -6.546  18.526   9.262  1.00 22.91           N  
ATOM   1467  CA  GLN A 188      -5.793  19.694   8.824  1.00 23.90           C  
ATOM   1468  C   GLN A 188      -5.625  20.668   9.996  1.00 24.31           C  
ATOM   1469  O   GLN A 188      -4.744  21.529   9.972  1.00 23.88           O  
ATOM   1470  CB  GLN A 188      -6.498  20.398   7.668  1.00 25.71           C  
ATOM   1471  CG  GLN A 188      -6.611  19.573   6.397  1.00 27.25           C  
ATOM   1472  CD  GLN A 188      -6.940  20.437   5.193  1.00 28.73           C  
ATOM   1473  NE2 GLN A 188      -6.216  20.229   4.098  1.00 28.75           N  
ATOM   1474  OE1 GLN A 188      -7.835  21.283   5.247  1.00 28.29           O  
ATOM   1475  N   ASN A 189      -6.466  20.526  11.019  1.00 23.19           N  
ATOM   1476  CA  ASN A 189      -6.382  21.390  12.194  1.00 23.88           C  
ATOM   1477  C   ASN A 189      -6.545  20.637  13.510  1.00 22.95           C  
ATOM   1478  O   ASN A 189      -6.673  21.259  14.561  1.00 23.69           O  
ATOM   1479  CB  ASN A 189      -7.437  22.502  12.133  1.00 23.82           C  
ATOM   1480  CG  ASN A 189      -7.342  23.333  10.865  1.00 24.77           C  
ATOM   1481  ND2 ASN A 189      -6.389  24.258  10.830  1.00 25.86           N  
ATOM   1482  OD1 ASN A 189      -8.114  23.143   9.929  1.00 25.62           O  
ATOM   1483  N   ASN A 190      -6.538  19.307  13.454  1.00 21.69           N  
ATOM   1484  CA  ASN A 190      -6.696  18.487  14.656  1.00 20.68           C  
ATOM   1485  C   ASN A 190      -5.864  17.217  14.583  1.00 21.29           C  
ATOM   1486  O   ASN A 190      -5.617  16.686  13.500  1.00 22.09           O  
ATOM   1487  CB  ASN A 190      -8.158  18.083  14.846  1.00 20.58           C  
ATOM   1488  CG  ASN A 190      -9.074  19.267  15.063  1.00 23.45           C  
ATOM   1489  ND2 ASN A 190      -9.996  19.472  14.130  1.00 19.70           N  
ATOM   1490  OD1 ASN A 190      -8.960  19.989  16.062  1.00 25.14           O  
ATOM   1491  N   ALA A 191      -5.436  16.726  15.740  1.00 20.84           N  
ATOM   1492  CA  ALA A 191      -4.653  15.500  15.790  1.00 21.88           C  
ATOM   1493  C   ALA A 191      -5.530  14.375  15.253  1.00 21.89           C  
ATOM   1494  O   ALA A 191      -6.744  14.398  15.425  1.00 22.72           O  
ATOM   1495  CB  ALA A 191      -4.240  15.198  17.219  1.00 20.92           C  
ATOM   1496  N   PRO A 192      -4.928  13.381  14.591  1.00 21.19           N  
ATOM   1497  CA  PRO A 192      -5.693  12.258  14.041  1.00 21.69           C  
ATOM   1498  C   PRO A 192      -6.331  11.462  15.169  1.00 21.48           C  
ATOM   1499  O   PRO A 192      -5.772  11.381  16.264  1.00 23.86           O  
ATOM   1500  CB  PRO A 192      -4.633  11.457  13.301  1.00 20.72           C  
ATOM   1501  CG  PRO A 192      -3.430  11.669  14.154  1.00 20.82           C  
ATOM   1502  CD  PRO A 192      -3.485  13.155  14.428  1.00 20.20           C  
ATOM   1503  N   PRO A 193      -7.508  10.864  14.916  1.00 20.79           N  
ATOM   1504  CA  PRO A 193      -8.238  10.067  15.908  1.00 18.57           C  
ATOM   1505  C   PRO A 193      -7.862   8.589  15.871  1.00 17.92           C  
ATOM   1506  O   PRO A 193      -7.095   8.151  15.018  1.00 18.64           O  
ATOM   1507  CB  PRO A 193      -9.684  10.264  15.479  1.00 19.08           C  
ATOM   1508  CG  PRO A 193      -9.556  10.161  13.985  1.00 16.00           C  
ATOM   1509  CD  PRO A 193      -8.323  11.032  13.695  1.00 19.91           C  
ATOM   1510  N   PHE A 194      -8.416   7.826  16.805  1.00 17.88           N  
ATOM   1511  CA  PHE A 194      -8.206   6.381  16.844  1.00 16.89           C  
ATOM   1512  C   PHE A 194      -9.211   5.806  15.852  1.00 15.95           C  
ATOM   1513  O   PHE A 194     -10.256   6.408  15.599  1.00 15.61           O  
ATOM   1514  CB  PHE A 194      -8.520   5.824  18.236  1.00 16.05           C  
ATOM   1515  CG  PHE A 194      -7.338   5.777  19.163  1.00 18.89           C  
ATOM   1516  CD1 PHE A 194      -6.239   6.609  18.968  1.00 18.72           C  
ATOM   1517  CD2 PHE A 194      -7.342   4.918  20.261  1.00 18.79           C  
ATOM   1518  CE1 PHE A 194      -5.159   6.588  19.857  1.00 21.87           C  
ATOM   1519  CE2 PHE A 194      -6.273   4.886  21.156  1.00 19.62           C  
ATOM   1520  CZ  PHE A 194      -5.177   5.724  20.954  1.00 21.16           C  
ATOM   1521  N   SER A 195      -8.900   4.650  15.286  1.00 15.06           N  
ATOM   1522  CA  SER A 195      -9.817   4.012  14.354  1.00 15.49           C  
ATOM   1523  C   SER A 195     -10.977   3.452  15.185  1.00 16.33           C  
ATOM   1524  O   SER A 195     -10.767   2.954  16.299  1.00 16.10           O  
ATOM   1525  CB  SER A 195      -9.106   2.880  13.610  1.00 13.69           C  
ATOM   1526  OG  SER A 195      -8.625   1.902  14.518  1.00 11.72           O  
ATOM   1527  N   ASP A 196     -12.196   3.540  14.655  1.00 15.86           N  
ATOM   1528  CA  ASP A 196     -13.362   3.032  15.372  1.00 14.70           C  
ATOM   1529  C   ASP A 196     -13.324   1.513  15.500  1.00 14.73           C  
ATOM   1530  O   ASP A 196     -13.923   0.947  16.405  1.00 15.48           O  
ATOM   1531  CB  ASP A 196     -14.646   3.490  14.688  1.00 13.27           C  
ATOM   1532  CG  ASP A 196     -14.838   4.998  14.780  1.00 16.50           C  
ATOM   1533  OD1 ASP A 196     -14.855   5.515  15.924  1.00 13.90           O  
ATOM   1534  OD2 ASP A 196     -14.963   5.660  13.718  1.00 13.03           O1-
ATOM   1535  N   ASN A 197     -12.608   0.853  14.599  1.00 14.25           N  
ATOM   1536  CA  ASN A 197     -12.475  -0.595  14.661  1.00 14.29           C  
ATOM   1537  C   ASN A 197     -11.352  -0.995  13.721  1.00 13.97           C  
ATOM   1538  O   ASN A 197     -10.861  -0.174  12.953  1.00 13.97           O  
ATOM   1539  CB  ASN A 197     -13.773  -1.285  14.224  1.00 13.98           C  
ATOM   1540  CG  ASN A 197     -14.030  -2.590  14.978  1.00 14.62           C  
ATOM   1541  ND2 ASN A 197     -15.283  -2.810  15.367  1.00 14.20           N  
ATOM   1542  OD1 ASN A 197     -13.116  -3.389  15.203  1.00 13.74           O  
ATOM   1543  N   VAL A 198     -10.931  -2.247  13.807  1.00 13.70           N  
ATOM   1544  CA  VAL A 198      -9.900  -2.772  12.933  1.00 15.46           C  
ATOM   1545  C   VAL A 198     -10.548  -3.988  12.298  1.00 18.94           C  
ATOM   1546  O   VAL A 198     -11.089  -4.855  12.994  1.00 18.14           O  
ATOM   1547  CB  VAL A 198      -8.644  -3.207  13.701  1.00 15.00           C  
ATOM   1548  CG1 VAL A 198      -7.693  -3.919  12.768  1.00 13.84           C  
ATOM   1549  CG2 VAL A 198      -7.962  -1.995  14.314  1.00 15.86           C  
ATOM   1550  N   LEU A 199     -10.524  -4.035  10.973  1.00 20.63           N  
ATOM   1551  CA  LEU A 199     -11.133  -5.140  10.258  1.00 21.48           C  
ATOM   1552  C   LEU A 199     -10.103  -6.168   9.832  1.00 22.10           C  
ATOM   1553  O   LEU A 199      -9.055  -5.828   9.279  1.00 23.34           O  
ATOM   1554  CB  LEU A 199     -11.887  -4.627   9.026  1.00 19.72           C  
ATOM   1555  CG  LEU A 199     -13.118  -3.747   9.267  1.00 18.90           C  
ATOM   1556  CD1 LEU A 199     -13.661  -3.243   7.932  1.00 17.54           C  
ATOM   1557  CD2 LEU A 199     -14.175  -4.541  10.003  1.00 16.24           C  
ATOM   1558  N   ILE A 200     -10.393  -7.431  10.115  1.00 20.95           N  
ATOM   1559  CA  ILE A 200      -9.504  -8.496   9.712  1.00 21.02           C  
ATOM   1560  C   ILE A 200     -10.255  -9.269   8.641  1.00 22.76           C  
ATOM   1561  O   ILE A 200     -11.268  -9.909   8.913  1.00 23.54           O  
ATOM   1562  CB  ILE A 200      -9.162  -9.412  10.876  1.00 19.80           C  
ATOM   1563  CG1 ILE A 200      -8.476  -8.604  11.976  1.00 17.42           C  
ATOM   1564  CG2 ILE A 200      -8.247 -10.528  10.395  1.00 19.48           C  
ATOM   1565  CD1 ILE A 200      -8.305  -9.360  13.266  1.00 15.73           C  
ATOM   1566  N   ASN A 201      -9.758  -9.172   7.415  1.00 24.84           N  
ATOM   1567  CA  ASN A 201     -10.355  -9.829   6.264  1.00 26.57           C  
ATOM   1568  C   ASN A 201     -11.829  -9.463   6.109  1.00 26.04           C  
ATOM   1569  O   ASN A 201     -12.678 -10.328   5.896  1.00 26.02           O  
ATOM   1570  CB  ASN A 201     -10.185 -11.345   6.367  1.00 30.43           C  
ATOM   1571  CG  ASN A 201     -10.372 -12.043   5.029  1.00 35.29           C  
ATOM   1572  ND2 ASN A 201     -10.711 -13.327   5.067  1.00 40.97           N  
ATOM   1573  OD1 ASN A 201     -10.194 -11.431   3.975  1.00 34.07           O  
ATOM   1574  N   GLY A 202     -12.119  -8.171   6.238  1.00 25.62           N  
ATOM   1575  CA  GLY A 202     -13.475  -7.681   6.071  1.00 25.01           C  
ATOM   1576  C   GLY A 202     -14.412  -7.632   7.264  1.00 24.72           C  
ATOM   1577  O   GLY A 202     -15.440  -6.960   7.192  1.00 24.59           O  
ATOM   1578  N   THR A 203     -14.081  -8.313   8.357  1.00 25.00           N  
ATOM   1579  CA  THR A 203     -14.975  -8.312   9.517  1.00 27.17           C  
ATOM   1580  C   THR A 203     -14.386  -7.978  10.887  1.00 26.70           C  
ATOM   1581  O   THR A 203     -13.175  -7.997  11.095  1.00 27.43           O  
ATOM   1582  CB  THR A 203     -15.680  -9.660   9.661  1.00 26.41           C  
ATOM   1583  CG2 THR A 203     -16.486  -9.965   8.417  1.00 28.08           C  
ATOM   1584  OG1 THR A 203     -14.700 -10.686   9.869  1.00 27.26           O  
ATOM   1585  N   ALA A 204     -15.281  -7.689  11.825  1.00 27.17           N  
ATOM   1586  CA  ALA A 204     -14.896  -7.357  13.188  1.00 28.51           C  
ATOM   1587  C   ALA A 204     -16.132  -7.263  14.063  1.00 29.08           C  
ATOM   1588  O   ALA A 204     -17.231  -6.981  13.586  1.00 28.91           O  
ATOM   1589  CB  ALA A 204     -14.144  -6.032  13.218  1.00 28.59           C  
ATOM   1590  N   VAL A 205     -15.942  -7.511  15.351  1.00 29.48           N  
ATOM   1591  CA  VAL A 205     -17.027  -7.434  16.310  1.00 30.22           C  
ATOM   1592  C   VAL A 205     -17.026  -6.024  16.885  1.00 31.55           C  
ATOM   1593  O   VAL A 205     -15.967  -5.484  17.208  1.00 33.47           O  
ATOM   1594  CB  VAL A 205     -16.822  -8.438  17.463  1.00 29.22           C  
ATOM   1595  CG1 VAL A 205     -17.871  -8.211  18.539  1.00 28.57           C  
ATOM   1596  CG2 VAL A 205     -16.890  -9.861  16.936  1.00 26.12           C  
ATOM   1597  N   ASN A 206     -18.203  -5.418  16.994  1.00 32.11           N  
ATOM   1598  CA  ASN A 206     -18.301  -4.079  17.558  1.00 32.68           C  
ATOM   1599  C   ASN A 206     -18.052  -4.269  19.048  1.00 33.84           C  
ATOM   1600  O   ASN A 206     -18.735  -5.058  19.695  1.00 33.39           O  
ATOM   1601  CB  ASN A 206     -19.693  -3.500  17.308  1.00 32.62           C  
ATOM   1602  CG  ASN A 206     -19.819  -2.066  17.773  1.00 33.65           C  
ATOM   1603  ND2 ASN A 206     -19.981  -1.154  16.823  1.00 35.22           N  
ATOM   1604  OD1 ASN A 206     -19.771  -1.777  18.969  1.00 32.93           O  
ATOM   1605  N   PRO A 207     -17.058  -3.559  19.606  1.00 35.62           N  
ATOM   1606  CA  PRO A 207     -16.715  -3.661  21.031  1.00 37.03           C  
ATOM   1607  C   PRO A 207     -17.765  -3.090  21.984  1.00 38.34           C  
ATOM   1608  O   PRO A 207     -17.646  -3.239  23.199  1.00 39.14           O  
ATOM   1609  CB  PRO A 207     -15.390  -2.909  21.114  1.00 36.17           C  
ATOM   1610  CG  PRO A 207     -15.587  -1.812  20.116  1.00 36.06           C  
ATOM   1611  CD  PRO A 207     -16.212  -2.552  18.938  1.00 36.05           C  
ATOM   1612  N   ASN A 208     -18.788  -2.442  21.432  1.00 38.55           N  
ATOM   1613  CA  ASN A 208     -19.845  -1.849  22.245  1.00 38.54           C  
ATOM   1614  C   ASN A 208     -21.165  -2.613  22.153  1.00 38.50           C  
ATOM   1615  O   ASN A 208     -21.819  -2.845  23.167  1.00 40.34           O  
ATOM   1616  CB  ASN A 208     -20.080  -0.398  21.822  1.00 38.38           C  
ATOM   1617  CG  ASN A 208     -18.810   0.416  21.812  1.00 38.35           C  
ATOM   1618  ND2 ASN A 208     -17.763  -0.122  22.416  1.00 40.27           N  
ATOM   1619  OD1 ASN A 208     -18.769   1.518  21.268  1.00 38.47           O  
ATOM   1620  N   THR A 209     -21.551  -3.009  20.943  1.00 37.04           N  
ATOM   1621  CA  THR A 209     -22.814  -3.716  20.739  1.00 35.05           C  
ATOM   1622  C   THR A 209     -22.719  -5.234  20.676  1.00 34.44           C  
ATOM   1623  O   THR A 209     -23.721  -5.924  20.847  1.00 33.30           O  
ATOM   1624  CB  THR A 209     -23.501  -3.265  19.442  1.00 34.18           C  
ATOM   1625  CG2 THR A 209     -23.532  -1.749  19.361  1.00 32.90           C  
ATOM   1626  OG1 THR A 209     -22.791  -3.797  18.313  1.00 33.26           O  
ATOM   1627  N   GLY A 210     -21.526  -5.756  20.420  1.00 35.27           N  
ATOM   1628  CA  GLY A 210     -21.379  -7.197  20.319  1.00 35.63           C  
ATOM   1629  C   GLY A 210     -21.737  -7.681  18.921  1.00 36.58           C  
ATOM   1630  O   GLY A 210     -21.606  -8.863  18.608  1.00 36.21           O  
ATOM   1631  N   GLU A 211     -22.197  -6.762  18.077  1.00 37.21           N  
ATOM   1632  CA  GLU A 211     -22.560  -7.100  16.708  1.00 39.40           C  
ATOM   1633  C   GLU A 211     -21.323  -7.365  15.856  1.00 39.32           C  
ATOM   1634  O   GLU A 211     -20.201  -7.085  16.272  1.00 38.89           O  
ATOM   1635  CB  GLU A 211     -23.393  -5.974  16.092  1.00 41.27           C  
ATOM   1636  CG  GLU A 211     -24.837  -5.969  16.574  1.00 44.39           C  
ATOM   1637  CD  GLU A 211     -25.656  -4.839  15.985  1.00 45.49           C  
ATOM   1638  OE1 GLU A 211     -25.638  -4.664  14.746  1.00 46.86           O  
ATOM   1639  OE2 GLU A 211     -26.325  -4.130  16.763  1.00 47.05           O1-
ATOM   1640  N   GLY A 212     -21.533  -7.908  14.663  1.00 39.65           N  
ATOM   1641  CA  GLY A 212     -20.418  -8.216  13.787  1.00 39.37           C  
ATOM   1642  C   GLY A 212     -19.864  -9.575  14.158  1.00 40.14           C  
ATOM   1643  O   GLY A 212     -20.454 -10.268  14.985  1.00 40.16           O  
ATOM   1644  N   GLN A 213     -18.745  -9.968  13.558  1.00 40.26           N  
ATOM   1645  CA  GLN A 213     -18.152 -11.262  13.874  1.00 41.07           C  
ATOM   1646  C   GLN A 213     -16.656 -11.382  13.614  1.00 39.27           C  
ATOM   1647  O   GLN A 213     -16.073 -10.607  12.852  1.00 38.33           O  
ATOM   1648  CB  GLN A 213     -18.900 -12.379  13.144  1.00 43.44           C  
ATOM   1649  CG  GLN A 213     -20.152 -12.813  13.890  1.00 49.29           C  
ATOM   1650  CD  GLN A 213     -20.889 -13.941  13.215  1.00 51.16           C  
ATOM   1651  NE2 GLN A 213     -22.154 -13.705  12.885  1.00 52.46           N  
ATOM   1652  OE1 GLN A 213     -20.334 -15.017  12.996  1.00 54.31           O  
ATOM   1653  N   TYR A 214     -16.047 -12.366  14.268  1.00 36.23           N  
ATOM   1654  CA  TYR A 214     -14.622 -12.614  14.141  1.00 34.89           C  
ATOM   1655  C   TYR A 214     -14.270 -13.299  12.826  1.00 34.14           C  
ATOM   1656  O   TYR A 214     -15.010 -14.154  12.340  1.00 33.65           O  
ATOM   1657  CB  TYR A 214     -14.136 -13.483  15.304  1.00 34.35           C  
ATOM   1658  CG  TYR A 214     -14.225 -12.819  16.661  1.00 34.89           C  
ATOM   1659  CD1 TYR A 214     -15.051 -13.335  17.665  1.00 33.86           C  
ATOM   1660  CD2 TYR A 214     -13.472 -11.680  16.949  1.00 33.89           C  
ATOM   1661  CE1 TYR A 214     -15.120 -12.732  18.924  1.00 33.04           C  
ATOM   1662  CE2 TYR A 214     -13.534 -11.071  18.197  1.00 33.32           C  
ATOM   1663  CZ  TYR A 214     -14.357 -11.599  19.180  1.00 33.80           C  
ATOM   1664  OH  TYR A 214     -14.399 -10.992  20.413  1.00 32.56           O  
ATOM   1665  N   ALA A 215     -13.142 -12.906  12.242  1.00 32.75           N  
ATOM   1666  CA  ALA A 215     -12.688 -13.522  11.009  1.00 30.92           C  
ATOM   1667  C   ALA A 215     -12.387 -14.952  11.430  1.00 30.78           C  
ATOM   1668  O   ALA A 215     -11.824 -15.174  12.498  1.00 30.31           O  
ATOM   1669  CB  ALA A 215     -11.430 -12.838  10.509  1.00 29.50           C  
ATOM   1670  N   ASN A 216     -12.765 -15.920  10.604  1.00 31.93           N  
ATOM   1671  CA  ASN A 216     -12.547 -17.317  10.947  1.00 32.47           C  
ATOM   1672  C   ASN A 216     -11.643 -18.075   9.978  1.00 31.24           C  
ATOM   1673  O   ASN A 216     -12.044 -18.389   8.857  1.00 30.57           O  
ATOM   1674  CB  ASN A 216     -13.892 -18.033  11.041  1.00 34.57           C  
ATOM   1675  CG  ASN A 216     -13.792 -19.353  11.760  1.00 37.54           C  
ATOM   1676  ND2 ASN A 216     -14.930 -19.854  12.225  1.00 40.55           N  
ATOM   1677  OD1 ASN A 216     -12.705 -19.921  11.887  1.00 36.29           O  
ATOM   1678  N   VAL A 217     -10.432 -18.384  10.429  1.00 29.80           N  
ATOM   1679  CA  VAL A 217      -9.459 -19.110   9.620  1.00 29.38           C  
ATOM   1680  C   VAL A 217      -9.321 -20.550  10.125  1.00 29.75           C  
ATOM   1681  O   VAL A 217      -9.073 -20.785  11.311  1.00 28.75           O  
ATOM   1682  CB  VAL A 217      -8.078 -18.415   9.669  1.00 29.24           C  
ATOM   1683  CG1 VAL A 217      -7.037 -19.258   8.958  1.00 28.77           C  
ATOM   1684  CG2 VAL A 217      -8.173 -17.041   9.032  1.00 27.24           C  
ATOM   1685  N   THR A 218      -9.473 -21.511   9.220  1.00 29.20           N  
ATOM   1686  CA  THR A 218      -9.381 -22.917   9.587  1.00 29.53           C  
ATOM   1687  C   THR A 218      -8.069 -23.563   9.158  1.00 29.93           C  
ATOM   1688  O   THR A 218      -7.767 -23.648   7.970  1.00 30.11           O  
ATOM   1689  CB  THR A 218     -10.553 -23.707   8.982  1.00 29.82           C  
ATOM   1690  CG2 THR A 218     -10.399 -25.199   9.250  1.00 29.98           C  
ATOM   1691  OG1 THR A 218     -11.778 -23.243   9.558  1.00 30.57           O  
ATOM   1692  N   LEU A 219      -7.294 -24.016  10.139  1.00 30.73           N  
ATOM   1693  CA  LEU A 219      -6.015 -24.664   9.876  1.00 31.82           C  
ATOM   1694  C   LEU A 219      -6.199 -26.170   9.799  1.00 32.43           C  
ATOM   1695  O   LEU A 219      -6.925 -26.762  10.592  1.00 34.16           O  
ATOM   1696  CB  LEU A 219      -5.002 -24.344  10.981  1.00 31.27           C  
ATOM   1697  CG  LEU A 219      -4.562 -22.893  11.195  1.00 29.69           C  
ATOM   1698  CD1 LEU A 219      -3.576 -22.846  12.345  1.00 29.46           C  
ATOM   1699  CD2 LEU A 219      -3.933 -22.343   9.935  1.00 27.39           C  
ATOM   1700  N   THR A 220      -5.537 -26.789   8.833  1.00 32.55           N  
ATOM   1701  CA  THR A 220      -5.625 -28.224   8.672  1.00 32.31           C  
ATOM   1702  C   THR A 220      -4.569 -28.858   9.564  1.00 32.72           C  
ATOM   1703  O   THR A 220      -3.371 -28.699   9.336  1.00 32.90           O  
ATOM   1704  CB  THR A 220      -5.390 -28.621   7.208  1.00 32.10           C  
ATOM   1705  CG2 THR A 220      -5.497 -30.127   7.036  1.00 31.04           C  
ATOM   1706  OG1 THR A 220      -6.373 -27.980   6.386  1.00 30.96           O  
ATOM   1707  N   PRO A 221      -5.005 -29.582  10.604  1.00 33.52           N  
ATOM   1708  CA  PRO A 221      -4.095 -30.242  11.542  1.00 33.43           C  
ATOM   1709  C   PRO A 221      -2.901 -30.917  10.878  1.00 33.44           C  
ATOM   1710  O   PRO A 221      -3.067 -31.783  10.019  1.00 33.96           O  
ATOM   1711  CB  PRO A 221      -5.006 -31.239  12.247  1.00 32.55           C  
ATOM   1712  CG  PRO A 221      -6.293 -30.491  12.323  1.00 32.95           C  
ATOM   1713  CD  PRO A 221      -6.408 -29.899  10.931  1.00 33.51           C  
ATOM   1714  N   GLY A 222      -1.701 -30.501  11.272  1.00 32.87           N  
ATOM   1715  CA  GLY A 222      -0.490 -31.094  10.731  1.00 33.40           C  
ATOM   1716  C   GLY A 222       0.070 -30.505   9.447  1.00 34.43           C  
ATOM   1717  O   GLY A 222       1.175 -30.873   9.034  1.00 34.55           O  
ATOM   1718  N   LYS A 223      -0.664 -29.593   8.812  1.00 32.92           N  
ATOM   1719  CA  LYS A 223      -0.190 -29.000   7.566  1.00 32.08           C  
ATOM   1720  C   LYS A 223       0.410 -27.620   7.767  1.00 31.45           C  
ATOM   1721  O   LYS A 223       0.137 -26.955   8.764  1.00 32.25           O  
ATOM   1722  CB  LYS A 223      -1.328 -28.924   6.543  1.00 33.05           C  
ATOM   1723  CG  LYS A 223      -1.928 -30.278   6.176  1.00 34.50           C  
ATOM   1724  CD  LYS A 223      -0.842 -31.247   5.723  1.00 36.06           C  
ATOM   1725  CE  LYS A 223      -1.386 -32.647   5.493  1.00 36.41           C  
ATOM   1726  NZ  LYS A 223      -0.272 -33.633   5.323  1.00 37.45           N1+
ATOM   1727  N   ARG A 224       1.247 -27.208   6.820  1.00 31.65           N  
ATOM   1728  CA  ARG A 224       1.887 -25.897   6.858  1.00 31.26           C  
ATOM   1729  C   ARG A 224       1.093 -24.984   5.929  1.00 30.57           C  
ATOM   1730  O   ARG A 224       0.962 -25.268   4.735  1.00 30.79           O  
ATOM   1731  CB  ARG A 224       3.336 -25.993   6.376  1.00 33.12           C  
ATOM   1732  CG  ARG A 224       4.180 -27.002   7.138  1.00 38.59           C  
ATOM   1733  CD  ARG A 224       5.646 -26.953   6.708  1.00 43.89           C  
ATOM   1734  NE  ARG A 224       6.527 -26.478   7.778  1.00 47.68           N  
ATOM   1735  CZ  ARG A 224       6.708 -27.109   8.938  1.00 49.73           C  
ATOM   1736  NH1 ARG A 224       6.071 -28.247   9.187  1.00 50.13           N1+
ATOM   1737  NH2 ARG A 224       7.529 -26.604   9.852  1.00 49.89           N  
ATOM   1738  N   HIS A 225       0.565 -23.892   6.479  1.00 28.89           N  
ATOM   1739  CA  HIS A 225      -0.242 -22.950   5.703  1.00 26.62           C  
ATOM   1740  C   HIS A 225       0.455 -21.625   5.389  1.00 25.10           C  
ATOM   1741  O   HIS A 225       1.179 -21.080   6.216  1.00 26.52           O  
ATOM   1742  CB  HIS A 225      -1.539 -22.645   6.454  1.00 24.66           C  
ATOM   1743  CG  HIS A 225      -2.171 -23.847   7.075  1.00 24.68           C  
ATOM   1744  CD2 HIS A 225      -3.371 -24.438   6.860  1.00 24.69           C  
ATOM   1745  ND1 HIS A 225      -1.550 -24.587   8.058  1.00 21.95           N  
ATOM   1746  CE1 HIS A 225      -2.341 -25.579   8.423  1.00 24.15           C  
ATOM   1747  NE2 HIS A 225      -3.452 -25.512   7.711  1.00 23.44           N  
ATOM   1748  N   ARG A 226       0.228 -21.112   4.187  1.00 23.10           N  
ATOM   1749  CA  ARG A 226       0.797 -19.835   3.785  1.00 21.47           C  
ATOM   1750  C   ARG A 226      -0.265 -18.775   4.027  1.00 20.82           C  
ATOM   1751  O   ARG A 226      -1.387 -18.893   3.531  1.00 20.74           O  
ATOM   1752  CB  ARG A 226       1.169 -19.844   2.300  1.00 21.55           C  
ATOM   1753  CG  ARG A 226       1.631 -18.488   1.788  1.00 21.78           C  
ATOM   1754  CD  ARG A 226       2.259 -18.567   0.401  1.00 22.22           C  
ATOM   1755  NE  ARG A 226       2.757 -17.261  -0.025  1.00 23.11           N  
ATOM   1756  CZ  ARG A 226       3.623 -17.074  -1.018  1.00 25.30           C  
ATOM   1757  NH1 ARG A 226       4.093 -18.114  -1.697  1.00 27.13           N1+
ATOM   1758  NH2 ARG A 226       4.027 -15.850  -1.329  1.00 22.71           N  
ATOM   1759  N   LEU A 227       0.084 -17.754   4.802  1.00 19.96           N  
ATOM   1760  CA  LEU A 227      -0.838 -16.664   5.104  1.00 19.76           C  
ATOM   1761  C   LEU A 227      -0.247 -15.362   4.556  1.00 20.57           C  
ATOM   1762  O   LEU A 227       0.916 -15.028   4.814  1.00 20.22           O  
ATOM   1763  CB  LEU A 227      -1.059 -16.549   6.621  1.00 18.96           C  
ATOM   1764  CG  LEU A 227      -2.104 -15.537   7.123  1.00 18.21           C  
ATOM   1765  CD1 LEU A 227      -3.492 -15.966   6.698  1.00 15.25           C  
ATOM   1766  CD2 LEU A 227      -2.029 -15.425   8.634  1.00 15.84           C  
ATOM   1767  N   ARG A 228      -1.050 -14.633   3.791  1.00 19.33           N  
ATOM   1768  CA  ARG A 228      -0.598 -13.384   3.202  1.00 18.92           C  
ATOM   1769  C   ARG A 228      -1.250 -12.225   3.946  1.00 18.99           C  
ATOM   1770  O   ARG A 228      -2.401 -11.877   3.694  1.00 21.50           O  
ATOM   1771  CB  ARG A 228      -0.964 -13.364   1.714  1.00 18.65           C  
ATOM   1772  CG  ARG A 228      -0.381 -14.549   0.929  1.00 18.07           C  
ATOM   1773  CD  ARG A 228      -1.076 -14.732  -0.415  1.00 17.77           C  
ATOM   1774  NE  ARG A 228      -0.602 -15.902  -1.157  1.00 16.56           N  
ATOM   1775  CZ  ARG A 228       0.421 -15.893  -2.008  1.00 18.12           C  
ATOM   1776  NH1 ARG A 228       1.095 -14.771  -2.232  1.00 18.84           N1+
ATOM   1777  NH2 ARG A 228       0.762 -17.002  -2.652  1.00 14.43           N  
ATOM   1778  N   ILE A 229      -0.499 -11.634   4.870  1.00 17.49           N  
ATOM   1779  CA  ILE A 229      -0.988 -10.527   5.682  1.00 15.86           C  
ATOM   1780  C   ILE A 229      -0.640  -9.166   5.085  1.00 15.29           C  
ATOM   1781  O   ILE A 229       0.501  -8.933   4.690  1.00 14.83           O  
ATOM   1782  CB  ILE A 229      -0.383 -10.583   7.105  1.00 15.90           C  
ATOM   1783  CG1 ILE A 229      -0.404 -12.023   7.626  1.00 16.92           C  
ATOM   1784  CG2 ILE A 229      -1.174  -9.689   8.035  1.00 12.59           C  
ATOM   1785  CD1 ILE A 229       0.319 -12.220   8.923  1.00 15.41           C  
ATOM   1786  N   LEU A 230      -1.626  -8.274   5.022  1.00 13.96           N  
ATOM   1787  CA  LEU A 230      -1.405  -6.926   4.504  1.00 14.53           C  
ATOM   1788  C   LEU A 230      -2.034  -5.935   5.462  1.00 15.65           C  
ATOM   1789  O   LEU A 230      -2.929  -6.287   6.232  1.00 16.56           O  
ATOM   1790  CB  LEU A 230      -2.075  -6.708   3.140  1.00 15.68           C  
ATOM   1791  CG  LEU A 230      -2.120  -7.759   2.033  1.00 15.41           C  
ATOM   1792  CD1 LEU A 230      -3.086  -8.871   2.408  1.00 14.72           C  
ATOM   1793  CD2 LEU A 230      -2.573  -7.083   0.746  1.00 16.68           C  
ATOM   1794  N   ASN A 231      -1.561  -4.696   5.406  1.00 15.58           N  
ATOM   1795  CA  ASN A 231      -2.116  -3.621   6.216  1.00 16.24           C  
ATOM   1796  C   ASN A 231      -2.517  -2.561   5.204  1.00 16.22           C  
ATOM   1797  O   ASN A 231      -1.672  -1.843   4.671  1.00 17.12           O  
ATOM   1798  CB  ASN A 231      -1.087  -3.042   7.195  1.00 15.98           C  
ATOM   1799  CG  ASN A 231      -1.618  -1.824   7.942  1.00 14.32           C  
ATOM   1800  ND2 ASN A 231      -0.792  -1.260   8.821  1.00 12.30           N  
ATOM   1801  OD1 ASN A 231      -2.758  -1.393   7.727  1.00 10.99           O  
ATOM   1802  N   THR A 232      -3.816  -2.475   4.947  1.00 16.90           N  
ATOM   1803  CA  THR A 232      -4.353  -1.541   3.975  1.00 16.35           C  
ATOM   1804  C   THR A 232      -5.000  -0.319   4.621  1.00 17.36           C  
ATOM   1805  O   THR A 232      -5.861   0.325   4.015  1.00 18.69           O  
ATOM   1806  CB  THR A 232      -5.389  -2.261   3.096  1.00 16.89           C  
ATOM   1807  CG2 THR A 232      -4.780  -3.514   2.494  1.00 17.95           C  
ATOM   1808  OG1 THR A 232      -6.507  -2.653   3.898  1.00 13.40           O  
ATOM   1809  N   SER A 233      -4.567   0.004   5.841  1.00 17.54           N  
ATOM   1810  CA  SER A 233      -5.096   1.143   6.600  1.00 15.52           C  
ATOM   1811  C   SER A 233      -4.727   2.491   5.995  1.00 15.98           C  
ATOM   1812  O   SER A 233      -3.907   2.572   5.087  1.00 18.20           O  
ATOM   1813  CB  SER A 233      -4.551   1.123   8.029  1.00 14.02           C  
ATOM   1814  OG  SER A 233      -4.661  -0.151   8.625  1.00 17.11           O  
ATOM   1815  N   THR A 234      -5.335   3.549   6.522  1.00 16.74           N  
ATOM   1816  CA  THR A 234      -5.045   4.909   6.094  1.00 17.06           C  
ATOM   1817  C   THR A 234      -4.107   5.547   7.136  1.00 17.62           C  
ATOM   1818  O   THR A 234      -3.443   6.557   6.864  1.00 16.14           O  
ATOM   1819  CB  THR A 234      -6.332   5.760   6.001  1.00 17.86           C  
ATOM   1820  CG2 THR A 234      -7.105   5.432   4.743  1.00 19.94           C  
ATOM   1821  OG1 THR A 234      -7.160   5.506   7.139  1.00 18.43           O  
ATOM   1822  N   GLU A 235      -4.050   4.948   8.328  1.00 16.86           N  
ATOM   1823  CA  GLU A 235      -3.204   5.471   9.405  1.00 15.94           C  
ATOM   1824  C   GLU A 235      -2.683   4.397  10.364  1.00 15.48           C  
ATOM   1825  O   GLU A 235      -1.479   4.299  10.578  1.00 17.49           O  
ATOM   1826  CB  GLU A 235      -3.975   6.545  10.176  1.00 16.68           C  
ATOM   1827  CG  GLU A 235      -3.186   7.324  11.225  1.00 18.91           C  
ATOM   1828  CD  GLU A 235      -2.971   6.549  12.513  1.00 17.87           C  
ATOM   1829  OE1 GLU A 235      -3.818   5.701  12.860  1.00 19.40           O  
ATOM   1830  OE2 GLU A 235      -1.960   6.801  13.191  1.00 19.24           O1-
ATOM   1831  N   ASN A 236      -3.573   3.589  10.935  1.00 16.05           N  
ATOM   1832  CA  ASN A 236      -3.164   2.538  11.881  1.00 17.01           C  
ATOM   1833  C   ASN A 236      -1.998   1.650  11.417  1.00 17.03           C  
ATOM   1834  O   ASN A 236      -2.008   1.126  10.297  1.00 16.50           O  
ATOM   1835  CB  ASN A 236      -4.355   1.627  12.229  1.00 15.89           C  
ATOM   1836  CG  ASN A 236      -5.355   2.286  13.180  1.00 20.19           C  
ATOM   1837  ND2 ASN A 236      -6.224   1.477  13.781  1.00 15.58           N  
ATOM   1838  OD1 ASN A 236      -5.355   3.506  13.359  1.00 22.03           O  
ATOM   1839  N   HIS A 237      -0.998   1.498  12.288  1.00 15.96           N  
ATOM   1840  CA  HIS A 237       0.163   0.641  12.033  1.00 15.41           C  
ATOM   1841  C   HIS A 237      -0.037  -0.530  12.991  1.00 15.53           C  
ATOM   1842  O   HIS A 237      -0.260  -0.319  14.177  1.00 17.84           O  
ATOM   1843  CB  HIS A 237       1.464   1.368  12.359  1.00 13.61           C  
ATOM   1844  CG  HIS A 237       1.818   2.454  11.390  1.00 11.63           C  
ATOM   1845  CD2 HIS A 237       2.918   2.636  10.619  1.00 14.76           C  
ATOM   1846  ND1 HIS A 237       1.014   3.551  11.172  1.00 12.98           N  
ATOM   1847  CE1 HIS A 237       1.603   4.364  10.313  1.00 14.60           C  
ATOM   1848  NE2 HIS A 237       2.761   3.831   9.961  1.00 14.69           N  
ATOM   1849  N   PHE A 238       0.067  -1.759  12.498  1.00 15.71           N  
ATOM   1850  CA  PHE A 238      -0.206  -2.926  13.340  1.00 15.64           C  
ATOM   1851  C   PHE A 238       0.914  -3.845  13.798  1.00 15.06           C  
ATOM   1852  O   PHE A 238       2.029  -3.817  13.291  1.00 17.60           O  
ATOM   1853  CB  PHE A 238      -1.242  -3.809  12.648  1.00 14.62           C  
ATOM   1854  CG  PHE A 238      -2.475  -3.083  12.221  1.00 14.51           C  
ATOM   1855  CD1 PHE A 238      -3.003  -3.287  10.952  1.00 13.50           C  
ATOM   1856  CD2 PHE A 238      -3.139  -2.232  13.099  1.00 14.23           C  
ATOM   1857  CE1 PHE A 238      -4.179  -2.657  10.559  1.00 14.42           C  
ATOM   1858  CE2 PHE A 238      -4.314  -1.599  12.719  1.00 15.00           C  
ATOM   1859  CZ  PHE A 238      -4.838  -1.810  11.447  1.00 15.12           C  
ATOM   1860  N   GLN A 239       0.562  -4.677  14.772  1.00 15.50           N  
ATOM   1861  CA  GLN A 239       1.433  -5.690  15.348  1.00 17.37           C  
ATOM   1862  C   GLN A 239       0.514  -6.906  15.379  1.00 18.05           C  
ATOM   1863  O   GLN A 239      -0.610  -6.816  15.874  1.00 17.72           O  
ATOM   1864  CB  GLN A 239       1.857  -5.320  16.780  1.00 19.48           C  
ATOM   1865  CG  GLN A 239       2.798  -4.119  16.891  1.00 22.43           C  
ATOM   1866  CD  GLN A 239       3.284  -3.863  18.318  1.00 26.11           C  
ATOM   1867  NE2 GLN A 239       2.722  -4.595  19.278  1.00 24.51           N  
ATOM   1868  OE1 GLN A 239       4.153  -3.012  18.550  1.00 26.21           O  
ATOM   1869  N   VAL A 240       0.966  -8.031  14.836  1.00 20.20           N  
ATOM   1870  CA  VAL A 240       0.130  -9.228  14.816  1.00 22.51           C  
ATOM   1871  C   VAL A 240       0.818 -10.456  15.404  1.00 23.52           C  
ATOM   1872  O   VAL A 240       2.047 -10.551  15.406  1.00 25.22           O  
ATOM   1873  CB  VAL A 240      -0.339  -9.558  13.380  1.00 21.76           C  
ATOM   1874  CG1 VAL A 240      -1.191  -8.429  12.845  1.00 21.55           C  
ATOM   1875  CG2 VAL A 240       0.858  -9.788  12.479  1.00 21.83           C  
ATOM   1876  N   SER A 241       0.014 -11.391  15.901  1.00 23.35           N  
ATOM   1877  CA  SER A 241       0.532 -12.617  16.493  1.00 24.90           C  
ATOM   1878  C   SER A 241      -0.558 -13.676  16.685  1.00 24.42           C  
ATOM   1879  O   SER A 241      -1.743 -13.367  16.784  1.00 23.86           O  
ATOM   1880  CB  SER A 241       1.192 -12.300  17.841  1.00 26.07           C  
ATOM   1881  OG  SER A 241       0.292 -11.603  18.686  1.00 27.92           O  
ATOM   1882  N   LEU A 242      -0.146 -14.934  16.736  1.00 24.83           N  
ATOM   1883  CA  LEU A 242      -1.087 -16.029  16.923  1.00 25.60           C  
ATOM   1884  C   LEU A 242      -0.758 -16.730  18.232  1.00 25.73           C  
ATOM   1885  O   LEU A 242       0.326 -17.292  18.387  1.00 24.11           O  
ATOM   1886  CB  LEU A 242      -0.986 -17.019  15.760  1.00 24.63           C  
ATOM   1887  CG  LEU A 242      -1.976 -18.183  15.749  1.00 25.06           C  
ATOM   1888  CD1 LEU A 242      -3.396 -17.649  15.715  1.00 25.23           C  
ATOM   1889  CD2 LEU A 242      -1.717 -19.056  14.533  1.00 26.91           C  
ATOM   1890  N   VAL A 243      -1.691 -16.681  19.177  1.00 26.08           N  
ATOM   1891  CA  VAL A 243      -1.491 -17.313  20.472  1.00 26.88           C  
ATOM   1892  C   VAL A 243      -0.913 -18.727  20.343  1.00 28.79           C  
ATOM   1893  O   VAL A 243      -1.402 -19.554  19.561  1.00 27.55           O  
ATOM   1894  CB  VAL A 243      -2.821 -17.384  21.262  1.00 26.94           C  
ATOM   1895  CG1 VAL A 243      -2.634 -18.193  22.544  1.00 26.04           C  
ATOM   1896  CG2 VAL A 243      -3.300 -15.987  21.592  1.00 25.90           C  
ATOM   1897  N   ASN A 244       0.147 -18.982  21.106  1.00 30.07           N  
ATOM   1898  CA  ASN A 244       0.805 -20.284  21.143  1.00 32.05           C  
ATOM   1899  C   ASN A 244       1.369 -20.780  19.807  1.00 31.50           C  
ATOM   1900  O   ASN A 244       1.630 -21.973  19.651  1.00 30.62           O  
ATOM   1901  CB  ASN A 244      -0.166 -21.326  21.721  1.00 35.64           C  
ATOM   1902  CG  ASN A 244       0.539 -22.400  22.539  1.00 39.69           C  
ATOM   1903  ND2 ASN A 244       0.215 -23.663  22.269  1.00 41.93           N  
ATOM   1904  OD1 ASN A 244       1.356 -22.096  23.412  1.00 41.35           O  
ATOM   1905  N   HIS A 245       1.562 -19.870  18.854  1.00 30.93           N  
ATOM   1906  CA  HIS A 245       2.119 -20.223  17.540  1.00 29.88           C  
ATOM   1907  C   HIS A 245       3.163 -19.209  17.092  1.00 28.25           C  
ATOM   1908  O   HIS A 245       3.108 -18.043  17.466  1.00 29.33           O  
ATOM   1909  CB  HIS A 245       1.038 -20.257  16.450  1.00 29.77           C  
ATOM   1910  CG  HIS A 245       0.072 -21.392  16.567  1.00 31.31           C  
ATOM   1911  CD2 HIS A 245      -0.153 -22.454  15.757  1.00 31.23           C  
ATOM   1912  ND1 HIS A 245      -0.848 -21.488  17.589  1.00 31.65           N  
ATOM   1913  CE1 HIS A 245      -1.601 -22.557  17.400  1.00 31.63           C  
ATOM   1914  NE2 HIS A 245      -1.201 -23.160  16.295  1.00 30.48           N  
ATOM   1915  N   THR A 246       4.114 -19.655  16.280  1.00 26.35           N  
ATOM   1916  CA  THR A 246       5.124 -18.752  15.751  1.00 24.18           C  
ATOM   1917  C   THR A 246       4.756 -18.543  14.295  1.00 22.34           C  
ATOM   1918  O   THR A 246       3.850 -19.195  13.780  1.00 21.36           O  
ATOM   1919  CB  THR A 246       6.543 -19.352  15.798  1.00 25.50           C  
ATOM   1920  CG2 THR A 246       7.003 -19.541  17.233  1.00 22.97           C  
ATOM   1921  OG1 THR A 246       6.551 -20.607  15.105  1.00 24.65           O  
ATOM   1922  N   MET A 247       5.452 -17.631  13.632  1.00 21.11           N  
ATOM   1923  CA  MET A 247       5.188 -17.365  12.227  1.00 20.63           C  
ATOM   1924  C   MET A 247       6.523 -17.316  11.513  1.00 19.60           C  
ATOM   1925  O   MET A 247       7.480 -16.765  12.036  1.00 20.77           O  
ATOM   1926  CB  MET A 247       4.447 -16.036  12.055  1.00 20.59           C  
ATOM   1927  CG  MET A 247       3.092 -15.981  12.749  1.00 21.61           C  
ATOM   1928  SD  MET A 247       2.104 -14.527  12.289  1.00 23.69           S  
ATOM   1929  CE  MET A 247       2.971 -13.230  13.126  1.00 23.01           C  
ATOM   1930  N   THR A 248       6.594 -17.921  10.333  1.00 19.10           N  
ATOM   1931  CA  THR A 248       7.826 -17.928   9.560  1.00 18.80           C  
ATOM   1932  C   THR A 248       7.662 -17.107   8.296  1.00 17.53           C  
ATOM   1933  O   THR A 248       7.036 -17.542   7.336  1.00 17.08           O  
ATOM   1934  CB  THR A 248       8.249 -19.357   9.173  1.00 19.50           C  
ATOM   1935  CG2 THR A 248       9.449 -19.320   8.235  1.00 18.39           C  
ATOM   1936  OG1 THR A 248       8.596 -20.087  10.357  1.00 21.61           O  
ATOM   1937  N   VAL A 249       8.226 -15.909   8.316  1.00 17.61           N  
ATOM   1938  CA  VAL A 249       8.156 -15.006   7.185  1.00 18.51           C  
ATOM   1939  C   VAL A 249       8.922 -15.565   5.990  1.00 18.41           C  
ATOM   1940  O   VAL A 249      10.019 -16.095   6.146  1.00 17.92           O  
ATOM   1941  CB  VAL A 249       8.748 -13.627   7.566  1.00 18.43           C  
ATOM   1942  CG1 VAL A 249       8.869 -12.737   6.334  1.00 18.25           C  
ATOM   1943  CG2 VAL A 249       7.872 -12.971   8.613  1.00 15.82           C  
ATOM   1944  N   ILE A 250       8.332 -15.474   4.802  1.00 19.10           N  
ATOM   1945  CA  ILE A 250       9.008 -15.929   3.590  1.00 21.90           C  
ATOM   1946  C   ILE A 250       8.988 -14.827   2.536  1.00 20.80           C  
ATOM   1947  O   ILE A 250       9.514 -14.995   1.444  1.00 22.14           O  
ATOM   1948  CB  ILE A 250       8.373 -17.211   2.989  1.00 22.51           C  
ATOM   1949  CG1 ILE A 250       6.906 -16.973   2.644  1.00 23.06           C  
ATOM   1950  CG2 ILE A 250       8.524 -18.367   3.964  1.00 26.53           C  
ATOM   1951  CD1 ILE A 250       6.212 -18.197   2.086  1.00 22.40           C  
ATOM   1952  N   ALA A 251       8.390 -13.692   2.876  1.00 21.91           N  
ATOM   1953  CA  ALA A 251       8.312 -12.569   1.950  1.00 22.50           C  
ATOM   1954  C   ALA A 251       7.966 -11.264   2.649  1.00 22.16           C  
ATOM   1955  O   ALA A 251       7.094 -11.220   3.523  1.00 22.42           O  
ATOM   1956  CB  ALA A 251       7.280 -12.852   0.864  1.00 23.30           C  
ATOM   1957  N   ALA A 252       8.669 -10.207   2.257  1.00 19.98           N  
ATOM   1958  CA  ALA A 252       8.447  -8.874   2.799  1.00 19.59           C  
ATOM   1959  C   ALA A 252       7.859  -8.092   1.629  1.00 18.16           C  
ATOM   1960  O   ALA A 252       8.494  -7.972   0.582  1.00 16.54           O  
ATOM   1961  CB  ALA A 252       9.777  -8.262   3.256  1.00 18.69           C  
ATOM   1962  N   ASP A 253       6.655  -7.557   1.801  1.00 18.19           N  
ATOM   1963  CA  ASP A 253       5.993  -6.851   0.709  1.00 19.25           C  
ATOM   1964  C   ASP A 253       5.974  -7.844  -0.452  1.00 20.63           C  
ATOM   1965  O   ASP A 253       5.575  -9.000  -0.272  1.00 20.22           O  
ATOM   1966  CB  ASP A 253       6.756  -5.579   0.326  1.00 18.17           C  
ATOM   1967  CG  ASP A 253       6.672  -4.502   1.404  1.00 19.45           C  
ATOM   1968  OD1 ASP A 253       6.114  -4.788   2.484  1.00 19.03           O  
ATOM   1969  OD2 ASP A 253       7.162  -3.375   1.177  1.00 17.47           O1-
ATOM   1970  N   MET A 254       6.422  -7.431  -1.632  1.00 21.55           N  
ATOM   1971  CA  MET A 254       6.416  -8.357  -2.756  1.00 21.76           C  
ATOM   1972  C   MET A 254       7.803  -8.926  -3.085  1.00 21.05           C  
ATOM   1973  O   MET A 254       8.046  -9.387  -4.201  1.00 20.45           O  
ATOM   1974  CB  MET A 254       5.797  -7.683  -3.985  1.00 23.38           C  
ATOM   1975  CG  MET A 254       5.330  -8.679  -5.039  1.00 26.21           C  
ATOM   1976  SD  MET A 254       4.345  -7.958  -6.364  1.00 31.00           S  
ATOM   1977  CE  MET A 254       2.948  -9.104  -6.391  1.00 27.43           C  
ATOM   1978  N   VAL A 255       8.695  -8.917  -2.097  1.00 17.88           N  
ATOM   1979  CA  VAL A 255      10.055  -9.432  -2.260  1.00 18.61           C  
ATOM   1980  C   VAL A 255      10.247 -10.734  -1.462  1.00 18.80           C  
ATOM   1981  O   VAL A 255      10.082 -10.747  -0.245  1.00 19.53           O  
ATOM   1982  CB  VAL A 255      11.100  -8.376  -1.772  1.00 18.88           C  
ATOM   1983  CG1 VAL A 255      12.519  -8.940  -1.864  1.00 17.07           C  
ATOM   1984  CG2 VAL A 255      10.977  -7.094  -2.603  1.00 17.08           C  
ATOM   1985  N   PRO A 256      10.575 -11.851  -2.138  1.00 19.64           N  
ATOM   1986  CA  PRO A 256      10.766 -13.102  -1.381  1.00 19.80           C  
ATOM   1987  C   PRO A 256      12.011 -13.012  -0.497  1.00 21.29           C  
ATOM   1988  O   PRO A 256      13.058 -12.521  -0.936  1.00 19.78           O  
ATOM   1989  CB  PRO A 256      10.908 -14.164  -2.476  1.00 16.40           C  
ATOM   1990  CG  PRO A 256      10.089 -13.604  -3.592  1.00 16.47           C  
ATOM   1991  CD  PRO A 256      10.460 -12.127  -3.582  1.00 17.63           C  
ATOM   1992  N   VAL A 257      11.892 -13.492   0.741  1.00 22.18           N  
ATOM   1993  CA  VAL A 257      12.992 -13.447   1.709  1.00 24.80           C  
ATOM   1994  C   VAL A 257      13.286 -14.813   2.335  1.00 25.81           C  
ATOM   1995  O   VAL A 257      12.411 -15.684   2.380  1.00 25.82           O  
ATOM   1996  CB  VAL A 257      12.673 -12.445   2.854  1.00 25.68           C  
ATOM   1997  CG1 VAL A 257      11.375 -12.840   3.563  1.00 23.82           C  
ATOM   1998  CG2 VAL A 257      13.800 -12.422   3.852  1.00 26.95           C  
ATOM   1999  N   ASN A 258      14.517 -14.993   2.817  1.00 26.10           N  
ATOM   2000  CA  ASN A 258      14.918 -16.244   3.460  1.00 27.32           C  
ATOM   2001  C   ASN A 258      14.092 -16.461   4.728  1.00 26.91           C  
ATOM   2002  O   ASN A 258      13.796 -15.509   5.456  1.00 26.85           O  
ATOM   2003  CB  ASN A 258      16.414 -16.217   3.814  1.00 27.80           C  
ATOM   2004  CG  ASN A 258      17.308 -16.250   2.585  1.00 29.22           C  
ATOM   2005  ND2 ASN A 258      18.200 -15.275   2.472  1.00 29.25           N  
ATOM   2006  OD1 ASN A 258      17.198 -17.143   1.750  1.00 29.91           O  
ATOM   2007  N   ALA A 259      13.725 -17.713   4.986  1.00 26.96           N  
ATOM   2008  CA  ALA A 259      12.917 -18.065   6.156  1.00 28.38           C  
ATOM   2009  C   ALA A 259      13.368 -17.395   7.452  1.00 29.55           C  
ATOM   2010  O   ALA A 259      14.525 -17.508   7.854  1.00 30.17           O  
ATOM   2011  CB  ALA A 259      12.905 -19.569   6.336  1.00 29.01           C  
ATOM   2012  N   MET A 260      12.438 -16.702   8.102  1.00 30.24           N  
ATOM   2013  CA  MET A 260      12.709 -16.009   9.359  1.00 30.34           C  
ATOM   2014  C   MET A 260      11.512 -16.182  10.294  1.00 30.21           C  
ATOM   2015  O   MET A 260      10.494 -15.508  10.142  1.00 30.88           O  
ATOM   2016  CB  MET A 260      12.939 -14.519   9.106  1.00 30.95           C  
ATOM   2017  CG  MET A 260      13.269 -13.723  10.356  1.00 32.34           C  
ATOM   2018  SD  MET A 260      12.867 -11.968  10.205  1.00 33.14           S  
ATOM   2019  CE  MET A 260      14.153 -11.434   9.226  1.00 36.25           C  
ATOM   2020  N   THR A 261      11.646 -17.085  11.260  1.00 29.95           N  
ATOM   2021  CA  THR A 261      10.588 -17.372  12.225  1.00 28.96           C  
ATOM   2022  C   THR A 261      10.484 -16.317  13.328  1.00 27.33           C  
ATOM   2023  O   THR A 261      11.463 -16.019  14.002  1.00 29.09           O  
ATOM   2024  CB  THR A 261      10.823 -18.747  12.885  1.00 29.63           C  
ATOM   2025  CG2 THR A 261       9.677 -19.091  13.832  1.00 28.00           C  
ATOM   2026  OG1 THR A 261      10.929 -19.752  11.866  1.00 29.06           O  
ATOM   2027  N   VAL A 262       9.291 -15.765  13.519  1.00 26.10           N  
ATOM   2028  CA  VAL A 262       9.076 -14.748  14.544  1.00 24.72           C  
ATOM   2029  C   VAL A 262       7.897 -15.063  15.463  1.00 24.95           C  
ATOM   2030  O   VAL A 262       7.126 -15.994  15.206  1.00 23.40           O  
ATOM   2031  CB  VAL A 262       8.812 -13.369  13.914  1.00 23.65           C  
ATOM   2032  CG1 VAL A 262      10.063 -12.860  13.227  1.00 22.96           C  
ATOM   2033  CG2 VAL A 262       7.661 -13.469  12.935  1.00 19.64           C  
ATOM   2034  N   ASP A 263       7.768 -14.268  16.528  1.00 25.43           N  
ATOM   2035  CA  ASP A 263       6.682 -14.409  17.504  1.00 25.07           C  
ATOM   2036  C   ASP A 263       5.539 -13.472  17.127  1.00 23.87           C  
ATOM   2037  O   ASP A 263       4.366 -13.804  17.292  1.00 25.49           O  
ATOM   2038  CB  ASP A 263       7.177 -14.069  18.915  1.00 27.05           C  
ATOM   2039  CG  ASP A 263       8.063 -15.156  19.511  1.00 29.99           C  
ATOM   2040  OD1 ASP A 263       8.914 -14.820  20.369  1.00 31.57           O  
ATOM   2041  OD2 ASP A 263       7.906 -16.343  19.137  1.00 30.02           O1-
ATOM   2042  N   SER A 264       5.891 -12.293  16.627  1.00 22.56           N  
ATOM   2043  CA  SER A 264       4.899 -11.310  16.203  1.00 22.22           C  
ATOM   2044  C   SER A 264       5.514 -10.460  15.094  1.00 20.81           C  
ATOM   2045  O   SER A 264       6.711 -10.548  14.834  1.00 20.33           O  
ATOM   2046  CB  SER A 264       4.471 -10.424  17.380  1.00 22.24           C  
ATOM   2047  OG  SER A 264       5.499  -9.531  17.767  1.00 23.10           O  
ATOM   2048  N   LEU A 265       4.697  -9.646  14.436  1.00 20.09           N  
ATOM   2049  CA  LEU A 265       5.181  -8.806  13.347  1.00 18.15           C  
ATOM   2050  C   LEU A 265       4.584  -7.424  13.328  1.00 17.08           C  
ATOM   2051  O   LEU A 265       3.393  -7.244  13.574  1.00 17.30           O  
ATOM   2052  CB  LEU A 265       4.874  -9.440  11.989  1.00 17.80           C  
ATOM   2053  CG  LEU A 265       5.710 -10.608  11.484  1.00 19.10           C  
ATOM   2054  CD1 LEU A 265       5.128 -11.114  10.165  1.00 14.53           C  
ATOM   2055  CD2 LEU A 265       7.149 -10.154  11.307  1.00 17.32           C  
ATOM   2056  N   PHE A 266       5.423  -6.445  13.024  1.00 16.33           N  
ATOM   2057  CA  PHE A 266       4.954  -5.079  12.900  1.00 16.24           C  
ATOM   2058  C   PHE A 266       4.756  -4.840  11.409  1.00 16.07           C  
ATOM   2059  O   PHE A 266       5.675  -5.069  10.608  1.00 13.15           O  
ATOM   2060  CB  PHE A 266       5.986  -4.076  13.412  1.00 15.50           C  
ATOM   2061  CG  PHE A 266       5.610  -2.640  13.143  1.00 16.45           C  
ATOM   2062  CD1 PHE A 266       4.734  -1.963  13.987  1.00 17.55           C  
ATOM   2063  CD2 PHE A 266       6.111  -1.974  12.031  1.00 14.86           C  
ATOM   2064  CE1 PHE A 266       4.362  -0.638  13.726  1.00 17.64           C  
ATOM   2065  CE2 PHE A 266       5.746  -0.652  11.760  1.00 17.28           C  
ATOM   2066  CZ  PHE A 266       4.870   0.016  12.610  1.00 17.18           C  
ATOM   2067  N   LEU A 267       3.557  -4.396  11.046  1.00 14.30           N  
ATOM   2068  CA  LEU A 267       3.243  -4.085   9.659  1.00 16.51           C  
ATOM   2069  C   LEU A 267       2.825  -2.628   9.572  1.00 17.21           C  
ATOM   2070  O   LEU A 267       1.858  -2.214  10.211  1.00 16.91           O  
ATOM   2071  CB  LEU A 267       2.111  -4.970   9.129  1.00 16.29           C  
ATOM   2072  CG  LEU A 267       2.465  -6.433   8.867  1.00 18.27           C  
ATOM   2073  CD1 LEU A 267       1.846  -7.296   9.954  1.00 19.30           C  
ATOM   2074  CD2 LEU A 267       1.944  -6.858   7.493  1.00 19.36           C  
ATOM   2075  N   ALA A 268       3.569  -1.849   8.791  1.00 18.09           N  
ATOM   2076  CA  ALA A 268       3.267  -0.435   8.619  1.00 16.34           C  
ATOM   2077  C   ALA A 268       2.195  -0.277   7.551  1.00 15.89           C  
ATOM   2078  O   ALA A 268       1.870  -1.227   6.838  1.00 16.83           O  
ATOM   2079  CB  ALA A 268       4.520   0.318   8.209  1.00 15.06           C  
ATOM   2080  N   VAL A 269       1.639   0.923   7.447  1.00 15.86           N  
ATOM   2081  CA  VAL A 269       0.624   1.185   6.441  1.00 16.88           C  
ATOM   2082  C   VAL A 269       1.198   0.826   5.066  1.00 17.74           C  
ATOM   2083  O   VAL A 269       2.214   1.390   4.638  1.00 16.85           O  
ATOM   2084  CB  VAL A 269       0.203   2.680   6.446  1.00 17.54           C  
ATOM   2085  CG1 VAL A 269      -0.776   2.958   5.324  1.00 15.39           C  
ATOM   2086  CG2 VAL A 269      -0.424   3.044   7.785  1.00 16.85           C  
ATOM   2087  N   GLY A 270       0.565  -0.133   4.392  1.00 17.35           N  
ATOM   2088  CA  GLY A 270       1.017  -0.525   3.065  1.00 17.23           C  
ATOM   2089  C   GLY A 270       1.946  -1.726   2.948  1.00 17.61           C  
ATOM   2090  O   GLY A 270       2.231  -2.174   1.837  1.00 17.79           O  
ATOM   2091  N   GLN A 271       2.421  -2.252   4.074  1.00 16.77           N  
ATOM   2092  CA  GLN A 271       3.321  -3.404   4.044  1.00 16.74           C  
ATOM   2093  C   GLN A 271       2.571  -4.734   4.023  1.00 14.69           C  
ATOM   2094  O   GLN A 271       1.408  -4.818   4.408  1.00 13.90           O  
ATOM   2095  CB  GLN A 271       4.265  -3.402   5.259  1.00 17.31           C  
ATOM   2096  CG  GLN A 271       5.265  -2.250   5.322  1.00 17.57           C  
ATOM   2097  CD  GLN A 271       6.358  -2.489   6.356  1.00 17.15           C  
ATOM   2098  NE2 GLN A 271       7.592  -2.167   5.994  1.00 17.26           N  
ATOM   2099  OE1 GLN A 271       6.092  -2.951   7.470  1.00 15.43           O  
ATOM   2100  N   ARG A 272       3.260  -5.773   3.576  1.00 13.69           N  
ATOM   2101  CA  ARG A 272       2.690  -7.111   3.528  1.00 14.27           C  
ATOM   2102  C   ARG A 272       3.741  -8.075   4.051  1.00 14.42           C  
ATOM   2103  O   ARG A 272       4.932  -7.753   4.062  1.00 15.29           O  
ATOM   2104  CB  ARG A 272       2.311  -7.515   2.089  1.00 11.78           C  
ATOM   2105  CG  ARG A 272       1.210  -6.685   1.464  1.00  9.56           C  
ATOM   2106  CD  ARG A 272       1.758  -5.396   0.876  1.00 10.53           C  
ATOM   2107  NE  ARG A 272       2.515  -5.646  -0.344  1.00 12.17           N  
ATOM   2108  CZ  ARG A 272       3.255  -4.739  -0.979  1.00 14.91           C  
ATOM   2109  NH1 ARG A 272       3.348  -3.503  -0.506  1.00 16.34           N1+
ATOM   2110  NH2 ARG A 272       3.900  -5.066  -2.097  1.00 13.03           N  
ATOM   2111  N   TYR A 273       3.289  -9.247   4.490  1.00 13.96           N  
ATOM   2112  CA  TYR A 273       4.175 -10.290   4.980  1.00 16.05           C  
ATOM   2113  C   TYR A 273       3.612 -11.650   4.642  1.00 18.93           C  
ATOM   2114  O   TYR A 273       2.518 -11.992   5.071  1.00 22.27           O  
ATOM   2115  CB  TYR A 273       4.347 -10.204   6.489  1.00 15.32           C  
ATOM   2116  CG  TYR A 273       5.492  -9.333   6.920  1.00 16.03           C  
ATOM   2117  CD1 TYR A 273       6.801  -9.642   6.555  1.00 15.67           C  
ATOM   2118  CD2 TYR A 273       5.272  -8.197   7.692  1.00 15.80           C  
ATOM   2119  CE1 TYR A 273       7.857  -8.837   6.951  1.00 17.14           C  
ATOM   2120  CE2 TYR A 273       6.324  -7.388   8.088  1.00 14.75           C  
ATOM   2121  CZ  TYR A 273       7.605  -7.714   7.714  1.00 14.22           C  
ATOM   2122  OH  TYR A 273       8.637  -6.908   8.097  1.00 19.32           O  
ATOM   2123  N   ASP A 274       4.343 -12.424   3.854  1.00 21.35           N  
ATOM   2124  CA  ASP A 274       3.882 -13.760   3.521  1.00 24.58           C  
ATOM   2125  C   ASP A 274       4.507 -14.661   4.580  1.00 25.15           C  
ATOM   2126  O   ASP A 274       5.731 -14.738   4.712  1.00 24.39           O  
ATOM   2127  CB  ASP A 274       4.320 -14.162   2.106  1.00 25.95           C  
ATOM   2128  CG  ASP A 274       3.685 -13.289   1.034  1.00 28.14           C  
ATOM   2129  OD1 ASP A 274       2.455 -13.091   1.074  1.00 30.01           O  
ATOM   2130  OD2 ASP A 274       4.410 -12.801   0.146  1.00 33.19           O1-
ATOM   2131  N   VAL A 275       3.651 -15.322   5.349  1.00 25.31           N  
ATOM   2132  CA  VAL A 275       4.106 -16.180   6.425  1.00 24.98           C  
ATOM   2133  C   VAL A 275       3.593 -17.608   6.279  1.00 24.26           C  
ATOM   2134  O   VAL A 275       2.587 -17.856   5.617  1.00 23.31           O  
ATOM   2135  CB  VAL A 275       3.626 -15.622   7.776  1.00 26.22           C  
ATOM   2136  CG1 VAL A 275       4.319 -16.335   8.908  1.00 29.96           C  
ATOM   2137  CG2 VAL A 275       3.883 -14.136   7.844  1.00 26.96           C  
ATOM   2138  N   VAL A 276       4.302 -18.541   6.902  1.00 23.22           N  
ATOM   2139  CA  VAL A 276       3.925 -19.943   6.877  1.00 24.25           C  
ATOM   2140  C   VAL A 276       3.696 -20.381   8.321  1.00 25.20           C  
ATOM   2141  O   VAL A 276       4.622 -20.392   9.131  1.00 24.53           O  
ATOM   2142  CB  VAL A 276       5.038 -20.824   6.242  1.00 25.64           C  
ATOM   2143  CG1 VAL A 276       4.627 -22.293   6.263  1.00 23.37           C  
ATOM   2144  CG2 VAL A 276       5.312 -20.372   4.812  1.00 24.64           C  
ATOM   2145  N   ILE A 277       2.450 -20.711   8.643  1.00 26.12           N  
ATOM   2146  CA  ILE A 277       2.094 -21.162   9.982  1.00 26.13           C  
ATOM   2147  C   ILE A 277       1.895 -22.672   9.933  1.00 27.57           C  
ATOM   2148  O   ILE A 277       1.211 -23.186   9.048  1.00 27.60           O  
ATOM   2149  CB  ILE A 277       0.796 -20.476  10.477  1.00 25.06           C  
ATOM   2150  CG1 ILE A 277       1.013 -18.963  10.558  1.00 21.92           C  
ATOM   2151  CG2 ILE A 277       0.390 -21.026  11.836  1.00 21.89           C  
ATOM   2152  CD1 ILE A 277      -0.212 -18.189  10.977  1.00 22.35           C  
ATOM   2153  N   ASP A 278       2.509 -23.374  10.878  1.00 29.29           N  
ATOM   2154  CA  ASP A 278       2.422 -24.827  10.950  1.00 33.34           C  
ATOM   2155  C   ASP A 278       1.429 -25.272  12.017  1.00 33.64           C  
ATOM   2156  O   ASP A 278       1.600 -24.975  13.196  1.00 34.72           O  
ATOM   2157  CB  ASP A 278       3.815 -25.410  11.237  1.00 36.58           C  
ATOM   2158  CG  ASP A 278       3.793 -26.917  11.481  1.00 42.10           C  
ATOM   2159  OD1 ASP A 278       3.101 -27.652  10.736  1.00 42.75           O  
ATOM   2160  OD2 ASP A 278       4.491 -27.371  12.417  1.00 44.01           O1-
ATOM   2161  N   ALA A 279       0.384 -25.978  11.595  1.00 33.44           N  
ATOM   2162  CA  ALA A 279      -0.632 -26.464  12.521  1.00 35.21           C  
ATOM   2163  C   ALA A 279      -0.087 -27.662  13.301  1.00 35.80           C  
ATOM   2164  O   ALA A 279      -0.521 -28.796  13.111  1.00 35.23           O  
ATOM   2165  CB  ALA A 279      -1.893 -26.858  11.751  1.00 34.33           C  
ATOM   2166  N   SER A 280       0.861 -27.392  14.189  1.00 37.43           N  
ATOM   2167  CA  SER A 280       1.494 -28.436  14.982  1.00 39.46           C  
ATOM   2168  C   SER A 280       1.100 -28.418  16.452  1.00 39.91           C  
ATOM   2169  O   SER A 280       1.711 -29.109  17.265  1.00 39.73           O  
ATOM   2170  CB  SER A 280       3.012 -28.308  14.874  1.00 39.84           C  
ATOM   2171  OG  SER A 280       3.435 -27.031  15.321  1.00 41.64           O  
ATOM   2172  N   ARG A 281       0.091 -27.629  16.796  1.00 40.73           N  
ATOM   2173  CA  ARG A 281      -0.356 -27.547  18.180  1.00 41.42           C  
ATOM   2174  C   ARG A 281      -1.557 -28.449  18.399  1.00 40.21           C  
ATOM   2175  O   ARG A 281      -2.028 -29.105  17.473  1.00 39.46           O  
ATOM   2176  CB  ARG A 281      -0.725 -26.108  18.534  1.00 44.48           C  
ATOM   2177  CG  ARG A 281       0.419 -25.131  18.358  1.00 49.67           C  
ATOM   2178  CD  ARG A 281       1.609 -25.494  19.233  1.00 53.57           C  
ATOM   2179  NE  ARG A 281       2.711 -24.553  19.049  1.00 58.83           N  
ATOM   2180  CZ  ARG A 281       3.809 -24.522  19.799  1.00 61.00           C  
ATOM   2181  NH1 ARG A 281       3.960 -25.387  20.795  1.00 61.44           N1+
ATOM   2182  NH2 ARG A 281       4.753 -23.618  19.556  1.00 61.45           N  
ATOM   2183  N   ALA A 282      -2.045 -28.485  19.632  1.00 39.49           N  
ATOM   2184  CA  ALA A 282      -3.199 -29.305  19.958  1.00 38.78           C  
ATOM   2185  C   ALA A 282      -4.432 -28.705  19.294  1.00 39.14           C  
ATOM   2186  O   ALA A 282      -4.632 -27.490  19.323  1.00 39.41           O  
ATOM   2187  CB  ALA A 282      -3.391 -29.356  21.463  1.00 37.73           C  
ATOM   2188  N   PRO A 283      -5.269 -29.548  18.672  1.00 38.98           N  
ATOM   2189  CA  PRO A 283      -6.481 -29.051  18.011  1.00 39.02           C  
ATOM   2190  C   PRO A 283      -7.294 -28.185  18.971  1.00 37.98           C  
ATOM   2191  O   PRO A 283      -7.702 -28.646  20.037  1.00 37.77           O  
ATOM   2192  CB  PRO A 283      -7.208 -30.335  17.621  1.00 39.39           C  
ATOM   2193  CG  PRO A 283      -6.068 -31.264  17.317  1.00 40.94           C  
ATOM   2194  CD  PRO A 283      -5.119 -30.999  18.474  1.00 39.61           C  
ATOM   2195  N   ASP A 284      -7.518 -26.931  18.591  1.00 36.64           N  
ATOM   2196  CA  ASP A 284      -8.262 -26.001  19.430  1.00 35.39           C  
ATOM   2197  C   ASP A 284      -8.469 -24.695  18.671  1.00 35.00           C  
ATOM   2198  O   ASP A 284      -8.145 -24.598  17.486  1.00 36.12           O  
ATOM   2199  CB  ASP A 284      -7.477 -25.741  20.721  1.00 35.64           C  
ATOM   2200  CG  ASP A 284      -8.322 -25.097  21.816  1.00 35.95           C  
ATOM   2201  OD1 ASP A 284      -9.545 -24.914  21.622  1.00 34.53           O  
ATOM   2202  OD2 ASP A 284      -7.753 -24.780  22.881  1.00 33.80           O1-
ATOM   2203  N   ASN A 285      -9.024 -23.696  19.349  1.00 33.88           N  
ATOM   2204  CA  ASN A 285      -9.249 -22.394  18.735  1.00 32.20           C  
ATOM   2205  C   ASN A 285      -8.264 -21.412  19.337  1.00 31.45           C  
ATOM   2206  O   ASN A 285      -8.186 -21.265  20.559  1.00 31.81           O  
ATOM   2207  CB  ASN A 285     -10.676 -21.908  18.987  1.00 31.16           C  
ATOM   2208  CG  ASN A 285     -11.710 -22.792  18.331  1.00 31.37           C  
ATOM   2209  ND2 ASN A 285     -12.672 -23.258  19.118  1.00 32.13           N  
ATOM   2210  OD1 ASN A 285     -11.650 -23.052  17.129  1.00 30.43           O  
ATOM   2211  N   TYR A 286      -7.507 -20.744  18.478  1.00 29.88           N  
ATOM   2212  CA  TYR A 286      -6.524 -19.784  18.942  1.00 29.74           C  
ATOM   2213  C   TYR A 286      -6.798 -18.367  18.445  1.00 28.81           C  
ATOM   2214  O   TYR A 286      -7.302 -18.166  17.341  1.00 28.96           O  
ATOM   2215  CB  TYR A 286      -5.131 -20.231  18.511  1.00 31.26           C  
ATOM   2216  CG  TYR A 286      -4.757 -21.604  19.019  1.00 34.21           C  
ATOM   2217  CD1 TYR A 286      -5.286 -22.757  18.437  1.00 35.00           C  
ATOM   2218  CD2 TYR A 286      -3.862 -21.753  20.075  1.00 34.90           C  
ATOM   2219  CE1 TYR A 286      -4.925 -24.025  18.892  1.00 34.85           C  
ATOM   2220  CE2 TYR A 286      -3.496 -23.016  20.538  1.00 35.85           C  
ATOM   2221  CZ  TYR A 286      -4.027 -24.145  19.941  1.00 36.01           C  
ATOM   2222  OH  TYR A 286      -3.635 -25.390  20.381  1.00 36.38           O  
ATOM   2223  N   TRP A 287      -6.456 -17.389  19.274  1.00 27.58           N  
ATOM   2224  CA  TRP A 287      -6.656 -15.986  18.938  1.00 26.02           C  
ATOM   2225  C   TRP A 287      -5.547 -15.416  18.063  1.00 23.95           C  
ATOM   2226  O   TRP A 287      -4.371 -15.538  18.395  1.00 24.60           O  
ATOM   2227  CB  TRP A 287      -6.694 -15.126  20.207  1.00 28.21           C  
ATOM   2228  CG  TRP A 287      -7.929 -15.196  21.046  1.00 29.87           C  
ATOM   2229  CD1 TRP A 287      -7.998 -15.528  22.370  1.00 30.14           C  
ATOM   2230  CD2 TRP A 287      -9.253 -14.815  20.661  1.00 30.65           C  
ATOM   2231  CE2 TRP A 287     -10.071 -14.932  21.807  1.00 31.59           C  
ATOM   2232  CE3 TRP A 287      -9.829 -14.383  19.460  1.00 31.24           C  
ATOM   2233  NE1 TRP A 287      -9.279 -15.369  22.835  1.00 30.43           N  
ATOM   2234  CZ2 TRP A 287     -11.436 -14.630  21.788  1.00 31.51           C  
ATOM   2235  CZ3 TRP A 287     -11.188 -14.082  19.440  1.00 30.49           C  
ATOM   2236  CH2 TRP A 287     -11.974 -14.207  20.598  1.00 31.64           C  
ATOM   2237  N   PHE A 288      -5.922 -14.803  16.945  1.00 22.05           N  
ATOM   2238  CA  PHE A 288      -4.958 -14.121  16.089  1.00 18.96           C  
ATOM   2239  C   PHE A 288      -5.183 -12.685  16.566  1.00 18.05           C  
ATOM   2240  O   PHE A 288      -6.248 -12.109  16.323  1.00 17.06           O  
ATOM   2241  CB  PHE A 288      -5.337 -14.230  14.612  1.00 18.39           C  
ATOM   2242  CG  PHE A 288      -4.438 -13.439  13.692  1.00 16.65           C  
ATOM   2243  CD1 PHE A 288      -3.239 -13.978  13.228  1.00 17.22           C  
ATOM   2244  CD2 PHE A 288      -4.786 -12.147  13.299  1.00 15.46           C  
ATOM   2245  CE1 PHE A 288      -2.402 -13.242  12.383  1.00 16.01           C  
ATOM   2246  CE2 PHE A 288      -3.958 -11.403  12.457  1.00 12.76           C  
ATOM   2247  CZ  PHE A 288      -2.766 -11.950  11.998  1.00 16.53           C  
ATOM   2248  N   ASN A 289      -4.197 -12.122  17.259  1.00 18.85           N  
ATOM   2249  CA  ASN A 289      -4.306 -10.771  17.811  1.00 19.67           C  
ATOM   2250  C   ASN A 289      -3.645  -9.624  17.064  1.00 20.20           C  
ATOM   2251  O   ASN A 289      -2.561  -9.764  16.490  1.00 21.98           O  
ATOM   2252  CB  ASN A 289      -3.778 -10.743  19.250  1.00 19.87           C  
ATOM   2253  CG  ASN A 289      -4.698 -11.451  20.225  1.00 23.12           C  
ATOM   2254  ND2 ASN A 289      -5.660 -10.704  20.753  1.00 23.36           N  
ATOM   2255  OD1 ASN A 289      -4.554 -12.649  20.486  1.00 24.32           O  
ATOM   2256  N   VAL A 290      -4.321  -8.481  17.085  1.00 19.52           N  
ATOM   2257  CA  VAL A 290      -3.799  -7.260  16.491  1.00 19.35           C  
ATOM   2258  C   VAL A 290      -3.599  -6.311  17.676  1.00 21.37           C  
ATOM   2259  O   VAL A 290      -4.550  -5.988  18.396  1.00 22.26           O  
ATOM   2260  CB  VAL A 290      -4.784  -6.611  15.497  1.00 17.91           C  
ATOM   2261  CG1 VAL A 290      -4.271  -5.219  15.101  1.00 14.17           C  
ATOM   2262  CG2 VAL A 290      -4.935  -7.490  14.254  1.00 15.54           C  
ATOM   2263  N   THR A 291      -2.362  -5.879  17.891  1.00 20.90           N  
ATOM   2264  CA  THR A 291      -2.063  -4.977  18.994  1.00 21.24           C  
ATOM   2265  C   THR A 291      -1.257  -3.788  18.508  1.00 21.04           C  
ATOM   2266  O   THR A 291      -0.660  -3.827  17.437  1.00 20.72           O  
ATOM   2267  CB  THR A 291      -1.258  -5.693  20.084  1.00 20.98           C  
ATOM   2268  CG2 THR A 291      -2.067  -6.846  20.669  1.00 18.52           C  
ATOM   2269  OG1 THR A 291      -0.037  -6.194  19.517  1.00 22.25           O  
ATOM   2270  N   PHE A 292      -1.249  -2.725  19.299  1.00 21.71           N  
ATOM   2271  CA  PHE A 292      -0.494  -1.539  18.946  1.00 23.10           C  
ATOM   2272  C   PHE A 292       0.680  -1.410  19.895  1.00 24.37           C  
ATOM   2273  O   PHE A 292       0.684  -2.002  20.977  1.00 24.58           O  
ATOM   2274  CB  PHE A 292      -1.365  -0.286  19.043  1.00 23.57           C  
ATOM   2275  CG  PHE A 292      -2.556  -0.307  18.131  1.00 26.37           C  
ATOM   2276  CD1 PHE A 292      -3.713  -0.993  18.492  1.00 25.43           C  
ATOM   2277  CD2 PHE A 292      -2.517   0.349  16.899  1.00 26.75           C  
ATOM   2278  CE1 PHE A 292      -4.815  -1.027  17.644  1.00 25.33           C  
ATOM   2279  CE2 PHE A 292      -3.614   0.320  16.042  1.00 27.41           C  
ATOM   2280  CZ  PHE A 292      -4.768  -0.369  16.415  1.00 26.57           C  
ATOM   2281  N   GLY A 293       1.675  -0.639  19.473  1.00 25.26           N  
ATOM   2282  CA  GLY A 293       2.853  -0.409  20.283  1.00 25.39           C  
ATOM   2283  C   GLY A 293       3.368   0.970  19.940  1.00 27.31           C  
ATOM   2284  O   GLY A 293       2.802   1.644  19.077  1.00 28.44           O  
ATOM   2285  N   GLY A 294       4.434   1.400  20.602  1.00 27.36           N  
ATOM   2286  CA  GLY A 294       4.975   2.715  20.317  1.00 26.19           C  
ATOM   2287  C   GLY A 294       4.171   3.823  20.965  1.00 25.90           C  
ATOM   2288  O   GLY A 294       4.186   4.961  20.499  1.00 25.09           O  
ATOM   2289  N   GLN A 295       3.459   3.488  22.037  1.00 26.36           N  
ATOM   2290  CA  GLN A 295       2.656   4.464  22.778  1.00 27.73           C  
ATOM   2291  C   GLN A 295       1.776   5.370  21.902  1.00 26.16           C  
ATOM   2292  O   GLN A 295       1.804   6.597  22.043  1.00 26.16           O  
ATOM   2293  CB  GLN A 295       3.560   5.357  23.646  1.00 30.09           C  
ATOM   2294  CG  GLN A 295       4.564   4.634  24.546  1.00 34.91           C  
ATOM   2295  CD  GLN A 295       3.921   3.597  25.454  1.00 38.67           C  
ATOM   2296  NE2 GLN A 295       4.604   2.470  25.639  1.00 39.34           N  
ATOM   2297  OE1 GLN A 295       2.833   3.812  25.994  1.00 40.40           O  
ATOM   2298  N   ALA A 296       1.009   4.771  20.998  1.00 24.12           N  
ATOM   2299  CA  ALA A 296       0.111   5.531  20.129  1.00 23.03           C  
ATOM   2300  C   ALA A 296       0.778   6.501  19.159  1.00 21.79           C  
ATOM   2301  O   ALA A 296       0.108   7.368  18.596  1.00 23.24           O  
ATOM   2302  CB  ALA A 296      -0.906   6.290  20.978  1.00 21.71           C  
ATOM   2303  N   ALA A 297       2.082   6.366  18.954  1.00 18.97           N  
ATOM   2304  CA  ALA A 297       2.780   7.262  18.041  1.00 18.81           C  
ATOM   2305  C   ALA A 297       2.424   6.962  16.575  1.00 18.34           C  
ATOM   2306  O   ALA A 297       2.537   7.831  15.706  1.00 13.47           O  
ATOM   2307  CB  ALA A 297       4.293   7.157  18.261  1.00 20.85           C  
ATOM   2308  N   CYS A 298       2.008   5.727  16.304  1.00 17.89           N  
ATOM   2309  CA  CYS A 298       1.617   5.350  14.951  1.00 18.97           C  
ATOM   2310  C   CYS A 298       0.265   4.652  14.926  1.00 17.88           C  
ATOM   2311  O   CYS A 298       0.102   3.620  14.276  1.00 17.03           O  
ATOM   2312  CB  CYS A 298       2.682   4.464  14.282  1.00 18.29           C  
ATOM   2313  SG  CYS A 298       3.142   2.948  15.182  1.00 21.89           S  
ATOM   2314  N   GLY A 299      -0.697   5.215  15.653  1.00 17.79           N  
ATOM   2315  CA  GLY A 299      -2.036   4.654  15.655  1.00 19.41           C  
ATOM   2316  C   GLY A 299      -2.607   4.000  16.901  1.00 21.12           C  
ATOM   2317  O   GLY A 299      -1.893   3.481  17.767  1.00 21.79           O  
ATOM   2318  N   GLY A 300      -3.933   4.029  16.968  1.00 22.55           N  
ATOM   2319  CA  GLY A 300      -4.665   3.428  18.068  1.00 22.76           C  
ATOM   2320  C   GLY A 300      -6.092   3.155  17.622  1.00 22.61           C  
ATOM   2321  O   GLY A 300      -6.586   3.801  16.693  1.00 21.70           O  
ATOM   2322  N   SER A 301      -6.753   2.197  18.263  1.00 22.91           N  
ATOM   2323  CA  SER A 301      -8.135   1.870  17.925  1.00 23.45           C  
ATOM   2324  C   SER A 301      -9.033   1.864  19.166  1.00 24.36           C  
ATOM   2325  O   SER A 301      -8.596   1.480  20.250  1.00 23.15           O  
ATOM   2326  CB  SER A 301      -8.212   0.503  17.242  1.00 24.20           C  
ATOM   2327  OG  SER A 301      -9.555   0.192  16.905  1.00 21.81           O  
ATOM   2328  N   LEU A 302     -10.286   2.291  18.993  1.00 24.66           N  
ATOM   2329  CA  LEU A 302     -11.253   2.329  20.086  1.00 22.94           C  
ATOM   2330  C   LEU A 302     -11.704   0.918  20.448  1.00 23.45           C  
ATOM   2331  O   LEU A 302     -12.407   0.719  21.438  1.00 22.36           O  
ATOM   2332  CB  LEU A 302     -12.457   3.191  19.707  1.00 21.47           C  
ATOM   2333  CG  LEU A 302     -12.099   4.658  19.471  1.00 22.54           C  
ATOM   2334  CD1 LEU A 302     -13.331   5.436  19.047  1.00 19.27           C  
ATOM   2335  CD2 LEU A 302     -11.491   5.242  20.746  1.00 21.21           C  
ATOM   2336  N   ASN A 303     -11.322  -0.057  19.626  1.00 22.83           N  
ATOM   2337  CA  ASN A 303     -11.635  -1.448  19.921  1.00 23.01           C  
ATOM   2338  C   ASN A 303     -10.364  -1.910  20.625  1.00 23.52           C  
ATOM   2339  O   ASN A 303      -9.313  -2.061  20.002  1.00 22.96           O  
ATOM   2340  CB  ASN A 303     -11.842  -2.276  18.654  1.00 21.83           C  
ATOM   2341  CG  ASN A 303     -12.176  -3.726  18.967  1.00 21.98           C  
ATOM   2342  ND2 ASN A 303     -12.854  -4.399  18.044  1.00 21.22           N  
ATOM   2343  OD1 ASN A 303     -11.816  -4.236  20.027  1.00 21.34           O  
ATOM   2344  N   PRO A 304     -10.445  -2.143  21.936  1.00 23.66           N  
ATOM   2345  CA  PRO A 304      -9.282  -2.577  22.715  1.00 23.67           C  
ATOM   2346  C   PRO A 304      -8.583  -3.866  22.286  1.00 24.15           C  
ATOM   2347  O   PRO A 304      -7.378  -4.022  22.502  1.00 22.79           O  
ATOM   2348  CB  PRO A 304      -9.835  -2.650  24.139  1.00 22.99           C  
ATOM   2349  CG  PRO A 304     -11.269  -3.042  23.909  1.00 24.90           C  
ATOM   2350  CD  PRO A 304     -11.674  -2.164  22.749  1.00 22.46           C  
ATOM   2351  N   HIS A 305      -9.310  -4.786  21.661  1.00 25.39           N  
ATOM   2352  CA  HIS A 305      -8.686  -6.044  21.269  1.00 24.40           C  
ATOM   2353  C   HIS A 305      -9.122  -6.618  19.934  1.00 23.32           C  
ATOM   2354  O   HIS A 305      -9.824  -7.626  19.887  1.00 24.30           O  
ATOM   2355  CB  HIS A 305      -8.919  -7.091  22.360  1.00 24.77           C  
ATOM   2356  CG  HIS A 305      -8.542  -6.628  23.732  1.00 25.44           C  
ATOM   2357  CD2 HIS A 305      -9.285  -6.460  24.851  1.00 25.83           C  
ATOM   2358  ND1 HIS A 305      -7.251  -6.286  24.074  1.00 24.75           N  
ATOM   2359  CE1 HIS A 305      -7.215  -5.930  25.346  1.00 24.10           C  
ATOM   2360  NE2 HIS A 305      -8.436  -6.027  25.841  1.00 24.63           N  
ATOM   2361  N   PRO A 306      -8.707  -5.993  18.827  1.00 22.64           N  
ATOM   2362  CA  PRO A 306      -9.080  -6.492  17.501  1.00 22.44           C  
ATOM   2363  C   PRO A 306      -8.487  -7.889  17.334  1.00 23.78           C  
ATOM   2364  O   PRO A 306      -7.319  -8.113  17.669  1.00 23.39           O  
ATOM   2365  CB  PRO A 306      -8.420  -5.486  16.556  1.00 22.71           C  
ATOM   2366  CG  PRO A 306      -8.370  -4.235  17.366  1.00 22.64           C  
ATOM   2367  CD  PRO A 306      -7.937  -4.745  18.717  1.00 22.65           C  
ATOM   2368  N   ALA A 307      -9.270  -8.834  16.822  1.00 23.75           N  
ATOM   2369  CA  ALA A 307      -8.739 -10.178  16.653  1.00 23.83           C  
ATOM   2370  C   ALA A 307      -9.587 -11.077  15.784  1.00 23.04           C  
ATOM   2371  O   ALA A 307     -10.752 -10.799  15.520  1.00 21.85           O  
ATOM   2372  CB  ALA A 307      -8.529 -10.832  18.013  1.00 24.48           C  
ATOM   2373  N   ALA A 308      -8.968 -12.163  15.340  1.00 23.37           N  
ATOM   2374  CA  ALA A 308      -9.620 -13.150  14.502  1.00 23.79           C  
ATOM   2375  C   ALA A 308      -9.385 -14.492  15.172  1.00 25.33           C  
ATOM   2376  O   ALA A 308      -8.549 -14.599  16.070  1.00 25.66           O  
ATOM   2377  CB  ALA A 308      -9.014 -13.142  13.115  1.00 21.99           C  
ATOM   2378  N   ILE A 309     -10.114 -15.510  14.730  1.00 26.83           N  
ATOM   2379  CA  ILE A 309      -9.994 -16.844  15.299  1.00 27.93           C  
ATOM   2380  C   ILE A 309      -9.413 -17.870  14.333  1.00 29.62           C  
ATOM   2381  O   ILE A 309      -9.838 -17.972  13.181  1.00 31.58           O  
ATOM   2382  CB  ILE A 309     -11.369 -17.364  15.761  1.00 27.08           C  
ATOM   2383  CG1 ILE A 309     -11.946 -16.435  16.828  1.00 25.80           C  
ATOM   2384  CG2 ILE A 309     -11.236 -18.791  16.290  1.00 28.10           C  
ATOM   2385  CD1 ILE A 309     -13.399 -16.713  17.156  1.00 25.73           C  
ATOM   2386  N   PHE A 310      -8.433 -18.626  14.808  1.00 29.99           N  
ATOM   2387  CA  PHE A 310      -7.828 -19.676  14.006  1.00 30.46           C  
ATOM   2388  C   PHE A 310      -8.327 -20.995  14.594  1.00 32.14           C  
ATOM   2389  O   PHE A 310      -7.916 -21.416  15.678  1.00 34.03           O  
ATOM   2390  CB  PHE A 310      -6.299 -19.581  14.052  1.00 27.58           C  
ATOM   2391  CG  PHE A 310      -5.721 -18.659  13.012  1.00 25.31           C  
ATOM   2392  CD1 PHE A 310      -6.183 -17.353  12.882  1.00 25.21           C  
ATOM   2393  CD2 PHE A 310      -4.725 -19.103  12.146  1.00 26.11           C  
ATOM   2394  CE1 PHE A 310      -5.663 -16.501  11.900  1.00 25.56           C  
ATOM   2395  CE2 PHE A 310      -4.198 -18.260  11.160  1.00 25.40           C  
ATOM   2396  CZ  PHE A 310      -4.668 -16.959  11.037  1.00 24.21           C  
ATOM   2397  N   HIS A 311      -9.237 -21.627  13.866  1.00 32.41           N  
ATOM   2398  CA  HIS A 311      -9.856 -22.875  14.285  1.00 32.86           C  
ATOM   2399  C   HIS A 311      -9.219 -24.132  13.685  1.00 34.47           C  
ATOM   2400  O   HIS A 311      -9.069 -24.245  12.464  1.00 34.52           O  
ATOM   2401  CB  HIS A 311     -11.337 -22.824  13.910  1.00 31.23           C  
ATOM   2402  CG  HIS A 311     -12.053 -24.125  14.072  1.00 31.48           C  
ATOM   2403  CD2 HIS A 311     -12.502 -25.013  13.154  1.00 31.50           C  
ATOM   2404  ND1 HIS A 311     -12.398 -24.636  15.303  1.00 30.44           N  
ATOM   2405  CE1 HIS A 311     -13.032 -25.782  15.137  1.00 31.53           C  
ATOM   2406  NE2 HIS A 311     -13.109 -26.033  13.842  1.00 31.98           N  
ATOM   2407  N   TYR A 312      -8.846 -25.078  14.540  1.00 34.69           N  
ATOM   2408  CA  TYR A 312      -8.267 -26.322  14.051  1.00 35.53           C  
ATOM   2409  C   TYR A 312      -9.394 -27.221  13.571  1.00 36.00           C  
ATOM   2410  O   TYR A 312     -10.353 -27.458  14.298  1.00 36.11           O  
ATOM   2411  CB  TYR A 312      -7.489 -27.039  15.152  1.00 34.46           C  
ATOM   2412  CG  TYR A 312      -6.035 -26.639  15.243  1.00 34.34           C  
ATOM   2413  CD1 TYR A 312      -5.667 -25.342  15.600  1.00 32.76           C  
ATOM   2414  CD2 TYR A 312      -5.022 -27.566  14.980  1.00 33.61           C  
ATOM   2415  CE1 TYR A 312      -4.329 -24.977  15.696  1.00 32.21           C  
ATOM   2416  CE2 TYR A 312      -3.680 -27.210  15.073  1.00 32.60           C  
ATOM   2417  CZ  TYR A 312      -3.342 -25.913  15.433  1.00 32.81           C  
ATOM   2418  OH  TYR A 312      -2.016 -25.556  15.539  1.00 34.09           O  
ATOM   2419  N   ALA A 313      -9.278 -27.711  12.344  1.00 36.60           N  
ATOM   2420  CA  ALA A 313     -10.289 -28.589  11.772  1.00 37.61           C  
ATOM   2421  C   ALA A 313     -10.496 -29.833  12.638  1.00 38.85           C  
ATOM   2422  O   ALA A 313      -9.593 -30.658  12.780  1.00 38.95           O  
ATOM   2423  CB  ALA A 313      -9.877 -29.000  10.365  1.00 36.96           C  
ATOM   2424  N   GLY A 314     -11.686 -29.964  13.217  1.00 40.03           N  
ATOM   2425  CA  GLY A 314     -11.969 -31.121  14.047  1.00 40.76           C  
ATOM   2426  C   GLY A 314     -12.227 -30.814  15.510  1.00 40.95           C  
ATOM   2427  O   GLY A 314     -12.806 -31.633  16.224  1.00 41.84           O  
ATOM   2428  N   ALA A 315     -11.793 -29.645  15.966  1.00 40.06           N  
ATOM   2429  CA  ALA A 315     -12.002 -29.254  17.356  1.00 40.29           C  
ATOM   2430  C   ALA A 315     -13.339 -28.526  17.477  1.00 39.33           C  
ATOM   2431  O   ALA A 315     -13.901 -28.092  16.474  1.00 38.20           O  
ATOM   2432  CB  ALA A 315     -10.867 -28.349  17.816  1.00 40.58           C  
ATOM   2433  N   PRO A 316     -13.875 -28.395  18.705  1.00 39.38           N  
ATOM   2434  CA  PRO A 316     -15.156 -27.697  18.871  1.00 40.13           C  
ATOM   2435  C   PRO A 316     -15.075 -26.297  18.258  1.00 40.75           C  
ATOM   2436  O   PRO A 316     -13.983 -25.814  17.962  1.00 40.70           O  
ATOM   2437  CB  PRO A 316     -15.352 -27.686  20.389  1.00 39.59           C  
ATOM   2438  CG  PRO A 316     -13.954 -27.737  20.921  1.00 40.47           C  
ATOM   2439  CD  PRO A 316     -13.302 -28.750  20.012  1.00 40.05           C  
ATOM   2440  N   GLY A 317     -16.216 -25.643  18.070  1.00 41.07           N  
ATOM   2441  CA  GLY A 317     -16.191 -24.336  17.441  1.00 42.19           C  
ATOM   2442  C   GLY A 317     -16.686 -23.132  18.211  1.00 43.25           C  
ATOM   2443  O   GLY A 317     -17.618 -22.450  17.776  1.00 43.88           O  
ATOM   2444  N   GLY A 318     -16.062 -22.851  19.347  1.00 42.87           N  
ATOM   2445  CA  GLY A 318     -16.469 -21.694  20.120  1.00 43.57           C  
ATOM   2446  C   GLY A 318     -15.400 -20.620  20.048  1.00 44.02           C  
ATOM   2447  O   GLY A 318     -14.614 -20.572  19.098  1.00 42.99           O  
ATOM   2448  N   LEU A 319     -15.369 -19.749  21.048  1.00 43.81           N  
ATOM   2449  CA  LEU A 319     -14.369 -18.695  21.088  1.00 44.57           C  
ATOM   2450  C   LEU A 319     -13.110 -19.254  21.744  1.00 44.70           C  
ATOM   2451  O   LEU A 319     -13.189 -20.111  22.625  1.00 44.40           O  
ATOM   2452  CB  LEU A 319     -14.873 -17.497  21.904  1.00 44.96           C  
ATOM   2453  CG  LEU A 319     -16.054 -16.667  21.395  1.00 44.87           C  
ATOM   2454  CD1 LEU A 319     -16.320 -15.525  22.367  1.00 43.21           C  
ATOM   2455  CD2 LEU A 319     -15.743 -16.121  20.010  1.00 45.22           C  
ATOM   2456  N   PRO A 320     -11.928 -18.790  21.310  1.00 44.81           N  
ATOM   2457  CA  PRO A 320     -10.701 -19.299  21.925  1.00 44.14           C  
ATOM   2458  C   PRO A 320     -10.778 -19.037  23.428  1.00 43.20           C  
ATOM   2459  O   PRO A 320     -11.501 -18.141  23.866  1.00 42.35           O  
ATOM   2460  CB  PRO A 320      -9.610 -18.476  21.245  1.00 44.40           C  
ATOM   2461  CG  PRO A 320     -10.183 -18.236  19.883  1.00 45.53           C  
ATOM   2462  CD  PRO A 320     -11.622 -17.884  20.188  1.00 44.86           C  
ATOM   2463  N   THR A 321     -10.037 -19.809  24.212  1.00 42.44           N  
ATOM   2464  CA  THR A 321     -10.057 -19.643  25.658  1.00 42.75           C  
ATOM   2465  C   THR A 321      -8.778 -19.032  26.233  1.00 42.76           C  
ATOM   2466  O   THR A 321      -8.814 -18.379  27.275  1.00 42.89           O  
ATOM   2467  CB  THR A 321     -10.323 -20.987  26.348  1.00 42.52           C  
ATOM   2468  CG2 THR A 321     -11.683 -21.528  25.932  1.00 42.71           C  
ATOM   2469  OG1 THR A 321      -9.309 -21.927  25.973  1.00 42.88           O  
ATOM   2470  N   ASP A 322      -7.651 -19.240  25.560  1.00 41.69           N  
ATOM   2471  CA  ASP A 322      -6.387 -18.694  26.036  1.00 40.77           C  
ATOM   2472  C   ASP A 322      -6.097 -17.312  25.461  1.00 40.88           C  
ATOM   2473  O   ASP A 322      -5.832 -17.169  24.268  1.00 40.92           O  
ATOM   2474  CB  ASP A 322      -5.243 -19.642  25.700  1.00 40.56           C  
ATOM   2475  CG  ASP A 322      -3.905 -19.105  26.140  1.00 41.71           C  
ATOM   2476  OD1 ASP A 322      -3.872 -18.325  27.116  1.00 41.77           O  
ATOM   2477  OD2 ASP A 322      -2.884 -19.470  25.522  1.00 43.63           O1-
ATOM   2478  N   GLU A 323      -6.142 -16.301  26.326  1.00 40.52           N  
ATOM   2479  CA  GLU A 323      -5.899 -14.919  25.931  1.00 40.60           C  
ATOM   2480  C   GLU A 323      -4.445 -14.598  25.577  1.00 40.21           C  
ATOM   2481  O   GLU A 323      -4.159 -13.548  24.999  1.00 39.13           O  
ATOM   2482  CB  GLU A 323      -6.394 -13.977  27.034  1.00 40.92           C  
ATOM   2483  CG  GLU A 323      -7.908 -13.808  27.046  1.00 43.07           C  
ATOM   2484  CD  GLU A 323      -8.408 -12.930  28.182  1.00 44.91           C  
ATOM   2485  OE1 GLU A 323      -7.755 -11.905  28.479  1.00 47.27           O  
ATOM   2486  OE2 GLU A 323      -9.463 -13.256  28.768  1.00 44.23           O1-
ATOM   2487  N   GLY A 324      -3.533 -15.501  25.923  1.00 40.20           N  
ATOM   2488  CA  GLY A 324      -2.128 -15.290  25.616  1.00 41.74           C  
ATOM   2489  C   GLY A 324      -1.468 -14.076  26.252  1.00 43.04           C  
ATOM   2490  O   GLY A 324      -2.092 -13.323  27.000  1.00 44.34           O  
ATOM   2491  N   THR A 325      -0.190 -13.884  25.938  1.00 43.71           N  
ATOM   2492  CA  THR A 325       0.596 -12.776  26.471  1.00 44.05           C  
ATOM   2493  C   THR A 325       0.845 -11.706  25.410  1.00 43.21           C  
ATOM   2494  O   THR A 325       1.085 -12.022  24.247  1.00 42.93           O  
ATOM   2495  CB  THR A 325       1.955 -13.283  26.990  1.00 45.67           C  
ATOM   2496  CG2 THR A 325       2.661 -14.103  25.918  1.00 47.18           C  
ATOM   2497  OG1 THR A 325       2.779 -12.170  27.351  1.00 48.55           O  
ATOM   2498  N   PRO A 326       0.798 -10.421  25.802  1.00 42.99           N  
ATOM   2499  CA  PRO A 326       1.021  -9.311  24.868  1.00 42.35           C  
ATOM   2500  C   PRO A 326       2.405  -9.344  24.221  1.00 40.56           C  
ATOM   2501  O   PRO A 326       3.421  -9.446  24.908  1.00 39.39           O  
ATOM   2502  CB  PRO A 326       0.814  -8.077  25.745  1.00 43.48           C  
ATOM   2503  CG  PRO A 326       1.275  -8.544  27.095  1.00 44.21           C  
ATOM   2504  CD  PRO A 326       0.633  -9.917  27.177  1.00 44.46           C  
ATOM   2505  N   PRO A 327       2.458  -9.241  22.882  1.00 39.38           N  
ATOM   2506  CA  PRO A 327       3.722  -9.265  22.144  1.00 37.03           C  
ATOM   2507  C   PRO A 327       4.612  -8.093  22.503  1.00 35.73           C  
ATOM   2508  O   PRO A 327       4.160  -7.112  23.092  1.00 34.58           O  
ATOM   2509  CB  PRO A 327       3.267  -9.208  20.693  1.00 37.59           C  
ATOM   2510  CG  PRO A 327       2.087  -8.301  20.778  1.00 38.88           C  
ATOM   2511  CD  PRO A 327       1.350  -8.854  21.989  1.00 39.22           C  
ATOM   2512  N   VAL A 328       5.881  -8.205  22.136  1.00 34.58           N  
ATOM   2513  CA  VAL A 328       6.849  -7.157  22.398  1.00 34.08           C  
ATOM   2514  C   VAL A 328       6.422  -5.868  21.703  1.00 32.21           C  
ATOM   2515  O   VAL A 328       5.780  -5.903  20.657  1.00 32.56           O  
ATOM   2516  CB  VAL A 328       8.236  -7.547  21.862  1.00 35.33           C  
ATOM   2517  CG1 VAL A 328       9.258  -6.492  22.245  1.00 35.95           C  
ATOM   2518  CG2 VAL A 328       8.636  -8.904  22.401  1.00 37.26           C  
ATOM   2519  N   ASP A 329       6.776  -4.734  22.295  1.00 30.07           N  
ATOM   2520  CA  ASP A 329       6.454  -3.439  21.712  1.00 27.45           C  
ATOM   2521  C   ASP A 329       7.437  -3.215  20.560  1.00 25.47           C  
ATOM   2522  O   ASP A 329       8.645  -3.150  20.777  1.00 25.19           O  
ATOM   2523  CB  ASP A 329       6.606  -2.339  22.769  1.00 24.57           C  
ATOM   2524  CG  ASP A 329       6.132  -0.978  22.277  1.00 26.64           C  
ATOM   2525  OD1 ASP A 329       5.567  -0.218  23.096  1.00 24.19           O  
ATOM   2526  OD2 ASP A 329       6.329  -0.660  21.082  1.00 26.19           O1-
ATOM   2527  N   HIS A 330       6.928  -3.115  19.337  1.00 22.86           N  
ATOM   2528  CA  HIS A 330       7.806  -2.909  18.193  1.00 21.33           C  
ATOM   2529  C   HIS A 330       8.167  -1.438  17.983  1.00 20.28           C  
ATOM   2530  O   HIS A 330       8.948  -1.110  17.089  1.00 19.72           O  
ATOM   2531  CB  HIS A 330       7.175  -3.487  16.926  1.00 20.53           C  
ATOM   2532  CG  HIS A 330       7.095  -4.982  16.919  1.00 18.27           C  
ATOM   2533  CD2 HIS A 330       6.230  -5.831  17.519  1.00 17.38           C  
ATOM   2534  ND1 HIS A 330       7.976  -5.771  16.213  1.00 19.15           N  
ATOM   2535  CE1 HIS A 330       7.654  -7.042  16.374  1.00 15.42           C  
ATOM   2536  NE2 HIS A 330       6.598  -7.105  17.162  1.00 15.93           N  
ATOM   2537  N   GLN A 331       7.600  -0.561  18.809  1.00 18.81           N  
ATOM   2538  CA  GLN A 331       7.887   0.874  18.744  1.00 18.09           C  
ATOM   2539  C   GLN A 331       7.769   1.509  17.347  1.00 18.39           C  
ATOM   2540  O   GLN A 331       8.648   2.267  16.914  1.00 18.56           O  
ATOM   2541  CB  GLN A 331       9.293   1.146  19.300  1.00 18.31           C  
ATOM   2542  CG  GLN A 331       9.552   0.658  20.739  1.00 16.85           C  
ATOM   2543  CD  GLN A 331       8.726   1.399  21.790  1.00 17.32           C  
ATOM   2544  NE2 GLN A 331       8.615   0.806  22.979  1.00 15.32           N  
ATOM   2545  OE1 GLN A 331       8.208   2.495  21.542  1.00 14.82           O  
ATOM   2546  N   CYS A 332       6.685   1.201  16.644  1.00 17.16           N  
ATOM   2547  CA  CYS A 332       6.451   1.762  15.319  1.00 17.54           C  
ATOM   2548  C   CYS A 332       7.602   1.545  14.321  1.00 17.50           C  
ATOM   2549  O   CYS A 332       7.844   2.382  13.449  1.00 15.91           O  
ATOM   2550  CB  CYS A 332       6.134   3.262  15.448  1.00 16.25           C  
ATOM   2551  SG  CYS A 332       4.623   3.580  16.421  1.00 19.01           S  
ATOM   2552  N   LEU A 333       8.302   0.422  14.444  1.00 17.34           N  
ATOM   2553  CA  LEU A 333       9.405   0.121  13.536  1.00 17.68           C  
ATOM   2554  C   LEU A 333       9.293  -1.279  12.940  1.00 18.48           C  
ATOM   2555  O   LEU A 333       8.864  -2.226  13.610  1.00 17.51           O  
ATOM   2556  CB  LEU A 333      10.751   0.222  14.255  1.00 14.97           C  
ATOM   2557  CG  LEU A 333      11.210   1.535  14.894  1.00 16.29           C  
ATOM   2558  CD1 LEU A 333      12.463   1.252  15.704  1.00 13.87           C  
ATOM   2559  CD2 LEU A 333      11.476   2.603  13.841  1.00 12.22           C  
ATOM   2560  N   ASP A 334       9.674  -1.401  11.673  1.00 18.35           N  
ATOM   2561  CA  ASP A 334       9.667  -2.699  11.016  1.00 20.51           C  
ATOM   2562  C   ASP A 334      11.050  -3.308  11.218  1.00 20.99           C  
ATOM   2563  O   ASP A 334      12.019  -2.588  11.487  1.00 18.81           O  
ATOM   2564  CB  ASP A 334       9.343  -2.576   9.514  1.00 20.64           C  
ATOM   2565  CG  ASP A 334      10.049  -1.409   8.836  1.00 21.84           C  
ATOM   2566  OD1 ASP A 334      10.574  -1.611   7.718  1.00 22.02           O  
ATOM   2567  OD2 ASP A 334      10.060  -0.288   9.393  1.00 21.88           O1-
ATOM   2568  N   THR A 335      11.138  -4.631  11.112  1.00 21.44           N  
ATOM   2569  CA  THR A 335      12.412  -5.312  11.299  1.00 21.40           C  
ATOM   2570  C   THR A 335      13.297  -5.203  10.066  1.00 21.11           C  
ATOM   2571  O   THR A 335      12.814  -5.200   8.933  1.00 20.85           O  
ATOM   2572  CB  THR A 335      12.226  -6.813  11.621  1.00 21.97           C  
ATOM   2573  CG2 THR A 335      11.587  -7.539  10.443  1.00 21.55           C  
ATOM   2574  OG1 THR A 335      13.506  -7.403  11.889  1.00 21.45           O  
ATOM   2575  N   LEU A 336      14.598  -5.110  10.302  1.00 19.29           N  
ATOM   2576  CA  LEU A 336      15.554  -5.021   9.220  1.00 20.19           C  
ATOM   2577  C   LEU A 336      16.372  -6.303   9.145  1.00 20.13           C  
ATOM   2578  O   LEU A 336      17.453  -6.315   8.564  1.00 19.87           O  
ATOM   2579  CB  LEU A 336      16.482  -3.821   9.427  1.00 20.42           C  
ATOM   2580  CG  LEU A 336      15.800  -2.459   9.321  1.00 20.87           C  
ATOM   2581  CD1 LEU A 336      16.830  -1.349   9.450  1.00 19.15           C  
ATOM   2582  CD2 LEU A 336      15.080  -2.368   7.977  1.00 21.24           C  
ATOM   2583  N   ASP A 337      15.852  -7.381   9.730  1.00 20.17           N  
ATOM   2584  CA  ASP A 337      16.555  -8.658   9.709  1.00 20.88           C  
ATOM   2585  C   ASP A 337      16.224  -9.487   8.472  1.00 21.44           C  
ATOM   2586  O   ASP A 337      16.868 -10.505   8.215  1.00 20.49           O  
ATOM   2587  CB  ASP A 337      16.240  -9.483  10.961  1.00 20.16           C  
ATOM   2588  CG  ASP A 337      16.692  -8.802  12.241  1.00 23.27           C  
ATOM   2589  OD1 ASP A 337      17.778  -8.180  12.247  1.00 22.29           O  
ATOM   2590  OD2 ASP A 337      15.962  -8.900  13.249  1.00 24.51           O1-
ATOM   2591  N   VAL A 338      15.217  -9.071   7.710  1.00 20.29           N  
ATOM   2592  CA  VAL A 338      14.854  -9.822   6.514  1.00 21.50           C  
ATOM   2593  C   VAL A 338      15.966  -9.735   5.467  1.00 22.05           C  
ATOM   2594  O   VAL A 338      16.550  -8.674   5.254  1.00 23.61           O  
ATOM   2595  CB  VAL A 338      13.510  -9.322   5.896  1.00 19.14           C  
ATOM   2596  CG1 VAL A 338      12.406  -9.396   6.938  1.00 17.58           C  
ATOM   2597  CG2 VAL A 338      13.655  -7.906   5.368  1.00 17.39           C  
ATOM   2598  N   ARG A 339      16.271 -10.870   4.849  1.00 22.14           N  
ATOM   2599  CA  ARG A 339      17.295 -10.956   3.809  1.00 23.70           C  
ATOM   2600  C   ARG A 339      16.624 -11.534   2.560  1.00 21.49           C  
ATOM   2601  O   ARG A 339      16.176 -12.680   2.564  1.00 22.01           O  
ATOM   2602  CB  ARG A 339      18.432 -11.899   4.236  1.00 25.24           C  
ATOM   2603  CG  ARG A 339      19.216 -11.514   5.496  1.00 30.43           C  
ATOM   2604  CD  ARG A 339      20.169 -10.346   5.252  1.00 34.14           C  
ATOM   2605  NE  ARG A 339      19.515  -9.067   5.508  1.00 38.69           N  
ATOM   2606  CZ  ARG A 339      19.469  -8.475   6.696  1.00 39.00           C  
ATOM   2607  NH1 ARG A 339      20.049  -9.033   7.749  1.00 39.04           N1+
ATOM   2608  NH2 ARG A 339      18.814  -7.335   6.837  1.00 40.17           N  
ATOM   2609  N   PRO A 340      16.546 -10.758   1.472  1.00 20.74           N  
ATOM   2610  CA  PRO A 340      15.902 -11.302   0.268  1.00 21.07           C  
ATOM   2611  C   PRO A 340      16.647 -12.493  -0.327  1.00 19.97           C  
ATOM   2612  O   PRO A 340      17.874 -12.572  -0.247  1.00 19.84           O  
ATOM   2613  CB  PRO A 340      15.871 -10.102  -0.678  1.00 20.82           C  
ATOM   2614  CG  PRO A 340      17.093  -9.350  -0.288  1.00 22.29           C  
ATOM   2615  CD  PRO A 340      17.065  -9.404   1.225  1.00 20.28           C  
ATOM   2616  N   VAL A 341      15.899 -13.423  -0.914  1.00 20.36           N  
ATOM   2617  CA  VAL A 341      16.494 -14.601  -1.538  1.00 21.14           C  
ATOM   2618  C   VAL A 341      17.455 -14.169  -2.648  1.00 21.52           C  
ATOM   2619  O   VAL A 341      18.617 -14.565  -2.653  1.00 21.45           O  
ATOM   2620  CB  VAL A 341      15.404 -15.522  -2.123  1.00 23.52           C  
ATOM   2621  CG1 VAL A 341      16.043 -16.720  -2.815  1.00 21.20           C  
ATOM   2622  CG2 VAL A 341      14.466 -15.989  -1.002  1.00 23.32           C  
ATOM   2623  N   VAL A 342      16.965 -13.360  -3.586  1.00 22.30           N  
ATOM   2624  CA  VAL A 342      17.799 -12.850  -4.676  1.00 22.95           C  
ATOM   2625  C   VAL A 342      18.504 -11.620  -4.101  1.00 23.89           C  
ATOM   2626  O   VAL A 342      17.870 -10.599  -3.831  1.00 25.55           O  
ATOM   2627  CB  VAL A 342      16.941 -12.440  -5.896  1.00 23.10           C  
ATOM   2628  CG1 VAL A 342      17.837 -11.977  -7.044  1.00 20.48           C  
ATOM   2629  CG2 VAL A 342      16.067 -13.612  -6.327  1.00 21.80           C  
ATOM   2630  N   PRO A 343      19.829 -11.699  -3.917  1.00 24.76           N  
ATOM   2631  CA  PRO A 343      20.638 -10.612  -3.357  1.00 24.93           C  
ATOM   2632  C   PRO A 343      20.913  -9.370  -4.185  1.00 25.39           C  
ATOM   2633  O   PRO A 343      20.776  -9.355  -5.405  1.00 25.33           O  
ATOM   2634  CB  PRO A 343      21.936 -11.317  -2.998  1.00 25.61           C  
ATOM   2635  CG  PRO A 343      22.098 -12.245  -4.165  1.00 24.34           C  
ATOM   2636  CD  PRO A 343      20.692 -12.827  -4.321  1.00 25.29           C  
ATOM   2637  N   ARG A 344      21.310  -8.325  -3.471  1.00 25.66           N  
ATOM   2638  CA  ARG A 344      21.694  -7.051  -4.057  1.00 26.37           C  
ATOM   2639  C   ARG A 344      22.892  -6.597  -3.237  1.00 26.22           C  
ATOM   2640  O   ARG A 344      23.049  -6.986  -2.081  1.00 26.56           O  
ATOM   2641  CB  ARG A 344      20.562  -6.030  -3.966  1.00 26.37           C  
ATOM   2642  CG  ARG A 344      19.458  -6.243  -4.990  1.00 28.52           C  
ATOM   2643  CD  ARG A 344      19.972  -6.085  -6.417  1.00 27.10           C  
ATOM   2644  NE  ARG A 344      18.885  -6.145  -7.399  1.00 31.02           N  
ATOM   2645  CZ  ARG A 344      18.555  -7.219  -8.116  1.00 29.77           C  
ATOM   2646  NH1 ARG A 344      19.228  -8.355  -7.982  1.00 28.35           N1+
ATOM   2647  NH2 ARG A 344      17.541  -7.157  -8.970  1.00 29.37           N  
ATOM   2648  N   SER A 345      23.752  -5.792  -3.835  1.00 26.72           N  
ATOM   2649  CA  SER A 345      24.930  -5.325  -3.127  1.00 28.31           C  
ATOM   2650  C   SER A 345      25.259  -3.929  -3.614  1.00 28.44           C  
ATOM   2651  O   SER A 345      25.420  -3.707  -4.812  1.00 27.81           O  
ATOM   2652  CB  SER A 345      26.101  -6.273  -3.388  1.00 29.76           C  
ATOM   2653  OG  SER A 345      27.240  -5.891  -2.643  1.00 34.26           O  
ATOM   2654  N   VAL A 346      25.349  -2.990  -2.680  1.00 28.55           N  
ATOM   2655  CA  VAL A 346      25.638  -1.607  -3.024  1.00 29.38           C  
ATOM   2656  C   VAL A 346      26.602  -0.985  -2.017  1.00 29.99           C  
ATOM   2657  O   VAL A 346      26.473  -1.191  -0.808  1.00 29.89           O  
ATOM   2658  CB  VAL A 346      24.338  -0.774  -3.062  1.00 29.38           C  
ATOM   2659  CG1 VAL A 346      23.783  -0.609  -1.653  1.00 30.04           C  
ATOM   2660  CG2 VAL A 346      24.596   0.571  -3.704  1.00 30.07           C  
ATOM   2661  N   PRO A 347      27.591  -0.224  -2.505  1.00 29.68           N  
ATOM   2662  CA  PRO A 347      28.554   0.409  -1.602  1.00 30.80           C  
ATOM   2663  C   PRO A 347      27.883   1.472  -0.739  1.00 30.93           C  
ATOM   2664  O   PRO A 347      26.953   2.139  -1.183  1.00 32.03           O  
ATOM   2665  CB  PRO A 347      29.588   0.994  -2.561  1.00 30.28           C  
ATOM   2666  CG  PRO A 347      28.769   1.325  -3.773  1.00 29.72           C  
ATOM   2667  CD  PRO A 347      27.897   0.100  -3.910  1.00 29.34           C  
ATOM   2668  N   VAL A 348      28.353   1.613   0.495  1.00 31.07           N  
ATOM   2669  CA  VAL A 348      27.808   2.596   1.429  1.00 30.94           C  
ATOM   2670  C   VAL A 348      28.941   3.364   2.112  1.00 31.73           C  
ATOM   2671  O   VAL A 348      28.705   4.337   2.829  1.00 30.23           O  
ATOM   2672  CB  VAL A 348      26.935   1.913   2.506  1.00 29.12           C  
ATOM   2673  CG1 VAL A 348      25.664   1.380   1.875  1.00 27.31           C  
ATOM   2674  CG2 VAL A 348      27.699   0.775   3.153  1.00 28.07           C  
ATOM   2675  N   ASN A 349      30.170   2.916   1.857  1.00 32.60           N  
ATOM   2676  CA  ASN A 349      31.380   3.505   2.424  1.00 34.06           C  
ATOM   2677  C   ASN A 349      31.623   4.908   1.893  1.00 34.42           C  
ATOM   2678  O   ASN A 349      32.298   5.722   2.529  1.00 35.17           O  
ATOM   2679  CB  ASN A 349      32.604   2.639   2.079  1.00 35.82           C  
ATOM   2680  CG  ASN A 349      32.921   2.634   0.574  1.00 37.82           C  
ATOM   2681  ND2 ASN A 349      34.030   3.262   0.199  1.00 38.03           N  
ATOM   2682  OD1 ASN A 349      32.175   2.079  -0.231  1.00 38.79           O  
ATOM   2683  N   SER A 350      31.075   5.184   0.719  1.00 33.63           N  
ATOM   2684  CA  SER A 350      31.265   6.477   0.087  1.00 33.01           C  
ATOM   2685  C   SER A 350      30.099   7.453   0.206  1.00 30.97           C  
ATOM   2686  O   SER A 350      30.114   8.514  -0.419  1.00 31.76           O  
ATOM   2687  CB  SER A 350      31.614   6.261  -1.381  1.00 34.50           C  
ATOM   2688  OG  SER A 350      30.812   5.225  -1.924  1.00 38.43           O  
ATOM   2689  N   PHE A 351      29.091   7.121   1.003  1.00 28.32           N  
ATOM   2690  CA  PHE A 351      27.973   8.041   1.139  1.00 27.22           C  
ATOM   2691  C   PHE A 351      28.394   9.366   1.774  1.00 27.25           C  
ATOM   2692  O   PHE A 351      29.270   9.407   2.634  1.00 28.61           O  
ATOM   2693  CB  PHE A 351      26.846   7.448   1.976  1.00 24.74           C  
ATOM   2694  CG  PHE A 351      25.685   8.383   2.126  1.00 24.51           C  
ATOM   2695  CD1 PHE A 351      24.909   8.720   1.023  1.00 23.23           C  
ATOM   2696  CD2 PHE A 351      25.431   9.008   3.337  1.00 22.58           C  
ATOM   2697  CE1 PHE A 351      23.900   9.672   1.123  1.00 25.24           C  
ATOM   2698  CE2 PHE A 351      24.427   9.960   3.443  1.00 23.97           C  
ATOM   2699  CZ  PHE A 351      23.660  10.293   2.332  1.00 22.51           C  
ATOM   2700  N   VAL A 352      27.750  10.446   1.351  1.00 27.57           N  
ATOM   2701  CA  VAL A 352      28.040  11.776   1.871  1.00 28.26           C  
ATOM   2702  C   VAL A 352      26.791  12.650   1.827  1.00 28.96           C  
ATOM   2703  O   VAL A 352      26.237  12.901   0.760  1.00 31.31           O  
ATOM   2704  CB  VAL A 352      29.147  12.469   1.043  1.00 28.73           C  
ATOM   2705  CG1 VAL A 352      29.292  13.924   1.474  1.00 27.63           C  
ATOM   2706  CG2 VAL A 352      30.468  11.722   1.212  1.00 28.18           C  
ATOM   2707  N   LYS A 353      26.348  13.118   2.985  1.00 28.77           N  
ATOM   2708  CA  LYS A 353      25.170  13.967   3.034  1.00 29.38           C  
ATOM   2709  C   LYS A 353      25.391  15.201   2.149  1.00 30.50           C  
ATOM   2710  O   LYS A 353      26.434  15.857   2.227  1.00 30.10           O  
ATOM   2711  CB  LYS A 353      24.889  14.392   4.480  1.00 29.04           C  
ATOM   2712  CG  LYS A 353      23.634  15.236   4.637  1.00 32.28           C  
ATOM   2713  CD  LYS A 353      23.424  15.714   6.073  1.00 31.81           C  
ATOM   2714  CE  LYS A 353      22.233  16.662   6.150  1.00 30.86           C  
ATOM   2715  NZ  LYS A 353      22.070  17.276   7.494  1.00 33.23           N1+
ATOM   2716  N   ARG A 354      24.413  15.497   1.296  1.00 30.17           N  
ATOM   2717  CA  ARG A 354      24.483  16.653   0.406  1.00 30.92           C  
ATOM   2718  C   ARG A 354      23.083  17.218   0.228  1.00 30.28           C  
ATOM   2719  O   ARG A 354      22.098  16.550   0.518  1.00 31.06           O  
ATOM   2720  CB  ARG A 354      25.015  16.250  -0.970  1.00 34.43           C  
ATOM   2721  CG  ARG A 354      26.386  15.607  -0.986  1.00 38.04           C  
ATOM   2722  CD  ARG A 354      26.683  14.993  -2.355  1.00 41.21           C  
ATOM   2723  NE  ARG A 354      27.254  15.942  -3.314  1.00 44.78           N  
ATOM   2724  CZ  ARG A 354      26.593  16.940  -3.895  1.00 46.64           C  
ATOM   2725  NH1 ARG A 354      25.311  17.146  -3.627  1.00 48.38           N1+
ATOM   2726  NH2 ARG A 354      27.219  17.735  -4.754  1.00 45.99           N  
ATOM   2727  N   PRO A 355      22.973  18.464  -0.247  1.00 29.83           N  
ATOM   2728  CA  PRO A 355      21.634  19.024  -0.435  1.00 29.44           C  
ATOM   2729  C   PRO A 355      20.815  18.261  -1.482  1.00 29.02           C  
ATOM   2730  O   PRO A 355      19.601  18.113  -1.334  1.00 29.09           O  
ATOM   2731  CB  PRO A 355      21.921  20.463  -0.863  1.00 29.05           C  
ATOM   2732  CG  PRO A 355      23.161  20.782  -0.113  1.00 29.58           C  
ATOM   2733  CD  PRO A 355      23.994  19.526  -0.302  1.00 29.90           C  
ATOM   2734  N   ASP A 356      21.471  17.765  -2.529  1.00 25.54           N  
ATOM   2735  CA  ASP A 356      20.741  17.057  -3.573  1.00 24.94           C  
ATOM   2736  C   ASP A 356      20.473  15.562  -3.351  1.00 23.75           C  
ATOM   2737  O   ASP A 356      20.010  14.875  -4.260  1.00 24.39           O  
ATOM   2738  CB  ASP A 356      21.408  17.291  -4.941  1.00 24.05           C  
ATOM   2739  CG  ASP A 356      22.774  16.635  -5.065  1.00 25.22           C  
ATOM   2740  OD1 ASP A 356      23.521  17.045  -5.977  1.00 26.70           O  
ATOM   2741  OD2 ASP A 356      23.103  15.714  -4.283  1.00 22.28           O1-
ATOM   2742  N   ASN A 357      20.757  15.055  -2.155  1.00 23.10           N  
ATOM   2743  CA  ASN A 357      20.470  13.652  -1.856  1.00 23.08           C  
ATOM   2744  C   ASN A 357      19.776  13.519  -0.497  1.00 20.52           C  
ATOM   2745  O   ASN A 357      19.564  12.410   0.000  1.00 18.26           O  
ATOM   2746  CB  ASN A 357      21.743  12.800  -1.872  1.00 24.31           C  
ATOM   2747  CG  ASN A 357      22.688  13.126  -0.735  1.00 28.45           C  
ATOM   2748  ND2 ASN A 357      23.957  12.768  -0.910  1.00 29.01           N  
ATOM   2749  OD1 ASN A 357      22.288  13.674   0.296  1.00 27.20           O  
ATOM   2750  N   THR A 358      19.421  14.665   0.079  1.00 18.04           N  
ATOM   2751  CA  THR A 358      18.763  14.741   1.385  1.00 16.65           C  
ATOM   2752  C   THR A 358      17.337  15.292   1.255  1.00 15.04           C  
ATOM   2753  O   THR A 358      17.104  16.324   0.620  1.00 13.42           O  
ATOM   2754  CB  THR A 358      19.560  15.675   2.357  1.00 17.51           C  
ATOM   2755  CG2 THR A 358      18.896  15.745   3.722  1.00 14.18           C  
ATOM   2756  OG1 THR A 358      20.895  15.179   2.522  1.00 21.57           O  
ATOM   2757  N   LEU A 359      16.378  14.604   1.854  1.00 13.84           N  
ATOM   2758  CA  LEU A 359      15.003  15.074   1.796  1.00 13.78           C  
ATOM   2759  C   LEU A 359      14.536  15.347   3.216  1.00 14.97           C  
ATOM   2760  O   LEU A 359      14.118  14.436   3.936  1.00 15.54           O  
ATOM   2761  CB  LEU A 359      14.104  14.036   1.118  1.00 10.98           C  
ATOM   2762  CG  LEU A 359      14.414  13.750  -0.358  1.00 12.09           C  
ATOM   2763  CD1 LEU A 359      13.536  12.605  -0.860  1.00 11.34           C  
ATOM   2764  CD2 LEU A 359      14.179  15.004  -1.191  1.00  9.42           C  
ATOM   2765  N   PRO A 360      14.639  16.610   3.654  1.00 16.34           N  
ATOM   2766  CA  PRO A 360      14.215  16.991   5.007  1.00 16.31           C  
ATOM   2767  C   PRO A 360      12.699  17.124   5.129  1.00 15.98           C  
ATOM   2768  O   PRO A 360      12.066  17.894   4.407  1.00 15.19           O  
ATOM   2769  CB  PRO A 360      14.933  18.318   5.232  1.00 15.97           C  
ATOM   2770  CG  PRO A 360      14.962  18.906   3.863  1.00 17.83           C  
ATOM   2771  CD  PRO A 360      15.342  17.723   2.992  1.00 16.27           C  
ATOM   2772  N   VAL A 361      12.128  16.352   6.046  1.00 16.40           N  
ATOM   2773  CA  VAL A 361      10.696  16.373   6.299  1.00 17.49           C  
ATOM   2774  C   VAL A 361      10.402  17.374   7.421  1.00 19.38           C  
ATOM   2775  O   VAL A 361      11.052  17.360   8.460  1.00 19.90           O  
ATOM   2776  CB  VAL A 361      10.196  14.982   6.735  1.00 16.70           C  
ATOM   2777  CG1 VAL A 361       8.701  15.024   7.001  1.00 15.46           C  
ATOM   2778  CG2 VAL A 361      10.522  13.955   5.665  1.00 15.74           C  
ATOM   2779  N   ALA A 362       9.428  18.249   7.214  1.00 21.03           N  
ATOM   2780  CA  ALA A 362       9.098  19.219   8.244  1.00 24.26           C  
ATOM   2781  C   ALA A 362       7.596  19.444   8.385  1.00 25.73           C  
ATOM   2782  O   ALA A 362       6.833  19.305   7.424  1.00 25.36           O  
ATOM   2783  CB  ALA A 362       9.800  20.541   7.957  1.00 23.79           C  
ATOM   2784  N   LEU A 363       7.185  19.782   9.603  1.00 26.67           N  
ATOM   2785  CA  LEU A 363       5.790  20.059   9.910  1.00 27.41           C  
ATOM   2786  C   LEU A 363       5.677  21.571  10.093  1.00 26.87           C  
ATOM   2787  O   LEU A 363       6.271  22.131  11.005  1.00 28.51           O  
ATOM   2788  CB  LEU A 363       5.385  19.329  11.194  1.00 26.75           C  
ATOM   2789  CG  LEU A 363       3.939  19.509  11.656  1.00 29.17           C  
ATOM   2790  CD1 LEU A 363       2.985  19.059  10.553  1.00 27.76           C  
ATOM   2791  CD2 LEU A 363       3.703  18.705  12.933  1.00 27.80           C  
ATOM   2792  N   ASP A 364       4.936  22.232   9.214  1.00 26.87           N  
ATOM   2793  CA  ASP A 364       4.782  23.678   9.294  1.00 27.85           C  
ATOM   2794  C   ASP A 364       3.483  24.054   9.983  1.00 29.86           C  
ATOM   2795  O   ASP A 364       2.400  23.831   9.444  1.00 28.59           O  
ATOM   2796  CB  ASP A 364       4.807  24.284   7.895  1.00 29.13           C  
ATOM   2797  CG  ASP A 364       4.753  25.796   7.916  1.00 30.97           C  
ATOM   2798  OD1 ASP A 364       4.699  26.409   6.829  1.00 36.15           O  
ATOM   2799  OD2 ASP A 364       4.766  26.380   9.014  1.00 32.03           O1-
ATOM   2800  N   LEU A 365       3.600  24.654  11.164  1.00 32.12           N  
ATOM   2801  CA  LEU A 365       2.434  25.053  11.952  1.00 34.92           C  
ATOM   2802  C   LEU A 365       2.130  26.550  11.895  1.00 35.99           C  
ATOM   2803  O   LEU A 365       1.266  27.028  12.629  1.00 37.44           O  
ATOM   2804  CB  LEU A 365       2.653  24.658  13.415  1.00 34.04           C  
ATOM   2805  CG  LEU A 365       3.128  23.225  13.679  1.00 34.40           C  
ATOM   2806  CD1 LEU A 365       3.649  23.111  15.105  1.00 33.48           C  
ATOM   2807  CD2 LEU A 365       1.990  22.247  13.428  1.00 33.66           C  
ATOM   2808  N   THR A 366       2.819  27.279  11.017  1.00 37.01           N  
ATOM   2809  CA  THR A 366       2.654  28.734  10.917  1.00 36.81           C  
ATOM   2810  C   THR A 366       1.644  29.266   9.907  1.00 37.14           C  
ATOM   2811  O   THR A 366       1.283  30.445   9.956  1.00 36.73           O  
ATOM   2812  CB  THR A 366       3.994  29.425  10.588  1.00 36.88           C  
ATOM   2813  CG2 THR A 366       5.119  28.865  11.448  1.00 36.02           C  
ATOM   2814  OG1 THR A 366       4.307  29.214   9.206  1.00 37.71           O  
ATOM   2815  N   GLY A 367       1.195  28.419   8.988  1.00 37.15           N  
ATOM   2816  CA  GLY A 367       0.251  28.883   7.986  1.00 36.18           C  
ATOM   2817  C   GLY A 367      -1.181  28.428   8.174  1.00 35.39           C  
ATOM   2818  O   GLY A 367      -1.714  28.427   9.284  1.00 34.79           O  
ATOM   2819  N   THR A 368      -1.806  28.047   7.066  1.00 34.46           N  
ATOM   2820  CA  THR A 368      -3.183  27.580   7.074  1.00 34.82           C  
ATOM   2821  C   THR A 368      -3.336  26.522   5.987  1.00 33.73           C  
ATOM   2822  O   THR A 368      -3.004  26.769   4.828  1.00 34.11           O  
ATOM   2823  CB  THR A 368      -4.159  28.738   6.785  1.00 35.69           C  
ATOM   2824  CG2 THR A 368      -5.582  28.217   6.632  1.00 35.16           C  
ATOM   2825  OG1 THR A 368      -4.103  29.690   7.857  1.00 37.28           O  
ATOM   2826  N   PRO A 369      -3.839  25.327   6.344  1.00 32.07           N  
ATOM   2827  CA  PRO A 369      -4.277  24.878   7.672  1.00 29.85           C  
ATOM   2828  C   PRO A 369      -3.132  24.792   8.683  1.00 28.17           C  
ATOM   2829  O   PRO A 369      -1.977  25.084   8.359  1.00 26.76           O  
ATOM   2830  CB  PRO A 369      -4.870  23.497   7.395  1.00 30.58           C  
ATOM   2831  CG  PRO A 369      -5.218  23.540   5.950  1.00 32.74           C  
ATOM   2832  CD  PRO A 369      -4.062  24.267   5.351  1.00 30.36           C  
ATOM   2833  N   LEU A 370      -3.465  24.363   9.899  1.00 25.67           N  
ATOM   2834  CA  LEU A 370      -2.485  24.226  10.972  1.00 23.75           C  
ATOM   2835  C   LEU A 370      -1.404  23.197  10.665  1.00 22.16           C  
ATOM   2836  O   LEU A 370      -0.218  23.493  10.761  1.00 21.76           O  
ATOM   2837  CB  LEU A 370      -3.175  23.837  12.285  1.00 21.21           C  
ATOM   2838  CG  LEU A 370      -2.214  23.573  13.455  1.00 19.53           C  
ATOM   2839  CD1 LEU A 370      -1.422  24.836  13.767  1.00 17.37           C  
ATOM   2840  CD2 LEU A 370      -2.992  23.119  14.684  1.00 17.63           C  
ATOM   2841  N   PHE A 371      -1.819  21.986  10.311  1.00 21.69           N  
ATOM   2842  CA  PHE A 371      -0.873  20.918  10.010  1.00 22.39           C  
ATOM   2843  C   PHE A 371      -0.573  20.800   8.521  1.00 21.59           C  
ATOM   2844  O   PHE A 371      -1.385  20.295   7.743  1.00 21.93           O  
ATOM   2845  CB  PHE A 371      -1.406  19.583  10.531  1.00 24.09           C  
ATOM   2846  CG  PHE A 371      -1.617  19.560  12.015  1.00 26.98           C  
ATOM   2847  CD1 PHE A 371      -2.897  19.442  12.548  1.00 28.52           C  
ATOM   2848  CD2 PHE A 371      -0.534  19.671  12.884  1.00 28.99           C  
ATOM   2849  CE1 PHE A 371      -3.100  19.432  13.928  1.00 28.27           C  
ATOM   2850  CE2 PHE A 371      -0.722  19.663  14.266  1.00 29.95           C  
ATOM   2851  CZ  PHE A 371      -2.009  19.543  14.789  1.00 30.38           C  
ATOM   2852  N   VAL A 372       0.603  21.273   8.131  1.00 18.79           N  
ATOM   2853  CA  VAL A 372       1.018  21.221   6.743  1.00 17.46           C  
ATOM   2854  C   VAL A 372       2.369  20.521   6.700  1.00 19.61           C  
ATOM   2855  O   VAL A 372       3.318  20.941   7.373  1.00 20.29           O  
ATOM   2856  CB  VAL A 372       1.123  22.655   6.147  1.00 15.86           C  
ATOM   2857  CG1 VAL A 372       1.712  22.616   4.745  1.00 12.92           C  
ATOM   2858  CG2 VAL A 372      -0.261  23.302   6.116  1.00 11.10           C  
ATOM   2859  N   TRP A 373       2.451  19.432   5.939  1.00 18.71           N  
ATOM   2860  CA  TRP A 373       3.707  18.701   5.831  1.00 18.85           C  
ATOM   2861  C   TRP A 373       4.464  19.160   4.594  1.00 19.21           C  
ATOM   2862  O   TRP A 373       3.880  19.327   3.520  1.00 19.55           O  
ATOM   2863  CB  TRP A 373       3.463  17.186   5.780  1.00 18.38           C  
ATOM   2864  CG  TRP A 373       2.896  16.626   7.070  1.00 18.21           C  
ATOM   2865  CD1 TRP A 373       1.575  16.461   7.381  1.00 16.93           C  
ATOM   2866  CD2 TRP A 373       3.636  16.221   8.235  1.00 16.45           C  
ATOM   2867  CE2 TRP A 373       2.694  15.826   9.211  1.00 16.96           C  
ATOM   2868  CE3 TRP A 373       5.001  16.158   8.548  1.00 15.29           C  
ATOM   2869  NE1 TRP A 373       1.446  15.981   8.663  1.00 17.79           N  
ATOM   2870  CZ2 TRP A 373       3.074  15.372  10.485  1.00 15.44           C  
ATOM   2871  CZ3 TRP A 373       5.381  15.707   9.816  1.00 17.08           C  
ATOM   2872  CH2 TRP A 373       4.417  15.321  10.769  1.00 15.39           C  
ATOM   2873  N   LYS A 374       5.764  19.384   4.766  1.00 16.39           N  
ATOM   2874  CA  LYS A 374       6.622  19.835   3.686  1.00 15.30           C  
ATOM   2875  C   LYS A 374       7.871  18.977   3.581  1.00 15.80           C  
ATOM   2876  O   LYS A 374       8.344  18.414   4.571  1.00 14.68           O  
ATOM   2877  CB  LYS A 374       7.049  21.287   3.912  1.00 14.50           C  
ATOM   2878  CG  LYS A 374       5.903  22.260   3.956  1.00 15.27           C  
ATOM   2879  CD  LYS A 374       6.396  23.680   3.999  1.00 16.35           C  
ATOM   2880  CE  LYS A 374       5.234  24.656   3.912  1.00 21.27           C  
ATOM   2881  NZ  LYS A 374       5.702  26.075   3.951  1.00 23.88           N1+
ATOM   2882  N   VAL A 375       8.394  18.878   2.366  1.00 15.58           N  
ATOM   2883  CA  VAL A 375       9.605  18.124   2.115  1.00 15.15           C  
ATOM   2884  C   VAL A 375      10.501  19.057   1.323  1.00 17.69           C  
ATOM   2885  O   VAL A 375      10.137  19.532   0.238  1.00 17.87           O  
ATOM   2886  CB  VAL A 375       9.331  16.847   1.316  1.00 13.41           C  
ATOM   2887  CG1 VAL A 375      10.619  16.071   1.135  1.00 12.25           C  
ATOM   2888  CG2 VAL A 375       8.311  15.995   2.047  1.00 12.17           C  
ATOM   2889  N   ASN A 376      11.665  19.329   1.898  1.00 18.66           N  
ATOM   2890  CA  ASN A 376      12.644  20.230   1.322  1.00 19.87           C  
ATOM   2891  C   ASN A 376      12.015  21.596   1.080  1.00 18.90           C  
ATOM   2892  O   ASN A 376      12.183  22.195   0.024  1.00 19.23           O  
ATOM   2893  CB  ASN A 376      13.227  19.663   0.024  1.00 24.36           C  
ATOM   2894  CG  ASN A 376      14.641  20.153  -0.232  1.00 27.35           C  
ATOM   2895  ND2 ASN A 376      15.013  20.311  -1.500  1.00 31.58           N  
ATOM   2896  OD1 ASN A 376      15.396  20.369   0.715  1.00 24.85           O  
ATOM   2897  N   GLY A 377      11.271  22.065   2.077  1.00 19.08           N  
ATOM   2898  CA  GLY A 377      10.654  23.378   2.021  1.00 17.95           C  
ATOM   2899  C   GLY A 377       9.297  23.542   1.379  1.00 18.38           C  
ATOM   2900  O   GLY A 377       8.732  24.633   1.435  1.00 18.67           O  
ATOM   2901  N   SER A 378       8.750  22.476   0.801  1.00 19.76           N  
ATOM   2902  CA  SER A 378       7.468  22.582   0.111  1.00 19.13           C  
ATOM   2903  C   SER A 378       6.453  21.488   0.387  1.00 18.95           C  
ATOM   2904  O   SER A 378       6.803  20.314   0.528  1.00 20.87           O  
ATOM   2905  CB  SER A 378       7.720  22.645  -1.399  1.00 19.45           C  
ATOM   2906  OG  SER A 378       6.565  22.278  -2.132  1.00 23.12           O  
ATOM   2907  N   ASP A 379       5.190  21.881   0.480  1.00 16.33           N  
ATOM   2908  CA  ASP A 379       4.125  20.909   0.676  1.00 17.13           C  
ATOM   2909  C   ASP A 379       3.673  20.599  -0.745  1.00 17.45           C  
ATOM   2910  O   ASP A 379       3.297  21.501  -1.495  1.00 17.03           O  
ATOM   2911  CB  ASP A 379       2.974  21.496   1.509  1.00 15.28           C  
ATOM   2912  CG  ASP A 379       2.464  22.820   0.972  1.00 15.75           C  
ATOM   2913  OD1 ASP A 379       3.285  23.747   0.785  1.00 13.70           O  
ATOM   2914  OD2 ASP A 379       1.237  22.940   0.752  1.00 14.79           O1-
ATOM   2915  N   ILE A 380       3.742  19.333  -1.132  1.00 17.35           N  
ATOM   2916  CA  ILE A 380       3.370  18.961  -2.491  1.00 18.28           C  
ATOM   2917  C   ILE A 380       1.915  19.279  -2.811  1.00 18.75           C  
ATOM   2918  O   ILE A 380       1.043  19.193  -1.954  1.00 19.20           O  
ATOM   2919  CB  ILE A 380       3.618  17.458  -2.745  1.00 16.88           C  
ATOM   2920  CG1 ILE A 380       3.677  17.182  -4.249  1.00 14.71           C  
ATOM   2921  CG2 ILE A 380       2.511  16.631  -2.090  1.00 16.97           C  
ATOM   2922  CD1 ILE A 380       4.036  15.745  -4.592  1.00 12.43           C  
ATOM   2923  N   ASN A 381       1.668  19.670  -4.054  1.00 20.36           N  
ATOM   2924  CA  ASN A 381       0.319  19.968  -4.512  1.00 23.43           C  
ATOM   2925  C   ASN A 381       0.315  19.801  -6.024  1.00 22.13           C  
ATOM   2926  O   ASN A 381       0.759  20.685  -6.757  1.00 23.15           O  
ATOM   2927  CB  ASN A 381      -0.099  21.396  -4.138  1.00 24.11           C  
ATOM   2928  CG  ASN A 381      -1.604  21.619  -4.290  1.00 24.45           C  
ATOM   2929  ND2 ASN A 381      -2.277  21.873  -3.180  1.00 28.84           N  
ATOM   2930  OD1 ASN A 381      -2.147  21.552  -5.388  1.00 23.18           O  
ATOM   2931  N   VAL A 382      -0.181  18.656  -6.479  1.00 22.36           N  
ATOM   2932  CA  VAL A 382      -0.222  18.348  -7.903  1.00 21.56           C  
ATOM   2933  C   VAL A 382      -1.459  18.904  -8.572  1.00 20.93           C  
ATOM   2934  O   VAL A 382      -2.455  19.202  -7.917  1.00 22.52           O  
ATOM   2935  CB  VAL A 382      -0.196  16.831  -8.152  1.00 21.02           C  
ATOM   2936  CG1 VAL A 382       0.975  16.207  -7.418  1.00 18.20           C  
ATOM   2937  CG2 VAL A 382      -1.518  16.211  -7.712  1.00 19.97           C  
ATOM   2938  N   ASP A 383      -1.382  19.033  -9.889  1.00 19.91           N  
ATOM   2939  CA  ASP A 383      -2.488  19.543 -10.681  1.00 19.39           C  
ATOM   2940  C   ASP A 383      -3.177  18.375 -11.387  1.00 18.31           C  
ATOM   2941  O   ASP A 383      -2.592  17.728 -12.255  1.00 20.64           O  
ATOM   2942  CB  ASP A 383      -1.960  20.554 -11.704  1.00 18.99           C  
ATOM   2943  CG  ASP A 383      -3.050  21.119 -12.582  1.00 20.38           C  
ATOM   2944  OD1 ASP A 383      -2.756  22.054 -13.359  1.00 23.55           O  
ATOM   2945  OD2 ASP A 383      -4.197  20.627 -12.503  1.00 20.29           O1-
ATOM   2946  N   TRP A 384      -4.417  18.097 -11.002  1.00 17.48           N  
ATOM   2947  CA  TRP A 384      -5.164  17.008 -11.613  1.00 15.83           C  
ATOM   2948  C   TRP A 384      -5.380  17.265 -13.111  1.00 17.74           C  
ATOM   2949  O   TRP A 384      -5.474  16.320 -13.897  1.00 16.84           O  
ATOM   2950  CB  TRP A 384      -6.525  16.833 -10.928  1.00 12.72           C  
ATOM   2951  CG  TRP A 384      -6.476  16.240  -9.544  1.00 14.05           C  
ATOM   2952  CD1 TRP A 384      -5.596  15.302  -9.085  1.00 14.35           C  
ATOM   2953  CD2 TRP A 384      -7.411  16.467  -8.477  1.00 14.17           C  
ATOM   2954  CE2 TRP A 384      -7.036  15.626  -7.406  1.00 15.84           C  
ATOM   2955  CE3 TRP A 384      -8.532  17.297  -8.324  1.00 16.58           C  
ATOM   2956  NE1 TRP A 384      -5.926  14.927  -7.804  1.00 16.09           N  
ATOM   2957  CZ2 TRP A 384      -7.745  15.588  -6.190  1.00 16.24           C  
ATOM   2958  CZ3 TRP A 384      -9.242  17.261  -7.107  1.00 17.95           C  
ATOM   2959  CH2 TRP A 384      -8.840  16.410  -6.061  1.00 16.30           C  
ATOM   2960  N   GLY A 385      -5.451  18.542 -13.492  1.00 17.07           N  
ATOM   2961  CA  GLY A 385      -5.679  18.908 -14.881  1.00 17.56           C  
ATOM   2962  C   GLY A 385      -4.459  18.960 -15.790  1.00 19.58           C  
ATOM   2963  O   GLY A 385      -4.593  19.085 -17.009  1.00 19.76           O  
ATOM   2964  N   LYS A 386      -3.266  18.885 -15.211  1.00 19.73           N  
ATOM   2965  CA  LYS A 386      -2.040  18.903 -16.006  1.00 20.31           C  
ATOM   2966  C   LYS A 386      -0.944  18.143 -15.269  1.00 21.05           C  
ATOM   2967  O   LYS A 386      -0.058  18.741 -14.655  1.00 21.58           O  
ATOM   2968  CB  LYS A 386      -1.575  20.341 -16.280  1.00 17.52           C  
ATOM   2969  CG  LYS A 386      -0.390  20.436 -17.245  1.00 16.56           C  
ATOM   2970  CD  LYS A 386       0.067  21.880 -17.405  1.00 19.03           C  
ATOM   2971  CE  LYS A 386       1.281  22.030 -18.322  1.00 18.50           C  
ATOM   2972  NZ  LYS A 386       0.921  22.082 -19.761  1.00 20.01           N1+
ATOM   2973  N   PRO A 387      -0.997  16.805 -15.315  1.00 20.91           N  
ATOM   2974  CA  PRO A 387       0.013  15.988 -14.639  1.00 20.41           C  
ATOM   2975  C   PRO A 387       1.405  16.217 -15.210  1.00 20.69           C  
ATOM   2976  O   PRO A 387       1.551  16.813 -16.273  1.00 20.52           O  
ATOM   2977  CB  PRO A 387      -0.492  14.562 -14.853  1.00 19.63           C  
ATOM   2978  CG  PRO A 387      -1.278  14.651 -16.114  1.00 21.33           C  
ATOM   2979  CD  PRO A 387      -2.000  15.966 -15.995  1.00 21.19           C  
ATOM   2980  N   ILE A 388       2.426  15.751 -14.496  1.00 21.56           N  
ATOM   2981  CA  ILE A 388       3.804  15.915 -14.939  1.00 21.06           C  
ATOM   2982  C   ILE A 388       4.032  15.301 -16.317  1.00 21.05           C  
ATOM   2983  O   ILE A 388       4.772  15.849 -17.138  1.00 21.88           O  
ATOM   2984  CB  ILE A 388       4.793  15.308 -13.904  1.00 21.59           C  
ATOM   2985  CG1 ILE A 388       5.185  16.374 -12.876  1.00 23.07           C  
ATOM   2986  CG2 ILE A 388       6.074  14.826 -14.596  1.00 21.72           C  
ATOM   2987  CD1 ILE A 388       4.055  17.262 -12.416  1.00 22.20           C  
ATOM   2988  N   ILE A 389       3.394  14.170 -16.580  1.00 19.51           N  
ATOM   2989  CA  ILE A 389       3.555  13.523 -17.874  1.00 19.80           C  
ATOM   2990  C   ILE A 389       3.151  14.423 -19.041  1.00 20.00           C  
ATOM   2991  O   ILE A 389       3.656  14.262 -20.147  1.00 18.44           O  
ATOM   2992  CB  ILE A 389       2.766  12.197 -17.927  1.00 18.08           C  
ATOM   2993  CG1 ILE A 389       3.540  11.131 -17.147  1.00 17.39           C  
ATOM   2994  CG2 ILE A 389       2.518  11.769 -19.370  1.00 16.70           C  
ATOM   2995  CD1 ILE A 389       4.985  10.962 -17.604  1.00 13.01           C  
ATOM   2996  N   ASP A 390       2.251  15.372 -18.804  1.00 20.27           N  
ATOM   2997  CA  ASP A 390       1.852  16.267 -19.881  1.00 20.45           C  
ATOM   2998  C   ASP A 390       3.002  17.204 -20.230  1.00 20.51           C  
ATOM   2999  O   ASP A 390       3.146  17.615 -21.379  1.00 22.14           O  
ATOM   3000  CB  ASP A 390       0.631  17.095 -19.495  1.00 20.67           C  
ATOM   3001  CG  ASP A 390       0.110  17.918 -20.658  1.00 22.31           C  
ATOM   3002  OD1 ASP A 390       0.176  19.168 -20.611  1.00 21.11           O  
ATOM   3003  OD2 ASP A 390      -0.361  17.302 -21.633  1.00 24.98           O1-
ATOM   3004  N   TYR A 391       3.811  17.550 -19.234  1.00 21.02           N  
ATOM   3005  CA  TYR A 391       4.960  18.421 -19.453  1.00 20.79           C  
ATOM   3006  C   TYR A 391       5.970  17.662 -20.298  1.00 20.12           C  
ATOM   3007  O   TYR A 391       6.582  18.216 -21.210  1.00 19.48           O  
ATOM   3008  CB  TYR A 391       5.618  18.813 -18.125  1.00 21.51           C  
ATOM   3009  CG  TYR A 391       4.797  19.744 -17.254  1.00 24.92           C  
ATOM   3010  CD1 TYR A 391       3.738  19.263 -16.482  1.00 22.70           C  
ATOM   3011  CD2 TYR A 391       5.087  21.112 -17.198  1.00 25.42           C  
ATOM   3012  CE1 TYR A 391       2.991  20.118 -15.676  1.00 24.69           C  
ATOM   3013  CE2 TYR A 391       4.343  21.976 -16.393  1.00 25.74           C  
ATOM   3014  CZ  TYR A 391       3.298  21.474 -15.635  1.00 26.00           C  
ATOM   3015  OH  TYR A 391       2.556  22.327 -14.842  1.00 26.30           O  
ATOM   3016  N   ILE A 392       6.139  16.384 -19.976  1.00 20.59           N  
ATOM   3017  CA  ILE A 392       7.066  15.517 -20.690  1.00 20.29           C  
ATOM   3018  C   ILE A 392       6.691  15.409 -22.164  1.00 21.62           C  
ATOM   3019  O   ILE A 392       7.549  15.508 -23.038  1.00 22.63           O  
ATOM   3020  CB  ILE A 392       7.080  14.092 -20.074  1.00 20.05           C  
ATOM   3021  CG1 ILE A 392       7.840  14.102 -18.744  1.00 19.87           C  
ATOM   3022  CG2 ILE A 392       7.726  13.107 -21.033  1.00 19.57           C  
ATOM   3023  CD1 ILE A 392       9.299  14.526 -18.871  1.00 18.43           C  
ATOM   3024  N   LEU A 393       5.403  15.225 -22.429  1.00 20.16           N  
ATOM   3025  CA  LEU A 393       4.912  15.073 -23.788  1.00 22.08           C  
ATOM   3026  C   LEU A 393       4.873  16.364 -24.610  1.00 23.75           C  
ATOM   3027  O   LEU A 393       4.731  16.316 -25.834  1.00 23.66           O  
ATOM   3028  CB  LEU A 393       3.522  14.419 -23.758  1.00 19.35           C  
ATOM   3029  CG  LEU A 393       3.518  12.984 -23.214  1.00 21.10           C  
ATOM   3030  CD1 LEU A 393       2.093  12.432 -23.132  1.00 19.40           C  
ATOM   3031  CD2 LEU A 393       4.379  12.111 -24.119  1.00 20.42           C  
ATOM   3032  N   THR A 394       5.002  17.512 -23.950  1.00 23.46           N  
ATOM   3033  CA  THR A 394       4.971  18.786 -24.663  1.00 23.70           C  
ATOM   3034  C   THR A 394       6.282  19.565 -24.590  1.00 24.48           C  
ATOM   3035  O   THR A 394       6.305  20.763 -24.866  1.00 24.65           O  
ATOM   3036  CB  THR A 394       3.865  19.686 -24.124  1.00 23.80           C  
ATOM   3037  CG2 THR A 394       2.495  19.068 -24.391  1.00 24.46           C  
ATOM   3038  OG1 THR A 394       4.057  19.870 -22.713  1.00 23.46           O  
ATOM   3039  N   GLY A 395       7.368  18.889 -24.224  1.00 24.00           N  
ATOM   3040  CA  GLY A 395       8.650  19.559 -24.121  1.00 25.04           C  
ATOM   3041  C   GLY A 395       8.569  20.789 -23.232  1.00 26.99           C  
ATOM   3042  O   GLY A 395       9.068  21.859 -23.588  1.00 28.17           O  
ATOM   3043  N   ASN A 396       7.937  20.634 -22.071  1.00 26.22           N  
ATOM   3044  CA  ASN A 396       7.774  21.726 -21.116  1.00 25.44           C  
ATOM   3045  C   ASN A 396       8.550  21.430 -19.832  1.00 24.08           C  
ATOM   3046  O   ASN A 396       8.260  20.451 -19.145  1.00 23.47           O  
ATOM   3047  CB  ASN A 396       6.299  21.878 -20.775  1.00 29.18           C  
ATOM   3048  CG  ASN A 396       5.999  23.168 -20.063  1.00 33.10           C  
ATOM   3049  ND2 ASN A 396       4.857  23.752 -20.408  1.00 37.18           N  
ATOM   3050  OD1 ASN A 396       6.771  23.623 -19.218  1.00 32.91           O  
ATOM   3051  N   THR A 397       9.532  22.265 -19.504  1.00 21.63           N  
ATOM   3052  CA  THR A 397      10.313  22.040 -18.290  1.00 20.82           C  
ATOM   3053  C   THR A 397       9.981  23.054 -17.205  1.00 21.37           C  
ATOM   3054  O   THR A 397      10.743  23.218 -16.255  1.00 21.97           O  
ATOM   3055  CB  THR A 397      11.837  22.108 -18.549  1.00 20.39           C  
ATOM   3056  CG2 THR A 397      12.287  20.975 -19.461  1.00 14.60           C  
ATOM   3057  OG1 THR A 397      12.165  23.374 -19.134  1.00 21.31           O  
ATOM   3058  N   SER A 398       8.855  23.746 -17.351  1.00 21.75           N  
ATOM   3059  CA  SER A 398       8.447  24.722 -16.346  1.00 22.27           C  
ATOM   3060  C   SER A 398       7.581  24.056 -15.280  1.00 21.51           C  
ATOM   3061  O   SER A 398       6.417  24.407 -15.099  1.00 21.56           O  
ATOM   3062  CB  SER A 398       7.677  25.876 -16.992  1.00 24.25           C  
ATOM   3063  OG  SER A 398       8.550  26.728 -17.713  1.00 28.72           O  
ATOM   3064  N   TYR A 399       8.158  23.090 -14.575  1.00 20.73           N  
ATOM   3065  CA  TYR A 399       7.433  22.379 -13.535  1.00 20.43           C  
ATOM   3066  C   TYR A 399       7.179  23.299 -12.349  1.00 20.44           C  
ATOM   3067  O   TYR A 399       8.108  23.910 -11.812  1.00 19.97           O  
ATOM   3068  CB  TYR A 399       8.240  21.181 -13.034  1.00 20.47           C  
ATOM   3069  CG  TYR A 399       8.907  20.364 -14.103  1.00 20.77           C  
ATOM   3070  CD1 TYR A 399      10.295  20.306 -14.185  1.00 21.23           C  
ATOM   3071  CD2 TYR A 399       8.158  19.609 -15.005  1.00 21.74           C  
ATOM   3072  CE1 TYR A 399      10.926  19.511 -15.137  1.00 22.04           C  
ATOM   3073  CE2 TYR A 399       8.779  18.809 -15.964  1.00 20.70           C  
ATOM   3074  CZ  TYR A 399      10.162  18.765 -16.024  1.00 21.55           C  
ATOM   3075  OH  TYR A 399      10.788  17.988 -16.970  1.00 21.21           O  
ATOM   3076  N   PRO A 400       5.915  23.417 -11.923  1.00 20.19           N  
ATOM   3077  CA  PRO A 400       5.676  24.296 -10.774  1.00 19.96           C  
ATOM   3078  C   PRO A 400       6.353  23.736  -9.522  1.00 19.92           C  
ATOM   3079  O   PRO A 400       6.456  22.515  -9.352  1.00 19.36           O  
ATOM   3080  CB  PRO A 400       4.145  24.341 -10.672  1.00 19.31           C  
ATOM   3081  CG  PRO A 400       3.678  23.124 -11.433  1.00 17.78           C  
ATOM   3082  CD  PRO A 400       4.653  22.993 -12.556  1.00 19.90           C  
ATOM   3083  N   VAL A 401       6.835  24.635  -8.665  1.00 19.47           N  
ATOM   3084  CA  VAL A 401       7.521  24.257  -7.425  1.00 17.99           C  
ATOM   3085  C   VAL A 401       6.690  23.286  -6.572  1.00 16.10           C  
ATOM   3086  O   VAL A 401       7.243  22.411  -5.903  1.00 14.15           O  
ATOM   3087  CB  VAL A 401       7.873  25.527  -6.579  1.00 18.67           C  
ATOM   3088  CG1 VAL A 401       8.446  25.127  -5.226  1.00 16.81           C  
ATOM   3089  CG2 VAL A 401       8.874  26.401  -7.337  1.00 17.14           C  
ATOM   3090  N   SER A 402       5.369  23.445  -6.610  1.00 15.33           N  
ATOM   3091  CA  SER A 402       4.451  22.595  -5.848  1.00 19.02           C  
ATOM   3092  C   SER A 402       4.539  21.099  -6.135  1.00 18.64           C  
ATOM   3093  O   SER A 402       4.207  20.284  -5.269  1.00 17.51           O  
ATOM   3094  CB  SER A 402       3.007  23.036  -6.072  1.00 19.00           C  
ATOM   3095  OG  SER A 402       2.628  23.986  -5.097  1.00 27.17           O  
ATOM   3096  N   ASP A 403       4.980  20.744  -7.340  1.00 17.06           N  
ATOM   3097  CA  ASP A 403       5.097  19.344  -7.738  1.00 17.58           C  
ATOM   3098  C   ASP A 403       6.288  18.626  -7.121  1.00 17.61           C  
ATOM   3099  O   ASP A 403       6.459  17.424  -7.319  1.00 16.92           O  
ATOM   3100  CB  ASP A 403       5.167  19.235  -9.265  1.00 18.86           C  
ATOM   3101  CG  ASP A 403       3.832  19.491  -9.922  1.00 18.73           C  
ATOM   3102  OD1 ASP A 403       2.927  18.639  -9.778  1.00 21.02           O  
ATOM   3103  OD2 ASP A 403       3.681  20.543 -10.571  1.00 17.82           O1-
ATOM   3104  N   ASN A 404       7.112  19.364  -6.382  1.00 17.38           N  
ATOM   3105  CA  ASN A 404       8.271  18.778  -5.723  1.00 17.06           C  
ATOM   3106  C   ASN A 404       9.013  17.806  -6.649  1.00 17.90           C  
ATOM   3107  O   ASN A 404       9.243  16.639  -6.300  1.00 14.95           O  
ATOM   3108  CB  ASN A 404       7.818  18.055  -4.453  1.00 16.92           C  
ATOM   3109  CG  ASN A 404       7.289  19.008  -3.392  1.00 19.61           C  
ATOM   3110  ND2 ASN A 404       7.210  18.528  -2.146  1.00 17.08           N  
ATOM   3111  OD1 ASN A 404       6.946  20.158  -3.685  1.00 20.68           O  
ATOM   3112  N   ILE A 405       9.388  18.297  -7.829  1.00 17.59           N  
ATOM   3113  CA  ILE A 405      10.105  17.483  -8.805  1.00 18.02           C  
ATOM   3114  C   ILE A 405      11.573  17.290  -8.430  1.00 18.47           C  
ATOM   3115  O   ILE A 405      12.335  18.252  -8.352  1.00 19.49           O  
ATOM   3116  CB  ILE A 405      10.050  18.121 -10.228  1.00 17.45           C  
ATOM   3117  CG1 ILE A 405       8.631  18.037 -10.794  1.00 17.46           C  
ATOM   3118  CG2 ILE A 405      11.042  17.423 -11.161  1.00 16.15           C  
ATOM   3119  CD1 ILE A 405       8.137  16.618 -11.023  1.00 17.07           C  
ATOM   3120  N   VAL A 406      11.958  16.042  -8.194  1.00 18.31           N  
ATOM   3121  CA  VAL A 406      13.343  15.701  -7.871  1.00 18.40           C  
ATOM   3122  C   VAL A 406      13.867  14.946  -9.099  1.00 18.92           C  
ATOM   3123  O   VAL A 406      13.655  13.738  -9.235  1.00 17.65           O  
ATOM   3124  CB  VAL A 406      13.415  14.787  -6.624  1.00 18.36           C  
ATOM   3125  CG1 VAL A 406      14.854  14.408  -6.330  1.00 18.80           C  
ATOM   3126  CG2 VAL A 406      12.795  15.496  -5.425  1.00 17.89           C  
ATOM   3127  N   GLN A 407      14.538  15.659 -10.000  1.00 18.17           N  
ATOM   3128  CA  GLN A 407      15.031  15.035 -11.218  1.00 19.55           C  
ATOM   3129  C   GLN A 407      16.290  14.195 -11.063  1.00 20.74           C  
ATOM   3130  O   GLN A 407      17.321  14.670 -10.581  1.00 20.93           O  
ATOM   3131  CB  GLN A 407      15.261  16.086 -12.306  1.00 19.54           C  
ATOM   3132  CG  GLN A 407      15.399  15.477 -13.706  1.00 19.93           C  
ATOM   3133  CD  GLN A 407      15.583  16.516 -14.802  1.00 20.08           C  
ATOM   3134  NE2 GLN A 407      16.626  16.346 -15.599  1.00 21.65           N  
ATOM   3135  OE1 GLN A 407      14.794  17.450 -14.936  1.00 19.78           O  
ATOM   3136  N   VAL A 408      16.193  12.939 -11.490  1.00 21.53           N  
ATOM   3137  CA  VAL A 408      17.314  12.005 -11.430  1.00 21.35           C  
ATOM   3138  C   VAL A 408      17.669  11.561 -12.853  1.00 22.06           C  
ATOM   3139  O   VAL A 408      16.969  10.735 -13.442  1.00 21.84           O  
ATOM   3140  CB  VAL A 408      16.954  10.763 -10.590  1.00 18.55           C  
ATOM   3141  CG1 VAL A 408      18.173   9.901 -10.395  1.00 15.40           C  
ATOM   3142  CG2 VAL A 408      16.395  11.190  -9.247  1.00 18.73           C  
ATOM   3143  N   ASP A 409      18.751  12.114 -13.401  1.00 22.60           N  
ATOM   3144  CA  ASP A 409      19.178  11.773 -14.756  1.00 23.55           C  
ATOM   3145  C   ASP A 409      20.024  10.504 -14.847  1.00 23.42           C  
ATOM   3146  O   ASP A 409      20.130   9.914 -15.923  1.00 22.42           O  
ATOM   3147  CB  ASP A 409      19.963  12.930 -15.386  1.00 24.32           C  
ATOM   3148  CG  ASP A 409      19.102  14.149 -15.661  1.00 27.19           C  
ATOM   3149  OD1 ASP A 409      18.044  14.011 -16.309  1.00 30.32           O  
ATOM   3150  OD2 ASP A 409      19.490  15.256 -15.241  1.00 29.44           O1-
ATOM   3151  N   ALA A 410      20.625  10.087 -13.732  1.00 23.12           N  
ATOM   3152  CA  ALA A 410      21.476   8.889 -13.717  1.00 23.13           C  
ATOM   3153  C   ALA A 410      20.833   7.714 -14.444  1.00 23.59           C  
ATOM   3154  O   ALA A 410      19.664   7.388 -14.214  1.00 22.78           O  
ATOM   3155  CB  ALA A 410      21.802   8.490 -12.289  1.00 21.25           C  
ATOM   3156  N   VAL A 411      21.618   7.074 -15.305  1.00 24.02           N  
ATOM   3157  CA  VAL A 411      21.161   5.938 -16.101  1.00 23.87           C  
ATOM   3158  C   VAL A 411      21.493   4.578 -15.487  1.00 24.29           C  
ATOM   3159  O   VAL A 411      22.647   4.164 -15.447  1.00 24.06           O  
ATOM   3160  CB  VAL A 411      21.768   5.991 -17.530  1.00 22.86           C  
ATOM   3161  CG1 VAL A 411      21.369   4.759 -18.316  1.00 21.98           C  
ATOM   3162  CG2 VAL A 411      21.309   7.258 -18.249  1.00 20.24           C  
ATOM   3163  N   ASP A 412      20.458   3.888 -15.019  1.00 27.16           N  
ATOM   3164  CA  ASP A 412      20.581   2.559 -14.424  1.00 28.01           C  
ATOM   3165  C   ASP A 412      21.630   2.475 -13.322  1.00 28.36           C  
ATOM   3166  O   ASP A 412      22.346   1.478 -13.203  1.00 29.05           O  
ATOM   3167  CB  ASP A 412      20.893   1.527 -15.513  1.00 28.99           C  
ATOM   3168  CG  ASP A 412      20.747   0.096 -15.021  1.00 29.96           C  
ATOM   3169  OD1 ASP A 412      21.441  -0.790 -15.559  1.00 30.99           O  
ATOM   3170  OD2 ASP A 412      19.932  -0.146 -14.106  1.00 28.51           O1-
ATOM   3171  N   GLN A 413      21.709   3.521 -12.509  1.00 30.80           N  
ATOM   3172  CA  GLN A 413      22.668   3.569 -11.407  1.00 31.31           C  
ATOM   3173  C   GLN A 413      21.983   3.670 -10.044  1.00 29.71           C  
ATOM   3174  O   GLN A 413      20.828   4.088  -9.949  1.00 29.26           O  
ATOM   3175  CB  GLN A 413      23.602   4.765 -11.578  1.00 34.04           C  
ATOM   3176  CG  GLN A 413      24.582   4.640 -12.719  1.00 39.88           C  
ATOM   3177  CD  GLN A 413      25.704   5.653 -12.609  1.00 45.15           C  
ATOM   3178  NE2 GLN A 413      26.910   5.167 -12.314  1.00 46.99           N  
ATOM   3179  OE1 GLN A 413      25.492   6.861 -12.771  1.00 46.23           O  
ATOM   3180  N   TRP A 414      22.696   3.284  -8.989  1.00 28.50           N  
ATOM   3181  CA  TRP A 414      22.145   3.370  -7.639  1.00 26.86           C  
ATOM   3182  C   TRP A 414      22.142   4.820  -7.176  1.00 25.07           C  
ATOM   3183  O   TRP A 414      23.141   5.525  -7.325  1.00 23.86           O  
ATOM   3184  CB  TRP A 414      22.974   2.558  -6.641  1.00 25.98           C  
ATOM   3185  CG  TRP A 414      22.844   1.079  -6.764  1.00 25.63           C  
ATOM   3186  CD1 TRP A 414      23.768   0.216  -7.271  1.00 24.57           C  
ATOM   3187  CD2 TRP A 414      21.729   0.280  -6.348  1.00 26.14           C  
ATOM   3188  CE2 TRP A 414      22.052  -1.066  -6.633  1.00 25.53           C  
ATOM   3189  CE3 TRP A 414      20.488   0.570  -5.761  1.00 26.18           C  
ATOM   3190  NE1 TRP A 414      23.302  -1.076  -7.194  1.00 26.16           N  
ATOM   3191  CZ2 TRP A 414      21.177  -2.125  -6.351  1.00 24.33           C  
ATOM   3192  CZ3 TRP A 414      19.616  -0.487  -5.480  1.00 24.96           C  
ATOM   3193  CH2 TRP A 414      19.969  -1.816  -5.777  1.00 23.02           C  
ATOM   3194  N   THR A 415      21.014   5.263  -6.629  1.00 23.06           N  
ATOM   3195  CA  THR A 415      20.907   6.618  -6.108  1.00 22.66           C  
ATOM   3196  C   THR A 415      20.606   6.536  -4.614  1.00 21.63           C  
ATOM   3197  O   THR A 415      19.811   5.699  -4.171  1.00 22.25           O  
ATOM   3198  CB  THR A 415      19.813   7.420  -6.820  1.00 22.37           C  
ATOM   3199  CG2 THR A 415      20.234   7.716  -8.251  1.00 20.83           C  
ATOM   3200  OG1 THR A 415      18.586   6.682  -6.804  1.00 24.52           O  
ATOM   3201  N   TYR A 416      21.256   7.395  -3.837  1.00 18.30           N  
ATOM   3202  CA  TYR A 416      21.076   7.375  -2.398  1.00 17.86           C  
ATOM   3203  C   TYR A 416      20.267   8.549  -1.885  1.00 18.04           C  
ATOM   3204  O   TYR A 416      20.465   9.683  -2.318  1.00 20.24           O  
ATOM   3205  CB  TYR A 416      22.440   7.347  -1.710  1.00 18.05           C  
ATOM   3206  CG  TYR A 416      23.332   6.236  -2.206  1.00 17.91           C  
ATOM   3207  CD1 TYR A 416      24.014   6.350  -3.423  1.00 18.27           C  
ATOM   3208  CD2 TYR A 416      23.459   5.047  -1.487  1.00 19.45           C  
ATOM   3209  CE1 TYR A 416      24.804   5.301  -3.914  1.00 17.36           C  
ATOM   3210  CE2 TYR A 416      24.245   3.990  -1.967  1.00 21.28           C  
ATOM   3211  CZ  TYR A 416      24.914   4.128  -3.181  1.00 20.98           C  
ATOM   3212  OH  TYR A 416      25.700   3.096  -3.645  1.00 23.70           O  
ATOM   3213  N   TRP A 417      19.344   8.273  -0.969  1.00 16.36           N  
ATOM   3214  CA  TRP A 417      18.528   9.332  -0.401  1.00 17.45           C  
ATOM   3215  C   TRP A 417      18.443   9.239   1.117  1.00 16.25           C  
ATOM   3216  O   TRP A 417      18.102   8.200   1.686  1.00 16.03           O  
ATOM   3217  CB  TRP A 417      17.127   9.320  -1.016  1.00 17.79           C  
ATOM   3218  CG  TRP A 417      17.183   9.348  -2.490  1.00 20.44           C  
ATOM   3219  CD1 TRP A 417      17.232   8.271  -3.327  1.00 20.43           C  
ATOM   3220  CD2 TRP A 417      17.337  10.508  -3.318  1.00 22.67           C  
ATOM   3221  CE2 TRP A 417      17.483  10.054  -4.648  1.00 21.69           C  
ATOM   3222  CE3 TRP A 417      17.374  11.888  -3.064  1.00 23.34           C  
ATOM   3223  NE1 TRP A 417      17.415   8.686  -4.623  1.00 22.72           N  
ATOM   3224  CZ2 TRP A 417      17.662  10.932  -5.725  1.00 22.85           C  
ATOM   3225  CZ3 TRP A 417      17.554  12.763  -4.137  1.00 22.49           C  
ATOM   3226  CH2 TRP A 417      17.696  12.279  -5.450  1.00 23.74           C  
ATOM   3227  N   LEU A 418      18.789  10.343   1.764  1.00 15.47           N  
ATOM   3228  CA  LEU A 418      18.749  10.438   3.211  1.00 14.55           C  
ATOM   3229  C   LEU A 418      17.516  11.256   3.553  1.00 14.23           C  
ATOM   3230  O   LEU A 418      17.424  12.434   3.195  1.00 15.68           O  
ATOM   3231  CB  LEU A 418      19.995  11.154   3.733  1.00 14.82           C  
ATOM   3232  CG  LEU A 418      20.013  11.466   5.237  1.00 15.90           C  
ATOM   3233  CD1 LEU A 418      20.088  10.169   6.033  1.00 14.32           C  
ATOM   3234  CD2 LEU A 418      21.196  12.352   5.564  1.00 13.22           C  
ATOM   3235  N   ILE A 419      16.549  10.631   4.212  1.00 13.10           N  
ATOM   3236  CA  ILE A 419      15.350  11.358   4.601  1.00 12.36           C  
ATOM   3237  C   ILE A 419      15.493  11.712   6.079  1.00 12.74           C  
ATOM   3238  O   ILE A 419      15.726  10.837   6.918  1.00 14.75           O  
ATOM   3239  CB  ILE A 419      14.064  10.523   4.381  1.00  9.60           C  
ATOM   3240  CG1 ILE A 419      13.915  10.150   2.895  1.00  8.64           C  
ATOM   3241  CG2 ILE A 419      12.849  11.327   4.824  1.00  7.90           C  
ATOM   3242  CD1 ILE A 419      14.577   8.853   2.501  1.00  1.00           C  
ATOM   3243  N   GLU A 420      15.385  12.999   6.387  1.00 13.28           N  
ATOM   3244  CA  GLU A 420      15.510  13.472   7.763  1.00 12.70           C  
ATOM   3245  C   GLU A 420      14.122  13.823   8.265  1.00 12.47           C  
ATOM   3246  O   GLU A 420      13.404  14.589   7.624  1.00 13.03           O  
ATOM   3247  CB  GLU A 420      16.412  14.708   7.821  1.00 12.63           C  
ATOM   3248  CG  GLU A 420      17.787  14.493   7.210  1.00 11.61           C  
ATOM   3249  CD  GLU A 420      18.637  15.757   7.210  1.00 11.98           C  
ATOM   3250  OE1 GLU A 420      18.133  16.812   6.773  1.00  9.20           O  
ATOM   3251  OE2 GLU A 420      19.810  15.694   7.635  1.00 10.83           O1-
ATOM   3252  N   ASN A 421      13.758  13.285   9.424  1.00 13.89           N  
ATOM   3253  CA  ASN A 421      12.432  13.515   9.987  1.00 13.95           C  
ATOM   3254  C   ASN A 421      12.271  14.671  10.981  1.00 14.47           C  
ATOM   3255  O   ASN A 421      12.168  14.459  12.191  1.00 14.02           O  
ATOM   3256  CB  ASN A 421      11.932  12.214  10.618  1.00 12.70           C  
ATOM   3257  CG  ASN A 421      10.459  12.261  10.964  1.00 13.29           C  
ATOM   3258  ND2 ASN A 421       9.987  11.229  11.658  1.00 13.56           N  
ATOM   3259  OD1 ASN A 421       9.749  13.207  10.606  1.00  9.59           O  
ATOM   3260  N   ASP A 422      12.244  15.891  10.460  1.00 15.97           N  
ATOM   3261  CA  ASP A 422      12.043  17.080  11.287  1.00 19.31           C  
ATOM   3262  C   ASP A 422      12.857  17.033  12.591  1.00 22.56           C  
ATOM   3263  O   ASP A 422      12.306  17.182  13.687  1.00 20.91           O  
ATOM   3264  CB  ASP A 422      10.554  17.196  11.622  1.00 17.88           C  
ATOM   3265  CG  ASP A 422      10.089  18.628  11.757  1.00 19.37           C  
ATOM   3266  OD1 ASP A 422      10.939  19.528  11.942  1.00 19.00           O  
ATOM   3267  OD2 ASP A 422       8.859  18.848  11.690  1.00 19.88           O1-
ATOM   3268  N   PRO A 423      14.180  16.834  12.488  1.00 25.21           N  
ATOM   3269  CA  PRO A 423      15.044  16.767  13.673  1.00 26.71           C  
ATOM   3270  C   PRO A 423      15.015  18.030  14.540  1.00 27.89           C  
ATOM   3271  O   PRO A 423      15.271  17.965  15.741  1.00 28.16           O  
ATOM   3272  CB  PRO A 423      16.429  16.521  13.078  1.00 27.20           C  
ATOM   3273  CG  PRO A 423      16.139  15.862  11.767  1.00 28.82           C  
ATOM   3274  CD  PRO A 423      14.965  16.638  11.257  1.00 25.85           C  
ATOM   3275  N   GLU A 424      14.687  19.165  13.926  1.00 28.80           N  
ATOM   3276  CA  GLU A 424      14.653  20.457  14.615  1.00 29.94           C  
ATOM   3277  C   GLU A 424      13.282  20.983  15.060  1.00 28.05           C  
ATOM   3278  O   GLU A 424      13.205  21.962  15.800  1.00 28.04           O  
ATOM   3279  CB  GLU A 424      15.308  21.518  13.724  1.00 33.71           C  
ATOM   3280  CG  GLU A 424      16.661  21.107  13.169  1.00 39.74           C  
ATOM   3281  CD  GLU A 424      17.634  20.714  14.262  1.00 42.45           C  
ATOM   3282  OE1 GLU A 424      17.932  21.574  15.122  1.00 42.98           O  
ATOM   3283  OE2 GLU A 424      18.094  19.548  14.260  1.00 43.54           O1-
ATOM   3284  N   GLY A 425      12.203  20.354  14.613  1.00 25.58           N  
ATOM   3285  CA  GLY A 425      10.885  20.835  14.989  1.00 24.59           C  
ATOM   3286  C   GLY A 425      10.434  20.508  16.405  1.00 23.67           C  
ATOM   3287  O   GLY A 425      11.157  19.848  17.149  1.00 20.80           O  
ATOM   3288  N   PRO A 426       9.225  20.963  16.795  1.00 24.05           N  
ATOM   3289  CA  PRO A 426       8.543  20.797  18.088  1.00 25.07           C  
ATOM   3290  C   PRO A 426       8.359  19.332  18.460  1.00 25.12           C  
ATOM   3291  O   PRO A 426       8.558  18.942  19.610  1.00 27.15           O  
ATOM   3292  CB  PRO A 426       7.198  21.474  17.858  1.00 25.50           C  
ATOM   3293  CG  PRO A 426       7.513  22.515  16.857  1.00 25.85           C  
ATOM   3294  CD  PRO A 426       8.398  21.778  15.892  1.00 25.14           C  
ATOM   3295  N   PHE A 427       7.947  18.533  17.484  1.00 23.61           N  
ATOM   3296  CA  PHE A 427       7.755  17.109  17.693  1.00 25.06           C  
ATOM   3297  C   PHE A 427       7.776  16.355  16.374  1.00 23.76           C  
ATOM   3298  O   PHE A 427       7.423  16.898  15.332  1.00 22.76           O  
ATOM   3299  CB  PHE A 427       6.461  16.826  18.485  1.00 27.98           C  
ATOM   3300  CG  PHE A 427       5.205  17.381  17.867  1.00 31.49           C  
ATOM   3301  CD1 PHE A 427       4.608  16.756  16.777  1.00 34.07           C  
ATOM   3302  CD2 PHE A 427       4.585  18.503  18.416  1.00 34.31           C  
ATOM   3303  CE1 PHE A 427       3.404  17.237  16.241  1.00 35.74           C  
ATOM   3304  CE2 PHE A 427       3.384  18.994  17.892  1.00 36.96           C  
ATOM   3305  CZ  PHE A 427       2.791  18.357  16.801  1.00 37.09           C  
ATOM   3306  N   SER A 428       8.211  15.101  16.434  1.00 23.40           N  
ATOM   3307  CA  SER A 428       8.326  14.265  15.252  1.00 23.67           C  
ATOM   3308  C   SER A 428       7.546  12.966  15.399  1.00 22.77           C  
ATOM   3309  O   SER A 428       7.521  12.370  16.476  1.00 22.75           O  
ATOM   3310  CB  SER A 428       9.806  13.962  14.994  1.00 23.34           C  
ATOM   3311  OG  SER A 428       9.987  13.148  13.849  1.00 25.66           O  
ATOM   3312  N   LEU A 429       6.921  12.530  14.308  1.00 20.29           N  
ATOM   3313  CA  LEU A 429       6.131  11.300  14.312  1.00 19.57           C  
ATOM   3314  C   LEU A 429       6.709  10.253  13.374  1.00 17.61           C  
ATOM   3315  O   LEU A 429       7.445  10.574  12.439  1.00 15.46           O  
ATOM   3316  CB  LEU A 429       4.695  11.574  13.848  1.00 18.89           C  
ATOM   3317  CG  LEU A 429       3.820  12.625  14.530  1.00 21.24           C  
ATOM   3318  CD1 LEU A 429       2.589  12.878  13.669  1.00 17.87           C  
ATOM   3319  CD2 LEU A 429       3.424  12.157  15.917  1.00 20.09           C  
ATOM   3320  N   PRO A 430       6.389   8.978  13.623  1.00 16.38           N  
ATOM   3321  CA  PRO A 430       6.893   7.919  12.749  1.00 16.52           C  
ATOM   3322  C   PRO A 430       6.151   8.104  11.417  1.00 16.87           C  
ATOM   3323  O   PRO A 430       4.962   8.435  11.413  1.00 17.15           O  
ATOM   3324  CB  PRO A 430       6.454   6.639  13.465  1.00 16.30           C  
ATOM   3325  CG  PRO A 430       6.419   7.042  14.908  1.00 15.57           C  
ATOM   3326  CD  PRO A 430       5.786   8.413  14.844  1.00 16.64           C  
ATOM   3327  N   HIS A 431       6.849   7.914  10.300  1.00 15.67           N  
ATOM   3328  CA  HIS A 431       6.243   8.048   8.974  1.00 14.60           C  
ATOM   3329  C   HIS A 431       6.574   6.856   8.074  1.00 16.12           C  
ATOM   3330  O   HIS A 431       7.751   6.580   7.812  1.00 15.75           O  
ATOM   3331  CB  HIS A 431       6.748   9.303   8.261  1.00 13.15           C  
ATOM   3332  CG  HIS A 431       6.266  10.587   8.855  1.00 15.49           C  
ATOM   3333  CD2 HIS A 431       6.928  11.567   9.516  1.00 14.62           C  
ATOM   3334  ND1 HIS A 431       4.952  10.996   8.778  1.00 18.14           N  
ATOM   3335  CE1 HIS A 431       4.827  12.174   9.365  1.00 14.29           C  
ATOM   3336  NE2 HIS A 431       6.010  12.543   9.820  1.00 16.26           N  
ATOM   3337  N   PRO A 432       5.548   6.121   7.603  1.00 16.50           N  
ATOM   3338  CA  PRO A 432       5.817   4.982   6.721  1.00 16.00           C  
ATOM   3339  C   PRO A 432       6.062   5.549   5.321  1.00 16.71           C  
ATOM   3340  O   PRO A 432       5.158   6.112   4.706  1.00 17.28           O  
ATOM   3341  CB  PRO A 432       4.532   4.169   6.808  1.00 17.32           C  
ATOM   3342  CG  PRO A 432       3.483   5.227   6.988  1.00 16.48           C  
ATOM   3343  CD  PRO A 432       4.129   6.149   8.006  1.00 16.97           C  
ATOM   3344  N   MET A 433       7.295   5.428   4.837  1.00 16.97           N  
ATOM   3345  CA  MET A 433       7.657   5.942   3.521  1.00 16.62           C  
ATOM   3346  C   MET A 433       7.486   4.892   2.425  1.00 15.98           C  
ATOM   3347  O   MET A 433       7.877   3.737   2.586  1.00 16.40           O  
ATOM   3348  CB  MET A 433       9.103   6.445   3.535  1.00 17.81           C  
ATOM   3349  CG  MET A 433       9.370   7.564   4.535  1.00 18.12           C  
ATOM   3350  SD  MET A 433       8.257   8.972   4.363  1.00 21.67           S  
ATOM   3351  CE  MET A 433       8.653   9.548   2.710  1.00 17.52           C  
ATOM   3352  N   HIS A 434       6.924   5.310   1.298  1.00 14.74           N  
ATOM   3353  CA  HIS A 434       6.676   4.405   0.184  1.00 14.46           C  
ATOM   3354  C   HIS A 434       7.098   4.976  -1.172  1.00 11.58           C  
ATOM   3355  O   HIS A 434       6.891   6.153  -1.467  1.00 10.91           O  
ATOM   3356  CB  HIS A 434       5.186   4.029   0.162  1.00 15.00           C  
ATOM   3357  CG  HIS A 434       4.742   3.394  -1.119  1.00 18.89           C  
ATOM   3358  CD2 HIS A 434       3.911   3.838  -2.090  1.00 18.02           C  
ATOM   3359  ND1 HIS A 434       5.178   2.152  -1.527  1.00 20.28           N  
ATOM   3360  CE1 HIS A 434       4.634   1.857  -2.693  1.00 20.10           C  
ATOM   3361  NE2 HIS A 434       3.860   2.864  -3.057  1.00 22.49           N  
ATOM   3362  N   LEU A 435       7.675   4.117  -2.002  1.00 10.89           N  
ATOM   3363  CA  LEU A 435       8.147   4.519  -3.322  1.00 12.52           C  
ATOM   3364  C   LEU A 435       7.468   3.771  -4.475  1.00 12.72           C  
ATOM   3365  O   LEU A 435       7.415   2.540  -4.476  1.00 14.97           O  
ATOM   3366  CB  LEU A 435       9.659   4.300  -3.404  1.00  9.99           C  
ATOM   3367  CG  LEU A 435      10.351   4.534  -4.746  1.00  7.66           C  
ATOM   3368  CD1 LEU A 435      10.216   5.997  -5.168  1.00  7.51           C  
ATOM   3369  CD2 LEU A 435      11.813   4.136  -4.615  1.00  6.96           C  
ATOM   3370  N   HIS A 436       6.950   4.522  -5.446  1.00 12.62           N  
ATOM   3371  CA  HIS A 436       6.322   3.929  -6.621  1.00 11.81           C  
ATOM   3372  C   HIS A 436       7.446   3.559  -7.597  1.00 13.40           C  
ATOM   3373  O   HIS A 436       8.526   4.160  -7.572  1.00 12.59           O  
ATOM   3374  CB  HIS A 436       5.396   4.929  -7.343  1.00 12.36           C  
ATOM   3375  CG  HIS A 436       4.138   5.281  -6.601  1.00 13.04           C  
ATOM   3376  CD2 HIS A 436       3.823   5.233  -5.285  1.00 14.38           C  
ATOM   3377  ND1 HIS A 436       3.038   5.819  -7.235  1.00 13.10           N  
ATOM   3378  CE1 HIS A 436       2.101   6.089  -6.345  1.00 12.31           C  
ATOM   3379  NE2 HIS A 436       2.551   5.744  -5.152  1.00 16.83           N  
ATOM   3380  N   GLY A 437       7.187   2.563  -8.443  1.00 14.19           N  
ATOM   3381  CA  GLY A 437       8.138   2.158  -9.466  1.00 13.02           C  
ATOM   3382  C   GLY A 437       9.367   1.353  -9.111  1.00 14.35           C  
ATOM   3383  O   GLY A 437      10.086   0.917 -10.006  1.00 14.64           O  
ATOM   3384  N   HIS A 438       9.621   1.143  -7.826  1.00 17.62           N  
ATOM   3385  CA  HIS A 438      10.803   0.389  -7.412  1.00 17.46           C  
ATOM   3386  C   HIS A 438      10.638  -0.220  -6.028  1.00 18.79           C  
ATOM   3387  O   HIS A 438       9.670   0.046  -5.314  1.00 18.30           O  
ATOM   3388  CB  HIS A 438      12.032   1.309  -7.311  1.00 17.00           C  
ATOM   3389  CG  HIS A 438      12.378   2.046  -8.568  1.00 18.34           C  
ATOM   3390  CD2 HIS A 438      11.932   3.226  -9.061  1.00 15.95           C  
ATOM   3391  ND1 HIS A 438      13.341   1.601  -9.449  1.00 17.40           N  
ATOM   3392  CE1 HIS A 438      13.476   2.477 -10.429  1.00 16.05           C  
ATOM   3393  NE2 HIS A 438      12.633   3.472 -10.217  1.00 14.84           N  
ATOM   3394  N   ASP A 439      11.624  -1.037  -5.673  1.00 20.14           N  
ATOM   3395  CA  ASP A 439      11.750  -1.626  -4.349  1.00 20.39           C  
ATOM   3396  C   ASP A 439      13.075  -0.988  -3.941  1.00 20.71           C  
ATOM   3397  O   ASP A 439      14.071  -1.136  -4.646  1.00 22.23           O  
ATOM   3398  CB  ASP A 439      11.945  -3.138  -4.399  1.00 22.23           C  
ATOM   3399  CG  ASP A 439      10.643  -3.896  -4.480  1.00 23.17           C  
ATOM   3400  OD1 ASP A 439       9.712  -3.558  -3.719  1.00 22.49           O  
ATOM   3401  OD2 ASP A 439      10.565  -4.839  -5.296  1.00 23.48           O1-
ATOM   3402  N   PHE A 440      13.100  -0.250  -2.842  1.00 20.05           N  
ATOM   3403  CA  PHE A 440      14.352   0.369  -2.435  1.00 18.77           C  
ATOM   3404  C   PHE A 440      15.112  -0.543  -1.477  1.00 18.82           C  
ATOM   3405  O   PHE A 440      14.600  -1.580  -1.044  1.00 17.57           O  
ATOM   3406  CB  PHE A 440      14.093   1.736  -1.785  1.00 16.26           C  
ATOM   3407  CG  PHE A 440      12.999   1.730  -0.742  1.00 17.90           C  
ATOM   3408  CD1 PHE A 440      13.108   0.951   0.411  1.00 16.23           C  
ATOM   3409  CD2 PHE A 440      11.850   2.499  -0.920  1.00 16.05           C  
ATOM   3410  CE1 PHE A 440      12.085   0.939   1.371  1.00 15.82           C  
ATOM   3411  CE2 PHE A 440      10.827   2.491   0.035  1.00 17.39           C  
ATOM   3412  CZ  PHE A 440      10.947   1.707   1.183  1.00 13.23           C  
ATOM   3413  N   LEU A 441      16.353  -0.179  -1.187  1.00 17.46           N  
ATOM   3414  CA  LEU A 441      17.150  -0.943  -0.246  1.00 17.89           C  
ATOM   3415  C   LEU A 441      17.196  -0.109   1.034  1.00 19.17           C  
ATOM   3416  O   LEU A 441      17.429   1.104   0.982  1.00 19.68           O  
ATOM   3417  CB  LEU A 441      18.569  -1.149  -0.771  1.00 15.18           C  
ATOM   3418  CG  LEU A 441      18.829  -1.991  -2.016  1.00 13.13           C  
ATOM   3419  CD1 LEU A 441      20.348  -2.095  -2.199  1.00 12.88           C  
ATOM   3420  CD2 LEU A 441      18.209  -3.385  -1.878  1.00 10.93           C  
ATOM   3421  N   VAL A 442      16.948  -0.736   2.177  1.00 19.19           N  
ATOM   3422  CA  VAL A 442      17.002   0.003   3.434  1.00 21.01           C  
ATOM   3423  C   VAL A 442      18.449  -0.085   3.924  1.00 20.18           C  
ATOM   3424  O   VAL A 442      18.830  -1.044   4.594  1.00 21.42           O  
ATOM   3425  CB  VAL A 442      16.053  -0.608   4.494  1.00 21.37           C  
ATOM   3426  CG1 VAL A 442      15.954   0.324   5.692  1.00 17.73           C  
ATOM   3427  CG2 VAL A 442      14.676  -0.865   3.885  1.00 18.75           C  
ATOM   3428  N   LEU A 443      19.256   0.912   3.581  1.00 19.27           N  
ATOM   3429  CA  LEU A 443      20.662   0.896   3.964  1.00 21.07           C  
ATOM   3430  C   LEU A 443      20.893   1.089   5.456  1.00 19.40           C  
ATOM   3431  O   LEU A 443      21.900   0.643   5.997  1.00 18.87           O  
ATOM   3432  CB  LEU A 443      21.442   1.951   3.158  1.00 22.44           C  
ATOM   3433  CG  LEU A 443      21.422   1.784   1.624  1.00 23.33           C  
ATOM   3434  CD1 LEU A 443      22.423   2.744   0.964  1.00 19.83           C  
ATOM   3435  CD2 LEU A 443      21.767   0.340   1.265  1.00 22.13           C  
ATOM   3436  N   GLY A 444      19.948   1.743   6.119  1.00 20.73           N  
ATOM   3437  CA  GLY A 444      20.068   1.979   7.546  1.00 19.52           C  
ATOM   3438  C   GLY A 444      19.195   3.129   8.010  1.00 20.20           C  
ATOM   3439  O   GLY A 444      18.632   3.869   7.193  1.00 19.83           O  
ATOM   3440  N   ARG A 445      19.079   3.276   9.328  1.00 20.47           N  
ATOM   3441  CA  ARG A 445      18.273   4.340   9.928  1.00 19.81           C  
ATOM   3442  C   ARG A 445      18.873   4.722  11.275  1.00 19.63           C  
ATOM   3443  O   ARG A 445      19.828   4.096  11.729  1.00 19.08           O  
ATOM   3444  CB  ARG A 445      16.819   3.871  10.110  1.00 20.31           C  
ATOM   3445  CG  ARG A 445      16.632   2.727  11.099  1.00 18.88           C  
ATOM   3446  CD  ARG A 445      15.261   2.068  10.961  1.00 18.55           C  
ATOM   3447  NE  ARG A 445      15.065   1.020  11.961  1.00 19.01           N  
ATOM   3448  CZ  ARG A 445      14.171   0.040  11.871  1.00 19.86           C  
ATOM   3449  NH1 ARG A 445      13.372  -0.046  10.815  1.00 19.01           N1+
ATOM   3450  NH2 ARG A 445      14.074  -0.859  12.845  1.00 18.01           N  
ATOM   3451  N   SER A 446      18.324   5.753  11.911  1.00 20.51           N  
ATOM   3452  CA  SER A 446      18.834   6.182  13.211  1.00 21.28           C  
ATOM   3453  C   SER A 446      18.556   5.086  14.236  1.00 20.69           C  
ATOM   3454  O   SER A 446      17.746   4.188  13.989  1.00 20.94           O  
ATOM   3455  CB  SER A 446      18.185   7.502  13.639  1.00 19.95           C  
ATOM   3456  OG  SER A 446      16.775   7.407  13.635  1.00 22.33           O  
ATOM   3457  N   PRO A 447      19.223   5.146  15.400  1.00 19.96           N  
ATOM   3458  CA  PRO A 447      19.059   4.153  16.467  1.00 19.75           C  
ATOM   3459  C   PRO A 447      17.622   3.924  16.920  1.00 19.54           C  
ATOM   3460  O   PRO A 447      16.847   4.865  17.059  1.00 17.72           O  
ATOM   3461  CB  PRO A 447      19.944   4.703  17.583  1.00 20.22           C  
ATOM   3462  CG  PRO A 447      21.039   5.418  16.816  1.00 19.01           C  
ATOM   3463  CD  PRO A 447      20.230   6.156  15.779  1.00 20.59           C  
ATOM   3464  N   ASP A 448      17.274   2.660  17.143  1.00 20.09           N  
ATOM   3465  CA  ASP A 448      15.930   2.315  17.584  1.00 23.02           C  
ATOM   3466  C   ASP A 448      15.700   2.743  19.030  1.00 24.58           C  
ATOM   3467  O   ASP A 448      16.340   2.222  19.946  1.00 26.70           O  
ATOM   3468  CB  ASP A 448      15.685   0.802  17.469  1.00 21.46           C  
ATOM   3469  CG  ASP A 448      15.654   0.315  16.027  1.00 22.34           C  
ATOM   3470  OD1 ASP A 448      15.542   1.153  15.104  1.00 19.94           O  
ATOM   3471  OD2 ASP A 448      15.730  -0.915  15.818  1.00 22.93           O1-
ATOM   3472  N   VAL A 449      14.797   3.699  19.228  1.00 23.76           N  
ATOM   3473  CA  VAL A 449      14.462   4.177  20.567  1.00 24.54           C  
ATOM   3474  C   VAL A 449      12.943   4.226  20.650  1.00 25.76           C  
ATOM   3475  O   VAL A 449      12.265   4.167  19.625  1.00 25.54           O  
ATOM   3476  CB  VAL A 449      15.040   5.597  20.857  1.00 22.92           C  
ATOM   3477  CG1 VAL A 449      16.556   5.547  20.882  1.00 22.66           C  
ATOM   3478  CG2 VAL A 449      14.561   6.591  19.812  1.00 21.84           C  
ATOM   3479  N   PRO A 450      12.387   4.315  21.871  1.00 26.55           N  
ATOM   3480  CA  PRO A 450      10.926   4.367  22.007  1.00 25.90           C  
ATOM   3481  C   PRO A 450      10.368   5.454  21.096  1.00 25.57           C  
ATOM   3482  O   PRO A 450      10.875   6.576  21.075  1.00 25.76           O  
ATOM   3483  CB  PRO A 450      10.730   4.670  23.491  1.00 27.24           C  
ATOM   3484  CG  PRO A 450      11.905   3.953  24.125  1.00 27.12           C  
ATOM   3485  CD  PRO A 450      13.046   4.332  23.191  1.00 26.67           C  
ATOM   3486  N   ALA A 451       9.332   5.112  20.338  1.00 25.14           N  
ATOM   3487  CA  ALA A 451       8.720   6.037  19.388  1.00 23.41           C  
ATOM   3488  C   ALA A 451       8.176   7.346  19.968  1.00 23.50           C  
ATOM   3489  O   ALA A 451       8.089   8.351  19.255  1.00 23.08           O  
ATOM   3490  CB  ALA A 451       7.613   5.311  18.612  1.00 22.22           C  
ATOM   3491  N   ALA A 452       7.810   7.346  21.247  1.00 22.32           N  
ATOM   3492  CA  ALA A 452       7.264   8.555  21.868  1.00 23.28           C  
ATOM   3493  C   ALA A 452       8.270   9.358  22.722  1.00 24.27           C  
ATOM   3494  O   ALA A 452       7.976  10.480  23.147  1.00 23.82           O  
ATOM   3495  CB  ALA A 452       6.029   8.189  22.711  1.00 19.00           C  
ATOM   3496  N   SER A 453       9.453   8.797  22.955  1.00 24.03           N  
ATOM   3497  CA  SER A 453      10.467   9.459  23.773  1.00 26.52           C  
ATOM   3498  C   SER A 453      10.861  10.853  23.295  1.00 27.34           C  
ATOM   3499  O   SER A 453      11.354  11.662  24.073  1.00 28.73           O  
ATOM   3500  CB  SER A 453      11.722   8.583  23.872  1.00 26.99           C  
ATOM   3501  OG  SER A 453      12.368   8.457  22.617  1.00 28.17           O  
ATOM   3502  N   GLN A 454      10.631  11.130  22.018  1.00 28.89           N  
ATOM   3503  CA  GLN A 454      10.975  12.418  21.418  1.00 30.32           C  
ATOM   3504  C   GLN A 454      12.486  12.653  21.276  1.00 30.48           C  
ATOM   3505  O   GLN A 454      12.944  13.797  21.200  1.00 28.94           O  
ATOM   3506  CB  GLN A 454      10.332  13.579  22.193  1.00 32.23           C  
ATOM   3507  CG  GLN A 454       8.821  13.728  21.970  1.00 34.21           C  
ATOM   3508  CD  GLN A 454       8.445  13.821  20.498  1.00 37.34           C  
ATOM   3509  NE2 GLN A 454       7.659  12.856  20.025  1.00 37.38           N  
ATOM   3510  OE1 GLN A 454       8.855  14.746  19.794  1.00 38.49           O  
ATOM   3511  N   GLN A 455      13.259  11.571  21.230  1.00 29.95           N  
ATOM   3512  CA  GLN A 455      14.701  11.694  21.059  1.00 31.46           C  
ATOM   3513  C   GLN A 455      14.981  11.998  19.584  1.00 32.16           C  
ATOM   3514  O   GLN A 455      14.320  11.451  18.693  1.00 32.72           O  
ATOM   3515  CB  GLN A 455      15.405  10.402  21.472  1.00 31.10           C  
ATOM   3516  CG  GLN A 455      15.065   9.952  22.870  1.00 33.73           C  
ATOM   3517  CD  GLN A 455      16.020   8.901  23.382  1.00 35.48           C  
ATOM   3518  NE2 GLN A 455      15.505   7.706  23.646  1.00 35.29           N  
ATOM   3519  OE1 GLN A 455      17.213   9.160  23.539  1.00 38.81           O  
ATOM   3520  N   ARG A 456      15.953  12.871  19.331  1.00 31.47           N  
ATOM   3521  CA  ARG A 456      16.292  13.256  17.965  1.00 32.37           C  
ATOM   3522  C   ARG A 456      17.675  12.776  17.552  1.00 31.01           C  
ATOM   3523  O   ARG A 456      18.536  12.520  18.391  1.00 31.73           O  
ATOM   3524  CB  ARG A 456      16.250  14.781  17.819  1.00 34.43           C  
ATOM   3525  CG  ARG A 456      15.157  15.481  18.611  1.00 38.92           C  
ATOM   3526  CD  ARG A 456      13.771  15.006  18.215  1.00 44.42           C  
ATOM   3527  NE  ARG A 456      12.724  15.813  18.840  1.00 49.06           N  
ATOM   3528  CZ  ARG A 456      12.419  17.055  18.476  1.00 50.48           C  
ATOM   3529  NH1 ARG A 456      13.079  17.640  17.482  1.00 50.13           N1+
ATOM   3530  NH2 ARG A 456      11.460  17.718  19.113  1.00 50.36           N  
ATOM   3531  N   PHE A 457      17.876  12.661  16.245  1.00 29.68           N  
ATOM   3532  CA  PHE A 457      19.162  12.255  15.680  1.00 27.49           C  
ATOM   3533  C   PHE A 457      19.366  12.975  14.350  1.00 26.88           C  
ATOM   3534  O   PHE A 457      18.407  13.352  13.676  1.00 27.54           O  
ATOM   3535  CB  PHE A 457      19.229  10.749  15.395  1.00 24.96           C  
ATOM   3536  CG  PHE A 457      19.133   9.872  16.611  1.00 23.40           C  
ATOM   3537  CD1 PHE A 457      17.899   9.404  17.052  1.00 21.94           C  
ATOM   3538  CD2 PHE A 457      20.284   9.469  17.286  1.00 21.64           C  
ATOM   3539  CE1 PHE A 457      17.814   8.541  18.143  1.00 21.42           C  
ATOM   3540  CE2 PHE A 457      20.211   8.608  18.379  1.00 20.20           C  
ATOM   3541  CZ  PHE A 457      18.974   8.141  18.808  1.00 20.27           C  
ATOM   3542  N   VAL A 458      20.626  13.167  13.990  1.00 26.15           N  
ATOM   3543  CA  VAL A 458      20.998  13.788  12.731  1.00 25.47           C  
ATOM   3544  C   VAL A 458      22.167  12.957  12.225  1.00 25.49           C  
ATOM   3545  O   VAL A 458      23.120  12.707  12.957  1.00 24.18           O  
ATOM   3546  CB  VAL A 458      21.433  15.259  12.911  1.00 25.45           C  
ATOM   3547  CG1 VAL A 458      22.071  15.774  11.627  1.00 24.28           C  
ATOM   3548  CG2 VAL A 458      20.223  16.115  13.258  1.00 25.24           C  
ATOM   3549  N   PHE A 459      22.074  12.503  10.983  1.00 25.46           N  
ATOM   3550  CA  PHE A 459      23.123  11.680  10.404  1.00 26.06           C  
ATOM   3551  C   PHE A 459      24.522  12.227  10.713  1.00 26.57           C  
ATOM   3552  O   PHE A 459      24.826  13.392  10.432  1.00 25.70           O  
ATOM   3553  CB  PHE A 459      22.940  11.568   8.882  1.00 23.50           C  
ATOM   3554  CG  PHE A 459      23.817  10.535   8.252  1.00 20.22           C  
ATOM   3555  CD1 PHE A 459      23.518   9.184   8.382  1.00 20.94           C  
ATOM   3556  CD2 PHE A 459      24.985  10.902   7.596  1.00 20.99           C  
ATOM   3557  CE1 PHE A 459      24.376   8.213   7.871  1.00 20.65           C  
ATOM   3558  CE2 PHE A 459      25.852   9.937   7.081  1.00 19.25           C  
ATOM   3559  CZ  PHE A 459      25.547   8.595   7.221  1.00 21.19           C  
ATOM   3560  N   ASP A 460      25.359  11.377  11.300  1.00 27.78           N  
ATOM   3561  CA  ASP A 460      26.731  11.745  11.631  1.00 30.30           C  
ATOM   3562  C   ASP A 460      27.677  10.651  11.151  1.00 28.78           C  
ATOM   3563  O   ASP A 460      27.766   9.578  11.753  1.00 29.23           O  
ATOM   3564  CB  ASP A 460      26.902  11.925  13.137  1.00 34.16           C  
ATOM   3565  CG  ASP A 460      28.305  12.373  13.506  1.00 38.31           C  
ATOM   3566  OD1 ASP A 460      29.274  11.710  13.075  1.00 41.25           O  
ATOM   3567  OD2 ASP A 460      28.441  13.388  14.220  1.00 40.95           O1-
ATOM   3568  N   PRO A 461      28.410  10.920  10.066  1.00 27.92           N  
ATOM   3569  CA  PRO A 461      29.363   9.977   9.472  1.00 27.93           C  
ATOM   3570  C   PRO A 461      30.261   9.269  10.481  1.00 28.62           C  
ATOM   3571  O   PRO A 461      30.437   8.052  10.419  1.00 28.51           O  
ATOM   3572  CB  PRO A 461      30.158  10.854   8.511  1.00 26.70           C  
ATOM   3573  CG  PRO A 461      29.141  11.851   8.066  1.00 27.00           C  
ATOM   3574  CD  PRO A 461      28.443  12.212   9.360  1.00 27.84           C  
ATOM   3575  N   ALA A 462      30.822  10.039  11.409  1.00 28.78           N  
ATOM   3576  CA  ALA A 462      31.723   9.498  12.422  1.00 29.20           C  
ATOM   3577  C   ALA A 462      31.155   8.294  13.162  1.00 28.96           C  
ATOM   3578  O   ALA A 462      31.904   7.488  13.706  1.00 28.97           O  
ATOM   3579  CB  ALA A 462      32.103  10.590  13.419  1.00 27.19           C  
ATOM   3580  N   VAL A 463      29.833   8.161  13.180  1.00 29.49           N  
ATOM   3581  CA  VAL A 463      29.224   7.039  13.883  1.00 28.80           C  
ATOM   3582  C   VAL A 463      28.299   6.182  13.031  1.00 27.01           C  
ATOM   3583  O   VAL A 463      28.203   4.977  13.241  1.00 26.87           O  
ATOM   3584  CB  VAL A 463      28.410   7.525  15.115  1.00 30.92           C  
ATOM   3585  CG1 VAL A 463      29.266   8.436  15.986  1.00 29.89           C  
ATOM   3586  CG2 VAL A 463      27.162   8.255  14.660  1.00 29.43           C  
ATOM   3587  N   ASP A 464      27.639   6.797  12.057  1.00 25.42           N  
ATOM   3588  CA  ASP A 464      26.673   6.082  11.230  1.00 25.56           C  
ATOM   3589  C   ASP A 464      27.136   5.352   9.976  1.00 25.89           C  
ATOM   3590  O   ASP A 464      26.462   4.435   9.516  1.00 25.87           O  
ATOM   3591  CB  ASP A 464      25.526   7.034  10.890  1.00 22.66           C  
ATOM   3592  CG  ASP A 464      24.787   7.489  12.130  1.00 18.92           C  
ATOM   3593  OD1 ASP A 464      24.399   6.604  12.919  1.00 15.22           O  
ATOM   3594  OD2 ASP A 464      24.603   8.710  12.320  1.00 16.96           O1-
ATOM   3595  N   LEU A 465      28.269   5.746   9.411  1.00 26.98           N  
ATOM   3596  CA  LEU A 465      28.761   5.053   8.231  1.00 27.95           C  
ATOM   3597  C   LEU A 465      28.969   3.588   8.604  1.00 27.14           C  
ATOM   3598  O   LEU A 465      28.826   2.691   7.772  1.00 29.67           O  
ATOM   3599  CB  LEU A 465      30.082   5.668   7.766  1.00 29.70           C  
ATOM   3600  CG  LEU A 465      29.985   7.071   7.159  1.00 32.29           C  
ATOM   3601  CD1 LEU A 465      31.377   7.668   7.011  1.00 34.45           C  
ATOM   3602  CD2 LEU A 465      29.280   7.001   5.807  1.00 31.28           C  
ATOM   3603  N   ALA A 466      29.295   3.357   9.870  1.00 25.04           N  
ATOM   3604  CA  ALA A 466      29.539   2.011  10.382  1.00 23.90           C  
ATOM   3605  C   ALA A 466      28.235   1.256  10.599  1.00 23.01           C  
ATOM   3606  O   ALA A 466      28.204   0.025  10.610  1.00 21.14           O  
ATOM   3607  CB  ALA A 466      30.312   2.092  11.693  1.00 20.52           C  
ATOM   3608  N   ARG A 467      27.161   2.012  10.772  1.00 22.74           N  
ATOM   3609  CA  ARG A 467      25.850   1.435  11.002  1.00 25.29           C  
ATOM   3610  C   ARG A 467      25.108   1.072   9.701  1.00 26.16           C  
ATOM   3611  O   ARG A 467      24.133   0.322   9.723  1.00 26.99           O  
ATOM   3612  CB  ARG A 467      25.032   2.410  11.849  1.00 24.86           C  
ATOM   3613  CG  ARG A 467      25.585   2.597  13.270  1.00 23.22           C  
ATOM   3614  CD  ARG A 467      24.917   3.767  13.975  1.00 25.10           C  
ATOM   3615  NE  ARG A 467      23.467   3.778  13.777  1.00 27.34           N  
ATOM   3616  CZ  ARG A 467      22.655   2.806  14.170  1.00 28.61           C  
ATOM   3617  NH1 ARG A 467      23.152   1.740  14.787  1.00 29.37           N1+
ATOM   3618  NH2 ARG A 467      21.350   2.895  13.944  1.00 27.96           N  
ATOM   3619  N   LEU A 468      25.579   1.591   8.570  1.00 25.41           N  
ATOM   3620  CA  LEU A 468      24.951   1.299   7.289  1.00 25.13           C  
ATOM   3621  C   LEU A 468      25.345  -0.090   6.806  1.00 26.98           C  
ATOM   3622  O   LEU A 468      26.447  -0.566   7.095  1.00 28.56           O  
ATOM   3623  CB  LEU A 468      25.374   2.325   6.242  1.00 22.25           C  
ATOM   3624  CG  LEU A 468      25.165   3.806   6.555  1.00 20.51           C  
ATOM   3625  CD1 LEU A 468      25.598   4.619   5.335  1.00 18.38           C  
ATOM   3626  CD2 LEU A 468      23.708   4.080   6.903  1.00 17.64           C  
ATOM   3627  N   ASN A 469      24.443  -0.740   6.074  1.00 28.59           N  
ATOM   3628  CA  ASN A 469      24.705  -2.074   5.535  1.00 28.88           C  
ATOM   3629  C   ASN A 469      24.251  -2.182   4.086  1.00 29.04           C  
ATOM   3630  O   ASN A 469      23.070  -2.023   3.783  1.00 29.84           O  
ATOM   3631  CB  ASN A 469      23.991  -3.147   6.358  1.00 30.16           C  
ATOM   3632  CG  ASN A 469      24.149  -4.533   5.761  1.00 31.08           C  
ATOM   3633  ND2 ASN A 469      23.031  -5.208   5.516  1.00 32.39           N  
ATOM   3634  OD1 ASN A 469      25.265  -4.990   5.523  1.00 31.91           O  
ATOM   3635  N   GLY A 470      25.198  -2.457   3.196  1.00 28.32           N  
ATOM   3636  CA  GLY A 470      24.879  -2.587   1.789  1.00 26.29           C  
ATOM   3637  C   GLY A 470      25.070  -4.005   1.292  1.00 25.02           C  
ATOM   3638  O   GLY A 470      25.155  -4.239   0.089  1.00 25.30           O  
ATOM   3639  N   ASP A 471      25.142  -4.955   2.219  1.00 24.46           N  
ATOM   3640  CA  ASP A 471      25.317  -6.355   1.860  1.00 22.71           C  
ATOM   3641  C   ASP A 471      23.965  -7.061   1.905  1.00 21.51           C  
ATOM   3642  O   ASP A 471      23.590  -7.654   2.919  1.00 19.88           O  
ATOM   3643  CB  ASP A 471      26.286  -7.031   2.827  1.00 25.48           C  
ATOM   3644  CG  ASP A 471      26.743  -8.399   2.338  1.00 29.92           C  
ATOM   3645  OD1 ASP A 471      25.880  -9.235   1.995  1.00 32.78           O  
ATOM   3646  OD2 ASP A 471      27.967  -8.643   2.299  1.00 31.70           O1-
ATOM   3647  N   ASN A 472      23.237  -6.986   0.796  1.00 20.33           N  
ATOM   3648  CA  ASN A 472      21.917  -7.599   0.679  1.00 19.47           C  
ATOM   3649  C   ASN A 472      20.985  -7.208   1.833  1.00 18.53           C  
ATOM   3650  O   ASN A 472      20.490  -8.068   2.573  1.00 16.34           O  
ATOM   3651  CB  ASN A 472      22.050  -9.122   0.603  1.00 17.89           C  
ATOM   3652  CG  ASN A 472      20.746  -9.796   0.250  1.00 21.18           C  
ATOM   3653  ND2 ASN A 472      20.493 -10.950   0.855  1.00 20.98           N  
ATOM   3654  OD1 ASN A 472      19.973  -9.288  -0.569  1.00 19.69           O  
ATOM   3655  N   PRO A 473      20.733  -5.896   1.993  1.00 17.47           N  
ATOM   3656  CA  PRO A 473      19.866  -5.363   3.045  1.00 19.25           C  
ATOM   3657  C   PRO A 473      18.414  -5.606   2.675  1.00 21.11           C  
ATOM   3658  O   PRO A 473      18.112  -5.962   1.536  1.00 23.01           O  
ATOM   3659  CB  PRO A 473      20.190  -3.880   3.026  1.00 18.25           C  
ATOM   3660  CG  PRO A 473      20.342  -3.626   1.552  1.00 16.13           C  
ATOM   3661  CD  PRO A 473      21.219  -4.805   1.127  1.00 16.77           C  
ATOM   3662  N   PRO A 474      17.491  -5.407   3.630  1.00 22.06           N  
ATOM   3663  CA  PRO A 474      16.089  -5.629   3.291  1.00 20.43           C  
ATOM   3664  C   PRO A 474      15.696  -4.795   2.074  1.00 19.83           C  
ATOM   3665  O   PRO A 474      15.995  -3.601   2.005  1.00 19.09           O  
ATOM   3666  CB  PRO A 474      15.353  -5.217   4.570  1.00 22.29           C  
ATOM   3667  CG  PRO A 474      16.309  -4.262   5.243  1.00 21.81           C  
ATOM   3668  CD  PRO A 474      17.632  -4.920   5.014  1.00 21.69           C  
ATOM   3669  N   ARG A 475      15.067  -5.448   1.100  1.00 18.58           N  
ATOM   3670  CA  ARG A 475      14.619  -4.779  -0.113  1.00 17.27           C  
ATOM   3671  C   ARG A 475      13.092  -4.874  -0.137  1.00 16.47           C  
ATOM   3672  O   ARG A 475      12.536  -5.962   0.032  1.00 17.62           O  
ATOM   3673  CB  ARG A 475      15.222  -5.460  -1.351  1.00 17.11           C  
ATOM   3674  CG  ARG A 475      14.908  -4.751  -2.662  1.00 18.65           C  
ATOM   3675  CD  ARG A 475      15.567  -5.408  -3.868  1.00 18.87           C  
ATOM   3676  NE  ARG A 475      15.102  -6.774  -4.094  1.00 18.87           N  
ATOM   3677  CZ  ARG A 475      15.849  -7.859  -3.905  1.00 19.98           C  
ATOM   3678  NH1 ARG A 475      17.107  -7.743  -3.485  1.00 18.04           N1+
ATOM   3679  NH2 ARG A 475      15.342  -9.063  -4.138  1.00 17.80           N  
ATOM   3680  N   ARG A 476      12.425  -3.735  -0.325  1.00 14.24           N  
ATOM   3681  CA  ARG A 476      10.960  -3.679  -0.363  1.00 13.01           C  
ATOM   3682  C   ARG A 476      10.485  -2.293  -0.821  1.00 12.22           C  
ATOM   3683  O   ARG A 476      11.306  -1.436  -1.156  1.00 10.13           O  
ATOM   3684  CB  ARG A 476      10.382  -4.020   1.023  1.00 11.87           C  
ATOM   3685  CG  ARG A 476      10.766  -3.046   2.137  1.00 12.67           C  
ATOM   3686  CD  ARG A 476      10.560  -3.671   3.508  1.00 13.18           C  
ATOM   3687  NE  ARG A 476       9.165  -4.036   3.754  1.00 17.58           N  
ATOM   3688  CZ  ARG A 476       8.767  -4.837   4.739  1.00 15.88           C  
ATOM   3689  NH1 ARG A 476       9.653  -5.361   5.573  1.00 17.85           N1+
ATOM   3690  NH2 ARG A 476       7.486  -5.112   4.894  1.00 14.75           N  
ATOM   3691  N   ASP A 477       9.170  -2.072  -0.839  1.00 11.81           N  
ATOM   3692  CA  ASP A 477       8.636  -0.782  -1.274  1.00 13.98           C  
ATOM   3693  C   ASP A 477       8.164   0.147  -0.150  1.00 15.53           C  
ATOM   3694  O   ASP A 477       7.875   1.325  -0.401  1.00 15.60           O  
ATOM   3695  CB  ASP A 477       7.492  -0.988  -2.280  1.00 13.96           C  
ATOM   3696  CG  ASP A 477       6.286  -1.698  -1.674  1.00 16.76           C  
ATOM   3697  OD1 ASP A 477       5.749  -1.218  -0.645  1.00 17.59           O  
ATOM   3698  OD2 ASP A 477       5.867  -2.736  -2.233  1.00 14.06           O1-
ATOM   3699  N   THR A 478       8.090  -0.373   1.079  1.00 16.04           N  
ATOM   3700  CA  THR A 478       7.659   0.414   2.240  1.00 16.58           C  
ATOM   3701  C   THR A 478       8.491   0.106   3.489  1.00 16.73           C  
ATOM   3702  O   THR A 478       8.723  -1.060   3.818  1.00 17.56           O  
ATOM   3703  CB  THR A 478       6.170   0.139   2.593  1.00 19.04           C  
ATOM   3704  CG2 THR A 478       5.703   1.071   3.713  1.00 17.04           C  
ATOM   3705  OG1 THR A 478       5.347   0.355   1.439  1.00 22.07           O  
ATOM   3706  N   THR A 479       8.933   1.155   4.180  1.00 15.84           N  
ATOM   3707  CA  THR A 479       9.722   1.009   5.407  1.00 16.34           C  
ATOM   3708  C   THR A 479       9.481   2.222   6.311  1.00 16.31           C  
ATOM   3709  O   THR A 479       9.064   3.283   5.840  1.00 16.36           O  
ATOM   3710  CB  THR A 479      11.249   0.869   5.110  1.00 15.61           C  
ATOM   3711  CG2 THR A 479      11.873   2.233   4.794  1.00 12.46           C  
ATOM   3712  OG1 THR A 479      11.907   0.300   6.250  1.00 13.90           O  
ATOM   3713  N   MET A 480       9.755   2.062   7.604  1.00 15.26           N  
ATOM   3714  CA  MET A 480       9.532   3.130   8.576  1.00 14.94           C  
ATOM   3715  C   MET A 480      10.637   4.178   8.744  1.00 15.97           C  
ATOM   3716  O   MET A 480      11.827   3.865   8.771  1.00 15.56           O  
ATOM   3717  CB  MET A 480       9.228   2.526   9.957  1.00 14.51           C  
ATOM   3718  CG  MET A 480       7.863   1.848  10.084  1.00 11.73           C  
ATOM   3719  SD  MET A 480       6.517   2.929   9.593  1.00 15.27           S  
ATOM   3720  CE  MET A 480       6.514   4.181  10.872  1.00 13.58           C  
ATOM   3721  N   LEU A 481      10.220   5.432   8.854  1.00 16.33           N  
ATOM   3722  CA  LEU A 481      11.141   6.533   9.078  1.00 15.55           C  
ATOM   3723  C   LEU A 481      11.069   6.779  10.591  1.00 15.71           C  
ATOM   3724  O   LEU A 481      10.039   7.202  11.099  1.00 16.09           O  
ATOM   3725  CB  LEU A 481      10.674   7.777   8.327  1.00 12.59           C  
ATOM   3726  CG  LEU A 481      11.461   9.055   8.635  1.00 13.21           C  
ATOM   3727  CD1 LEU A 481      12.885   8.923   8.103  1.00 10.88           C  
ATOM   3728  CD2 LEU A 481      10.761  10.252   8.006  1.00 10.56           C  
ATOM   3729  N   PRO A 482      12.154   6.500  11.328  1.00 16.73           N  
ATOM   3730  CA  PRO A 482      12.148   6.709  12.782  1.00 16.85           C  
ATOM   3731  C   PRO A 482      11.727   8.119  13.188  1.00 15.99           C  
ATOM   3732  O   PRO A 482      12.110   9.097  12.550  1.00 14.68           O  
ATOM   3733  CB  PRO A 482      13.593   6.409  13.179  1.00 16.09           C  
ATOM   3734  CG  PRO A 482      14.024   5.412  12.149  1.00 16.22           C  
ATOM   3735  CD  PRO A 482      13.471   6.013  10.882  1.00 15.64           C  
ATOM   3736  N   ALA A 483      10.935   8.212  14.251  1.00 16.61           N  
ATOM   3737  CA  ALA A 483      10.470   9.499  14.753  1.00 15.93           C  
ATOM   3738  C   ALA A 483      11.668  10.338  15.211  1.00 15.94           C  
ATOM   3739  O   ALA A 483      12.521   9.854  15.952  1.00 15.75           O  
ATOM   3740  CB  ALA A 483       9.507   9.282  15.915  1.00 14.56           C  
ATOM   3741  N   GLY A 484      11.725  11.587  14.753  1.00 14.84           N  
ATOM   3742  CA  GLY A 484      12.804  12.482  15.123  1.00 15.51           C  
ATOM   3743  C   GLY A 484      14.165  12.081  14.584  1.00 17.51           C  
ATOM   3744  O   GLY A 484      15.161  12.772  14.817  1.00 15.93           O  
ATOM   3745  N   GLY A 485      14.206  10.970  13.852  1.00 17.08           N  
ATOM   3746  CA  GLY A 485      15.462  10.487  13.310  1.00 17.48           C  
ATOM   3747  C   GLY A 485      15.688  10.707  11.829  1.00 16.03           C  
ATOM   3748  O   GLY A 485      15.311  11.738  11.269  1.00 15.42           O  
ATOM   3749  N   TRP A 486      16.326   9.727  11.202  1.00 17.02           N  
ATOM   3750  CA  TRP A 486      16.625   9.783   9.776  1.00 18.01           C  
ATOM   3751  C   TRP A 486      16.615   8.383   9.188  1.00 18.30           C  
ATOM   3752  O   TRP A 486      16.676   7.394   9.928  1.00 17.36           O  
ATOM   3753  CB  TRP A 486      17.996  10.423   9.537  1.00 17.34           C  
ATOM   3754  CG  TRP A 486      19.113   9.765  10.283  1.00 17.99           C  
ATOM   3755  CD1 TRP A 486      19.635  10.156  11.478  1.00 18.45           C  
ATOM   3756  CD2 TRP A 486      19.828   8.581   9.899  1.00 18.23           C  
ATOM   3757  CE2 TRP A 486      20.771   8.317  10.916  1.00 17.65           C  
ATOM   3758  CE3 TRP A 486      19.764   7.720   8.795  1.00 17.43           C  
ATOM   3759  NE1 TRP A 486      20.630   9.294  11.865  1.00 18.88           N  
ATOM   3760  CZ2 TRP A 486      21.646   7.227  10.867  1.00 17.41           C  
ATOM   3761  CZ3 TRP A 486      20.636   6.632   8.744  1.00 18.34           C  
ATOM   3762  CH2 TRP A 486      21.566   6.397   9.778  1.00 18.28           C  
ATOM   3763  N   LEU A 487      16.563   8.310   7.858  1.00 17.05           N  
ATOM   3764  CA  LEU A 487      16.536   7.033   7.142  1.00 17.35           C  
ATOM   3765  C   LEU A 487      17.334   7.109   5.832  1.00 17.66           C  
ATOM   3766  O   LEU A 487      17.185   8.065   5.063  1.00 16.81           O  
ATOM   3767  CB  LEU A 487      15.077   6.662   6.837  1.00 16.27           C  
ATOM   3768  CG  LEU A 487      14.739   5.406   6.029  1.00 14.26           C  
ATOM   3769  CD1 LEU A 487      14.996   4.153   6.855  1.00 13.60           C  
ATOM   3770  CD2 LEU A 487      13.274   5.467   5.625  1.00 15.24           C  
ATOM   3771  N   LEU A 488      18.176   6.110   5.571  1.00 17.33           N  
ATOM   3772  CA  LEU A 488      18.963   6.107   4.334  1.00 18.97           C  
ATOM   3773  C   LEU A 488      18.558   4.988   3.367  1.00 18.30           C  
ATOM   3774  O   LEU A 488      18.761   3.806   3.645  1.00 20.11           O  
ATOM   3775  CB  LEU A 488      20.459   6.001   4.650  1.00 19.36           C  
ATOM   3776  CG  LEU A 488      21.374   6.136   3.426  1.00 20.15           C  
ATOM   3777  CD1 LEU A 488      21.022   7.405   2.673  1.00 21.11           C  
ATOM   3778  CD2 LEU A 488      22.834   6.154   3.855  1.00 21.14           C  
ATOM   3779  N   LEU A 489      18.001   5.370   2.223  1.00 18.08           N  
ATOM   3780  CA  LEU A 489      17.547   4.401   1.224  1.00 19.55           C  
ATOM   3781  C   LEU A 489      18.299   4.491  -0.104  1.00 20.58           C  
ATOM   3782  O   LEU A 489      19.009   5.461  -0.370  1.00 21.24           O  
ATOM   3783  CB  LEU A 489      16.053   4.597   0.937  1.00 17.87           C  
ATOM   3784  CG  LEU A 489      15.067   4.568   2.102  1.00 17.00           C  
ATOM   3785  CD1 LEU A 489      13.670   4.895   1.582  1.00 14.46           C  
ATOM   3786  CD2 LEU A 489      15.110   3.203   2.777  1.00 15.04           C  
ATOM   3787  N   ALA A 490      18.100   3.482  -0.948  1.00 20.67           N  
ATOM   3788  CA  ALA A 490      18.742   3.434  -2.251  1.00 20.99           C  
ATOM   3789  C   ALA A 490      17.904   2.654  -3.260  1.00 20.82           C  
ATOM   3790  O   ALA A 490      17.330   1.617  -2.929  1.00 21.26           O  
ATOM   3791  CB  ALA A 490      20.122   2.790  -2.118  1.00 21.18           C  
ATOM   3792  N   PHE A 491      17.820   3.165  -4.486  1.00 20.89           N  
ATOM   3793  CA  PHE A 491      17.094   2.472  -5.547  1.00 20.92           C  
ATOM   3794  C   PHE A 491      17.779   2.734  -6.879  1.00 21.28           C  
ATOM   3795  O   PHE A 491      18.248   3.841  -7.142  1.00 23.14           O  
ATOM   3796  CB  PHE A 491      15.609   2.876  -5.600  1.00 19.10           C  
ATOM   3797  CG  PHE A 491      15.353   4.283  -6.063  1.00 18.24           C  
ATOM   3798  CD1 PHE A 491      15.216   5.321  -5.144  1.00 18.05           C  
ATOM   3799  CD2 PHE A 491      15.191   4.564  -7.420  1.00 16.31           C  
ATOM   3800  CE1 PHE A 491      14.914   6.627  -5.574  1.00 17.40           C  
ATOM   3801  CE2 PHE A 491      14.892   5.855  -7.858  1.00 15.01           C  
ATOM   3802  CZ  PHE A 491      14.753   6.889  -6.935  1.00 15.53           C  
ATOM   3803  N   ARG A 492      17.842   1.704  -7.714  1.00 20.80           N  
ATOM   3804  CA  ARG A 492      18.507   1.801  -9.005  1.00 20.73           C  
ATOM   3805  C   ARG A 492      17.620   2.395 -10.087  1.00 16.99           C  
ATOM   3806  O   ARG A 492      16.508   1.937 -10.294  1.00 17.57           O  
ATOM   3807  CB  ARG A 492      18.995   0.414  -9.421  1.00 24.51           C  
ATOM   3808  CG  ARG A 492      20.037   0.420 -10.510  1.00 29.47           C  
ATOM   3809  CD  ARG A 492      20.751  -0.913 -10.553  1.00 36.23           C  
ATOM   3810  NE  ARG A 492      21.806  -0.928 -11.559  1.00 42.61           N  
ATOM   3811  CZ  ARG A 492      22.631  -1.951 -11.754  1.00 45.91           C  
ATOM   3812  NH1 ARG A 492      22.524  -3.045 -11.006  1.00 46.32           N1+
ATOM   3813  NH2 ARG A 492      23.560  -1.883 -12.699  1.00 46.95           N  
ATOM   3814  N   THR A 493      18.128   3.409 -10.783  1.00 15.90           N  
ATOM   3815  CA  THR A 493      17.372   4.082 -11.838  1.00 15.52           C  
ATOM   3816  C   THR A 493      17.219   3.236 -13.114  1.00 15.78           C  
ATOM   3817  O   THR A 493      17.752   3.563 -14.173  1.00 15.12           O  
ATOM   3818  CB  THR A 493      18.015   5.464 -12.169  1.00 14.45           C  
ATOM   3819  CG2 THR A 493      18.022   6.340 -10.931  1.00 13.21           C  
ATOM   3820  OG1 THR A 493      19.369   5.293 -12.606  1.00 12.57           O  
ATOM   3821  N   ASP A 494      16.462   2.150 -12.989  1.00 17.74           N  
ATOM   3822  CA  ASP A 494      16.204   1.207 -14.079  1.00 18.52           C  
ATOM   3823  C   ASP A 494      14.790   1.334 -14.642  1.00 19.61           C  
ATOM   3824  O   ASP A 494      14.297   0.400 -15.282  1.00 21.74           O  
ATOM   3825  CB  ASP A 494      16.335  -0.219 -13.557  1.00 18.90           C  
ATOM   3826  CG  ASP A 494      15.389  -0.494 -12.380  1.00 21.53           C  
ATOM   3827  OD1 ASP A 494      14.309   0.131 -12.318  1.00 19.21           O  
ATOM   3828  OD2 ASP A 494      15.719  -1.336 -11.517  1.00 23.60           O1-
ATOM   3829  N   ASN A 495      14.128   2.462 -14.421  1.00 18.19           N  
ATOM   3830  CA  ASN A 495      12.749   2.581 -14.882  1.00 17.81           C  
ATOM   3831  C   ASN A 495      12.293   4.026 -15.047  1.00 16.53           C  
ATOM   3832  O   ASN A 495      11.746   4.616 -14.122  1.00 17.07           O  
ATOM   3833  CB  ASN A 495      11.850   1.840 -13.882  1.00 17.10           C  
ATOM   3834  CG  ASN A 495      10.413   1.723 -14.344  1.00 19.02           C  
ATOM   3835  ND2 ASN A 495       9.504   1.536 -13.389  1.00 19.11           N  
ATOM   3836  OD1 ASN A 495      10.121   1.775 -15.536  1.00 17.17           O  
ATOM   3837  N   PRO A 496      12.512   4.605 -16.237  1.00 15.50           N  
ATOM   3838  CA  PRO A 496      12.148   5.980 -16.588  1.00 15.87           C  
ATOM   3839  C   PRO A 496      10.687   6.297 -16.297  1.00 17.28           C  
ATOM   3840  O   PRO A 496       9.793   5.510 -16.610  1.00 17.79           O  
ATOM   3841  CB  PRO A 496      12.450   6.042 -18.082  1.00 15.73           C  
ATOM   3842  CG  PRO A 496      13.600   5.105 -18.222  1.00 16.14           C  
ATOM   3843  CD  PRO A 496      13.153   3.935 -17.383  1.00 16.51           C  
ATOM   3844  N   GLY A 497      10.444   7.456 -15.700  1.00 18.25           N  
ATOM   3845  CA  GLY A 497       9.079   7.840 -15.392  1.00 17.82           C  
ATOM   3846  C   GLY A 497       9.012   8.800 -14.227  1.00 17.05           C  
ATOM   3847  O   GLY A 497      10.038   9.151 -13.640  1.00 16.71           O  
ATOM   3848  N   ALA A 498       7.801   9.248 -13.912  1.00 16.62           N  
ATOM   3849  CA  ALA A 498       7.586  10.160 -12.796  1.00 15.46           C  
ATOM   3850  C   ALA A 498       7.077   9.285 -11.657  1.00 15.30           C  
ATOM   3851  O   ALA A 498       5.975   8.750 -11.723  1.00 15.86           O  
ATOM   3852  CB  ALA A 498       6.552  11.218 -13.170  1.00 12.50           C  
ATOM   3853  N   TRP A 499       7.881   9.140 -10.611  1.00 17.22           N  
ATOM   3854  CA  TRP A 499       7.500   8.288  -9.492  1.00 17.95           C  
ATOM   3855  C   TRP A 499       7.342   9.004  -8.166  1.00 17.97           C  
ATOM   3856  O   TRP A 499       8.257   9.687  -7.694  1.00 19.25           O  
ATOM   3857  CB  TRP A 499       8.525   7.167  -9.318  1.00 17.32           C  
ATOM   3858  CG  TRP A 499       8.825   6.425 -10.584  1.00 18.02           C  
ATOM   3859  CD1 TRP A 499       9.974   6.493 -11.328  1.00 16.83           C  
ATOM   3860  CD2 TRP A 499       7.969   5.494 -11.254  1.00 16.75           C  
ATOM   3861  CE2 TRP A 499       8.665   5.034 -12.398  1.00 16.98           C  
ATOM   3862  CE3 TRP A 499       6.679   5.001 -11.001  1.00 16.34           C  
ATOM   3863  NE1 TRP A 499       9.884   5.660 -12.416  1.00 16.63           N  
ATOM   3864  CZ2 TRP A 499       8.114   4.101 -13.287  1.00 14.63           C  
ATOM   3865  CZ3 TRP A 499       6.130   4.070 -11.889  1.00 14.42           C  
ATOM   3866  CH2 TRP A 499       6.850   3.632 -13.016  1.00 13.08           C  
ATOM   3867  N   LEU A 500       6.178   8.829  -7.554  1.00 16.91           N  
ATOM   3868  CA  LEU A 500       5.922   9.436  -6.263  1.00 14.50           C  
ATOM   3869  C   LEU A 500       6.654   8.660  -5.166  1.00 15.81           C  
ATOM   3870  O   LEU A 500       6.847   7.431  -5.259  1.00 12.21           O  
ATOM   3871  CB  LEU A 500       4.423   9.453  -5.961  1.00 13.23           C  
ATOM   3872  CG  LEU A 500       3.565  10.467  -6.725  1.00 15.93           C  
ATOM   3873  CD1 LEU A 500       2.107  10.227  -6.389  1.00 16.38           C  
ATOM   3874  CD2 LEU A 500       3.963  11.890  -6.362  1.00 12.58           C  
ATOM   3875  N   PHE A 501       7.076   9.408  -4.145  1.00 14.32           N  
ATOM   3876  CA  PHE A 501       7.756   8.879  -2.970  1.00 13.97           C  
ATOM   3877  C   PHE A 501       7.085   9.671  -1.848  1.00 15.33           C  
ATOM   3878  O   PHE A 501       7.401  10.839  -1.608  1.00 14.19           O  
ATOM   3879  CB  PHE A 501       9.263   9.166  -3.034  1.00 12.99           C  
ATOM   3880  CG  PHE A 501      10.022   8.676  -1.832  1.00 11.85           C  
ATOM   3881  CD1 PHE A 501       9.959   7.337  -1.453  1.00 10.35           C  
ATOM   3882  CD2 PHE A 501      10.765   9.554  -1.061  1.00 10.62           C  
ATOM   3883  CE1 PHE A 501      10.624   6.879  -0.314  1.00 12.37           C  
ATOM   3884  CE2 PHE A 501      11.438   9.108   0.083  1.00 12.73           C  
ATOM   3885  CZ  PHE A 501      11.365   7.766   0.458  1.00 11.67           C  
ATOM   3886  N   HIS A 502       6.136   9.035  -1.173  1.00 15.32           N  
ATOM   3887  CA  HIS A 502       5.383   9.722  -0.143  1.00 15.79           C  
ATOM   3888  C   HIS A 502       5.183   8.909   1.118  1.00 16.54           C  
ATOM   3889  O   HIS A 502       5.579   7.748   1.186  1.00 15.77           O  
ATOM   3890  CB  HIS A 502       4.018  10.124  -0.721  1.00 13.44           C  
ATOM   3891  CG  HIS A 502       3.200   8.968  -1.221  1.00 19.25           C  
ATOM   3892  CD2 HIS A 502       3.021   8.474  -2.472  1.00 17.90           C  
ATOM   3893  ND1 HIS A 502       2.439   8.174  -0.387  1.00 19.63           N  
ATOM   3894  CE1 HIS A 502       1.826   7.246  -1.101  1.00 19.58           C  
ATOM   3895  NE2 HIS A 502       2.161   7.404  -2.371  1.00 22.48           N  
ATOM   3896  N   CYS A 503       4.593   9.544   2.130  1.00 17.91           N  
ATOM   3897  CA  CYS A 503       4.273   8.856   3.375  1.00 19.78           C  
ATOM   3898  C   CYS A 503       2.897   8.250   3.099  1.00 18.90           C  
ATOM   3899  O   CYS A 503       2.033   8.928   2.547  1.00 18.95           O  
ATOM   3900  CB  CYS A 503       4.172   9.843   4.535  1.00 20.08           C  
ATOM   3901  SG  CYS A 503       3.420   9.111   6.001  1.00 22.75           S  
ATOM   3902  N   HIS A 504       2.681   6.993   3.476  1.00 19.11           N  
ATOM   3903  CA  HIS A 504       1.393   6.363   3.188  1.00 20.08           C  
ATOM   3904  C   HIS A 504       0.265   6.634   4.170  1.00 19.84           C  
ATOM   3905  O   HIS A 504      -0.813   6.054   4.046  1.00 21.25           O  
ATOM   3906  CB  HIS A 504       1.557   4.852   2.999  1.00 20.94           C  
ATOM   3907  CG  HIS A 504       0.739   4.298   1.872  1.00 22.58           C  
ATOM   3908  CD2 HIS A 504       1.106   3.760   0.684  1.00 22.95           C  
ATOM   3909  ND1 HIS A 504      -0.638   4.277   1.889  1.00 22.22           N  
ATOM   3910  CE1 HIS A 504      -1.085   3.751   0.763  1.00 23.50           C  
ATOM   3911  NE2 HIS A 504      -0.047   3.427   0.012  1.00 24.96           N  
ATOM   3912  N   ILE A 505       0.500   7.491   5.155  1.00 19.41           N  
ATOM   3913  CA  ILE A 505      -0.575   7.833   6.079  1.00 18.00           C  
ATOM   3914  C   ILE A 505      -1.397   8.841   5.280  1.00 18.49           C  
ATOM   3915  O   ILE A 505      -0.899   9.914   4.925  1.00 18.18           O  
ATOM   3916  CB  ILE A 505      -0.047   8.490   7.374  1.00 16.38           C  
ATOM   3917  CG1 ILE A 505       0.587   7.419   8.267  1.00 16.70           C  
ATOM   3918  CG2 ILE A 505      -1.189   9.186   8.112  1.00 14.39           C  
ATOM   3919  CD1 ILE A 505       1.228   7.963   9.528  1.00 16.41           C  
ATOM   3920  N   ALA A 506      -2.643   8.485   4.982  1.00 17.07           N  
ATOM   3921  CA  ALA A 506      -3.511   9.343   4.182  1.00 17.24           C  
ATOM   3922  C   ALA A 506      -3.487  10.809   4.603  1.00 16.92           C  
ATOM   3923  O   ALA A 506      -3.295  11.709   3.778  1.00 16.10           O  
ATOM   3924  CB  ALA A 506      -4.943   8.809   4.214  1.00 15.44           C  
ATOM   3925  N   TRP A 507      -3.669  11.039   5.895  1.00 15.65           N  
ATOM   3926  CA  TRP A 507      -3.707  12.383   6.432  1.00 16.07           C  
ATOM   3927  C   TRP A 507      -2.452  13.195   6.081  1.00 15.81           C  
ATOM   3928  O   TRP A 507      -2.542  14.394   5.799  1.00 15.01           O  
ATOM   3929  CB  TRP A 507      -3.890  12.313   7.955  1.00 18.05           C  
ATOM   3930  CG  TRP A 507      -4.854  11.232   8.435  1.00 20.15           C  
ATOM   3931  CD1 TRP A 507      -4.722  10.471   9.563  1.00 22.19           C  
ATOM   3932  CD2 TRP A 507      -6.073  10.797   7.804  1.00 20.20           C  
ATOM   3933  CE2 TRP A 507      -6.616   9.768   8.611  1.00 20.30           C  
ATOM   3934  CE3 TRP A 507      -6.757  11.174   6.639  1.00 20.18           C  
ATOM   3935  NE1 TRP A 507      -5.771   9.592   9.674  1.00 22.08           N  
ATOM   3936  CZ2 TRP A 507      -7.815   9.109   8.289  1.00 18.21           C  
ATOM   3937  CZ3 TRP A 507      -7.951  10.518   6.319  1.00 19.73           C  
ATOM   3938  CH2 TRP A 507      -8.464   9.494   7.147  1.00 18.13           C  
ATOM   3939  N   HIS A 508      -1.293  12.540   6.085  1.00 14.05           N  
ATOM   3940  CA  HIS A 508      -0.019  13.206   5.797  1.00 13.98           C  
ATOM   3941  C   HIS A 508       0.251  13.524   4.322  1.00 16.60           C  
ATOM   3942  O   HIS A 508       0.586  14.665   3.982  1.00 16.65           O  
ATOM   3943  CB  HIS A 508       1.136  12.373   6.353  1.00 13.17           C  
ATOM   3944  CG  HIS A 508       1.090  12.190   7.835  1.00 12.93           C  
ATOM   3945  CD2 HIS A 508       0.332  12.789   8.787  1.00 13.33           C  
ATOM   3946  ND1 HIS A 508       1.885  11.280   8.497  1.00 17.01           N  
ATOM   3947  CE1 HIS A 508       1.615  11.323   9.792  1.00 13.80           C  
ATOM   3948  NE2 HIS A 508       0.677  12.231   9.993  1.00 12.19           N  
ATOM   3949  N   VAL A 509       0.126  12.524   3.448  1.00 16.52           N  
ATOM   3950  CA  VAL A 509       0.358  12.740   2.019  1.00 15.28           C  
ATOM   3951  C   VAL A 509      -0.640  13.798   1.563  1.00 15.79           C  
ATOM   3952  O   VAL A 509      -0.332  14.674   0.752  1.00 15.54           O  
ATOM   3953  CB  VAL A 509       0.144  11.436   1.203  1.00 16.02           C  
ATOM   3954  CG1 VAL A 509      -1.346  11.069   1.165  1.00 14.53           C  
ATOM   3955  CG2 VAL A 509       0.713  11.600  -0.204  1.00 15.00           C  
ATOM   3956  N   SER A 510      -1.846  13.716   2.105  1.00 15.88           N  
ATOM   3957  CA  SER A 510      -2.878  14.679   1.776  1.00 16.55           C  
ATOM   3958  C   SER A 510      -2.354  16.058   2.176  1.00 16.67           C  
ATOM   3959  O   SER A 510      -2.517  17.031   1.447  1.00 16.84           O  
ATOM   3960  CB  SER A 510      -4.155  14.343   2.544  1.00 15.55           C  
ATOM   3961  OG  SER A 510      -5.170  15.286   2.280  1.00 18.39           O  
ATOM   3962  N   GLY A 511      -1.707  16.117   3.336  1.00 17.72           N  
ATOM   3963  CA  GLY A 511      -1.153  17.361   3.836  1.00 18.60           C  
ATOM   3964  C   GLY A 511       0.107  17.826   3.121  1.00 19.38           C  
ATOM   3965  O   GLY A 511       0.599  18.919   3.398  1.00 22.20           O  
ATOM   3966  N   GLY A 512       0.650  17.008   2.223  1.00 18.52           N  
ATOM   3967  CA  GLY A 512       1.828  17.426   1.478  1.00 15.88           C  
ATOM   3968  C   GLY A 512       3.111  16.621   1.602  1.00 16.62           C  
ATOM   3969  O   GLY A 512       4.094  16.932   0.926  1.00 14.65           O  
ATOM   3970  N   LEU A 513       3.123  15.584   2.433  1.00 15.53           N  
ATOM   3971  CA  LEU A 513       4.340  14.796   2.607  1.00 15.29           C  
ATOM   3972  C   LEU A 513       4.624  13.906   1.403  1.00 15.36           C  
ATOM   3973  O   LEU A 513       4.224  12.738   1.372  1.00 16.52           O  
ATOM   3974  CB  LEU A 513       4.240  13.951   3.879  1.00 13.60           C  
ATOM   3975  CG  LEU A 513       5.572  13.791   4.625  1.00 15.71           C  
ATOM   3976  CD1 LEU A 513       5.330  13.242   6.034  1.00 11.13           C  
ATOM   3977  CD2 LEU A 513       6.492  12.885   3.823  1.00 11.20           C  
ATOM   3978  N   SER A 514       5.327  14.459   0.417  1.00 14.27           N  
ATOM   3979  CA  SER A 514       5.650  13.713  -0.795  1.00 13.40           C  
ATOM   3980  C   SER A 514       6.540  14.478  -1.772  1.00 14.90           C  
ATOM   3981  O   SER A 514       6.586  15.708  -1.753  1.00 16.28           O  
ATOM   3982  CB  SER A 514       4.349  13.336  -1.512  1.00 12.93           C  
ATOM   3983  OG  SER A 514       4.582  12.730  -2.774  1.00 11.62           O  
ATOM   3984  N   VAL A 515       7.263  13.734  -2.608  1.00 14.14           N  
ATOM   3985  CA  VAL A 515       8.084  14.318  -3.668  1.00 14.75           C  
ATOM   3986  C   VAL A 515       7.773  13.487  -4.913  1.00 15.80           C  
ATOM   3987  O   VAL A 515       7.143  12.431  -4.820  1.00 15.67           O  
ATOM   3988  CB  VAL A 515       9.610  14.250  -3.399  1.00 14.91           C  
ATOM   3989  CG1 VAL A 515       9.954  15.074  -2.182  1.00 15.92           C  
ATOM   3990  CG2 VAL A 515      10.063  12.805  -3.240  1.00 13.72           C  
ATOM   3991  N   ASP A 516       8.211  13.971  -6.068  1.00 14.57           N  
ATOM   3992  CA  ASP A 516       7.976  13.293  -7.334  1.00 12.20           C  
ATOM   3993  C   ASP A 516       9.313  13.081  -8.039  1.00 11.33           C  
ATOM   3994  O   ASP A 516       9.878  14.019  -8.598  1.00 10.57           O  
ATOM   3995  CB  ASP A 516       7.044  14.148  -8.206  1.00 11.81           C  
ATOM   3996  CG  ASP A 516       6.648  13.459  -9.517  1.00 13.67           C  
ATOM   3997  OD1 ASP A 516       7.149  12.349  -9.804  1.00 14.94           O  
ATOM   3998  OD2 ASP A 516       5.833  14.037 -10.268  1.00 10.50           O1-
ATOM   3999  N   PHE A 517       9.822  11.851  -7.985  1.00 12.24           N  
ATOM   4000  CA  PHE A 517      11.085  11.502  -8.636  1.00 12.65           C  
ATOM   4001  C   PHE A 517      10.905  11.440 -10.158  1.00 12.55           C  
ATOM   4002  O   PHE A 517      10.288  10.504 -10.670  1.00 10.25           O  
ATOM   4003  CB  PHE A 517      11.584  10.134  -8.157  1.00 12.51           C  
ATOM   4004  CG  PHE A 517      12.237  10.150  -6.805  1.00 16.00           C  
ATOM   4005  CD1 PHE A 517      13.392  10.902  -6.580  1.00 16.40           C  
ATOM   4006  CD2 PHE A 517      11.719   9.388  -5.762  1.00 15.45           C  
ATOM   4007  CE1 PHE A 517      14.017  10.892  -5.342  1.00 16.12           C  
ATOM   4008  CE2 PHE A 517      12.335   9.370  -4.519  1.00 14.51           C  
ATOM   4009  CZ  PHE A 517      13.486  10.122  -4.306  1.00 16.48           C  
ATOM   4010  N   LEU A 518      11.412  12.442 -10.876  1.00 12.49           N  
ATOM   4011  CA  LEU A 518      11.313  12.431 -12.333  1.00 12.82           C  
ATOM   4012  C   LEU A 518      12.557  11.690 -12.772  1.00 13.40           C  
ATOM   4013  O   LEU A 518      13.628  12.275 -12.899  1.00 14.99           O  
ATOM   4014  CB  LEU A 518      11.315  13.846 -12.901  1.00 12.02           C  
ATOM   4015  CG  LEU A 518      11.118  13.943 -14.421  1.00 15.23           C  
ATOM   4016  CD1 LEU A 518       9.802  13.279 -14.831  1.00 12.58           C  
ATOM   4017  CD2 LEU A 518      11.120  15.409 -14.835  1.00 12.96           C  
ATOM   4018  N   GLU A 519      12.405  10.390 -12.982  1.00 13.42           N  
ATOM   4019  CA  GLU A 519      13.513   9.525 -13.351  1.00 15.49           C  
ATOM   4020  C   GLU A 519      13.803   9.395 -14.845  1.00 16.66           C  
ATOM   4021  O   GLU A 519      12.961   8.924 -15.613  1.00 17.98           O  
ATOM   4022  CB  GLU A 519      13.267   8.137 -12.758  1.00 13.72           C  
ATOM   4023  CG  GLU A 519      14.333   7.115 -13.076  1.00 14.12           C  
ATOM   4024  CD  GLU A 519      14.077   5.809 -12.368  1.00 15.45           C  
ATOM   4025  OE1 GLU A 519      13.166   5.779 -11.515  1.00 16.40           O  
ATOM   4026  OE2 GLU A 519      14.786   4.820 -12.652  1.00 16.29           O1-
ATOM   4027  N   ARG A 520      15.009   9.799 -15.237  1.00 17.18           N  
ATOM   4028  CA  ARG A 520      15.460   9.720 -16.626  1.00 15.72           C  
ATOM   4029  C   ARG A 520      14.442  10.285 -17.601  1.00 16.23           C  
ATOM   4030  O   ARG A 520      14.003   9.606 -18.532  1.00 16.48           O  
ATOM   4031  CB  ARG A 520      15.780   8.261 -16.967  1.00 15.19           C  
ATOM   4032  CG  ARG A 520      16.995   7.733 -16.212  1.00 13.47           C  
ATOM   4033  CD  ARG A 520      17.157   6.229 -16.346  1.00 14.06           C  
ATOM   4034  NE  ARG A 520      17.123   5.804 -17.739  1.00 16.61           N  
ATOM   4035  CZ  ARG A 520      17.115   4.537 -18.134  1.00 15.72           C  
ATOM   4036  NH1 ARG A 520      17.144   3.554 -17.243  1.00 13.91           N1+
ATOM   4037  NH2 ARG A 520      17.057   4.257 -19.424  1.00 17.59           N  
ATOM   4038  N   PRO A 521      14.064  11.554 -17.409  1.00 17.19           N  
ATOM   4039  CA  PRO A 521      13.086  12.227 -18.266  1.00 18.53           C  
ATOM   4040  C   PRO A 521      13.363  12.154 -19.763  1.00 21.99           C  
ATOM   4041  O   PRO A 521      12.436  11.988 -20.557  1.00 23.55           O  
ATOM   4042  CB  PRO A 521      13.087  13.659 -17.732  1.00 18.56           C  
ATOM   4043  CG  PRO A 521      14.463  13.814 -17.148  1.00 16.31           C  
ATOM   4044  CD  PRO A 521      14.662  12.502 -16.454  1.00 17.05           C  
ATOM   4045  N   ALA A 522      14.627  12.271 -20.157  1.00 23.53           N  
ATOM   4046  CA  ALA A 522      14.968  12.226 -21.576  1.00 26.67           C  
ATOM   4047  C   ALA A 522      14.665  10.876 -22.214  1.00 27.10           C  
ATOM   4048  O   ALA A 522      14.321  10.815 -23.387  1.00 29.82           O  
ATOM   4049  CB  ALA A 522      16.441  12.584 -21.781  1.00 27.27           C  
ATOM   4050  N   ASP A 523      14.800   9.797 -21.450  1.00 27.94           N  
ATOM   4051  CA  ASP A 523      14.530   8.464 -21.979  1.00 28.77           C  
ATOM   4052  C   ASP A 523      13.041   8.168 -21.944  1.00 30.09           C  
ATOM   4053  O   ASP A 523      12.540   7.331 -22.696  1.00 32.47           O  
ATOM   4054  CB  ASP A 523      15.231   7.378 -21.151  1.00 29.46           C  
ATOM   4055  CG  ASP A 523      16.740   7.478 -21.188  1.00 30.42           C  
ATOM   4056  OD1 ASP A 523      17.292   7.824 -22.252  1.00 30.90           O  
ATOM   4057  OD2 ASP A 523      17.377   7.183 -20.152  1.00 30.33           O1-
ATOM   4058  N   LEU A 524      12.339   8.858 -21.055  1.00 30.45           N  
ATOM   4059  CA  LEU A 524      10.913   8.643 -20.860  1.00 30.06           C  
ATOM   4060  C   LEU A 524      10.009   8.849 -22.067  1.00 30.77           C  
ATOM   4061  O   LEU A 524       9.189   7.991 -22.376  1.00 30.77           O  
ATOM   4062  CB  LEU A 524      10.423   9.508 -19.700  1.00 27.39           C  
ATOM   4063  CG  LEU A 524       8.948   9.400 -19.333  1.00 25.05           C  
ATOM   4064  CD1 LEU A 524       8.590   7.955 -19.013  1.00 23.01           C  
ATOM   4065  CD2 LEU A 524       8.672  10.312 -18.147  1.00 24.28           C  
ATOM   4066  N   ARG A 525      10.149   9.980 -22.744  1.00 32.45           N  
ATOM   4067  CA  ARG A 525       9.306  10.266 -23.897  1.00 34.32           C  
ATOM   4068  C   ARG A 525       9.416   9.203 -24.992  1.00 33.15           C  
ATOM   4069  O   ARG A 525       8.403   8.744 -25.520  1.00 31.11           O  
ATOM   4070  CB  ARG A 525       9.639  11.653 -24.456  1.00 37.28           C  
ATOM   4071  CG  ARG A 525       8.705  12.112 -25.562  1.00 42.80           C  
ATOM   4072  CD  ARG A 525       8.760  13.619 -25.755  1.00 47.27           C  
ATOM   4073  NE  ARG A 525       8.009  14.043 -26.937  1.00 52.63           N  
ATOM   4074  CZ  ARG A 525       7.824  15.311 -27.302  1.00 54.56           C  
ATOM   4075  NH1 ARG A 525       8.332  16.300 -26.576  1.00 55.11           N1+
ATOM   4076  NH2 ARG A 525       7.138  15.590 -28.404  1.00 55.18           N  
ATOM   4077  N   GLN A 526      10.642   8.799 -25.313  1.00 33.09           N  
ATOM   4078  CA  GLN A 526      10.881   7.789 -26.348  1.00 33.17           C  
ATOM   4079  C   GLN A 526      10.219   6.450 -26.017  1.00 31.68           C  
ATOM   4080  O   GLN A 526      10.083   5.589 -26.891  1.00 30.76           O  
ATOM   4081  CB  GLN A 526      12.384   7.520 -26.519  1.00 35.54           C  
ATOM   4082  CG  GLN A 526      13.300   8.725 -26.363  1.00 39.34           C  
ATOM   4083  CD  GLN A 526      14.780   8.339 -26.326  1.00 41.79           C  
ATOM   4084  NE2 GLN A 526      15.085   7.084 -26.666  1.00 40.59           N  
ATOM   4085  OE1 GLN A 526      15.635   9.163 -25.998  1.00 43.60           O  
ATOM   4086  N   ARG A 527       9.817   6.263 -24.764  1.00 28.74           N  
ATOM   4087  CA  ARG A 527       9.220   4.989 -24.373  1.00 28.19           C  
ATOM   4088  C   ARG A 527       7.716   4.978 -24.133  1.00 26.39           C  
ATOM   4089  O   ARG A 527       7.157   3.960 -23.734  1.00 24.33           O  
ATOM   4090  CB  ARG A 527       9.943   4.445 -23.146  1.00 28.69           C  
ATOM   4091  CG  ARG A 527      11.433   4.355 -23.358  1.00 28.09           C  
ATOM   4092  CD  ARG A 527      12.139   3.861 -22.127  1.00 28.96           C  
ATOM   4093  NE  ARG A 527      13.582   3.933 -22.294  1.00 28.12           N  
ATOM   4094  CZ  ARG A 527      14.435   3.129 -21.674  1.00 28.58           C  
ATOM   4095  NH1 ARG A 527      13.977   2.195 -20.849  1.00 28.02           N1+
ATOM   4096  NH2 ARG A 527      15.738   3.251 -21.889  1.00 29.35           N  
ATOM   4097  N   ILE A 528       7.066   6.110 -24.374  1.00 25.79           N  
ATOM   4098  CA  ILE A 528       5.625   6.203 -24.207  1.00 25.51           C  
ATOM   4099  C   ILE A 528       4.990   5.972 -25.581  1.00 26.44           C  
ATOM   4100  O   ILE A 528       5.195   6.762 -26.509  1.00 26.13           O  
ATOM   4101  CB  ILE A 528       5.215   7.597 -23.670  1.00 24.29           C  
ATOM   4102  CG1 ILE A 528       5.848   7.830 -22.297  1.00 22.49           C  
ATOM   4103  CG2 ILE A 528       3.701   7.705 -23.576  1.00 24.56           C  
ATOM   4104  CD1 ILE A 528       5.544   9.194 -21.698  1.00 19.50           C  
ATOM   4105  N   SER A 529       4.237   4.879 -25.706  1.00 25.70           N  
ATOM   4106  CA  SER A 529       3.567   4.530 -26.961  1.00 26.80           C  
ATOM   4107  C   SER A 529       2.470   5.533 -27.349  1.00 27.89           C  
ATOM   4108  O   SER A 529       1.944   6.252 -26.495  1.00 28.09           O  
ATOM   4109  CB  SER A 529       2.957   3.133 -26.849  1.00 25.33           C  
ATOM   4110  OG  SER A 529       2.068   3.056 -25.746  1.00 23.56           O  
ATOM   4111  N   GLN A 530       2.130   5.573 -28.638  1.00 28.59           N  
ATOM   4112  CA  GLN A 530       1.095   6.480 -29.140  1.00 29.04           C  
ATOM   4113  C   GLN A 530      -0.225   6.221 -28.439  1.00 27.75           C  
ATOM   4114  O   GLN A 530      -1.011   7.139 -28.207  1.00 25.68           O  
ATOM   4115  CB  GLN A 530       0.899   6.303 -30.652  1.00 30.96           C  
ATOM   4116  CG  GLN A 530       1.868   7.099 -31.510  1.00 35.01           C  
ATOM   4117  CD  GLN A 530       1.617   8.598 -31.448  1.00 37.41           C  
ATOM   4118  NE2 GLN A 530       0.471   8.988 -30.896  1.00 37.64           N  
ATOM   4119  OE1 GLN A 530       2.442   9.395 -31.901  1.00 38.01           O  
ATOM   4120  N   GLU A 531      -0.458   4.960 -28.102  1.00 27.41           N  
ATOM   4121  CA  GLU A 531      -1.684   4.571 -27.434  1.00 27.99           C  
ATOM   4122  C   GLU A 531      -1.797   5.108 -26.013  1.00 25.52           C  
ATOM   4123  O   GLU A 531      -2.823   5.684 -25.652  1.00 25.59           O  
ATOM   4124  CB  GLU A 531      -1.807   3.056 -27.454  1.00 30.36           C  
ATOM   4125  CG  GLU A 531      -2.077   2.537 -28.846  1.00 38.33           C  
ATOM   4126  CD  GLU A 531      -1.752   1.070 -28.995  1.00 44.18           C  
ATOM   4127  OE1 GLU A 531      -0.546   0.728 -29.000  1.00 46.62           O  
ATOM   4128  OE2 GLU A 531      -2.700   0.260 -29.101  1.00 47.96           O1-
ATOM   4129  N   ASP A 532      -0.757   4.932 -25.205  1.00 23.37           N  
ATOM   4130  CA  ASP A 532      -0.817   5.435 -23.837  1.00 21.71           C  
ATOM   4131  C   ASP A 532      -0.919   6.954 -23.898  1.00 21.82           C  
ATOM   4132  O   ASP A 532      -1.656   7.569 -23.124  1.00 22.68           O  
ATOM   4133  CB  ASP A 532       0.423   5.020 -23.031  1.00 19.96           C  
ATOM   4134  CG  ASP A 532       0.359   3.570 -22.555  1.00 21.09           C  
ATOM   4135  OD1 ASP A 532      -0.760   3.035 -22.394  1.00 19.71           O  
ATOM   4136  OD2 ASP A 532       1.428   2.965 -22.321  1.00 21.53           O1-
ATOM   4137  N   GLU A 533      -0.192   7.553 -24.837  1.00 19.47           N  
ATOM   4138  CA  GLU A 533      -0.215   8.999 -24.999  1.00 19.12           C  
ATOM   4139  C   GLU A 533      -1.614   9.499 -25.350  1.00 20.77           C  
ATOM   4140  O   GLU A 533      -2.185  10.317 -24.621  1.00 21.50           O  
ATOM   4141  CB  GLU A 533       0.760   9.432 -26.091  1.00 18.48           C  
ATOM   4142  CG  GLU A 533       0.682  10.909 -26.414  1.00 18.14           C  
ATOM   4143  CD  GLU A 533       1.774  11.353 -27.361  1.00 20.45           C  
ATOM   4144  OE1 GLU A 533       2.659  10.528 -27.665  1.00 19.89           O  
ATOM   4145  OE2 GLU A 533       1.752  12.527 -27.797  1.00 21.73           O1-
ATOM   4146  N   ASP A 534      -2.160   9.015 -26.466  1.00 19.26           N  
ATOM   4147  CA  ASP A 534      -3.489   9.432 -26.894  1.00 19.65           C  
ATOM   4148  C   ASP A 534      -4.527   9.244 -25.795  1.00 17.78           C  
ATOM   4149  O   ASP A 534      -5.294  10.164 -25.500  1.00 17.96           O  
ATOM   4150  CB  ASP A 534      -3.949   8.661 -28.144  1.00 20.92           C  
ATOM   4151  CG  ASP A 534      -3.109   8.970 -29.374  1.00 24.12           C  
ATOM   4152  OD1 ASP A 534      -2.532  10.078 -29.444  1.00 26.30           O  
ATOM   4153  OD2 ASP A 534      -3.042   8.108 -30.280  1.00 24.51           O1-
ATOM   4154  N   ASP A 535      -4.558   8.062 -25.183  1.00 15.96           N  
ATOM   4155  CA  ASP A 535      -5.547   7.822 -24.141  1.00 16.71           C  
ATOM   4156  C   ASP A 535      -5.299   8.733 -22.942  1.00 16.83           C  
ATOM   4157  O   ASP A 535      -6.229   9.096 -22.224  1.00 15.68           O  
ATOM   4158  CB  ASP A 535      -5.546   6.360 -23.705  1.00 16.17           C  
ATOM   4159  CG  ASP A 535      -6.924   5.894 -23.284  1.00 16.46           C  
ATOM   4160  OD1 ASP A 535      -7.043   5.257 -22.222  1.00 17.27           O  
ATOM   4161  OD2 ASP A 535      -7.894   6.170 -24.023  1.00 18.15           O1-
ATOM   4162  N   PHE A 536      -4.039   9.098 -22.733  1.00 18.43           N  
ATOM   4163  CA  PHE A 536      -3.680  10.010 -21.655  1.00 19.26           C  
ATOM   4164  C   PHE A 536      -4.357  11.346 -21.973  1.00 19.49           C  
ATOM   4165  O   PHE A 536      -5.011  11.936 -21.116  1.00 19.48           O  
ATOM   4166  CB  PHE A 536      -2.160  10.207 -21.604  1.00 19.82           C  
ATOM   4167  CG  PHE A 536      -1.715  11.278 -20.640  1.00 20.81           C  
ATOM   4168  CD1 PHE A 536      -1.504  10.984 -19.288  1.00 21.37           C  
ATOM   4169  CD2 PHE A 536      -1.522  12.582 -21.078  1.00 18.48           C  
ATOM   4170  CE1 PHE A 536      -1.105  11.976 -18.395  1.00 19.57           C  
ATOM   4171  CE2 PHE A 536      -1.124  13.580 -20.193  1.00 19.62           C  
ATOM   4172  CZ  PHE A 536      -0.915  13.275 -18.850  1.00 19.69           C  
ATOM   4173  N   ASN A 537      -4.199  11.815 -23.212  1.00 18.63           N  
ATOM   4174  CA  ASN A 537      -4.803  13.080 -23.630  1.00 20.37           C  
ATOM   4175  C   ASN A 537      -6.329  12.983 -23.602  1.00 20.81           C  
ATOM   4176  O   ASN A 537      -7.030  13.946 -23.272  1.00 19.79           O  
ATOM   4177  CB  ASN A 537      -4.341  13.464 -25.041  1.00 19.86           C  
ATOM   4178  CG  ASN A 537      -2.842  13.679 -25.127  1.00 21.42           C  
ATOM   4179  ND2 ASN A 537      -2.241  13.234 -26.224  1.00 21.48           N  
ATOM   4180  OD1 ASN A 537      -2.233  14.252 -24.225  1.00 22.00           O  
ATOM   4181  N   ARG A 538      -6.838  11.807 -23.948  1.00 19.79           N  
ATOM   4182  CA  ARG A 538      -8.269  11.578 -23.951  1.00 19.79           C  
ATOM   4183  C   ARG A 538      -8.842  11.796 -22.543  1.00 20.16           C  
ATOM   4184  O   ARG A 538      -9.700  12.661 -22.342  1.00 19.96           O  
ATOM   4185  CB  ARG A 538      -8.555  10.153 -24.421  1.00 19.99           C  
ATOM   4186  CG  ARG A 538     -10.024   9.804 -24.509  1.00 18.84           C  
ATOM   4187  CD  ARG A 538     -10.214   8.318 -24.238  1.00 21.58           C  
ATOM   4188  NE  ARG A 538     -11.222   8.126 -23.206  1.00 22.43           N  
ATOM   4189  CZ  ARG A 538     -11.187   7.169 -22.291  1.00 21.49           C  
ATOM   4190  NH1 ARG A 538     -10.189   6.296 -22.265  1.00 21.88           N1+
ATOM   4191  NH2 ARG A 538     -12.155   7.098 -21.395  1.00 24.22           N  
ATOM   4192  N   VAL A 539      -8.363  11.018 -21.572  1.00 18.32           N  
ATOM   4193  CA  VAL A 539      -8.852  11.145 -20.201  1.00 18.60           C  
ATOM   4194  C   VAL A 539      -8.621  12.542 -19.631  1.00 17.88           C  
ATOM   4195  O   VAL A 539      -9.440  13.047 -18.867  1.00 17.97           O  
ATOM   4196  CB  VAL A 539      -8.212  10.089 -19.255  1.00 17.93           C  
ATOM   4197  CG1 VAL A 539      -8.634  10.356 -17.804  1.00 18.17           C  
ATOM   4198  CG2 VAL A 539      -8.665   8.695 -19.661  1.00 17.86           C  
ATOM   4199  N   CYS A 540      -7.514  13.169 -20.000  1.00 17.27           N  
ATOM   4200  CA  CYS A 540      -7.247  14.512 -19.513  1.00 19.43           C  
ATOM   4201  C   CYS A 540      -8.229  15.507 -20.113  1.00 21.12           C  
ATOM   4202  O   CYS A 540      -8.641  16.451 -19.440  1.00 22.17           O  
ATOM   4203  CB  CYS A 540      -5.813  14.938 -19.831  1.00 18.92           C  
ATOM   4204  SG  CYS A 540      -4.583  14.398 -18.597  1.00 15.74           S  
ATOM   4205  N   ASP A 541      -8.613  15.300 -21.372  1.00 22.67           N  
ATOM   4206  CA  ASP A 541      -9.566  16.205 -22.009  1.00 23.41           C  
ATOM   4207  C   ASP A 541     -10.932  16.102 -21.333  1.00 23.37           C  
ATOM   4208  O   ASP A 541     -11.594  17.114 -21.095  1.00 22.77           O  
ATOM   4209  CB  ASP A 541      -9.710  15.904 -23.510  1.00 24.70           C  
ATOM   4210  CG  ASP A 541      -8.546  16.441 -24.337  1.00 28.72           C  
ATOM   4211  OD1 ASP A 541      -8.001  17.513 -23.989  1.00 29.14           O  
ATOM   4212  OD2 ASP A 541      -8.184  15.802 -25.352  1.00 30.09           O1-
ATOM   4213  N   GLU A 542     -11.355  14.877 -21.028  1.00 22.77           N  
ATOM   4214  CA  GLU A 542     -12.646  14.664 -20.375  1.00 22.04           C  
ATOM   4215  C   GLU A 542     -12.642  15.228 -18.956  1.00 21.40           C  
ATOM   4216  O   GLU A 542     -13.624  15.820 -18.508  1.00 21.47           O  
ATOM   4217  CB  GLU A 542     -12.986  13.172 -20.352  1.00 20.91           C  
ATOM   4218  CG  GLU A 542     -13.502  12.645 -21.681  1.00 21.20           C  
ATOM   4219  CD  GLU A 542     -13.513  11.128 -21.752  1.00 21.98           C  
ATOM   4220  OE1 GLU A 542     -13.971  10.477 -20.787  1.00 18.73           O  
ATOM   4221  OE2 GLU A 542     -13.065  10.587 -22.786  1.00 25.40           O1-
ATOM   4222  N   TRP A 543     -11.531  15.052 -18.253  1.00 20.71           N  
ATOM   4223  CA  TRP A 543     -11.423  15.560 -16.894  1.00 20.28           C  
ATOM   4224  C   TRP A 543     -11.434  17.091 -16.879  1.00 20.11           C  
ATOM   4225  O   TRP A 543     -12.102  17.702 -16.041  1.00 18.41           O  
ATOM   4226  CB  TRP A 543     -10.148  15.035 -16.213  1.00 17.98           C  
ATOM   4227  CG  TRP A 543      -9.964  15.609 -14.842  1.00 17.37           C  
ATOM   4228  CD1 TRP A 543      -9.071  16.576 -14.470  1.00 16.76           C  
ATOM   4229  CD2 TRP A 543     -10.771  15.343 -13.687  1.00 15.98           C  
ATOM   4230  CE2 TRP A 543     -10.318  16.192 -12.656  1.00 17.05           C  
ATOM   4231  CE3 TRP A 543     -11.838  14.474 -13.427  1.00 14.89           C  
ATOM   4232  NE1 TRP A 543      -9.281  16.933 -13.161  1.00 18.38           N  
ATOM   4233  CZ2 TRP A 543     -10.898  16.197 -11.379  1.00 15.78           C  
ATOM   4234  CZ3 TRP A 543     -12.413  14.480 -12.160  1.00 14.71           C  
ATOM   4235  CH2 TRP A 543     -11.942  15.337 -11.153  1.00 14.14           C  
ATOM   4236  N   ARG A 544     -10.700  17.706 -17.806  1.00 20.32           N  
ATOM   4237  CA  ARG A 544     -10.647  19.162 -17.872  1.00 22.61           C  
ATOM   4238  C   ARG A 544     -12.002  19.748 -18.234  1.00 23.74           C  
ATOM   4239  O   ARG A 544     -12.341  20.856 -17.820  1.00 25.33           O  
ATOM   4240  CB  ARG A 544      -9.595  19.622 -18.878  1.00 23.05           C  
ATOM   4241  CG  ARG A 544      -8.176  19.598 -18.328  1.00 28.07           C  
ATOM   4242  CD  ARG A 544      -7.233  20.366 -19.235  1.00 31.08           C  
ATOM   4243  NE  ARG A 544      -7.077  19.703 -20.522  1.00 35.39           N  
ATOM   4244  CZ  ARG A 544      -6.035  18.944 -20.849  1.00 40.02           C  
ATOM   4245  NH1 ARG A 544      -5.046  18.755 -19.978  1.00 40.10           N1+
ATOM   4246  NH2 ARG A 544      -5.987  18.362 -22.044  1.00 40.95           N  
ATOM   4247  N   ALA A 545     -12.778  18.998 -19.004  1.00 23.77           N  
ATOM   4248  CA  ALA A 545     -14.106  19.442 -19.402  1.00 24.58           C  
ATOM   4249  C   ALA A 545     -15.052  19.333 -18.215  1.00 23.90           C  
ATOM   4250  O   ALA A 545     -15.966  20.140 -18.062  1.00 25.36           O  
ATOM   4251  CB  ALA A 545     -14.629  18.585 -20.560  1.00 24.86           C  
ATOM   4252  N   TYR A 546     -14.827  18.329 -17.376  1.00 22.72           N  
ATOM   4253  CA  TYR A 546     -15.677  18.114 -16.218  1.00 22.72           C  
ATOM   4254  C   TYR A 546     -15.439  19.048 -15.030  1.00 22.93           C  
ATOM   4255  O   TYR A 546     -16.372  19.685 -14.542  1.00 22.94           O  
ATOM   4256  CB  TYR A 546     -15.551  16.675 -15.716  1.00 21.70           C  
ATOM   4257  CG  TYR A 546     -16.207  16.518 -14.371  1.00 21.68           C  
ATOM   4258  CD1 TYR A 546     -17.593  16.610 -14.244  1.00 21.36           C  
ATOM   4259  CD2 TYR A 546     -15.444  16.406 -13.209  1.00 19.52           C  
ATOM   4260  CE1 TYR A 546     -18.202  16.607 -12.992  1.00 22.35           C  
ATOM   4261  CE2 TYR A 546     -16.043  16.403 -11.949  1.00 19.59           C  
ATOM   4262  CZ  TYR A 546     -17.421  16.506 -11.851  1.00 22.52           C  
ATOM   4263  OH  TYR A 546     -18.026  16.533 -10.619  1.00 24.05           O  
ATOM   4264  N   TRP A 547     -14.195  19.099 -14.560  1.00 23.54           N  
ATOM   4265  CA  TRP A 547     -13.809  19.906 -13.397  1.00 24.25           C  
ATOM   4266  C   TRP A 547     -14.577  21.204 -13.175  1.00 24.45           C  
ATOM   4267  O   TRP A 547     -15.129  21.425 -12.100  1.00 25.77           O  
ATOM   4268  CB  TRP A 547     -12.312  20.222 -13.439  1.00 22.87           C  
ATOM   4269  CG  TRP A 547     -11.816  20.892 -12.192  1.00 24.18           C  
ATOM   4270  CD1 TRP A 547     -11.160  22.084 -12.112  1.00 25.51           C  
ATOM   4271  CD2 TRP A 547     -11.933  20.407 -10.846  1.00 24.05           C  
ATOM   4272  CE2 TRP A 547     -11.323  21.362 -10.003  1.00 24.87           C  
ATOM   4273  CE3 TRP A 547     -12.492  19.257 -10.271  1.00 25.37           C  
ATOM   4274  NE1 TRP A 547     -10.860  22.375 -10.801  1.00 25.48           N  
ATOM   4275  CZ2 TRP A 547     -11.257  21.204  -8.610  1.00 25.12           C  
ATOM   4276  CZ3 TRP A 547     -12.427  19.098  -8.884  1.00 26.08           C  
ATOM   4277  CH2 TRP A 547     -11.812  20.070  -8.071  1.00 26.49           C  
ATOM   4278  N   PRO A 548     -14.626  22.083 -14.186  1.00 25.22           N  
ATOM   4279  CA  PRO A 548     -15.350  23.345 -14.010  1.00 24.70           C  
ATOM   4280  C   PRO A 548     -16.780  23.186 -13.479  1.00 25.36           C  
ATOM   4281  O   PRO A 548     -17.350  24.126 -12.934  1.00 27.02           O  
ATOM   4282  CB  PRO A 548     -15.318  23.952 -15.410  1.00 24.79           C  
ATOM   4283  CG  PRO A 548     -14.029  23.431 -15.970  1.00 25.37           C  
ATOM   4284  CD  PRO A 548     -14.062  21.989 -15.545  1.00 24.52           C  
ATOM   4285  N   THR A 549     -17.355  21.998 -13.625  1.00 24.01           N  
ATOM   4286  CA  THR A 549     -18.722  21.779 -13.175  1.00 23.32           C  
ATOM   4287  C   THR A 549     -18.791  21.121 -11.798  1.00 22.79           C  
ATOM   4288  O   THR A 549     -19.879  20.962 -11.226  1.00 18.31           O  
ATOM   4289  CB  THR A 549     -19.514  20.911 -14.196  1.00 24.05           C  
ATOM   4290  CG2 THR A 549     -19.279  21.417 -15.619  1.00 22.51           C  
ATOM   4291  OG1 THR A 549     -19.079  19.548 -14.118  1.00 25.35           O  
ATOM   4292  N   ASN A 550     -17.631  20.744 -11.265  1.00 22.42           N  
ATOM   4293  CA  ASN A 550     -17.580  20.106  -9.952  1.00 24.28           C  
ATOM   4294  C   ASN A 550     -18.093  21.069  -8.882  1.00 24.60           C  
ATOM   4295  O   ASN A 550     -17.669  22.220  -8.815  1.00 22.94           O  
ATOM   4296  CB  ASN A 550     -16.152  19.671  -9.618  1.00 23.68           C  
ATOM   4297  CG  ASN A 550     -16.111  18.647  -8.509  1.00 24.19           C  
ATOM   4298  ND2 ASN A 550     -15.327  18.919  -7.475  1.00 23.58           N  
ATOM   4299  OD1 ASN A 550     -16.780  17.615  -8.583  1.00 23.32           O  
ATOM   4300  N   PRO A 551     -19.026  20.605  -8.037  1.00 26.59           N  
ATOM   4301  CA  PRO A 551     -19.599  21.437  -6.974  1.00 27.90           C  
ATOM   4302  C   PRO A 551     -18.694  21.619  -5.764  1.00 29.08           C  
ATOM   4303  O   PRO A 551     -19.027  22.359  -4.841  1.00 30.12           O  
ATOM   4304  CB  PRO A 551     -20.879  20.696  -6.618  1.00 26.55           C  
ATOM   4305  CG  PRO A 551     -20.468  19.265  -6.783  1.00 27.38           C  
ATOM   4306  CD  PRO A 551     -19.694  19.291  -8.089  1.00 26.59           C  
ATOM   4307  N   TYR A 552     -17.545  20.955  -5.769  1.00 29.25           N  
ATOM   4308  CA  TYR A 552     -16.632  21.060  -4.638  1.00 29.28           C  
ATOM   4309  C   TYR A 552     -15.230  21.490  -5.045  1.00 29.06           C  
ATOM   4310  O   TYR A 552     -14.823  21.346  -6.198  1.00 31.10           O  
ATOM   4311  CB  TYR A 552     -16.540  19.713  -3.916  1.00 29.26           C  
ATOM   4312  CG  TYR A 552     -17.868  19.126  -3.493  1.00 29.88           C  
ATOM   4313  CD1 TYR A 552     -18.141  17.778  -3.693  1.00 28.57           C  
ATOM   4314  CD2 TYR A 552     -18.837  19.909  -2.865  1.00 30.89           C  
ATOM   4315  CE1 TYR A 552     -19.336  17.220  -3.282  1.00 30.07           C  
ATOM   4316  CE2 TYR A 552     -20.040  19.358  -2.444  1.00 31.17           C  
ATOM   4317  CZ  TYR A 552     -20.283  18.011  -2.656  1.00 32.03           C  
ATOM   4318  OH  TYR A 552     -21.464  17.444  -2.233  1.00 33.37           O  
ATOM   4319  N   PRO A 553     -14.470  22.041  -4.094  1.00 28.12           N  
ATOM   4320  CA  PRO A 553     -13.111  22.469  -4.406  1.00 26.76           C  
ATOM   4321  C   PRO A 553     -12.113  21.421  -3.910  1.00 25.88           C  
ATOM   4322  O   PRO A 553     -12.454  20.578  -3.084  1.00 24.80           O  
ATOM   4323  CB  PRO A 553     -12.998  23.775  -3.643  1.00 26.98           C  
ATOM   4324  CG  PRO A 553     -13.714  23.434  -2.368  1.00 27.91           C  
ATOM   4325  CD  PRO A 553     -14.946  22.676  -2.849  1.00 27.63           C  
ATOM   4326  N   LYS A 554     -10.889  21.476  -4.428  1.00 25.73           N  
ATOM   4327  CA  LYS A 554      -9.819  20.566  -4.026  1.00 26.74           C  
ATOM   4328  C   LYS A 554      -9.262  21.105  -2.702  1.00 28.66           C  
ATOM   4329  O   LYS A 554      -8.715  22.206  -2.660  1.00 29.35           O  
ATOM   4330  CB  LYS A 554      -8.739  20.557  -5.109  1.00 25.73           C  
ATOM   4331  CG  LYS A 554      -7.482  19.750  -4.804  1.00 25.63           C  
ATOM   4332  CD  LYS A 554      -6.619  19.653  -6.062  1.00 23.78           C  
ATOM   4333  CE  LYS A 554      -5.265  19.034  -5.797  1.00 25.23           C  
ATOM   4334  NZ  LYS A 554      -4.304  20.013  -5.228  1.00 26.47           N1+
ATOM   4335  N   ILE A 555      -9.402  20.329  -1.628  1.00 29.57           N  
ATOM   4336  CA  ILE A 555      -8.953  20.750  -0.297  1.00 29.11           C  
ATOM   4337  C   ILE A 555      -7.514  20.419   0.104  1.00 26.81           C  
ATOM   4338  O   ILE A 555      -6.951  21.077   0.981  1.00 24.73           O  
ATOM   4339  CB  ILE A 555      -9.906  20.186   0.796  1.00 30.30           C  
ATOM   4340  CG1 ILE A 555     -11.312  20.733   0.570  1.00 32.51           C  
ATOM   4341  CG2 ILE A 555      -9.439  20.590   2.183  1.00 30.78           C  
ATOM   4342  CD1 ILE A 555     -11.361  22.250   0.485  1.00 34.55           C  
ATOM   4343  N   ASP A 556      -6.914  19.411  -0.521  1.00 23.36           N  
ATOM   4344  CA  ASP A 556      -5.552  19.050  -0.165  1.00 19.76           C  
ATOM   4345  C   ASP A 556      -4.608  18.970  -1.352  1.00 18.55           C  
ATOM   4346  O   ASP A 556      -4.834  19.624  -2.364  1.00 19.67           O  
ATOM   4347  CB  ASP A 556      -5.551  17.735   0.627  1.00 18.45           C  
ATOM   4348  CG  ASP A 556      -6.307  16.628  -0.072  1.00 15.93           C  
ATOM   4349  OD1 ASP A 556      -6.647  15.637   0.604  1.00 12.14           O  
ATOM   4350  OD2 ASP A 556      -6.552  16.742  -1.293  1.00 13.66           O1-
ATOM   4351  N   SER A 557      -3.549  18.175  -1.215  1.00 18.05           N  
ATOM   4352  CA  SER A 557      -2.537  18.020  -2.257  1.00 18.56           C  
ATOM   4353  C   SER A 557      -3.020  17.231  -3.464  1.00 19.17           C  
ATOM   4354  O   SER A 557      -2.385  17.254  -4.516  1.00 17.52           O  
ATOM   4355  CB  SER A 557      -1.303  17.326  -1.689  1.00 17.56           C  
ATOM   4356  OG  SER A 557      -1.597  15.978  -1.364  1.00 20.50           O  
ATOM   4357  N   GLY A 558      -4.131  16.520  -3.298  1.00 20.60           N  
ATOM   4358  CA  GLY A 558      -4.673  15.725  -4.384  1.00 21.63           C  
ATOM   4359  C   GLY A 558      -4.131  14.307  -4.397  1.00 21.84           C  
ATOM   4360  O   GLY A 558      -4.588  13.475  -5.180  1.00 21.20           O  
ATOM   4361  N   LEU A 559      -3.165  14.029  -3.526  1.00 21.10           N  
ATOM   4362  CA  LEU A 559      -2.556  12.702  -3.451  1.00 22.60           C  
ATOM   4363  C   LEU A 559      -3.034  11.880  -2.253  1.00 22.92           C  
ATOM   4364  O   LEU A 559      -2.857  10.640  -2.289  1.00 22.92           O  
ATOM   4365  CB  LEU A 559      -1.025  12.818  -3.414  1.00 21.07           C  
ATOM   4366  CG  LEU A 559      -0.366  13.458  -4.640  1.00 22.49           C  
ATOM   4367  CD1 LEU A 559       1.155  13.354  -4.537  1.00 18.90           C  
ATOM   4368  CD2 LEU A 559      -0.866  12.763  -5.904  1.00 22.61           C  
ATOM   4369  OXT LEU A 559      -3.557  12.483  -1.288  1.00 23.14           O1-
TER   
HETATM 4370 CU    CU A 602       3.465  10.532   7.680  1.00 26.94          CU  
HETATM 4371 CU    CU A 603       1.315   6.355  -3.814  1.00 23.34          CU  
HETATM 4372 CU    CU A 604      -0.299   2.300  -1.557  1.00 25.47          CU  
HETATM 4373 CU    CU A 605       2.605   2.719  -4.503  1.00 26.84          CU  
CONECT  709 4373
CONECT  731 4372
CONECT 1083 4372
CONECT 1099 4371
CONECT 3334 4370
CONECT 3361 4373
CONECT 3379 4371
CONECT 3895 4371
CONECT 3901 4370
CONECT 3911 4372
CONECT 3946 4370
CONECT 4370 3334 3901 3946
CONECT 4371 1099 3379 3895
CONECT 4372  731 1083 3911
CONECT 4373  709 3361
END
