# Supplementary material for: Hydrophobic tuning with non-canonical amino acids in a copper metalloenzyme
Source: Nat Chem. 2026 Apr 13;18(7):1269–77. doi: 10.1038/s41557-026-02116-7 (PMC13323077; doi:10.1038/s41557-026-02116-7)
Supplement: Supplementary file 4 — Code related to logP prediction, PDB analysis and redox deconvolution. [file 41557_2026_2116_MOESM4_ESM.zip › Code_lite/PDB_analysis_lite/inputs/starting_pdbs/7pen.pdb]

CRYST1   77.260   94.980  116.270  90.00  91.67  90.00 P 1 21 1      1
ATOM      1  N   GLY D  41      28.812   9.154  -4.104  1.00 39.93           N  
ANISOU    1  N   GLY D  41     2178   6770   6222    121    614   1090       N  
ATOM      2  CA  GLY D  41      27.529   8.947  -4.751  1.00 38.59           C  
ANISOU    2  CA  GLY D  41     2442   6320   5899   -201    646   1285       C  
ATOM      3  C   GLY D  41      26.356   9.294  -3.852  1.00 36.97           C  
ANISOU    3  C   GLY D  41     2685   5851   5512   -412    575   1441       C  
ATOM      4  O   GLY D  41      26.486   9.268  -2.625  1.00 36.65           O  
ANISOU    4  O   GLY D  41     2884   5489   5555   -298    463   1378       O  
ATOM      5  N   ALA D  42      25.215   9.626  -4.461  1.00 35.67           N  
ANISOU    5  N   ALA D  42     2942   5761   4850   -740    435   1596       N  
ATOM      6  CA  ALA D  42      24.009   9.982  -3.724  1.00 33.10           C  
ANISOU    6  CA  ALA D  42     2778   5557   4240   -652    243   1536       C  
ATOM      7  C   ALA D  42      22.795   9.316  -4.358  1.00 32.05           C  
ANISOU    7  C   ALA D  42     3027   5408   3741   -742    101   1596       C  
ATOM      8  O   ALA D  42      22.682   9.251  -5.589  1.00 33.21           O  
ANISOU    8  O   ALA D  42     3417   5678   3525   -764    121   1683       O  
ATOM      9  CB  ALA D  42      23.805  11.500  -3.680  1.00 33.40           C  
ANISOU    9  CB  ALA D  42     3037   5549   4106   -739     53   1449       C  
ATOM     10  N   ALA D  43      21.885   8.847  -3.505  1.00 28.56           N  
ANISOU   10  N   ALA D  43     2443   4783   3624   -756     94   1428       N  
ATOM     11  CA  ALA D  43      20.709   8.137  -3.979  1.00 28.43           C  
ANISOU   11  CA  ALA D  43     2864   4716   3221   -906    -25   1254       C  
ATOM     12  C   ALA D  43      19.834   9.074  -4.805  1.00 28.68           C  
ANISOU   12  C   ALA D  43     2790   5234   2873   -949   -121   1050       C  
ATOM     13  O   ALA D  43      19.642  10.237  -4.430  1.00 27.81           O  
ANISOU   13  O   ALA D  43     2450   5364   2753   -761   -239   1068       O  
ATOM     14  CB  ALA D  43      19.906   7.574  -2.805  1.00 25.40           C  
ANISOU   14  CB  ALA D  43     2885   4040   2728  -1073    215   1237       C  
ATOM     15  N   PRO D  44      19.306   8.613  -5.931  1.00 30.14           N  
ANISOU   15  N   PRO D  44     3422   5327   2701  -1125   -262    750       N  
ATOM     16  CA  PRO D  44      18.358   9.415  -6.700  1.00 30.88           C  
ANISOU   16  CA  PRO D  44     3406   5233   3095  -1023   -223    554       C  
ATOM     17  C   PRO D  44      16.951   9.234  -6.146  1.00 31.50           C  
ANISOU   17  C   PRO D  44     3328   5012   3627  -1045   -256    645       C  
ATOM     18  O   PRO D  44      16.695   8.383  -5.292  1.00 29.59           O  
ANISOU   18  O   PRO D  44     3305   4649   3289   -988   -166    726       O  
ATOM     19  CB  PRO D  44      18.472   8.813  -8.102  1.00 31.55           C  
ANISOU   19  CB  PRO D  44     3845   5174   2967  -1094   -487    447       C  
ATOM     20  CG  PRO D  44      18.680   7.348  -7.808  1.00 31.62           C  
ANISOU   20  CG  PRO D  44     4046   5135   2832  -1279   -513    530       C  
ATOM     21  CD  PRO D  44      19.545   7.300  -6.557  1.00 31.31           C  
ANISOU   21  CD  PRO D  44     3920   5215   2764  -1233   -473    681       C  
ATOM     22  N   ALA D  45      16.042  10.061  -6.650  1.00 32.88           N  
ANISOU   22  N   ALA D  45     3355   5064   4073  -1230   -389    866       N  
ATOM     23  CA  ALA D  45      14.631   9.879  -6.354  1.00 33.64           C  
ANISOU   23  CA  ALA D  45     3301   4936   4546  -1237   -361    709       C  
ATOM     24  C   ALA D  45      14.145   8.564  -6.948  1.00 32.18           C  
ANISOU   24  C   ALA D  45     3498   4670   4058  -1377   -180    540       C  
ATOM     25  O   ALA D  45      14.550   8.176  -8.049  1.00 31.90           O  
ANISOU   25  O   ALA D  45     3582   4632   3907  -1360     34    413       O  
ATOM     26  CB  ALA D  45      13.816  11.044  -6.911  1.00 35.60           C  
ANISOU   26  CB  ALA D  45     3345   4909   5274  -1210   -388    699       C  
ATOM     27  N   GLY D  46      13.280   7.875  -6.206  1.00 29.52           N  
ANISOU   27  N   GLY D  46     3261   4482   3473  -1462     88    491       N  
ATOM     28  CA  GLY D  46      12.704   6.624  -6.649  1.00 29.09           C  
ANISOU   28  CA  GLY D  46     3346   4031   3678  -1246    110     38       C  
ATOM     29  C   GLY D  46      11.433   6.842  -7.444  1.00 29.32           C  
ANISOU   29  C   GLY D  46     3401   3847   3891  -1130    -89     82       C  
ATOM     30  O   GLY D  46      11.045   7.967  -7.765  1.00 29.42           O  
ANISOU   30  O   GLY D  46     3351   3676   4151  -1150    -83    -47       O  
ATOM     31  N   GLY D  47      10.781   5.730  -7.778  1.00 29.59           N  
ANISOU   31  N   GLY D  47     3587   3935   3722  -1129    -37    329       N  
ATOM     32  CA  GLY D  47       9.548   5.778  -8.543  1.00 29.28           C  
ANISOU   32  CA  GLY D  47     3759   4113   3255   -957   -376    108       C  
ATOM     33  C   GLY D  47       9.497   4.756  -9.659  1.00 30.57           C  
ANISOU   33  C   GLY D  47     3993   4627   2994   -856   -517    111       C  
ATOM     34  O   GLY D  47       8.583   4.764 -10.490  1.00 33.87           O  
ANISOU   34  O   GLY D  47     4001   5344   3522   -672   -644      6       O  
ATOM     35  N   GLU D  48      10.474   3.861  -9.684  1.00 27.93           N  
ANISOU   35  N   GLU D  48     4143   3947   2524   -975   -260   -100       N  
ATOM     36  CA  GLU D  48      10.577   2.857 -10.728  1.00 27.99           C  
ANISOU   36  CA  GLU D  48     3985   3624   3027  -1019    216   -233       C  
ATOM     37  C   GLU D  48       9.885   1.564 -10.292  1.00 25.92           C  
ANISOU   37  C   GLU D  48     3459   3684   2705  -1027    111   -466       C  
ATOM     38  O   GLU D  48       9.854   1.221  -9.108  1.00 25.92           O  
ANISOU   38  O   GLU D  48     3725   3497   2627  -1268    179   -328       O  
ATOM     39  CB  GLU D  48      12.058   2.631 -11.045  1.00 31.37           C  
ANISOU   39  CB  GLU D  48     4292   3868   3760  -1000    322   -416       C  
ATOM     40  CG  GLU D  48      12.496   1.210 -11.251  0.50 35.09           C  
ANISOU   40  CG  GLU D  48     4423   4416   4493  -1034    520   -339       C  
ATOM     41  CD  GLU D  48      13.987   1.109 -11.511  0.25 38.72           C  
ANISOU   41  CD  GLU D  48     4602   5074   5035   -966    555   -416       C  
ATOM     42  OE1 GLU D  48      14.758   1.831 -10.838  1.00 42.23           O  
ANISOU   42  OE1 GLU D  48     4757   5592   5697   -890    524   -502       O  
ATOM     43  OE2 GLU D  48      14.389   0.319 -12.389  0.53 38.68           O1-
ANISOU   43  OE2 GLU D  48     4616   5308   4771  -1020    660   -297       O1-
ATOM     44  N   VAL D  49       9.294   0.865 -11.258  1.00 24.33           N  
ANISOU   44  N   VAL D  49     3283   3715   2247  -1173   -145   -418       N  
ATOM     45  CA  VAL D  49       8.728  -0.458 -11.012  1.00 24.48           C  
ANISOU   45  CA  VAL D  49     3328   3724   2248  -1160   -156   -222       C  
ATOM     46  C   VAL D  49       9.784  -1.497 -11.355  1.00 24.95           C  
ANISOU   46  C   VAL D  49     3482   3938   2061  -1115    106   -279       C  
ATOM     47  O   VAL D  49      10.238  -1.571 -12.503  1.00 27.57           O  
ANISOU   47  O   VAL D  49     3966   4152   2357  -1091    202    -87       O  
ATOM     48  CB  VAL D  49       7.444  -0.678 -11.824  1.00 24.55           C  
ANISOU   48  CB  VAL D  49     3188   3547   2591   -995   -349   -405       C  
ATOM     49  CG1 VAL D  49       6.960  -2.113 -11.672  1.00 22.57           C  
ANISOU   49  CG1 VAL D  49     2779   3404   2395  -1084   -312   -448       C  
ATOM     50  CG2 VAL D  49       6.371   0.291 -11.366  1.00 25.76           C  
ANISOU   50  CG2 VAL D  49     3231   3529   3028   -777   -418   -582       C  
ATOM     51  N   ARG D  50      10.176  -2.298 -10.364  1.00 24.72           N  
ANISOU   51  N   ARG D  50     3280   3857   2256  -1112    153    -27       N  
ATOM     52  CA  ARG D  50      11.209  -3.310 -10.532  1.00 27.70           C  
ANISOU   52  CA  ARG D  50     3403   4222   2901  -1126    -29    194       C  
ATOM     53  C   ARG D  50      10.617  -4.698 -10.337  1.00 26.39           C  
ANISOU   53  C   ARG D  50     3367   3845   2816   -844     99    -52       C  
ATOM     54  O   ARG D  50       9.650  -4.878  -9.591  1.00 23.37           O  
ANISOU   54  O   ARG D  50     3142   3281   2457   -896     80   -274       O  
ATOM     55  CB  ARG D  50      12.368  -3.108  -9.541  1.00 31.69           C  
ANISOU   55  CB  ARG D  50     3416   4981   3645  -1404     69    538       C  
ATOM     56  CG  ARG D  50      13.089  -1.784  -9.679  1.00 38.08           C  
ANISOU   56  CG  ARG D  50     3867   6183   4420  -1373   -105    711       C  
ATOM     57  CD  ARG D  50      14.602  -1.952  -9.669  1.00 41.76           C  
ANISOU   57  CD  ARG D  50     3965   7283   4617  -1425   -287    849       C  
ATOM     58  NE  ARG D  50      15.049  -2.896  -8.652  1.00 45.43           N  
ANISOU   58  NE  ARG D  50     4298   8368   4594  -1456   -378    626       N  
ATOM     59  CZ  ARG D  50      15.717  -2.564  -7.557  1.00 47.09           C  
ANISOU   59  CZ  ARG D  50     4473   9086   4335  -1459   -353    702       C  
ATOM     60  NH1 ARG D  50      16.042  -1.305  -7.298  1.00 46.67           N1+
ANISOU   60  NH1 ARG D  50     4631   9352   3750  -1624   -176    626       N1+
ATOM     61  NH2 ARG D  50      16.065  -3.519  -6.697  1.00 48.14           N  
ANISOU   61  NH2 ARG D  50     4390   9231   4668  -1287   -350    712       N  
ATOM     62  N   ARG D  51      11.213  -5.679 -11.018  1.00 27.99           N  
ANISOU   62  N   ARG D  51     3433   4027   3176   -649    216    232       N  
ATOM     63  CA  ARG D  51      10.788  -7.072 -10.949  1.00 27.40           C  
ANISOU   63  CA  ARG D  51     3236   4056   3121   -229    138    106       C  
ATOM     64  C   ARG D  51      12.013  -7.938 -10.710  1.00 28.64           C  
ANISOU   64  C   ARG D  51     3382   4163   3339   -410    417    566       C  
ATOM     65  O   ARG D  51      13.015  -7.805 -11.422  1.00 30.17           O  
ANISOU   65  O   ARG D  51     3251   4120   4094   -283    513    803       O  
ATOM     66  CB  ARG D  51      10.088  -7.505 -12.240  1.00 29.28           C  
ANISOU   66  CB  ARG D  51     3533   4305   3288   -101    -28   -492       C  
ATOM     67  CG  ARG D  51       8.874  -6.668 -12.561  1.00 30.53           C  
ANISOU   67  CG  ARG D  51     3653   4765   3183     42   -549   -761       C  
ATOM     68  CD  ARG D  51       8.143  -7.132 -13.802  1.00 33.04           C  
ANISOU   68  CD  ARG D  51     4121   5347   3085    142   -956  -1048       C  
ATOM     69  NE  ARG D  51       7.207  -6.097 -14.219  1.00 35.85           N  
ANISOU   69  NE  ARG D  51     4823   6141   2657     43  -1405  -1272       N  
ATOM     70  CZ  ARG D  51       5.951  -6.014 -13.808  1.00 39.45           C  
ANISOU   70  CZ  ARG D  51     5375   6668   2945    -20  -1549  -1200       C  
ATOM     71  NH1 ARG D  51       5.441  -6.896 -12.964  1.00 41.59           N1+
ANISOU   71  NH1 ARG D  51     5454   6798   3551     79  -1554  -1208       N1+
ATOM     72  NH2 ARG D  51       5.192  -5.012 -14.245  1.00 40.77           N  
ANISOU   72  NH2 ARG D  51     5712   6643   3137    -77  -1454  -1338       N  
ATOM     73  N   VAL D  52      11.938  -8.808  -9.707  1.00 27.70           N  
ANISOU   73  N   VAL D  52     3552   3894   3079   -376    184    412       N  
ATOM     74  CA  VAL D  52      12.998  -9.764  -9.421  1.00 26.67           C  
ANISOU   74  CA  VAL D  52     3762   3706   2665   -598    444    450       C  
ATOM     75  C   VAL D  52      12.375 -11.132  -9.194  1.00 26.59           C  
ANISOU   75  C   VAL D  52     3581   3692   2829   -336    587      0       C  
ATOM     76  O   VAL D  52      11.226 -11.251  -8.756  1.00 27.78           O  
ANISOU   76  O   VAL D  52     3616   3372   3569   -456    746    -38       O  
ATOM     77  CB  VAL D  52      13.865  -9.348  -8.205  1.00 28.37           C  
ANISOU   77  CB  VAL D  52     4172   3648   2957   -879    432    388       C  
ATOM     78  CG1 VAL D  52      14.244  -7.889  -8.285  1.00 31.07           C  
ANISOU   78  CG1 VAL D  52     4614   3876   3316   -952    429    487       C  
ATOM     79  CG2 VAL D  52      13.097  -9.556  -6.928  1.00 27.56           C  
ANISOU   79  CG2 VAL D  52     4206   3745   2521   -661    161    113       C  
ATOM     80  N   THR D  53      13.132 -12.170  -9.523  1.00 24.39           N  
ANISOU   80  N   THR D  53     3262   3716   2291    -14    406   -231       N  
ATOM     81  CA  THR D  53      12.753 -13.529  -9.176  1.00 25.42           C  
ANISOU   81  CA  THR D  53     3228   4361   2072   -203    260   -339       C  
ATOM     82  C   THR D  53      13.487 -13.960  -7.913  1.00 23.86           C  
ANISOU   82  C   THR D  53     2813   4142   2110   -399    377   -244       C  
ATOM     83  O   THR D  53      14.674 -13.672  -7.735  1.00 24.95           O  
ANISOU   83  O   THR D  53     2889   4200   2390   -534    431   -169       O  
ATOM     84  CB  THR D  53      13.045 -14.503 -10.320  1.00 27.57           C  
ANISOU   84  CB  THR D  53     3122   5062   2290   -290    665   -405       C  
ATOM     85  CG2 THR D  53      12.296 -14.077 -11.558  1.00 26.35           C  
ANISOU   85  CG2 THR D  53     3474   5053   1483   -620    450   -267       C  
ATOM     86  OG1 THR D  53      14.448 -14.529 -10.594  1.00 31.92           O  
ANISOU   86  OG1 THR D  53     3603   5353   3170   -346    778   -620       O  
ATOM     87  N   MET D  54      12.771 -14.663  -7.052  1.00 20.91           N  
ANISOU   87  N   MET D  54     2402   3573   1970   -565    618    -36       N  
ATOM     88  CA  MET D  54      13.330 -15.175  -5.817  1.00 19.99           C  
ANISOU   88  CA  MET D  54     2550   3427   1618   -523    179   -452       C  
ATOM     89  C   MET D  54      12.857 -16.608  -5.637  1.00 20.10           C  
ANISOU   89  C   MET D  54     2549   3063   2025   -601   -118   -417       C  
ATOM     90  O   MET D  54      11.684 -16.916  -5.872  1.00 20.99           O  
ANISOU   90  O   MET D  54     2330   3005   2641   -625   -180   -179       O  
ATOM     91  CB  MET D  54      12.919 -14.321  -4.611  1.00 22.10           C  
ANISOU   91  CB  MET D  54     2800   3747   1849   -328    229   -855       C  
ATOM     92  CG  MET D  54      13.576 -14.777  -3.325  1.00 22.81           C  
ANISOU   92  CG  MET D  54     2924   3868   1873   -453    409   -498       C  
ATOM     93  SD  MET D  54      13.101 -13.790  -1.890  1.00 25.99           S  
ANISOU   93  SD  MET D  54     3204   3829   2842   -583    293   -390       S  
ATOM     94  CE  MET D  54      13.875 -12.228  -2.330  1.00 25.87           C  
ANISOU   94  CE  MET D  54     3287   3365   3179  -1013    608   -281       C  
ATOM     95  N   TYR D  55      13.779 -17.474  -5.240  1.00 19.09           N  
ANISOU   95  N   TYR D  55     2437   2701   2117   -578     64   -373       N  
ATOM     96  CA  TYR D  55      13.481 -18.866  -4.942  1.00 18.87           C  
ANISOU   96  CA  TYR D  55     2367   2750   2054   -712     96   -362       C  
ATOM     97  C   TYR D  55      13.769 -19.149  -3.476  1.00 19.14           C  
ANISOU   97  C   TYR D  55     1960   3274   2036   -605   -213   -524       C  
ATOM     98  O   TYR D  55      14.711 -18.603  -2.905  1.00 21.01           O  
ANISOU   98  O   TYR D  55     1925   3982   2076   -803   -340   -430       O  
ATOM     99  CB  TYR D  55      14.322 -19.807  -5.785  1.00 19.83           C  
ANISOU   99  CB  TYR D  55     1963   3421   2150   -764    293   -181       C  
ATOM    100  CG  TYR D  55      14.186 -19.580  -7.260  1.00 22.95           C  
ANISOU  100  CG  TYR D  55     2142   4115   2462   -695    276   -198       C  
ATOM    101  CD1 TYR D  55      14.886 -18.563  -7.905  1.00 25.05           C  
ANISOU  101  CD1 TYR D  55     2464   4525   2527   -436    169   -182       C  
ATOM    102  CD2 TYR D  55      13.282 -20.329  -8.001  1.00 25.82           C  
ANISOU  102  CD2 TYR D  55     2526   4553   2729   -491    146   -458       C  
ATOM    103  CE1 TYR D  55      14.741 -18.352  -9.261  1.00 27.09           C  
ANISOU  103  CE1 TYR D  55     2576   4908   2808   -462    302   -414       C  
ATOM    104  CE2 TYR D  55      13.129 -20.124  -9.342  1.00 28.54           C  
ANISOU  104  CE2 TYR D  55     3053   5123   2666   -762      5   -188       C  
ATOM    105  CZ  TYR D  55      13.853 -19.133  -9.973  1.00 29.02           C  
ANISOU  105  CZ  TYR D  55     2998   5365   2663   -747     92   -293       C  
ATOM    106  OH  TYR D  55      13.674 -18.938 -11.321  1.00 31.68           O  
ANISOU  106  OH  TYR D  55     3292   5878   2867   -682   -197   -277       O  
ATOM    107  N   ALA D  56      12.966 -20.024  -2.872  1.00 19.13           N  
ANISOU  107  N   ALA D  56     1885   3126   2258   -766   -111   -554       N  
ATOM    108  CA  ALA D  56      13.310 -20.656  -1.603  1.00 20.13           C  
ANISOU  108  CA  ALA D  56     2035   3156   2458   -559   -199   -903       C  
ATOM    109  C   ALA D  56      13.801 -22.070  -1.890  1.00 21.52           C  
ANISOU  109  C   ALA D  56     2325   3301   2551   -346   -545   -855       C  
ATOM    110  O   ALA D  56      13.141 -22.825  -2.619  1.00 21.98           O  
ANISOU  110  O   ALA D  56     2400   3279   2670   -588   -856   -821       O  
ATOM    111  CB  ALA D  56      12.117 -20.680  -0.642  1.00 23.23           C  
ANISOU  111  CB  ALA D  56     2292   3416   3119   -767     54   -896       C  
ATOM    112  N   GLU D  57      14.975 -22.417  -1.355  1.00 21.65           N  
ANISOU  112  N   GLU D  57     2669   3212   2345   -197   -195   -597       N  
ATOM    113  CA  GLU D  57      15.609 -23.699  -1.643  1.00 22.56           C  
ANISOU  113  CA  GLU D  57     2818   3043   2711     23     69   -650       C  
ATOM    114  C   GLU D  57      16.216 -24.293  -0.384  1.00 22.03           C  
ANISOU  114  C   GLU D  57     2648   2745   2974     -7     61   -951       C  
ATOM    115  O   GLU D  57      16.681 -23.572   0.505  1.00 21.65           O  
ANISOU  115  O   GLU D  57     2820   2520   2887    -48   -310  -1299       O  
ATOM    116  CB  GLU D  57      16.727 -23.560  -2.681  1.00 25.62           C  
ANISOU  116  CB  GLU D  57     3497   3325   2914    -51    368   -358       C  
ATOM    117  CG  GLU D  57      16.396 -22.681  -3.869  1.00 30.62           C  
ANISOU  117  CG  GLU D  57     4053   3660   3921   -329    368    -56       C  
ATOM    118  CD  GLU D  57      17.162 -23.089  -5.107  0.87 32.81           C  
ANISOU  118  CD  GLU D  57     4490   3847   4128   -489    465     -6       C  
ATOM    119  OE1 GLU D  57      16.733 -24.026  -5.818  0.53 36.13           O  
ANISOU  119  OE1 GLU D  57     4871   4376   4482   -478    147    159       O  
ATOM    120  OE2 GLU D  57      18.223 -22.487  -5.341  0.82 32.27           O1-
ANISOU  120  OE2 GLU D  57     4048   3919   4293   -575   1007    140       O1-
ATOM    121  N   ARG D  58      16.224 -25.621  -0.320  1.00 21.96           N  
ANISOU  121  N   ARG D  58     2448   2776   3121   -124    199   -657       N  
ATOM    122  CA  ARG D  58      17.004 -26.295   0.704  1.00 22.72           C  
ANISOU  122  CA  ARG D  58     2808   2842   2982   -389    284   -490       C  
ATOM    123  C   ARG D  58      18.489 -26.203   0.386  1.00 23.89           C  
ANISOU  123  C   ARG D  58     3089   3201   2789   -303    -29   -712       C  
ATOM    124  O   ARG D  58      18.908 -26.224  -0.774  1.00 25.97           O  
ANISOU  124  O   ARG D  58     3355   4041   2472   -357   -380   -810       O  
ATOM    125  CB  ARG D  58      16.609 -27.761   0.824  1.00 23.71           C  
ANISOU  125  CB  ARG D  58     3087   2803   3117   -554    348   -439       C  
ATOM    126  CG  ARG D  58      15.308 -27.976   1.539  1.00 25.52           C  
ANISOU  126  CG  ARG D  58     3057   3072   3566   -723    568   -229       C  
ATOM    127  CD  ARG D  58      15.132 -29.436   1.916  1.00 27.27           C  
ANISOU  127  CD  ARG D  58     3199   2997   4166   -633    576   -269       C  
ATOM    128  NE  ARG D  58      13.852 -29.665   2.578  1.00 28.65           N  
ANISOU  128  NE  ARG D  58     3380   2630   4874   -385    353   -668       N  
ATOM    129  CZ  ARG D  58      13.611 -29.470   3.868  1.00 28.70           C  
ANISOU  129  CZ  ARG D  58     3488   2762   4655   -294     61   -778       C  
ATOM    130  NH1 ARG D  58      14.552 -29.030   4.691  1.00 28.27           N1+
ANISOU  130  NH1 ARG D  58     3516   2876   4350    -91   -326  -1135       N1+
ATOM    131  NH2 ARG D  58      12.395 -29.721   4.344  1.00 29.43           N  
ANISOU  131  NH2 ARG D  58     3623   2849   4712   -239    -12   -869       N  
ATOM    132  N   LEU D  59      19.282 -26.105   1.439  1.00 24.52           N  
ANISOU  132  N   LEU D  59     2849   3171   3297   -120   -152   -611       N  
ATOM    133  CA  LEU D  59      20.731 -26.127   1.382  1.00 26.12           C  
ANISOU  133  CA  LEU D  59     3044   3284   3595      4     79   -629       C  
ATOM    134  C   LEU D  59      21.227 -27.290   2.232  1.00 29.60           C  
ANISOU  134  C   LEU D  59     2886   3929   4431    335    324   -275       C  
ATOM    135  O   LEU D  59      20.447 -27.980   2.895  1.00 33.88           O  
ANISOU  135  O   LEU D  59     3225   4438   5208    390    159    -49       O  
ATOM    136  CB  LEU D  59      21.308 -24.791   1.858  1.00 26.55           C  
ANISOU  136  CB  LEU D  59     3501   3260   3325   -307    -60   -559       C  
ATOM    137  CG  LEU D  59      20.964 -23.592   0.967  1.00 25.84           C  
ANISOU  137  CG  LEU D  59     3763   3222   2834   -327   -117   -765       C  
ATOM    138  CD1 LEU D  59      21.232 -22.271   1.692  1.00 25.45           C  
ANISOU  138  CD1 LEU D  59     3998   3130   2541   -463   -164   -588       C  
ATOM    139  CD2 LEU D  59      21.744 -23.662  -0.339  1.00 28.70           C  
ANISOU  139  CD2 LEU D  59     3844   3877   3186   -504    -54   -457       C  
ATOM    140  N   ALA D  60      22.536 -27.507   2.207  1.00 29.53           N  
ANISOU  140  N   ALA D  60     2817   4203   4200    581    210   -332       N  
ATOM    141  CA  ALA D  60      23.112 -28.652   2.894  1.00 31.30           C  
ANISOU  141  CA  ALA D  60     3412   4333   4149    803    117   -238       C  
ATOM    142  C   ALA D  60      22.924 -28.544   4.405  1.00 33.59           C  
ANISOU  142  C   ALA D  60     4463   4031   4266    789    -82   -248       C  
ATOM    143  O   ALA D  60      22.870 -27.449   4.975  1.00 34.14           O  
ANISOU  143  O   ALA D  60     4926   4162   3884    858   -388   -163       O  
ATOM    144  CB  ALA D  60      24.598 -28.778   2.552  1.00 32.81           C  
ANISOU  144  CB  ALA D  60     3323   4696   4447    815     75    -88       C  
ATOM    145  N   GLY D  61      22.820 -29.700   5.051  1.00 33.80           N  
ANISOU  145  N   GLY D  61     4595   3982   4264    705     44   -246       N  
ATOM    146  CA  GLY D  61      22.727 -29.755   6.501  1.00 33.96           C  
ANISOU  146  CA  GLY D  61     4361   4127   4415    684     -7   -163       C  
ATOM    147  C   GLY D  61      21.458 -29.170   7.080  1.00 32.27           C  
ANISOU  147  C   GLY D  61     4148   3790   4323    621     32   -268       C  
ATOM    148  O   GLY D  61      21.509 -28.503   8.122  1.00 34.40           O  
ANISOU  148  O   GLY D  61     4172   4216   4680    719   -248   -117       O  
ATOM    149  N   GLY D  62      20.318 -29.401   6.434  1.00 28.94           N  
ANISOU  149  N   GLY D  62     3909   3086   4000    339    154   -284       N  
ATOM    150  CA  GLY D  62      19.054 -28.915   6.945  1.00 27.55           C  
ANISOU  150  CA  GLY D  62     3787   2749   3933     65    238   -455       C  
ATOM    151  C   GLY D  62      18.827 -27.426   6.806  1.00 26.12           C  
ANISOU  151  C   GLY D  62     3399   2830   3696   -107    215   -609       C  
ATOM    152  O   GLY D  62      17.831 -26.914   7.325  1.00 29.98           O  
ANISOU  152  O   GLY D  62     3932   3036   4423   -248    456   -824       O  
ATOM    153  N  AGLN D  63      19.718 -26.716   6.125  0.44 23.34           N  
ANISOU  153  N  AGLN D  63     3138   2728   3003   -242    -24   -573       N  
ATOM    154  N  BGLN D  63      19.710 -26.712   6.122  0.56 23.34           N  
ANISOU  154  N  BGLN D  63     3099   2764   3006   -165   -117   -682       N  
ATOM    155  CA AGLN D  63      19.571 -25.286   5.948  0.44 21.76           C  
ANISOU  155  CA AGLN D  63     2672   2681   2916   -305     -8   -319       C  
ATOM    156  CA BGLN D  63      19.564 -25.275   5.973  0.56 22.22           C  
ANISOU  156  CA BGLN D  63     2533   2771   3137   -116   -119   -475       C  
ATOM    157  C  AGLN D  63      18.533 -24.982   4.870  0.44 20.64           C  
ANISOU  157  C  AGLN D  63     2695   2504   2645   -494     46   -427       C  
ATOM    158  C  BGLN D  63      18.644 -24.944   4.801  0.56 21.78           C  
ANISOU  158  C  BGLN D  63     2601   2570   3106   -276    -24   -599       C  
ATOM    159  O  AGLN D  63      18.093 -25.857   4.119  0.44 20.01           O  
ANISOU  159  O  AGLN D  63     2848   2199   2557   -584     52   -633       O  
ATOM    160  O  BGLN D  63      18.395 -25.769   3.917  0.56 22.96           O  
ANISOU  160  O  BGLN D  63     2776   2296   3651   -107     -7   -865       O  
ATOM    161  CB AGLN D  63      20.915 -24.656   5.583  0.44 23.23           C  
ANISOU  161  CB AGLN D  63     2735   2867   3225   -249   -100   -218       C  
ATOM    162  CB BGLN D  63      20.928 -24.617   5.777  0.56 23.85           C  
ANISOU  162  CB BGLN D  63     2612   3003   3448    -17   -239   -479       C  
ATOM    163  CG AGLN D  63      22.036 -24.884   6.598  0.44 24.73           C  
ANISOU  163  CG AGLN D  63     2957   3069   3368   -237    -40   -190       C  
ATOM    164  CG BGLN D  63      21.847 -24.786   6.973  0.56 25.79           C  
ANISOU  164  CG BGLN D  63     2848   3411   3540     58   -298   -531       C  
ATOM    165  CD AGLN D  63      21.734 -24.325   7.976  0.44 26.09           C  
ANISOU  165  CD AGLN D  63     2898   3306   3711   -196    237   -168       C  
ATOM    166  CD BGLN D  63      22.837 -23.650   7.117  0.56 28.67           C  
ANISOU  166  CD BGLN D  63     2860   3951   4083    121    -62   -549       C  
ATOM    167  NE2AGLN D  63      20.978 -25.072   8.775  0.44 27.73           N  
ANISOU  167  NE2AGLN D  63     2836   3545   4154   -186    214   -106       N  
ATOM    168  NE2BGLN D  63      23.818 -23.600   6.225  0.56 29.79           N  
ANISOU  168  NE2BGLN D  63     2344   4198   4778    534    187   -593       N  
ATOM    169  OE1AGLN D  63      22.214 -23.252   8.332  0.44 26.67           O  
ANISOU  169  OE1AGLN D  63     2878   3625   3630   -216    432   -275       O  
ATOM    170  OE1BGLN D  63      22.720 -22.829   8.024  0.56 29.90           O  
ANISOU  170  OE1BGLN D  63     3212   4316   3832   -206   -108   -476       O  
ATOM    171  N   MET D  64      18.133 -23.714   4.816  1.00 20.35           N  
ANISOU  171  N   MET D  64     2405   2650   2677   -500     16   -233       N  
ATOM    172  CA  MET D  64      17.240 -23.190   3.791  1.00 19.38           C  
ANISOU  172  CA  MET D  64     2147   2614   2603   -500     57   -419       C  
ATOM    173  C   MET D  64      17.635 -21.755   3.502  1.00 19.91           C  
ANISOU  173  C   MET D  64     2193   2887   2486   -728     45   -161       C  
ATOM    174  O   MET D  64      18.024 -21.019   4.415  1.00 18.67           O  
ANISOU  174  O   MET D  64     2013   2816   2265   -643    -93   -474       O  
ATOM    175  CB  MET D  64      15.766 -23.228   4.210  1.00 19.13           C  
ANISOU  175  CB  MET D  64     2009   2596   2664   -867    338   -380       C  
ATOM    176  CG  MET D  64      15.180 -24.595   4.505  1.00 19.65           C  
ANISOU  176  CG  MET D  64     1752   2678   3036   -824    651   -473       C  
ATOM    177  SD  MET D  64      13.549 -24.424   5.247  1.00 22.36           S  
ANISOU  177  SD  MET D  64     2157   2938   3398   -668    262   -610       S  
ATOM    178  CE  MET D  64      13.050 -26.149   5.352  1.00 21.71           C  
ANISOU  178  CE  MET D  64     2159   2284   3805   -695    223   -803       C  
ATOM    179  N   GLY D  65      17.519 -21.355   2.236  1.00 19.99           N  
ANISOU  179  N   GLY D  65     2087   2894   2613   -772    219     -5       N  
ATOM    180  CA  GLY D  65      17.876 -19.999   1.861  1.00 19.12           C  
ANISOU  180  CA  GLY D  65     1927   2640   2698   -577    380   -162       C  
ATOM    181  C   GLY D  65      17.095 -19.491   0.670  1.00 18.75           C  
ANISOU  181  C   GLY D  65     2196   2606   2323   -505     80   -432       C  
ATOM    182  O   GLY D  65      16.508 -20.264  -0.106  1.00 18.79           O  
ANISOU  182  O   GLY D  65     2399   2647   2093   -546   -190   -662       O  
ATOM    183  N   TYR D  66      17.110 -18.166   0.532  1.00 17.50           N  
ANISOU  183  N   TYR D  66     1827   2419   2403   -357     53   -374       N  
ATOM    184  CA  TYR D  66      16.569 -17.451  -0.619  1.00 17.93           C  
ANISOU  184  CA  TYR D  66     1649   2562   2601   -236    314   -541       C  
ATOM    185  C   TYR D  66      17.677 -17.174  -1.628  1.00 18.52           C  
ANISOU  185  C   TYR D  66     1897   2872   2268   -453    296   -382       C  
ATOM    186  O   TYR D  66      18.832 -16.956  -1.256  1.00 18.85           O  
ANISOU  186  O   TYR D  66     1907   3087   2169   -565   -126   -388       O  
ATOM    187  CB  TYR D  66      15.959 -16.116  -0.193  1.00 18.47           C  
ANISOU  187  CB  TYR D  66     1762   2664   2591   -265    -47   -558       C  
ATOM    188  CG  TYR D  66      14.779 -16.164   0.749  1.00 15.96           C  
ANISOU  188  CG  TYR D  66     1609   2604   1852   -276     98   -549       C  
ATOM    189  CD1 TYR D  66      13.524 -16.583   0.311  1.00 16.67           C  
ANISOU  189  CD1 TYR D  66     1521   2775   2040   -508    377   -347       C  
ATOM    190  CD2 TYR D  66      14.904 -15.742   2.068  1.00 16.00           C  
ANISOU  190  CD2 TYR D  66     1798   2688   1596   -299    323   -287       C  
ATOM    191  CE1 TYR D  66      12.434 -16.594   1.167  1.00 17.23           C  
ANISOU  191  CE1 TYR D  66     1861   2857   1830   -539    468    -99       C  
ATOM    192  CE2 TYR D  66      13.825 -15.745   2.932  1.00 16.97           C  
ANISOU  192  CE2 TYR D  66     1646   2781   2021   -320    296   -388       C  
ATOM    193  CZ  TYR D  66      12.590 -16.168   2.481  1.00 16.24           C  
ANISOU  193  CZ  TYR D  66     1717   2912   1541   -441    192   -411       C  
ATOM    194  OH  TYR D  66      11.541 -16.147   3.362  1.00 17.19           O  
ANISOU  194  OH  TYR D  66     1551   3121   1860   -473    260   -309       O  
ATOM    195  N   GLY D  67      17.313 -17.154  -2.909  1.00 18.81           N  
ANISOU  195  N   GLY D  67     2185   3159   1804   -725    606   -402       N  
ATOM    196  CA  GLY D  67      18.265 -16.792  -3.942  1.00 18.62           C  
ANISOU  196  CA  GLY D  67     2274   3508   1292   -830    379   -187       C  
ATOM    197  C   GLY D  67      17.551 -16.187  -5.129  1.00 20.63           C  
ANISOU  197  C   GLY D  67     2510   3496   1832   -883    289   -248       C  
ATOM    198  O   GLY D  67      16.340 -16.348  -5.302  1.00 21.36           O  
ANISOU  198  O   GLY D  67     2699   3670   1744   -858     22   -187       O  
ATOM    199  N   LEU D  68      18.328 -15.469  -5.948  1.00 22.07           N  
ANISOU  199  N   LEU D  68     2516   3582   2287   -976    596   -310       N  
ATOM    200  CA  LEU D  68      17.822 -14.843  -7.162  1.00 25.73           C  
ANISOU  200  CA  LEU D  68     3309   3621   2847  -1059    259   -543       C  
ATOM    201  C   LEU D  68      17.819 -15.778  -8.364  1.00 27.46           C  
ANISOU  201  C   LEU D  68     3272   4025   3136   -800    284   -765       C  
ATOM    202  O   LEU D  68      17.116 -15.501  -9.343  1.00 28.90           O  
ANISOU  202  O   LEU D  68     3428   3999   3553   -592    361   -581       O  
ATOM    203  CB  LEU D  68      18.658 -13.612  -7.510  1.00 28.01           C  
ANISOU  203  CB  LEU D  68     4166   3738   2738  -1524     39   -372       C  
ATOM    204  CG  LEU D  68      18.663 -12.539  -6.424  1.00 30.01           C  
ANISOU  204  CG  LEU D  68     4939   3769   2696  -1565   -232   -726       C  
ATOM    205  CD1 LEU D  68      19.563 -11.367  -6.819  1.00 32.18           C  
ANISOU  205  CD1 LEU D  68     5237   4129   2863  -1768   -232   -438       C  
ATOM    206  CD2 LEU D  68      17.235 -12.079  -6.150  1.00 30.85           C  
ANISOU  206  CD2 LEU D  68     5154   3723   2845  -1329   -636  -1099       C  
ATOM    207  N   GLU D  69      18.607 -16.850  -8.324  1.00 28.18           N  
ANISOU  207  N   GLU D  69     2966   4313   3428   -580    453   -928       N  
ATOM    208  CA  GLU D  69      18.631 -17.869  -9.364  1.00 29.87           C  
ANISOU  208  CA  GLU D  69     2984   4872   3495   -795    825  -1118       C  
ATOM    209  C   GLU D  69      18.578 -19.242  -8.709  1.00 30.95           C  
ANISOU  209  C   GLU D  69     3273   4970   3519   -784    707  -1340       C  
ATOM    210  O   GLU D  69      19.129 -19.437  -7.624  1.00 31.29           O  
ANISOU  210  O   GLU D  69     3362   4764   3763   -835    709  -1642       O  
ATOM    211  CB  GLU D  69      19.904 -17.790 -10.235  1.00 32.57           C  
ANISOU  211  CB  GLU D  69     3035   5679   3660  -1191   1480   -791       C  
ATOM    212  CG  GLU D  69      20.223 -16.437 -10.842  1.00 37.03           C  
ANISOU  212  CG  GLU D  69     3353   6255   4461  -1169   1769   -966       C  
ATOM    213  CD  GLU D  69      21.592 -16.433 -11.534  1.00 42.27           C  
ANISOU  213  CD  GLU D  69     3689   6868   5505  -1201   1795  -1112       C  
ATOM    214  OE1 GLU D  69      21.908 -17.413 -12.247  1.00 44.50           O  
ANISOU  214  OE1 GLU D  69     3885   7492   5530  -1063   1545  -1222       O  
ATOM    215  OE2 GLU D  69      22.357 -15.461 -11.360  1.00 44.45           O1-
ANISOU  215  OE2 GLU D  69     3875   6997   6019  -1344   1955  -1062       O1-
ATOM    216  N   LYS D  70      17.932 -20.198  -9.381  1.00 31.96           N  
ANISOU  216  N   LYS D  70     3613   4816   3714   -495    568  -1681       N  
ATOM    217  CA  LYS D  70      17.905 -21.562  -8.862  1.00 33.88           C  
ANISOU  217  CA  LYS D  70     3860   5090   3922   -106    288  -1865       C  
ATOM    218  C   LYS D  70      19.320 -22.095  -8.696  1.00 34.44           C  
ANISOU  218  C   LYS D  70     4037   5157   3890     11    238  -1908       C  
ATOM    219  O   LYS D  70      20.172 -21.925  -9.573  1.00 33.82           O  
ANISOU  219  O   LYS D  70     3856   5381   3613      7    264  -2028       O  
ATOM    220  CB  LYS D  70      17.117 -22.499  -9.781  1.00 35.63           C  
ANISOU  220  CB  LYS D  70     4091   5399   4049    -78     66  -1847       C  
ATOM    221  CG  LYS D  70      15.650 -22.683  -9.425  1.00 37.70           C  
ANISOU  221  CG  LYS D  70     4382   5761   4181    -64   -115  -1617       C  
ATOM    222  CD  LYS D  70      15.056 -23.840 -10.236  1.00 40.87           C  
ANISOU  222  CD  LYS D  70     4569   6178   4783     45   -331  -1439       C  
ATOM    223  CE  LYS D  70      13.702 -23.489 -10.852  1.00 43.43           C  
ANISOU  223  CE  LYS D  70     4807   6355   5337     79   -263  -1232       C  
ATOM    224  NZ  LYS D  70      12.582 -24.342 -10.344  1.00 44.19           N1+
ANISOU  224  NZ  LYS D  70     4974   6398   5419     98   -166  -1103       N1+
ATOM    225  N   GLY D  71      19.561 -22.755  -7.567  1.00 33.92           N  
ANISOU  225  N   GLY D  71     4063   4817   4007    294    246  -1931       N  
ATOM    226  CA  GLY D  71      20.876 -23.258  -7.255  1.00 34.11           C  
ANISOU  226  CA  GLY D  71     4077   4657   4227    377    347  -1649       C  
ATOM    227  C   GLY D  71      21.845 -22.233  -6.712  1.00 33.70           C  
ANISOU  227  C   GLY D  71     3835   4943   4028    517    504  -1497       C  
ATOM    228  O   GLY D  71      23.007 -22.576  -6.465  1.00 37.09           O  
ANISOU  228  O   GLY D  71     3874   5113   5105    694    559  -1446       O  
ATOM    229  N   LYS D  72      21.414 -20.990  -6.504  1.00 30.45           N  
ANISOU  229  N   LYS D  72     3799   4801   2969    246    742  -1286       N  
ATOM    230  CA  LYS D  72      22.292 -19.962  -5.966  1.00 30.15           C  
ANISOU  230  CA  LYS D  72     3604   5005   2848      7    738  -1057       C  
ATOM    231  C   LYS D  72      21.715 -19.331  -4.702  1.00 27.26           C  
ANISOU  231  C   LYS D  72     2912   4677   2770     69    415  -1098       C  
ATOM    232  O   LYS D  72      21.983 -18.166  -4.412  1.00 26.94           O  
ANISOU  232  O   LYS D  72     2805   4590   2840   -162    319   -980       O  
ATOM    233  CB  LYS D  72      22.590 -18.898  -7.022  1.00 32.40           C  
ANISOU  233  CB  LYS D  72     4000   5593   2719   -289   1072   -826       C  
ATOM    234  CG  LYS D  72      23.375 -19.437  -8.217  1.00 35.70           C  
ANISOU  234  CG  LYS D  72     4280   6177   3108   -559   1274   -396       C  
ATOM    235  CD  LYS D  72      24.198 -18.352  -8.892  1.00 40.01           C  
ANISOU  235  CD  LYS D  72     4694   6751   3755   -644   1249   -395       C  
ATOM    236  CE  LYS D  72      24.416 -18.642 -10.375  1.00 42.02           C  
ANISOU  236  CE  LYS D  72     4739   7003   4223   -712   1565   -305       C  
ATOM    237  NZ  LYS D  72      24.855 -17.423 -11.131  1.00 43.86           N1+
ANISOU  237  NZ  LYS D  72     4663   7299   4702   -590   1710   -227       N1+
ATOM    238  N   ALA D  73      20.935 -20.086  -3.929  1.00 25.07           N  
ANISOU  238  N   ALA D  73     2507   4284   2732    166    356  -1190       N  
ATOM    239  CA  ALA D  73      20.452 -19.553  -2.662  1.00 23.04           C  
ANISOU  239  CA  ALA D  73     2173   4103   2476    -44    574  -1067       C  
ATOM    240  C   ALA D  73      21.624 -19.301  -1.725  1.00 23.03           C  
ANISOU  240  C   ALA D  73     2212   4054   2485    -19    528   -869       C  
ATOM    241  O   ALA D  73      22.666 -19.959  -1.804  1.00 26.30           O  
ANISOU  241  O   ALA D  73     2392   4260   3341    -33    331   -823       O  
ATOM    242  CB  ALA D  73      19.454 -20.506  -2.003  1.00 24.61           C  
ANISOU  242  CB  ALA D  73     2500   3953   2899   -287    306   -973       C  
ATOM    243  N   SER D  74      21.449 -18.331  -0.831  1.00 22.44           N  
ANISOU  243  N   SER D  74     2478   3749   2297   -164    353   -847       N  
ATOM    244  CA  SER D  74      22.513 -17.926   0.073  1.00 23.43           C  
ANISOU  244  CA  SER D  74     2633   3827   2440   -461    230   -544       C  
ATOM    245  C   SER D  74      21.913 -17.580   1.424  1.00 21.92           C  
ANISOU  245  C   SER D  74     2375   3604   2348   -455     32   -427       C  
ATOM    246  O   SER D  74      20.721 -17.286   1.538  1.00 22.51           O  
ANISOU  246  O   SER D  74     2192   3917   2445   -363    -50   -372       O  
ATOM    247  CB  SER D  74      23.296 -16.724  -0.479  1.00 25.92           C  
ANISOU  247  CB  SER D  74     2744   4173   2931   -512    441   -762       C  
ATOM    248  OG  SER D  74      22.456 -15.583  -0.595  1.00 26.94           O  
ANISOU  248  OG  SER D  74     2835   4353   3050   -546    603   -848       O  
ATOM    249  N   ILE D  75      22.759 -17.618   2.456  1.00 20.10           N  
ANISOU  249  N   ILE D  75     2309   3076   2253   -635    -56   -357       N  
ATOM    250  CA  ILE D  75      22.399 -17.156   3.788  1.00 18.05           C  
ANISOU  250  CA  ILE D  75     1861   2945   2052   -556     -3   -448       C  
ATOM    251  C   ILE D  75      23.443 -16.137   4.225  1.00 20.12           C  
ANISOU  251  C   ILE D  75     1456   3404   2785   -480   -339   -320       C  
ATOM    252  O   ILE D  75      24.619 -16.486   4.372  1.00 23.67           O  
ANISOU  252  O   ILE D  75     1395   3889   3711   -382   -462   -214       O  
ATOM    253  CB  ILE D  75      22.321 -18.299   4.813  1.00 18.79           C  
ANISOU  253  CB  ILE D  75     2063   2975   2099   -646    127   -519       C  
ATOM    254  CG1 ILE D  75      21.391 -19.401   4.314  1.00 18.93           C  
ANISOU  254  CG1 ILE D  75     1907   2722   2563   -802    246   -202       C  
ATOM    255  CG2 ILE D  75      21.881 -17.758   6.179  1.00 19.91           C  
ANISOU  255  CG2 ILE D  75     2110   3094   2359   -795     38   -184       C  
ATOM    256  CD1 ILE D  75      21.509 -20.688   5.099  1.00 20.37           C  
ANISOU  256  CD1 ILE D  75     2069   2681   2988   -835    180   -150       C  
ATOM    257  N   PRO D  76      23.075 -14.864   4.455  1.00 19.91           N  
ANISOU  257  N   PRO D  76     1362   3447   2756   -582   -371   -376       N  
ATOM    258  CA  PRO D  76      21.737 -14.294   4.246  1.00 18.96           C  
ANISOU  258  CA  PRO D  76     1685   3284   2236   -421   -260   -707       C  
ATOM    259  C   PRO D  76      21.348 -14.264   2.779  1.00 17.14           C  
ANISOU  259  C   PRO D  76     1686   3147   1680   -476     49   -558       C  
ATOM    260  O   PRO D  76      22.222 -14.407   1.918  1.00 19.74           O  
ANISOU  260  O   PRO D  76     1918   3274   2309   -291     75   -205       O  
ATOM    261  CB  PRO D  76      21.848 -12.860   4.782  1.00 20.21           C  
ANISOU  261  CB  PRO D  76     1586   3166   2924   -465   -180   -697       C  
ATOM    262  CG  PRO D  76      23.230 -12.695   5.330  1.00 21.60           C  
ANISOU  262  CG  PRO D  76     1445   3295   3466   -521   -146   -625       C  
ATOM    263  CD  PRO D  76      24.053 -13.883   4.966  1.00 21.14           C  
ANISOU  263  CD  PRO D  76     1660   3010   3361   -588   -407   -724       C  
ATOM    264  N   GLY D  77      20.052 -14.075   2.513  1.00 17.76           N  
ANISOU  264  N   GLY D  77     1806   3071   1871   -784    142   -396       N  
ATOM    265  CA  GLY D  77      19.566 -13.963   1.168  1.00 17.04           C  
ANISOU  265  CA  GLY D  77     1949   2977   1548   -732    109   -327       C  
ATOM    266  C   GLY D  77      20.070 -12.698   0.481  1.00 17.42           C  
ANISOU  266  C   GLY D  77     1828   2768   2024   -559    189   -454       C  
ATOM    267  O   GLY D  77      20.753 -11.859   1.088  1.00 18.86           O  
ANISOU  267  O   GLY D  77     2123   3214   1831   -484     12   -451       O  
ATOM    268  N   PRO D  78      19.730 -12.554  -0.799  1.00 18.75           N  
ANISOU  268  N   PRO D  78     2088   3077   1959   -801    348   -654       N  
ATOM    269  CA  PRO D  78      20.240 -11.418  -1.579  1.00 18.54           C  
ANISOU  269  CA  PRO D  78     2000   3035   2008   -707    436   -600       C  
ATOM    270  C   PRO D  78      19.814 -10.081  -0.991  1.00 17.23           C  
ANISOU  270  C   PRO D  78     1763   2725   2059   -456    650   -820       C  
ATOM    271  O   PRO D  78      18.695  -9.919  -0.493  1.00 18.77           O  
ANISOU  271  O   PRO D  78     1894   3083   2157   -579    797   -797       O  
ATOM    272  CB  PRO D  78      19.629 -11.630  -2.973  1.00 19.46           C  
ANISOU  272  CB  PRO D  78     2304   3172   1915  -1001    414   -582       C  
ATOM    273  CG  PRO D  78      18.505 -12.586  -2.769  1.00 21.15           C  
ANISOU  273  CG  PRO D  78     2497   3377   2162  -1019    300   -268       C  
ATOM    274  CD  PRO D  78      18.873 -13.447  -1.597  1.00 19.68           C  
ANISOU  274  CD  PRO D  78     2440   3415   1623   -963     43   -513       C  
ATOM    275  N   LEU D  79      20.725  -9.119  -1.070  1.00 19.63           N  
ANISOU  275  N   LEU D  79     2100   2843   2518   -441    384   -404       N  
ATOM    276  CA  LEU D  79      20.436  -7.747  -0.676  1.00 19.57           C  
ANISOU  276  CA  LEU D  79     2009   2866   2562   -422    341   -430       C  
ATOM    277  C   LEU D  79      19.516  -7.092  -1.697  1.00 20.63           C  
ANISOU  277  C   LEU D  79     2254   3209   2377   -291    204   -397       C  
ATOM    278  O   LEU D  79      19.807  -7.085  -2.897  1.00 22.60           O  
ANISOU  278  O   LEU D  79     2561   3739   2288   -444     28      4       O  
ATOM    279  CB  LEU D  79      21.738  -6.951  -0.562  1.00 20.17           C  
ANISOU  279  CB  LEU D  79     1683   2964   3018   -591    404   -439       C  
ATOM    280  CG  LEU D  79      21.583  -5.437  -0.373  1.00 22.29           C  
ANISOU  280  CG  LEU D  79     2218   3135   3117   -943    495   -320       C  
ATOM    281  CD1 LEU D  79      21.013  -5.100   0.995  1.00 22.90           C  
ANISOU  281  CD1 LEU D  79     2797   2797   3108   -818    343   -531       C  
ATOM    282  CD2 LEU D  79      22.921  -4.723  -0.615  1.00 23.10           C  
ANISOU  282  CD2 LEU D  79     2219   3465   3094  -1242    622   -231       C  
ATOM    283  N   ILE D  80      18.406  -6.543  -1.222  1.00 18.69           N  
ANISOU  283  N   ILE D  80     1949   2808   2346    -79    181   -364       N  
ATOM    284  CA  ILE D  80      17.474  -5.799  -2.059  1.00 18.92           C  
ANISOU  284  CA  ILE D  80     2040   2911   2240   -241     89   -423       C  
ATOM    285  C   ILE D  80      17.599  -4.325  -1.689  1.00 18.43           C  
ANISOU  285  C   ILE D  80     2243   2663   2097   -498    229   -446       C  
ATOM    286  O   ILE D  80      17.482  -3.961  -0.511  1.00 19.51           O  
ANISOU  286  O   ILE D  80     2411   2986   2014   -497    159   -386       O  
ATOM    287  CB  ILE D  80      16.041  -6.320  -1.892  1.00 19.24           C  
ANISOU  287  CB  ILE D  80     1943   2744   2624     54     22   -350       C  
ATOM    288  CG1 ILE D  80      15.972  -7.768  -2.384  1.00 21.95           C  
ANISOU  288  CG1 ILE D  80     2112   2917   3309   -360    206    -34       C  
ATOM    289  CG2 ILE D  80      15.045  -5.440  -2.631  1.00 22.08           C  
ANISOU  289  CG2 ILE D  80     2628   3201   2560      4   -381   -311       C  
ATOM    290  CD1 ILE D  80      14.695  -8.486  -2.008  1.00 24.57           C  
ANISOU  290  CD1 ILE D  80     2381   3335   3619   -386    250     28       C  
ATOM    291  N   GLU D  81      17.874  -3.486  -2.686  1.00 19.36           N  
ANISOU  291  N   GLU D  81     2152   2760   2443   -598    233   -313       N  
ATOM    292  CA  GLU D  81      18.047  -2.049  -2.498  1.00 20.01           C  
ANISOU  292  CA  GLU D  81     2278   2843   2481   -595    214   -353       C  
ATOM    293  C   GLU D  81      17.005  -1.316  -3.327  1.00 21.02           C  
ANISOU  293  C   GLU D  81     2722   3043   2223   -460    128   -282       C  
ATOM    294  O   GLU D  81      16.884  -1.562  -4.534  1.00 22.51           O  
ANISOU  294  O   GLU D  81     3121   3328   2105   -337    -96   -265       O  
ATOM    295  CB  GLU D  81      19.441  -1.592  -2.930  1.00 24.85           C  
ANISOU  295  CB  GLU D  81     2244   3826   3374   -685    425   -164       C  
ATOM    296  CG  GLU D  81      20.590  -2.272  -2.219  1.00 31.73           C  
ANISOU  296  CG  GLU D  81     2957   4688   4411  -1007    423   -187       C  
ATOM    297  CD  GLU D  81      21.938  -1.851  -2.785  1.00 37.19           C  
ANISOU  297  CD  GLU D  81     3464   5241   5424  -1199    479   -283       C  
ATOM    298  OE1 GLU D  81      22.351  -0.691  -2.558  1.00 39.72           O  
ANISOU  298  OE1 GLU D  81     4059   5232   5799  -1374    556   -414       O  
ATOM    299  OE2 GLU D  81      22.559  -2.674  -3.497  1.00 38.90           O1-
ANISOU  299  OE2 GLU D  81     3537   5727   5517  -1079    303   -500       O1-
ATOM    300  N   LEU D  82      16.274  -0.410  -2.686  1.00 21.09           N  
ANISOU  300  N   LEU D  82     2556   3140   2319   -573    285     63       N  
ATOM    301  CA  LEU D  82      15.221   0.365  -3.326  1.00 18.98           C  
ANISOU  301  CA  LEU D  82     2011   2990   2210   -569    401   -137       C  
ATOM    302  C   LEU D  82      15.379   1.836  -2.972  1.00 19.32           C  
ANISOU  302  C   LEU D  82     2226   2867   2248   -623     85   -257       C  
ATOM    303  O   LEU D  82      15.903   2.176  -1.909  1.00 20.76           O  
ANISOU  303  O   LEU D  82     2544   3199   2147   -780   -144   -361       O  
ATOM    304  CB  LEU D  82      13.833  -0.112  -2.880  1.00 18.26           C  
ANISOU  304  CB  LEU D  82     2026   2886   2026   -816    559    -89       C  
ATOM    305  CG  LEU D  82      13.460  -1.553  -3.206  1.00 21.36           C  
ANISOU  305  CG  LEU D  82     2324   3461   2329   -944    385   -104       C  
ATOM    306  CD1 LEU D  82      12.172  -1.901  -2.514  1.00 23.33           C  
ANISOU  306  CD1 LEU D  82     2665   3633   2565  -1143    369     91       C  
ATOM    307  CD2 LEU D  82      13.344  -1.723  -4.717  1.00 23.10           C  
ANISOU  307  CD2 LEU D  82     2270   3889   2617   -839    171   -182       C  
ATOM    308  N   ASN D  83      14.930   2.711  -3.868  1.00 18.65           N  
ANISOU  308  N   ASN D  83     2018   2635   2435   -742    201    -27       N  
ATOM    309  CA  ASN D  83      14.815   4.128  -3.558  1.00 18.33           C  
ANISOU  309  CA  ASN D  83     1822   2800   2343   -955    430    -14       C  
ATOM    310  C   ASN D  83      13.360   4.442  -3.242  1.00 19.94           C  
ANISOU  310  C   ASN D  83     1883   2966   2729   -861    192     29       C  
ATOM    311  O   ASN D  83      12.458   3.873  -3.860  1.00 22.22           O  
ANISOU  311  O   ASN D  83     2261   3228   2954  -1037    173     -2       O  
ATOM    312  CB  ASN D  83      15.296   4.993  -4.725  1.00 19.98           C  
ANISOU  312  CB  ASN D  83     1869   3123   2598  -1141    331    148       C  
ATOM    313  CG  ASN D  83      16.711   4.664  -5.140  1.00 22.81           C  
ANISOU  313  CG  ASN D  83     2296   3585   2787  -1025    253     58       C  
ATOM    314  ND2 ASN D  83      16.897   4.336  -6.412  1.00 26.18           N  
ANISOU  314  ND2 ASN D  83     2596   4096   3257   -913     37     35       N  
ATOM    315  OD1 ASN D  83      17.628   4.689  -4.319  1.00 22.90           O  
ANISOU  315  OD1 ASN D  83     2492   3637   2572  -1016    259    -18       O  
ATOM    316  N   GLU D  84      13.142   5.327  -2.262  1.00 18.42           N  
ANISOU  316  N   GLU D  84     2010   2736   2253   -724    120   -129       N  
ATOM    317  CA  GLU D  84      11.788   5.686  -1.842  1.00 19.81           C  
ANISOU  317  CA  GLU D  84     2311   2956   2261   -825    -21   -213       C  
ATOM    318  C   GLU D  84      10.926   6.048  -3.037  1.00 20.26           C  
ANISOU  318  C   GLU D  84     2636   3060   2003   -849   -255   -185       C  
ATOM    319  O   GLU D  84      11.265   6.937  -3.825  1.00 22.17           O  
ANISOU  319  O   GLU D  84     2835   3290   2296   -911   -246    144       O  
ATOM    320  CB  GLU D  84      11.808   6.862  -0.867  1.00 19.38           C  
ANISOU  320  CB  GLU D  84     2602   2838   1925   -772   -133   -658       C  
ATOM    321  CG  GLU D  84      12.184   6.475   0.549  1.00 19.34           C  
ANISOU  321  CG  GLU D  84     2519   2890   1937   -757    -30   -565       C  
ATOM    322  CD  GLU D  84      12.177   7.657   1.513  1.00 19.48           C  
ANISOU  322  CD  GLU D  84     2034   2849   2518   -583    366   -282       C  
ATOM    323  OE1 GLU D  84      12.577   8.772   1.115  1.00 21.44           O  
ANISOU  323  OE1 GLU D  84     2302   3089   2756   -645    480   -246       O  
ATOM    324  OE2 GLU D  84      11.778   7.468   2.678  1.00 20.35           O1-
ANISOU  324  OE2 GLU D  84     2172   2900   2658   -355     -9     40       O1-
ATOM    325  N   GLY D  85       9.784   5.368  -3.147  1.00 20.01           N  
ANISOU  325  N   GLY D  85     2339   3074   2188   -631   -482   -320       N  
ATOM    326  CA  GLY D  85       8.911   5.473  -4.293  1.00 21.47           C  
ANISOU  326  CA  GLY D  85     2627   3227   2301   -660   -735    -83       C  
ATOM    327  C   GLY D  85       8.929   4.251  -5.191  1.00 20.34           C  
ANISOU  327  C   GLY D  85     2571   2930   2230   -596   -477   -129       C  
ATOM    328  O   GLY D  85       7.937   3.992  -5.883  1.00 22.46           O  
ANISOU  328  O   GLY D  85     2518   3360   2657   -513   -671    -75       O  
ATOM    329  N   ASP D  86      10.036   3.500  -5.203  1.00 20.14           N  
ANISOU  329  N   ASP D  86     2337   2649   2668   -583   -177     55       N  
ATOM    330  CA  ASP D  86      10.104   2.283  -6.011  1.00 20.28           C  
ANISOU  330  CA  ASP D  86     2475   2776   2456   -661   -297     68       C  
ATOM    331  C   ASP D  86       9.072   1.262  -5.553  1.00 20.24           C  
ANISOU  331  C   ASP D  86     2601   2801   2289   -762    -46   -106       C  
ATOM    332  O   ASP D  86       8.782   1.128  -4.360  1.00 21.67           O  
ANISOU  332  O   ASP D  86     2751   2706   2774   -778    326     41       O  
ATOM    333  CB  ASP D  86      11.482   1.614  -5.926  1.00 21.81           C  
ANISOU  333  CB  ASP D  86     2232   3380   2673   -704   -250    110       C  
ATOM    334  CG  ASP D  86      12.593   2.438  -6.539  1.00 23.80           C  
ANISOU  334  CG  ASP D  86     2631   3724   2687   -928   -337     96       C  
ATOM    335  OD1 ASP D  86      12.305   3.413  -7.278  1.00 25.39           O  
ANISOU  335  OD1 ASP D  86     2834   3542   3271   -810   -343    506       O  
ATOM    336  OD2 ASP D  86      13.769   2.077  -6.285  1.00 24.40           O1-
ANISOU  336  OD2 ASP D  86     2755   3973   2541  -1150   -407   -227       O1-
ATOM    337  N   THR D  87       8.562   0.503  -6.520  1.00 19.28           N  
ANISOU  337  N   THR D  87     2924   2602   1798   -850   -300   -450       N  
ATOM    338  CA  THR D  87       7.749  -0.683  -6.295  1.00 20.67           C  
ANISOU  338  CA  THR D  87     2559   2980   2316   -800   -123   -328       C  
ATOM    339  C   THR D  87       8.565  -1.901  -6.710  1.00 20.95           C  
ANISOU  339  C   THR D  87     2737   2724   2502   -766    142   -369       C  
ATOM    340  O   THR D  87       9.290  -1.856  -7.712  1.00 22.93           O  
ANISOU  340  O   THR D  87     2907   3013   2794   -849    165   -324       O  
ATOM    341  CB  THR D  87       6.451  -0.615  -7.118  1.00 21.47           C  
ANISOU  341  CB  THR D  87     2091   3191   2875   -618   -316   -184       C  
ATOM    342  CG2 THR D  87       5.571  -1.849  -6.906  1.00 21.39           C  
ANISOU  342  CG2 THR D  87     1897   3009   3219   -627      1    -47       C  
ATOM    343  OG1 THR D  87       5.703   0.551  -6.760  1.00 23.60           O  
ANISOU  343  OG1 THR D  87     2432   3293   3241   -586   -693   -163       O  
ATOM    344  N   LEU D  88       8.468  -2.987  -5.942  1.00 18.35           N  
ANISOU  344  N   LEU D  88     2342   2578   2053   -685    139   -219       N  
ATOM    345  CA  LEU D  88       9.168  -4.221  -6.284  1.00 18.42           C  
ANISOU  345  CA  LEU D  88     2006   2931   2061   -728     11    -49       C  
ATOM    346  C   LEU D  88       8.167  -5.361  -6.358  1.00 18.70           C  
ANISOU  346  C   LEU D  88     1877   3387   1840   -718   -217   -280       C  
ATOM    347  O   LEU D  88       7.435  -5.605  -5.397  1.00 20.00           O  
ANISOU  347  O   LEU D  88     1917   3599   2085   -853     97   -438       O  
ATOM    348  CB  LEU D  88      10.277  -4.531  -5.266  1.00 19.80           C  
ANISOU  348  CB  LEU D  88     1883   3506   2135   -429   -104   -158       C  
ATOM    349  CG  LEU D  88      11.055  -5.814  -5.576  1.00 20.37           C  
ANISOU  349  CG  LEU D  88     2141   3873   1726   -800     39     67       C  
ATOM    350  CD1 LEU D  88      11.862  -5.638  -6.861  1.00 21.94           C  
ANISOU  350  CD1 LEU D  88     2491   3605   2241   -954    336   -225       C  
ATOM    351  CD2 LEU D  88      11.979  -6.158  -4.399  1.00 21.01           C  
ANISOU  351  CD2 LEU D  88     1991   4428   1563   -679   -267     41       C  
ATOM    352  N   HIS D  89       8.133  -6.048  -7.501  1.00 18.60           N  
ANISOU  352  N   HIS D  89     2096   3221   1753   -845   -499   -301       N  
ATOM    353  CA  HIS D  89       7.359  -7.272  -7.677  1.00 19.39           C  
ANISOU  353  CA  HIS D  89     2095   3244   2030   -578   -649   -236       C  
ATOM    354  C   HIS D  89       8.336  -8.435  -7.573  1.00 20.71           C  
ANISOU  354  C   HIS D  89     2389   3266   2213   -487   -362   -249       C  
ATOM    355  O   HIS D  89       9.227  -8.575  -8.417  1.00 21.82           O  
ANISOU  355  O   HIS D  89     2589   3315   2385   -487    -43     52       O  
ATOM    356  CB  HIS D  89       6.643  -7.284  -9.028  1.00 20.26           C  
ANISOU  356  CB  HIS D  89     2088   3523   2087   -611   -653   -320       C  
ATOM    357  CG  HIS D  89       5.660  -6.172  -9.205  1.00 21.54           C  
ANISOU  357  CG  HIS D  89     1963   3656   2566   -472   -409     29       C  
ATOM    358  CD2 HIS D  89       5.648  -5.119 -10.057  1.00 22.91           C  
ANISOU  358  CD2 HIS D  89     2189   3898   2616   -459   -193    121       C  
ATOM    359  ND1 HIS D  89       4.513  -6.066  -8.448  1.00 23.22           N  
ANISOU  359  ND1 HIS D  89     1892   3900   3031   -366   -257    291       N  
ATOM    360  CE1 HIS D  89       3.832  -4.996  -8.830  1.00 24.02           C  
ANISOU  360  CE1 HIS D  89     2067   4045   3014   -447   -212    420       C  
ATOM    361  NE2 HIS D  89       4.501  -4.404  -9.804  1.00 23.37           N  
ANISOU  361  NE2 HIS D  89     2064   4025   2792   -470     -9    338       N  
ATOM    362  N   VAL D  90       8.186  -9.246  -6.533  1.00 20.63           N  
ANISOU  362  N   VAL D  90     2479   3124   2234   -505   -420   -105       N  
ATOM    363  CA  VAL D  90       9.017 -10.424  -6.310  1.00 19.92           C  
ANISOU  363  CA  VAL D  90     2550   3059   1958   -518   -501   -188       C  
ATOM    364  C   VAL D  90       8.286 -11.621  -6.893  1.00 20.70           C  
ANISOU  364  C   VAL D  90     2705   3290   1870   -708   -355   -302       C  
ATOM    365  O   VAL D  90       7.301 -12.101  -6.317  1.00 21.23           O  
ANISOU  365  O   VAL D  90     2301   3206   2559   -860   -233   -449       O  
ATOM    366  CB  VAL D  90       9.322 -10.638  -4.818  1.00 19.52           C  
ANISOU  366  CB  VAL D  90     2409   2858   2149   -366   -436   -185       C  
ATOM    367  CG1 VAL D  90      10.236 -11.846  -4.638  1.00 20.42           C  
ANISOU  367  CG1 VAL D  90     2258   2950   2553   -310   -507    174       C  
ATOM    368  CG2 VAL D  90       9.974  -9.402  -4.226  1.00 19.73           C  
ANISOU  368  CG2 VAL D  90     2652   2667   2178   -640   -332   -220       C  
ATOM    369  N   GLU D  91       8.761 -12.100  -8.036  1.00 20.54           N  
ANISOU  369  N   GLU D  91     2826   3065   1911   -431    -39   -429       N  
ATOM    370  CA  GLU D  91       8.231 -13.318  -8.640  1.00 23.22           C  
ANISOU  370  CA  GLU D  91     3216   3456   2150   -477   -272   -334       C  
ATOM    371  C   GLU D  91       8.853 -14.492  -7.894  1.00 21.85           C  
ANISOU  371  C   GLU D  91     3235   3288   1780   -528    -97   -320       C  
ATOM    372  O   GLU D  91      10.014 -14.847  -8.111  1.00 23.96           O  
ANISOU  372  O   GLU D  91     3563   3568   1973   -184   -176   -292       O  
ATOM    373  CB  GLU D  91       8.526 -13.348 -10.135  1.00 25.51           C  
ANISOU  373  CB  GLU D  91     3613   4012   2069   -603   -304     78       C  
ATOM    374  CG  GLU D  91       8.015 -12.115 -10.867  1.00 27.69           C  
ANISOU  374  CG  GLU D  91     3937   4473   2111   -736   -181    213       C  
ATOM    375  CD  GLU D  91       8.568 -11.981 -12.280  0.75 27.99           C  
ANISOU  375  CD  GLU D  91     3887   4345   2403   -733     27    420       C  
ATOM    376  OE1 GLU D  91       9.503 -12.725 -12.643  0.56 28.63           O  
ANISOU  376  OE1 GLU D  91     4247   4102   2531   -836    148    291       O  
ATOM    377  OE2 GLU D  91       8.083 -11.108 -13.022  0.71 28.75           O1-
ANISOU  377  OE2 GLU D  91     3596   4227   3100   -668    126    402       O1-
ATOM    378  N   PHE D  92       8.075 -15.091  -7.007  1.00 20.06           N  
ANISOU  378  N   PHE D  92     2934   3228   1460   -703     73   -420       N  
ATOM    379  CA  PHE D  92       8.570 -16.014  -5.996  1.00 19.87           C  
ANISOU  379  CA  PHE D  92     2559   3116   1875   -630     63   -446       C  
ATOM    380  C   PHE D  92       8.240 -17.452  -6.373  1.00 21.15           C  
ANISOU  380  C   PHE D  92     2591   3105   2342   -431    -81   -610       C  
ATOM    381  O   PHE D  92       7.170 -17.729  -6.923  1.00 23.05           O  
ANISOU  381  O   PHE D  92     2093   3479   3185   -360   -262   -415       O  
ATOM    382  CB  PHE D  92       7.935 -15.681  -4.651  1.00 20.71           C  
ANISOU  382  CB  PHE D  92     2520   3445   1905   -905    107   -268       C  
ATOM    383  CG  PHE D  92       8.535 -16.423  -3.504  1.00 19.83           C  
ANISOU  383  CG  PHE D  92     2433   3588   1514  -1010   -172   -333       C  
ATOM    384  CD1 PHE D  92       8.034 -17.656  -3.116  1.00 21.97           C  
ANISOU  384  CD1 PHE D  92     2834   3580   1932  -1069   -158   -243       C  
ATOM    385  CD2 PHE D  92       9.584 -15.873  -2.786  1.00 21.37           C  
ANISOU  385  CD2 PHE D  92     2411   3922   1786  -1273   -358   -372       C  
ATOM    386  CE1 PHE D  92       8.591 -18.344  -2.041  1.00 22.94           C  
ANISOU  386  CE1 PHE D  92     3004   3587   2127  -1238   -351   -356       C  
ATOM    387  CE2 PHE D  92      10.144 -16.552  -1.717  1.00 20.86           C  
ANISOU  387  CE2 PHE D  92     2551   3749   1626  -1649   -140    266       C  
ATOM    388  CZ  PHE D  92       9.645 -17.793  -1.336  1.00 22.27           C  
ANISOU  388  CZ  PHE D  92     2859   3608   1995  -1462   -323    -71       C  
ATOM    389  N   GLU D  93       9.143 -18.372  -6.044  1.00 20.60           N  
ANISOU  389  N   GLU D  93     2851   2875   2101   -459    128   -605       N  
ATOM    390  CA  GLU D  93       8.879 -19.792  -6.252  1.00 21.30           C  
ANISOU  390  CA  GLU D  93     2967   2936   2189   -423    127   -648       C  
ATOM    391  C   GLU D  93       9.449 -20.588  -5.088  1.00 21.70           C  
ANISOU  391  C   GLU D  93     2690   3063   2492   -430    -91   -528       C  
ATOM    392  O   GLU D  93      10.622 -20.426  -4.730  1.00 22.16           O  
ANISOU  392  O   GLU D  93     2306   3401   2714   -464   -418   -279       O  
ATOM    393  CB  GLU D  93       9.464 -20.303  -7.579  1.00 24.96           C  
ANISOU  393  CB  GLU D  93     3818   3437   2231   -498    335   -962       C  
ATOM    394  CG  GLU D  93       9.362 -21.831  -7.711  1.00 28.78           C  
ANISOU  394  CG  GLU D  93     4300   3816   2820   -465    520  -1202       C  
ATOM    395  CD  GLU D  93       9.777 -22.384  -9.072  1.00 32.85           C  
ANISOU  395  CD  GLU D  93     4826   4230   3427   -516    537  -1270       C  
ATOM    396  OE1 GLU D  93      10.061 -21.599 -10.000  1.00 33.89           O  
ANISOU  396  OE1 GLU D  93     4745   4436   3697   -519    621  -1181       O  
ATOM    397  OE2 GLU D  93       9.820 -23.629  -9.212  1.00 35.72           O1-
ANISOU  397  OE2 GLU D  93     5402   4703   3468   -410    421  -1375       O1-
ATOM    398  N   ASN D  94       8.612 -21.454  -4.516  1.00 20.69           N  
ANISOU  398  N   ASN D  94     2986   2601   2277   -536    -45   -705       N  
ATOM    399  CA  ASN D  94       9.011 -22.361  -3.445  1.00 20.97           C  
ANISOU  399  CA  ASN D  94     3057   2909   2002   -677   -103   -780       C  
ATOM    400  C   ASN D  94       9.439 -23.689  -4.058  1.00 22.76           C  
ANISOU  400  C   ASN D  94     3144   2972   2532   -614    -94   -805       C  
ATOM    401  O   ASN D  94       8.600 -24.451  -4.549  1.00 24.56           O  
ANISOU  401  O   ASN D  94     3312   3166   2852   -584   -132  -1190       O  
ATOM    402  CB  ASN D  94       7.853 -22.576  -2.473  1.00 20.50           C  
ANISOU  402  CB  ASN D  94     2657   3014   2117   -867     62   -516       C  
ATOM    403  CG  ASN D  94       8.220 -23.507  -1.326  1.00 21.67           C  
ANISOU  403  CG  ASN D  94     2739   3119   2376   -782   -267   -620       C  
ATOM    404  ND2 ASN D  94       7.221 -23.902  -0.542  1.00 22.32           N  
ANISOU  404  ND2 ASN D  94     2756   2783   2940   -952   -226   -479       N  
ATOM    405  OD1 ASN D  94       9.387 -23.876  -1.154  1.00 22.25           O  
ANISOU  405  OD1 ASN D  94     2761   3257   2435   -737   -197   -511       O  
ATOM    406  N   THR D  95      10.733 -23.986  -4.017  1.00 22.83           N  
ANISOU  406  N   THR D  95     3124   2992   2557   -393   -350   -796       N  
ATOM    407  CA  THR D  95      11.212 -25.255  -4.551  1.00 23.78           C  
ANISOU  407  CA  THR D  95     3457   2990   2590   -404   -173   -911       C  
ATOM    408  C   THR D  95      11.317 -26.360  -3.509  1.00 25.00           C  
ANISOU  408  C   THR D  95     3670   3134   2697   -556   -191   -901       C  
ATOM    409  O   THR D  95      11.717 -27.473  -3.865  1.00 25.04           O  
ANISOU  409  O   THR D  95     3429   3207   2880   -277     74  -1073       O  
ATOM    410  CB  THR D  95      12.580 -25.088  -5.220  1.00 24.77           C  
ANISOU  410  CB  THR D  95     3367   3296   2748   -283   -170   -982       C  
ATOM    411  CG2 THR D  95      12.605 -23.858  -6.134  1.00 25.21           C  
ANISOU  411  CG2 THR D  95     3159   3707   2711   -378     44   -754       C  
ATOM    412  OG1 THR D  95      13.599 -24.999  -4.210  1.00 24.64           O  
ANISOU  412  OG1 THR D  95     3254   3420   2688   -320   -248   -666       O  
ATOM    413  N   MET D  96      10.972 -26.108  -2.247  1.00 24.88           N  
ANISOU  413  N   MET D  96     3834   3161   2459   -708   -398   -940       N  
ATOM    414  CA  MET D  96      11.128 -27.164  -1.252  1.00 26.50           C  
ANISOU  414  CA  MET D  96     3933   3210   2926   -767   -672   -751       C  
ATOM    415  C   MET D  96       9.826 -27.936  -1.034  1.00 28.47           C  
ANISOU  415  C   MET D  96     3765   3126   3925   -549   -643   -592       C  
ATOM    416  O   MET D  96       8.805 -27.704  -1.689  1.00 30.01           O  
ANISOU  416  O   MET D  96     4033   3196   4171   -330   -714   -607       O  
ATOM    417  CB  MET D  96      11.704 -26.625   0.065  1.00 27.60           C  
ANISOU  417  CB  MET D  96     3977   3504   3007   -822   -883   -574       C  
ATOM    418  CG  MET D  96      12.474 -25.322  -0.019  1.00 24.62           C  
ANISOU  418  CG  MET D  96     3267   3147   2941   -384   -700   -836       C  
ATOM    419  SD  MET D  96      12.908 -24.650   1.604  1.00 23.58           S  
ANISOU  419  SD  MET D  96     2564   3171   3222   -226   -436   -672       S  
ATOM    420  CE  MET D  96      11.419 -23.701   1.947  1.00 23.05           C  
ANISOU  420  CE  MET D  96     2293   3231   3234    -25   -532   -800       C  
ATOM    421  N   ASP D  97       9.889 -28.917  -0.133  1.00 28.42           N  
ANISOU  421  N   ASP D  97     3612   2900   4287   -638   -668   -378       N  
ATOM    422  CA  ASP D  97       8.793 -29.848   0.090  1.00 28.41           C  
ANISOU  422  CA  ASP D  97     3639   2644   4510   -832   -359   -223       C  
ATOM    423  C   ASP D  97       7.903 -29.431   1.250  1.00 27.78           C  
ANISOU  423  C   ASP D  97     3817   2720   4020  -1096   -321    -61       C  
ATOM    424  O   ASP D  97       6.995 -30.183   1.623  1.00 29.03           O  
ANISOU  424  O   ASP D  97     4247   3009   3776  -1331   -138     -5       O  
ATOM    425  CB  ASP D  97       9.330 -31.272   0.324  1.00 29.37           C  
ANISOU  425  CB  ASP D  97     3727   2617   4817   -569   -538   -443       C  
ATOM    426  CG  ASP D  97      10.349 -31.346   1.455  0.98 30.44           C  
ANISOU  426  CG  ASP D  97     3841   2669   5055   -451   -523   -601       C  
ATOM    427  OD1 ASP D  97      10.735 -30.289   1.991  0.94 32.14           O  
ANISOU  427  OD1 ASP D  97     3653   3154   5405   -402   -663   -578       O  
ATOM    428  OD2 ASP D  97      10.767 -32.468   1.805  0.68 30.43           O1-
ANISOU  428  OD2 ASP D  97     4066   2607   4890   -570   -566   -681       O1-
ATOM    429  N   VAL D  98       8.141 -28.257   1.828  1.00 25.69           N  
ANISOU  429  N   VAL D  98     3477   2610   3675  -1030   -461   -110       N  
ATOM    430  CA  VAL D  98       7.280 -27.705   2.873  1.00 26.40           C  
ANISOU  430  CA  VAL D  98     3490   2693   3849  -1075   -391    105       C  
ATOM    431  C   VAL D  98       6.861 -26.306   2.440  1.00 24.57           C  
ANISOU  431  C   VAL D  98     3208   2659   3468  -1080   -221   -135       C  
ATOM    432  O   VAL D  98       7.535 -25.666   1.616  1.00 24.97           O  
ANISOU  432  O   VAL D  98     3528   2774   3186  -1206   -326   -463       O  
ATOM    433  CB  VAL D  98       7.994 -27.667   4.246  1.00 26.49           C  
ANISOU  433  CB  VAL D  98     3958   2500   3606  -1185   -481    497       C  
ATOM    434  CG1 VAL D  98       8.236 -29.087   4.786  1.00 28.80           C  
ANISOU  434  CG1 VAL D  98     4315   2982   3646  -1227   -661    561       C  
ATOM    435  CG2 VAL D  98       9.290 -26.857   4.167  1.00 27.67           C  
ANISOU  435  CG2 VAL D  98     3799   2571   4142  -1034   -364    434       C  
ATOM    436  N   PRO D  99       5.747 -25.802   2.970  1.00 22.99           N  
ANISOU  436  N   PRO D  99     2677   2680   3379  -1028   -127   -203       N  
ATOM    437  CA  PRO D  99       5.369 -24.415   2.675  1.00 21.22           C  
ANISOU  437  CA  PRO D  99     2376   2418   3271   -895   -100   -569       C  
ATOM    438  C   PRO D  99       6.405 -23.418   3.183  1.00 21.50           C  
ANISOU  438  C   PRO D  99     2545   2516   3108   -888   -212   -809       C  
ATOM    439  O   PRO D  99       7.124 -23.671   4.150  1.00 23.18           O  
ANISOU  439  O   PRO D  99     2862   2619   3325   -870   -454   -615       O  
ATOM    440  CB  PRO D  99       4.025 -24.245   3.396  1.00 22.57           C  
ANISOU  440  CB  PRO D  99     2470   2706   3397  -1123    122   -271       C  
ATOM    441  CG  PRO D  99       3.525 -25.634   3.658  1.00 22.53           C  
ANISOU  441  CG  PRO D  99     2666   2589   3307  -1013     26   -395       C  
ATOM    442  CD  PRO D  99       4.733 -26.508   3.780  1.00 22.30           C  
ANISOU  442  CD  PRO D  99     2230   2678   3563   -813    178   -377       C  
ATOM    443  N   VAL D 100       6.473 -22.275   2.501  1.00 19.25           N  
ANISOU  443  N   VAL D 100     2518   2274   2520  -1051    -70   -946       N  
ATOM    444  CA  VAL D 100       7.389 -21.188   2.829  1.00 18.53           C  
ANISOU  444  CA  VAL D 100     2027   2626   2387   -863   -188   -716       C  
ATOM    445  C   VAL D 100       6.658 -19.876   2.571  1.00 17.60           C  
ANISOU  445  C   VAL D 100     1944   2286   2457   -546    -16   -950       C  
ATOM    446  O   VAL D 100       5.628 -19.836   1.892  1.00 19.67           O  
ANISOU  446  O   VAL D 100     2086   2904   2483   -520     86   -576       O  
ATOM    447  CB  VAL D 100       8.696 -21.269   2.008  1.00 17.77           C  
ANISOU  447  CB  VAL D 100     1665   3320   1766   -759   -378   -622       C  
ATOM    448  CG1 VAL D 100       8.486 -20.734   0.575  1.00 19.00           C  
ANISOU  448  CG1 VAL D 100     2018   3189   2012   -629   -289   -457       C  
ATOM    449  CG2 VAL D 100       9.841 -20.532   2.725  1.00 18.20           C  
ANISOU  449  CG2 VAL D 100     1437   3394   2085   -671   -201   -889       C  
ATOM    450  N   SER D 101       7.180 -18.788   3.135  1.00 17.10           N  
ANISOU  450  N   SER D 101     1801   2250   2445   -355    161   -824       N  
ATOM    451  CA  SER D 101       6.603 -17.488   2.836  1.00 17.19           C  
ANISOU  451  CA  SER D 101     1879   2235   2416   -518     74   -887       C  
ATOM    452  C   SER D 101       7.707 -16.443   2.789  1.00 18.35           C  
ANISOU  452  C   SER D 101     1809   2617   2544   -657     12   -568       C  
ATOM    453  O   SER D 101       8.892 -16.736   2.994  1.00 17.74           O  
ANISOU  453  O   SER D 101     1939   2557   2247   -624    192   -548       O  
ATOM    454  CB  SER D 101       5.509 -17.122   3.847  1.00 17.79           C  
ANISOU  454  CB  SER D 101     2023   2754   1983   -649     24  -1029       C  
ATOM    455  OG  SER D 101       6.075 -16.727   5.083  1.00 19.71           O  
ANISOU  455  OG  SER D 101     1949   3451   2088   -681      2   -894       O  
ATOM    456  N   LEU D 102       7.294 -15.214   2.493  1.00 18.30           N  
ANISOU  456  N   LEU D 102     1722   2545   2686   -954    141   -273       N  
ATOM    457  CA  LEU D 102       8.188 -14.062   2.437  1.00 18.47           C  
ANISOU  457  CA  LEU D 102     2002   2653   2364  -1083    236   -133       C  
ATOM    458  C   LEU D 102       7.479 -12.908   3.129  1.00 18.06           C  
ANISOU  458  C   LEU D 102     1792   2604   2464   -821     81   -307       C  
ATOM    459  O   LEU D 102       6.451 -12.422   2.644  1.00 19.45           O  
ANISOU  459  O   LEU D 102     1928   2942   2520   -776   -120   -157       O  
ATOM    460  CB  LEU D 102       8.541 -13.709   0.994  1.00 19.64           C  
ANISOU  460  CB  LEU D 102     2058   3048   2358  -1040     17     38       C  
ATOM    461  CG  LEU D 102       9.516 -12.567   0.738  1.00 20.14           C  
ANISOU  461  CG  LEU D 102     1962   3291   2401   -892    -28    -91       C  
ATOM    462  CD1 LEU D 102      10.891 -12.901   1.288  1.00 20.37           C  
ANISOU  462  CD1 LEU D 102     1663   3405   2672   -927    -75     32       C  
ATOM    463  CD2 LEU D 102       9.586 -12.313  -0.744  1.00 20.20           C  
ANISOU  463  CD2 LEU D 102     2060   3569   2047   -787   -166   -188       C  
ATOM    464  N   HIS D 103       8.005 -12.490   4.270  1.00 17.07           N  
ANISOU  464  N   HIS D 103     1419   2514   2552   -891    124   -330       N  
ATOM    465  CA  HIS D 103       7.464 -11.371   5.033  1.00 17.60           C  
ANISOU  465  CA  HIS D 103     1477   2655   2557   -896    346   -358       C  
ATOM    466  C   HIS D 103       8.534 -10.294   5.124  1.00 17.58           C  
ANISOU  466  C   HIS D 103     1677   2633   2369   -802    -54   -448       C  
ATOM    467  O   HIS D 103       9.702 -10.604   5.372  1.00 18.93           O  
ANISOU  467  O   HIS D 103     1803   3000   2389   -792   -327   -352       O  
ATOM    468  CB  HIS D 103       7.048 -11.819   6.438  1.00 18.92           C  
ANISOU  468  CB  HIS D 103     1630   2813   2747   -656    552   -298       C  
ATOM    469  CG  HIS D 103       6.677 -10.693   7.350  1.00 22.87           C  
ANISOU  469  CG  HIS D 103     2086   3446   3157   -826    566     28       C  
ATOM    470  CD2 HIS D 103       7.297 -10.189   8.445  1.00 24.93           C  
ANISOU  470  CD2 HIS D 103     2315   3480   3678  -1013    653     -1       C  
ATOM    471  ND1 HIS D 103       5.542  -9.929   7.165  1.00 25.15           N  
ANISOU  471  ND1 HIS D 103     2224   3733   3598   -563    525   -262       N  
ATOM    472  CE1 HIS D 103       5.474  -9.013   8.115  1.00 27.11           C  
ANISOU  472  CE1 HIS D 103     2224   4071   4006   -687    492   -139       C  
ATOM    473  NE2 HIS D 103       6.526  -9.148   8.903  1.00 25.70           N  
ANISOU  473  NE2 HIS D 103     2066   3878   3819  -1085    450     73       N  
ATOM    474  N   VAL D 104       8.149  -9.035   4.926  1.00 14.79           N  
ANISOU  474  N   VAL D 104     1343   2248   2028   -560    -87   -534       N  
ATOM    475  CA  VAL D 104       9.118  -7.945   4.944  1.00 12.85           C  
ANISOU  475  CA  VAL D 104     1399   1787   1698   -679    -79   -413       C  
ATOM    476  C   VAL D 104       8.760  -6.955   6.047  1.00 13.53           C  
ANISOU  476  C   VAL D 104     1332   2147   1662   -531    -10   -396       C  
ATOM    477  O   VAL D 104       7.586  -6.691   6.336  1.00 16.48           O  
ANISOU  477  O   VAL D 104     1242   2621   2399   -457   -230   -431       O  
ATOM    478  CB  VAL D 104       9.226  -7.234   3.574  1.00 14.67           C  
ANISOU  478  CB  VAL D 104     1077   2425   2070   -769    -41    -66       C  
ATOM    479  CG1 VAL D 104       7.999  -6.394   3.296  1.00 15.63           C  
ANISOU  479  CG1 VAL D 104     1485   2459   1994   -490   -327   -262       C  
ATOM    480  CG2 VAL D 104      10.530  -6.411   3.480  1.00 15.46           C  
ANISOU  480  CG2 VAL D 104     1215   2545   2115   -855    294     -8       C  
ATOM    481  N   HIS D 105       9.798  -6.390   6.652  1.00 14.30           N  
ANISOU  481  N   HIS D 105     1875   2057   1500   -683   -181   -319       N  
ATOM    482  CA  HIS D 105       9.640  -5.312   7.619  1.00 13.84           C  
ANISOU  482  CA  HIS D 105     1564   2161   1532   -485   -259   -166       C  
ATOM    483  C   HIS D 105       9.734  -3.961   6.923  1.00 14.61           C  
ANISOU  483  C   HIS D 105     1412   2489   1650   -433   -231     14       C  
ATOM    484  O   HIS D 105      10.453  -3.805   5.934  1.00 15.26           O  
ANISOU  484  O   HIS D 105     1676   2467   1657   -549    238   -200       O  
ATOM    485  CB  HIS D 105      10.716  -5.389   8.700  1.00 13.97           C  
ANISOU  485  CB  HIS D 105     1602   2119   1587   -423   -436     88       C  
ATOM    486  CG  HIS D 105      10.493  -6.495   9.680  1.00 15.96           C  
ANISOU  486  CG  HIS D 105     1613   2764   1686   -354   -381    205       C  
ATOM    487  CD2 HIS D 105      10.378  -7.830   9.491  1.00 15.53           C  
ANISOU  487  CD2 HIS D 105     1570   2679   1654   -486   -388    206       C  
ATOM    488  ND1 HIS D 105      10.342  -6.283  11.031  1.00 15.21           N  
ANISOU  488  ND1 HIS D 105     1659   2778   1342   -465     49     55       N  
ATOM    489  CE1 HIS D 105      10.167  -7.445  11.639  1.00 16.69           C  
ANISOU  489  CE1 HIS D 105     1777   2712   1853   -316    -54   -127       C  
ATOM    490  NE2 HIS D 105      10.173  -8.398  10.723  1.00 16.07           N  
ANISOU  490  NE2 HIS D 105     2101   2271   1736   -584    -55    -22       N  
ATOM    491  N   GLY D 106       9.021  -2.976   7.475  1.00 14.41           N  
ANISOU  491  N   GLY D 106     1340   2461   1673   -367   -483    -25       N  
ATOM    492  CA  GLY D 106       9.205  -1.586   7.095  1.00 15.93           C  
ANISOU  492  CA  GLY D 106     2042   2438   1573   -405   -620   -190       C  
ATOM    493  C   GLY D 106       8.518  -1.109   5.831  1.00 17.02           C  
ANISOU  493  C   GLY D 106     1808   2693   1965   -523   -270   -422       C  
ATOM    494  O   GLY D 106       7.983  -0.001   5.804  1.00 16.96           O  
ANISOU  494  O   GLY D 106     1832   2529   2085   -389    -23   -490       O  
ATOM    495  N   LEU D 107       8.534  -1.925   4.777  1.00 17.30           N  
ANISOU  495  N   LEU D 107     1783   2836   1954   -909    115   -180       N  
ATOM    496  CA  LEU D 107       8.024  -1.484   3.489  1.00 17.60           C  
ANISOU  496  CA  LEU D 107     1661   2934   2090   -691    114   -190       C  
ATOM    497  C   LEU D 107       6.500  -1.548   3.480  1.00 18.09           C  
ANISOU  497  C   LEU D 107     1921   2696   2254   -790    -11   -130       C  
ATOM    498  O   LEU D 107       5.880  -2.184   4.335  1.00 17.78           O  
ANISOU  498  O   LEU D 107     1925   2934   1897   -790     34    -42       O  
ATOM    499  CB  LEU D 107       8.608  -2.345   2.366  1.00 17.95           C  
ANISOU  499  CB  LEU D 107     1981   3406   1435   -723    299   -360       C  
ATOM    500  CG  LEU D 107      10.059  -2.037   1.927  1.00 19.61           C  
ANISOU  500  CG  LEU D 107     2010   3924   1516   -339    298  -1043       C  
ATOM    501  CD1 LEU D 107      11.095  -2.291   2.994  1.00 21.76           C  
ANISOU  501  CD1 LEU D 107     2725   3652   1892   -558    504  -1198       C  
ATOM    502  CD2 LEU D 107      10.425  -2.856   0.701  1.00 20.24           C  
ANISOU  502  CD2 LEU D 107     1783   4049   1859   -185    330  -1298       C  
ATOM    503  N   ASP D 108       5.896  -0.875   2.498  1.00 16.81           N  
ANISOU  503  N   ASP D 108     1576   2537   2274   -367   -149   -119       N  
ATOM    504  CA  ASP D 108       4.450  -0.936   2.316  1.00 15.68           C  
ANISOU  504  CA  ASP D 108     1453   2239   2265   -719     86   -227       C  
ATOM    505  C   ASP D 108       4.076  -2.207   1.574  1.00 18.80           C  
ANISOU  505  C   ASP D 108     1888   2633   2623   -789    115   -413       C  
ATOM    506  O   ASP D 108       4.718  -2.585   0.590  1.00 21.30           O  
ANISOU  506  O   ASP D 108     2573   2973   2545  -1184    -11   -798       O  
ATOM    507  CB  ASP D 108       3.933   0.278   1.535  1.00 17.03           C  
ANISOU  507  CB  ASP D 108     1647   2448   2375   -510    -68   -457       C  
ATOM    508  CG  ASP D 108       4.353   1.598   2.150  1.00 21.97           C  
ANISOU  508  CG  ASP D 108     2289   3322   2735   -537   -238     34       C  
ATOM    509  OD1 ASP D 108       4.334   1.711   3.403  1.00 21.54           O  
ANISOU  509  OD1 ASP D 108     2375   3481   2327   -424   -278    -27       O  
ATOM    510  OD2 ASP D 108       4.718   2.522   1.370  1.00 24.68           O1-
ANISOU  510  OD2 ASP D 108     2664   3656   3056   -702   -300    156       O1-
ATOM    511  N   TYR D 109       3.029  -2.869   2.053  1.00 17.31           N  
ANISOU  511  N   TYR D 109     1878   2157   2541   -849    233   -305       N  
ATOM    512  CA  TYR D 109       2.498  -4.019   1.343  1.00 17.77           C  
ANISOU  512  CA  TYR D 109     1532   2275   2945   -622    418   -417       C  
ATOM    513  C   TYR D 109       1.048  -4.179   1.755  1.00 19.30           C  
ANISOU  513  C   TYR D 109     1742   2793   2799   -582    149   -391       C  
ATOM    514  O   TYR D 109       0.669  -3.848   2.879  1.00 20.66           O  
ANISOU  514  O   TYR D 109     1854   2991   3006   -617    222   -450       O  
ATOM    515  CB  TYR D 109       3.304  -5.300   1.633  1.00 19.18           C  
ANISOU  515  CB  TYR D 109     1883   2345   3058   -634    609   -141       C  
ATOM    516  CG  TYR D 109       3.437  -5.612   3.100  1.00 22.23           C  
ANISOU  516  CG  TYR D 109     2308   2750   3389   -451    339    131       C  
ATOM    517  CD1 TYR D 109       2.484  -6.386   3.761  1.00 22.44           C  
ANISOU  517  CD1 TYR D 109     2458   2833   3234   -285    627    101       C  
ATOM    518  CD2 TYR D 109       4.499  -5.106   3.839  1.00 22.41           C  
ANISOU  518  CD2 TYR D 109     2075   2846   3596   -202    389     89       C  
ATOM    519  CE1 TYR D 109       2.598  -6.657   5.111  1.00 24.17           C  
ANISOU  519  CE1 TYR D 109     2516   2906   3762     56    465    183       C  
ATOM    520  CE2 TYR D 109       4.628  -5.380   5.188  1.00 23.71           C  
ANISOU  520  CE2 TYR D 109     2333   2827   3848    -53    466    223       C  
ATOM    521  CZ  TYR D 109       3.668  -6.151   5.822  1.00 24.60           C  
ANISOU  521  CZ  TYR D 109     2489   3166   3690    128    553    367       C  
ATOM    522  OH  TYR D 109       3.779  -6.417   7.171  1.00 26.27           O  
ANISOU  522  OH  TYR D 109     2584   3589   3808    266    732    585       O  
ATOM    523  N   GLU D 110       0.239  -4.652   0.822  1.00 19.25           N  
ANISOU  523  N   GLU D 110     1517   3144   2652   -568   -301   -543       N  
ATOM    524  CA  GLU D 110      -1.127  -4.971   1.186  1.00 21.14           C  
ANISOU  524  CA  GLU D 110     1853   3631   2545   -585   -101   -130       C  
ATOM    525  C   GLU D 110      -1.169  -6.311   1.903  1.00 20.27           C  
ANISOU  525  C   GLU D 110     1868   3401   2433   -703    -69   -471       C  
ATOM    526  O   GLU D 110      -0.225  -7.101   1.863  1.00 21.69           O  
ANISOU  526  O   GLU D 110     1802   3335   3104   -522   -251   -526       O  
ATOM    527  CB  GLU D 110      -2.030  -4.979  -0.043  1.00 23.41           C  
ANISOU  527  CB  GLU D 110     2094   3993   2807   -296   -370    -45       C  
ATOM    528  CG  GLU D 110      -2.164  -3.602  -0.684  1.00 27.98           C  
ANISOU  528  CG  GLU D 110     2886   4248   3498   -208   -724     86       C  
ATOM    529  CD  GLU D 110      -2.947  -3.618  -1.975  0.78 32.35           C  
ANISOU  529  CD  GLU D 110     3470   4560   4259     26   -910   -178       C  
ATOM    530  OE1 GLU D 110      -2.821  -4.599  -2.736  0.47 33.48           O  
ANISOU  530  OE1 GLU D 110     3631   4643   4446     51  -1002   -286       O  
ATOM    531  OE2 GLU D 110      -3.695  -2.649  -2.230  0.54 33.88           O1-
ANISOU  531  OE2 GLU D 110     3541   4744   4590    126   -931   -208       O1-
ATOM    532  N   ILE D 111      -2.292  -6.558   2.571  1.00 19.15           N  
ANISOU  532  N   ILE D 111     1642   3486   2146  -1071    110   -393       N  
ATOM    533  CA  ILE D 111      -2.390  -7.731   3.429  1.00 21.37           C  
ANISOU  533  CA  ILE D 111     2008   3467   2645   -993     99   -139       C  
ATOM    534  C   ILE D 111      -2.151  -9.014   2.628  1.00 22.25           C  
ANISOU  534  C   ILE D 111     2287   3656   2512  -1115     34    111       C  
ATOM    535  O   ILE D 111      -1.651 -10.013   3.164  1.00 22.97           O  
ANISOU  535  O   ILE D 111     2379   3488   2859  -1258   -170    226       O  
ATOM    536  CB  ILE D 111      -3.756  -7.702   4.153  1.00 23.54           C  
ANISOU  536  CB  ILE D 111     1805   4073   3067  -1002     11    160       C  
ATOM    537  CG1 ILE D 111      -3.784  -8.679   5.323  1.00 26.74           C  
ANISOU  537  CG1 ILE D 111     2139   4394   3627  -1029   -135    166       C  
ATOM    538  CG2 ILE D 111      -4.892  -7.942   3.191  1.00 26.46           C  
ANISOU  538  CG2 ILE D 111     2255   4332   3466  -1126      0   -322       C  
ATOM    539  CD1 ILE D 111      -3.066  -8.147   6.531  1.00 24.69           C  
ANISOU  539  CD1 ILE D 111     2078   4070   3235  -1143   -669    162       C  
ATOM    540  N   SER D 112      -2.427  -8.989   1.320  1.00 22.61           N  
ANISOU  540  N   SER D 112     2245   3654   2693   -872    -29   -121       N  
ATOM    541  CA  SER D 112      -2.169 -10.160   0.487  1.00 23.90           C  
ANISOU  541  CA  SER D 112     2552   3805   2725   -747   -116   -224       C  
ATOM    542  C   SER D 112      -0.682 -10.437   0.257  1.00 23.76           C  
ANISOU  542  C   SER D 112     2676   3458   2892   -728   -313   -263       C  
ATOM    543  O   SER D 112      -0.343 -11.514  -0.248  1.00 25.57           O  
ANISOU  543  O   SER D 112     2521   3932   3265   -739   -263   -235       O  
ATOM    544  CB  SER D 112      -2.876 -10.002  -0.860  1.00 28.03           C  
ANISOU  544  CB  SER D 112     3363   4372   2912   -886   -185   -128       C  
ATOM    545  OG  SER D 112      -2.416  -8.851  -1.560  1.00 30.03           O  
ANISOU  545  OG  SER D 112     3714   4861   2833   -865   -266   -102       O  
ATOM    546  N   SER D 113       0.211  -9.504   0.580  1.00 21.57           N  
ANISOU  546  N   SER D 113     2790   3119   2288   -850   -269   -352       N  
ATOM    547  CA  SER D 113       1.647  -9.771   0.552  1.00 21.19           C  
ANISOU  547  CA  SER D 113     2746   3051   2255   -690    103   -271       C  
ATOM    548  C   SER D 113       2.255  -9.794   1.953  1.00 21.99           C  
ANISOU  548  C   SER D 113     2525   2918   2913   -340    284   -330       C  
ATOM    549  O   SER D 113       3.464  -9.589   2.108  1.00 22.89           O  
ANISOU  549  O   SER D 113     2231   3198   3269   -150    387   -141       O  
ATOM    550  CB  SER D 113       2.377  -8.762  -0.346  1.00 21.30           C  
ANISOU  550  CB  SER D 113     2531   3424   2136   -879    174   -114       C  
ATOM    551  OG  SER D 113       2.177  -9.069  -1.727  1.00 22.26           O  
ANISOU  551  OG  SER D 113     2217   3553   2689   -893    371   -193       O  
ATOM    552  N   ASP D 114       1.434 -10.059   2.973  1.00 19.62           N  
ANISOU  552  N   ASP D 114     2424   2784   2247   -288    455   -263       N  
ATOM    553  CA  ASP D 114       1.913 -10.182   4.347  1.00 20.20           C  
ANISOU  553  CA  ASP D 114     2201   3200   2273   -342    320   -152       C  
ATOM    554  C   ASP D 114       2.835 -11.383   4.505  1.00 20.95           C  
ANISOU  554  C   ASP D 114     2154   3484   2321   -527   -150     33       C  
ATOM    555  O   ASP D 114       3.754 -11.358   5.330  1.00 22.14           O  
ANISOU  555  O   ASP D 114     2150   3652   2610   -423   -317     10       O  
ATOM    556  CB  ASP D 114       0.704 -10.284   5.284  1.00 21.78           C  
ANISOU  556  CB  ASP D 114     2331   3920   2023   -339    321   -104       C  
ATOM    557  CG  ASP D 114       1.049 -10.053   6.743  1.00 26.38           C  
ANISOU  557  CG  ASP D 114     2749   3856   3417   -546    633     74       C  
ATOM    558  OD1 ASP D 114       2.041  -9.353   7.043  1.00 28.23           O  
ANISOU  558  OD1 ASP D 114     3000   4255   3472   -818    348    300       O  
ATOM    559  OD2 ASP D 114       0.317 -10.605   7.597  1.00 27.25           O1-
ANISOU  559  OD2 ASP D 114     2743   3911   3702   -523    933    137       O1-
ATOM    560  N   GLY D 115       2.614 -12.435   3.720  1.00 21.00           N  
ANISOU  560  N   GLY D 115     2191   3124   2665   -488   -138   -189       N  
ATOM    561  CA  GLY D 115       3.467 -13.605   3.763  1.00 20.88           C  
ANISOU  561  CA  GLY D 115     2010   3158   2766   -618     70     59       C  
ATOM    562  C   GLY D 115       3.274 -14.449   5.004  1.00 19.83           C  
ANISOU  562  C   GLY D 115     1968   3063   2504   -430   -168    -66       C  
ATOM    563  O   GLY D 115       4.249 -14.853   5.634  1.00 22.03           O  
ANISOU  563  O   GLY D 115     2266   3678   2427   -377   -143     57       O  
ATOM    564  N   THR D 116       2.025 -14.720   5.378  1.00 19.55           N  
ANISOU  564  N   THR D 116     1697   2940   2791   -641     91     56       N  
ATOM    565  CA  THR D 116       1.732 -15.513   6.563  1.00 20.00           C  
ANISOU  565  CA  THR D 116     1807   3098   2694   -791     -5   -273       C  
ATOM    566  C   THR D 116       0.656 -16.542   6.258  1.00 19.75           C  
ANISOU  566  C   THR D 116     1812   2908   2785   -814   -185   -511       C  
ATOM    567  O   THR D 116      -0.211 -16.327   5.407  1.00 21.17           O  
ANISOU  567  O   THR D 116     2081   3465   2498   -930   -564   -227       O  
ATOM    568  CB  THR D 116       1.241 -14.661   7.740  1.00 20.36           C  
ANISOU  568  CB  THR D 116     1628   3433   2674   -767    -91   -495       C  
ATOM    569  CG2 THR D 116       2.139 -13.471   7.976  1.00 20.59           C  
ANISOU  569  CG2 THR D 116     1858   3348   2619  -1040   -123   -435       C  
ATOM    570  OG1 THR D 116      -0.084 -14.198   7.473  1.00 21.12           O  
ANISOU  570  OG1 THR D 116     1609   3774   2643   -552   -110   -899       O  
ATOM    571  N   LYS D 117       0.714 -17.661   6.980  1.00 21.40           N  
ANISOU  571  N   LYS D 117     2146   2993   2994  -1058     45   -490       N  
ATOM    572  CA  LYS D 117      -0.369 -18.639   6.900  1.00 22.15           C  
ANISOU  572  CA  LYS D 117     2339   2989   3088  -1366    -28   -235       C  
ATOM    573  C   LYS D 117      -1.660 -18.065   7.468  1.00 22.30           C  
ANISOU  573  C   LYS D 117     1873   3336   3264  -1185    -96   -128       C  
ATOM    574  O   LYS D 117      -2.760 -18.420   7.015  1.00 23.68           O  
ANISOU  574  O   LYS D 117     2187   3645   3165  -1257    -15   -281       O  
ATOM    575  CB  LYS D 117       0.034 -19.914   7.648  1.00 25.65           C  
ANISOU  575  CB  LYS D 117     2919   2724   4103  -1493    161   -377       C  
ATOM    576  CG  LYS D 117      -1.093 -20.925   7.867  1.00 33.62           C  
ANISOU  576  CG  LYS D 117     3813   3465   5495  -1462    164   -497       C  
ATOM    577  CD  LYS D 117      -0.590 -22.347   7.729  1.00 38.94           C  
ANISOU  577  CD  LYS D 117     4571   3956   6269  -1578    104   -620       C  
ATOM    578  CE  LYS D 117      -1.740 -23.352   7.706  1.00 42.15           C  
ANISOU  578  CE  LYS D 117     4971   4345   6698  -1660    189   -722       C  
ATOM    579  NZ  LYS D 117      -2.056 -23.868   6.343  1.00 44.68           N1+
ANISOU  579  NZ  LYS D 117     5203   4576   7199  -1584    354   -871       N1+
ATOM    580  N   GLN D 118      -1.541 -17.172   8.452  1.00 23.09           N  
ANISOU  580  N   GLN D 118     1859   3533   3383   -964    -77    -12       N  
ATOM    581  CA  GLN D 118      -2.704 -16.628   9.143  1.00 22.77           C  
ANISOU  581  CA  GLN D 118     2079   3707   2865   -611   -193   -274       C  
ATOM    582  C   GLN D 118      -3.668 -15.951   8.175  1.00 24.43           C  
ANISOU  582  C   GLN D 118     2236   3908   3137   -746    -81   -284       C  
ATOM    583  O   GLN D 118      -4.890 -16.072   8.325  1.00 25.57           O  
ANISOU  583  O   GLN D 118     2279   3848   3590   -694    378   -290       O  
ATOM    584  CB  GLN D 118      -2.245 -15.645  10.221  1.00 21.97           C  
ANISOU  584  CB  GLN D 118     1794   3869   2683   -531   -290   -237       C  
ATOM    585  CG  GLN D 118      -1.622 -16.328  11.451  1.00 22.14           C  
ANISOU  585  CG  GLN D 118     1429   4195   2787   -193   -333   -134       C  
ATOM    586  CD  GLN D 118      -0.105 -16.485  11.353  1.00 22.72           C  
ANISOU  586  CD  GLN D 118     2025   3989   2617   -238   -549   -231       C  
ATOM    587  NE2 GLN D 118       0.575 -16.384  12.492  1.00 23.59           N  
ANISOU  587  NE2 GLN D 118     2168   3933   2863   -374   -787   -151       N  
ATOM    588  OE1 GLN D 118       0.446 -16.705  10.271  1.00 23.50           O  
ANISOU  588  OE1 GLN D 118     2616   3871   2441   -274   -486   -512       O  
ATOM    589  N   ASN D 119      -3.144 -15.216   7.193  1.00 23.14           N  
ANISOU  589  N   ASN D 119     2473   3800   2520   -676    -75   -598       N  
ATOM    590  CA  ASN D 119      -3.982 -14.628   6.153  1.00 25.74           C  
ANISOU  590  CA  ASN D 119     2707   4116   2957   -638      2   -204       C  
ATOM    591  C   ASN D 119      -3.731 -15.279   4.797  1.00 25.16           C  
ANISOU  591  C   ASN D 119     2540   4066   2953   -670     -3    -97       C  
ATOM    592  O   ASN D 119      -3.953 -14.653   3.755  1.00 25.84           O  
ANISOU  592  O   ASN D 119     2754   3895   3168   -485     71    143       O  
ATOM    593  CB  ASN D 119      -3.793 -13.111   6.081  1.00 30.07           C  
ANISOU  593  CB  ASN D 119     3085   4694   3646   -752     93   -125       C  
ATOM    594  CG  ASN D 119      -2.354 -12.689   6.239  1.00 34.28           C  
ANISOU  594  CG  ASN D 119     4366   4962   3695   -863    152   -151       C  
ATOM    595  ND2 ASN D 119      -2.067 -11.934   7.299  1.00 33.27           N  
ANISOU  595  ND2 ASN D 119     4932   4198   3513   -901      0   -406       N  
ATOM    596  OD1 ASN D 119      -1.511 -13.008   5.406  1.00 36.33           O  
ANISOU  596  OD1 ASN D 119     4642   5370   3793   -802    469   -294       O  
ATOM    597  N   LYS D 120      -3.223 -16.513   4.809  1.00 24.78           N  
ANISOU  597  N   LYS D 120     2253   4050   3111   -812      8   -264       N  
ATOM    598  CA  LYS D 120      -3.184 -17.400   3.644  1.00 23.66           C  
ANISOU  598  CA  LYS D 120     1989   4326   2677  -1144    -39   -389       C  
ATOM    599  C   LYS D 120      -2.445 -16.765   2.467  1.00 23.29           C  
ANISOU  599  C   LYS D 120     2159   4167   2522   -977   -245   -415       C  
ATOM    600  O   LYS D 120      -2.871 -16.853   1.319  1.00 25.78           O  
ANISOU  600  O   LYS D 120     2513   4751   2532  -1171   -303    -10       O  
ATOM    601  CB  LYS D 120      -4.601 -17.842   3.264  1.00 27.03           C  
ANISOU  601  CB  LYS D 120     2096   4812   3361  -1433     42   -177       C  
ATOM    602  CG  LYS D 120      -5.221 -18.645   4.409  1.00 30.77           C  
ANISOU  602  CG  LYS D 120     2121   5516   4055  -1531    -23   -190       C  
ATOM    603  CD  LYS D 120      -6.463 -19.414   4.031  1.00 33.30           C  
ANISOU  603  CD  LYS D 120     2430   5684   4538  -1529   -133   -124       C  
ATOM    604  CE  LYS D 120      -7.303 -19.691   5.279  1.00 35.53           C  
ANISOU  604  CE  LYS D 120     2662   5629   5210  -1279   -182   -427       C  
ATOM    605  NZ  LYS D 120      -8.589 -20.363   4.951  1.00 37.40           N1+
ANISOU  605  NZ  LYS D 120     3384   5279   5546  -1232   -224   -626       N1+
ATOM    606  N   SER D 121      -1.303 -16.137   2.761  1.00 21.94           N  
ANISOU  606  N   SER D 121     1818   3565   2954   -759   -222   -530       N  
ATOM    607  CA  SER D 121      -0.440 -15.545   1.747  1.00 21.69           C  
ANISOU  607  CA  SER D 121     1882   3442   2919   -696   -144   -371       C  
ATOM    608  C   SER D 121       0.932 -16.217   1.729  1.00 21.69           C  
ANISOU  608  C   SER D 121     2148   3317   2775   -725   -235   -336       C  
ATOM    609  O   SER D 121       1.927 -15.609   1.326  1.00 22.05           O  
ANISOU  609  O   SER D 121     2469   3404   2505  -1073   -250     13       O  
ATOM    610  CB  SER D 121      -0.314 -14.037   1.963  1.00 22.23           C  
ANISOU  610  CB  SER D 121     2574   3237   2633   -726   -412   -518       C  
ATOM    611  OG  SER D 121       0.090 -13.743   3.295  1.00 23.24           O  
ANISOU  611  OG  SER D 121     2855   3209   2768   -750   -274   -478       O  
ATOM    612  N   HIS D 122       0.986 -17.470   2.175  1.00 21.43           N  
ANISOU  612  N   HIS D 122     2209   3132   2803   -564   -214   -701       N  
ATOM    613  CA  HIS D 122       2.156 -18.325   2.076  1.00 21.82           C  
ANISOU  613  CA  HIS D 122     2524   3155   2613   -749   -164   -598       C  
ATOM    614  C   HIS D 122       2.130 -19.089   0.749  1.00 22.21           C  
ANISOU  614  C   HIS D 122     2508   3343   2588   -825   -223   -591       C  
ATOM    615  O   HIS D 122       1.171 -19.014  -0.028  1.00 24.28           O  
ANISOU  615  O   HIS D 122     2570   3697   2958   -700   -560   -908       O  
ATOM    616  CB  HIS D 122       2.190 -19.298   3.250  1.00 23.68           C  
ANISOU  616  CB  HIS D 122     2592   3439   2965   -893    236   -334       C  
ATOM    617  CG  HIS D 122       1.006 -20.207   3.286  1.00 27.71           C  
ANISOU  617  CG  HIS D 122     2982   3631   3917   -848    258   -494       C  
ATOM    618  CD2 HIS D 122       0.919 -21.556   3.326  1.00 31.28           C  
ANISOU  618  CD2 HIS D 122     3000   3897   4989   -714    448   -384       C  
ATOM    619  ND1 HIS D 122      -0.292 -19.739   3.260  1.00 28.63           N  
ANISOU  619  ND1 HIS D 122     3105   3688   4085   -750    265   -654       N  
ATOM    620  CE1 HIS D 122      -1.126 -20.762   3.287  1.00 31.55           C  
ANISOU  620  CE1 HIS D 122     2875   3997   5115   -579    424   -399       C  
ATOM    621  NE2 HIS D 122      -0.416 -21.876   3.323  1.00 32.91           N  
ANISOU  621  NE2 HIS D 122     2836   4055   5614   -641    626   -258       N  
ATOM    622  N   VAL D 123       3.176 -19.870   0.502  1.00 20.96           N  
ANISOU  622  N   VAL D 123     2549   2823   2590   -854   -198   -522       N  
ATOM    623  CA  VAL D 123       3.382 -20.543  -0.778  1.00 19.98           C  
ANISOU  623  CA  VAL D 123     2303   2903   2388   -727   -117   -577       C  
ATOM    624  C   VAL D 123       3.552 -22.038  -0.520  1.00 21.28           C  
ANISOU  624  C   VAL D 123     2615   3094   2377  -1034   -251   -240       C  
ATOM    625  O   VAL D 123       4.471 -22.447   0.201  1.00 23.18           O  
ANISOU  625  O   VAL D 123     2756   3199   2853   -764   -499   -425       O  
ATOM    626  CB  VAL D 123       4.600 -19.971  -1.523  1.00 19.90           C  
ANISOU  626  CB  VAL D 123     2380   2785   2397   -598   -224   -680       C  
ATOM    627  CG1 VAL D 123       4.770 -20.648  -2.879  1.00 19.87           C  
ANISOU  627  CG1 VAL D 123     2755   2861   1934   -505   -636   -827       C  
ATOM    628  CG2 VAL D 123       4.466 -18.434  -1.662  1.00 19.39           C  
ANISOU  628  CG2 VAL D 123     2038   2866   2462   -719   -328   -822       C  
ATOM    629  N   GLU D 124       2.676 -22.848  -1.117  1.00 22.15           N  
ANISOU  629  N   GLU D 124     2646   3020   2752  -1040   -292   -290       N  
ATOM    630  CA  GLU D 124       2.733 -24.295  -0.963  1.00 24.95           C  
ANISOU  630  CA  GLU D 124     2798   3248   3434   -907   -462   -221       C  
ATOM    631  C   GLU D 124       3.988 -24.848  -1.646  1.00 24.12           C  
ANISOU  631  C   GLU D 124     2968   3323   2874   -985   -666   -367       C  
ATOM    632  O   GLU D 124       4.596 -24.173  -2.480  1.00 23.19           O  
ANISOU  632  O   GLU D 124     2753   3543   2515   -802   -365   -483       O  
ATOM    633  CB  GLU D 124       1.480 -24.926  -1.569  1.00 28.54           C  
ANISOU  633  CB  GLU D 124     3092   3510   4242   -873   -307   -254       C  
ATOM    634  CG  GLU D 124       0.185 -24.578  -0.830  1.00 34.31           C  
ANISOU  634  CG  GLU D 124     3769   4329   4937   -859   -360     27       C  
ATOM    635  CD  GLU D 124       0.107 -25.131   0.591  1.00 38.78           C  
ANISOU  635  CD  GLU D 124     4241   4857   5637   -788   -114    284       C  
ATOM    636  OE1 GLU D 124       0.892 -26.033   0.949  1.00 41.11           O  
ANISOU  636  OE1 GLU D 124     4401   5440   5778   -682   -254    474       O  
ATOM    637  OE2 GLU D 124      -0.750 -24.651   1.362  1.00 40.95           O1-
ANISOU  637  OE2 GLU D 124     4956   4778   5824  -1054    -37    346       O1-
ATOM    638  N   PRO D 125       4.396 -26.077  -1.312  1.00 25.37           N  
ANISOU  638  N   PRO D 125     3474   3191   2975  -1119   -731   -360       N  
ATOM    639  CA  PRO D 125       5.554 -26.677  -1.998  1.00 25.03           C  
ANISOU  639  CA  PRO D 125     3508   3033   2971  -1047   -462   -228       C  
ATOM    640  C   PRO D 125       5.356 -26.703  -3.507  1.00 25.63           C  
ANISOU  640  C   PRO D 125     3268   3221   3251   -905   -645   -264       C  
ATOM    641  O   PRO D 125       4.296 -27.082  -4.008  1.00 26.51           O  
ANISOU  641  O   PRO D 125     3431   3373   3270  -1257   -877    -60       O  
ATOM    642  CB  PRO D 125       5.640 -28.093  -1.411  1.00 26.93           C  
ANISOU  642  CB  PRO D 125     3996   3110   3125  -1231   -297    -46       C  
ATOM    643  CG  PRO D 125       4.822 -28.077  -0.165  1.00 28.59           C  
ANISOU  643  CG  PRO D 125     4311   3183   3369  -1274   -410    -85       C  
ATOM    644  CD  PRO D 125       3.887 -26.910  -0.204  1.00 26.86           C  
ANISOU  644  CD  PRO D 125     3822   3262   3121  -1153   -614   -152       C  
ATOM    645  N   GLY D 126       6.391 -26.284  -4.232  1.00 25.44           N  
ANISOU  645  N   GLY D 126     3084   3198   3384   -428   -640   -365       N  
ATOM    646  CA  GLY D 126       6.298 -26.159  -5.672  1.00 26.65           C  
ANISOU  646  CA  GLY D 126     3357   3443   3326   -434   -533   -336       C  
ATOM    647  C   GLY D 126       5.517 -24.963  -6.176  1.00 26.43           C  
ANISOU  647  C   GLY D 126     3617   3350   3073   -582   -527   -224       C  
ATOM    648  O   GLY D 126       5.436 -24.772  -7.394  1.00 28.65           O  
ANISOU  648  O   GLY D 126     4077   3567   3244   -539   -397   -344       O  
ATOM    649  N   GLY D 127       4.959 -24.133  -5.285  1.00 24.42           N  
ANISOU  649  N   GLY D 127     3105   3018   3154   -478   -454   -315       N  
ATOM    650  CA  GLY D 127       4.096 -23.053  -5.715  1.00 23.19           C  
ANISOU  650  CA  GLY D 127     2804   2813   3193   -662   -394   -281       C  
ATOM    651  C   GLY D 127       4.846 -21.807  -6.164  1.00 22.06           C  
ANISOU  651  C   GLY D 127     2835   3041   2505   -599   -485   -630       C  
ATOM    652  O   GLY D 127       6.035 -21.617  -5.907  1.00 22.02           O  
ANISOU  652  O   GLY D 127     2685   2988   2692   -465   -329   -987       O  
ATOM    653  N   THR D 128       4.118 -20.951  -6.875  1.00 21.58           N  
ANISOU  653  N   THR D 128     2712   2878   2607   -715   -481   -424       N  
ATOM    654  CA  THR D 128       4.606 -19.651  -7.305  1.00 21.60           C  
ANISOU  654  CA  THR D 128     2701   3091   2414   -685   -383   -377       C  
ATOM    655  C   THR D 128       3.608 -18.590  -6.863  1.00 22.13           C  
ANISOU  655  C   THR D 128     2497   3156   2753   -602     45   -509       C  
ATOM    656  O   THR D 128       2.417 -18.863  -6.670  1.00 24.40           O  
ANISOU  656  O   THR D 128     2452   3581   3238   -571    425   -242       O  
ATOM    657  CB  THR D 128       4.843 -19.575  -8.840  1.00 23.66           C  
ANISOU  657  CB  THR D 128     2644   3657   2687   -520   -577   -544       C  
ATOM    658  CG2 THR D 128       6.022 -20.455  -9.258  1.00 24.93           C  
ANISOU  658  CG2 THR D 128     2757   4082   2633   -478   -712   -469       C  
ATOM    659  OG1 THR D 128       3.666 -19.974  -9.553  1.00 24.00           O  
ANISOU  659  OG1 THR D 128     2727   3556   2837   -523   -673   -488       O  
ATOM    660  N   ARG D 129       4.118 -17.373  -6.705  1.00 20.52           N  
ANISOU  660  N   ARG D 129     2705   2638   2453   -522    -54   -839       N  
ATOM    661  CA  ARG D 129       3.346 -16.236  -6.227  1.00 21.17           C  
ANISOU  661  CA  ARG D 129     2861   2780   2404   -645     36   -651       C  
ATOM    662  C   ARG D 129       4.123 -14.983  -6.590  1.00 21.53           C  
ANISOU  662  C   ARG D 129     2477   2785   2918   -539    -39   -542       C  
ATOM    663  O   ARG D 129       5.348 -15.017  -6.686  1.00 23.84           O  
ANISOU  663  O   ARG D 129     2182   3179   3696   -240   -171   -540       O  
ATOM    664  CB  ARG D 129       3.143 -16.281  -4.704  1.00 23.53           C  
ANISOU  664  CB  ARG D 129     2594   3296   3052   -739   1089   -305       C  
ATOM    665  CG  ARG D 129       2.030 -15.404  -4.180  1.00 28.51           C  
ANISOU  665  CG  ARG D 129     2971   4363   3498   -645    756   -395       C  
ATOM    666  CD  ARG D 129       2.149 -15.222  -2.676  1.00 27.45           C  
ANISOU  666  CD  ARG D 129     2776   4777   2877    -72    449  -1455       C  
ATOM    667  NE  ARG D 129       1.073 -14.399  -2.132  1.00 32.19           N  
ANISOU  667  NE  ARG D 129     3801   5507   2924   -525   -325  -1267       N  
ATOM    668  CZ  ARG D 129      -0.140 -14.862  -1.854  1.00 34.88           C  
ANISOU  668  CZ  ARG D 129     4811   5387   3055   -763   -354  -1593       C  
ATOM    669  NH1 ARG D 129      -0.461 -16.132  -2.060  1.00 35.85           N1+
ANISOU  669  NH1 ARG D 129     4858   5211   3551  -1088   -417  -1958       N1+
ATOM    670  NH2 ARG D 129      -1.059 -14.029  -1.372  1.00 35.59           N  
ANISOU  670  NH2 ARG D 129     5669   5208   2646   -768   -709  -1673       N  
ATOM    671  N   THR D 130       3.413 -13.877  -6.757  1.00 19.99           N  
ANISOU  671  N   THR D 130     2449   2820   2325   -646   -229   -684       N  
ATOM    672  CA  THR D 130       4.039 -12.563  -6.799  1.00 19.85           C  
ANISOU  672  CA  THR D 130     2808   2738   1996   -937   -203   -851       C  
ATOM    673  C   THR D 130       3.777 -11.860  -5.482  1.00 19.57           C  
ANISOU  673  C   THR D 130     2433   2695   2306   -678   -199  -1085       C  
ATOM    674  O   THR D 130       2.617 -11.659  -5.104  1.00 21.23           O  
ANISOU  674  O   THR D 130     2085   3188   2794   -669   -189   -943       O  
ATOM    675  CB  THR D 130       3.522 -11.717  -7.956  1.00 20.81           C  
ANISOU  675  CB  THR D 130     3137   2906   1863  -1274    -70   -492       C  
ATOM    676  CG2 THR D 130       4.277 -10.392  -8.007  1.00 23.04           C  
ANISOU  676  CG2 THR D 130     2904   3403   2448  -1208   -210   -339       C  
ATOM    677  OG1 THR D 130       3.715 -12.427  -9.185  1.00 24.57           O  
ANISOU  677  OG1 THR D 130     3753   3662   1923  -1090   -245   -370       O  
ATOM    678  N   TYR D 131       4.851 -11.502  -4.787  1.00 16.75           N  
ANISOU  678  N   TYR D 131     2247   2377   1738   -730    -50   -721       N  
ATOM    679  CA  TYR D 131       4.779 -10.641  -3.615  1.00 17.61           C  
ANISOU  679  CA  TYR D 131     2286   2698   1708   -748   -229   -478       C  
ATOM    680  C   TYR D 131       5.122  -9.228  -4.061  1.00 20.02           C  
ANISOU  680  C   TYR D 131     2463   2913   2231   -896    231   -442       C  
ATOM    681  O   TYR D 131       6.113  -9.031  -4.778  1.00 22.83           O  
ANISOU  681  O   TYR D 131     2938   3318   2418  -1261    356   -193       O  
ATOM    682  CB  TYR D 131       5.763 -11.096  -2.542  1.00 18.65           C  
ANISOU  682  CB  TYR D 131     2495   2803   1787   -971   -231    -29       C  
ATOM    683  CG  TYR D 131       5.357 -12.317  -1.748  1.00 18.65           C  
ANISOU  683  CG  TYR D 131     1957   3216   1913  -1016    106    120       C  
ATOM    684  CD1 TYR D 131       4.315 -12.262  -0.812  1.00 18.33           C  
ANISOU  684  CD1 TYR D 131     1718   3326   1921  -1016    189    -29       C  
ATOM    685  CD2 TYR D 131       6.055 -13.512  -1.881  1.00 18.39           C  
ANISOU  685  CD2 TYR D 131     1957   3094   1938   -878    103   -332       C  
ATOM    686  CE1 TYR D 131       3.970 -13.377  -0.050  1.00 18.21           C  
ANISOU  686  CE1 TYR D 131     1953   2824   2143   -971   -204   -436       C  
ATOM    687  CE2 TYR D 131       5.719 -14.631  -1.129  1.00 17.98           C  
ANISOU  687  CE2 TYR D 131     1803   2690   2338   -924    100   -344       C  
ATOM    688  CZ  TYR D 131       4.683 -14.555  -0.212  1.00 18.78           C  
ANISOU  688  CZ  TYR D 131     1972   2655   2506  -1053    -33   -408       C  
ATOM    689  OH  TYR D 131       4.355 -15.663   0.536  1.00 20.07           O  
ANISOU  689  OH  TYR D 131     2479   2560   2586   -728   -275   -457       O  
ATOM    690  N   THR D 132       4.327  -8.245  -3.643  1.00 17.86           N  
ANISOU  690  N   THR D 132     2001   2913   1873   -709    162   -410       N  
ATOM    691  CA  THR D 132       4.585  -6.870  -4.052  1.00 17.83           C  
ANISOU  691  CA  THR D 132     2296   2771   1709   -539   -242   -713       C  
ATOM    692  C   THR D 132       4.870  -5.986  -2.851  1.00 17.70           C  
ANISOU  692  C   THR D 132     2091   2938   1697   -659   -246   -705       C  
ATOM    693  O   THR D 132       4.087  -5.947  -1.892  1.00 19.33           O  
ANISOU  693  O   THR D 132     2288   3048   2009   -661     33   -825       O  
ATOM    694  CB  THR D 132       3.429  -6.306  -4.865  1.00 20.80           C  
ANISOU  694  CB  THR D 132     2695   2855   2353   -555   -425   -619       C  
ATOM    695  CG2 THR D 132       3.715  -4.849  -5.242  1.00 21.31           C  
ANISOU  695  CG2 THR D 132     2668   2567   2861   -537   -476   -495       C  
ATOM    696  OG1 THR D 132       3.296  -7.085  -6.058  1.00 22.55           O  
ANISOU  696  OG1 THR D 132     2774   3297   2497   -522   -671   -580       O  
ATOM    697  N   TRP D 133       5.983  -5.268  -2.926  1.00 16.38           N  
ANISOU  697  N   TRP D 133     1893   2797   1536   -771   -163   -386       N  
ATOM    698  CA  TRP D 133       6.393  -4.309  -1.913  1.00 16.27           C  
ANISOU  698  CA  TRP D 133     2003   2724   1457   -734   -465   -485       C  
ATOM    699  C   TRP D 133       6.371  -2.919  -2.523  1.00 18.66           C  
ANISOU  699  C   TRP D 133     2092   2892   2107   -564   -319   -538       C  
ATOM    700  O   TRP D 133       6.774  -2.734  -3.671  1.00 20.11           O  
ANISOU  700  O   TRP D 133     2640   3083   1917   -479   -157   -510       O  
ATOM    701  CB  TRP D 133       7.803  -4.611  -1.391  1.00 17.23           C  
ANISOU  701  CB  TRP D 133     2058   2940   1548   -833   -477    114       C  
ATOM    702  CG  TRP D 133       8.002  -5.980  -0.808  1.00 16.29           C  
ANISOU  702  CG  TRP D 133     1913   2674   1603   -952    -69    167       C  
ATOM    703  CD1 TRP D 133       7.030  -6.861  -0.383  1.00 17.28           C  
ANISOU  703  CD1 TRP D 133     2291   2496   1778   -965   -243     84       C  
ATOM    704  CD2 TRP D 133       9.252  -6.615  -0.558  1.00 17.22           C  
ANISOU  704  CD2 TRP D 133     2023   2814   1705   -914    226   -124       C  
ATOM    705  CE2 TRP D 133       8.978  -7.882   0.007  1.00 18.99           C  
ANISOU  705  CE2 TRP D 133     2162   3140   1915   -710    -13   -424       C  
ATOM    706  CE3 TRP D 133      10.586  -6.238  -0.763  1.00 19.15           C  
ANISOU  706  CE3 TRP D 133     2122   3128   2027   -628    -67   -330       C  
ATOM    707  NE1 TRP D 133       7.615  -8.006   0.105  1.00 16.93           N  
ANISOU  707  NE1 TRP D 133     2145   2903   1384   -986   -127   -413       N  
ATOM    708  CZ2 TRP D 133       9.985  -8.769   0.371  1.00 19.47           C  
ANISOU  708  CZ2 TRP D 133     2108   3422   1869   -727     15   -444       C  
ATOM    709  CZ3 TRP D 133      11.587  -7.127  -0.406  1.00 20.41           C  
ANISOU  709  CZ3 TRP D 133     2367   3124   2266   -634    -63   -266       C  
ATOM    710  CH2 TRP D 133      11.278  -8.378   0.157  1.00 19.48           C  
ANISOU  710  CH2 TRP D 133     2269   3083   2048   -874    162   -260       C  
ATOM    711  N   ARG D 134       5.893  -1.946  -1.766  1.00 18.77           N  
ANISOU  711  N   ARG D 134     2028   2837   2268   -709   -424   -524       N  
ATOM    712  CA  ARG D 134       5.922  -0.563  -2.208  1.00 18.75           C  
ANISOU  712  CA  ARG D 134     1914   2976   2233   -725   -278   -344       C  
ATOM    713  C   ARG D 134       6.701   0.268  -1.194  1.00 18.69           C  
ANISOU  713  C   ARG D 134     1840   2894   2367   -819    -70   -228       C  
ATOM    714  O   ARG D 134       6.905  -0.136  -0.042  1.00 18.37           O  
ANISOU  714  O   ARG D 134     1649   3142   2190   -895    145   -171       O  
ATOM    715  CB  ARG D 134       4.506  -0.011  -2.388  1.00 19.59           C  
ANISOU  715  CB  ARG D 134     2390   3202   1851   -765   -442   -421       C  
ATOM    716  CG  ARG D 134       3.798  -0.582  -3.623  1.00 21.05           C  
ANISOU  716  CG  ARG D 134     2559   3343   2096   -475   -181   -657       C  
ATOM    717  CD  ARG D 134       2.373  -0.066  -3.685  1.00 25.63           C  
ANISOU  717  CD  ARG D 134     2512   4022   3203   -430    -30   -483       C  
ATOM    718  NE  ARG D 134       1.506  -0.737  -2.718  1.00 30.13           N  
ANISOU  718  NE  ARG D 134     3186   4411   3851   -435    106   -548       N  
ATOM    719  CZ  ARG D 134       1.094  -0.219  -1.564  1.00 31.78           C  
ANISOU  719  CZ  ARG D 134     3767   4461   3844   -800    103   -377       C  
ATOM    720  NH1 ARG D 134       1.455   0.999  -1.179  1.00 29.89           N1+
ANISOU  720  NH1 ARG D 134     3796   4675   2887  -1079    -43     34       N1+
ATOM    721  NH2 ARG D 134       0.296  -0.940  -0.776  1.00 31.89           N  
ANISOU  721  NH2 ARG D 134     3664   3922   4533   -911    514   -624       N  
ATOM    722  N   THR D 135       7.152   1.438  -1.642  1.00 19.13           N  
ANISOU  722  N   THR D 135     2107   2687   2476   -876   -134   -125       N  
ATOM    723  CA  THR D 135       7.823   2.397  -0.776  1.00 18.38           C  
ANISOU  723  CA  THR D 135     2309   2396   2280   -746   -556   -449       C  
ATOM    724  C   THR D 135       7.297   3.790  -1.079  1.00 19.00           C  
ANISOU  724  C   THR D 135     2329   2610   2280   -815   -615   -190       C  
ATOM    725  O   THR D 135       6.739   4.045  -2.147  1.00 19.49           O  
ANISOU  725  O   THR D 135     2454   2472   2478   -783   -626     15       O  
ATOM    726  CB  THR D 135       9.356   2.371  -0.954  1.00 19.22           C  
ANISOU  726  CB  THR D 135     2213   2805   2284   -607   -217    -30       C  
ATOM    727  CG2 THR D 135       9.963   0.996  -0.583  1.00 19.13           C  
ANISOU  727  CG2 THR D 135     2238   2650   2381   -535   -249   -269       C  
ATOM    728  OG1 THR D 135       9.684   2.736  -2.302  1.00 19.38           O  
ANISOU  728  OG1 THR D 135     1680   3154   2530   -399   -159    182       O  
ATOM    729  N   HIS D 136       7.489   4.705  -0.126  1.00 17.89           N  
ANISOU  729  N   HIS D 136     2144   2393   2260   -668   -243   -235       N  
ATOM    730  CA  HIS D 136       6.996   6.061  -0.296  1.00 18.85           C  
ANISOU  730  CA  HIS D 136     1574   2760   2825   -535     31   -133       C  
ATOM    731  C   HIS D 136       7.978   7.058   0.305  1.00 18.66           C  
ANISOU  731  C   HIS D 136     1679   2703   2707   -623     19    148       C  
ATOM    732  O   HIS D 136       8.714   6.745   1.252  1.00 19.22           O  
ANISOU  732  O   HIS D 136     1663   2796   2843   -542   -112    336       O  
ATOM    733  CB  HIS D 136       5.605   6.227   0.340  1.00 18.21           C  
ANISOU  733  CB  HIS D 136     1261   3174   2484   -348    128    -62       C  
ATOM    734  CG  HIS D 136       5.612   6.046   1.822  1.00 18.98           C  
ANISOU  734  CG  HIS D 136     1939   3111   2164   -486    108    -78       C  
ATOM    735  CD2 HIS D 136       5.786   6.939   2.826  1.00 19.76           C  
ANISOU  735  CD2 HIS D 136     1946   2955   2608   -409     90   -284       C  
ATOM    736  ND1 HIS D 136       5.463   4.812   2.424  1.00 18.33           N  
ANISOU  736  ND1 HIS D 136     1990   2979   1996   -565    206   -204       N  
ATOM    737  CE1 HIS D 136       5.540   4.957   3.737  1.00 19.60           C  
ANISOU  737  CE1 HIS D 136     1965   3206   2277   -495    251   -333       C  
ATOM    738  NE2 HIS D 136       5.736   6.236   4.006  1.00 20.98           N  
ANISOU  738  NE2 HIS D 136     1977   3442   2552   -712    334     86       N  
ATOM    739  N   GLU D 137       7.982   8.254  -0.277  1.00 19.56           N  
ANISOU  739  N   GLU D 137     2234   2480   2719   -940     96    371       N  
ATOM    740  CA  GLU D 137       8.724   9.391   0.254  1.00 19.89           C  
ANISOU  740  CA  GLU D 137     2519   2561   2479  -1148    -10    557       C  
ATOM    741  C   GLU D 137       8.016   9.974   1.483  1.00 18.57           C  
ANISOU  741  C   GLU D 137     2047   2401   2609   -762   -111    -36       C  
ATOM    742  O   GLU D 137       6.790   9.861   1.626  1.00 18.53           O  
ANISOU  742  O   GLU D 137     1928   2164   2949   -538     93     -2       O  
ATOM    743  CB  GLU D 137       8.844  10.481  -0.813  1.00 24.15           C  
ANISOU  743  CB  GLU D 137     3362   3130   2683  -1396    106    916       C  
ATOM    744  CG  GLU D 137       9.846  10.200  -1.911  1.00 29.06           C  
ANISOU  744  CG  GLU D 137     4193   3769   3081  -1280     84   1085       C  
ATOM    745  CD  GLU D 137       9.677  11.133  -3.102  1.00 36.63           C  
ANISOU  745  CD  GLU D 137     5298   4718   3901  -1150    197    835       C  
ATOM    746  OE1 GLU D 137       8.916  12.120  -2.986  1.00 38.58           O  
ANISOU  746  OE1 GLU D 137     5768   4830   4061  -1132    315    989       O  
ATOM    747  OE2 GLU D 137      10.316  10.889  -4.149  1.00 39.12           O1-
ANISOU  747  OE2 GLU D 137     5644   5160   4061  -1099    252    603       O1-
ATOM    748  N   PRO D 138       8.754  10.631   2.374  1.00 18.29           N  
ANISOU  748  N   PRO D 138     1811   2480   2657   -632    -47   -349       N  
ATOM    749  CA  PRO D 138       8.093  11.389   3.438  1.00 18.18           C  
ANISOU  749  CA  PRO D 138     1777   2605   2524   -398   -105   -310       C  
ATOM    750  C   PRO D 138       7.385  12.597   2.854  1.00 19.68           C  
ANISOU  750  C   PRO D 138     1930   2762   2784   -170   -183   -233       C  
ATOM    751  O   PRO D 138       7.645  13.020   1.724  1.00 21.02           O  
ANISOU  751  O   PRO D 138     2388   2852   2748   -280     79   -161       O  
ATOM    752  CB  PRO D 138       9.239  11.817   4.361  1.00 16.81           C  
ANISOU  752  CB  PRO D 138     1449   2659   2278   -618    329   -226       C  
ATOM    753  CG  PRO D 138      10.475  11.697   3.566  1.00 17.32           C  
ANISOU  753  CG  PRO D 138     1899   2747   1933   -699    452   -371       C  
ATOM    754  CD  PRO D 138      10.222  10.784   2.391  1.00 16.78           C  
ANISOU  754  CD  PRO D 138     1738   2550   2086   -676     11   -669       C  
ATOM    755  N   GLY D 139       6.484  13.162   3.644  1.00 19.28           N  
ANISOU  755  N   GLY D 139     1526   2686   3112    -79     43     37       N  
ATOM    756  CA  GLY D 139       5.778  14.340   3.182  1.00 19.96           C  
ANISOU  756  CA  GLY D 139     1540   2468   3577    168    157     26       C  
ATOM    757  C   GLY D 139       4.732  14.772   4.183  1.00 21.40           C  
ANISOU  757  C   GLY D 139     2191   2347   3593     70      3    -29       C  
ATOM    758  O   GLY D 139       4.357  14.030   5.098  1.00 21.94           O  
ANISOU  758  O   GLY D 139     2553   2379   3404   -180    136    252       O  
ATOM    759  N   ARG D 140       4.236  15.978   3.957  1.00 21.05           N  
ANISOU  759  N   ARG D 140     2119   2236   3643     25    131    220       N  
ATOM    760  CA  ARG D 140       3.297  16.617   4.863  1.00 22.69           C  
ANISOU  760  CA  ARG D 140     2251   2579   3792    119    247    224       C  
ATOM    761  C   ARG D 140       1.882  16.129   4.563  1.00 22.66           C  
ANISOU  761  C   ARG D 140     2185   2949   3477     75    124    447       C  
ATOM    762  O   ARG D 140       1.428  16.194   3.413  1.00 24.00           O  
ANISOU  762  O   ARG D 140     2203   3337   3576      8    -50    345       O  
ATOM    763  CB  ARG D 140       3.430  18.131   4.702  1.00 26.91           C  
ANISOU  763  CB  ARG D 140     2786   3021   4420    166     55     51       C  
ATOM    764  CG  ARG D 140       2.522  18.972   5.542  1.00 29.98           C  
ANISOU  764  CG  ARG D 140     3214   3679   4497     91   -125    -71       C  
ATOM    765  CD  ARG D 140       3.074  19.143   6.932  1.00 30.85           C  
ANISOU  765  CD  ARG D 140     2644   4428   4649    107   -199    -20       C  
ATOM    766  NE  ARG D 140       4.459  19.599   6.982  1.00 30.77           N  
ANISOU  766  NE  ARG D 140     2806   4274   4611    -79     89    -46       N  
ATOM    767  CZ  ARG D 140       5.202  19.528   8.078  1.00 28.36           C  
ANISOU  767  CZ  ARG D 140     2562   3798   4416    -52    202    -86       C  
ATOM    768  NH1 ARG D 140       4.710  19.046   9.211  1.00 27.68           N1+
ANISOU  768  NH1 ARG D 140     2600   3937   3981   -320    355    -22       N1+
ATOM    769  NH2 ARG D 140       6.468  19.939   8.037  1.00 26.72           N  
ANISOU  769  NH2 ARG D 140     2459   3058   4635    118    364   -284       N  
ATOM    770  N   ARG D 141       1.203  15.604   5.587  1.00 21.00           N  
ANISOU  770  N   ARG D 141     2022   2553   3404    283    331    451       N  
ATOM    771  CA  ARG D 141      -0.191  15.209   5.451  1.00 22.24           C  
ANISOU  771  CA  ARG D 141     2238   2549   3665    165    233    764       C  
ATOM    772  C   ARG D 141      -1.102  16.431   5.472  1.00 26.14           C  
ANISOU  772  C   ARG D 141     2560   2985   4389     39    344    799       C  
ATOM    773  O   ARG D 141      -0.723  17.520   5.911  1.00 27.68           O  
ANISOU  773  O   ARG D 141     2859   2614   5042    427    494    584       O  
ATOM    774  CB  ARG D 141      -0.622  14.266   6.577  1.00 20.89           C  
ANISOU  774  CB  ARG D 141     2401   2268   3270     91     14   1115       C  
ATOM    775  CG  ARG D 141       0.236  13.028   6.773  1.00 20.32           C  
ANISOU  775  CG  ARG D 141     2580   1890   3251   -172     68   1263       C  
ATOM    776  CD  ARG D 141      -0.514  12.026   7.666  1.00 21.66           C  
ANISOU  776  CD  ARG D 141     2683   2209   3340   -410    235   1077       C  
ATOM    777  NE  ARG D 141       0.211  10.782   7.904  1.00 20.89           N  
ANISOU  777  NE  ARG D 141     2280   2265   3394   -364    340    778       N  
ATOM    778  CZ  ARG D 141       1.168  10.631   8.808  1.00 21.41           C  
ANISOU  778  CZ  ARG D 141     2596   2292   3245   -631    521    320       C  
ATOM    779  NH1 ARG D 141       1.562  11.641   9.568  1.00 21.11           N1+
ANISOU  779  NH1 ARG D 141     2524   2285   3212   -736    619     23       N1+
ATOM    780  NH2 ARG D 141       1.718   9.430   8.980  1.00 21.50           N  
ANISOU  780  NH2 ARG D 141     2545   2667   2956   -744    731    278       N  
ATOM    781  N   ALA D 142      -2.338  16.226   5.019  1.00 27.79           N  
ANISOU  781  N   ALA D 142     2570   3634   4356    -88    324    741       N  
ATOM    782  CA  ALA D 142      -3.331  17.291   5.094  1.00 28.85           C  
ANISOU  782  CA  ALA D 142     2827   3467   4668    -23    205    305       C  
ATOM    783  C   ALA D 142      -3.565  17.742   6.531  1.00 29.87           C  
ANISOU  783  C   ALA D 142     2823   3391   5134    -40    556    -17       C  
ATOM    784  O   ALA D 142      -3.818  18.931   6.771  1.00 32.82           O  
ANISOU  784  O   ALA D 142     3360   3560   5551   -147    591   -113       O  
ATOM    785  CB  ALA D 142      -4.640  16.832   4.457  1.00 28.76           C  
ANISOU  785  CB  ALA D 142     2987   3698   4241    185   -515    215       C  
ATOM    786  N   ASP D 143      -3.459  16.832   7.498  1.00 28.49           N  
ANISOU  786  N   ASP D 143     2590   3243   4990   -205    647   -206       N  
ATOM    787  CA  ASP D 143      -3.679  17.213   8.890  1.00 28.11           C  
ANISOU  787  CA  ASP D 143     2762   3192   4726   -411    306   -263       C  
ATOM    788  C   ASP D 143      -2.508  17.984   9.490  1.00 27.65           C  
ANISOU  788  C   ASP D 143     2767   2686   5054   -408    429   -406       C  
ATOM    789  O   ASP D 143      -2.562  18.333  10.676  1.00 29.44           O  
ANISOU  789  O   ASP D 143     2805   2719   5663   -275    321   -338       O  
ATOM    790  CB  ASP D 143      -4.024  15.975   9.743  1.00 28.01           C  
ANISOU  790  CB  ASP D 143     2775   3367   4498   -444    207    -78       C  
ATOM    791  CG  ASP D 143      -2.845  15.019   9.965  1.00 28.66           C  
ANISOU  791  CG  ASP D 143     3253   3319   4318   -675    263   -200       C  
ATOM    792  OD1 ASP D 143      -1.690  15.332   9.618  1.00 27.11           O  
ANISOU  792  OD1 ASP D 143     2970   2709   4624   -674    519   -310       O  
ATOM    793  OD2 ASP D 143      -3.094  13.915  10.505  1.00 29.44           O1-
ANISOU  793  OD2 ASP D 143     3251   3815   4118   -581     79   -217       O1-
ATOM    794  N   GLY D 144      -1.465  18.258   8.706  1.00 26.15           N  
ANISOU  794  N   GLY D 144     2447   2669   4819   -577    617   -304       N  
ATOM    795  CA  GLY D 144      -0.334  19.046   9.154  1.00 26.31           C  
ANISOU  795  CA  GLY D 144     2475   2641   4882   -534    473   -176       C  
ATOM    796  C   GLY D 144       0.836  18.248   9.689  1.00 25.43           C  
ANISOU  796  C   GLY D 144     2253   2644   4762   -544    697    -47       C  
ATOM    797  O   GLY D 144       1.902  18.829   9.941  1.00 25.40           O  
ANISOU  797  O   GLY D 144     2442   2636   4574   -598    713     25       O  
ATOM    798  N   THR D 145       0.676  16.946   9.881  1.00 23.10           N  
ANISOU  798  N   THR D 145     1963   2375   4440    -11    734   -336       N  
ATOM    799  CA  THR D 145       1.746  16.138  10.438  1.00 23.46           C  
ANISOU  799  CA  THR D 145     2470   2392   4052   -227    758   -420       C  
ATOM    800  C   THR D 145       2.665  15.631   9.329  1.00 22.31           C  
ANISOU  800  C   THR D 145     2221   2549   3708   -135    569   -138       C  
ATOM    801  O   THR D 145       2.348  15.687   8.138  1.00 23.35           O  
ANISOU  801  O   THR D 145     2361   2930   3580    -62    505     -2       O  
ATOM    802  CB  THR D 145       1.169  14.976  11.249  1.00 23.97           C  
ANISOU  802  CB  THR D 145     2770   2453   3886   -528    922   -539       C  
ATOM    803  CG2 THR D 145       0.276  15.507  12.379  1.00 24.30           C  
ANISOU  803  CG2 THR D 145     3207   2500   3525   -534    816   -960       C  
ATOM    804  OG1 THR D 145       0.403  14.124  10.389  1.00 24.01           O  
ANISOU  804  OG1 THR D 145     2512   2621   3992   -696   1005   -391       O  
ATOM    805  N   TRP D 146       3.822  15.124   9.742  1.00 21.27           N  
ANISOU  805  N   TRP D 146     2241   2323   3515   -243    326    -66       N  
ATOM    806  CA  TRP D 146       4.858  14.667   8.825  1.00 20.34           C  
ANISOU  806  CA  TRP D 146     2073   2422   3230   -244    107    149       C  
ATOM    807  C   TRP D 146       4.793  13.148   8.707  1.00 20.99           C  
ANISOU  807  C   TRP D 146     2668   2397   2910   -337    -91    -24       C  
ATOM    808  O   TRP D 146       5.035  12.432   9.686  1.00 21.91           O  
ANISOU  808  O   TRP D 146     2934   2374   3016   -104     -8    -86       O  
ATOM    809  CB  TRP D 146       6.231  15.120   9.314  1.00 20.19           C  
ANISOU  809  CB  TRP D 146     2209   2654   2807   -389   -288    118       C  
ATOM    810  CG  TRP D 146       7.312  14.886   8.295  1.00 19.92           C  
ANISOU  810  CG  TRP D 146     2165   2681   2722   -235   -163    -10       C  
ATOM    811  CD1 TRP D 146       8.298  13.942   8.346  1.00 19.77           C  
ANISOU  811  CD1 TRP D 146     2494   2588   2433   -294   -282    -39       C  
ATOM    812  CD2 TRP D 146       7.510  15.610   7.082  1.00 20.37           C  
ANISOU  812  CD2 TRP D 146     2225   2612   2901   -318   -232    434       C  
ATOM    813  CE2 TRP D 146       8.636  15.051   6.440  1.00 19.89           C  
ANISOU  813  CE2 TRP D 146     2510   2367   2678   -476   -117    403       C  
ATOM    814  CE3 TRP D 146       6.848  16.686   6.473  1.00 21.54           C  
ANISOU  814  CE3 TRP D 146     2241   2853   3091   -384   -106    940       C  
ATOM    815  NE1 TRP D 146       9.095  14.028   7.231  1.00 20.59           N  
ANISOU  815  NE1 TRP D 146     2500   2702   2620   -408   -337    213       N  
ATOM    816  CZ2 TRP D 146       9.110  15.522   5.218  1.00 21.39           C  
ANISOU  816  CZ2 TRP D 146     2760   2563   2806   -688   -210    477       C  
ATOM    817  CZ3 TRP D 146       7.324  17.152   5.263  1.00 23.34           C  
ANISOU  817  CZ3 TRP D 146     2356   3242   3269   -415    -65    948       C  
ATOM    818  CH2 TRP D 146       8.440  16.567   4.645  1.00 23.77           C  
ANISOU  818  CH2 TRP D 146     2653   3137   3240   -494   -152    624       C  
ATOM    819  N   ARG D 147       4.467  12.656   7.513  1.00 18.68           N  
ANISOU  819  N   ARG D 147     2291   2368   2437   -444    -59    -56       N  
ATOM    820  CA  ARG D 147       4.431  11.220   7.272  1.00 17.38           C  
ANISOU  820  CA  ARG D 147     1765   2497   2340   -461    104   -104       C  
ATOM    821  C   ARG D 147       5.853  10.715   7.072  1.00 17.47           C  
ANISOU  821  C   ARG D 147     1716   2486   2436   -337    118     79       C  
ATOM    822  O   ARG D 147       6.564  11.200   6.185  1.00 18.54           O  
ANISOU  822  O   ARG D 147     2132   2668   2243   -395     52    107       O  
ATOM    823  CB  ARG D 147       3.579  10.906   6.048  1.00 16.92           C  
ANISOU  823  CB  ARG D 147     2022   2295   2114   -412   -209   -379       C  
ATOM    824  CG  ARG D 147       3.497   9.418   5.715  1.00 18.44           C  
ANISOU  824  CG  ARG D 147     2248   2696   2062   -610   -342   -251       C  
ATOM    825  CD  ARG D 147       2.721   9.205   4.436  1.00 19.95           C  
ANISOU  825  CD  ARG D 147     2271   2922   2387   -622    -70   -379       C  
ATOM    826  NE  ARG D 147       2.612   7.798   4.074  1.00 19.60           N  
ANISOU  826  NE  ARG D 147     2123   2848   2474   -722   -253     65       N  
ATOM    827  CZ  ARG D 147       2.130   7.377   2.912  1.00 22.75           C  
ANISOU  827  CZ  ARG D 147     2809   3186   2649   -568   -613    351       C  
ATOM    828  NH1 ARG D 147       1.721   8.233   1.984  1.00 27.86           N1+
ANISOU  828  NH1 ARG D 147     3561   3848   3175   -623  -1102    331       N1+
ATOM    829  NH2 ARG D 147       2.043   6.070   2.678  1.00 21.08           N  
ANISOU  829  NH2 ARG D 147     2415   2934   2659   -370   -321    236       N  
ATOM    830  N   ALA D 148       6.264   9.749   7.892  1.00 16.85           N  
ANISOU  830  N   ALA D 148     1472   2479   2451   -333     -0    209       N  
ATOM    831  CA  ALA D 148       7.585   9.153   7.757  1.00 17.39           C  
ANISOU  831  CA  ALA D 148     1295   2743   2569   -126   -273    167       C  
ATOM    832  C   ALA D 148       7.680   8.372   6.452  1.00 18.99           C  
ANISOU  832  C   ALA D 148     1656   2900   2661   -446     35   -278       C  
ATOM    833  O   ALA D 148       6.754   7.652   6.075  1.00 19.33           O  
ANISOU  833  O   ALA D 148     1730   2939   2678   -620    107   -368       O  
ATOM    834  CB  ALA D 148       7.874   8.225   8.943  1.00 18.43           C  
ANISOU  834  CB  ALA D 148     1552   3081   2370   -100   -697    199       C  
ATOM    835  N   GLY D 149       8.807   8.518   5.759  1.00 18.14           N  
ANISOU  835  N   GLY D 149     1719   2810   2365   -393    334   -365       N  
ATOM    836  CA  GLY D 149       9.062   7.756   4.553  1.00 17.07           C  
ANISOU  836  CA  GLY D 149     1768   2512   2208   -249    257   -156       C  
ATOM    837  C   GLY D 149       9.498   6.341   4.873  1.00 17.26           C  
ANISOU  837  C   GLY D 149     1742   2642   2174   -295    106   -191       C  
ATOM    838  O   GLY D 149       9.695   5.965   6.026  1.00 19.43           O  
ANISOU  838  O   GLY D 149     1803   2916   2662   -135     -4   -475       O  
ATOM    839  N   SER D 150       9.655   5.543   3.809  1.00 15.81           N  
ANISOU  839  N   SER D 150     1421   2462   2124   -521    172   -251       N  
ATOM    840  CA  SER D 150      10.068   4.146   3.917  1.00 15.83           C  
ANISOU  840  CA  SER D 150     1434   2560   2022   -782    -32   -404       C  
ATOM    841  C   SER D 150      11.554   3.953   4.192  1.00 16.74           C  
ANISOU  841  C   SER D 150     1678   2684   1998   -669   -113   -245       C  
ATOM    842  O   SER D 150      11.957   2.833   4.533  1.00 17.99           O  
ANISOU  842  O   SER D 150     1755   2671   2412   -852   -132     98       O  
ATOM    843  CB  SER D 150       9.734   3.400   2.619  1.00 15.63           C  
ANISOU  843  CB  SER D 150     1459   2718   1760   -916   -214   -424       C  
ATOM    844  OG  SER D 150       8.341   3.410   2.350  1.00 16.78           O  
ANISOU  844  OG  SER D 150     1267   2735   2373   -831   -317   -298       O  
ATOM    845  N   ALA D 151      12.380   4.991   4.022  1.00 15.00           N  
ANISOU  845  N   ALA D 151     1638   2169   1891   -753     22   -414       N  
ATOM    846  CA  ALA D 151      13.827   4.807   4.072  1.00 17.00           C  
ANISOU  846  CA  ALA D 151     1638   2419   2401   -618    -19    -47       C  
ATOM    847  C   ALA D 151      14.283   4.178   5.383  1.00 17.18           C  
ANISOU  847  C   ALA D 151     1666   2413   2448   -624    154     75       C  
ATOM    848  O   ALA D 151      13.810   4.527   6.474  1.00 16.01           O  
ANISOU  848  O   ALA D 151     1560   2600   1921   -570    -12    -22       O  
ATOM    849  CB  ALA D 151      14.543   6.144   3.873  1.00 16.57           C  
ANISOU  849  CB  ALA D 151     1951   2145   2199   -766   -121    -20       C  
ATOM    850  N   GLY D 152      15.233   3.266   5.273  1.00 15.84           N  
ANISOU  850  N   GLY D 152     1410   2117   2489   -384    159    106       N  
ATOM    851  CA  GLY D 152      15.768   2.618   6.450  1.00 17.52           C  
ANISOU  851  CA  GLY D 152     1647   2183   2828   -268   -117     -7       C  
ATOM    852  C   GLY D 152      16.439   1.305   6.116  1.00 18.20           C  
ANISOU  852  C   GLY D 152     1753   2515   2648   -536   -125    -36       C  
ATOM    853  O   GLY D 152      16.488   0.863   4.958  1.00 16.74           O  
ANISOU  853  O   GLY D 152     1584   2498   2278   -426   -263    -82       O  
ATOM    854  N   TYR D 153      16.950   0.685   7.176  1.00 15.77           N  
ANISOU  854  N   TYR D 153     1158   2739   2095   -465    -64    -51       N  
ATOM    855  CA  TYR D 153      17.560  -0.634   7.122  1.00 15.90           C  
ANISOU  855  CA  TYR D 153     1230   2626   2188   -464   -213    125       C  
ATOM    856  C   TYR D 153      16.526  -1.644   7.598  1.00 16.47           C  
ANISOU  856  C   TYR D 153     1317   2589   2353   -620     -2   -120       C  
ATOM    857  O   TYR D 153      16.112  -1.619   8.767  1.00 17.42           O  
ANISOU  857  O   TYR D 153     1598   2616   2406   -654     80   -274       O  
ATOM    858  CB  TYR D 153      18.824  -0.666   7.978  1.00 17.06           C  
ANISOU  858  CB  TYR D 153     1390   2660   2431   -744    166     13       C  
ATOM    859  CG  TYR D 153      19.913   0.188   7.402  1.00 16.56           C  
ANISOU  859  CG  TYR D 153     1546   2466   2281   -906    313    279       C  
ATOM    860  CD1 TYR D 153      20.704  -0.284   6.366  1.00 15.42           C  
ANISOU  860  CD1 TYR D 153     1835   2685   1341   -999    320    263       C  
ATOM    861  CD2 TYR D 153      20.130   1.479   7.867  1.00 16.85           C  
ANISOU  861  CD2 TYR D 153     1579   2266   2558   -950    232    185       C  
ATOM    862  CE1 TYR D 153      21.706   0.493   5.806  1.00 18.23           C  
ANISOU  862  CE1 TYR D 153     1737   2854   2338  -1091    417    322       C  
ATOM    863  CE2 TYR D 153      21.134   2.275   7.315  1.00 19.47           C  
ANISOU  863  CE2 TYR D 153     1785   2957   2656  -1148    323    389       C  
ATOM    864  CZ  TYR D 153      21.922   1.764   6.286  1.00 19.88           C  
ANISOU  864  CZ  TYR D 153     1911   3005   2637  -1045    561    185       C  
ATOM    865  OH  TYR D 153      22.927   2.542   5.731  1.00 21.75           O  
ANISOU  865  OH  TYR D 153     2221   3156   2888   -866    704     49       O  
ATOM    866  N   TRP D 154      16.114  -2.528   6.690  1.00 14.05           N  
ANISOU  866  N   TRP D 154     1198   1996   2145   -718    146   -391       N  
ATOM    867  CA  TRP D 154      15.024  -3.463   6.938  1.00 14.81           C  
ANISOU  867  CA  TRP D 154     1119   2116   2390   -520     46   -245       C  
ATOM    868  C   TRP D 154      15.447  -4.881   6.570  1.00 13.41           C  
ANISOU  868  C   TRP D 154     1214   1889   1991   -539    237   -412       C  
ATOM    869  O   TRP D 154      16.625  -5.134   6.286  1.00 15.23           O  
ANISOU  869  O   TRP D 154     1430   2243   2112   -616    355   -441       O  
ATOM    870  CB  TRP D 154      13.790  -3.054   6.131  1.00 14.60           C  
ANISOU  870  CB  TRP D 154     1263   1969   2315   -408     87   -603       C  
ATOM    871  CG  TRP D 154      13.324  -1.636   6.352  1.00 15.73           C  
ANISOU  871  CG  TRP D 154     1632   2374   1972   -734     18   -189       C  
ATOM    872  CD1 TRP D 154      13.459  -0.591   5.493  1.00 16.44           C  
ANISOU  872  CD1 TRP D 154     1786   2489   1971   -787    -81   -362       C  
ATOM    873  CD2 TRP D 154      12.605  -1.135   7.490  1.00 15.24           C  
ANISOU  873  CD2 TRP D 154     1730   2337   1726   -730     54   -382       C  
ATOM    874  CE2 TRP D 154      12.349   0.235   7.250  1.00 16.83           C  
ANISOU  874  CE2 TRP D 154     1753   2720   1923   -837    -54   -505       C  
ATOM    875  CE3 TRP D 154      12.159  -1.710   8.693  1.00 16.09           C  
ANISOU  875  CE3 TRP D 154     2012   2478   1622   -940   -270   -583       C  
ATOM    876  NE1 TRP D 154      12.886   0.542   6.027  1.00 16.79           N  
ANISOU  876  NE1 TRP D 154     1744   2724   1911   -786     27   -351       N  
ATOM    877  CZ2 TRP D 154      11.657   1.041   8.159  1.00 16.51           C  
ANISOU  877  CZ2 TRP D 154     1705   2580   1987   -719   -232   -532       C  
ATOM    878  CZ3 TRP D 154      11.484  -0.904   9.602  1.00 17.02           C  
ANISOU  878  CZ3 TRP D 154     2041   2467   1959   -979   -364   -556       C  
ATOM    879  CH2 TRP D 154      11.225   0.454   9.318  1.00 17.18           C  
ANISOU  879  CH2 TRP D 154     1755   2619   2154   -706   -240   -562       C  
ATOM    880  N   HIS D 155      14.501  -5.810   6.536  1.00 14.74           N  
ANISOU  880  N   HIS D 155     1799   2022   1778   -714     -3   -403       N  
ATOM    881  CA  HIS D 155      14.856  -7.201   6.282  1.00 14.76           C  
ANISOU  881  CA  HIS D 155     1305   2288   2017   -603     -1   -268       C  
ATOM    882  C   HIS D 155      13.596  -7.967   5.922  1.00 15.69           C  
ANISOU  882  C   HIS D 155     1652   2210   2102   -804      4   -227       C  
ATOM    883  O   HIS D 155      12.481  -7.516   6.197  1.00 16.07           O  
ANISOU  883  O   HIS D 155     1757   2459   1889   -630    -57   -424       O  
ATOM    884  CB  HIS D 155      15.567  -7.834   7.491  1.00 15.13           C  
ANISOU  884  CB  HIS D 155     1356   2676   1716   -615    226   -351       C  
ATOM    885  CG  HIS D 155      14.769  -7.834   8.762  1.00 15.73           C  
ANISOU  885  CG  HIS D 155     1398   2623   1956   -958    354   -145       C  
ATOM    886  CD2 HIS D 155      14.526  -6.851   9.664  1.00 16.63           C  
ANISOU  886  CD2 HIS D 155     1409   2795   2114  -1031    209    -57       C  
ATOM    887  ND1 HIS D 155      14.132  -8.959   9.243  1.00 16.72           N  
ANISOU  887  ND1 HIS D 155     1549   2660   2145   -823    319   -342       N  
ATOM    888  CE1 HIS D 155      13.536  -8.670  10.387  1.00 17.99           C  
ANISOU  888  CE1 HIS D 155     1457   2817   2562   -810    382   -321       C  
ATOM    889  NE2 HIS D 155      13.755  -7.396  10.665  1.00 16.48           N  
ANISOU  889  NE2 HIS D 155     1215   2704   2342   -818    262   -135       N  
ATOM    890  N   TYR D 156      13.787  -9.104   5.252  1.00 14.88           N  
ANISOU  890  N   TYR D 156     1884   1827   1944   -695     89   -118       N  
ATOM    891  CA  TYR D 156      12.707 -10.037   4.965  1.00 14.19           C  
ANISOU  891  CA  TYR D 156     1749   1747   1899   -589     54   -409       C  
ATOM    892  C   TYR D 156      13.055 -11.413   5.525  1.00 14.85           C  
ANISOU  892  C   TYR D 156     1593   2223   1827   -608    170   -133       C  
ATOM    893  O   TYR D 156      14.227 -11.746   5.724  1.00 15.56           O  
ANISOU  893  O   TYR D 156     1542   2524   1846   -413     86   -489       O  
ATOM    894  CB  TYR D 156      12.439 -10.145   3.450  1.00 14.56           C  
ANISOU  894  CB  TYR D 156     1457   2485   1590   -675    166   -236       C  
ATOM    895  CG  TYR D 156      13.665 -10.558   2.667  1.00 15.29           C  
ANISOU  895  CG  TYR D 156     1311   2585   1913   -712    103   -239       C  
ATOM    896  CD1 TYR D 156      13.966 -11.903   2.464  1.00 16.90           C  
ANISOU  896  CD1 TYR D 156     1277   2880   2265   -766     -1     18       C  
ATOM    897  CD2 TYR D 156      14.525  -9.604   2.133  1.00 15.89           C  
ANISOU  897  CD2 TYR D 156     1239   2601   2198   -782     40      9       C  
ATOM    898  CE1 TYR D 156      15.090 -12.295   1.753  1.00 16.97           C  
ANISOU  898  CE1 TYR D 156      948   2866   2633   -622     24    -47       C  
ATOM    899  CE2 TYR D 156      15.660  -9.982   1.421  1.00 15.66           C  
ANISOU  899  CE2 TYR D 156     1221   2576   2152   -728    307    -53       C  
ATOM    900  CZ  TYR D 156      15.932 -11.330   1.225  1.00 17.33           C  
ANISOU  900  CZ  TYR D 156     1271   2971   2342   -669    139     91       C  
ATOM    901  OH  TYR D 156      17.063 -11.730   0.524  1.00 18.46           O  
ANISOU  901  OH  TYR D 156     1691   3095   2229   -485    -55   -367       O  
ATOM    902  N   HIS D 157      12.026 -12.228   5.778  1.00 13.65           N  
ANISOU  902  N   HIS D 157     1345   2320   1522   -773    318   -159       N  
ATOM    903  CA  HIS D 157      12.272 -13.553   6.338  1.00 14.84           C  
ANISOU  903  CA  HIS D 157     1670   2460   1510   -850     63   -234       C  
ATOM    904  C   HIS D 157      11.023 -14.410   6.182  1.00 16.10           C  
ANISOU  904  C   HIS D 157     1550   2611   1954   -780     46   -157       C  
ATOM    905  O   HIS D 157       9.941 -13.912   5.873  1.00 15.53           O  
ANISOU  905  O   HIS D 157     1653   2505   1742   -556    -46   -314       O  
ATOM    906  CB  HIS D 157      12.693 -13.474   7.816  1.00 14.03           C  
ANISOU  906  CB  HIS D 157     1307   2571   1451   -583    245   -638       C  
ATOM    907  CG  HIS D 157      11.662 -12.853   8.703  1.00 14.68           C  
ANISOU  907  CG  HIS D 157     1173   2660   1746   -502    190   -565       C  
ATOM    908  CD2 HIS D 157      11.552 -11.599   9.200  1.00 16.15           C  
ANISOU  908  CD2 HIS D 157     1364   2784   1989   -354     38   -365       C  
ATOM    909  ND1 HIS D 157      10.579 -13.556   9.192  1.00 16.70           N  
ANISOU  909  ND1 HIS D 157     1250   3002   2092   -351    292   -505       N  
ATOM    910  CE1 HIS D 157       9.840 -12.755   9.937  1.00 17.51           C  
ANISOU  910  CE1 HIS D 157     1652   3089   1911   -447   -102   -497       C  
ATOM    911  NE2 HIS D 157      10.404 -11.561   9.952  1.00 18.29           N  
ANISOU  911  NE2 HIS D 157     1769   3002   2180   -456    -25   -566       N  
ATOM    912  N   ASP D 158      11.197 -15.713   6.395  1.00 15.50           N  
ANISOU  912  N   ASP D 158     1499   2273   2117   -719     33   -294       N  
ATOM    913  CA  ASP D 158      10.085 -16.656   6.334  1.00 15.27           C  
ANISOU  913  CA  ASP D 158     1646   2031   2126   -731     68   -538       C  
ATOM    914  C   ASP D 158       9.187 -16.509   7.564  1.00 16.29           C  
ANISOU  914  C   ASP D 158     1730   2540   1919   -720     32   -402       C  
ATOM    915  O   ASP D 158       9.624 -16.084   8.636  1.00 16.83           O  
ANISOU  915  O   ASP D 158     1666   2717   2012   -480     51   -358       O  
ATOM    916  CB  ASP D 158      10.620 -18.086   6.233  1.00 17.75           C  
ANISOU  916  CB  ASP D 158     1824   2377   2543   -781     17   -472       C  
ATOM    917  CG  ASP D 158       9.546 -19.132   6.511  1.00 18.46           C  
ANISOU  917  CG  ASP D 158     1920   2714   2379   -686     56   -369       C  
ATOM    918  OD1 ASP D 158       8.595 -19.220   5.701  1.00 19.90           O  
ANISOU  918  OD1 ASP D 158     1811   2830   2921   -536    -32   -497       O  
ATOM    919  OD2 ASP D 158       9.635 -19.837   7.538  1.00 18.78           O1-
ANISOU  919  OD2 ASP D 158     1801   3086   2249   -351    -54   -108       O1-
ATOM    920  N   HIS D 159       7.906 -16.849   7.394  1.00 15.05           N  
ANISOU  920  N   HIS D 159     1598   2368   1753   -625     84   -417       N  
ATOM    921  CA  HIS D 159       6.918 -16.731   8.458  1.00 16.58           C  
ANISOU  921  CA  HIS D 159     1798   2409   2092   -453    109   -374       C  
ATOM    922  C   HIS D 159       6.134 -18.028   8.652  1.00 17.64           C  
ANISOU  922  C   HIS D 159     1754   2618   2331   -666     72   -407       C  
ATOM    923  O   HIS D 159       5.167 -18.031   9.431  1.00 17.09           O  
ANISOU  923  O   HIS D 159     1506   2777   2211   -464    335   -664       O  
ATOM    924  CB  HIS D 159       5.949 -15.567   8.148  1.00 16.42           C  
ANISOU  924  CB  HIS D 159     2094   2489   1654   -297     15   -220       C  
ATOM    925  CG  HIS D 159       5.472 -14.775   9.344  1.00 15.99           C  
ANISOU  925  CG  HIS D 159     2099   2258   1718   -324    -59   -284       C  
ATOM    926  CD2 HIS D 159       5.713 -13.491   9.708  1.00 17.87           C  
ANISOU  926  CD2 HIS D 159     2721   2170   1898   -292    -14   -418       C  
ATOM    927  ND1 HIS D 159       4.578 -15.267  10.275  1.00 16.64           N  
ANISOU  927  ND1 HIS D 159     2152   2346   1823   -394    -65   -266       N  
ATOM    928  CE1 HIS D 159       4.319 -14.336  11.175  1.00 17.95           C  
ANISOU  928  CE1 HIS D 159     2151   2444   2226   -337     -8   -131       C  
ATOM    929  NE2 HIS D 159       4.985 -13.243  10.851  1.00 18.25           N  
ANISOU  929  NE2 HIS D 159     2858   2231   1847   -397    -98   -115       N  
ATOM    930  N   VAL D 160       6.488 -19.127   7.963  1.00 17.13           N  
ANISOU  930  N   VAL D 160     1859   2593   2056   -785   -256   -351       N  
ATOM    931  CA  VAL D 160       5.648 -20.332   8.050  1.00 18.44           C  
ANISOU  931  CA  VAL D 160     2284   2621   2102   -926   -499   -456       C  
ATOM    932  C   VAL D 160       6.388 -21.661   8.227  1.00 17.92           C  
ANISOU  932  C   VAL D 160     2034   2625   2152  -1012   -161   -366       C  
ATOM    933  O   VAL D 160       5.745 -22.691   8.484  1.00 19.55           O  
ANISOU  933  O   VAL D 160     2075   2613   2741  -1151   -192   -123       O  
ATOM    934  CB  VAL D 160       4.728 -20.463   6.816  1.00 20.21           C  
ANISOU  934  CB  VAL D 160     2679   2908   2093   -554   -668   -192       C  
ATOM    935  CG1 VAL D 160       3.865 -19.231   6.598  1.00 23.10           C  
ANISOU  935  CG1 VAL D 160     2618   3124   3035   -184   -505   -383       C  
ATOM    936  CG2 VAL D 160       5.523 -20.800   5.594  1.00 20.56           C  
ANISOU  936  CG2 VAL D 160     2553   2723   2535   -700   -593   -140       C  
ATOM    937  N   VAL D 161       7.711 -21.697   8.058  1.00 17.69           N  
ANISOU  937  N   VAL D 161     1978   2423   2321   -641   -210   -673       N  
ATOM    938  CA  VAL D 161       8.431 -22.962   8.218  1.00 17.43           C  
ANISOU  938  CA  VAL D 161     1555   2819   2249   -480     48   -346       C  
ATOM    939  C   VAL D 161       8.613 -23.264   9.702  1.00 17.71           C  
ANISOU  939  C   VAL D 161     1865   2852   2011   -601   -254   -242       C  
ATOM    940  O   VAL D 161       9.130 -22.435  10.466  1.00 17.22           O  
ANISOU  940  O   VAL D 161     1896   2638   2011   -600   -166   -349       O  
ATOM    941  CB  VAL D 161       9.785 -22.937   7.488  1.00 17.26           C  
ANISOU  941  CB  VAL D 161     1517   2859   2180   -317     73   -450       C  
ATOM    942  CG1 VAL D 161      10.584 -24.205   7.824  1.00 18.44           C  
ANISOU  942  CG1 VAL D 161     1775   2981   2250   -286    -54   -547       C  
ATOM    943  CG2 VAL D 161       9.602 -22.787   5.988  1.00 19.49           C  
ANISOU  943  CG2 VAL D 161     2058   3493   1854   -635   -366   -220       C  
ATOM    944  N   GLY D 162       8.201 -24.452  10.108  1.00 17.86           N  
ANISOU  944  N   GLY D 162     2222   2510   2054   -578    -56   -370       N  
ATOM    945  CA  GLY D 162       8.290 -24.882  11.509  1.00 18.85           C  
ANISOU  945  CA  GLY D 162     2550   2351   2262   -643     99    -86       C  
ATOM    946  C   GLY D 162       7.121 -24.458  12.366  1.00 19.71           C  
ANISOU  946  C   GLY D 162     2463   2376   2650   -718    104    -66       C  
ATOM    947  O   GLY D 162       6.477 -25.288  13.010  1.00 21.59           O  
ANISOU  947  O   GLY D 162     2382   2491   3329   -731    164    164       O  
ATOM    948  N   THR D 163       6.838 -23.162  12.378  1.00 19.36           N  
ANISOU  948  N   THR D 163     2405   2711   2240   -375    -83   -621       N  
ATOM    949  CA  THR D 163       5.711 -22.589  13.092  1.00 17.41           C  
ANISOU  949  CA  THR D 163     1805   2686   2123   -493   -119   -503       C  
ATOM    950  C   THR D 163       5.100 -21.497  12.231  1.00 17.07           C  
ANISOU  950  C   THR D 163     1743   2874   1866   -660   -168   -330       C  
ATOM    951  O   THR D 163       5.687 -21.054  11.241  1.00 18.02           O  
ANISOU  951  O   THR D 163     2251   2762   1834   -812   -100   -154       O  
ATOM    952  CB  THR D 163       6.124 -21.987  14.446  1.00 18.64           C  
ANISOU  952  CB  THR D 163     1935   2827   2320   -748   -240   -277       C  
ATOM    953  CG2 THR D 163       7.062 -22.930  15.224  1.00 20.47           C  
ANISOU  953  CG2 THR D 163     1872   3195   2712   -613   -363   -233       C  
ATOM    954  OG1 THR D 163       6.745 -20.707  14.229  1.00 19.50           O  
ANISOU  954  OG1 THR D 163     2054   2705   2649   -878     93   -159       O  
ATOM    955  N   GLU D 164       3.931 -21.025  12.652  1.00 17.73           N  
ANISOU  955  N   GLU D 164     1572   2734   2431   -687   -155   -550       N  
ATOM    956  CA  GLU D 164       3.286 -19.926  11.950  1.00 18.38           C  
ANISOU  956  CA  GLU D 164     1226   2824   2934   -652   -108   -753       C  
ATOM    957  C   GLU D 164       3.928 -18.592  12.230  1.00 16.86           C  
ANISOU  957  C   GLU D 164     1244   2675   2489   -760     46   -728       C  
ATOM    958  O   GLU D 164       3.368 -17.565  11.843  1.00 17.98           O  
ANISOU  958  O   GLU D 164     1739   2527   2563   -896   -145   -889       O  
ATOM    959  CB  GLU D 164       1.797 -19.898  12.304  1.00 21.56           C  
ANISOU  959  CB  GLU D 164     1452   3206   3532   -765   -192   -352       C  
ATOM    960  CG  GLU D 164       1.078 -21.136  11.793  1.00 25.31           C  
ANISOU  960  CG  GLU D 164     1929   3515   4173  -1035   -378    -20       C  
ATOM    961  CD  GLU D 164      -0.436 -21.035  11.859  0.83 27.58           C  
ANISOU  961  CD  GLU D 164     2091   3372   5017  -1305   -253    103       C  
ATOM    962  OE1 GLU D 164      -0.956 -19.953  12.204  0.65 29.32           O  
ANISOU  962  OE1 GLU D 164     2298   3418   5425  -1383     49    182       O  
ATOM    963  OE2 GLU D 164      -1.111 -22.052  11.581  0.64 28.13           O1-
ANISOU  963  OE2 GLU D 164     2406   3169   5113  -1413   -343    257       O1-
ATOM    964  N   HIS D 165       5.091 -18.563  12.886  1.00 15.77           N  
ANISOU  964  N   HIS D 165     1327   2736   1929   -906    165   -638       N  
ATOM    965  CA  HIS D 165       5.916 -17.363  12.912  1.00 15.87           C  
ANISOU  965  CA  HIS D 165     1637   2637   1757   -786    -15   -914       C  
ATOM    966  C   HIS D 165       7.286 -17.608  12.297  1.00 16.04           C  
ANISOU  966  C   HIS D 165     1568   2809   1717   -678    -92   -672       C  
ATOM    967  O   HIS D 165       8.189 -16.781  12.467  1.00 16.32           O  
ANISOU  967  O   HIS D 165     1734   2618   1848   -921   -130   -747       O  
ATOM    968  CB  HIS D 165       6.015 -16.819  14.342  1.00 16.50           C  
ANISOU  968  CB  HIS D 165     1544   2584   2139   -612     38   -853       C  
ATOM    969  CG  HIS D 165       4.747 -16.165  14.785  1.00 18.66           C  
ANISOU  969  CG  HIS D 165     1861   2915   2316   -549    127   -892       C  
ATOM    970  CD2 HIS D 165       4.336 -14.876  14.711  1.00 18.35           C  
ANISOU  970  CD2 HIS D 165     2025   2959   1987   -472    142  -1151       C  
ATOM    971  ND1 HIS D 165       3.677 -16.882  15.281  1.00 19.03           N  
ANISOU  971  ND1 HIS D 165     1837   3052   2339   -614    277   -784       N  
ATOM    972  CE1 HIS D 165       2.679 -16.057  15.535  1.00 20.43           C  
ANISOU  972  CE1 HIS D 165     2088   3110   2564   -662    285   -788       C  
ATOM    973  NE2 HIS D 165       3.050 -14.833  15.197  1.00 19.32           N  
ANISOU  973  NE2 HIS D 165     1983   3335   2021   -432     96   -819       N  
ATOM    974  N   GLY D 166       7.455 -18.704  11.561  1.00 16.55           N  
ANISOU  974  N   GLY D 166     1361   2790   2138   -271    -76   -593       N  
ATOM    975  CA  GLY D 166       8.683 -18.934  10.819  1.00 17.03           C  
ANISOU  975  CA  GLY D 166     1385   2768   2318   -442    198   -432       C  
ATOM    976  C   GLY D 166       9.874 -19.328  11.659  1.00 17.26           C  
ANISOU  976  C   GLY D 166     1716   2692   2150   -622     39   -386       C  
ATOM    977  O   GLY D 166      11.013 -19.170  11.213  1.00 17.24           O  
ANISOU  977  O   GLY D 166     1640   2669   2242   -674     98   -550       O  
ATOM    978  N   THR D 167       9.651 -19.859  12.862  1.00 17.16           N  
ANISOU  978  N   THR D 167     1925   2575   2021   -400   -268   -366       N  
ATOM    979  CA  THR D 167      10.771 -20.147  13.758  1.00 16.59           C  
ANISOU  979  CA  THR D 167     2006   2747   1550   -638     26    164       C  
ATOM    980  C   THR D 167      11.761 -21.125  13.129  1.00 16.86           C  
ANISOU  980  C   THR D 167     1906   2638   1863   -485    -20   -226       C  
ATOM    981  O   THR D 167      12.977 -20.921  13.205  1.00 19.38           O  
ANISOU  981  O   THR D 167     2018   2682   2662   -505    156   -265       O  
ATOM    982  CB  THR D 167      10.234 -20.669  15.091  1.00 16.71           C  
ANISOU  982  CB  THR D 167     1864   2941   1545   -392    -88   -183       C  
ATOM    983  CG2 THR D 167      11.374 -21.037  16.045  1.00 16.26           C  
ANISOU  983  CG2 THR D 167     1696   2942   1539   -411   -282   -330       C  
ATOM    984  OG1 THR D 167       9.408 -19.656  15.677  1.00 17.36           O  
ANISOU  984  OG1 THR D 167     1900   2268   2428   -449   -279   -166       O  
ATOM    985  N   GLY D 168      11.265 -22.175  12.471  1.00 16.25           N  
ANISOU  985  N   GLY D 168     2021   2089   2063   -509    242   -627       N  
ATOM    986  CA  GLY D 168      12.172 -23.110  11.824  1.00 18.35           C  
ANISOU  986  CA  GLY D 168     2146   2439   2386   -488    284   -681       C  
ATOM    987  C   GLY D 168      12.832 -22.524  10.588  1.00 18.00           C  
ANISOU  987  C   GLY D 168     2043   2524   2273   -534     29   -531       C  
ATOM    988  O   GLY D 168      14.020 -22.748  10.342  1.00 17.40           O  
ANISOU  988  O   GLY D 168     1693   2700   2216   -577    122   -354       O  
ATOM    989  N   GLY D 169      12.073 -21.771   9.789  1.00 17.56           N  
ANISOU  989  N   GLY D 169     2011   2564   2100   -607   -184   -403       N  
ATOM    990  CA  GLY D 169      12.643 -21.178   8.591  1.00 17.33           C  
ANISOU  990  CA  GLY D 169     1557   2743   2286   -649   -207   -498       C  
ATOM    991  C   GLY D 169      13.728 -20.171   8.903  1.00 16.91           C  
ANISOU  991  C   GLY D 169     1566   2375   2482   -528   -122   -635       C  
ATOM    992  O   GLY D 169      14.781 -20.158   8.254  1.00 17.03           O  
ANISOU  992  O   GLY D 169     1562   2616   2294   -545    105   -814       O  
ATOM    993  N   ILE D 170      13.487 -19.316   9.897  1.00 15.73           N  
ANISOU  993  N   ILE D 170     1685   2087   2206   -625   -213   -671       N  
ATOM    994  CA  ILE D 170      14.502 -18.350  10.309  1.00 15.53           C  
ANISOU  994  CA  ILE D 170     1327   2154   2420   -557   -352   -642       C  
ATOM    995  C   ILE D 170      15.725 -19.074  10.849  1.00 15.96           C  
ANISOU  995  C   ILE D 170     1533   2010   2521   -424   -174   -483       C  
ATOM    996  O   ILE D 170      16.867 -18.739  10.512  1.00 16.38           O  
ANISOU  996  O   ILE D 170     1439   2286   2499   -369    -91   -396       O  
ATOM    997  CB  ILE D 170      13.922 -17.372  11.345  1.00 15.46           C  
ANISOU  997  CB  ILE D 170     1037   2499   2340   -509    -44   -780       C  
ATOM    998  CG1 ILE D 170      12.828 -16.505  10.714  1.00 16.48           C  
ANISOU  998  CG1 ILE D 170      968   2862   2434   -495    142   -598       C  
ATOM    999  CG2 ILE D 170      15.049 -16.524  12.009  1.00 15.83           C  
ANISOU  999  CG2 ILE D 170     1316   2419   2281   -576   -336   -768       C  
ATOM   1000  CD1 ILE D 170      11.907 -15.840  11.728  1.00 18.23           C  
ANISOU 1000  CD1 ILE D 170     1232   2985   2711   -579    132   -683       C  
ATOM   1001  N   ARG D 171      15.504 -20.083  11.695  1.00 16.43           N  
ANISOU 1001  N   ARG D 171     1860   1922   2460   -216   -237   -506       N  
ATOM   1002  CA  ARG D 171      16.620 -20.875  12.194  1.00 16.24           C  
ANISOU 1002  CA  ARG D 171     1916   2209   2043   -324    -46   -298       C  
ATOM   1003  C   ARG D 171      17.423 -21.469  11.043  1.00 16.67           C  
ANISOU 1003  C   ARG D 171     1778   2271   2287   -395    -75   -494       C  
ATOM   1004  O   ARG D 171      18.660 -21.485  11.087  1.00 18.12           O  
ANISOU 1004  O   ARG D 171     1976   2396   2513   -373   -124   -362       O  
ATOM   1005  CB  ARG D 171      16.109 -21.973  13.132  1.00 19.00           C  
ANISOU 1005  CB  ARG D 171     2297   2631   2290   -448    116   -107       C  
ATOM   1006  CG  ARG D 171      17.214 -22.862  13.678  1.00 22.75           C  
ANISOU 1006  CG  ARG D 171     2685   3199   2762   -478    302    -63       C  
ATOM   1007  CD  ARG D 171      16.717 -23.766  14.806  1.00 26.80           C  
ANISOU 1007  CD  ARG D 171     3040   3971   3172   -494    433     51       C  
ATOM   1008  NE  ARG D 171      16.226 -23.009  15.952  1.00 33.28           N  
ANISOU 1008  NE  ARG D 171     3821   4736   4087   -733    589    137       N  
ATOM   1009  CZ  ARG D 171      15.280 -23.432  16.781  1.00 37.77           C  
ANISOU 1009  CZ  ARG D 171     4509   4949   4892   -800    633   -122       C  
ATOM   1010  NH1 ARG D 171      14.707 -24.617  16.632  1.00 40.11           N1+
ANISOU 1010  NH1 ARG D 171     4974   4894   5374   -773    451   -468       N1+
ATOM   1011  NH2 ARG D 171      14.903 -22.649  17.790  1.00 38.03           N  
ANISOU 1011  NH2 ARG D 171     4547   5175   4727   -732    736   -132       N  
ATOM   1012  N   ASN D 172      16.738 -21.903   9.977  1.00 17.81           N  
ANISOU 1012  N   ASN D 172     2230   2374   2164   -745   -116   -697       N  
ATOM   1013  CA  ASN D 172      17.407 -22.602   8.881  1.00 16.45           C  
ANISOU 1013  CA  ASN D 172     1955   2224   2071   -812    -93   -549       C  
ATOM   1014  C   ASN D 172      18.127 -21.668   7.922  1.00 17.86           C  
ANISOU 1014  C   ASN D 172     1871   2706   2207   -483    -88   -260       C  
ATOM   1015  O   ASN D 172      18.967 -22.143   7.150  1.00 19.57           O  
ANISOU 1015  O   ASN D 172     1883   3033   2521   -386    130   -240       O  
ATOM   1016  CB  ASN D 172      16.409 -23.455   8.096  1.00 17.53           C  
ANISOU 1016  CB  ASN D 172     1986   2272   2402  -1059   -346   -345       C  
ATOM   1017  CG  ASN D 172      15.844 -24.589   8.918  1.00 19.90           C  
ANISOU 1017  CG  ASN D 172     2114   2576   2869   -660   -342   -832       C  
ATOM   1018  ND2 ASN D 172      14.729 -25.138   8.458  1.00 21.97           N  
ANISOU 1018  ND2 ASN D 172     2208   2753   3386   -763   -249   -992       N  
ATOM   1019  OD1 ASN D 172      16.398 -24.969   9.963  1.00 22.72           O  
ANISOU 1019  OD1 ASN D 172     2616   2476   3542   -578   -380   -741       O  
ATOM   1020  N   GLY D 173      17.837 -20.366   7.957  1.00 16.64           N  
ANISOU 1020  N   GLY D 173     1740   2160   2421   -225   -171   -187       N  
ATOM   1021  CA  GLY D 173      18.531 -19.426   7.102  1.00 16.03           C  
ANISOU 1021  CA  GLY D 173     1910   2191   1990   -186   -136   -395       C  
ATOM   1022  C   GLY D 173      17.674 -18.530   6.224  1.00 15.30           C  
ANISOU 1022  C   GLY D 173     1440   2300   2073   -250    -22   -447       C  
ATOM   1023  O   GLY D 173      18.215 -17.749   5.440  1.00 15.99           O  
ANISOU 1023  O   GLY D 173     1634   2416   2026   -194     12   -672       O  
ATOM   1024  N   LEU D 174      16.344 -18.590   6.342  1.00 16.44           N  
ANISOU 1024  N   LEU D 174     1423   2395   2430   -192    -88   -572       N  
ATOM   1025  CA  LEU D 174      15.468 -17.829   5.446  1.00 16.07           C  
ANISOU 1025  CA  LEU D 174     1339   2166   2599   -431    -34   -725       C  
ATOM   1026  C   LEU D 174      15.296 -16.401   5.959  1.00 16.89           C  
ANISOU 1026  C   LEU D 174     1603   2629   2186   -685    -48   -546       C  
ATOM   1027  O   LEU D 174      14.278 -16.029   6.543  1.00 16.74           O  
ANISOU 1027  O   LEU D 174     1541   2746   2071   -676    240   -463       O  
ATOM   1028  CB  LEU D 174      14.127 -18.533   5.298  1.00 16.20           C  
ANISOU 1028  CB  LEU D 174     1435   2288   2429   -568   -147   -598       C  
ATOM   1029  CG  LEU D 174      14.227 -19.827   4.492  1.00 15.91           C  
ANISOU 1029  CG  LEU D 174     1897   2313   1834   -740     -1   -411       C  
ATOM   1030  CD1 LEU D 174      12.997 -20.685   4.732  1.00 17.91           C  
ANISOU 1030  CD1 LEU D 174     2012   2594   2198   -845   -248   -267       C  
ATOM   1031  CD2 LEU D 174      14.406 -19.539   3.011  1.00 18.24           C  
ANISOU 1031  CD2 LEU D 174     2220   2672   2038   -659    301   -749       C  
ATOM   1032  N   TYR D 175      16.314 -15.583   5.706  1.00 15.45           N  
ANISOU 1032  N   TYR D 175     1658   2446   1765   -737   -105   -537       N  
ATOM   1033  CA  TYR D 175      16.288 -14.167   6.044  1.00 14.52           C  
ANISOU 1033  CA  TYR D 175     1633   2286   1599   -776     92   -565       C  
ATOM   1034  C   TYR D 175      17.250 -13.440   5.122  1.00 15.42           C  
ANISOU 1034  C   TYR D 175     1787   2418   1655   -722     81   -287       C  
ATOM   1035  O   TYR D 175      18.235 -14.021   4.674  1.00 16.94           O  
ANISOU 1035  O   TYR D 175     1556   2670   2209   -237    315   -458       O  
ATOM   1036  CB  TYR D 175      16.695 -13.928   7.500  1.00 14.98           C  
ANISOU 1036  CB  TYR D 175     1585   2585   1522   -919   -232   -424       C  
ATOM   1037  CG  TYR D 175      18.007 -14.591   7.902  1.00 14.10           C  
ANISOU 1037  CG  TYR D 175     1269   2537   1554   -668     15   -493       C  
ATOM   1038  CD1 TYR D 175      19.219 -13.981   7.627  1.00 15.48           C  
ANISOU 1038  CD1 TYR D 175     1183   2994   1705   -689    170   -462       C  
ATOM   1039  CD2 TYR D 175      18.032 -15.793   8.608  1.00 14.78           C  
ANISOU 1039  CD2 TYR D 175     1002   2498   2114   -402     21   -692       C  
ATOM   1040  CE1 TYR D 175      20.409 -14.546   8.004  1.00 17.20           C  
ANISOU 1040  CE1 TYR D 175     1481   3108   1947   -396    -40   -654       C  
ATOM   1041  CE2 TYR D 175      19.242 -16.378   9.002  1.00 16.08           C  
ANISOU 1041  CE2 TYR D 175     1147   2784   2180   -584    106   -848       C  
ATOM   1042  CZ  TYR D 175      20.428 -15.740   8.693  1.00 16.69           C  
ANISOU 1042  CZ  TYR D 175     1282   2984   2074   -367    176   -672       C  
ATOM   1043  OH  TYR D 175      21.647 -16.284   9.072  1.00 18.54           O  
ANISOU 1043  OH  TYR D 175     1362   3104   2580   -276     91   -736       O  
ATOM   1044  N   GLY D 176      16.975 -12.162   4.872  1.00 15.32           N  
ANISOU 1044  N   GLY D 176     1477   2238   2106   -825    105   -103       N  
ATOM   1045  CA  GLY D 176      17.866 -11.337   4.079  1.00 15.63           C  
ANISOU 1045  CA  GLY D 176     1819   1742   2379   -819    332   -314       C  
ATOM   1046  C   GLY D 176      17.620  -9.859   4.303  1.00 16.14           C  
ANISOU 1046  C   GLY D 176     1748   2286   2099   -620     -4   -686       C  
ATOM   1047  O   GLY D 176      16.601  -9.457   4.879  1.00 16.11           O  
ANISOU 1047  O   GLY D 176     1815   2313   1992   -596     42   -529       O  
ATOM   1048  N   PRO D 177      18.549  -9.020   3.847  1.00 14.30           N  
ANISOU 1048  N   PRO D 177     1153   2304   1978   -422    172   -518       N  
ATOM   1049  CA  PRO D 177      18.465  -7.581   4.111  1.00 14.65           C  
ANISOU 1049  CA  PRO D 177      843   2567   2155   -349   -106   -288       C  
ATOM   1050  C   PRO D 177      17.768  -6.813   2.996  1.00 16.09           C  
ANISOU 1050  C   PRO D 177     1249   2777   2088   -502    -87   -351       C  
ATOM   1051  O   PRO D 177      17.832  -7.176   1.818  1.00 16.93           O  
ANISOU 1051  O   PRO D 177     1838   2711   1882   -618   -237   -772       O  
ATOM   1052  CB  PRO D 177      19.941  -7.167   4.169  1.00 16.02           C  
ANISOU 1052  CB  PRO D 177     1180   2753   2152   -349    -74   -541       C  
ATOM   1053  CG  PRO D 177      20.617  -8.108   3.180  1.00 16.76           C  
ANISOU 1053  CG  PRO D 177     1563   2450   2355   -666    107   -651       C  
ATOM   1054  CD  PRO D 177      19.847  -9.418   3.264  1.00 15.53           C  
ANISOU 1054  CD  PRO D 177     1224   2373   2303   -682    271   -424       C  
ATOM   1055  N   VAL D 178      17.128  -5.710   3.397  1.00 17.49           N  
ANISOU 1055  N   VAL D 178     1361   2677   2605   -565    345   -205       N  
ATOM   1056  CA  VAL D 178      16.513  -4.739   2.497  1.00 18.57           C  
ANISOU 1056  CA  VAL D 178     1352   2635   3068   -519    348   -131       C  
ATOM   1057  C   VAL D 178      16.971  -3.353   2.914  1.00 19.46           C  
ANISOU 1057  C   VAL D 178     2119   2470   2806   -624    505    -84       C  
ATOM   1058  O   VAL D 178      16.862  -2.989   4.088  1.00 21.57           O  
ANISOU 1058  O   VAL D 178     2921   2576   2700   -665    915    -97       O  
ATOM   1059  CB  VAL D 178      14.971  -4.777   2.524  1.00 21.18           C  
ANISOU 1059  CB  VAL D 178     1343   3196   3509   -400   -111    152       C  
ATOM   1060  CG1 VAL D 178      14.415  -3.871   1.432  1.00 22.44           C  
ANISOU 1060  CG1 VAL D 178     1190   3563   3774   -460    -56    470       C  
ATOM   1061  CG2 VAL D 178      14.450  -6.171   2.379  1.00 21.26           C  
ANISOU 1061  CG2 VAL D 178     1520   2983   3574   -471   -515    -77       C  
ATOM   1062  N   ILE D 179      17.454  -2.570   1.956  1.00 16.87           N  
ANISOU 1062  N   ILE D 179     1593   2725   2090   -514    576     -3       N  
ATOM   1063  CA  ILE D 179      17.791  -1.175   2.197  1.00 17.48           C  
ANISOU 1063  CA  ILE D 179     1628   2513   2502   -492    335    109       C  
ATOM   1064  C   ILE D 179      16.881  -0.308   1.343  1.00 17.89           C  
ANISOU 1064  C   ILE D 179     1564   2732   2501   -301    130    -50       C  
ATOM   1065  O   ILE D 179      16.768  -0.531   0.131  1.00 18.88           O  
ANISOU 1065  O   ILE D 179     1974   2781   2420   -478   -138    -94       O  
ATOM   1066  CB  ILE D 179      19.262  -0.880   1.861  1.00 17.98           C  
ANISOU 1066  CB  ILE D 179     1533   2601   2699   -475    297    235       C  
ATOM   1067  CG1 ILE D 179      20.210  -1.723   2.720  1.00 19.64           C  
ANISOU 1067  CG1 ILE D 179     1931   2805   2725   -490    525   -226       C  
ATOM   1068  CG2 ILE D 179      19.546   0.622   1.974  1.00 19.50           C  
ANISOU 1068  CG2 ILE D 179     1795   2674   2940   -527    189    237       C  
ATOM   1069  CD1 ILE D 179      21.676  -1.544   2.334  1.00 18.54           C  
ANISOU 1069  CD1 ILE D 179     1564   2882   2597   -547    746   -208       C  
ATOM   1070  N   VAL D 180      16.242   0.679   1.963  1.00 18.39           N  
ANISOU 1070  N   VAL D 180     1938   2669   2381   -566     37   -272       N  
ATOM   1071  CA  VAL D 180      15.485   1.696   1.242  1.00 16.07           C  
ANISOU 1071  CA  VAL D 180     1505   2449   2151   -403    216   -329       C  
ATOM   1072  C   VAL D 180      16.183   3.025   1.459  1.00 16.94           C  
ANISOU 1072  C   VAL D 180     1661   2769   2007   -671    232     85       C  
ATOM   1073  O   VAL D 180      16.406   3.439   2.608  1.00 17.81           O  
ANISOU 1073  O   VAL D 180     1619   2853   2294   -580    170    -25       O  
ATOM   1074  CB  VAL D 180      14.021   1.763   1.697  1.00 18.45           C  
ANISOU 1074  CB  VAL D 180     1903   2372   2734   -464    -39   -451       C  
ATOM   1075  CG1 VAL D 180      13.274   2.775   0.841  1.00 17.08           C  
ANISOU 1075  CG1 VAL D 180     1720   2475   2296   -499   -201   -210       C  
ATOM   1076  CG2 VAL D 180      13.378   0.383   1.583  1.00 18.66           C  
ANISOU 1076  CG2 VAL D 180     2096   2483   2511   -666    249   -289       C  
ATOM   1077  N   ARG D 181      16.548   3.680   0.363  1.00 17.52           N  
ANISOU 1077  N   ARG D 181     1794   2435   2426   -649     29      1       N  
ATOM   1078  CA  ARG D 181      17.296   4.922   0.429  1.00 18.64           C  
ANISOU 1078  CA  ARG D 181     1552   2787   2745   -874    106     51       C  
ATOM   1079  C   ARG D 181      16.398   6.120   0.158  1.00 19.62           C  
ANISOU 1079  C   ARG D 181     1939   2895   2621   -874    123     62       C  
ATOM   1080  O   ARG D 181      15.472   6.056  -0.661  1.00 20.32           O  
ANISOU 1080  O   ARG D 181     2085   2929   2705   -822   -164   -109       O  
ATOM   1081  CB  ARG D 181      18.454   4.889  -0.564  1.00 20.30           C  
ANISOU 1081  CB  ARG D 181     1561   2784   3367  -1061    311    293       C  
ATOM   1082  CG  ARG D 181      19.395   3.720  -0.286  1.00 21.83           C  
ANISOU 1082  CG  ARG D 181     1910   2656   3730   -784    248    150       C  
ATOM   1083  CD  ARG D 181      20.770   3.977  -0.812  1.00 24.25           C  
ANISOU 1083  CD  ARG D 181     2315   3235   3665   -852    -78    233       C  
ATOM   1084  NE  ARG D 181      21.602   2.779  -0.815  1.00 24.54           N  
ANISOU 1084  NE  ARG D 181     2268   3360   3696   -620    -23    120       N  
ATOM   1085  CZ  ARG D 181      22.354   2.368   0.201  1.00 22.98           C  
ANISOU 1085  CZ  ARG D 181     2197   3327   3208   -661     78    151       C  
ATOM   1086  NH1 ARG D 181      22.386   3.022   1.356  1.00 21.28           N1+
ANISOU 1086  NH1 ARG D 181     2125   2606   3353   -751    260    -12       N1+
ATOM   1087  NH2 ARG D 181      23.095   1.274   0.054  1.00 22.38           N  
ANISOU 1087  NH2 ARG D 181     2018   3585   2902   -615    166    167       N  
ATOM   1088  N   ARG D 182      16.676   7.209   0.864  1.00 19.85           N  
ANISOU 1088  N   ARG D 182     2115   2624   2804   -739    495     48       N  
ATOM   1089  CA  ARG D 182      16.067   8.501   0.607  1.00 20.34           C  
ANISOU 1089  CA  ARG D 182     2148   2599   2981   -568    496    -42       C  
ATOM   1090  C   ARG D 182      16.895   9.278  -0.407  1.00 21.45           C  
ANISOU 1090  C   ARG D 182     2224   3073   2853   -526    292    207       C  
ATOM   1091  O   ARG D 182      18.127   9.182  -0.429  1.00 21.77           O  
ANISOU 1091  O   ARG D 182     1940   3332   3001   -418    290    343       O  
ATOM   1092  CB  ARG D 182      15.964   9.306   1.904  1.00 19.10           C  
ANISOU 1092  CB  ARG D 182     2011   2451   2795   -400    603    -54       C  
ATOM   1093  CG  ARG D 182      15.332  10.691   1.741  1.00 21.89           C  
ANISOU 1093  CG  ARG D 182     2106   3011   3201   -659    576    425       C  
ATOM   1094  CD  ARG D 182      14.717  11.126   3.045  1.00 19.87           C  
ANISOU 1094  CD  ARG D 182     2210   2969   2370   -630    492    425       C  
ATOM   1095  NE  ARG D 182      13.686  10.172   3.444  1.00 20.37           N  
ANISOU 1095  NE  ARG D 182     1827   2994   2917   -595    388    343       N  
ATOM   1096  CZ  ARG D 182      13.430   9.810   4.693  1.00 19.64           C  
ANISOU 1096  CZ  ARG D 182     1632   2992   2836   -496    300    274       C  
ATOM   1097  NH1 ARG D 182      14.049  10.372   5.723  1.00 20.32           N1+
ANISOU 1097  NH1 ARG D 182     1635   3012   3074   -358    190     77       N1+
ATOM   1098  NH2 ARG D 182      12.523   8.861   4.919  1.00 19.18           N  
ANISOU 1098  NH2 ARG D 182     1617   2658   3013   -444    384    467       N  
ATOM   1099  N   LYS D 183      16.212  10.068  -1.233  1.00 23.16           N  
ANISOU 1099  N   LYS D 183     2571   3570   2658   -858    167    600       N  
ATOM   1100  CA  LYS D 183      16.903  10.942  -2.174  1.00 25.64           C  
ANISOU 1100  CA  LYS D 183     2535   3771   3436   -823    -29   1017       C  
ATOM   1101  C   LYS D 183      17.968  11.759  -1.455  1.00 24.97           C  
ANISOU 1101  C   LYS D 183     2397   3755   3334   -756    -57    797       C  
ATOM   1102  O   LYS D 183      17.701  12.383  -0.425  1.00 24.85           O  
ANISOU 1102  O   LYS D 183     2389   3673   3379   -497    266    918       O  
ATOM   1103  CB  LYS D 183      15.896  11.860  -2.870  1.00 27.79           C  
ANISOU 1103  CB  LYS D 183     2999   3971   3591   -779   -173   1518       C  
ATOM   1104  CG  LYS D 183      16.475  12.653  -4.019  1.00 31.84           C  
ANISOU 1104  CG  LYS D 183     3265   4544   4289   -207   -417   1232       C  
ATOM   1105  CD  LYS D 183      15.479  13.680  -4.562  1.00 36.01           C  
ANISOU 1105  CD  LYS D 183     3702   5159   4822    140   -593    979       C  
ATOM   1106  CE  LYS D 183      14.582  14.273  -3.481  1.00 40.96           C  
ANISOU 1106  CE  LYS D 183     4255   5819   5490    252   -934    738       C  
ATOM   1107  NZ  LYS D 183      13.612  15.254  -4.056  1.00 43.88           N1+
ANISOU 1107  NZ  LYS D 183     4661   5934   6080    306  -1028    363       N1+
ATOM   1108  N   GLY D 184      19.194  11.715  -1.984  1.00 24.65           N  
ANISOU 1108  N   GLY D 184     2250   3823   3292  -1077   -145    700       N  
ATOM   1109  CA  GLY D 184      20.306  12.412  -1.379  1.00 25.40           C  
ANISOU 1109  CA  GLY D 184     2315   3825   3512  -1189   -133    466       C  
ATOM   1110  C   GLY D 184      21.107  11.623  -0.359  1.00 25.43           C  
ANISOU 1110  C   GLY D 184     2167   3578   3918   -996    -83    198       C  
ATOM   1111  O   GLY D 184      22.165  12.113   0.077  1.00 27.73           O  
ANISOU 1111  O   GLY D 184     2640   3588   4308  -1312   -453    108       O  
ATOM   1112  N   ASP D 185      20.643  10.438   0.042  1.00 24.05           N  
ANISOU 1112  N   ASP D 185     2274   3365   3499   -508     58   -107       N  
ATOM   1113  CA  ASP D 185      21.407   9.594   0.959  1.00 24.12           C  
ANISOU 1113  CA  ASP D 185     2315   3667   3182   -772     78    -40       C  
ATOM   1114  C   ASP D 185      22.781   9.273   0.378  1.00 23.17           C  
ANISOU 1114  C   ASP D 185     2055   3687   3059   -881    312    135       C  
ATOM   1115  O   ASP D 185      22.920   8.989  -0.818  1.00 23.58           O  
ANISOU 1115  O   ASP D 185     2119   4013   2826   -991    180    -24       O  
ATOM   1116  CB  ASP D 185      20.659   8.286   1.247  1.00 21.66           C  
ANISOU 1116  CB  ASP D 185     2347   3199   2682   -835    211   -101       C  
ATOM   1117  CG  ASP D 185      19.588   8.421   2.336  1.00 21.74           C  
ANISOU 1117  CG  ASP D 185     1945   3273   3042   -604    166    -22       C  
ATOM   1118  OD1 ASP D 185      19.429   9.519   2.925  1.00 21.42           O  
ANISOU 1118  OD1 ASP D 185     2214   2873   3051   -679    373    -16       O  
ATOM   1119  OD2 ASP D 185      18.908   7.402   2.617  1.00 21.61           O1-
ANISOU 1119  OD2 ASP D 185     1861   3661   2689   -458    341    247       O1-
ATOM   1120  N   VAL D 186      23.798   9.300   1.241  1.00 23.02           N  
ANISOU 1120  N   VAL D 186     2035   3531   3180   -942    313    280       N  
ATOM   1121  CA  VAL D 186      25.161   8.970   0.834  1.00 24.40           C  
ANISOU 1121  CA  VAL D 186     2078   3605   3589   -865    300     65       C  
ATOM   1122  C   VAL D 186      25.260   7.487   0.502  1.00 23.50           C  
ANISOU 1122  C   VAL D 186     2089   3543   3296   -963    418     87       C  
ATOM   1123  O   VAL D 186      24.808   6.628   1.274  1.00 22.87           O  
ANISOU 1123  O   VAL D 186     1892   3676   3123  -1089    519    155       O  
ATOM   1124  CB  VAL D 186      26.159   9.348   1.939  1.00 26.26           C  
ANISOU 1124  CB  VAL D 186     1928   3794   4257   -545    256   -345       C  
ATOM   1125  CG1 VAL D 186      27.590   9.185   1.436  1.00 26.19           C  
ANISOU 1125  CG1 VAL D 186     2072   3629   4248   -309     70   -451       C  
ATOM   1126  CG2 VAL D 186      25.904  10.765   2.414  1.00 27.79           C  
ANISOU 1126  CG2 VAL D 186     2146   4026   4388   -575    139   -421       C  
ATOM   1127  N   LEU D 187      25.876   7.179  -0.637  1.00 23.51           N  
ANISOU 1127  N   LEU D 187     2026   3659   3248   -789    367    129       N  
ATOM   1128  CA  LEU D 187      26.060   5.832  -1.161  1.00 24.66           C  
ANISOU 1128  CA  LEU D 187     2310   4066   2992   -819    213    164       C  
ATOM   1129  C   LEU D 187      27.432   5.289  -0.771  1.00 23.28           C  
ANISOU 1129  C   LEU D 187     1946   3902   2999  -1084    493    342       C  
ATOM   1130  O   LEU D 187      28.425   6.023  -0.807  1.00 25.27           O  
ANISOU 1130  O   LEU D 187     2171   3883   3547  -1364    443    360       O  
ATOM   1131  CB  LEU D 187      25.918   5.824  -2.681  1.00 25.55           C  
ANISOU 1131  CB  LEU D 187     2520   4418   2769   -616     71    339       C  
ATOM   1132  CG  LEU D 187      24.531   6.265  -3.158  1.00 26.31           C  
ANISOU 1132  CG  LEU D 187     2278   4657   3062   -634    266    379       C  
ATOM   1133  CD1 LEU D 187      24.401   6.124  -4.659  1.00 27.32           C  
ANISOU 1133  CD1 LEU D 187     2553   4725   3103   -411     60    342       C  
ATOM   1134  CD2 LEU D 187      23.441   5.464  -2.459  1.00 27.82           C  
ANISOU 1134  CD2 LEU D 187     2727   4543   3301   -879    260    368       C  
ATOM   1135  N   PRO D 188      27.511   4.023  -0.386  1.00 21.64           N  
ANISOU 1135  N   PRO D 188     1824   3912   2487  -1052    485     87       N  
ATOM   1136  CA  PRO D 188      28.773   3.459   0.096  1.00 23.13           C  
ANISOU 1136  CA  PRO D 188     1776   4166   2846   -927    458    225       C  
ATOM   1137  C   PRO D 188      29.570   2.785  -1.015  1.00 24.19           C  
ANISOU 1137  C   PRO D 188     1739   4700   2751   -855    470    403       C  
ATOM   1138  O   PRO D 188      29.060   2.496  -2.098  1.00 25.18           O  
ANISOU 1138  O   PRO D 188     1916   5007   2641   -630    511    170       O  
ATOM   1139  CB  PRO D 188      28.297   2.424   1.118  1.00 23.61           C  
ANISOU 1139  CB  PRO D 188     1798   4008   3164  -1140    629     93       C  
ATOM   1140  CG  PRO D 188      27.047   1.883   0.456  1.00 22.64           C  
ANISOU 1140  CG  PRO D 188     2051   3807   2743  -1200    421   -198       C  
ATOM   1141  CD  PRO D 188      26.376   3.111  -0.148  1.00 19.93           C  
ANISOU 1141  CD  PRO D 188     1994   3736   1843  -1161    532     48       C  
ATOM   1142  N   ASP D 189      30.847   2.528  -0.709  1.00 24.75           N  
ANISOU 1142  N   ASP D 189     1698   4654   3051   -792    518    402       N  
ATOM   1143  CA  ASP D 189      31.691   1.755  -1.613  1.00 26.12           C  
ANISOU 1143  CA  ASP D 189     2194   4889   2841  -1177    622    313       C  
ATOM   1144  C   ASP D 189      31.361   0.268  -1.561  1.00 24.59           C  
ANISOU 1144  C   ASP D 189     2384   4519   2438  -1130    591     25       C  
ATOM   1145  O   ASP D 189      31.555  -0.443  -2.556  1.00 26.70           O  
ANISOU 1145  O   ASP D 189     2732   4616   2797  -1108    716      8       O  
ATOM   1146  CB  ASP D 189      33.167   1.981  -1.269  1.00 28.75           C  
ANISOU 1146  CB  ASP D 189     2406   5484   3034  -1401    433    461       C  
ATOM   1147  CG  ASP D 189      33.609   3.418  -1.498  1.00 32.14           C  
ANISOU 1147  CG  ASP D 189     2755   6248   3211  -1545    232    562       C  
ATOM   1148  OD1 ASP D 189      33.271   3.984  -2.559  1.00 36.02           O  
ANISOU 1148  OD1 ASP D 189     3325   6395   3967  -1706     14    672       O  
ATOM   1149  OD2 ASP D 189      34.294   3.987  -0.623  1.00 31.89           O1-
ANISOU 1149  OD2 ASP D 189     2496   6541   3078  -1460    433    459       O1-
ATOM   1150  N   ALA D 190      30.862  -0.218  -0.422  1.00 22.86           N  
ANISOU 1150  N   ALA D 190     2271   4191   2226  -1076    597    -48       N  
ATOM   1151  CA  ALA D 190      30.476  -1.616  -0.272  1.00 22.53           C  
ANISOU 1151  CA  ALA D 190     2053   3991   2518   -865    793   -246       C  
ATOM   1152  C   ALA D 190      29.504  -1.739   0.891  1.00 22.53           C  
ANISOU 1152  C   ALA D 190     1717   4047   2797   -768    779   -290       C  
ATOM   1153  O   ALA D 190      29.520  -0.923   1.813  1.00 23.25           O  
ANISOU 1153  O   ALA D 190     1861   4221   2751   -804    878   -301       O  
ATOM   1154  CB  ALA D 190      31.685  -2.521  -0.029  1.00 23.28           C  
ANISOU 1154  CB  ALA D 190     2055   3947   2843   -532    470   -488       C  
ATOM   1155  N   THR D 191      28.677  -2.785   0.841  1.00 21.26           N  
ANISOU 1155  N   THR D 191     1498   3803   2776   -905    565   -231       N  
ATOM   1156  CA  THR D 191      27.694  -3.094   1.871  1.00 21.07           C  
ANISOU 1156  CA  THR D 191     1558   3831   2617   -662    373   -234       C  
ATOM   1157  C   THR D 191      27.910  -4.518   2.365  1.00 20.85           C  
ANISOU 1157  C   THR D 191     1617   3588   2715   -452    458   -583       C  
ATOM   1158  O   THR D 191      28.044  -5.441   1.561  1.00 22.90           O  
ANISOU 1158  O   THR D 191     1993   4123   2584   -324    243   -580       O  
ATOM   1159  CB  THR D 191      26.262  -2.934   1.341  1.00 23.06           C  
ANISOU 1159  CB  THR D 191     1826   4012   2923   -716    284    -50       C  
ATOM   1160  CG2 THR D 191      25.224  -3.286   2.425  1.00 23.06           C  
ANISOU 1160  CG2 THR D 191     1738   4186   2839   -751    289    160       C  
ATOM   1161  OG1 THR D 191      26.058  -1.587   0.905  1.00 23.53           O  
ANISOU 1161  OG1 THR D 191     1834   4129   2978   -566    152     11       O  
ATOM   1162  N   HIS D 192      27.907  -4.692   3.682  1.00 21.06           N  
ANISOU 1162  N   HIS D 192     1962   3283   2755   -658    302   -406       N  
ATOM   1163  CA  HIS D 192      28.071  -5.988   4.322  1.00 20.97           C  
ANISOU 1163  CA  HIS D 192     1668   3561   2740   -613    620   -372       C  
ATOM   1164  C   HIS D 192      26.932  -6.208   5.300  1.00 19.71           C  
ANISOU 1164  C   HIS D 192     1524   3194   2772   -580    417   -475       C  
ATOM   1165  O   HIS D 192      26.627  -5.325   6.105  1.00 19.75           O  
ANISOU 1165  O   HIS D 192     1539   3003   2960   -551    404   -525       O  
ATOM   1166  CB  HIS D 192      29.403  -6.077   5.053  1.00 21.59           C  
ANISOU 1166  CB  HIS D 192     1598   3766   2840   -552    858   -520       C  
ATOM   1167  CG  HIS D 192      30.570  -5.704   4.198  1.00 23.22           C  
ANISOU 1167  CG  HIS D 192     1762   4172   2889   -482    802   -351       C  
ATOM   1168  CD2 HIS D 192      31.468  -4.698   4.305  1.00 24.94           C  
ANISOU 1168  CD2 HIS D 192     1946   4145   3386   -327    707   -482       C  
ATOM   1169  ND1 HIS D 192      30.884  -6.379   3.037  1.00 24.84           N  
ANISOU 1169  ND1 HIS D 192     1854   4415   3167   -312    530   -505       N  
ATOM   1170  CE1 HIS D 192      31.948  -5.821   2.483  1.00 25.48           C  
ANISOU 1170  CE1 HIS D 192     1906   4476   3301   -637    616   -399       C  
ATOM   1171  NE2 HIS D 192      32.320  -4.798   3.233  1.00 25.89           N  
ANISOU 1171  NE2 HIS D 192     2022   4278   3536   -481    845   -398       N  
ATOM   1172  N   THR D 193      26.327  -7.391   5.245  1.00 18.25           N  
ANISOU 1172  N   THR D 193     1580   2967   2388   -605    162   -339       N  
ATOM   1173  CA  THR D 193      25.210  -7.748   6.103  1.00 18.84           C  
ANISOU 1173  CA  THR D 193     1334   3298   2528   -548    164   -214       C  
ATOM   1174  C   THR D 193      25.664  -8.729   7.178  1.00 19.32           C  
ANISOU 1174  C   THR D 193     1634   3289   2417   -517    145   -200       C  
ATOM   1175  O   THR D 193      26.232  -9.784   6.867  1.00 19.96           O  
ANISOU 1175  O   THR D 193     1741   3395   2450   -650     94     19       O  
ATOM   1176  CB  THR D 193      24.085  -8.339   5.264  1.00 19.10           C  
ANISOU 1176  CB  THR D 193     1211   3657   2389   -653     80   -188       C  
ATOM   1177  CG2 THR D 193      22.911  -8.780   6.149  1.00 18.05           C  
ANISOU 1177  CG2 THR D 193     1162   3443   2253   -588    424   -380       C  
ATOM   1178  OG1 THR D 193      23.656  -7.338   4.333  1.00 21.60           O  
ANISOU 1178  OG1 THR D 193     1747   3817   2643   -969   -169    312       O  
ATOM   1179  N   ILE D 194      25.410  -8.368   8.437  1.00 17.43           N  
ANISOU 1179  N   ILE D 194     1541   3091   1987   -692    250   -304       N  
ATOM   1180  CA  ILE D 194      25.733  -9.179   9.604  1.00 16.13           C  
ANISOU 1180  CA  ILE D 194     1117   3167   1844   -650    331   -522       C  
ATOM   1181  C   ILE D 194      24.426  -9.513  10.306  1.00 16.30           C  
ANISOU 1181  C   ILE D 194     1196   2661   2337   -780    414   -381       C  
ATOM   1182  O   ILE D 194      23.721  -8.606  10.767  1.00 18.75           O  
ANISOU 1182  O   ILE D 194     1814   2932   2378   -814    292   -363       O  
ATOM   1183  CB  ILE D 194      26.690  -8.437  10.549  1.00 16.65           C  
ANISOU 1183  CB  ILE D 194     1222   3420   1686   -810     39   -419       C  
ATOM   1184  CG1 ILE D 194      27.983  -8.119   9.800  1.00 17.69           C  
ANISOU 1184  CG1 ILE D 194     1281   3108   2331   -901    116   -434       C  
ATOM   1185  CG2 ILE D 194      26.945  -9.249  11.799  1.00 17.86           C  
ANISOU 1185  CG2 ILE D 194     1367   3624   1795   -891   -191   -184       C  
ATOM   1186  CD1 ILE D 194      28.877  -7.119  10.528  1.00 18.81           C  
ANISOU 1186  CD1 ILE D 194     1599   2923   2624  -1006    -62   -731       C  
ATOM   1187  N   VAL D 195      24.089 -10.803  10.361  1.00 15.28           N  
ANISOU 1187  N   VAL D 195     1048   2677   2081   -718    180   -344       N  
ATOM   1188  CA  VAL D 195      22.875 -11.266  11.022  1.00 14.92           C  
ANISOU 1188  CA  VAL D 195     1193   2433   2046   -821    285   -474       C  
ATOM   1189  C   VAL D 195      23.258 -12.115  12.223  1.00 16.54           C  
ANISOU 1189  C   VAL D 195     1602   2611   2072   -703     56   -545       C  
ATOM   1190  O   VAL D 195      23.909 -13.160  12.076  1.00 17.60           O  
ANISOU 1190  O   VAL D 195     1531   2776   2380   -273    -91   -361       O  
ATOM   1191  CB  VAL D 195      21.972 -12.059  10.066  1.00 14.53           C  
ANISOU 1191  CB  VAL D 195     1282   2317   1920   -823    189   -463       C  
ATOM   1192  CG1 VAL D 195      20.683 -12.428  10.807  1.00 15.21           C  
ANISOU 1192  CG1 VAL D 195     1345   2117   2317   -776    558   -428       C  
ATOM   1193  CG2 VAL D 195      21.662 -11.228   8.833  1.00 17.09           C  
ANISOU 1193  CG2 VAL D 195     1918   2663   1914   -863     63   -492       C  
ATOM   1194  N   PHE D 196      22.864 -11.663  13.413  1.00 15.99           N  
ANISOU 1194  N   PHE D 196     1558   2718   1798   -808     25   -695       N  
ATOM   1195  CA  PHE D 196      22.975 -12.480  14.615  1.00 15.92           C  
ANISOU 1195  CA  PHE D 196     1246   2679   2126   -602    276   -687       C  
ATOM   1196  C   PHE D 196      21.732 -13.362  14.664  1.00 15.97           C  
ANISOU 1196  C   PHE D 196     1502   2483   2082   -616     70   -626       C  
ATOM   1197  O   PHE D 196      20.661 -12.913  15.078  1.00 18.19           O  
ANISOU 1197  O   PHE D 196     1912   2310   2688   -698    163   -612       O  
ATOM   1198  CB  PHE D 196      23.082 -11.607  15.863  1.00 15.11           C  
ANISOU 1198  CB  PHE D 196     1151   2776   1815   -553      5   -846       C  
ATOM   1199  CG  PHE D 196      24.409 -10.898  16.032  1.00 18.91           C  
ANISOU 1199  CG  PHE D 196     1559   2973   2654   -634    121   -713       C  
ATOM   1200  CD1 PHE D 196      25.482 -11.129  15.180  1.00 19.89           C  
ANISOU 1200  CD1 PHE D 196     1157   3016   3384   -641     88   -511       C  
ATOM   1201  CD2 PHE D 196      24.578 -10.010  17.094  1.00 19.11           C  
ANISOU 1201  CD2 PHE D 196     1801   2787   2670   -951    -37   -762       C  
ATOM   1202  CE1 PHE D 196      26.688 -10.469  15.373  1.00 19.32           C  
ANISOU 1202  CE1 PHE D 196     1436   3037   2866   -782     72   -740       C  
ATOM   1203  CE2 PHE D 196      25.785  -9.350  17.305  1.00 20.23           C  
ANISOU 1203  CE2 PHE D 196     1763   3064   2860  -1072     79   -720       C  
ATOM   1204  CZ  PHE D 196      26.843  -9.576  16.442  1.00 18.94           C  
ANISOU 1204  CZ  PHE D 196     1236   3123   2838   -748    334   -633       C  
ATOM   1205  N   ASN D 197      21.851 -14.609  14.206  1.00 15.89           N  
ANISOU 1205  N   ASN D 197     1491   2533   2014   -623     36   -430       N  
ATOM   1206  CA  ASN D 197      20.743 -15.555  14.204  1.00 17.57           C  
ANISOU 1206  CA  ASN D 197     1753   2908   2017   -842   -357   -330       C  
ATOM   1207  C   ASN D 197      20.974 -16.553  15.326  1.00 18.80           C  
ANISOU 1207  C   ASN D 197     2070   2820   2253   -750   -159   -123       C  
ATOM   1208  O   ASN D 197      21.791 -17.464  15.183  1.00 19.15           O  
ANISOU 1208  O   ASN D 197     2062   2486   2726   -362     29   -200       O  
ATOM   1209  CB  ASN D 197      20.609 -16.271  12.863  1.00 17.85           C  
ANISOU 1209  CB  ASN D 197     1782   3058   1943   -948   -324   -471       C  
ATOM   1210  CG  ASN D 197      19.340 -17.111  12.793  1.00 17.22           C  
ANISOU 1210  CG  ASN D 197     1339   2988   2215   -872     -2   -369       C  
ATOM   1211  ND2 ASN D 197      19.364 -18.203  12.016  1.00 17.64           N  
ANISOU 1211  ND2 ASN D 197     1796   2804   2101   -782   -486   -556       N  
ATOM   1212  OD1 ASN D 197      18.336 -16.764  13.431  1.00 18.89           O  
ANISOU 1212  OD1 ASN D 197     1542   3166   2469   -665    212   -466       O  
ATOM   1213  N   ASP D 198      20.226 -16.396  16.421  1.00 18.75           N  
ANISOU 1213  N   ASP D 198     1892   2950   2283   -844     39    225       N  
ATOM   1214  CA  ASP D 198      20.522 -17.077  17.676  1.00 20.03           C  
ANISOU 1214  CA  ASP D 198     1623   2960   3027   -972    548    398       C  
ATOM   1215  C   ASP D 198      22.016 -16.988  17.949  1.00 20.75           C  
ANISOU 1215  C   ASP D 198     1666   3224   2993   -570     50     16       C  
ATOM   1216  O   ASP D 198      22.545 -15.875  18.002  1.00 21.90           O  
ANISOU 1216  O   ASP D 198     1936   3180   3204   -395   -315   -210       O  
ATOM   1217  CB  ASP D 198      19.982 -18.510  17.652  1.00 21.67           C  
ANISOU 1217  CB  ASP D 198     1793   3168   3273   -871    653    747       C  
ATOM   1218  CG  ASP D 198      18.479 -18.543  17.935  1.00 25.98           C  
ANISOU 1218  CG  ASP D 198     2312   3505   4053   -680    412    781       C  
ATOM   1219  OD1 ASP D 198      18.057 -17.884  18.910  1.00 26.32           O  
ANISOU 1219  OD1 ASP D 198     2145   3247   4607   -223    812    615       O  
ATOM   1220  OD2 ASP D 198      17.723 -19.183  17.179  1.00 27.65           O1-
ANISOU 1220  OD2 ASP D 198     2330   4116   4059   -843   -278   1090       O1-
ATOM   1221  N   MET D 199      22.717 -18.113  18.082  1.00 19.66           N  
ANISOU 1221  N   MET D 199     1477   3191   2802   -445    -57   -123       N  
ATOM   1222  CA  MET D 199      24.106 -18.078  18.531  1.00 22.38           C  
ANISOU 1222  CA  MET D 199     1811   3518   3174   -335     31   -282       C  
ATOM   1223  C   MET D 199      25.101 -18.083  17.364  1.00 22.35           C  
ANISOU 1223  C   MET D 199     1666   3680   3146   -261   -316   -268       C  
ATOM   1224  O   MET D 199      26.284 -18.384  17.565  1.00 25.17           O  
ANISOU 1224  O   MET D 199     1646   3967   3952    -15   -379    -48       O  
ATOM   1225  CB  MET D 199      24.378 -19.271  19.446  1.00 26.45           C  
ANISOU 1225  CB  MET D 199     2446   4540   3063   -156   -189   -185       C  
ATOM   1226  CG  MET D 199      23.677 -19.211  20.798  1.00 30.79           C  
ANISOU 1226  CG  MET D 199     3159   4874   3664   -398    -27   -565       C  
ATOM   1227  SD  MET D 199      23.664 -17.608  21.604  1.00 34.53           S  
ANISOU 1227  SD  MET D 199     3647   5163   4310   -794    383   -862       S  
ATOM   1228  CE  MET D 199      22.172 -17.722  22.596  1.00 34.51           C  
ANISOU 1228  CE  MET D 199     3088   4768   5258   -195    505  -1184       C  
ATOM   1229  N   THR D 200      24.651 -17.780  16.147  1.00 20.74           N  
ANISOU 1229  N   THR D 200     1831   3404   2647   -299   -251   -284       N  
ATOM   1230  CA  THR D 200      25.500 -17.786  14.958  1.00 20.59           C  
ANISOU 1230  CA  THR D 200     1868   3129   2824   -327   -195   -117       C  
ATOM   1231  C   THR D 200      25.539 -16.401  14.325  1.00 19.55           C  
ANISOU 1231  C   THR D 200     1654   2780   2996   -605    122   -164       C  
ATOM   1232  O   THR D 200      24.663 -15.564  14.554  1.00 19.65           O  
ANISOU 1232  O   THR D 200     1360   2810   3298   -443   -124   -234       O  
ATOM   1233  CB  THR D 200      25.006 -18.795  13.892  1.00 22.71           C  
ANISOU 1233  CB  THR D 200     2466   3056   3108   -378   -394   -260       C  
ATOM   1234  CG2 THR D 200      24.597 -20.117  14.526  1.00 24.49           C  
ANISOU 1234  CG2 THR D 200     3094   3017   3197   -737   -610    140       C  
ATOM   1235  OG1 THR D 200      23.882 -18.257  13.177  1.00 22.03           O  
ANISOU 1235  OG1 THR D 200     2390   3485   2494   -347   -243   -578       O  
ATOM   1236  N   ILE D 201      26.547 -16.179  13.484  1.00 17.66           N  
ANISOU 1236  N   ILE D 201     1374   2833   2503   -779    204    286       N  
ATOM   1237  CA  ILE D 201      26.532 -15.061  12.546  1.00 17.09           C  
ANISOU 1237  CA  ILE D 201     1745   2730   2019   -821      4   -144       C  
ATOM   1238  C   ILE D 201      26.298 -15.624  11.156  1.00 18.57           C  
ANISOU 1238  C   ILE D 201     1513   3011   2533   -488     36   -594       C  
ATOM   1239  O   ILE D 201      27.126 -16.387  10.644  1.00 18.99           O  
ANISOU 1239  O   ILE D 201     1438   3004   2775   -115     50   -805       O  
ATOM   1240  CB  ILE D 201      27.828 -14.248  12.582  1.00 17.96           C  
ANISOU 1240  CB  ILE D 201     1661   2899   2265   -631    -75   -354       C  
ATOM   1241  CG1 ILE D 201      28.153 -13.827  14.017  1.00 19.68           C  
ANISOU 1241  CG1 ILE D 201     1281   3449   2746   -624   -139   -310       C  
ATOM   1242  CG2 ILE D 201      27.685 -13.021  11.691  1.00 18.70           C  
ANISOU 1242  CG2 ILE D 201     2024   2809   2271   -530     -1   -357       C  
ATOM   1243  CD1 ILE D 201      29.564 -13.263  14.148  1.00 22.58           C  
ANISOU 1243  CD1 ILE D 201     1428   3767   3383   -665   -389   -344       C  
ATOM   1244  N   ASN D 202      25.170 -15.250  10.547  1.00 18.27           N  
ANISOU 1244  N   ASN D 202     1167   2971   2806   -410    269   -570       N  
ATOM   1245  CA  ASN D 202      24.855 -15.639   9.174  1.00 18.60           C  
ANISOU 1245  CA  ASN D 202     1486   3136   2444   -645    305   -599       C  
ATOM   1246  C   ASN D 202      24.823 -17.157   9.010  1.00 19.65           C  
ANISOU 1246  C   ASN D 202     1770   2984   2713   -503    180   -772       C  
ATOM   1247  O   ASN D 202      25.167 -17.688   7.943  1.00 20.46           O  
ANISOU 1247  O   ASN D 202     2119   3221   2434   -486    396   -692       O  
ATOM   1248  CB  ASN D 202      25.847 -15.016   8.184  1.00 18.16           C  
ANISOU 1248  CB  ASN D 202     1391   3100   2408   -614    664   -699       C  
ATOM   1249  CG  ASN D 202      25.684 -13.517   8.078  1.00 18.84           C  
ANISOU 1249  CG  ASN D 202     1298   3314   2548   -649    441   -653       C  
ATOM   1250  ND2 ASN D 202      26.562 -12.874   7.316  1.00 19.01           N  
ANISOU 1250  ND2 ASN D 202     1110   3228   2884   -570    281   -601       N  
ATOM   1251  OD1 ASN D 202      24.792 -12.936   8.699  1.00 19.10           O  
ANISOU 1251  OD1 ASN D 202     1719   3069   2469   -632    134   -871       O  
ATOM   1252  N   ASN D 203      24.412 -17.854  10.075  1.00 20.51           N  
ANISOU 1252  N   ASN D 203     1581   3131   3079   -260    -13   -822       N  
ATOM   1253  CA  ASN D 203      24.343 -19.314  10.132  1.00 21.74           C  
ANISOU 1253  CA  ASN D 203     1635   3142   3483   -199    -55   -490       C  
ATOM   1254  C   ASN D 203      25.701 -19.980   9.908  1.00 23.59           C  
ANISOU 1254  C   ASN D 203     1866   3341   3757     41    138   -543       C  
ATOM   1255  O   ASN D 203      25.764 -21.175   9.577  1.00 23.91           O  
ANISOU 1255  O   ASN D 203     2054   3147   3884    152    -15   -670       O  
ATOM   1256  CB  ASN D 203      23.329 -19.869   9.126  1.00 20.55           C  
ANISOU 1256  CB  ASN D 203     1654   2993   3159   -533    -58   -522       C  
ATOM   1257  CG  ASN D 203      21.898 -19.748   9.611  1.00 20.88           C  
ANISOU 1257  CG  ASN D 203     2054   2883   2998   -529   -104   -504       C  
ATOM   1258  ND2 ASN D 203      21.128 -20.826   9.457  1.00 22.27           N  
ANISOU 1258  ND2 ASN D 203     2197   3038   3228   -550   -270   -431       N  
ATOM   1259  OD1 ASN D 203      21.492 -18.709  10.133  1.00 20.37           O  
ANISOU 1259  OD1 ASN D 203     1884   2859   2999   -321     77   -504       O  
ATOM   1260  N   ARG D 204      26.798 -19.236  10.075  1.00 22.98           N  
ANISOU 1260  N   ARG D 204     1767   3391   3571     89     57   -380       N  
ATOM   1261  CA  ARG D 204      28.123 -19.811   9.896  1.00 26.67           C  
ANISOU 1261  CA  ARG D 204     2451   3661   4021    374    104   -529       C  
ATOM   1262  C   ARG D 204      28.511 -20.661  11.103  1.00 27.20           C  
ANISOU 1262  C   ARG D 204     2473   3776   4086    462     10   -565       C  
ATOM   1263  O   ARG D 204      28.069 -20.395  12.227  1.00 26.44           O  
ANISOU 1263  O   ARG D 204     2344   3718   3985    411    312   -499       O  
ATOM   1264  CB  ARG D 204      29.160 -18.708   9.706  1.00 28.59           C  
ANISOU 1264  CB  ARG D 204     2313   3836   4715    651    143   -736       C  
ATOM   1265  CG  ARG D 204      28.940 -17.842   8.476  1.00 34.20           C  
ANISOU 1265  CG  ARG D 204     2995   4343   5656    740    -53   -864       C  
ATOM   1266  CD  ARG D 204      29.578 -18.404   7.243  1.00 41.16           C  
ANISOU 1266  CD  ARG D 204     3701   5137   6802    394   -325   -583       C  
ATOM   1267  NE  ARG D 204      31.006 -18.113   7.232  1.00 46.34           N  
ANISOU 1267  NE  ARG D 204     4566   5494   7547    -19   -525   -509       N  
ATOM   1268  CZ  ARG D 204      31.585 -17.251   6.408  1.00 46.86           C  
ANISOU 1268  CZ  ARG D 204     4797   5213   7796     68   -634   -794       C  
ATOM   1269  NH1 ARG D 204      30.882 -16.568   5.518  1.00 46.33           N1+
ANISOU 1269  NH1 ARG D 204     4811   5003   7789    263   -800   -981       N1+
ATOM   1270  NH2 ARG D 204      32.901 -17.069   6.480  1.00 46.79           N  
ANISOU 1270  NH2 ARG D 204     4658   5256   7864    278   -726  -1108       N  
ATOM   1271  N   PRO D 205      29.335 -21.691  10.897  1.00 27.49           N  
ANISOU 1271  N   PRO D 205     2884   3676   3883    576   -333   -859       N  
ATOM   1272  CA  PRO D 205      29.923 -22.401  12.038  1.00 28.67           C  
ANISOU 1272  CA  PRO D 205     3092   3817   3983    571   -442   -827       C  
ATOM   1273  C   PRO D 205      30.647 -21.431  12.964  1.00 29.07           C  
ANISOU 1273  C   PRO D 205     2917   4094   4034    581   -344   -736       C  
ATOM   1274  O   PRO D 205      31.125 -20.377  12.542  1.00 27.54           O  
ANISOU 1274  O   PRO D 205     2885   3793   3787    566   -144   -728       O  
ATOM   1275  CB  PRO D 205      30.895 -23.384  11.382  1.00 28.96           C  
ANISOU 1275  CB  PRO D 205     3367   3726   3911    443   -591   -818       C  
ATOM   1276  CG  PRO D 205      30.310 -23.638  10.026  1.00 28.79           C  
ANISOU 1276  CG  PRO D 205     3340   3609   3990    633   -756   -734       C  
ATOM   1277  CD  PRO D 205      29.663 -22.336   9.609  1.00 28.10           C  
ANISOU 1277  CD  PRO D 205     2894   3563   4218    885   -513   -985       C  
ATOM   1278  N   ALA D 206      30.701 -21.795  14.243  1.00 31.50           N  
ANISOU 1278  N   ALA D 206     3118   4635   4214    493   -374   -789       N  
ATOM   1279  CA  ALA D 206      31.316 -20.928  15.241  1.00 32.86           C  
ANISOU 1279  CA  ALA D 206     3216   5071   4196    535   -254   -751       C  
ATOM   1280  C   ALA D 206      32.767 -20.640  14.877  1.00 33.97           C  
ANISOU 1280  C   ALA D 206     3045   5663   4199    583    -91   -593       C  
ATOM   1281  O   ALA D 206      33.464 -21.494  14.326  1.00 34.09           O  
ANISOU 1281  O   ALA D 206     3046   5604   4303    719     50   -652       O  
ATOM   1282  CB  ALA D 206      31.235 -21.574  16.624  1.00 33.19           C  
ANISOU 1282  CB  ALA D 206     3486   4956   4169    560   -335   -607       C  
ATOM   1283  N   HIS D 207      33.209 -19.413  15.170  1.00 33.26           N  
ANISOU 1283  N   HIS D 207     2849   5951   3835    596   -114   -616       N  
ATOM   1284  CA  HIS D 207      34.586 -18.972  14.918  1.00 34.84           C  
ANISOU 1284  CA  HIS D 207     2822   6228   4189    801   -181   -705       C  
ATOM   1285  C   HIS D 207      34.972 -19.018  13.440  1.00 33.47           C  
ANISOU 1285  C   HIS D 207     2756   5732   4230    797   -115   -930       C  
ATOM   1286  O   HIS D 207      36.149 -19.192  13.112  1.00 34.48           O  
ANISOU 1286  O   HIS D 207     2856   5884   4360    747     47   -986       O  
ATOM   1287  CB  HIS D 207      35.608 -19.787  15.723  1.00 39.60           C  
ANISOU 1287  CB  HIS D 207     3189   6918   4940    949   -269   -647       C  
ATOM   1288  CG  HIS D 207      35.207 -20.064  17.136  1.00 44.35           C  
ANISOU 1288  CG  HIS D 207     3655   7474   5721   1032   -350   -642       C  
ATOM   1289  CD2 HIS D 207      34.671 -21.165  17.713  1.00 46.89           C  
ANISOU 1289  CD2 HIS D 207     4007   7665   6144   1071   -368   -777       C  
ATOM   1290  ND1 HIS D 207      35.364 -19.139  18.147  1.00 45.67           N  
ANISOU 1290  ND1 HIS D 207     3513   7764   6074   1122   -322   -663       N  
ATOM   1291  CE1 HIS D 207      34.943 -19.661  19.287  1.00 47.30           C  
ANISOU 1291  CE1 HIS D 207     3871   7871   6228   1098   -386   -818       C  
ATOM   1292  NE2 HIS D 207      34.513 -20.888  19.049  1.00 47.87           N  
ANISOU 1292  NE2 HIS D 207     4113   7740   6335   1128   -320   -862       N  
ATOM   1293  N   THR D 208      34.020 -18.863  12.519  1.00 32.52           N  
ANISOU 1293  N   THR D 208     2783   5331   4242    672    -18   -977       N  
ATOM   1294  CA  THR D 208      34.363 -18.824  11.101  1.00 34.32           C  
ANISOU 1294  CA  THR D 208     2937   5540   4563    437   -256   -929       C  
ATOM   1295  C   THR D 208      33.889 -17.538  10.431  1.00 34.00           C  
ANISOU 1295  C   THR D 208     2753   5310   4857    343   -210   -921       C  
ATOM   1296  O   THR D 208      33.547 -17.536   9.247  1.00 35.94           O  
ANISOU 1296  O   THR D 208     3234   5439   4983    262   -118   -906       O  
ATOM   1297  CB  THR D 208      33.813 -20.040  10.353  1.00 34.80           C  
ANISOU 1297  CB  THR D 208     2864   5858   4500    473   -302   -861       C  
ATOM   1298  CG2 THR D 208      34.150 -21.339  11.087  1.00 33.70           C  
ANISOU 1298  CG2 THR D 208     2625   5879   4301    648   -425   -877       C  
ATOM   1299  OG1 THR D 208      32.395 -19.914  10.206  1.00 35.73           O  
ANISOU 1299  OG1 THR D 208     2965   6200   4413    379   -261   -774       O  
ATOM   1300  N   GLY D 209      33.868 -16.435  11.172  1.00 31.23           N  
ANISOU 1300  N   GLY D 209     2125   4761   4981    274    -70   -953       N  
ATOM   1301  CA  GLY D 209      33.527 -15.155  10.601  1.00 28.51           C  
ANISOU 1301  CA  GLY D 209     1752   4670   4409     61    -87   -665       C  
ATOM   1302  C   GLY D 209      32.030 -14.945  10.491  1.00 27.84           C  
ANISOU 1302  C   GLY D 209     2010   4369   4201   -212    -17   -688       C  
ATOM   1303  O   GLY D 209      31.254 -15.405  11.335  1.00 29.87           O  
ANISOU 1303  O   GLY D 209     2439   4431   4479   -482    -22   -702       O  
ATOM   1304  N   PRO D 210      31.586 -14.254   9.432  1.00 26.03           N  
ANISOU 1304  N   PRO D 210     1888   4145   3857   -164    -44   -818       N  
ATOM   1305  CA  PRO D 210      32.342 -13.796   8.260  1.00 24.71           C  
ANISOU 1305  CA  PRO D 210     1949   3802   3639   -227    -87   -749       C  
ATOM   1306  C   PRO D 210      33.341 -12.672   8.518  1.00 23.67           C  
ANISOU 1306  C   PRO D 210     1814   3693   3487   -235     -7   -677       C  
ATOM   1307  O   PRO D 210      33.168 -11.867   9.433  1.00 23.95           O  
ANISOU 1307  O   PRO D 210     1947   3611   3545   -310    -88   -628       O  
ATOM   1308  CB  PRO D 210      31.243 -13.294   7.316  1.00 26.53           C  
ANISOU 1308  CB  PRO D 210     2173   3997   3912    -60    -29   -850       C  
ATOM   1309  CG  PRO D 210      30.140 -12.871   8.215  1.00 27.20           C  
ANISOU 1309  CG  PRO D 210     1846   4171   4317    205    -36   -784       C  
ATOM   1310  CD  PRO D 210      30.177 -13.816   9.384  1.00 26.49           C  
ANISOU 1310  CD  PRO D 210     1701   4119   4244     63    173   -740       C  
ATOM   1311  N   ASN D 211      34.385 -12.636   7.700  1.00 21.27           N  
ANISOU 1311  N   ASN D 211     1613   3421   3047   -316    302   -615       N  
ATOM   1312  CA  ASN D 211      35.282 -11.497   7.642  1.00 21.82           C  
ANISOU 1312  CA  ASN D 211     1603   3587   3101   -271    450   -629       C  
ATOM   1313  C   ASN D 211      34.931 -10.659   6.419  1.00 24.47           C  
ANISOU 1313  C   ASN D 211     2170   4110   3017   -348    462   -784       C  
ATOM   1314  O   ASN D 211      34.482 -11.182   5.396  1.00 26.32           O  
ANISOU 1314  O   ASN D 211     2772   4477   2753   -479    287   -950       O  
ATOM   1315  CB  ASN D 211      36.745 -11.947   7.573  1.00 22.31           C  
ANISOU 1315  CB  ASN D 211     1386   3803   3285   -332    507   -410       C  
ATOM   1316  CG  ASN D 211      37.172 -12.757   8.796  1.00 25.36           C  
ANISOU 1316  CG  ASN D 211     1758   4230   3649   -400    473   -555       C  
ATOM   1317  ND2 ASN D 211      38.169 -13.613   8.611  1.00 26.10           N  
ANISOU 1317  ND2 ASN D 211     2068   4207   3641   -287    476   -861       N  
ATOM   1318  OD1 ASN D 211      36.604 -12.625   9.887  1.00 25.50           O  
ANISOU 1318  OD1 ASN D 211     2020   4088   3583   -492    505   -596       O  
ATOM   1319  N   PHE D 212      35.129  -9.352   6.533  1.00 24.32           N  
ANISOU 1319  N   PHE D 212     1902   4181   3158   -437    567   -572       N  
ATOM   1320  CA  PHE D 212      34.898  -8.441   5.421  1.00 25.08           C  
ANISOU 1320  CA  PHE D 212     1655   4452   3421   -503    518   -209       C  
ATOM   1321  C   PHE D 212      36.146  -7.612   5.192  1.00 27.22           C  
ANISOU 1321  C   PHE D 212     2070   4727   3544   -766    540   -188       C  
ATOM   1322  O   PHE D 212      36.819  -7.213   6.145  1.00 28.15           O  
ANISOU 1322  O   PHE D 212     2199   5157   3340  -1107    534   -103       O  
ATOM   1323  CB  PHE D 212      33.694  -7.526   5.688  1.00 24.26           C  
ANISOU 1323  CB  PHE D 212     1543   4295   3380   -125    462   -422       C  
ATOM   1324  CG  PHE D 212      32.440  -8.271   6.044  1.00 24.23           C  
ANISOU 1324  CG  PHE D 212     1710   4125   3370    -21    477   -526       C  
ATOM   1325  CD1 PHE D 212      31.713  -8.939   5.068  1.00 25.59           C  
ANISOU 1325  CD1 PHE D 212     1935   4188   3601    -48    395   -556       C  
ATOM   1326  CD2 PHE D 212      32.003  -8.322   7.355  1.00 24.76           C  
ANISOU 1326  CD2 PHE D 212     1553   4244   3611     44    434   -386       C  
ATOM   1327  CE1 PHE D 212      30.557  -9.637   5.392  1.00 24.93           C  
ANISOU 1327  CE1 PHE D 212     2146   4148   3180   -116    534   -656       C  
ATOM   1328  CE2 PHE D 212      30.845  -9.015   7.691  1.00 25.00           C  
ANISOU 1328  CE2 PHE D 212     1721   4410   3368   -165    617   -282       C  
ATOM   1329  CZ  PHE D 212      30.124  -9.676   6.703  1.00 25.47           C  
ANISOU 1329  CZ  PHE D 212     1780   4277   3622   -190    856   -329       C  
ATOM   1330  N   GLU D 213      36.448  -7.355   3.923  1.00 26.83           N  
ANISOU 1330  N   GLU D 213     2256   4410   3528   -839    925   -248       N  
ATOM   1331  CA  GLU D 213      37.675  -6.686   3.528  1.00 28.37           C  
ANISOU 1331  CA  GLU D 213     2316   4390   4071   -680   1086   -296       C  
ATOM   1332  C   GLU D 213      37.366  -5.276   3.055  1.00 27.63           C  
ANISOU 1332  C   GLU D 213     2284   4166   4048   -774    860   -388       C  
ATOM   1333  O   GLU D 213      36.353  -5.043   2.386  1.00 28.92           O  
ANISOU 1333  O   GLU D 213     2717   3955   4315   -953    791   -336       O  
ATOM   1334  CB  GLU D 213      38.386  -7.459   2.414  1.00 32.10           C  
ANISOU 1334  CB  GLU D 213     2997   4482   4719   -637   1298   -245       C  
ATOM   1335  CG  GLU D 213      38.826  -8.842   2.840  1.00 34.95           C  
ANISOU 1335  CG  GLU D 213     3413   4815   5050   -469   1377   -149       C  
ATOM   1336  CD  GLU D 213      39.964  -9.383   2.009  0.72 37.03           C  
ANISOU 1336  CD  GLU D 213     3853   4818   5396   -348   1556   -200       C  
ATOM   1337  OE1 GLU D 213      40.495  -8.640   1.154  0.60 37.72           O  
ANISOU 1337  OE1 GLU D 213     3978   5075   5281   -374   1605   -101       O  
ATOM   1338  OE2 GLU D 213      40.318 -10.564   2.206  0.77 38.30           O1-
ANISOU 1338  OE2 GLU D 213     4279   4549   5722   -360   1547   -403       O1-
ATOM   1339  N   ALA D 214      38.254  -4.345   3.393  1.00 26.16           N  
ANISOU 1339  N   ALA D 214     2006   4287   3646   -769    512   -512       N  
ATOM   1340  CA  ALA D 214      38.159  -2.970   2.924  1.00 25.39           C  
ANISOU 1340  CA  ALA D 214     1625   4309   3712   -775    821   -406       C  
ATOM   1341  C   ALA D 214      39.562  -2.391   2.839  1.00 25.83           C  
ANISOU 1341  C   ALA D 214     1907   4475   3433  -1007    909    -28       C  
ATOM   1342  O   ALA D 214      40.532  -2.973   3.336  1.00 27.42           O  
ANISOU 1342  O   ALA D 214     2573   4371   3475   -896    507     38       O  
ATOM   1343  CB  ALA D 214      37.287  -2.111   3.851  1.00 23.86           C  
ANISOU 1343  CB  ALA D 214     1580   4152   3332   -559    887   -556       C  
ATOM   1344  N   THR D 215      39.666  -1.234   2.199  1.00 25.84           N  
ANISOU 1344  N   THR D 215     1987   4312   3519  -1141    891     16       N  
ATOM   1345  CA  THR D 215      40.889  -0.446   2.213  1.00 26.10           C  
ANISOU 1345  CA  THR D 215     1820   4561   3533  -1023    794    -82       C  
ATOM   1346  C   THR D 215      40.657   0.790   3.074  1.00 26.86           C  
ANISOU 1346  C   THR D 215     1893   4704   3609  -1183    651     47       C  
ATOM   1347  O   THR D 215      39.543   1.321   3.129  1.00 26.41           O  
ANISOU 1347  O   THR D 215     1966   4798   3269  -1242    602     76       O  
ATOM   1348  CB  THR D 215      41.319  -0.040   0.790  1.00 28.19           C  
ANISOU 1348  CB  THR D 215     2142   4786   3783   -944    838   -499       C  
ATOM   1349  CG2 THR D 215      42.594   0.812   0.818  1.00 28.58           C  
ANISOU 1349  CG2 THR D 215     1885   5120   3855   -787    910   -502       C  
ATOM   1350  OG1 THR D 215      41.565  -1.212  -0.007  1.00 29.86           O  
ANISOU 1350  OG1 THR D 215     2537   4897   3912  -1024    942   -425       O  
ATOM   1351  N   VAL D 216      41.710   1.229   3.771  1.00 27.94           N  
ANISOU 1351  N   VAL D 216     1929   4757   3928  -1259    624      2       N  
ATOM   1352  CA  VAL D 216      41.639   2.468   4.537  1.00 27.97           C  
ANISOU 1352  CA  VAL D 216     1893   4941   3792  -1215    572     14       C  
ATOM   1353  C   VAL D 216      41.016   3.561   3.685  1.00 28.24           C  
ANISOU 1353  C   VAL D 216     2098   4891   3742  -1300    720    212       C  
ATOM   1354  O   VAL D 216      41.443   3.809   2.552  1.00 29.85           O  
ANISOU 1354  O   VAL D 216     2260   5101   3981  -1383    777    346       O  
ATOM   1355  CB  VAL D 216      43.038   2.873   5.036  1.00 29.11           C  
ANISOU 1355  CB  VAL D 216     1980   5064   4015  -1301    334   -129       C  
ATOM   1356  CG1 VAL D 216      42.988   4.218   5.732  1.00 30.72           C  
ANISOU 1356  CG1 VAL D 216     2357   5155   4159  -1374    284    -64       C  
ATOM   1357  CG2 VAL D 216      43.579   1.823   5.989  1.00 27.99           C  
ANISOU 1357  CG2 VAL D 216     1909   5101   3623  -1331    267     11       C  
ATOM   1358  N   GLY D 217      39.989   4.215   4.232  1.00 26.30           N  
ANISOU 1358  N   GLY D 217     1698   4567   3726  -1054    562     30       N  
ATOM   1359  CA  GLY D 217      39.316   5.288   3.538  1.00 25.72           C  
ANISOU 1359  CA  GLY D 217     1836   4496   3440  -1000    283   -316       C  
ATOM   1360  C   GLY D 217      38.057   4.889   2.800  1.00 25.58           C  
ANISOU 1360  C   GLY D 217     1833   4592   3293  -1158    325    -21       C  
ATOM   1361  O   GLY D 217      37.304   5.777   2.378  1.00 26.16           O  
ANISOU 1361  O   GLY D 217     2187   4541   3211  -1253     70    159       O  
ATOM   1362  N   ASP D 218      37.816   3.590   2.616  1.00 24.65           N  
ANISOU 1362  N   ASP D 218     2016   4433   2917  -1208    277   -240       N  
ATOM   1363  CA  ASP D 218      36.583   3.132   1.986  1.00 25.09           C  
ANISOU 1363  CA  ASP D 218     1532   4414   3588   -882    542   -174       C  
ATOM   1364  C   ASP D 218      35.377   3.537   2.824  1.00 24.25           C  
ANISOU 1364  C   ASP D 218     1591   4263   3362   -943    601   -140       C  
ATOM   1365  O   ASP D 218      35.415   3.503   4.058  1.00 23.99           O  
ANISOU 1365  O   ASP D 218     1433   4581   3101   -654    496   -344       O  
ATOM   1366  CB  ASP D 218      36.589   1.610   1.825  1.00 26.15           C  
ANISOU 1366  CB  ASP D 218     1954   4482   3501   -912    473   -288       C  
ATOM   1367  CG  ASP D 218      37.462   1.131   0.681  0.88 27.97           C  
ANISOU 1367  CG  ASP D 218     2290   4876   3460  -1007    584   -351       C  
ATOM   1368  OD1 ASP D 218      38.055   1.969  -0.033  1.00 29.46           O  
ANISOU 1368  OD1 ASP D 218     2727   4909   3558  -1211    558   -541       O  
ATOM   1369  OD2 ASP D 218      37.542  -0.102   0.483  1.00 28.66           O1-
ANISOU 1369  OD2 ASP D 218     2187   5232   3467   -676    748   -391       O1-
ATOM   1370  N   ARG D 219      34.299   3.922   2.148  1.00 23.39           N  
ANISOU 1370  N   ARG D 219     1556   3930   3401   -948    616    -31       N  
ATOM   1371  CA  ARG D 219      33.022   4.148   2.819  1.00 22.33           C  
ANISOU 1371  CA  ARG D 219     1576   3798   3110   -673    522   -353       C  
ATOM   1372  C   ARG D 219      32.288   2.812   2.845  1.00 21.67           C  
ANISOU 1372  C   ARG D 219     1806   3748   2679   -731    496   -150       C  
ATOM   1373  O   ARG D 219      31.854   2.317   1.801  1.00 21.71           O  
ANISOU 1373  O   ARG D 219     2496   3526   2227   -903    445   -107       O  
ATOM   1374  CB  ARG D 219      32.215   5.232   2.108  1.00 21.96           C  
ANISOU 1374  CB  ARG D 219     1872   3589   2884   -541    432   -396       C  
ATOM   1375  CG  ARG D 219      30.811   5.428   2.654  1.00 21.77           C  
ANISOU 1375  CG  ARG D 219     2047   3553   2675   -544    456   -260       C  
ATOM   1376  CD  ARG D 219      30.172   6.699   2.099  1.00 23.40           C  
ANISOU 1376  CD  ARG D 219     2376   3375   3140   -870    167    108       C  
ATOM   1377  NE  ARG D 219      30.752   7.905   2.686  1.00 23.81           N  
ANISOU 1377  NE  ARG D 219     2142   3443   3464   -763    208    -53       N  
ATOM   1378  CZ  ARG D 219      30.407   8.417   3.862  1.00 23.10           C  
ANISOU 1378  CZ  ARG D 219     1962   3281   3536   -896    254     84       C  
ATOM   1379  NH1 ARG D 219      29.456   7.871   4.604  1.00 21.25           N1+
ANISOU 1379  NH1 ARG D 219     1533   3290   3253   -979    475    377       N1+
ATOM   1380  NH2 ARG D 219      31.022   9.517   4.297  1.00 24.03           N  
ANISOU 1380  NH2 ARG D 219     1989   3317   3826   -776    289     55       N  
ATOM   1381  N   VAL D 220      32.163   2.224   4.034  1.00 20.78           N  
ANISOU 1381  N   VAL D 220     1519   3685   2690   -730    546   -162       N  
ATOM   1382  CA  VAL D 220      31.642   0.874   4.207  1.00 19.81           C  
ANISOU 1382  CA  VAL D 220     1522   3416   2588   -909    613    -19       C  
ATOM   1383  C   VAL D 220      30.309   0.953   4.936  1.00 19.57           C  
ANISOU 1383  C   VAL D 220     1382   3342   2711   -846    434   -230       C  
ATOM   1384  O   VAL D 220      30.203   1.591   5.992  1.00 19.89           O  
ANISOU 1384  O   VAL D 220     1562   3121   2876   -904    405   -376       O  
ATOM   1385  CB  VAL D 220      32.627  -0.022   4.977  1.00 21.69           C  
ANISOU 1385  CB  VAL D 220     1431   3410   3401   -843    652     66       C  
ATOM   1386  CG1 VAL D 220      32.048  -1.429   5.133  1.00 23.36           C  
ANISOU 1386  CG1 VAL D 220     2036   3319   3521   -993    871    104       C  
ATOM   1387  CG2 VAL D 220      33.989  -0.059   4.270  1.00 23.15           C  
ANISOU 1387  CG2 VAL D 220     1524   3548   3723   -903    610   -166       C  
ATOM   1388  N   GLU D 221      29.303   0.292   4.373  1.00 18.07           N  
ANISOU 1388  N   GLU D 221     1287   3037   2543   -777    537    -84       N  
ATOM   1389  CA  GLU D 221      27.968   0.215   4.946  1.00 18.37           C  
ANISOU 1389  CA  GLU D 221     1366   3268   2345   -878    347    239       C  
ATOM   1390  C   GLU D 221      27.767  -1.139   5.618  1.00 19.11           C  
ANISOU 1390  C   GLU D 221     1577   3306   2379   -974    432     49       C  
ATOM   1391  O   GLU D 221      28.079  -2.176   5.031  1.00 20.23           O  
ANISOU 1391  O   GLU D 221     2052   3108   2528   -900    507   -237       O  
ATOM   1392  CB  GLU D 221      26.925   0.409   3.853  1.00 17.87           C  
ANISOU 1392  CB  GLU D 221      985   3356   2450   -454    192    207       C  
ATOM   1393  CG  GLU D 221      25.498   0.383   4.336  1.00 19.39           C  
ANISOU 1393  CG  GLU D 221     1206   3595   2567   -639    -85    151       C  
ATOM   1394  CD  GLU D 221      24.580   0.899   3.261  1.00 20.70           C  
ANISOU 1394  CD  GLU D 221     1639   3556   2670   -607    -46     47       C  
ATOM   1395  OE1 GLU D 221      24.535   0.270   2.173  1.00 20.96           O  
ANISOU 1395  OE1 GLU D 221     1717   3433   2816   -797   -142     10       O  
ATOM   1396  OE2 GLU D 221      23.915   1.924   3.502  1.00 21.25           O1-
ANISOU 1396  OE2 GLU D 221     1737   3583   2754   -503    215     26       O1-
ATOM   1397  N   ILE D 222      27.230  -1.127   6.835  1.00 18.09           N  
ANISOU 1397  N   ILE D 222     1308   3168   2397   -815    270    -41       N  
ATOM   1398  CA  ILE D 222      26.912  -2.345   7.572  1.00 16.39           C  
ANISOU 1398  CA  ILE D 222     1442   2832   1955   -670    453    -18       C  
ATOM   1399  C   ILE D 222      25.407  -2.391   7.778  1.00 17.25           C  
ANISOU 1399  C   ILE D 222     1454   2766   2335   -657    429   -237       C  
ATOM   1400  O   ILE D 222      24.813  -1.409   8.228  1.00 17.82           O  
ANISOU 1400  O   ILE D 222     1785   2508   2479   -684    369   -202       O  
ATOM   1401  CB  ILE D 222      27.635  -2.407   8.932  1.00 18.45           C  
ANISOU 1401  CB  ILE D 222     2037   2698   2275   -457    155    -82       C  
ATOM   1402  CG1 ILE D 222      29.151  -2.359   8.751  1.00 20.55           C  
ANISOU 1402  CG1 ILE D 222     2123   2900   2785    -18      8   -364       C  
ATOM   1403  CG2 ILE D 222      27.162  -3.609   9.746  1.00 18.93           C  
ANISOU 1403  CG2 ILE D 222     2527   2399   2266   -511   -219    -49       C  
ATOM   1404  CD1 ILE D 222      29.700  -3.410   7.822  1.00 22.24           C  
ANISOU 1404  CD1 ILE D 222     2334   3257   2861    -55    215   -290       C  
ATOM   1405  N   VAL D 223      24.792  -3.516   7.421  1.00 17.06           N  
ANISOU 1405  N   VAL D 223     1562   2629   2290   -844    571   -191       N  
ATOM   1406  CA  VAL D 223      23.397  -3.814   7.748  1.00 16.55           C  
ANISOU 1406  CA  VAL D 223     1191   3030   2069   -615    512     21       C  
ATOM   1407  C   VAL D 223      23.415  -4.861   8.845  1.00 18.15           C  
ANISOU 1407  C   VAL D 223     1624   2891   2379   -603    429     69       C  
ATOM   1408  O   VAL D 223      24.040  -5.918   8.681  1.00 19.55           O  
ANISOU 1408  O   VAL D 223     2515   2821   2091   -807    669   -416       O  
ATOM   1409  CB  VAL D 223      22.615  -4.341   6.529  1.00 17.73           C  
ANISOU 1409  CB  VAL D 223     1371   3434   1932   -703    357     28       C  
ATOM   1410  CG1 VAL D 223      21.132  -4.520   6.891  1.00 17.14           C  
ANISOU 1410  CG1 VAL D 223     1260   3033   2221   -460    543    -44       C  
ATOM   1411  CG2 VAL D 223      22.769  -3.428   5.342  1.00 19.76           C  
ANISOU 1411  CG2 VAL D 223     1695   3473   2340   -934    421    138       C  
ATOM   1412  N   MET D 224      22.728  -4.592   9.956  1.00 16.18           N  
ANISOU 1412  N   MET D 224     1718   2302   2126   -539     67    158       N  
ATOM   1413  CA  MET D 224      22.892  -5.436  11.130  1.00 16.74           C  
ANISOU 1413  CA  MET D 224     1505   2967   1887   -817     55    -53       C  
ATOM   1414  C   MET D 224      21.488  -5.881  11.560  1.00 17.50           C  
ANISOU 1414  C   MET D 224     1761   2378   2508   -669    135   -254       C  
ATOM   1415  O   MET D 224      20.646  -5.055  11.928  1.00 15.81           O  
ANISOU 1415  O   MET D 224     1624   1593   2788   -503    305    -85       O  
ATOM   1416  CB  MET D 224      23.673  -4.655  12.209  1.00 20.28           C  
ANISOU 1416  CB  MET D 224     2345   3392   1968   -893   -168     13       C  
ATOM   1417  CG  MET D 224      24.253  -5.470  13.341  1.00 22.28           C  
ANISOU 1417  CG  MET D 224     2250   3904   2313   -901    153    -41       C  
ATOM   1418  SD  MET D 224      23.153  -6.226  14.516  1.00 22.30           S  
ANISOU 1418  SD  MET D 224     1904   3440   3128   -844    353    -87       S  
ATOM   1419  CE  MET D 224      23.768  -7.925  14.469  1.00 21.47           C  
ANISOU 1419  CE  MET D 224     1943   3386   2829   -622    266   -118       C  
ATOM   1420  N   ILE D 225      21.218  -7.179  11.445  1.00 15.36           N  
ANISOU 1420  N   ILE D 225     1301   2431   2103   -837    333   -110       N  
ATOM   1421  CA  ILE D 225      19.899  -7.753  11.687  1.00 14.64           C  
ANISOU 1421  CA  ILE D 225     1358   2664   1540   -956    251    -30       C  
ATOM   1422  C   ILE D 225      20.037  -8.817  12.768  1.00 14.54           C  
ANISOU 1422  C   ILE D 225     1306   2566   1653   -845    410   -164       C  
ATOM   1423  O   ILE D 225      21.056  -9.509  12.832  1.00 16.93           O  
ANISOU 1423  O   ILE D 225     1523   2743   2165   -518    114   -426       O  
ATOM   1424  CB  ILE D 225      19.311  -8.357  10.388  1.00 14.61           C  
ANISOU 1424  CB  ILE D 225     1279   2928   1344   -941    125   -103       C  
ATOM   1425  CG1 ILE D 225      19.253  -7.298   9.277  1.00 16.44           C  
ANISOU 1425  CG1 ILE D 225     1842   3102   1302   -869   -171   -305       C  
ATOM   1426  CG2 ILE D 225      17.926  -8.975  10.632  1.00 15.81           C  
ANISOU 1426  CG2 ILE D 225     1439   3029   1540  -1019    125   -318       C  
ATOM   1427  CD1 ILE D 225      19.164  -7.862   7.869  1.00 17.17           C  
ANISOU 1427  CD1 ILE D 225     1629   3229   1667   -859    114   -430       C  
ATOM   1428  N   THR D 226      19.025  -8.948  13.625  1.00 13.87           N  
ANISOU 1428  N   THR D 226     1177   2579   1515   -657    470   -196       N  
ATOM   1429  CA  THR D 226      19.013  -9.982  14.649  1.00 14.88           C  
ANISOU 1429  CA  THR D 226     1235   2685   1735   -759    424    -24       C  
ATOM   1430  C   THR D 226      17.773 -10.856  14.493  1.00 14.79           C  
ANISOU 1430  C   THR D 226     1283   2562   1774   -652    158   -159       C  
ATOM   1431  O   THR D 226      16.715 -10.378  14.079  1.00 15.52           O  
ANISOU 1431  O   THR D 226     1725   2290   1881   -425      1   -321       O  
ATOM   1432  CB  THR D 226      19.058  -9.347  16.053  1.00 16.65           C  
ANISOU 1432  CB  THR D 226     1443   2641   2242   -860    231   -134       C  
ATOM   1433  CG2 THR D 226      19.022 -10.399  17.160  1.00 18.58           C  
ANISOU 1433  CG2 THR D 226     1238   3422   2400   -775    275    196       C  
ATOM   1434  OG1 THR D 226      20.271  -8.608  16.159  1.00 18.66           O  
ANISOU 1434  OG1 THR D 226     1732   2706   2651   -588   -265   -729       O  
ATOM   1435  N   HIS D 227      17.917 -12.146  14.810  1.00 15.41           N  
ANISOU 1435  N   HIS D 227     1340   2650   1866   -942    305    -73       N  
ATOM   1436  CA  HIS D 227      16.818 -13.095  14.686  1.00 15.37           C  
ANISOU 1436  CA  HIS D 227     1523   2615   1701   -923    -79   -313       C  
ATOM   1437  C   HIS D 227      16.917 -14.148  15.777  1.00 15.88           C  
ANISOU 1437  C   HIS D 227     1582   2471   1979   -880     93   -502       C  
ATOM   1438  O   HIS D 227      17.995 -14.430  16.304  1.00 16.08           O  
ANISOU 1438  O   HIS D 227     1707   2112   2290   -778    159   -419       O  
ATOM   1439  CB  HIS D 227      16.810 -13.808  13.320  1.00 15.57           C  
ANISOU 1439  CB  HIS D 227     1514   2354   2048   -692    154   -468       C  
ATOM   1440  CG  HIS D 227      16.006 -13.107  12.274  1.00 16.40           C  
ANISOU 1440  CG  HIS D 227     1495   2707   2030   -696    -83   -469       C  
ATOM   1441  CD2 HIS D 227      16.362 -12.601  11.069  1.00 17.96           C  
ANISOU 1441  CD2 HIS D 227     1491   2887   2447   -751    -22   -584       C  
ATOM   1442  ND1 HIS D 227      14.655 -12.856  12.412  1.00 17.71           N  
ANISOU 1442  ND1 HIS D 227     1430   3064   2233   -755     32   -123       N  
ATOM   1443  CE1 HIS D 227      14.217 -12.220  11.340  1.00 18.73           C  
ANISOU 1443  CE1 HIS D 227     1706   3051   2360   -961    238   -237       C  
ATOM   1444  NE2 HIS D 227      15.234 -12.044  10.512  1.00 18.52           N  
ANISOU 1444  NE2 HIS D 227     1621   3308   2107   -935     35   -236       N  
ATOM   1445  N   GLY D 228      15.774 -14.746  16.093  1.00 13.99           N  
ANISOU 1445  N   GLY D 228     1511   2166   1640  -1013    321   -417       N  
ATOM   1446  CA  GLY D 228      15.746 -15.929  16.921  1.00 14.65           C  
ANISOU 1446  CA  GLY D 228     1694   2325   1548   -942    218   -301       C  
ATOM   1447  C   GLY D 228      15.167 -15.700  18.306  1.00 15.71           C  
ANISOU 1447  C   GLY D 228     1362   2517   2091   -812    145   -433       C  
ATOM   1448  O   GLY D 228      14.101 -15.087  18.457  1.00 15.62           O  
ANISOU 1448  O   GLY D 228     1128   2569   2236   -580    -17   -520       O  
ATOM   1449  N   GLU D 229      15.882 -16.185  19.328  1.00 16.44           N  
ANISOU 1449  N   GLU D 229     1517   2466   2261   -988   -250   -370       N  
ATOM   1450  CA  GLU D 229      15.408 -16.210  20.703  1.00 17.46           C  
ANISOU 1450  CA  GLU D 229     1948   2431   2255   -831   -382   -367       C  
ATOM   1451  C   GLU D 229      16.141 -15.250  21.634  1.00 16.29           C  
ANISOU 1451  C   GLU D 229     1500   2192   2496   -623   -207   -606       C  
ATOM   1452  O   GLU D 229      15.570 -14.849  22.654  1.00 18.20           O  
ANISOU 1452  O   GLU D 229     1699   2632   2582   -673   -272   -625       O  
ATOM   1453  CB  GLU D 229      15.561 -17.635  21.258  1.00 19.21           C  
ANISOU 1453  CB  GLU D 229     2001   2472   2824   -780    296   -233       C  
ATOM   1454  CG  GLU D 229      14.865 -17.957  22.565  1.00 20.72           C  
ANISOU 1454  CG  GLU D 229     1756   2897   3220   -210    405   -487       C  
ATOM   1455  CD  GLU D 229      13.364 -17.901  22.459  0.82 22.27           C  
ANISOU 1455  CD  GLU D 229     2030   3029   3404   -206    179   -605       C  
ATOM   1456  OE1 GLU D 229      12.839 -18.007  21.323  1.00 22.37           O  
ANISOU 1456  OE1 GLU D 229     2230   2899   3370   -600    303   -361       O  
ATOM   1457  OE2 GLU D 229      12.713 -17.787  23.519  0.91 24.03           O1-
ANISOU 1457  OE2 GLU D 229     2436   3109   3586      9   -169   -785       O1-
ATOM   1458  N   ALA D 230      17.378 -14.878  21.312  1.00 15.13           N  
ANISOU 1458  N   ALA D 230     1097   2169   2481   -690   -226   -326       N  
ATOM   1459  CA  ALA D 230      18.279 -14.224  22.247  1.00 15.89           C  
ANISOU 1459  CA  ALA D 230     1138   2293   2607   -666   -237   -462       C  
ATOM   1460  C   ALA D 230      18.483 -12.755  21.901  1.00 15.84           C  
ANISOU 1460  C   ALA D 230     1155   2422   2441   -736    -83   -504       C  
ATOM   1461  O   ALA D 230      18.392 -12.351  20.738  1.00 16.40           O  
ANISOU 1461  O   ALA D 230     1342   2739   2150   -781     17   -476       O  
ATOM   1462  CB  ALA D 230      19.635 -14.932  22.254  1.00 16.41           C  
ANISOU 1462  CB  ALA D 230     1130   2145   2960   -324   -435   -679       C  
ATOM   1463  N   TYR D 231      18.771 -11.963  22.931  1.00 15.06           N  
ANISOU 1463  N   TYR D 231     1184   2136   2402   -609     33   -666       N  
ATOM   1464  CA  TYR D 231      19.262 -10.611  22.727  1.00 15.61           C  
ANISOU 1464  CA  TYR D 231     1372   2206   2352   -712    -79   -784       C  
ATOM   1465  C   TYR D 231      20.778 -10.674  22.529  1.00 16.12           C  
ANISOU 1465  C   TYR D 231     1490   2299   2336   -607     77   -634       C  
ATOM   1466  O   TYR D 231      21.448 -11.621  22.965  1.00 16.29           O  
ANISOU 1466  O   TYR D 231     1541   2185   2462   -614    178   -505       O  
ATOM   1467  CB  TYR D 231      18.884  -9.699  23.922  1.00 14.42           C  
ANISOU 1467  CB  TYR D 231     1269   2194   2017   -479   -254   -745       C  
ATOM   1468  CG  TYR D 231      19.945  -9.732  25.008  1.00 16.04           C  
ANISOU 1468  CG  TYR D 231     1354   2339   2401   -570   -345   -459       C  
ATOM   1469  CD1 TYR D 231      21.031  -8.854  24.978  1.00 17.87           C  
ANISOU 1469  CD1 TYR D 231     1502   2628   2663   -570   -628   -488       C  
ATOM   1470  CD2 TYR D 231      19.920 -10.705  26.016  1.00 17.96           C  
ANISOU 1470  CD2 TYR D 231     1670   2321   2832   -488   -241   -459       C  
ATOM   1471  CE1 TYR D 231      22.027  -8.915  25.937  1.00 17.96           C  
ANISOU 1471  CE1 TYR D 231     2012   2553   2260   -564   -658   -342       C  
ATOM   1472  CE2 TYR D 231      20.946 -10.779  26.987  1.00 17.44           C  
ANISOU 1472  CE2 TYR D 231     1798   2233   2595   -674   -535   -511       C  
ATOM   1473  CZ  TYR D 231      21.987  -9.871  26.924  1.00 16.76           C  
ANISOU 1473  CZ  TYR D 231     1842   2648   1877   -633   -480   -528       C  
ATOM   1474  OH  TYR D 231      23.014  -9.910  27.827  1.00 17.91           O  
ANISOU 1474  OH  TYR D 231     1438   2719   2648   -736    -63   -313       O  
ATOM   1475  N   HIS D 232      21.322  -9.640  21.893  1.00 14.19           N  
ANISOU 1475  N   HIS D 232     1181   2158   2053   -843    180   -252       N  
ATOM   1476  CA  HIS D 232      22.754  -9.543  21.629  1.00 15.64           C  
ANISOU 1476  CA  HIS D 232     1554   2317   2071   -852     33   -716       C  
ATOM   1477  C   HIS D 232      23.186  -8.096  21.841  1.00 16.27           C  
ANISOU 1477  C   HIS D 232     1373   2673   2135   -767     49   -465       C  
ATOM   1478  O   HIS D 232      22.360  -7.191  21.975  1.00 16.25           O  
ANISOU 1478  O   HIS D 232     1228   2796   2151   -581    -13   -419       O  
ATOM   1479  CB  HIS D 232      23.074  -9.984  20.194  1.00 14.96           C  
ANISOU 1479  CB  HIS D 232     1634   1910   2138   -751    -45   -805       C  
ATOM   1480  CG  HIS D 232      22.622 -11.375  19.874  1.00 15.07           C  
ANISOU 1480  CG  HIS D 232     1810   1905   2013   -836   -301   -614       C  
ATOM   1481  CD2 HIS D 232      21.488 -11.820  19.281  1.00 15.60           C  
ANISOU 1481  CD2 HIS D 232     1682   2111   2133   -876   -347   -553       C  
ATOM   1482  ND1 HIS D 232      23.333 -12.502  20.223  1.00 15.95           N  
ANISOU 1482  ND1 HIS D 232     1114   2401   2545   -774   -124   -277       N  
ATOM   1483  CE1 HIS D 232      22.684 -13.580  19.814  1.00 16.36           C  
ANISOU 1483  CE1 HIS D 232     1141   2823   2251   -756   -211   -283       C  
ATOM   1484  NE2 HIS D 232      21.551 -13.195  19.263  1.00 15.99           N  
ANISOU 1484  NE2 HIS D 232     1534   2650   1894   -926   -280   -449       N  
ATOM   1485  N   THR D 233      24.498  -7.869  21.844  1.00 16.49           N  
ANISOU 1485  N   THR D 233     1312   2716   2237   -765    -73   -284       N  
ATOM   1486  CA  THR D 233      25.040  -6.517  21.752  1.00 16.77           C  
ANISOU 1486  CA  THR D 233     1179   2616   2577   -786    291   -135       C  
ATOM   1487  C   THR D 233      26.109  -6.529  20.676  1.00 18.60           C  
ANISOU 1487  C   THR D 233     1535   2596   2937   -529    209    -70       C  
ATOM   1488  O   THR D 233      27.096  -7.260  20.798  1.00 23.33           O  
ANISOU 1488  O   THR D 233     1927   3367   3572   -495     76    360       O  
ATOM   1489  CB  THR D 233      25.635  -6.030  23.084  1.00 15.92           C  
ANISOU 1489  CB  THR D 233      879   2661   2509   -426     10   -466       C  
ATOM   1490  CG2 THR D 233      24.531  -5.743  24.095  1.00 17.89           C  
ANISOU 1490  CG2 THR D 233      860   2992   2944   -437    -56    -38       C  
ATOM   1491  OG1 THR D 233      26.507  -7.026  23.630  1.00 17.77           O  
ANISOU 1491  OG1 THR D 233     1230   2544   2977   -698   -105   -374       O  
ATOM   1492  N   PHE D 234      25.926  -5.710  19.644  1.00 16.25           N  
ANISOU 1492  N   PHE D 234     1389   2651   2133   -357   -151   -488       N  
ATOM   1493  CA  PHE D 234      26.870  -5.639  18.535  1.00 15.25           C  
ANISOU 1493  CA  PHE D 234     1399   2243   2150   -562     38   -471       C  
ATOM   1494  C   PHE D 234      27.944  -4.591  18.824  1.00 16.18           C  
ANISOU 1494  C   PHE D 234     1034   2447   2666   -606    -11   -517       C  
ATOM   1495  O   PHE D 234      27.617  -3.437  19.096  1.00 17.85           O  
ANISOU 1495  O   PHE D 234     1211   2585   2985   -645    376   -819       O  
ATOM   1496  CB  PHE D 234      26.118  -5.301  17.245  1.00 17.05           C  
ANISOU 1496  CB  PHE D 234     2003   2368   2106   -703    101   -564       C  
ATOM   1497  CG  PHE D 234      27.009  -5.030  16.073  1.00 17.72           C  
ANISOU 1497  CG  PHE D 234     1476   2935   2321   -798    392   -260       C  
ATOM   1498  CD1 PHE D 234      27.501  -6.068  15.291  1.00 19.79           C  
ANISOU 1498  CD1 PHE D 234     1767   3287   2464   -756    140   -187       C  
ATOM   1499  CD2 PHE D 234      27.350  -3.733  15.748  1.00 19.78           C  
ANISOU 1499  CD2 PHE D 234     1739   3122   2656  -1174    521   -147       C  
ATOM   1500  CE1 PHE D 234      28.337  -5.803  14.211  1.00 21.15           C  
ANISOU 1500  CE1 PHE D 234     1873   3363   2798   -564     13   -429       C  
ATOM   1501  CE2 PHE D 234      28.184  -3.458  14.669  1.00 19.97           C  
ANISOU 1501  CE2 PHE D 234     1571   3328   2686  -1016    541    -93       C  
ATOM   1502  CZ  PHE D 234      28.668  -4.496  13.895  1.00 21.42           C  
ANISOU 1502  CZ  PHE D 234     1596   3634   2906   -804    372   -179       C  
ATOM   1503  N   HIS D 235      29.219  -4.991  18.736  1.00 16.30           N  
ANISOU 1503  N   HIS D 235     1073   2351   2768   -661    248   -381       N  
ATOM   1504  CA  HIS D 235      30.361  -4.116  19.003  1.00 16.49           C  
ANISOU 1504  CA  HIS D 235     1300   2693   2271   -965      1   -162       C  
ATOM   1505  C   HIS D 235      31.345  -4.170  17.838  1.00 18.11           C  
ANISOU 1505  C   HIS D 235     1523   2907   2453   -944    151   -172       C  
ATOM   1506  O   HIS D 235      31.655  -5.253  17.337  1.00 18.73           O  
ANISOU 1506  O   HIS D 235     1757   2579   2779  -1009    449   -360       O  
ATOM   1507  CB  HIS D 235      31.077  -4.533  20.333  1.00 17.52           C  
ANISOU 1507  CB  HIS D 235     1438   2980   2237  -1029   -273    -21       C  
ATOM   1508  CG  HIS D 235      32.310  -3.742  20.646  1.00 18.69           C  
ANISOU 1508  CG  HIS D 235     1315   2940   2847   -976   -106    -59       C  
ATOM   1509  CD2 HIS D 235      33.558  -4.142  21.000  1.00 18.88           C  
ANISOU 1509  CD2 HIS D 235     1312   2836   3027   -931    131   -271       C  
ATOM   1510  ND1 HIS D 235      32.349  -2.365  20.603  1.00 19.03           N  
ANISOU 1510  ND1 HIS D 235     1499   3111   2619   -954    -99   -566       N  
ATOM   1511  CE1 HIS D 235      33.564  -1.950  20.914  1.00 19.72           C  
ANISOU 1511  CE1 HIS D 235     1377   3030   3084   -952     83   -439       C  
ATOM   1512  NE2 HIS D 235      34.317  -3.007  21.161  1.00 20.12           N  
ANISOU 1512  NE2 HIS D 235     1355   3033   3255   -848    228   -593       N  
ATOM   1513  N   MET D 236      31.840  -3.002  17.403  1.00 17.52           N  
ANISOU 1513  N   MET D 236     1423   2857   2376   -836    168   -121       N  
ATOM   1514  CA  MET D 236      32.961  -2.944  16.464  1.00 16.83           C  
ANISOU 1514  CA  MET D 236     1453   2961   1980   -730     38   -266       C  
ATOM   1515  C   MET D 236      34.139  -2.248  17.107  1.00 17.84           C  
ANISOU 1515  C   MET D 236     1215   2949   2615   -603    -10   -497       C  
ATOM   1516  O   MET D 236      33.990  -1.141  17.641  1.00 20.86           O  
ANISOU 1516  O   MET D 236     1290   2981   3655   -586    257   -530       O  
ATOM   1517  CB  MET D 236      32.676  -2.206  15.155  1.00 22.67           C  
ANISOU 1517  CB  MET D 236     2644   3260   2711   -505   -584     87       C  
ATOM   1518  CG  MET D 236      31.654  -2.762  14.235  1.00 29.89           C  
ANISOU 1518  CG  MET D 236     3590   4233   3534    117   -682    361       C  
ATOM   1519  SD  MET D 236      31.745  -1.746  12.734  1.00 34.53           S  
ANISOU 1519  SD  MET D 236     4541   4843   3734    850   -800     40       S  
ATOM   1520  CE  MET D 236      33.395  -2.107  12.166  1.00 35.23           C  
ANISOU 1520  CE  MET D 236     4100   4928   4361    928   -744    -55       C  
ATOM   1521  N   HIS D 237      35.307  -2.879  16.996  1.00 16.85           N  
ANISOU 1521  N   HIS D 237      980   3102   2321   -507   -181   -317       N  
ATOM   1522  CA  HIS D 237      36.548  -2.234  17.406  1.00 17.71           C  
ANISOU 1522  CA  HIS D 237     1214   2752   2764   -780    -65   -244       C  
ATOM   1523  C   HIS D 237      36.930  -1.145  16.411  1.00 17.83           C  
ANISOU 1523  C   HIS D 237     1456   2610   2708   -820      7    -93       C  
ATOM   1524  O   HIS D 237      36.714  -1.281  15.201  1.00 18.20           O  
ANISOU 1524  O   HIS D 237     1666   2640   2610   -684    205   -199       O  
ATOM   1525  CB  HIS D 237      37.687  -3.253  17.503  1.00 17.86           C  
ANISOU 1525  CB  HIS D 237     1152   2888   2744   -350    168   -431       C  
ATOM   1526  CG  HIS D 237      37.575  -4.214  18.652  1.00 19.79           C  
ANISOU 1526  CG  HIS D 237     1559   3073   2886   -458    166   -371       C  
ATOM   1527  CD2 HIS D 237      36.504  -4.810  19.222  1.00 21.24           C  
ANISOU 1527  CD2 HIS D 237     1917   3154   2999   -626    193   -265       C  
ATOM   1528  ND1 HIS D 237      38.678  -4.661  19.355  1.00 21.79           N  
ANISOU 1528  ND1 HIS D 237     1809   3474   2997   -618    115    -78       N  
ATOM   1529  CE1 HIS D 237      38.288  -5.495  20.303  1.00 21.74           C  
ANISOU 1529  CE1 HIS D 237     1734   3406   3122   -554    192   -151       C  
ATOM   1530  NE2 HIS D 237      36.974  -5.598  20.246  1.00 21.53           N  
ANISOU 1530  NE2 HIS D 237     1922   3256   3004   -797    316    -15       N  
ATOM   1531  N   GLY D 238      37.491  -0.055  16.935  1.00 17.50           N  
ANISOU 1531  N   GLY D 238     1347   2402   2900   -930     28    290       N  
ATOM   1532  CA  GLY D 238      38.142   0.956  16.121  1.00 19.34           C  
ANISOU 1532  CA  GLY D 238     1304   2835   3209   -706    151    202       C  
ATOM   1533  C   GLY D 238      37.220   1.891  15.373  1.00 19.85           C  
ANISOU 1533  C   GLY D 238     1258   3167   3117   -624    144    300       C  
ATOM   1534  O   GLY D 238      37.711   2.800  14.693  1.00 19.70           O  
ANISOU 1534  O   GLY D 238     1386   3083   3017   -664    353    143       O  
ATOM   1535  N   HIS D 239      35.905   1.720  15.482  1.00 17.96           N  
ANISOU 1535  N   HIS D 239     1078   3122   2625   -584     78   -135       N  
ATOM   1536  CA  HIS D 239      34.966   2.490  14.683  1.00 18.14           C  
ANISOU 1536  CA  HIS D 239     1338   2976   2580   -526     86   -227       C  
ATOM   1537  C   HIS D 239      33.739   2.795  15.528  1.00 18.30           C  
ANISOU 1537  C   HIS D 239     1261   3065   2627   -401    -71   -315       C  
ATOM   1538  O   HIS D 239      33.497   2.151  16.552  1.00 18.61           O  
ANISOU 1538  O   HIS D 239     1420   3137   2515   -617    -99     82       O  
ATOM   1539  CB  HIS D 239      34.586   1.716  13.408  1.00 16.66           C  
ANISOU 1539  CB  HIS D 239     1271   2674   2385   -530    362   -441       C  
ATOM   1540  CG  HIS D 239      35.756   1.442  12.506  1.00 18.66           C  
ANISOU 1540  CG  HIS D 239     1350   3017   2723   -295    501   -445       C  
ATOM   1541  CD2 HIS D 239      36.198   2.084  11.398  1.00 19.92           C  
ANISOU 1541  CD2 HIS D 239     1528   3334   2707   -389    709   -273       C  
ATOM   1542  ND1 HIS D 239      36.649   0.415  12.733  1.00 18.83           N  
ANISOU 1542  ND1 HIS D 239     1272   3172   2709   -370    568   -461       N  
ATOM   1543  CE1 HIS D 239      37.586   0.430  11.800  1.00 20.38           C  
ANISOU 1543  CE1 HIS D 239     1848   3201   2692   -514    483   -516       C  
ATOM   1544  NE2 HIS D 239      37.337   1.435  10.978  1.00 20.79           N  
ANISOU 1544  NE2 HIS D 239     1969   3192   2739   -758    765   -291       N  
ATOM   1545  N   ARG D 240      32.957   3.782  15.090  1.00 18.06           N  
ANISOU 1545  N   ARG D 240      879   3253   2732   -119      4   -418       N  
ATOM   1546  CA  ARG D 240      31.758   4.193  15.815  1.00 17.65           C  
ANISOU 1546  CA  ARG D 240     1070   3039   2598   -504     26   -392       C  
ATOM   1547  C   ARG D 240      30.760   4.792  14.832  1.00 17.93           C  
ANISOU 1547  C   ARG D 240     1129   2950   2736   -670      9   -110       C  
ATOM   1548  O   ARG D 240      31.113   5.159  13.708  1.00 19.21           O  
ANISOU 1548  O   ARG D 240     1397   3220   2682   -669   -154     97       O  
ATOM   1549  CB  ARG D 240      32.104   5.186  16.934  1.00 16.61           C  
ANISOU 1549  CB  ARG D 240     1428   2635   2248   -917    -32   -631       C  
ATOM   1550  CG  ARG D 240      32.550   6.548  16.430  1.00 18.85           C  
ANISOU 1550  CG  ARG D 240     1457   2878   2828  -1002   -182   -396       C  
ATOM   1551  CD  ARG D 240      33.676   7.114  17.314  1.00 20.14           C  
ANISOU 1551  CD  ARG D 240     1312   3241   3097   -898   -285   -218       C  
ATOM   1552  NE  ARG D 240      34.838   6.235  17.322  1.00 20.53           N  
ANISOU 1552  NE  ARG D 240     1258   3488   3052   -872    -77   -131       N  
ATOM   1553  CZ  ARG D 240      35.727   6.179  16.338  1.00 21.61           C  
ANISOU 1553  CZ  ARG D 240     1458   3608   3147  -1056    -66    231       C  
ATOM   1554  NH1 ARG D 240      35.626   6.961  15.270  1.00 21.63           N1+
ANISOU 1554  NH1 ARG D 240     1763   3490   2963  -1280   -157    425       N1+
ATOM   1555  NH2 ARG D 240      36.732   5.309  16.418  1.00 20.98           N  
ANISOU 1555  NH2 ARG D 240     1384   3196   3394   -844     48    164       N  
ATOM   1556  N   TRP D 241      29.499   4.886  15.259  1.00 16.29           N  
ANISOU 1556  N   TRP D 241     1138   2710   2344   -839    101    -36       N  
ATOM   1557  CA  TRP D 241      28.464   5.446  14.398  1.00 17.88           C  
ANISOU 1557  CA  TRP D 241     1568   2791   2436   -793    -47   -239       C  
ATOM   1558  C   TRP D 241      27.417   6.160  15.245  1.00 17.69           C  
ANISOU 1558  C   TRP D 241     1558   2678   2483   -695    137   -125       C  
ATOM   1559  O   TRP D 241      27.429   6.097  16.477  1.00 17.35           O  
ANISOU 1559  O   TRP D 241     1566   2470   2555   -659    197    -24       O  
ATOM   1560  CB  TRP D 241      27.810   4.357  13.526  1.00 16.46           C  
ANISOU 1560  CB  TRP D 241     1469   2517   2268  -1036   -160   -206       C  
ATOM   1561  CG  TRP D 241      27.048   3.319  14.316  1.00 17.14           C  
ANISOU 1561  CG  TRP D 241     1490   2851   2171   -938    229   -215       C  
ATOM   1562  CD1 TRP D 241      25.688   3.287  14.538  1.00 16.67           C  
ANISOU 1562  CD1 TRP D 241     1618   2871   1844  -1092    321     89       C  
ATOM   1563  CD2 TRP D 241      27.587   2.169  14.986  1.00 17.63           C  
ANISOU 1563  CD2 TRP D 241     1579   2873   2247   -719    111   -182       C  
ATOM   1564  CE2 TRP D 241      26.505   1.492  15.595  1.00 18.37           C  
ANISOU 1564  CE2 TRP D 241     1939   2861   2183   -888     22   -117       C  
ATOM   1565  CE3 TRP D 241      28.878   1.644  15.135  1.00 17.86           C  
ANISOU 1565  CE3 TRP D 241     2353   2331   2103   -628   -178   -650       C  
ATOM   1566  NE1 TRP D 241      25.361   2.186  15.304  1.00 16.97           N  
ANISOU 1566  NE1 TRP D 241     1958   2966   1521   -981    225     37       N  
ATOM   1567  CZ2 TRP D 241      26.678   0.331  16.340  1.00 19.01           C  
ANISOU 1567  CZ2 TRP D 241     2256   2842   2125   -925   -187   -291       C  
ATOM   1568  CZ3 TRP D 241      29.043   0.487  15.877  1.00 19.33           C  
ANISOU 1568  CZ3 TRP D 241     2422   2660   2264   -736   -194   -817       C  
ATOM   1569  CH2 TRP D 241      27.950  -0.159  16.464  1.00 19.41           C  
ANISOU 1569  CH2 TRP D 241     2280   2862   2234   -775   -304   -449       C  
ATOM   1570  N   ALA D 242      26.508   6.853  14.559  1.00 16.16           N  
ANISOU 1570  N   ALA D 242     1191   2910   2039   -503    196    -42       N  
ATOM   1571  CA  ALA D 242      25.420   7.575  15.210  1.00 18.38           C  
ANISOU 1571  CA  ALA D 242     1335   2932   2715   -622    154   -133       C  
ATOM   1572  C   ALA D 242      24.187   6.688  15.336  1.00 17.69           C  
ANISOU 1572  C   ALA D 242     1318   2913   2491   -795    221    -43       C  
ATOM   1573  O   ALA D 242      23.795   5.996  14.388  1.00 18.36           O  
ANISOU 1573  O   ALA D 242     1417   3121   2438   -728    131   -380       O  
ATOM   1574  CB  ALA D 242      25.056   8.838  14.425  1.00 18.54           C  
ANISOU 1574  CB  ALA D 242     1563   2702   2778   -650    263   -262       C  
ATOM   1575  N   ASP D 243      23.553   6.729  16.505  1.00 16.81           N  
ANISOU 1575  N   ASP D 243     1093   2960   2334   -756     60    202       N  
ATOM   1576  CA  ASP D 243      22.345   5.937  16.731  1.00 17.92           C  
ANISOU 1576  CA  ASP D 243     1382   3237   2191   -918    -95    332       C  
ATOM   1577  C   ASP D 243      21.124   6.666  16.152  1.00 18.13           C  
ANISOU 1577  C   ASP D 243     1692   3053   2141   -604     25    187       C  
ATOM   1578  O   ASP D 243      20.267   7.187  16.868  1.00 19.10           O  
ANISOU 1578  O   ASP D 243     1617   3248   2392   -654    -90    174       O  
ATOM   1579  CB  ASP D 243      22.187   5.642  18.217  1.00 18.96           C  
ANISOU 1579  CB  ASP D 243     1666   3018   2517  -1106     52    540       C  
ATOM   1580  CG  ASP D 243      21.262   4.469  18.483  1.00 20.73           C  
ANISOU 1580  CG  ASP D 243     1787   3343   2747   -927     22     85       C  
ATOM   1581  OD1 ASP D 243      20.846   3.799  17.503  1.00 21.55           O  
ANISOU 1581  OD1 ASP D 243     1955   3298   2937   -629     13   -223       O  
ATOM   1582  OD2 ASP D 243      20.988   4.210  19.668  1.00 21.74           O1-
ANISOU 1582  OD2 ASP D 243     2238   3328   2695   -967   -132   -264       O1-
ATOM   1583  N   ASN D 244      21.044   6.685  14.819  1.00 18.00           N  
ANISOU 1583  N   ASN D 244     2106   2879   1853   -791     25    172       N  
ATOM   1584  CA  ASN D 244      19.915   7.320  14.127  1.00 17.42           C  
ANISOU 1584  CA  ASN D 244     2063   2738   1817   -598   -186     39       C  
ATOM   1585  C   ASN D 244      19.625   6.558  12.828  1.00 17.42           C  
ANISOU 1585  C   ASN D 244     2129   2484   2006   -605   -102     87       C  
ATOM   1586  O   ASN D 244      20.139   5.460  12.612  1.00 17.70           O  
ANISOU 1586  O   ASN D 244     2081   2292   2353   -409      1     11       O  
ATOM   1587  CB  ASN D 244      20.195   8.811  13.903  1.00 17.22           C  
ANISOU 1587  CB  ASN D 244     1893   2590   2060   -407     84     41       C  
ATOM   1588  CG  ASN D 244      21.376   9.052  12.993  1.00 17.44           C  
ANISOU 1588  CG  ASN D 244     1492   2445   2690   -302    161   -189       C  
ATOM   1589  ND2 ASN D 244      21.822  10.306  12.928  1.00 18.16           N  
ANISOU 1589  ND2 ASN D 244     1712   2583   2605   -294      3    -57       N  
ATOM   1590  OD1 ASN D 244      21.874   8.130  12.338  1.00 17.25           O  
ANISOU 1590  OD1 ASN D 244     1438   2523   2594   -230    146   -469       O  
ATOM   1591  N   ARG D 245      18.799   7.148  11.950  1.00 16.02           N  
ANISOU 1591  N   ARG D 245     1789   2324   1972   -720   -181     -4       N  
ATOM   1592  CA  ARG D 245      18.353   6.426  10.753  1.00 16.41           C  
ANISOU 1592  CA  ARG D 245     1743   2718   1774   -738   -237     85       C  
ATOM   1593  C   ARG D 245      19.521   5.957   9.889  1.00 17.58           C  
ANISOU 1593  C   ARG D 245     1613   2663   2403   -734     96    108       C  
ATOM   1594  O   ARG D 245      19.561   4.797   9.462  1.00 19.68           O  
ANISOU 1594  O   ARG D 245     2058   2646   2774  -1010    315    -37       O  
ATOM   1595  CB  ARG D 245      17.415   7.280   9.898  1.00 17.67           C  
ANISOU 1595  CB  ARG D 245     1518   2990   2208   -607   -487     57       C  
ATOM   1596  CG  ARG D 245      16.989   6.518   8.621  1.00 19.46           C  
ANISOU 1596  CG  ARG D 245     2030   2596   2771   -644   -589     85       C  
ATOM   1597  CD  ARG D 245      16.065   7.273   7.681  1.00 20.44           C  
ANISOU 1597  CD  ARG D 245     1789   2951   3025   -738   -521    243       C  
ATOM   1598  NE  ARG D 245      16.682   8.444   7.061  1.00 19.86           N  
ANISOU 1598  NE  ARG D 245     1898   2852   2798   -674   -255    382       N  
ATOM   1599  CZ  ARG D 245      17.355   8.418   5.917  1.00 19.55           C  
ANISOU 1599  CZ  ARG D 245     1882   2570   2977   -637    -83    251       C  
ATOM   1600  NH1 ARG D 245      17.641   7.276   5.304  1.00 19.25           N1+
ANISOU 1600  NH1 ARG D 245     1741   2315   3258   -376     36    296       N1+
ATOM   1601  NH2 ARG D 245      17.754   9.567   5.373  1.00 19.42           N  
ANISOU 1601  NH2 ARG D 245     2148   2806   2424   -733   -151    339       N  
ATOM   1602  N   THR D 246      20.445   6.858   9.561  1.00 17.61           N  
ANISOU 1602  N   THR D 246     1159   3088   2443   -784    111    283       N  
ATOM   1603  CA  THR D 246      21.499   6.539   8.605  1.00 18.47           C  
ANISOU 1603  CA  THR D 246     1705   3022   2292   -598    -64    118       C  
ATOM   1604  C   THR D 246      22.786   6.067   9.261  1.00 19.49           C  
ANISOU 1604  C   THR D 246     1776   2999   2629   -282    -96    -23       C  
ATOM   1605  O   THR D 246      23.691   5.617   8.549  1.00 20.67           O  
ANISOU 1605  O   THR D 246     2050   3246   2557   -170   -126   -343       O  
ATOM   1606  CB  THR D 246      21.827   7.758   7.738  1.00 18.69           C  
ANISOU 1606  CB  THR D 246     1702   2903   2494   -739   -172    303       C  
ATOM   1607  CG2 THR D 246      20.587   8.260   7.011  1.00 20.50           C  
ANISOU 1607  CG2 THR D 246     1706   3271   2812   -522   -326     44       C  
ATOM   1608  OG1 THR D 246      22.369   8.781   8.589  1.00 19.73           O  
ANISOU 1608  OG1 THR D 246     1869   2991   2635  -1102   -115    254       O  
ATOM   1609  N   GLY D 247      22.896   6.168  10.586  1.00 18.69           N  
ANISOU 1609  N   GLY D 247     1679   3159   2265   -271   -202    139       N  
ATOM   1610  CA  GLY D 247      24.145   5.905  11.276  1.00 19.39           C  
ANISOU 1610  CA  GLY D 247     1535   3301   2529   -342   -334    -55       C  
ATOM   1611  C   GLY D 247      25.148   7.032  11.180  1.00 19.26           C  
ANISOU 1611  C   GLY D 247     1655   3142   2522   -278     32   -190       C  
ATOM   1612  O   GLY D 247      26.296   6.868  11.609  1.00 21.40           O  
ANISOU 1612  O   GLY D 247     1928   3502   2702   -206    -33     99       O  
ATOM   1613  N   MET D 248      24.732   8.177  10.645  1.00 19.74           N  
ANISOU 1613  N   MET D 248     2034   3156   2309   -558     48   -248       N  
ATOM   1614  CA  MET D 248      25.594   9.314  10.359  1.00 21.43           C  
ANISOU 1614  CA  MET D 248     2339   3517   2287   -692    414   -196       C  
ATOM   1615  C   MET D 248      24.905  10.553  10.912  1.00 21.80           C  
ANISOU 1615  C   MET D 248     2502   3173   2606   -874     96   -193       C  
ATOM   1616  O   MET D 248      23.710  10.754  10.669  1.00 21.52           O  
ANISOU 1616  O   MET D 248     2172   3128   2876   -825    150    -23       O  
ATOM   1617  CB  MET D 248      25.773   9.397   8.845  1.00 22.79           C  
ANISOU 1617  CB  MET D 248     2105   4141   2413   -547    878   -365       C  
ATOM   1618  CG  MET D 248      26.912   8.559   8.340  1.00 25.90           C  
ANISOU 1618  CG  MET D 248     2326   4736   2780   -696    632    -85       C  
ATOM   1619  SD  MET D 248      26.974   8.544   6.545  1.00 29.12           S  
ANISOU 1619  SD  MET D 248     2634   4999   3429   -579    731   -343       S  
ATOM   1620  CE  MET D 248      25.387   7.832   6.108  1.00 27.65           C  
ANISOU 1620  CE  MET D 248     2074   4842   3589   -761    400   -159       C  
ATOM   1621  N   LEU D 249      25.628  11.377  11.667  1.00 21.76           N  
ANISOU 1621  N   LEU D 249     2554   2975   2736  -1027     39   -187       N  
ATOM   1622  CA  LEU D 249      25.011  12.605  12.156  1.00 22.94           C  
ANISOU 1622  CA  LEU D 249     2624   3101   2993   -984     16   -213       C  
ATOM   1623  C   LEU D 249      24.712  13.543  10.997  1.00 25.79           C  
ANISOU 1623  C   LEU D 249     3215   3300   3282   -769   -135   -340       C  
ATOM   1624  O   LEU D 249      25.500  13.660  10.055  1.00 26.50           O  
ANISOU 1624  O   LEU D 249     3593   3331   3146   -974    178    123       O  
ATOM   1625  CB  LEU D 249      25.913  13.310  13.165  1.00 20.50           C  
ANISOU 1625  CB  LEU D 249     2134   3076   2578  -1158    -14    -21       C  
ATOM   1626  CG  LEU D 249      26.156  12.546  14.465  1.00 19.58           C  
ANISOU 1626  CG  LEU D 249     1471   3064   2904  -1080    162    141       C  
ATOM   1627  CD1 LEU D 249      27.243  13.275  15.250  1.00 20.67           C  
ANISOU 1627  CD1 LEU D 249     1234   3322   3297   -855    131    159       C  
ATOM   1628  CD2 LEU D 249      24.867  12.373  15.285  1.00 20.15           C  
ANISOU 1628  CD2 LEU D 249     1924   2587   3147  -1110    283     15       C  
ATOM   1629  N   THR D 250      23.560  14.219  11.067  1.00 28.98           N  
ANISOU 1629  N   THR D 250     3458   3772   3780   -664   -360   -506       N  
ATOM   1630  CA  THR D 250      23.160  15.107   9.979  1.00 32.67           C  
ANISOU 1630  CA  THR D 250     3902   4279   4230   -661   -407   -283       C  
ATOM   1631  C   THR D 250      23.971  16.394   9.968  1.00 32.76           C  
ANISOU 1631  C   THR D 250     4219   4299   3929   -948   -366    194       C  
ATOM   1632  O   THR D 250      24.052  17.054   8.930  1.00 36.56           O  
ANISOU 1632  O   THR D 250     5260   4620   4011   -971   -411    245       O  
ATOM   1633  CB  THR D 250      21.666  15.444  10.078  1.00 35.38           C  
ANISOU 1633  CB  THR D 250     3856   5076   4511   -646   -539   -160       C  
ATOM   1634  CG2 THR D 250      20.819  14.188   9.863  1.00 36.44           C  
ANISOU 1634  CG2 THR D 250     3943   5116   4786   -522   -496   -391       C  
ATOM   1635  OG1 THR D 250      21.370  15.982  11.375  1.00 36.28           O  
ANISOU 1635  OG1 THR D 250     3860   5648   4275   -615   -671     33       O  
ATOM   1636  N   GLY D 251      24.571  16.752  11.096  1.00 28.95           N  
ANISOU 1636  N   GLY D 251     3367   3578   4056   -910   -273      7       N  
ATOM   1637  CA  GLY D 251      25.325  17.972  11.235  1.00 25.96           C  
ANISOU 1637  CA  GLY D 251     2952   3044   3867   -986    -39    421       C  
ATOM   1638  C   GLY D 251      25.527  18.254  12.706  1.00 24.74           C  
ANISOU 1638  C   GLY D 251     2818   2823   3757  -1083     17    487       C  
ATOM   1639  O   GLY D 251      25.307  17.389  13.556  1.00 23.36           O  
ANISOU 1639  O   GLY D 251     2751   2754   3372   -965   -313    503       O  
ATOM   1640  N   PRO D 252      25.941  19.477  13.044  1.00 25.36           N  
ANISOU 1640  N   PRO D 252     2881   2633   4122  -1145    345    515       N  
ATOM   1641  CA  PRO D 252      26.252  19.781  14.450  1.00 26.26           C  
ANISOU 1641  CA  PRO D 252     3053   2713   4212  -1080    411    400       C  
ATOM   1642  C   PRO D 252      25.039  19.849  15.362  1.00 28.47           C  
ANISOU 1642  C   PRO D 252     3677   3031   4110  -1164    362    244       C  
ATOM   1643  O   PRO D 252      25.222  19.928  16.584  1.00 31.48           O  
ANISOU 1643  O   PRO D 252     4207   3296   4457  -1164    116   -173       O  
ATOM   1644  CB  PRO D 252      26.953  21.143  14.361  1.00 27.91           C  
ANISOU 1644  CB  PRO D 252     3337   3052   4217  -1181     97    450       C  
ATOM   1645  CG  PRO D 252      26.391  21.765  13.126  1.00 27.71           C  
ANISOU 1645  CG  PRO D 252     3420   3075   4032  -1275     80    567       C  
ATOM   1646  CD  PRO D 252      26.177  20.626  12.159  1.00 26.43           C  
ANISOU 1646  CD  PRO D 252     3168   2828   4047  -1315    181    600       C  
ATOM   1647  N   ASP D 253      23.817  19.801  14.829  1.00 27.09           N  
ANISOU 1647  N   ASP D 253     3071   2888   4335   -745    883    272       N  
ATOM   1648  CA  ASP D 253      22.618  19.934  15.646  1.00 27.07           C  
ANISOU 1648  CA  ASP D 253     3378   2656   4251   -688   1018    187       C  
ATOM   1649  C   ASP D 253      21.977  18.595  15.996  1.00 26.24           C  
ANISOU 1649  C   ASP D 253     3190   2491   4287   -574   1003     26       C  
ATOM   1650  O   ASP D 253      20.993  18.572  16.739  1.00 30.47           O  
ANISOU 1650  O   ASP D 253     3890   2469   5218   -521   1401   -319       O  
ATOM   1651  CB  ASP D 253      21.597  20.823  14.935  1.00 29.44           C  
ANISOU 1651  CB  ASP D 253     3879   2843   4462   -658    928     52       C  
ATOM   1652  CG  ASP D 253      22.177  22.174  14.560  0.80 31.77           C  
ANISOU 1652  CG  ASP D 253     4376   2830   4865   -740    857     26       C  
ATOM   1653  OD1 ASP D 253      22.627  22.898  15.470  0.76 32.76           O  
ANISOU 1653  OD1 ASP D 253     4688   2646   5114   -796    965    -21       O  
ATOM   1654  OD2 ASP D 253      22.175  22.516  13.359  0.49 33.82           O1-
ANISOU 1654  OD2 ASP D 253     4285   3156   5410   -687    629    120       O1-
ATOM   1655  N   ASP D 254      22.497  17.495  15.485  1.00 21.54           N  
ANISOU 1655  N   ASP D 254     2702   2334   3147   -495    395    -57       N  
ATOM   1656  CA  ASP D 254      21.951  16.167  15.759  1.00 19.46           C  
ANISOU 1656  CA  ASP D 254     2389   2187   2817   -611    299     56       C  
ATOM   1657  C   ASP D 254      22.446  15.657  17.112  1.00 19.30           C  
ANISOU 1657  C   ASP D 254     1977   2619   2738   -482    200    425       C  
ATOM   1658  O   ASP D 254      23.650  15.413  17.275  1.00 20.66           O  
ANISOU 1658  O   ASP D 254     2185   2751   2912   -437   -246    642       O  
ATOM   1659  CB  ASP D 254      22.362  15.231  14.614  1.00 20.98           C  
ANISOU 1659  CB  ASP D 254     2619   2406   2947   -798     61   -166       C  
ATOM   1660  CG  ASP D 254      21.772  13.838  14.726  1.00 22.50           C  
ANISOU 1660  CG  ASP D 254     2330   2818   3399   -652   -119   -246       C  
ATOM   1661  OD1 ASP D 254      21.262  13.456  15.806  1.00 22.32           O  
ANISOU 1661  OD1 ASP D 254     2095   3011   3376   -634   -117   -241       O  
ATOM   1662  OD2 ASP D 254      21.821  13.125  13.699  1.00 22.37           O1-
ANISOU 1662  OD2 ASP D 254     2321   3106   3071   -649   -344   -169       O1-
ATOM   1663  N   PRO D 255      21.565  15.474  18.096  1.00 20.83           N  
ANISOU 1663  N   PRO D 255     2039   2696   3180   -557    142    645       N  
ATOM   1664  CA  PRO D 255      21.993  15.042  19.437  1.00 20.64           C  
ANISOU 1664  CA  PRO D 255     2109   2600   3133   -536    330    367       C  
ATOM   1665  C   PRO D 255      22.090  13.536  19.631  1.00 18.96           C  
ANISOU 1665  C   PRO D 255     1784   2604   2816   -477    225   -137       C  
ATOM   1666  O   PRO D 255      22.301  13.106  20.767  1.00 17.83           O  
ANISOU 1666  O   PRO D 255     1805   2430   2540   -583    661   -319       O  
ATOM   1667  CB  PRO D 255      20.883  15.612  20.330  1.00 23.64           C  
ANISOU 1667  CB  PRO D 255     2830   3085   3065   -715    254    606       C  
ATOM   1668  CG  PRO D 255      19.645  15.462  19.478  1.00 24.62           C  
ANISOU 1668  CG  PRO D 255     2396   3312   3645   -691    473    757       C  
ATOM   1669  CD  PRO D 255      20.110  15.716  18.035  1.00 22.06           C  
ANISOU 1669  CD  PRO D 255     1912   3005   3463   -503    676    638       C  
ATOM   1670  N   SER D 256      21.955  12.741  18.566  1.00 17.61           N  
ANISOU 1670  N   SER D 256     1456   2561   2673   -501   -269   -464       N  
ATOM   1671  CA  SER D 256      21.986  11.285  18.690  1.00 17.29           C  
ANISOU 1671  CA  SER D 256     1538   2401   2629   -477   -218   -418       C  
ATOM   1672  C   SER D 256      23.265  10.821  19.366  1.00 17.19           C  
ANISOU 1672  C   SER D 256     1677   2413   2440   -561    -65   -133       C  
ATOM   1673  O   SER D 256      24.359  11.293  19.050  1.00 18.20           O  
ANISOU 1673  O   SER D 256     1589   2854   2472   -891     83    128       O  
ATOM   1674  CB  SER D 256      21.893  10.630  17.312  1.00 18.02           C  
ANISOU 1674  CB  SER D 256     1207   2734   2906   -511   -112   -534       C  
ATOM   1675  OG  SER D 256      20.720  11.017  16.629  1.00 19.72           O  
ANISOU 1675  OG  SER D 256     1243   2961   3289   -533   -257   -383       O  
ATOM   1676  N   GLN D 257      23.128   9.857  20.270  1.00 16.95           N  
ANISOU 1676  N   GLN D 257     1564   2593   2282   -426   -108    123       N  
ATOM   1677  CA  GLN D 257      24.311   9.271  20.885  1.00 16.47           C  
ANISOU 1677  CA  GLN D 257     1189   2683   2386   -445    -47    257       C  
ATOM   1678  C   GLN D 257      25.193   8.636  19.817  1.00 17.11           C  
ANISOU 1678  C   GLN D 257     1222   2931   2348   -696    -45     38       C  
ATOM   1679  O   GLN D 257      24.707   7.979  18.894  1.00 18.33           O  
ANISOU 1679  O   GLN D 257     1420   3017   2528   -714    -72   -265       O  
ATOM   1680  CB  GLN D 257      23.922   8.229  21.943  1.00 16.19           C  
ANISOU 1680  CB  GLN D 257     1674   2444   2033   -649    -66    284       C  
ATOM   1681  CG  GLN D 257      25.116   7.781  22.803  1.00 16.86           C  
ANISOU 1681  CG  GLN D 257     1554   2604   2250   -735   -109    409       C  
ATOM   1682  CD  GLN D 257      24.752   6.735  23.853  1.00 20.28           C  
ANISOU 1682  CD  GLN D 257     1645   3292   2770   -951     -1    379       C  
ATOM   1683  NE2 GLN D 257      25.753   6.233  24.568  1.00 20.18           N  
ANISOU 1683  NE2 GLN D 257     1689   3029   2950   -783    339    233       N  
ATOM   1684  OE1 GLN D 257      23.589   6.370  24.002  1.00 25.99           O  
ANISOU 1684  OE1 GLN D 257     2342   3931   3601  -1383   -537    794       O  
ATOM   1685  N   VAL D 258      26.498   8.875  19.925  1.00 16.46           N  
ANISOU 1685  N   VAL D 258     1010   2759   2486   -677    190    134       N  
ATOM   1686  CA  VAL D 258      27.496   8.173  19.125  1.00 17.73           C  
ANISOU 1686  CA  VAL D 258     1456   2644   2635  -1028    148    287       C  
ATOM   1687  C   VAL D 258      27.967   6.961  19.925  1.00 16.98           C  
ANISOU 1687  C   VAL D 258     1328   2492   2633   -943    -35     18       C  
ATOM   1688  O   VAL D 258      28.289   7.075  21.114  1.00 16.77           O  
ANISOU 1688  O   VAL D 258     1506   2585   2280   -822   -117    175       O  
ATOM   1689  CB  VAL D 258      28.651   9.118  18.754  1.00 17.14           C  
ANISOU 1689  CB  VAL D 258     1554   2678   2280  -1060     12    452       C  
ATOM   1690  CG1 VAL D 258      29.820   8.350  18.148  1.00 16.29           C  
ANISOU 1690  CG1 VAL D 258     1180   2707   2302   -866    145     37       C  
ATOM   1691  CG2 VAL D 258      28.138  10.198  17.775  1.00 17.29           C  
ANISOU 1691  CG2 VAL D 258     2408   2108   2054   -781   -217     36       C  
ATOM   1692  N   ILE D 259      27.950   5.782  19.286  1.00 15.75           N  
ANISOU 1692  N   ILE D 259     1372   1977   2635   -933    190    136       N  
ATOM   1693  CA  ILE D 259      28.072   4.504  19.980  1.00 14.41           C  
ANISOU 1693  CA  ILE D 259     1453   1550   2474   -826    249   -126       C  
ATOM   1694  C   ILE D 259      29.018   3.584  19.214  1.00 16.27           C  
ANISOU 1694  C   ILE D 259     1531   2074   2577   -793    129   -282       C  
ATOM   1695  O   ILE D 259      29.288   3.780  18.025  1.00 17.24           O  
ANISOU 1695  O   ILE D 259     1684   2288   2577   -646    128   -241       O  
ATOM   1696  CB  ILE D 259      26.697   3.808  20.138  1.00 15.54           C  
ANISOU 1696  CB  ILE D 259     1351   2078   2476   -892    -33   -360       C  
ATOM   1697  CG1 ILE D 259      26.056   3.584  18.760  1.00 15.57           C  
ANISOU 1697  CG1 ILE D 259     1718   2031   2168   -986   -126   -499       C  
ATOM   1698  CG2 ILE D 259      25.769   4.631  21.005  1.00 18.44           C  
ANISOU 1698  CG2 ILE D 259     1694   2548   2764   -951    290   -220       C  
ATOM   1699  CD1 ILE D 259      24.775   2.722  18.808  1.00 16.18           C  
ANISOU 1699  CD1 ILE D 259     1636   2003   2510   -997   -129   -381       C  
ATOM   1700  N   ASP D 260      29.521   2.553  19.918  1.00 15.91           N  
ANISOU 1700  N   ASP D 260     1259   2126   2662   -835    -32   -327       N  
ATOM   1701  CA  ASP D 260      30.203   1.462  19.228  1.00 15.83           C  
ANISOU 1701  CA  ASP D 260      872   2474   2668   -595    -94    -20       C  
ATOM   1702  C   ASP D 260      29.681   0.103  19.681  1.00 16.28           C  
ANISOU 1702  C   ASP D 260     1070   2740   2374   -771   -112     71       C  
ATOM   1703  O   ASP D 260      30.305  -0.926  19.394  1.00 16.56           O  
ANISOU 1703  O   ASP D 260     1081   2550   2659   -771   -121    163       O  
ATOM   1704  CB  ASP D 260      31.730   1.560  19.388  1.00 16.99           C  
ANISOU 1704  CB  ASP D 260     1009   3007   2440   -649     59   -220       C  
ATOM   1705  CG  ASP D 260      32.232   1.242  20.804  1.00 17.57           C  
ANISOU 1705  CG  ASP D 260     1114   3187   2376   -723     23   -237       C  
ATOM   1706  OD1 ASP D 260      31.433   0.866  21.703  1.00 18.24           O  
ANISOU 1706  OD1 ASP D 260     1312   3428   2190   -918     21    -71       O  
ATOM   1707  OD2 ASP D 260      33.467   1.368  21.020  1.00 18.53           O1-
ANISOU 1707  OD2 ASP D 260     1596   3089   2354   -618     11   -187       O1-
ATOM   1708  N   ASN D 261      28.521   0.096  20.332  1.00 16.30           N  
ANISOU 1708  N   ASN D 261     1091   2802   2301   -778     23    187       N  
ATOM   1709  CA  ASN D 261      27.960  -1.061  21.022  1.00 16.89           C  
ANISOU 1709  CA  ASN D 261     1332   2645   2440   -864     51    277       C  
ATOM   1710  C   ASN D 261      26.461  -0.829  21.076  1.00 16.28           C  
ANISOU 1710  C   ASN D 261     1128   2482   2576   -734     -1    114       C  
ATOM   1711  O   ASN D 261      26.030   0.254  21.467  1.00 18.23           O  
ANISOU 1711  O   ASN D 261     1455   2456   3015   -746    130   -190       O  
ATOM   1712  CB  ASN D 261      28.531  -1.171  22.447  1.00 18.57           C  
ANISOU 1712  CB  ASN D 261     1443   2740   2872   -674   -151    682       C  
ATOM   1713  CG  ASN D 261      28.491  -2.580  23.000  1.00 20.37           C  
ANISOU 1713  CG  ASN D 261     1857   2809   3073   -497    -14    102       C  
ATOM   1714  ND2 ASN D 261      27.403  -2.925  23.689  1.00 19.36           N  
ANISOU 1714  ND2 ASN D 261     1407   2964   2985   -755    269    312       N  
ATOM   1715  OD1 ASN D 261      29.440  -3.337  22.842  1.00 21.70           O  
ANISOU 1715  OD1 ASN D 261     2642   2791   2813   -218    -62   -105       O  
ATOM   1716  N   LYS D 262      25.665  -1.822  20.691  1.00 15.52           N  
ANISOU 1716  N   LYS D 262      876   2421   2599   -600     67     73       N  
ATOM   1717  CA  LYS D 262      24.221  -1.602  20.599  1.00 16.88           C  
ANISOU 1717  CA  LYS D 262      956   2490   2970   -572    163    110       C  
ATOM   1718  C   LYS D 262      23.467  -2.884  20.890  1.00 15.30           C  
ANISOU 1718  C   LYS D 262     1129   2275   2409   -725    327    -46       C  
ATOM   1719  O   LYS D 262      23.720  -3.917  20.253  1.00 16.29           O  
ANISOU 1719  O   LYS D 262     1362   1968   2857   -832    319   -160       O  
ATOM   1720  CB  LYS D 262      23.840  -1.061  19.213  1.00 18.23           C  
ANISOU 1720  CB  LYS D 262     1202   2865   2860   -657    -92    585       C  
ATOM   1721  CG  LYS D 262      22.352  -0.777  19.020  1.00 17.95           C  
ANISOU 1721  CG  LYS D 262     1209   2779   2833   -720    -27    674       C  
ATOM   1722  CD  LYS D 262      22.141  -0.055  17.668  1.00 20.96           C  
ANISOU 1722  CD  LYS D 262     1435   3001   3528   -632    -57    194       C  
ATOM   1723  CE  LYS D 262      20.675   0.095  17.274  1.00 22.52           C  
ANISOU 1723  CE  LYS D 262     1345   3114   4099   -391    551   -366       C  
ATOM   1724  NZ  LYS D 262      19.888   0.958  18.198  1.00 24.47           N1+
ANISOU 1724  NZ  LYS D 262     1678   3322   4297   -502    538   -299       N1+
ATOM   1725  N   ILE D 263      22.530  -2.804  21.841  1.00 15.18           N  
ANISOU 1725  N   ILE D 263     1029   2461   2280   -731    208   -109       N  
ATOM   1726  CA  ILE D 263      21.698  -3.958  22.160  1.00 16.59           C  
ANISOU 1726  CA  ILE D 263     1526   2409   2367  -1090     85     21       C  
ATOM   1727  C   ILE D 263      20.646  -4.171  21.072  1.00 18.03           C  
ANISOU 1727  C   ILE D 263     1429   2558   2862   -803   -265   -196       C  
ATOM   1728  O   ILE D 263      20.066  -3.217  20.527  1.00 16.94           O  
ANISOU 1728  O   ILE D 263     1358   2320   2759   -833   -317   -153       O  
ATOM   1729  CB  ILE D 263      21.060  -3.793  23.554  1.00 15.36           C  
ANISOU 1729  CB  ILE D 263     1678   2085   2074   -581    214    105       C  
ATOM   1730  CG1 ILE D 263      20.522  -5.129  24.065  1.00 16.25           C  
ANISOU 1730  CG1 ILE D 263     1504   2532   2139   -972    388    138       C  
ATOM   1731  CG2 ILE D 263      19.955  -2.694  23.579  1.00 16.04           C  
ANISOU 1731  CG2 ILE D 263     1634   1715   2744   -167    185     29       C  
ATOM   1732  CD1 ILE D 263      19.948  -5.047  25.481  1.00 17.80           C  
ANISOU 1732  CD1 ILE D 263     1428   2933   2403   -984    401    -55       C  
ATOM   1733  N   CYS D 264      20.413  -5.435  20.729  1.00 18.01           N  
ANISOU 1733  N   CYS D 264     1533   2601   2709   -877   -410   -515       N  
ATOM   1734  CA  CYS D 264      19.445  -5.757  19.687  1.00 18.27           C  
ANISOU 1734  CA  CYS D 264     1784   2825   2331   -938   -266   -545       C  
ATOM   1735  C   CYS D 264      18.728  -7.048  20.047  1.00 16.67           C  
ANISOU 1735  C   CYS D 264     1475   2435   2425   -925   -121   -569       C  
ATOM   1736  O   CYS D 264      19.282  -7.929  20.710  1.00 16.58           O  
ANISOU 1736  O   CYS D 264     1261   2393   2643   -913   -107   -181       O  
ATOM   1737  CB  CYS D 264      20.097  -5.882  18.301  1.00 21.81           C  
ANISOU 1737  CB  CYS D 264     1719   3727   2841   -175   -129   -806       C  
ATOM   1738  SG  CYS D 264      21.730  -6.619  18.275  1.00 25.95           S  
ANISOU 1738  SG  CYS D 264     2552   4242   3068   -294   -128   -607       S  
ATOM   1739  N   GLY D 265      17.479  -7.140  19.606  1.00 14.70           N  
ANISOU 1739  N   GLY D 265     1322   2123   2141   -867    -57   -428       N  
ATOM   1740  CA  GLY D 265      16.683  -8.316  19.870  1.00 13.27           C  
ANISOU 1740  CA  GLY D 265     1228   1860   1954   -793   -163   -318       C  
ATOM   1741  C   GLY D 265      16.141  -8.875  18.575  1.00 13.20           C  
ANISOU 1741  C   GLY D 265     1106   2148   1764   -742     72   -499       C  
ATOM   1742  O   GLY D 265      16.323  -8.291  17.506  1.00 14.70           O  
ANISOU 1742  O   GLY D 265     1175   2352   2060   -864     84   -199       O  
ATOM   1743  N   PRO D 266      15.421  -9.992  18.656  1.00 14.10           N  
ANISOU 1743  N   PRO D 266     1181   2330   1845   -727   -212   -224       N  
ATOM   1744  CA  PRO D 266      14.929 -10.654  17.438  1.00 14.49           C  
ANISOU 1744  CA  PRO D 266     1363   2265   1879   -821   -221   -120       C  
ATOM   1745  C   PRO D 266      14.080  -9.732  16.574  1.00 14.93           C  
ANISOU 1745  C   PRO D 266     1351   2235   2084   -587    -32   -350       C  
ATOM   1746  O   PRO D 266      13.122  -9.110  17.043  1.00 14.14           O  
ANISOU 1746  O   PRO D 266     1250   1940   2184   -453   -131   -492       O  
ATOM   1747  CB  PRO D 266      14.110 -11.824  17.990  1.00 15.72           C  
ANISOU 1747  CB  PRO D 266     1399   2253   2319   -820   -179    -99       C  
ATOM   1748  CG  PRO D 266      14.854 -12.177  19.259  1.00 15.45           C  
ANISOU 1748  CG  PRO D 266     1906   1984   1981   -855   -526   -211       C  
ATOM   1749  CD  PRO D 266      15.234 -10.831  19.852  1.00 15.43           C  
ANISOU 1749  CD  PRO D 266     1538   2172   2152   -817   -242    -66       C  
ATOM   1750  N   ALA D 267      14.474  -9.644  15.299  1.00 14.66           N  
ANISOU 1750  N   ALA D 267     1348   2245   1975   -769    -45   -381       N  
ATOM   1751  CA  ALA D 267      13.883  -8.882  14.198  1.00 14.02           C  
ANISOU 1751  CA  ALA D 267      993   2305   2028   -711    -58   -217       C  
ATOM   1752  C   ALA D 267      14.219  -7.401  14.257  1.00 13.41           C  
ANISOU 1752  C   ALA D 267     1140   2374   1581   -629   -272   -272       C  
ATOM   1753  O   ALA D 267      13.676  -6.642  13.446  1.00 15.70           O  
ANISOU 1753  O   ALA D 267     1143   2904   1919   -590   -155   -279       O  
ATOM   1754  CB  ALA D 267      12.361  -9.068  14.095  1.00 15.26           C  
ANISOU 1754  CB  ALA D 267     1276   2282   2242   -850   -318   -229       C  
ATOM   1755  N   ASP D 268      15.102  -6.962  15.170  1.00 13.98           N  
ANISOU 1755  N   ASP D 268     1230   2239   1844   -788   -263   -217       N  
ATOM   1756  CA  ASP D 268      15.662  -5.621  15.057  1.00 15.00           C  
ANISOU 1756  CA  ASP D 268     1445   2661   1592   -971    216   -101       C  
ATOM   1757  C   ASP D 268      16.564  -5.511  13.836  1.00 15.92           C  
ANISOU 1757  C   ASP D 268     1302   2812   1938   -731    225     35       C  
ATOM   1758  O   ASP D 268      17.303  -6.439  13.495  1.00 18.19           O  
ANISOU 1758  O   ASP D 268     1643   2866   2402   -755    -70    -23       O  
ATOM   1759  CB  ASP D 268      16.487  -5.234  16.292  1.00 16.76           C  
ANISOU 1759  CB  ASP D 268     1754   3033   1583   -808   -262   -353       C  
ATOM   1760  CG  ASP D 268      15.638  -4.807  17.463  0.87 19.78           C  
ANISOU 1760  CG  ASP D 268     2182   3201   2132   -509   -314   -495       C  
ATOM   1761  OD1 ASP D 268      14.465  -4.436  17.243  0.91 22.07           O  
ANISOU 1761  OD1 ASP D 268     2410   3302   2674   -504   -230   -631       O  
ATOM   1762  OD2 ASP D 268      16.168  -4.771  18.602  0.95 20.90           O1-
ANISOU 1762  OD2 ASP D 268     2184   3210   2549   -210    -14   -515       O1-
ATOM   1763  N   SER D 269      16.535  -4.346  13.207  1.00 13.96           N  
ANISOU 1763  N   SER D 269     1242   2450   1611   -860    142    113       N  
ATOM   1764  CA  SER D 269      17.507  -4.048  12.170  1.00 14.13           C  
ANISOU 1764  CA  SER D 269     1143   2459   1768   -774    243   -195       C  
ATOM   1765  C   SER D 269      17.959  -2.605  12.298  1.00 15.67           C  
ANISOU 1765  C   SER D 269     1075   2529   2349   -530    208   -216       C  
ATOM   1766  O   SER D 269      17.175  -1.716  12.654  1.00 18.22           O  
ANISOU 1766  O   SER D 269     1452   2634   2835   -718    365   -237       O  
ATOM   1767  CB  SER D 269      16.941  -4.327  10.758  1.00 16.93           C  
ANISOU 1767  CB  SER D 269     1641   2620   2171   -714   -231   -471       C  
ATOM   1768  OG  SER D 269      15.733  -3.624  10.498  1.00 16.90           O  
ANISOU 1768  OG  SER D 269     1478   2868   2077   -751   -234   -348       O  
ATOM   1769  N   PHE D 270      19.228  -2.379  11.990  1.00 14.79           N  
ANISOU 1769  N   PHE D 270      940   2458   2222   -428    222    -46       N  
ATOM   1770  CA  PHE D 270      19.755  -1.030  11.905  1.00 15.41           C  
ANISOU 1770  CA  PHE D 270     1061   2468   2327   -717    220   -305       C  
ATOM   1771  C   PHE D 270      20.942  -1.086  10.967  1.00 15.91           C  
ANISOU 1771  C   PHE D 270     1094   2413   2537   -729    275   -306       C  
ATOM   1772  O   PHE D 270      21.384  -2.159  10.558  1.00 19.06           O  
ANISOU 1772  O   PHE D 270     1439   2652   3150  -1036    240    136       O  
ATOM   1773  CB  PHE D 270      20.146  -0.442  13.283  1.00 16.37           C  
ANISOU 1773  CB  PHE D 270     1241   3018   1960   -461     11   -384       C  
ATOM   1774  CG  PHE D 270      21.293  -1.144  13.956  1.00 18.39           C  
ANISOU 1774  CG  PHE D 270     1340   3221   2427   -524     93   -653       C  
ATOM   1775  CD1 PHE D 270      21.079  -2.287  14.726  1.00 18.36           C  
ANISOU 1775  CD1 PHE D 270     1573   3018   2385   -283   -141   -712       C  
ATOM   1776  CD2 PHE D 270      22.591  -0.666  13.817  1.00 18.20           C  
ANISOU 1776  CD2 PHE D 270     1311   3412   2191   -451     -1   -913       C  
ATOM   1777  CE1 PHE D 270      22.144  -2.931  15.354  1.00 19.82           C  
ANISOU 1777  CE1 PHE D 270     1558   3304   2668   -435   -419   -956       C  
ATOM   1778  CE2 PHE D 270      23.654  -1.311  14.430  1.00 18.74           C  
ANISOU 1778  CE2 PHE D 270     1577   3268   2274   -474     41   -935       C  
ATOM   1779  CZ  PHE D 270      23.432  -2.433  15.202  1.00 21.04           C  
ANISOU 1779  CZ  PHE D 270     1565   3461   2968   -292   -283   -935       C  
ATOM   1780  N   GLY D 271      21.430   0.088  10.591  1.00 15.10           N  
ANISOU 1780  N   GLY D 271      879   2348   2510   -565    226    -60       N  
ATOM   1781  CA  GLY D 271      22.592   0.114   9.730  1.00 15.57           C  
ANISOU 1781  CA  GLY D 271     1114   2274   2529   -727    402    160       C  
ATOM   1782  C   GLY D 271      23.320   1.422   9.907  1.00 16.32           C  
ANISOU 1782  C   GLY D 271     1373   2453   2376   -941    354     73       C  
ATOM   1783  O   GLY D 271      22.819   2.361  10.531  1.00 17.71           O  
ANISOU 1783  O   GLY D 271     1767   2536   2427  -1141    381    172       O  
ATOM   1784  N   PHE D 272      24.513   1.479   9.323  1.00 15.40           N  
ANISOU 1784  N   PHE D 272     1381   2385   2086   -948    283    131       N  
ATOM   1785  CA  PHE D 272      25.344   2.665   9.445  1.00 16.29           C  
ANISOU 1785  CA  PHE D 272     1427   2656   2105  -1052    130   -132       C  
ATOM   1786  C   PHE D 272      26.416   2.612   8.372  1.00 17.57           C  
ANISOU 1786  C   PHE D 272     1385   2783   2507  -1016    203    -29       C  
ATOM   1787  O   PHE D 272      26.601   1.594   7.701  1.00 17.72           O  
ANISOU 1787  O   PHE D 272     1332   2761   2640   -940    260   -176       O  
ATOM   1788  CB  PHE D 272      25.955   2.779  10.855  1.00 16.14           C  
ANISOU 1788  CB  PHE D 272     1530   2735   1867   -797    -11   -100       C  
ATOM   1789  CG  PHE D 272      26.790   1.596  11.264  1.00 16.42           C  
ANISOU 1789  CG  PHE D 272     1380   2845   2014   -752    -53     59       C  
ATOM   1790  CD1 PHE D 272      28.136   1.527  10.945  1.00 18.24           C  
ANISOU 1790  CD1 PHE D 272     1711   2908   2313   -569   -137   -201       C  
ATOM   1791  CD2 PHE D 272      26.214   0.543  11.956  1.00 17.38           C  
ANISOU 1791  CD2 PHE D 272     1825   2550   2229   -659    152     89       C  
ATOM   1792  CE1 PHE D 272      28.906   0.432  11.327  1.00 19.47           C  
ANISOU 1792  CE1 PHE D 272     1820   2875   2705   -626    -29    -39       C  
ATOM   1793  CE2 PHE D 272      26.973  -0.554  12.344  1.00 18.82           C  
ANISOU 1793  CE2 PHE D 272     1672   3071   2408   -331     49   -141       C  
ATOM   1794  CZ  PHE D 272      28.329  -0.609  12.020  1.00 18.73           C  
ANISOU 1794  CZ  PHE D 272     1724   2885   2509   -609    134     14       C  
ATOM   1795  N   GLN D 273      27.115   3.732   8.209  1.00 18.35           N  
ANISOU 1795  N   GLN D 273     1567   2874   2531  -1107    253    177       N  
ATOM   1796  CA  GLN D 273      28.289   3.796   7.352  1.00 18.77           C  
ANISOU 1796  CA  GLN D 273     1833   3064   2236  -1295     67    294       C  
ATOM   1797  C   GLN D 273      29.463   4.303   8.174  1.00 19.36           C  
ANISOU 1797  C   GLN D 273     1730   3128   2499  -1240    255     51       C  
ATOM   1798  O   GLN D 273      29.296   5.139   9.070  1.00 22.08           O  
ANISOU 1798  O   GLN D 273     1999   3602   2789  -1055    247    148       O  
ATOM   1799  CB  GLN D 273      28.046   4.691   6.126  1.00 19.70           C  
ANISOU 1799  CB  GLN D 273     2101   3353   2032  -1503   -135    255       C  
ATOM   1800  CG  GLN D 273      27.035   4.092   5.141  1.00 19.46           C  
ANISOU 1800  CG  GLN D 273     1720   3671   2004  -1265   -222    425       C  
ATOM   1801  CD  GLN D 273      26.760   4.994   3.950  1.00 20.29           C  
ANISOU 1801  CD  GLN D 273     1701   3528   2480  -1127      1    402       C  
ATOM   1802  NE2 GLN D 273      25.718   4.678   3.198  1.00 21.01           N  
ANISOU 1802  NE2 GLN D 273     1612   3674   2696   -975     32    372       N  
ATOM   1803  OE1 GLN D 273      27.495   5.955   3.696  1.00 22.62           O  
ANISOU 1803  OE1 GLN D 273     2007   3592   2997   -938    159    364       O  
ATOM   1804  N   ILE D 274      30.643   3.757   7.897  1.00 18.43           N  
ANISOU 1804  N   ILE D 274     1157   3067   2778   -812    170    -84       N  
ATOM   1805  CA  ILE D 274      31.879   4.214   8.511  1.00 19.51           C  
ANISOU 1805  CA  ILE D 274     1502   3514   2395  -1088    185     75       C  
ATOM   1806  C   ILE D 274      32.884   4.426   7.394  1.00 19.13           C  
ANISOU 1806  C   ILE D 274     1405   3326   2537   -927    406     83       C  
ATOM   1807  O   ILE D 274      32.761   3.870   6.300  1.00 21.98           O  
ANISOU 1807  O   ILE D 274     1943   3336   3074   -940    538   -136       O  
ATOM   1808  CB  ILE D 274      32.434   3.213   9.546  1.00 23.16           C  
ANISOU 1808  CB  ILE D 274     2142   4065   2591  -1476     73    265       C  
ATOM   1809  CG1 ILE D 274      32.571   1.821   8.914  1.00 26.20           C  
ANISOU 1809  CG1 ILE D 274     3003   4223   2728  -1306    -21    518       C  
ATOM   1810  CG2 ILE D 274      31.553   3.178  10.790  1.00 23.45           C  
ANISOU 1810  CG2 ILE D 274     2221   4252   2437  -1634   -166    428       C  
ATOM   1811  CD1 ILE D 274      32.809   0.714   9.910  1.00 28.40           C  
ANISOU 1811  CD1 ILE D 274     3120   4514   3157  -1152    -79    325       C  
ATOM   1812  N   ILE D 275      33.880   5.251   7.674  1.00 20.02           N  
ANISOU 1812  N   ILE D 275     1416   3318   2875   -957    405     85       N  
ATOM   1813  CA  ILE D 275      35.066   5.334   6.830  1.00 19.60           C  
ANISOU 1813  CA  ILE D 275     1404   3353   2691   -874    492    139       C  
ATOM   1814  C   ILE D 275      36.095   4.386   7.431  1.00 20.68           C  
ANISOU 1814  C   ILE D 275     1581   3433   2847   -881    244    -53       C  
ATOM   1815  O   ILE D 275      36.546   4.588   8.560  1.00 21.37           O  
ANISOU 1815  O   ILE D 275     1537   3700   2885   -904     76   -103       O  
ATOM   1816  CB  ILE D 275      35.607   6.764   6.743  1.00 20.22           C  
ANISOU 1816  CB  ILE D 275     1470   3420   2792   -783    185     93       C  
ATOM   1817  CG1 ILE D 275      34.543   7.733   6.202  1.00 20.73           C  
ANISOU 1817  CG1 ILE D 275     1931   3431   2515   -730   -342     32       C  
ATOM   1818  CG2 ILE D 275      36.883   6.783   5.935  1.00 21.08           C  
ANISOU 1818  CG2 ILE D 275     1795   3722   2491   -990    603    -95       C  
ATOM   1819  CD1 ILE D 275      33.877   7.276   4.915  1.00 21.87           C  
ANISOU 1819  CD1 ILE D 275     2417   3596   2298   -630   -702    -75       C  
ATOM   1820  N   ALA D 276      36.446   3.341   6.683  1.00 21.03           N  
ANISOU 1820  N   ALA D 276     1845   3190   2956   -867    133   -225       N  
ATOM   1821  CA  ALA D 276      37.330   2.296   7.191  1.00 20.13           C  
ANISOU 1821  CA  ALA D 276     1900   3133   2617   -926      3   -565       C  
ATOM   1822  C   ALA D 276      38.669   2.870   7.632  1.00 21.67           C  
ANISOU 1822  C   ALA D 276     1796   3510   2927  -1062    199   -172       C  
ATOM   1823  O   ALA D 276      39.354   3.551   6.862  1.00 23.00           O  
ANISOU 1823  O   ALA D 276     1785   3789   3164  -1078    592     96       O  
ATOM   1824  CB  ALA D 276      37.540   1.221   6.117  1.00 20.31           C  
ANISOU 1824  CB  ALA D 276     2262   2878   2577   -953    159  -1132       C  
ATOM   1825  N   GLY D 277      39.036   2.598   8.884  1.00 20.13           N  
ANISOU 1825  N   GLY D 277     1368   3412   2868   -968    165   -330       N  
ATOM   1826  CA  GLY D 277      40.310   3.038   9.414  1.00 19.91           C  
ANISOU 1826  CA  GLY D 277     1188   3604   2773   -753    -29   -247       C  
ATOM   1827  C   GLY D 277      40.410   4.512   9.735  1.00 20.38           C  
ANISOU 1827  C   GLY D 277     1219   3850   2676   -699    159   -445       C  
ATOM   1828  O   GLY D 277      41.511   4.987  10.027  1.00 22.07           O  
ANISOU 1828  O   GLY D 277     1648   3755   2983   -997    299   -409       O  
ATOM   1829  N   GLU D 278      39.304   5.253   9.710  1.00 21.86           N  
ANISOU 1829  N   GLU D 278     1657   3839   2809   -497    135   -347       N  
ATOM   1830  CA  GLU D 278      39.371   6.700   9.897  1.00 23.51           C  
ANISOU 1830  CA  GLU D 278     1732   4038   3162   -386    -68   -311       C  
ATOM   1831  C   GLU D 278      39.873   7.042  11.298  1.00 21.95           C  
ANISOU 1831  C   GLU D 278     1563   4013   2763   -460      5   -159       C  
ATOM   1832  O   GLU D 278      39.265   6.661  12.302  1.00 23.36           O  
ANISOU 1832  O   GLU D 278     1683   4236   2955   -380     15   -397       O  
ATOM   1833  CB  GLU D 278      38.000   7.327   9.655  1.00 25.84           C  
ANISOU 1833  CB  GLU D 278     2165   4331   3322   -113   -381   -157       C  
ATOM   1834  CG  GLU D 278      38.005   8.843   9.631  1.00 28.11           C  
ANISOU 1834  CG  GLU D 278     2301   4671   3707     99   -536    141       C  
ATOM   1835  CD  GLU D 278      36.631   9.420   9.311  1.00 32.73           C  
ANISOU 1835  CD  GLU D 278     3227   4931   4279     30   -618    134       C  
ATOM   1836  OE1 GLU D 278      35.641   8.986   9.942  1.00 34.01           O  
ANISOU 1836  OE1 GLU D 278     3641   4927   4354    -63   -921     24       O  
ATOM   1837  OE2 GLU D 278      36.544  10.296   8.428  1.00 35.02           O1-
ANISOU 1837  OE2 GLU D 278     3732   5218   4356    -89   -550    186       O1-
ATOM   1838  N   GLY D 279      40.986   7.768  11.368  1.00 22.19           N  
ANISOU 1838  N   GLY D 279     1511   3967   2954   -664    -93     72       N  
ATOM   1839  CA  GLY D 279      41.580   8.125  12.638  1.00 22.30           C  
ANISOU 1839  CA  GLY D 279     1896   4096   2481  -1022   -183    457       C  
ATOM   1840  C   GLY D 279      42.207   6.977  13.403  1.00 23.34           C  
ANISOU 1840  C   GLY D 279     2112   4123   2634  -1090   -224    379       C  
ATOM   1841  O   GLY D 279      42.699   7.191  14.521  1.00 23.10           O  
ANISOU 1841  O   GLY D 279     1973   3993   2813  -1235   -179    619       O  
ATOM   1842  N   VAL D 280      42.185   5.762  12.855  1.00 22.28           N  
ANISOU 1842  N   VAL D 280     1958   4058   2449   -930    264     52       N  
ATOM   1843  CA  VAL D 280      42.708   4.596  13.562  1.00 22.76           C  
ANISOU 1843  CA  VAL D 280     1718   4225   2702  -1080    180     30       C  
ATOM   1844  C   VAL D 280      43.630   3.735  12.716  1.00 23.55           C  
ANISOU 1844  C   VAL D 280     1748   4289   2913  -1227    325      5       C  
ATOM   1845  O   VAL D 280      44.402   2.945  13.281  1.00 24.96           O  
ANISOU 1845  O   VAL D 280     1646   4695   3144  -1136     42     19       O  
ATOM   1846  CB  VAL D 280      41.555   3.735  14.133  1.00 20.57           C  
ANISOU 1846  CB  VAL D 280     1573   3931   2311  -1153     60    -58       C  
ATOM   1847  CG1 VAL D 280      40.664   4.555  15.069  1.00 20.15           C  
ANISOU 1847  CG1 VAL D 280     1326   3799   2532   -896    144   -200       C  
ATOM   1848  CG2 VAL D 280      40.726   3.118  13.006  1.00 21.68           C  
ANISOU 1848  CG2 VAL D 280     1760   4006   2473  -1173    -85   -330       C  
ATOM   1849  N   GLY D 281      43.578   3.799  11.385  1.00 23.75           N  
ANISOU 1849  N   GLY D 281     1722   4207   3095  -1167    476   -252       N  
ATOM   1850  CA  GLY D 281      44.521   3.079  10.551  1.00 24.68           C  
ANISOU 1850  CA  GLY D 281     1571   4491   3315   -983    419   -209       C  
ATOM   1851  C   GLY D 281      44.089   1.666  10.196  1.00 24.89           C  
ANISOU 1851  C   GLY D 281     1552   4530   3374   -799    494   -226       C  
ATOM   1852  O   GLY D 281      43.015   1.173  10.569  1.00 24.42           O  
ANISOU 1852  O   GLY D 281     1401   4474   3402   -649    510     71       O  
ATOM   1853  N   ALA D 282      44.971   1.001   9.455  1.00 25.46           N  
ANISOU 1853  N   ALA D 282     1913   4581   3181   -768    382   -409       N  
ATOM   1854  CA  ALA D 282      44.724  -0.346   8.969  1.00 25.82           C  
ANISOU 1854  CA  ALA D 282     1825   4591   3393   -924    563   -238       C  
ATOM   1855  C   ALA D 282      44.838  -1.358  10.106  1.00 25.64           C  
ANISOU 1855  C   ALA D 282     2005   4362   3373   -697    224   -264       C  
ATOM   1856  O   ALA D 282      45.372  -1.073  11.181  1.00 25.37           O  
ANISOU 1856  O   ALA D 282     1989   4016   3636   -639    325   -326       O  
ATOM   1857  CB  ALA D 282      45.711  -0.708   7.858  1.00 27.41           C  
ANISOU 1857  CB  ALA D 282     1899   4997   3521  -1045    402   -244       C  
ATOM   1858  N   GLY D 283      44.344  -2.555   9.848  1.00 25.28           N  
ANISOU 1858  N   GLY D 283     1728   4443   3435   -564     94    -70       N  
ATOM   1859  CA  GLY D 283      44.422  -3.630  10.820  1.00 26.16           C  
ANISOU 1859  CA  GLY D 283     1912   4362   3666   -702    166   -155       C  
ATOM   1860  C   GLY D 283      43.225  -4.548  10.710  1.00 24.22           C  
ANISOU 1860  C   GLY D 283     1764   4059   3378   -508    232   -384       C  
ATOM   1861  O   GLY D 283      42.267  -4.287   9.985  1.00 23.72           O  
ANISOU 1861  O   GLY D 283     1700   4104   3210   -315    253   -502       O  
ATOM   1862  N   ALA D 284      43.310  -5.658  11.440  1.00 23.53           N  
ANISOU 1862  N   ALA D 284     1486   4004   3450   -485    257   -296       N  
ATOM   1863  CA  ALA D 284      42.198  -6.600  11.559  1.00 23.18           C  
ANISOU 1863  CA  ALA D 284     1542   3643   3625   -453    434   -268       C  
ATOM   1864  C   ALA D 284      41.330  -6.147  12.725  1.00 24.02           C  
ANISOU 1864  C   ALA D 284     1857   3798   3471   -402    241   -350       C  
ATOM   1865  O   ALA D 284      41.607  -6.473  13.882  1.00 24.84           O  
ANISOU 1865  O   ALA D 284     2134   3767   3540      9      3   -299       O  
ATOM   1866  CB  ALA D 284      42.707  -8.021  11.765  1.00 23.20           C  
ANISOU 1866  CB  ALA D 284     1361   3521   3931   -368    447   -221       C  
ATOM   1867  N   TRP D 285      40.274  -5.397  12.416  1.00 22.86           N  
ANISOU 1867  N   TRP D 285     1644   3711   3331   -492    240   -469       N  
ATOM   1868  CA  TRP D 285      39.397  -4.800  13.421  1.00 23.44           C  
ANISOU 1868  CA  TRP D 285     1800   3811   3297   -786    135   -401       C  
ATOM   1869  C   TRP D 285      38.273  -5.779  13.750  1.00 22.09           C  
ANISOU 1869  C   TRP D 285     1625   3668   3101   -998    440   -367       C  
ATOM   1870  O   TRP D 285      37.431  -6.077  12.892  1.00 23.27           O  
ANISOU 1870  O   TRP D 285     1722   3977   3141   -997    450   -289       O  
ATOM   1871  CB  TRP D 285      38.851  -3.475  12.900  1.00 22.86           C  
ANISOU 1871  CB  TRP D 285     1537   3822   3328   -852   -115   -403       C  
ATOM   1872  CG  TRP D 285      39.925  -2.445  12.750  1.00 21.65           C  
ANISOU 1872  CG  TRP D 285     1360   3683   3183   -808    152   -460       C  
ATOM   1873  CD1 TRP D 285      40.480  -1.997  11.588  1.00 21.62           C  
ANISOU 1873  CD1 TRP D 285     1227   3596   3390   -664    244   -541       C  
ATOM   1874  CD2 TRP D 285      40.550  -1.706  13.803  1.00 20.98           C  
ANISOU 1874  CD2 TRP D 285     1226   3276   3471   -614     25   -727       C  
ATOM   1875  CE2 TRP D 285      41.502  -0.850  13.206  1.00 21.67           C  
ANISOU 1875  CE2 TRP D 285     1328   3400   3507   -750    149   -736       C  
ATOM   1876  CE3 TRP D 285      40.417  -1.702  15.193  1.00 20.92           C  
ANISOU 1876  CE3 TRP D 285     1061   3365   3523   -335    -21   -570       C  
ATOM   1877  NE1 TRP D 285      41.434  -1.047  11.853  1.00 20.84           N  
ANISOU 1877  NE1 TRP D 285     1190   3307   3422   -566    338   -632       N  
ATOM   1878  CZ2 TRP D 285      42.299   0.024  13.953  1.00 22.49           C  
ANISOU 1878  CZ2 TRP D 285     1468   3368   3711   -853     96   -726       C  
ATOM   1879  CZ3 TRP D 285      41.209  -0.840  15.931  1.00 22.78           C  
ANISOU 1879  CZ3 TRP D 285     1367   3443   3845   -690    -35   -484       C  
ATOM   1880  CH2 TRP D 285      42.141   0.004  15.313  1.00 22.51           C  
ANISOU 1880  CH2 TRP D 285     1337   3328   3888   -712     18   -657       C  
ATOM   1881  N   MET D 286      38.233  -6.266  14.961  1.00 20.76           N  
ANISOU 1881  N   MET D 286     1586   3544   2760   -801    337   -718       N  
ATOM   1882  CA  MET D 286      37.191  -7.199  15.295  1.00 22.46           C  
ANISOU 1882  CA  MET D 286     1818   3627   3089   -797    347   -255       C  
ATOM   1883  C   MET D 286      35.839  -6.574  15.455  1.00 22.22           C  
ANISOU 1883  C   MET D 286     1838   3435   3170   -799    227   -486       C  
ATOM   1884  O   MET D 286      35.707  -5.464  15.792  1.00 22.23           O  
ANISOU 1884  O   MET D 286     2184   3480   2786  -1075    359   -229       O  
ATOM   1885  CB  MET D 286      37.426  -7.872  16.641  1.00 27.24           C  
ANISOU 1885  CB  MET D 286     2382   4343   3625   -483    -74     46       C  
ATOM   1886  CG  MET D 286      38.843  -8.140  17.018  1.00 34.41           C  
ANISOU 1886  CG  MET D 286     3916   5045   4114   -544   -559    299       C  
ATOM   1887  SD  MET D 286      38.929  -8.752  18.715  1.00 39.24           S  
ANISOU 1887  SD  MET D 286     4924   5446   4541   -301   -901    169       S  
ATOM   1888  CE  MET D 286      40.404  -9.696  18.607  1.00 41.20           C  
ANISOU 1888  CE  MET D 286     5073   5662   4920   -392   -902    295       C  
ATOM   1889  N   TYR D 287      34.842  -7.362  15.102  1.00 19.47           N  
ANISOU 1889  N   TYR D 287     1530   3079   2787   -673     57   -820       N  
ATOM   1890  CA  TYR D 287      33.476  -7.091  15.513  1.00 18.50           C  
ANISOU 1890  CA  TYR D 287     1276   2948   2805   -617    127   -575       C  
ATOM   1891  C   TYR D 287      32.972  -8.357  16.183  1.00 17.75           C  
ANISOU 1891  C   TYR D 287     1342   2643   2757   -522    133   -430       C  
ATOM   1892  O   TYR D 287      33.437  -9.461  15.873  1.00 19.21           O  
ANISOU 1892  O   TYR D 287     1661   2625   3012   -382    190   -645       O  
ATOM   1893  CB  TYR D 287      32.569  -6.686  14.328  1.00 18.97           C  
ANISOU 1893  CB  TYR D 287     1678   2809   2723   -660    -73   -588       C  
ATOM   1894  CG  TYR D 287      32.189  -7.832  13.411  1.00 17.82           C  
ANISOU 1894  CG  TYR D 287     1501   2729   2540   -667    226   -544       C  
ATOM   1895  CD1 TYR D 287      32.987  -8.175  12.331  1.00 20.16           C  
ANISOU 1895  CD1 TYR D 287     1615   3168   2877   -524    184   -736       C  
ATOM   1896  CD2 TYR D 287      31.034  -8.569  13.628  1.00 17.53           C  
ANISOU 1896  CD2 TYR D 287     1195   2994   2474   -525     54   -449       C  
ATOM   1897  CE1 TYR D 287      32.648  -9.219  11.490  1.00 21.16           C  
ANISOU 1897  CE1 TYR D 287     1385   3461   3192   -601     -9   -748       C  
ATOM   1898  CE2 TYR D 287      30.687  -9.615  12.793  1.00 19.80           C  
ANISOU 1898  CE2 TYR D 287     1592   3381   2549   -512     16   -489       C  
ATOM   1899  CZ  TYR D 287      31.502  -9.945  11.733  1.00 20.65           C  
ANISOU 1899  CZ  TYR D 287     1299   3546   3000   -539     55   -635       C  
ATOM   1900  OH  TYR D 287      31.155 -10.981  10.895  1.00 21.10           O  
ANISOU 1900  OH  TYR D 287     1321   3602   3094   -664    -73   -555       O  
ATOM   1901  N   HIS D 288      32.044  -8.206  17.120  1.00 17.61           N  
ANISOU 1901  N   HIS D 288     1131   2512   3050   -445   -202   -435       N  
ATOM   1902  CA  HIS D 288      31.572  -9.384  17.826  1.00 16.83           C  
ANISOU 1902  CA  HIS D 288      930   2413   3054   -272     72   -701       C  
ATOM   1903  C   HIS D 288      30.336  -9.000  18.618  1.00 15.92           C  
ANISOU 1903  C   HIS D 288     1262   2233   2553   -558    293   -546       C  
ATOM   1904  O   HIS D 288      30.084  -7.818  18.883  1.00 17.77           O  
ANISOU 1904  O   HIS D 288     1563   2355   2834   -518    619   -320       O  
ATOM   1905  CB  HIS D 288      32.653  -9.995  18.754  1.00 17.09           C  
ANISOU 1905  CB  HIS D 288      976   2522   2997   -130    -96   -987       C  
ATOM   1906  CG  HIS D 288      33.258  -9.041  19.748  1.00 17.47           C  
ANISOU 1906  CG  HIS D 288      988   2834   2816   -399    274   -665       C  
ATOM   1907  CD2 HIS D 288      34.355  -8.246  19.685  1.00 20.79           C  
ANISOU 1907  CD2 HIS D 288     1523   3091   3286   -556    259   -611       C  
ATOM   1908  ND1 HIS D 288      32.768  -8.910  21.032  1.00 18.88           N  
ANISOU 1908  ND1 HIS D 288     1237   3292   2647   -500    217   -577       N  
ATOM   1909  CE1 HIS D 288      33.505  -8.042  21.701  1.00 19.36           C  
ANISOU 1909  CE1 HIS D 288     1650   3143   2561   -850    164   -445       C  
ATOM   1910  NE2 HIS D 288      34.482  -7.630  20.910  1.00 19.77           N  
ANISOU 1910  NE2 HIS D 288     1368   3094   3049   -738      7   -544       N  
ATOM   1911  N   CYS D 289      29.556 -10.010  18.981  1.00 14.55           N  
ANISOU 1911  N   CYS D 289     1088   2116   2323   -644     71   -598       N  
ATOM   1912  CA  CYS D 289      28.611  -9.810  20.060  1.00 17.74           C  
ANISOU 1912  CA  CYS D 289     1495   2646   2598   -733   -112   -609       C  
ATOM   1913  C   CYS D 289      29.397  -9.623  21.355  1.00 18.19           C  
ANISOU 1913  C   CYS D 289     2042   2582   2285   -749   -229   -619       C  
ATOM   1914  O   CYS D 289      30.383 -10.321  21.598  1.00 19.51           O  
ANISOU 1914  O   CYS D 289     1954   2625   2836   -570    -79   -669       O  
ATOM   1915  CB  CYS D 289      27.681 -11.004  20.168  1.00 17.22           C  
ANISOU 1915  CB  CYS D 289     1156   2650   2737   -824    130   -214       C  
ATOM   1916  SG  CYS D 289      26.471 -10.787  21.494  1.00 17.66           S  
ANISOU 1916  SG  CYS D 289     1059   2851   2799   -734   -165    -99       S  
ATOM   1917  N   HIS D 290      28.968  -8.680  22.191  1.00 16.60           N  
ANISOU 1917  N   HIS D 290     1787   2324   2195   -957     41   -447       N  
ATOM   1918  CA  HIS D 290      29.683  -8.431  23.433  1.00 15.90           C  
ANISOU 1918  CA  HIS D 290     1733   2008   2300   -903   -122   -662       C  
ATOM   1919  C   HIS D 290      29.091  -9.168  24.635  1.00 16.45           C  
ANISOU 1919  C   HIS D 290     1619   2266   2366   -846   -203   -341       C  
ATOM   1920  O   HIS D 290      29.641  -9.064  25.733  1.00 17.25           O  
ANISOU 1920  O   HIS D 290     1650   2706   2199   -777   -118   -213       O  
ATOM   1921  CB  HIS D 290      29.757  -6.923  23.704  1.00 17.08           C  
ANISOU 1921  CB  HIS D 290     1730   2094   2667   -681   -356   -866       C  
ATOM   1922  CG  HIS D 290      31.075  -6.483  24.268  1.00 17.64           C  
ANISOU 1922  CG  HIS D 290     1408   2345   2949   -744   -212   -691       C  
ATOM   1923  CD2 HIS D 290      32.007  -5.616  23.797  1.00 17.81           C  
ANISOU 1923  CD2 HIS D 290     1332   2455   2980   -839   -181   -440       C  
ATOM   1924  ND1 HIS D 290      31.557  -6.952  25.470  1.00 18.42           N  
ANISOU 1924  ND1 HIS D 290     1381   2433   3184   -803   -265   -472       N  
ATOM   1925  CE1 HIS D 290      32.731  -6.395  25.720  1.00 17.35           C  
ANISOU 1925  CE1 HIS D 290     1278   2406   2908   -904     89   -178       C  
ATOM   1926  NE2 HIS D 290      33.026  -5.579  24.723  1.00 19.90           N  
ANISOU 1926  NE2 HIS D 290     1437   2677   3445   -963     35   -289       N  
ATOM   1927  N   VAL D 291      27.979  -9.890  24.472  1.00 15.71           N  
ANISOU 1927  N   VAL D 291     1739   1859   2369   -701   -283   -233       N  
ATOM   1928  CA  VAL D 291      27.576 -10.853  25.497  1.00 14.31           C  
ANISOU 1928  CA  VAL D 291     1365   1999   2074   -640   -440    107       C  
ATOM   1929  C   VAL D 291      28.707 -11.858  25.657  1.00 16.13           C  
ANISOU 1929  C   VAL D 291     1720   1979   2428   -444   -437   -452       C  
ATOM   1930  O   VAL D 291      29.097 -12.529  24.694  1.00 17.65           O  
ANISOU 1930  O   VAL D 291     2048   1922   2736   -467   -217   -529       O  
ATOM   1931  CB  VAL D 291      26.258 -11.542  25.112  1.00 14.24           C  
ANISOU 1931  CB  VAL D 291     1419   1742   2247   -675   -412    -62       C  
ATOM   1932  CG1 VAL D 291      25.895 -12.645  26.131  1.00 15.73           C  
ANISOU 1932  CG1 VAL D 291     1482   2163   2331   -915    107   -231       C  
ATOM   1933  CG2 VAL D 291      25.141 -10.513  24.970  1.00 15.14           C  
ANISOU 1933  CG2 VAL D 291     1450   1996   2305   -357   -657   -366       C  
ATOM   1934  N   GLN D 292      29.252 -11.963  26.876  1.00 15.99           N  
ANISOU 1934  N   GLN D 292     1494   2007   2573   -291   -445   -390       N  
ATOM   1935  CA  GLN D 292      30.562 -12.598  27.016  1.00 17.37           C  
ANISOU 1935  CA  GLN D 292     1420   2385   2794   -269   -621   -467       C  
ATOM   1936  C   GLN D 292      30.553 -14.056  26.560  1.00 18.75           C  
ANISOU 1936  C   GLN D 292     1557   2539   3027   -166   -508   -459       C  
ATOM   1937  O   GLN D 292      31.486 -14.493  25.880  1.00 20.86           O  
ANISOU 1937  O   GLN D 292     1986   2918   3021   -340   -221   -615       O  
ATOM   1938  CB  GLN D 292      31.081 -12.476  28.446  1.00 17.69           C  
ANISOU 1938  CB  GLN D 292     1593   2443   2688   -447   -246   -519       C  
ATOM   1939  CG  GLN D 292      31.428 -11.043  28.838  1.00 18.54           C  
ANISOU 1939  CG  GLN D 292     1539   2510   2996   -469    -29   -444       C  
ATOM   1940  CD  GLN D 292      32.520 -10.408  27.968  1.00 20.29           C  
ANISOU 1940  CD  GLN D 292     1771   2849   3092   -346   -220   -436       C  
ATOM   1941  NE2 GLN D 292      33.599 -11.162  27.704  1.00 21.03           N  
ANISOU 1941  NE2 GLN D 292     1637   3112   3241   -399   -254   -600       N  
ATOM   1942  OE1 GLN D 292      32.392  -9.251  27.536  1.00 19.09           O  
ANISOU 1942  OE1 GLN D 292     1426   3076   2750   -375   -142   -130       O  
ATOM   1943  N   SER D 293      29.517 -14.829  26.905  1.00 19.35           N  
ANISOU 1943  N   SER D 293     1900   2350   3103   -434   -449   -450       N  
ATOM   1944  CA  SER D 293      29.529 -16.229  26.477  1.00 20.99           C  
ANISOU 1944  CA  SER D 293     2203   2808   2963   -635   -382   -169       C  
ATOM   1945  C   SER D 293      29.358 -16.349  24.966  1.00 21.56           C  
ANISOU 1945  C   SER D 293     2297   2659   3236   -407   -290   -473       C  
ATOM   1946  O   SER D 293      29.844 -17.316  24.360  1.00 23.66           O  
ANISOU 1946  O   SER D 293     2645   2852   3494    -57   -678   -291       O  
ATOM   1947  CB  SER D 293      28.445 -17.031  27.202  1.00 23.40           C  
ANISOU 1947  CB  SER D 293     2284   3323   3283   -728   -445    199       C  
ATOM   1948  OG  SER D 293      27.151 -16.639  26.812  1.00 28.27           O  
ANISOU 1948  OG  SER D 293     3204   4047   3491  -1028   -633    453       O  
ATOM   1949  N   HIS D 294      28.686 -15.377  24.342  1.00 19.46           N  
ANISOU 1949  N   HIS D 294     1557   2778   3060   -274   -189   -496       N  
ATOM   1950  CA  HIS D 294      28.484 -15.417  22.898  1.00 18.63           C  
ANISOU 1950  CA  HIS D 294     1386   2535   3156   -408   -121   -804       C  
ATOM   1951  C   HIS D 294      29.785 -15.163  22.154  1.00 18.35           C  
ANISOU 1951  C   HIS D 294     1243   2761   2969   -423   -359   -895       C  
ATOM   1952  O   HIS D 294      30.106 -15.870  21.192  1.00 20.88           O  
ANISOU 1952  O   HIS D 294     1422   3251   3259   -502    -71   -760       O  
ATOM   1953  CB  HIS D 294      27.441 -14.387  22.473  1.00 19.49           C  
ANISOU 1953  CB  HIS D 294     1474   2717   3214   -441     64   -633       C  
ATOM   1954  CG  HIS D 294      26.071 -14.647  23.011  1.00 18.10           C  
ANISOU 1954  CG  HIS D 294     1217   2614   3048   -751    -49   -495       C  
ATOM   1955  CD2 HIS D 294      25.625 -15.536  23.930  1.00 18.82           C  
ANISOU 1955  CD2 HIS D 294     1287   2649   3214   -719   -202   -580       C  
ATOM   1956  ND1 HIS D 294      24.970 -13.923  22.612  1.00 16.82           N  
ANISOU 1956  ND1 HIS D 294     1104   2606   2680   -811     25   -105       N  
ATOM   1957  CE1 HIS D 294      23.904 -14.354  23.260  1.00 18.45           C  
ANISOU 1957  CE1 HIS D 294     1193   2816   3001   -830   -135   -250       C  
ATOM   1958  NE2 HIS D 294      24.274 -15.329  24.071  1.00 19.67           N  
ANISOU 1958  NE2 HIS D 294     1312   2810   3354   -648   -220   -490       N  
ATOM   1959  N   SER D 295      30.531 -14.137  22.560  1.00 19.01           N  
ANISOU 1959  N   SER D 295     1107   3021   3095   -435   -567   -297       N  
ATOM   1960  CA  SER D 295      31.834 -13.924  21.944  1.00 19.90           C  
ANISOU 1960  CA  SER D 295     1057   2943   3560   -490   -104   -318       C  
ATOM   1961  C   SER D 295      32.768 -15.103  22.221  1.00 22.63           C  
ANISOU 1961  C   SER D 295     1367   3237   3996   -346   -148   -622       C  
ATOM   1962  O   SER D 295      33.508 -15.534  21.327  1.00 24.95           O  
ANISOU 1962  O   SER D 295     1327   3811   4339   -447    -58   -264       O  
ATOM   1963  CB  SER D 295      32.442 -12.606  22.429  1.00 21.24           C  
ANISOU 1963  CB  SER D 295     1186   3247   3639   -717   -237   -196       C  
ATOM   1964  OG  SER D 295      32.782 -12.647  23.804  1.00 23.55           O  
ANISOU 1964  OG  SER D 295     1548   3371   4029   -820     25   -122       O  
ATOM   1965  N   ASP D 296      32.722 -15.664  23.441  1.00 22.38           N  
ANISOU 1965  N   ASP D 296     1880   2812   3811   -242   -471   -931       N  
ATOM   1966  CA  ASP D 296      33.567 -16.819  23.758  1.00 24.19           C  
ANISOU 1966  CA  ASP D 296     2219   3011   3962   -356   -525  -1000       C  
ATOM   1967  C   ASP D 296      33.204 -18.032  22.907  1.00 24.03           C  
ANISOU 1967  C   ASP D 296     2364   3045   3723   -413   -396  -1010       C  
ATOM   1968  O   ASP D 296      34.089 -18.789  22.497  1.00 24.54           O  
ANISOU 1968  O   ASP D 296     2337   3201   3786   -244   -457   -993       O  
ATOM   1969  CB  ASP D 296      33.487 -17.178  25.244  1.00 25.50           C  
ANISOU 1969  CB  ASP D 296     1953   3120   4616   -123   -819  -1069       C  
ATOM   1970  CG  ASP D 296      34.068 -16.098  26.148  1.00 26.81           C  
ANISOU 1970  CG  ASP D 296     1824   3285   5077   -217   -749   -799       C  
ATOM   1971  OD1 ASP D 296      34.971 -15.363  25.696  1.00 27.65           O  
ANISOU 1971  OD1 ASP D 296     1879   3410   5219   -238   -864   -995       O  
ATOM   1972  OD2 ASP D 296      33.645 -16.004  27.319  1.00 26.24           O1-
ANISOU 1972  OD2 ASP D 296     1650   2955   5365    -44   -626   -785       O1-
ATOM   1973  N   MET D 297      31.912 -18.260  22.651  1.00 22.99           N  
ANISOU 1973  N   MET D 297     2037   3244   3457   -185   -331  -1140       N  
ATOM   1974  CA  MET D 297      31.542 -19.373  21.775  1.00 26.21           C  
ANISOU 1974  CA  MET D 297     2933   3425   3603   -172   -178  -1371       C  
ATOM   1975  C   MET D 297      31.621 -19.070  20.290  1.00 26.28           C  
ANISOU 1975  C   MET D 297     2945   3545   3496   -172   -161  -1361       C  
ATOM   1976  O   MET D 297      31.370 -19.976  19.488  1.00 28.58           O  
ANISOU 1976  O   MET D 297     3240   4175   3442   -332   -264  -1426       O  
ATOM   1977  CB  MET D 297      30.158 -19.936  22.109  1.00 31.60           C  
ANISOU 1977  CB  MET D 297     3301   4218   4485   -233    129  -1246       C  
ATOM   1978  CG  MET D 297      30.109 -20.760  23.388  1.00 42.34           C  
ANISOU 1978  CG  MET D 297     4417   5800   5870   -273   -135  -1017       C  
ATOM   1979  SD  MET D 297      28.693 -20.637  24.480  1.00 52.88           S  
ANISOU 1979  SD  MET D 297     5700   6828   7565   -473   -398   -628       S  
ATOM   1980  CE  MET D 297      29.492 -19.918  25.907  1.00 53.52           C  
ANISOU 1980  CE  MET D 297     6100   6749   7486   -346   -610   -821       C  
ATOM   1981  N   GLY D 298      31.984 -17.862  19.891  1.00 25.03           N  
ANISOU 1981  N   GLY D 298     2866   3383   3260   -170    -84   -805       N  
ATOM   1982  CA  GLY D 298      32.360 -17.682  18.508  1.00 24.83           C  
ANISOU 1982  CA  GLY D 298     2570   3281   3584   -220     -0   -727       C  
ATOM   1983  C   GLY D 298      31.543 -16.745  17.642  1.00 23.03           C  
ANISOU 1983  C   GLY D 298     1980   3247   3523   -518    -92   -403       C  
ATOM   1984  O   GLY D 298      31.718 -16.769  16.422  1.00 22.78           O  
ANISOU 1984  O   GLY D 298     1799   3108   3749   -503    -84   -718       O  
ATOM   1985  N   MET D 299      30.670 -15.908  18.214  1.00 20.13           N  
ANISOU 1985  N   MET D 299     1839   2888   2919   -582     87   -631       N  
ATOM   1986  CA  MET D 299      30.062 -14.850  17.396  1.00 20.52           C  
ANISOU 1986  CA  MET D 299     1782   2974   3038   -512   -273   -584       C  
ATOM   1987  C   MET D 299      31.020 -13.678  17.302  1.00 19.18           C  
ANISOU 1987  C   MET D 299     1469   3023   2794   -409      1   -379       C  
ATOM   1988  O   MET D 299      30.856 -12.634  17.931  1.00 19.02           O  
ANISOU 1988  O   MET D 299     1495   2764   2966   -421    -32   -762       O  
ATOM   1989  CB  MET D 299      28.686 -14.413  17.878  1.00 22.91           C  
ANISOU 1989  CB  MET D 299     1985   3462   3259   -745     25   -317       C  
ATOM   1990  CG  MET D 299      27.777 -15.478  18.420  1.00 21.72           C  
ANISOU 1990  CG  MET D 299     1546   3515   3191   -714    -31   -126       C  
ATOM   1991  SD  MET D 299      26.199 -14.797  19.014  1.00 22.75           S  
ANISOU 1991  SD  MET D 299     1597   3889   3156   -478   -254    -35       S  
ATOM   1992  CE  MET D 299      25.588 -13.868  17.601  1.00 21.93           C  
ANISOU 1992  CE  MET D 299     1030   3780   3522     32    -33   -447       C  
ATOM   1993  N   VAL D 300      32.039 -13.876  16.473  1.00 18.93           N  
ANISOU 1993  N   VAL D 300     1139   3356   2698   -220     45   -448       N  
ATOM   1994  CA  VAL D 300      33.121 -12.929  16.279  1.00 20.55           C  
ANISOU 1994  CA  VAL D 300     1519   3501   2789   -207     36   -438       C  
ATOM   1995  C   VAL D 300      33.473 -12.924  14.799  1.00 20.15           C  
ANISOU 1995  C   VAL D 300     1307   3501   2847    -14     48   -470       C  
ATOM   1996  O   VAL D 300      33.339 -13.941  14.112  1.00 20.98           O  
ANISOU 1996  O   VAL D 300     2180   3142   2650   -119    -36   -700       O  
ATOM   1997  CB  VAL D 300      34.335 -13.329  17.132  1.00 22.80           C  
ANISOU 1997  CB  VAL D 300     1713   3898   3051     53   -134   -524       C  
ATOM   1998  CG1 VAL D 300      33.921 -13.552  18.579  1.00 23.01           C  
ANISOU 1998  CG1 VAL D 300     1959   4187   2596    -93   -338   -563       C  
ATOM   1999  CG2 VAL D 300      34.992 -14.584  16.581  1.00 26.81           C  
ANISOU 1999  CG2 VAL D 300     1926   4431   3829     78   -278   -348       C  
ATOM   2000  N   GLY D 301      33.920 -11.771  14.300  1.00 19.88           N  
ANISOU 2000  N   GLY D 301     1651   3017   2886   -343    430   -269       N  
ATOM   2001  CA  GLY D 301      34.406 -11.680  12.936  1.00 21.47           C  
ANISOU 2001  CA  GLY D 301     1736   3286   3135   -395    325   -386       C  
ATOM   2002  C   GLY D 301      35.431 -10.572  12.819  1.00 21.57           C  
ANISOU 2002  C   GLY D 301     1639   3361   3196   -353    502   -237       C  
ATOM   2003  O   GLY D 301      35.707  -9.863  13.788  1.00 23.19           O  
ANISOU 2003  O   GLY D 301     2039   3592   3180   -321    500   -223       O  
ATOM   2004  N   LEU D 302      36.006 -10.424  11.626  1.00 21.35           N  
ANISOU 2004  N   LEU D 302     1863   3283   2965   -448    412   -105       N  
ATOM   2005  CA  LEU D 302      37.019  -9.399  11.391  1.00 21.49           C  
ANISOU 2005  CA  LEU D 302     1725   3410   3031   -397    457   -378       C  
ATOM   2006  C   LEU D 302      36.619  -8.467  10.257  1.00 21.85           C  
ANISOU 2006  C   LEU D 302     1817   3703   2783   -366    333   -512       C  
ATOM   2007  O   LEU D 302      36.232  -8.917   9.176  1.00 23.44           O  
ANISOU 2007  O   LEU D 302     2216   4011   2679   -650    187   -375       O  
ATOM   2008  CB  LEU D 302      38.387 -10.006  11.078  1.00 22.59           C  
ANISOU 2008  CB  LEU D 302     1630   3510   3441    -59    522   -812       C  
ATOM   2009  CG  LEU D 302      38.944 -10.946  12.141  1.00 24.73           C  
ANISOU 2009  CG  LEU D 302     1788   3753   3856     35    518   -725       C  
ATOM   2010  CD1 LEU D 302      40.128 -11.706  11.582  1.00 26.84           C  
ANISOU 2010  CD1 LEU D 302     1845   4032   4321     74    682   -671       C  
ATOM   2011  CD2 LEU D 302      39.313 -10.141  13.398  1.00 25.00           C  
ANISOU 2011  CD2 LEU D 302     1851   3886   3762     32    742   -677       C  
ATOM   2012  N   PHE D 303      36.766  -7.173  10.510  1.00 20.65           N  
ANISOU 2012  N   PHE D 303     1748   3321   2775   -440    631   -110       N  
ATOM   2013  CA  PHE D 303      36.722  -6.122   9.496  1.00 23.36           C  
ANISOU 2013  CA  PHE D 303     1843   3854   3178   -412    470   -151       C  
ATOM   2014  C   PHE D 303      38.174  -5.883   9.079  1.00 22.83           C  
ANISOU 2014  C   PHE D 303     1994   3779   2900   -519    578   -285       C  
ATOM   2015  O   PHE D 303      38.936  -5.222   9.787  1.00 21.98           O  
ANISOU 2015  O   PHE D 303     2111   3802   2439   -673    612   -364       O  
ATOM   2016  CB  PHE D 303      36.050  -4.888  10.094  1.00 25.46           C  
ANISOU 2016  CB  PHE D 303     2404   3731   3538   -441    393    -27       C  
ATOM   2017  CG  PHE D 303      35.845  -3.762   9.139  1.00 26.93           C  
ANISOU 2017  CG  PHE D 303     2378   4116   3739   -445    160     71       C  
ATOM   2018  CD1 PHE D 303      35.514  -3.997   7.815  1.00 27.78           C  
ANISOU 2018  CD1 PHE D 303     2564   4233   3756   -404     53     94       C  
ATOM   2019  CD2 PHE D 303      35.957  -2.448   9.581  1.00 26.11           C  
ANISOU 2019  CD2 PHE D 303     2228   4039   3653   -329    188    -81       C  
ATOM   2020  CE1 PHE D 303      35.318  -2.939   6.936  1.00 28.42           C  
ANISOU 2020  CE1 PHE D 303     2472   4238   4088   -383      7     71       C  
ATOM   2021  CE2 PHE D 303      35.767  -1.388   8.711  1.00 27.13           C  
ANISOU 2021  CE2 PHE D 303     2471   3861   3977   -512    158    161       C  
ATOM   2022  CZ  PHE D 303      35.442  -1.633   7.384  1.00 27.94           C  
ANISOU 2022  CZ  PHE D 303     2450   4181   3986   -466    -67    174       C  
ATOM   2023  N   LEU D 304      38.572  -6.459   7.946  1.00 21.62           N  
ANISOU 2023  N   LEU D 304     1440   3727   3046   -310    950   -186       N  
ATOM   2024  CA  LEU D 304      39.977  -6.494   7.534  1.00 24.16           C  
ANISOU 2024  CA  LEU D 304     1917   3777   3484   -415    836   -492       C  
ATOM   2025  C   LEU D 304      40.261  -5.243   6.711  1.00 24.20           C  
ANISOU 2025  C   LEU D 304     2196   3904   3095   -841    722   -162       C  
ATOM   2026  O   LEU D 304      39.929  -5.182   5.528  1.00 25.60           O  
ANISOU 2026  O   LEU D 304     2898   3786   3044   -897    284   -167       O  
ATOM   2027  CB  LEU D 304      40.279  -7.769   6.748  1.00 26.74           C  
ANISOU 2027  CB  LEU D 304     2102   3898   4161   -318    613   -643       C  
ATOM   2028  CG  LEU D 304      40.181  -9.109   7.500  1.00 27.22           C  
ANISOU 2028  CG  LEU D 304     1819   4163   4358   -225    730   -705       C  
ATOM   2029  CD1 LEU D 304      40.355 -10.324   6.579  1.00 27.92           C  
ANISOU 2029  CD1 LEU D 304     1850   4179   4579   -177    910   -772       C  
ATOM   2030  CD2 LEU D 304      41.171  -9.149   8.651  1.00 28.71           C  
ANISOU 2030  CD2 LEU D 304     2052   4672   4184   -447    536   -281       C  
ATOM   2031  N   VAL D 305      40.892  -4.246   7.328  1.00 23.91           N  
ANISOU 2031  N   VAL D 305     1726   4001   3359   -739    849   -145       N  
ATOM   2032  CA  VAL D 305      41.129  -2.950   6.699  1.00 24.64           C  
ANISOU 2032  CA  VAL D 305     1623   4298   3440   -619    695   -396       C  
ATOM   2033  C   VAL D 305      42.580  -2.895   6.239  1.00 26.22           C  
ANISOU 2033  C   VAL D 305     1830   4623   3508   -748    755   -395       C  
ATOM   2034  O   VAL D 305      43.505  -2.868   7.060  1.00 25.65           O  
ANISOU 2034  O   VAL D 305     1545   4502   3698   -699    704   -448       O  
ATOM   2035  CB  VAL D 305      40.791  -1.797   7.655  1.00 23.48           C  
ANISOU 2035  CB  VAL D 305     1549   4294   3076   -756    588   -323       C  
ATOM   2036  CG1 VAL D 305      41.104  -0.457   6.999  1.00 23.86           C  
ANISOU 2036  CG1 VAL D 305     1674   4291   3101   -834    520   -207       C  
ATOM   2037  CG2 VAL D 305      39.312  -1.872   8.060  1.00 23.45           C  
ANISOU 2037  CG2 VAL D 305     1444   4324   3144   -796    481   -201       C  
ATOM   2038  N   LYS D 306      42.780  -2.871   4.923  1.00 27.10           N  
ANISOU 2038  N   LYS D 306     1838   4863   3597   -660   1022   -401       N  
ATOM   2039  CA  LYS D 306      44.106  -2.971   4.334  1.00 29.50           C  
ANISOU 2039  CA  LYS D 306     1904   5453   3851   -532   1034   -409       C  
ATOM   2040  C   LYS D 306      44.685  -1.595   4.043  1.00 31.77           C  
ANISOU 2040  C   LYS D 306     1829   5791   4450   -410    978   -241       C  
ATOM   2041  O   LYS D 306      43.967  -0.648   3.713  1.00 31.99           O  
ANISOU 2041  O   LYS D 306     2189   6016   3949   -704    886    -24       O  
ATOM   2042  CB  LYS D 306      44.068  -3.771   3.030  1.00 32.31           C  
ANISOU 2042  CB  LYS D 306     2317   5639   4322   -481    866   -803       C  
ATOM   2043  CG  LYS D 306      43.434  -5.145   3.120  1.00 35.77           C  
ANISOU 2043  CG  LYS D 306     2859   6168   4566   -579    591   -813       C  
ATOM   2044  CD  LYS D 306      42.998  -5.628   1.735  1.00 39.44           C  
ANISOU 2044  CD  LYS D 306     3397   6720   4869   -643    261   -771       C  
ATOM   2045  CE  LYS D 306      41.620  -5.105   1.351  1.00 42.73           C  
ANISOU 2045  CE  LYS D 306     3869   7119   5250   -808     33   -644       C  
ATOM   2046  NZ  LYS D 306      40.930  -5.974   0.351  1.00 45.02           N1+
ANISOU 2046  NZ  LYS D 306     4275   7442   5389   -971    -10   -490       N1+
ATOM   2047  N   LYS D 307      46.014  -1.504   4.137  1.00 34.89           N  
ANISOU 2047  N   LYS D 307     2032   6187   5038   -451   1213     48       N  
ATOM   2048  CA  LYS D 307      46.718  -0.343   3.635  1.00 38.65           C  
ANISOU 2048  CA  LYS D 307     2475   7017   5193   -609   1286    353       C  
ATOM   2049  C   LYS D 307      46.555  -0.272   2.119  1.00 40.49           C  
ANISOU 2049  C   LYS D 307     3165   7100   5119   -597   1549    327       C  
ATOM   2050  O   LYS D 307      46.175  -1.260   1.482  1.00 39.86           O  
ANISOU 2050  O   LYS D 307     3101   7164   4879   -615   1554    297       O  
ATOM   2051  CB  LYS D 307      48.197  -0.421   4.013  1.00 40.21           C  
ANISOU 2051  CB  LYS D 307     2317   7408   5553   -494   1096    493       C  
ATOM   2052  CG  LYS D 307      48.444  -0.531   5.504  1.00 43.55           C  
ANISOU 2052  CG  LYS D 307     2790   7795   5962   -645    891    608       C  
ATOM   2053  CD  LYS D 307      49.800   0.018   5.907  1.00 46.52           C  
ANISOU 2053  CD  LYS D 307     3320   8133   6223   -671    600    639       C  
ATOM   2054  CE  LYS D 307      50.925  -0.760   5.252  1.00 50.06           C  
ANISOU 2054  CE  LYS D 307     3966   8468   6585   -851    293    773       C  
ATOM   2055  NZ  LYS D 307      52.244  -0.128   5.506  1.00 52.88           N1+
ANISOU 2055  NZ  LYS D 307     4589   8623   6878   -938     31    783       N1+
ATOM   2056  N   PRO D 308      46.815   0.891   1.520  1.00 42.86           N  
ANISOU 2056  N   PRO D 308     3820   7216   5249   -497   1813    296       N  
ATOM   2057  CA  PRO D 308      46.749   0.981   0.053  1.00 44.80           C  
ANISOU 2057  CA  PRO D 308     4196   7453   5374   -391   1936    271       C  
ATOM   2058  C   PRO D 308      47.556  -0.090  -0.666  1.00 47.02           C  
ANISOU 2058  C   PRO D 308     4369   7880   5619   -282   1956    260       C  
ATOM   2059  O   PRO D 308      47.127  -0.561  -1.726  1.00 48.32           O  
ANISOU 2059  O   PRO D 308     4546   8003   5808   -254   1963    183       O  
ATOM   2060  CB  PRO D 308      47.283   2.393  -0.217  1.00 44.71           C  
ANISOU 2060  CB  PRO D 308     4575   7205   5208   -420   1892    173       C  
ATOM   2061  CG  PRO D 308      46.835   3.161   0.987  1.00 44.31           C  
ANISOU 2061  CG  PRO D 308     4685   7127   5024   -563   1845    248       C  
ATOM   2062  CD  PRO D 308      47.039   2.212   2.137  1.00 43.65           C  
ANISOU 2062  CD  PRO D 308     4262   7106   5217   -608   1909    323       C  
ATOM   2063  N   ASP D 309      48.695  -0.510  -0.112  1.00 47.83           N  
ANISOU 2063  N   ASP D 309     4122   8143   5908   -196   2150    359       N  
ATOM   2064  CA  ASP D 309      49.484  -1.562  -0.739  1.00 49.68           C  
ANISOU 2064  CA  ASP D 309     4183   8205   6486   -100   2058    300       C  
ATOM   2065  C   ASP D 309      48.906  -2.960  -0.532  1.00 49.46           C  
ANISOU 2065  C   ASP D 309     4146   8075   6573    108   1989    129       C  
ATOM   2066  O   ASP D 309      49.424  -3.919  -1.112  1.00 49.88           O  
ANISOU 2066  O   ASP D 309     4243   8167   6542    277   1947    -13       O  
ATOM   2067  CB  ASP D 309      50.944  -1.492  -0.256  1.00 50.53           C  
ANISOU 2067  CB  ASP D 309     3849   8435   6914   -113   2227    379       C  
ATOM   2068  CG  ASP D 309      51.109  -1.768   1.240  1.00 52.49           C  
ANISOU 2068  CG  ASP D 309     3895   8624   7423   -156   2226    311       C  
ATOM   2069  OD1 ASP D 309      50.211  -2.361   1.877  1.00 53.13           O  
ANISOU 2069  OD1 ASP D 309     4089   8699   7397   -153   2261    291       O  
ATOM   2070  OD2 ASP D 309      52.178  -1.398   1.779  1.00 52.89           O1-
ANISOU 2070  OD2 ASP D 309     3745   8775   7577   -195   2296    293       O1-
ATOM   2071  N   GLY D 310      47.847  -3.101   0.264  1.00 48.33           N  
ANISOU 2071  N   GLY D 310     3952   7818   6593    172   1989     83       N  
ATOM   2072  CA  GLY D 310      47.170  -4.371   0.412  1.00 48.29           C  
ANISOU 2072  CA  GLY D 310     4018   7607   6723    161   1877     27       C  
ATOM   2073  C   GLY D 310      47.531  -5.171   1.644  1.00 47.77           C  
ANISOU 2073  C   GLY D 310     3925   7332   6893    240   1900    -47       C  
ATOM   2074  O   GLY D 310      46.941  -6.237   1.857  1.00 47.26           O  
ANISOU 2074  O   GLY D 310     4104   7198   6653    178   2043   -124       O  
ATOM   2075  N   THR D 311      48.464  -4.694   2.461  1.00 47.59           N  
ANISOU 2075  N   THR D 311     3409   7371   7301    365   1846     94       N  
ATOM   2076  CA  THR D 311      48.880  -5.406   3.659  1.00 47.09           C  
ANISOU 2076  CA  THR D 311     3085   7235   7573    477   1700     95       C  
ATOM   2077  C   THR D 311      48.021  -5.010   4.856  1.00 44.68           C  
ANISOU 2077  C   THR D 311     2923   7095   6957    330   1717    181       C  
ATOM   2078  O   THR D 311      47.431  -3.929   4.902  1.00 42.44           O  
ANISOU 2078  O   THR D 311     2782   7042   6302    177   2021    247       O  
ATOM   2079  CB  THR D 311      50.342  -5.115   3.977  1.00 49.14           C  
ANISOU 2079  CB  THR D 311     3081   7222   8370    598   1476     31       C  
ATOM   2080  CG2 THR D 311      51.247  -5.850   3.006  1.00 49.72           C  
ANISOU 2080  CG2 THR D 311     3244   7185   8462    671   1288    -49       C  
ATOM   2081  OG1 THR D 311      50.573  -3.708   3.854  1.00 50.33           O  
ANISOU 2081  OG1 THR D 311     3055   7195   8871    674   1417    -21       O  
ATOM   2082  N   ILE D 312      47.976  -5.902   5.839  1.00 44.66           N  
ANISOU 2082  N   ILE D 312     2999   6877   7093    348   1419     89       N  
ATOM   2083  CA  ILE D 312      47.286  -5.642   7.098  1.00 45.47           C  
ANISOU 2083  CA  ILE D 312     3565   6701   7008     91   1022     58       C  
ATOM   2084  C   ILE D 312      48.289  -5.807   8.233  1.00 48.01           C  
ANISOU 2084  C   ILE D 312     4043   6764   7433   -282    595    310       C  
ATOM   2085  O   ILE D 312      48.778  -6.921   8.468  1.00 47.82           O  
ANISOU 2085  O   ILE D 312     4275   6544   7350   -438    586    331       O  
ATOM   2086  CB  ILE D 312      46.074  -6.568   7.279  1.00 43.91           C  
ANISOU 2086  CB  ILE D 312     3278   6477   6929    342   1238   -246       C  
ATOM   2087  CG1 ILE D 312      45.188  -6.542   6.033  1.00 43.74           C  
ANISOU 2087  CG1 ILE D 312     3327   6368   6926    401   1177   -309       C  
ATOM   2088  CG2 ILE D 312      45.270  -6.177   8.510  1.00 43.85           C  
ANISOU 2088  CG2 ILE D 312     3515   6168   6978    462   1235   -538       C  
ATOM   2089  CD1 ILE D 312      44.192  -7.685   5.973  1.00 44.27           C  
ANISOU 2089  CD1 ILE D 312     3379   6306   7134    451   1086   -394       C  
ATOM   2090  N   PRO D 313      48.627  -4.738   8.950  1.00 50.30           N  
ANISOU 2090  N   PRO D 313     4305   6923   7885   -525    106    558       N  
ATOM   2091  CA  PRO D 313      49.632  -4.854  10.013  1.00 52.02           C  
ANISOU 2091  CA  PRO D 313     4442   7087   8239   -667    -90    771       C  
ATOM   2092  C   PRO D 313      49.123  -5.689  11.177  1.00 52.98           C  
ANISOU 2092  C   PRO D 313     4378   7187   8565   -635   -154    950       C  
ATOM   2093  O   PRO D 313      47.959  -5.592  11.574  1.00 53.10           O  
ANISOU 2093  O   PRO D 313     4265   7326   8583   -585   -200   1049       O  
ATOM   2094  CB  PRO D 313      49.871  -3.399  10.435  1.00 52.01           C  
ANISOU 2094  CB  PRO D 313     4491   7054   8216   -681   -188    725       C  
ATOM   2095  CG  PRO D 313      48.603  -2.689  10.062  1.00 52.04           C  
ANISOU 2095  CG  PRO D 313     4586   7038   8147   -753   -134    736       C  
ATOM   2096  CD  PRO D 313      48.112  -3.363   8.813  1.00 51.04           C  
ANISOU 2096  CD  PRO D 313     4441   6991   7959   -715     -6    670       C  
ATOM   2097  N   GLY D 314      50.012  -6.522  11.717  1.00 53.42           N  
ANISOU 2097  N   GLY D 314     4194   7192   8912   -475   -209    861       N  
ATOM   2098  CA  GLY D 314      49.732  -7.324  12.892  1.00 53.84           C  
ANISOU 2098  CA  GLY D 314     4288   7206   8963   -315   -253    830       C  
ATOM   2099  C   GLY D 314      48.818  -8.510  12.676  1.00 53.97           C  
ANISOU 2099  C   GLY D 314     4464   7043   8999   -143   -121    692       C  
ATOM   2100  O   GLY D 314      48.502  -9.209  13.648  1.00 54.96           O  
ANISOU 2100  O   GLY D 314     4762   7060   9061   -126   -226    773       O  
ATOM   2101  N   TYR D 315      48.391  -8.771  11.445  1.00 53.29           N  
ANISOU 2101  N   TYR D 315     4396   6851   9002     40    -29    392       N  
ATOM   2102  CA  TYR D 315      47.404  -9.803  11.157  1.00 52.82           C  
ANISOU 2102  CA  TYR D 315     4437   6673   8958    232     69    145       C  
ATOM   2103  C   TYR D 315      48.078 -10.955  10.425  1.00 56.98           C  
ANISOU 2103  C   TYR D 315     4830   7114   9705    316    -51    160       C  
ATOM   2104  O   TYR D 315      48.695 -10.751   9.375  1.00 55.96           O  
ANISOU 2104  O   TYR D 315     4461   6975   9827    480     96    168       O  
ATOM   2105  CB  TYR D 315      46.261  -9.239  10.317  1.00 48.11           C  
ANISOU 2105  CB  TYR D 315     4020   6221   8039    364    275    -56       C  
ATOM   2106  CG  TYR D 315      45.256 -10.274   9.870  1.00 44.21           C  
ANISOU 2106  CG  TYR D 315     3831   5871   7095    386    474   -165       C  
ATOM   2107  CD1 TYR D 315      44.520 -11.000  10.798  1.00 42.97           C  
ANISOU 2107  CD1 TYR D 315     3735   5861   6733    426    539   -317       C  
ATOM   2108  CD2 TYR D 315      45.044 -10.530   8.522  1.00 41.77           C  
ANISOU 2108  CD2 TYR D 315     3820   5645   6406    328    675   -222       C  
ATOM   2109  CE1 TYR D 315      43.592 -11.945  10.396  1.00 41.42           C  
ANISOU 2109  CE1 TYR D 315     3544   5738   6456    424    693   -495       C  
ATOM   2110  CE2 TYR D 315      44.124 -11.473   8.109  1.00 40.88           C  
ANISOU 2110  CE2 TYR D 315     3690   5722   6121    322    632   -337       C  
ATOM   2111  CZ  TYR D 315      43.398 -12.177   9.052  1.00 41.35           C  
ANISOU 2111  CZ  TYR D 315     3434   5892   6383    314    655   -398       C  
ATOM   2112  OH  TYR D 315      42.480 -13.123   8.647  1.00 40.59           O  
ANISOU 2112  OH  TYR D 315     2998   6080   6346    292    780   -461       O  
ATOM   2113  N   ASP D 316      47.952 -12.159  10.980  1.00 62.73           N  
ANISOU 2113  N   ASP D 316     5695   7816  10323    122   -311    229       N  
ATOM   2114  CA  ASP D 316      48.411 -13.371  10.310  1.00 68.08           C  
ANISOU 2114  CA  ASP D 316     6634   8490  10745   -175   -565    427       C  
ATOM   2115  C   ASP D 316      47.375 -14.477  10.481  1.00 70.46           C  
ANISOU 2115  C   ASP D 316     7080   8655  11037   -262   -508    386       C  
ATOM   2116  O   ASP D 316      47.136 -14.942  11.602  1.00 71.38           O  
ANISOU 2116  O   ASP D 316     7189   8743  11187   -281   -488    362       O  
ATOM   2117  CB  ASP D 316      49.779 -13.811  10.843  1.00 70.10           C  
ANISOU 2117  CB  ASP D 316     7044   8832  10759   -298   -867    653       C  
ATOM   2118  CG  ASP D 316      49.892 -13.693  12.355  1.00 71.75           C  
ANISOU 2118  CG  ASP D 316     7419   9083  10761   -427  -1061    789       C  
ATOM   2119  OD1 ASP D 316      49.303 -14.528  13.074  1.00 72.56           O  
ANISOU 2119  OD1 ASP D 316     7508   9228  10833   -471  -1115    735       O  
ATOM   2120  OD2 ASP D 316      50.581 -12.763  12.827  1.00 72.07           O1-
ANISOU 2120  OD2 ASP D 316     7549   9111  10723   -478  -1118    921       O1-
ATOM   2121  N   PRO D 317      46.716 -14.908   9.395  1.00 71.55           N  
ANISOU 2121  N   PRO D 317     7217   8796  11173   -225   -523    360       N  
ATOM   2122  CA  PRO D 317      45.787 -16.043   9.468  1.00 72.35           C  
ANISOU 2122  CA  PRO D 317     7261   8894  11334   -174   -517    387       C  
ATOM   2123  C   PRO D 317      46.516 -17.386   9.557  1.00 72.93           C  
ANISOU 2123  C   PRO D 317     7438   8822  11451   -150   -523    389       C  
ATOM   2124  O   PRO D 317      46.674 -17.920  10.658  1.00 72.98           O  
ANISOU 2124  O   PRO D 317     7518   8737  11475    -94   -579    407       O  
ATOM   2125  CB  PRO D 317      44.992 -15.937   8.164  1.00 72.29           C  
ANISOU 2125  CB  PRO D 317     7156   8930  11382   -116   -497    349       C  
ATOM   2126  CG  PRO D 317      45.860 -15.166   7.232  1.00 72.07           C  
ANISOU 2126  CG  PRO D 317     7111   8907  11363   -135   -475    355       C  
ATOM   2127  CD  PRO D 317      46.763 -14.296   8.057  1.00 71.91           C  
ANISOU 2127  CD  PRO D 317     7181   8869  11272   -182   -520    349       C  
TER   
HETATM 2128 CU    CU D 401      25.063 -12.400  21.340  1.00 18.64          CU  
ANISOU 2128 CU    CU D 401     1424   2654   3004   -703    -86   -260      CU  
HETATM 2129 CU    CU D 402      36.263  -6.913  21.560  0.62 23.55          CU  
ANISOU 2129 CU    CU D 402     1896   3683   3367   -870   -281   -265      CU  
HETATM 2130 CU    CU D 403      35.767  -2.921  21.854  0.02 77.01          CU  
ANISOU 2130 CU    CU D 403    12812   6454   9993    242    504   -309      CU  
HETATM 2131 CU    CU D 404       9.666 -10.212  11.246  0.67 25.54          CU  
ANISOU 2131 CU    CU D 404     4250   2947   2505     60    199   -148      CU  
HETATM 2132 CU    CU D 405       6.405  -8.213  10.250  0.00 19.88          CU  
ANISOU 2132 CU    CU D 405     2518   2518   2518      0     -0      0      CU  
ATOM   2133  N   GLY E  41      -7.427  17.490  17.001  1.00 38.86           N  
ANISOU 2133  N   GLY E  41     5279   4203   5284   -144  -1140     60       N  
ATOM   2134  CA  GLY E  41      -7.068  18.594  17.871  1.00 36.09           C  
ANISOU 2134  CA  GLY E  41     5073   4126   4511   -261  -1155     -7       C  
ATOM   2135  C   GLY E  41      -5.661  18.493  18.421  1.00 33.70           C  
ANISOU 2135  C   GLY E  41     4757   3676   4371   -198   -811   -136       C  
ATOM   2136  O   GLY E  41      -4.917  17.563  18.102  1.00 32.06           O  
ANISOU 2136  O   GLY E  41     4692   3283   4205    -87   -760    -30       O  
ATOM   2137  N   ALA E  42      -5.287  19.461  19.251  1.00 30.80           N  
ANISOU 2137  N   ALA E  42     4313   3473   3918   -180   -728   -427       N  
ATOM   2138  CA  ALA E  42      -3.982  19.475  19.891  1.00 29.31           C  
ANISOU 2138  CA  ALA E  42     3863   3317   3957   -191   -516   -360       C  
ATOM   2139  C   ALA E  42      -4.159  19.649  21.393  1.00 27.13           C  
ANISOU 2139  C   ALA E  42     3328   3132   3850    -56   -383   -347       C  
ATOM   2140  O   ALA E  42      -5.143  20.233  21.856  1.00 27.67           O  
ANISOU 2140  O   ALA E  42     3148   3243   4121    118   -461   -442       O  
ATOM   2141  CB  ALA E  42      -3.087  20.594  19.326  1.00 29.61           C  
ANISOU 2141  CB  ALA E  42     4003   3262   3986   -220   -465   -385       C  
ATOM   2142  N   ALA E  43      -3.193  19.140  22.148  1.00 25.59           N  
ANISOU 2142  N   ALA E  43     3065   2867   3789     50   -399   -373       N  
ATOM   2143  CA  ALA E  43      -3.263  19.234  23.598  1.00 23.84           C  
ANISOU 2143  CA  ALA E  43     2653   2710   3694    297   -237   -276       C  
ATOM   2144  C   ALA E  43      -3.265  20.702  24.021  1.00 25.62           C  
ANISOU 2144  C   ALA E  43     2791   2864   4079     84     98   -132       C  
ATOM   2145  O   ALA E  43      -2.541  21.517  23.437  1.00 25.73           O  
ANISOU 2145  O   ALA E  43     3076   2496   4203   -144     47    -50       O  
ATOM   2146  CB  ALA E  43      -2.080  18.502  24.240  1.00 23.33           C  
ANISOU 2146  CB  ALA E  43     2439   3067   3356    334   -431    -84       C  
ATOM   2147  N   PRO E  44      -4.076  21.079  25.012  1.00 27.25           N  
ANISOU 2147  N   PRO E  44     3029   3008   4316     50    366   -286       N  
ATOM   2148  CA  PRO E  44      -4.030  22.454  25.521  1.00 28.36           C  
ANISOU 2148  CA  PRO E  44     3524   3255   3995    100    241   -545       C  
ATOM   2149  C   PRO E  44      -2.941  22.649  26.563  1.00 30.13           C  
ANISOU 2149  C   PRO E  44     4004   3214   4231    126    114   -549       C  
ATOM   2150  O   PRO E  44      -2.269  21.688  26.959  1.00 30.20           O  
ANISOU 2150  O   PRO E  44     3850   3148   4476    354    158   -746       O  
ATOM   2151  CB  PRO E  44      -5.424  22.634  26.126  1.00 28.08           C  
ANISOU 2151  CB  PRO E  44     3379   3362   3928     89    271   -598       C  
ATOM   2152  CG  PRO E  44      -5.716  21.272  26.681  1.00 27.56           C  
ANISOU 2152  CG  PRO E  44     3245   3228   4000     -1    543   -648       C  
ATOM   2153  CD  PRO E  44      -5.155  20.300  25.647  1.00 27.52           C  
ANISOU 2153  CD  PRO E  44     2940   3133   4384     27    766   -297       C  
ATOM   2154  N   ALA E  45      -2.742  23.889  27.004  1.00 31.69           N  
ANISOU 2154  N   ALA E  45     4638   3388   4016   -102    -56   -349       N  
ATOM   2155  CA  ALA E  45      -1.835  24.136  28.114  1.00 34.80           C  
ANISOU 2155  CA  ALA E  45     4943   3617   4666   -358     33   -224       C  
ATOM   2156  C   ALA E  45      -2.368  23.475  29.381  1.00 34.58           C  
ANISOU 2156  C   ALA E  45     4532   3891   4715   -177    -38   -236       C  
ATOM   2157  O   ALA E  45      -3.579  23.401  29.611  1.00 35.94           O  
ANISOU 2157  O   ALA E  45     4327   4196   5132   -177   -132   -176       O  
ATOM   2158  CB  ALA E  45      -1.648  25.638  28.335  1.00 35.57           C  
ANISOU 2158  CB  ALA E  45     5230   3433   4851   -576    201   -219       C  
ATOM   2159  N   GLY E  46      -1.448  22.972  30.201  1.00 32.03           N  
ANISOU 2159  N   GLY E  46     4215   3659   4295     17   -161   -321       N  
ATOM   2160  CA  GLY E  46      -1.797  22.379  31.474  1.00 31.02           C  
ANISOU 2160  CA  GLY E  46     4061   3489   4237    -23    -47   -264       C  
ATOM   2161  C   GLY E  46      -1.773  23.395  32.601  1.00 30.87           C  
ANISOU 2161  C   GLY E  46     4200   3082   4449     58    163   -531       C  
ATOM   2162  O   GLY E  46      -1.601  24.597  32.397  1.00 33.73           O  
ANISOU 2162  O   GLY E  46     4788   3202   4826     39    -21   -530       O  
ATOM   2163  N   GLY E  47      -1.953  22.884  33.818  1.00 29.47           N  
ANISOU 2163  N   GLY E  47     3918   3217   4062   -129    527   -467       N  
ATOM   2164  CA  GLY E  47      -1.953  23.709  35.012  1.00 29.21           C  
ANISOU 2164  CA  GLY E  47     3899   3283   3917    -30    687   -623       C  
ATOM   2165  C   GLY E  47      -3.171  23.485  35.884  1.00 30.13           C  
ANISOU 2165  C   GLY E  47     4270   3300   3880    -26    754   -798       C  
ATOM   2166  O   GLY E  47      -3.369  24.179  36.886  1.00 33.32           O  
ANISOU 2166  O   GLY E  47     4918   3482   4262   -111    822  -1141       O  
ATOM   2167  N   GLU E  48      -3.998  22.515  35.507  1.00 28.44           N  
ANISOU 2167  N   GLU E  48     3793   3172   3842     66    718   -592       N  
ATOM   2168  CA  GLU E  48      -5.213  22.205  36.247  1.00 29.50           C  
ANISOU 2168  CA  GLU E  48     3810   3253   4146     93    726   -575       C  
ATOM   2169  C   GLU E  48      -4.901  21.275  37.418  1.00 28.43           C  
ANISOU 2169  C   GLU E  48     3618   3366   3817      9    906   -475       C  
ATOM   2170  O   GLU E  48      -4.044  20.394  37.316  1.00 28.32           O  
ANISOU 2170  O   GLU E  48     3372   3705   3683    251    810   -278       O  
ATOM   2171  CB  GLU E  48      -6.225  21.548  35.309  1.00 35.18           C  
ANISOU 2171  CB  GLU E  48     3775   4311   5279    -17    696   -246       C  
ATOM   2172  CG  GLU E  48      -7.678  21.757  35.665  1.00 41.65           C  
ANISOU 2172  CG  GLU E  48     4361   5111   6353   -211    286    -67       C  
ATOM   2173  CD  GLU E  48      -8.531  20.571  35.261  0.61 45.29           C  
ANISOU 2173  CD  GLU E  48     4702   5620   6886   -482     -7    237       C  
ATOM   2174  OE1 GLU E  48      -8.335  20.049  34.141  0.79 46.13           O  
ANISOU 2174  OE1 GLU E  48     4875   5965   6687   -652   -252    388       O  
ATOM   2175  OE2 GLU E  48      -9.389  20.152  36.070  0.75 47.90           O1-
ANISOU 2175  OE2 GLU E  48     4886   5801   7511   -493   -117    346       O1-
ATOM   2176  N   VAL E  49      -5.593  21.474  38.539  1.00 27.46           N  
ANISOU 2176  N   VAL E  49     3409   3163   3861   -116   1055   -410       N  
ATOM   2177  CA  VAL E  49      -5.525  20.541  39.661  1.00 27.41           C  
ANISOU 2177  CA  VAL E  49     3160   3431   3824   -274    841   -360       C  
ATOM   2178  C   VAL E  49      -6.719  19.603  39.561  1.00 28.58           C  
ANISOU 2178  C   VAL E  49     2974   3448   4438    -62    692   -216       C  
ATOM   2179  O   VAL E  49      -7.872  20.048  39.601  1.00 29.22           O  
ANISOU 2179  O   VAL E  49     2649   3643   4811     74    574    130       O  
ATOM   2180  CB  VAL E  49      -5.496  21.270  41.012  1.00 27.75           C  
ANISOU 2180  CB  VAL E  49     3312   3571   3660   -299    509   -674       C  
ATOM   2181  CG1 VAL E  49      -5.481  20.269  42.150  1.00 28.15           C  
ANISOU 2181  CG1 VAL E  49     3280   3563   3855   -200    519   -781       C  
ATOM   2182  CG2 VAL E  49      -4.277  22.167  41.090  1.00 27.87           C  
ANISOU 2182  CG2 VAL E  49     3299   3876   3415   -281    149   -984       C  
ATOM   2183  N  AARG E  50      -6.447  18.304  39.467  0.53 27.92           N  
ANISOU 2183  N  AARG E  50     3200   3194   4214     69    601   -438       N  
ATOM   2184  N  BARG E  50      -6.435  18.314  39.393  0.47 27.54           N  
ANISOU 2184  N  BARG E  50     3074   2956   4435    -75    616   -245       N  
ATOM   2185  CA AARG E  50      -7.477  17.297  39.275  0.53 28.59           C  
ANISOU 2185  CA AARG E  50     3524   3595   3743    134    395   -608       C  
ATOM   2186  CA BARG E  50      -7.434  17.266  39.278  0.47 27.62           C  
ANISOU 2186  CA BARG E  50     3263   3062   4167    -99    409   -253       C  
ATOM   2187  C  AARG E  50      -7.395  16.249  40.377  0.53 27.14           C  
ANISOU 2187  C  AARG E  50     3288   3437   3587    -75    604   -423       C  
ATOM   2188  C  BARG E  50      -7.374  16.351  40.491  0.47 25.20           C  
ANISOU 2188  C  BARG E  50     2947   2846   3780   -325    551   -197       C  
ATOM   2189  O  AARG E  50      -6.312  15.927  40.872  0.53 25.76           O  
ANISOU 2189  O  AARG E  50     3122   3267   3398   -169    852   -237       O  
ATOM   2190  O  BARG E  50      -6.350  16.236  41.169  0.47 23.20           O  
ANISOU 2190  O  BARG E  50     2750   2740   3325   -392    772   -134       O  
ATOM   2191  CB AARG E  50      -7.336  16.635  37.888  0.53 30.21           C  
ANISOU 2191  CB AARG E  50     4056   4222   3201    252     78   -811       C  
ATOM   2192  CB BARG E  50      -7.224  16.424  38.009  0.47 29.45           C  
ANISOU 2192  CB BARG E  50     3697   3351   4143    -16    202   -202       C  
ATOM   2193  CG AARG E  50      -7.251  17.658  36.754  0.53 32.32           C  
ANISOU 2193  CG AARG E  50     4353   4556   3372    477   -203  -1019       C  
ATOM   2194  CG BARG E  50      -7.729  17.045  36.718  0.47 32.01           C  
ANISOU 2194  CG BARG E  50     4007   3662   4494     -2     37    -94       C  
ATOM   2195  CD AARG E  50      -7.423  17.049  35.360  0.53 33.75           C  
ANISOU 2195  CD AARG E  50     4359   4812   3652    783   -125  -1297       C  
ATOM   2196  CD BARG E  50      -8.490  16.017  35.875  0.47 33.35           C  
ANISOU 2196  CD BARG E  50     4181   3684   4805     96     52    -96       C  
ATOM   2197  NE AARG E  50      -7.282  15.600  35.340  0.53 35.40           N  
ANISOU 2197  NE AARG E  50     4212   5216   4024   1164   -200  -1499       N  
ATOM   2198  NE BARG E  50      -7.602  15.088  35.180  0.47 33.95           N  
ANISOU 2198  NE BARG E  50     4192   3683   5026     86    168     56       N  
ATOM   2199  CZ AARG E  50      -6.840  14.908  34.296  0.53 36.63           C  
ANISOU 2199  CZ AARG E  50     4074   5405   4438   1442   -340  -1653       C  
ATOM   2200  CZ BARG E  50      -7.683  13.765  35.251  0.47 33.99           C  
ANISOU 2200  CZ BARG E  50     4255   3473   5186     23    209    137       C  
ATOM   2201  NH1AARG E  50      -6.476  15.508  33.173  0.53 35.54           N1+
ANISOU 2201  NH1AARG E  50     3596   5484   4423   1774   -140  -1750       N1+
ATOM   2202  NH1BARG E  50      -8.611  13.165  35.980  0.47 33.74           N1+
ANISOU 2202  NH1BARG E  50     4158   3194   5467     98    212    144       N1+
ATOM   2203  NH2AARG E  50      -6.758  13.584  34.382  0.53 38.76           N  
ANISOU 2203  NH2AARG E  50     4476   5641   4613   1134   -593  -1546       N  
ATOM   2204  NH2BARG E  50      -6.807  13.023  34.577  0.47 35.00           N  
ANISOU 2204  NH2BARG E  50     4628   3500   5170   -224    129    330       N  
ATOM   2205  N  AARG E  51      -8.556  15.730  40.765  0.53 28.12           N  
ANISOU 2205  N  AARG E  51     3282   3350   4052    -15    381   -515       N  
ATOM   2206  N  BARG E  51      -8.490  15.683  40.747  0.47 25.84           N  
ANISOU 2206  N  BARG E  51     2949   2698   4171   -330    266   -253       N  
ATOM   2207  CA AARG E  51      -8.655  14.697  41.787  0.53 29.09           C  
ANISOU 2207  CA AARG E  51     3291   3456   4308    -95    399   -529       C  
ATOM   2208  CA BARG E  51      -8.543  14.609  41.720  0.47 26.48           C  
ANISOU 2208  CA BARG E  51     2980   2673   4409   -418    186   -279       C  
ATOM   2209  C  AARG E  51      -9.406  13.506  41.216  0.53 27.96           C  
ANISOU 2209  C  AARG E  51     3044   3360   4219   -162    127   -434       C  
ATOM   2210  C  BARG E  51      -9.263  13.425  41.095  0.47 25.59           C  
ANISOU 2210  C  BARG E  51     2995   2487   4243   -511    103   -260       C  
ATOM   2211  O  AARG E  51     -10.397  13.677  40.498  0.53 29.23           O  
ANISOU 2211  O  AARG E  51     2906   3388   4810   -103     32   -111       O  
ATOM   2212  O  BARG E  51     -10.056  13.583  40.162  0.47 26.62           O  
ANISOU 2212  O  BARG E  51     3238   2405   4472   -679     86    227       O  
ATOM   2213  CB AARG E  51      -9.380  15.213  43.035  0.53 32.07           C  
ANISOU 2213  CB AARG E  51     3503   3834   4846     22    622   -654       C  
ATOM   2214  CB BARG E  51      -9.233  15.056  43.011  0.47 29.05           C  
ANISOU 2214  CB BARG E  51     3040   3108   4892   -321     90   -360       C  
ATOM   2215  CG AARG E  51      -8.914  16.577  43.524  0.53 33.69           C  
ANISOU 2215  CG AARG E  51     3689   4048   5064     87    891   -657       C  
ATOM   2216  CG BARG E  51     -10.658  15.543  42.819  0.47 30.55           C  
ANISOU 2216  CG BARG E  51     3025   3520   5062   -297     61   -265       C  
ATOM   2217  CD AARG E  51      -9.473  16.876  44.913  0.53 34.97           C  
ANISOU 2217  CD AARG E  51     3874   4427   4986     46   1056   -551       C  
ATOM   2218  CD BARG E  51     -11.379  15.624  44.150  0.47 31.95           C  
ANISOU 2218  CD BARG E  51     3241   3752   5146   -389    -13   -183       C  
ATOM   2219  NE AARG E  51      -8.971  15.955  45.925  0.53 36.30           N  
ANISOU 2219  NE AARG E  51     4017   4708   5067    -57   1234   -532       N  
ATOM   2220  NE BARG E  51     -11.705  14.305  44.675  0.47 32.27           N  
ANISOU 2220  NE BARG E  51     3309   3813   5140   -501   -130   -158       N  
ATOM   2221  CZ AARG E  51      -7.891  16.172  46.662  0.53 35.79           C  
ANISOU 2221  CZ AARG E  51     3787   4715   5096    -24   1612   -555       C  
ATOM   2222  CZ BARG E  51     -12.663  13.521  44.202  0.47 32.20           C  
ANISOU 2222  CZ BARG E  51     3170   3939   5126   -523   -196    -34       C  
ATOM   2223  NH1AARG E  51      -7.205  17.299  46.566  0.53 35.65           N1+
ANISOU 2223  NH1AARG E  51     3798   4656   5090   -158   1864   -604       N1+
ATOM   2224  NH1BARG E  51     -13.451  13.909  43.210  0.47 31.72           N1+
ANISOU 2224  NH1BARG E  51     2854   4071   5127   -476   -259     76       N1+
ATOM   2225  NH2AARG E  51      -7.498  15.241  47.528  0.53 34.72           N  
ANISOU 2225  NH2AARG E  51     3600   4459   5132    293   1701   -687       N  
ATOM   2226  NH2BARG E  51     -12.843  12.321  44.742  0.47 31.02           N  
ANISOU 2226  NH2BARG E  51     3273   3475   5037   -468   -205    -88       N  
ATOM   2227  N  AVAL E  52      -8.927  12.299  41.524  0.53 24.67           N  
ANISOU 2227  N  AVAL E  52     2656   3016   3703   -114    158   -707       N  
ATOM   2228  N  BVAL E  52      -8.955  12.234  41.596  0.47 23.05           N  
ANISOU 2228  N  BVAL E  52     2737   2137   3884   -356    185   -693       N  
ATOM   2229  CA AVAL E  52      -9.619  11.069  41.160  0.53 24.57           C  
ANISOU 2229  CA AVAL E  52     2294   3304   3738   -243    260   -481       C  
ATOM   2230  CA BVAL E  52      -9.567  11.009  41.093  0.47 23.59           C  
ANISOU 2230  CA BVAL E  52     2430   2509   4025   -350    282   -648       C  
ATOM   2231  C  AVAL E  52      -9.577  10.117  42.347  0.53 23.10           C  
ANISOU 2231  C  AVAL E  52     2123   3042   3613   -384    438   -539       C  
ATOM   2232  C  BVAL E  52      -9.436   9.947  42.172  0.47 22.95           C  
ANISOU 2232  C  BVAL E  52     2070   2748   3903   -313    436   -527       C  
ATOM   2233  O  AVAL E  52      -8.760  10.256  43.260  0.53 23.06           O  
ANISOU 2233  O  AVAL E  52     2358   2982   3421   -687    496   -549       O  
ATOM   2234  O  BVAL E  52      -8.419   9.869  42.870  0.47 23.03           O  
ANISOU 2234  O  BVAL E  52     1810   2839   4101   -159    588   -411       O  
ATOM   2235  CB AVAL E  52      -9.018  10.378  39.907  0.53 25.28           C  
ANISOU 2235  CB AVAL E  52     2334   3722   3551   -240    -24   -434       C  
ATOM   2236  CB BVAL E  52      -8.927  10.568  39.753  0.47 23.83           C  
ANISOU 2236  CB BVAL E  52     2716   2526   3813   -413     33   -948       C  
ATOM   2237  CG1AVAL E  52      -8.944  11.336  38.728  0.53 25.63           C  
ANISOU 2237  CG1AVAL E  52     2285   3928   3528   -132   -283   -357       C  
ATOM   2238  CG1BVAL E  52      -7.506  10.028  39.958  0.47 23.54           C  
ANISOU 2238  CG1BVAL E  52     2480   2569   3897   -184    163   -940       C  
ATOM   2239  CG2AVAL E  52      -7.641   9.779  40.209  0.53 24.93           C  
ANISOU 2239  CG2AVAL E  52     2365   3730   3376   -165     -2   -346       C  
ATOM   2240  CG2BVAL E  52      -9.789   9.524  39.053  0.47 23.83           C  
ANISOU 2240  CG2BVAL E  52     3068   2367   3620   -506   -214  -1195       C  
ATOM   2241  N   THR E  53     -10.489   9.149  42.331  1.00 21.22           N  
ANISOU 2241  N   THR E  53     1988   2404   3671   -271    463   -749       N  
ATOM   2242  CA  THR E  53     -10.443   8.011  43.233  1.00 22.84           C  
ANISOU 2242  CA  THR E  53     1860   2915   3904   -447    657   -686       C  
ATOM   2243  C   THR E  53      -9.850   6.820  42.484  1.00 22.67           C  
ANISOU 2243  C   THR E  53     2186   2619   3808   -496    361   -819       C  
ATOM   2244  O   THR E  53     -10.167   6.587  41.313  1.00 24.07           O  
ANISOU 2244  O   THR E  53     2392   3086   3666   -451    204   -648       O  
ATOM   2245  CB  THR E  53     -11.837   7.659  43.763  1.00 23.77           C  
ANISOU 2245  CB  THR E  53     1832   3062   4137   -503    724   -840       C  
ATOM   2246  CG2 THR E  53     -12.434   8.821  44.578  1.00 23.79           C  
ANISOU 2246  CG2 THR E  53     1695   3293   4052   -567    885   -788       C  
ATOM   2247  OG1 THR E  53     -12.694   7.340  42.665  1.00 24.90           O  
ANISOU 2247  OG1 THR E  53     1824   3155   4481   -361    734   -764       O  
ATOM   2248  N   MET E  54      -8.971   6.085  43.157  1.00 21.81           N  
ANISOU 2248  N   MET E  54     2081   2586   3620   -505    270   -986       N  
ATOM   2249  CA  MET E  54      -8.425   4.826  42.658  1.00 21.00           C  
ANISOU 2249  CA  MET E  54     1890   2763   3327   -316    536   -848       C  
ATOM   2250  C   MET E  54      -8.583   3.738  43.704  1.00 21.56           C  
ANISOU 2250  C   MET E  54     1736   2800   3656   -259    421   -639       C  
ATOM   2251  O   MET E  54      -8.391   3.982  44.899  1.00 22.43           O  
ANISOU 2251  O   MET E  54     2017   3200   3305   -454    135   -298       O  
ATOM   2252  CB  MET E  54      -6.942   4.917  42.298  1.00 21.10           C  
ANISOU 2252  CB  MET E  54     1775   3011   3232   -408    684   -971       C  
ATOM   2253  CG  MET E  54      -6.508   3.818  41.337  1.00 22.25           C  
ANISOU 2253  CG  MET E  54     1758   3031   3664   -522    949   -608       C  
ATOM   2254  SD  MET E  54      -4.763   3.875  40.891  1.00 25.57           S  
ANISOU 2254  SD  MET E  54     2265   3197   4252   -816    838   -160       S  
ATOM   2255  CE  MET E  54      -4.876   5.019  39.521  1.00 24.28           C  
ANISOU 2255  CE  MET E  54     2311   3131   3783   -951    945    539       C  
ATOM   2256  N   TYR E  55      -8.893   2.534  43.238  1.00 19.67           N  
ANISOU 2256  N   TYR E  55     1828   2320   3325   -266    323   -783       N  
ATOM   2257  CA  TYR E  55      -9.021   1.361  44.087  1.00 21.12           C  
ANISOU 2257  CA  TYR E  55     1910   3106   3009   -431    431   -742       C  
ATOM   2258  C   TYR E  55      -8.091   0.283  43.569  1.00 20.08           C  
ANISOU 2258  C   TYR E  55     1674   3004   2949   -267    390   -788       C  
ATOM   2259  O   TYR E  55      -7.950   0.116  42.356  1.00 19.97           O  
ANISOU 2259  O   TYR E  55     2238   3279   2071   -271    315   -825       O  
ATOM   2260  CB  TYR E  55     -10.462   0.834  44.092  1.00 20.96           C  
ANISOU 2260  CB  TYR E  55     1755   3451   2759   -450    807   -575       C  
ATOM   2261  CG  TYR E  55     -11.459   1.878  44.509  1.00 22.73           C  
ANISOU 2261  CG  TYR E  55     1542   3892   3201   -379    984   -321       C  
ATOM   2262  CD1 TYR E  55     -11.989   2.764  43.580  1.00 23.61           C  
ANISOU 2262  CD1 TYR E  55     1608   4001   3363   -121    818   -491       C  
ATOM   2263  CD2 TYR E  55     -11.836   2.018  45.842  1.00 23.92           C  
ANISOU 2263  CD2 TYR E  55     1680   3860   3547   -352   1195   -107       C  
ATOM   2264  CE1 TYR E  55     -12.899   3.738  43.962  1.00 25.55           C  
ANISOU 2264  CE1 TYR E  55     1599   4335   3775    176    827   -538       C  
ATOM   2265  CE2 TYR E  55     -12.748   2.982  46.227  1.00 25.80           C  
ANISOU 2265  CE2 TYR E  55     1810   4116   3875   -115   1055   -292       C  
ATOM   2266  CZ  TYR E  55     -13.264   3.845  45.289  1.00 26.62           C  
ANISOU 2266  CZ  TYR E  55     1619   4421   4074    317    887   -624       C  
ATOM   2267  OH  TYR E  55     -14.173   4.817  45.666  1.00 29.99           O  
ANISOU 2267  OH  TYR E  55     2159   4635   4601    418    602   -854       O  
ATOM   2268  N   ALA E  56      -7.447  -0.431  44.484  1.00 20.69           N  
ANISOU 2268  N   ALA E  56     1521   3008   3332   -463    424   -610       N  
ATOM   2269  CA  ALA E  56      -6.844  -1.722  44.183  1.00 21.21           C  
ANISOU 2269  CA  ALA E  56     1862   2921   3277   -556    345   -628       C  
ATOM   2270  C   ALA E  56      -7.811  -2.797  44.658  1.00 21.77           C  
ANISOU 2270  C   ALA E  56     2343   2782   3149   -600    596   -582       C  
ATOM   2271  O   ALA E  56      -8.278  -2.746  45.800  1.00 23.65           O  
ANISOU 2271  O   ALA E  56     2921   2695   3372   -515    621   -748       O  
ATOM   2272  CB  ALA E  56      -5.474  -1.878  44.848  1.00 21.46           C  
ANISOU 2272  CB  ALA E  56     1940   3246   2969   -531    147   -696       C  
ATOM   2273  N   GLU E  57      -8.153  -3.736  43.767  1.00 20.46           N  
ANISOU 2273  N   GLU E  57     2015   2647   3113   -614    702   -493       N  
ATOM   2274  CA  GLU E  57      -9.155  -4.759  44.051  1.00 21.57           C  
ANISOU 2274  CA  GLU E  57     2257   2407   3532   -447    743   -467       C  
ATOM   2275  C   GLU E  57      -8.697  -6.106  43.513  1.00 21.54           C  
ANISOU 2275  C   GLU E  57     2303   2550   3333   -698    878   -419       C  
ATOM   2276  O   GLU E  57      -8.009  -6.184  42.492  1.00 20.92           O  
ANISOU 2276  O   GLU E  57     2187   2633   3128   -589   1037   -655       O  
ATOM   2277  CB  GLU E  57     -10.526  -4.428  43.429  1.00 25.19           C  
ANISOU 2277  CB  GLU E  57     2384   2835   4353   -141    665   -309       C  
ATOM   2278  CG  GLU E  57     -11.006  -2.987  43.590  1.00 29.41           C  
ANISOU 2278  CG  GLU E  57     2691   3372   5110   -239    595    -10       C  
ATOM   2279  CD  GLU E  57     -12.524  -2.855  43.455  0.64 32.79           C  
ANISOU 2279  CD  GLU E  57     2724   4025   5712   -219    635    255       C  
ATOM   2280  OE1 GLU E  57     -13.249  -3.068  44.454  0.62 36.71           O  
ANISOU 2280  OE1 GLU E  57     3393   4189   6367   -119    494    134       O  
ATOM   2281  OE2 GLU E  57     -12.995  -2.509  42.352  0.87 32.19           O1-
ANISOU 2281  OE2 GLU E  57     2330   4151   5749   -228    539    331       O1-
ATOM   2282  N   ARG E  58      -9.089  -7.172  44.205  1.00 20.76           N  
ANISOU 2282  N   ARG E  58     2330   2233   3325   -798   1002   -186       N  
ATOM   2283  CA  ARG E  58      -8.904  -8.496  43.632  1.00 20.98           C  
ANISOU 2283  CA  ARG E  58     2357   2526   3087   -661    641   -199       C  
ATOM   2284  C   ARG E  58      -9.864  -8.699  42.468  1.00 21.79           C  
ANISOU 2284  C   ARG E  58     1968   2844   3468   -472    583   -548       C  
ATOM   2285  O   ARG E  58     -10.997  -8.197  42.462  1.00 23.63           O  
ANISOU 2285  O   ARG E  58     1926   3331   3721   -540    462   -684       O  
ATOM   2286  CB  ARG E  58      -9.113  -9.592  44.680  1.00 22.54           C  
ANISOU 2286  CB  ARG E  58     2849   2901   2813   -851    586    180       C  
ATOM   2287  CG  ARG E  58      -8.105  -9.545  45.815  1.00 24.67           C  
ANISOU 2287  CG  ARG E  58     2888   3458   3027   -878    584    654       C  
ATOM   2288  CD  ARG E  58      -8.170 -10.806  46.676  1.00 26.50           C  
ANISOU 2288  CD  ARG E  58     3296   3195   3577   -736    586    576       C  
ATOM   2289  NE  ARG E  58      -7.041 -10.904  47.593  1.00 27.75           N  
ANISOU 2289  NE  ARG E  58     3631   3465   3448   -821    535    618       N  
ATOM   2290  CZ  ARG E  58      -5.859 -11.423  47.282  1.00 28.81           C  
ANISOU 2290  CZ  ARG E  58     3718   3612   3617   -674    437    459       C  
ATOM   2291  NH1 ARG E  58      -5.606 -11.891  46.070  1.00 28.75           N1+
ANISOU 2291  NH1 ARG E  58     3779   3472   3672   -732    572    399       N1+
ATOM   2292  NH2 ARG E  58      -4.905 -11.463  48.206  1.00 30.71           N  
ANISOU 2292  NH2 ARG E  58     3722   3879   4070   -722    503    322       N  
ATOM   2293  N   LEU E  59      -9.388  -9.437  41.474  1.00 22.04           N  
ANISOU 2293  N   LEU E  59     2313   2692   3367   -712    587   -706       N  
ATOM   2294  CA  LEU E  59     -10.151  -9.844  40.310  1.00 23.53           C  
ANISOU 2294  CA  LEU E  59     2318   3046   3577   -693    180   -563       C  
ATOM   2295  C   LEU E  59     -10.152 -11.366  40.262  1.00 25.76           C  
ANISOU 2295  C   LEU E  59     2734   3062   3992   -873   -159   -567       C  
ATOM   2296  O   LEU E  59      -9.398 -12.021  40.983  1.00 28.38           O  
ANISOU 2296  O   LEU E  59     3101   3451   4232  -1057   -359   -778       O  
ATOM   2297  CB  LEU E  59      -9.539  -9.256  39.036  1.00 24.00           C  
ANISOU 2297  CB  LEU E  59     2317   2959   3841   -614    503   -226       C  
ATOM   2298  CG  LEU E  59      -9.687  -7.735  38.966  1.00 24.84           C  
ANISOU 2298  CG  LEU E  59     2180   2842   4415   -494    964   -200       C  
ATOM   2299  CD1 LEU E  59      -8.931  -7.180  37.767  1.00 25.90           C  
ANISOU 2299  CD1 LEU E  59     2630   3070   4140   -549   1025    208       C  
ATOM   2300  CD2 LEU E  59     -11.150  -7.315  38.927  1.00 27.22           C  
ANISOU 2300  CD2 LEU E  59     2343   2950   5051   -554    812   -280       C  
ATOM   2301  N   ALA E  60     -11.003 -11.939  39.410  1.00 26.07           N  
ANISOU 2301  N   ALA E  60     2549   2926   4430   -707   -283   -676       N  
ATOM   2302  CA  ALA E  60     -11.099 -13.396  39.343  1.00 28.06           C  
ANISOU 2302  CA  ALA E  60     2808   3043   4811   -703   -198   -753       C  
ATOM   2303  C   ALA E  60      -9.746 -14.028  39.035  1.00 27.92           C  
ANISOU 2303  C   ALA E  60     3379   2404   4824   -770     36   -971       C  
ATOM   2304  O   ALA E  60      -8.889 -13.430  38.381  1.00 29.44           O  
ANISOU 2304  O   ALA E  60     3505   2571   5111  -1004    148   -949       O  
ATOM   2305  CB  ALA E  60     -12.116 -13.821  38.289  1.00 29.64           C  
ANISOU 2305  CB  ALA E  60     3029   3448   4786   -470   -461   -687       C  
ATOM   2306  N   GLY E  61      -9.553 -15.250  39.527  1.00 27.78           N  
ANISOU 2306  N   GLY E  61     3339   2587   4627   -642    -89   -919       N  
ATOM   2307  CA  GLY E  61      -8.394 -16.034  39.138  1.00 26.34           C  
ANISOU 2307  CA  GLY E  61     3193   2522   4294   -672    -16   -495       C  
ATOM   2308  C   GLY E  61      -7.080 -15.562  39.714  1.00 24.89           C  
ANISOU 2308  C   GLY E  61     2981   2700   3777   -675     -0   -209       C  
ATOM   2309  O   GLY E  61      -6.047 -15.671  39.047  1.00 25.55           O  
ANISOU 2309  O   GLY E  61     3137   2698   3875   -442   -185   -448       O  
ATOM   2310  N   GLY E  62      -7.087 -15.041  40.938  1.00 23.51           N  
ANISOU 2310  N   GLY E  62     2803   2453   3674   -737     71   -178       N  
ATOM   2311  CA  GLY E  62      -5.858 -14.622  41.583  1.00 22.98           C  
ANISOU 2311  CA  GLY E  62     2203   2815   3713   -706    -25     90       C  
ATOM   2312  C   GLY E  62      -5.286 -13.323  41.064  1.00 22.93           C  
ANISOU 2312  C   GLY E  62     2072   3033   3606   -719      9      9       C  
ATOM   2313  O   GLY E  62      -4.157 -12.962  41.432  1.00 24.06           O  
ANISOU 2313  O   GLY E  62     2333   3273   3533   -659   -150     42       O  
ATOM   2314  N   GLN E  63      -6.023 -12.606  40.233  1.00 20.28           N  
ANISOU 2314  N   GLN E  63     1943   2466   3297   -594    406   -478       N  
ATOM   2315  CA  GLN E  63      -5.544 -11.348  39.688  1.00 19.62           C  
ANISOU 2315  CA  GLN E  63     2113   2132   3211   -859    565   -357       C  
ATOM   2316  C   GLN E  63      -5.843 -10.186  40.632  1.00 18.93           C  
ANISOU 2316  C   GLN E  63     2095   1962   3133   -760    505   -414       C  
ATOM   2317  O   GLN E  63      -6.706 -10.268  41.503  1.00 19.29           O  
ANISOU 2317  O   GLN E  63     2008   2251   3068   -745    386   -440       O  
ATOM   2318  CB  GLN E  63      -6.172 -11.108  38.321  1.00 22.69           C  
ANISOU 2318  CB  GLN E  63     2398   2605   3618   -942    640   -489       C  
ATOM   2319  CG  GLN E  63      -6.010 -12.302  37.411  1.00 29.36           C  
ANISOU 2319  CG  GLN E  63     3134   3466   4557   -965    196   -509       C  
ATOM   2320  CD  GLN E  63      -5.443 -11.915  36.074  1.00 36.45           C  
ANISOU 2320  CD  GLN E  63     3323   4429   6096   -762   -186   -866       C  
ATOM   2321  NE2 GLN E  63      -6.317 -11.526  35.146  1.00 39.29           N  
ANISOU 2321  NE2 GLN E  63     3668   4928   6333   -763   -584   -965       N  
ATOM   2322  OE1 GLN E  63      -4.237 -12.001  35.856  1.00 38.28           O  
ANISOU 2322  OE1 GLN E  63     3039   4958   6547  -1055   -306   -732       O  
ATOM   2323  N   MET E  64      -5.083  -9.103  40.469  1.00 17.81           N  
ANISOU 2323  N   MET E  64     1857   2040   2871   -699    449   -224       N  
ATOM   2324  CA  MET E  64      -5.413  -7.832  41.104  1.00 18.01           C  
ANISOU 2324  CA  MET E  64     2297   2036   2509   -632    114     -2       C  
ATOM   2325  C   MET E  64      -5.284  -6.693  40.108  1.00 18.19           C  
ANISOU 2325  C   MET E  64     2060   1943   2911   -764    409   -144       C  
ATOM   2326  O   MET E  64      -4.433  -6.715  39.221  1.00 18.76           O  
ANISOU 2326  O   MET E  64     2177   2582   2371   -846    405    -53       O  
ATOM   2327  CB  MET E  64      -4.593  -7.508  42.375  1.00 19.42           C  
ANISOU 2327  CB  MET E  64     2410   2199   2769   -754   -184    237       C  
ATOM   2328  CG  MET E  64      -4.235  -8.681  43.296  1.00 19.93           C  
ANISOU 2328  CG  MET E  64     2225   2463   2883   -741   -272    274       C  
ATOM   2329  SD  MET E  64      -2.705  -8.429  44.203  1.00 20.61           S  
ANISOU 2329  SD  MET E  64     2085   3103   2642  -1033    194     17       S  
ATOM   2330  CE  MET E  64      -2.904  -9.644  45.510  1.00 20.92           C  
ANISOU 2330  CE  MET E  64     2385   2988   2578   -817    596   -288       C  
ATOM   2331  N   GLY E  65      -6.164  -5.705  40.254  1.00 17.14           N  
ANISOU 2331  N   GLY E  65     1996   2068   2448   -535    531   -314       N  
ATOM   2332  CA  GLY E  65      -6.174  -4.579  39.339  1.00 16.80           C  
ANISOU 2332  CA  GLY E  65     2087   1845   2449   -213    433   -361       C  
ATOM   2333  C   GLY E  65      -6.548  -3.271  40.003  1.00 16.21           C  
ANISOU 2333  C   GLY E  65     1955   2143   2062   -371    277   -402       C  
ATOM   2334  O   GLY E  65      -7.098  -3.232  41.106  1.00 18.31           O  
ANISOU 2334  O   GLY E  65     2259   2223   2475   -363    327   -565       O  
ATOM   2335  N   TYR E  66      -6.227  -2.193  39.304  1.00 15.87           N  
ANISOU 2335  N   TYR E  66     1589   1952   2489   -400    427   -437       N  
ATOM   2336  CA  TYR E  66      -6.630  -0.849  39.683  1.00 16.81           C  
ANISOU 2336  CA  TYR E  66     1279   2285   2824   -759    373   -309       C  
ATOM   2337  C   TYR E  66      -7.891  -0.443  38.931  1.00 18.37           C  
ANISOU 2337  C   TYR E  66     1437   2669   2873   -573    148   -536       C  
ATOM   2338  O   TYR E  66      -8.090  -0.818  37.774  1.00 19.68           O  
ANISOU 2338  O   TYR E  66     1566   2729   3182   -773     81   -580       O  
ATOM   2339  CB  TYR E  66      -5.534   0.157  39.354  1.00 16.71           C  
ANISOU 2339  CB  TYR E  66     1324   2235   2790   -707     87   -301       C  
ATOM   2340  CG  TYR E  66      -4.208  -0.016  40.051  1.00 15.56           C  
ANISOU 2340  CG  TYR E  66     1109   2450   2353   -637     29   -719       C  
ATOM   2341  CD1 TYR E  66      -4.054   0.299  41.403  1.00 16.43           C  
ANISOU 2341  CD1 TYR E  66     1659   2555   2026   -607   -293   -903       C  
ATOM   2342  CD2 TYR E  66      -3.077  -0.416  39.338  1.00 15.77           C  
ANISOU 2342  CD2 TYR E  66     1100   2407   2485   -603    181   -773       C  
ATOM   2343  CE1 TYR E  66      -2.803   0.192  42.021  1.00 16.84           C  
ANISOU 2343  CE1 TYR E  66     1678   2869   1852   -560   -189   -856       C  
ATOM   2344  CE2 TYR E  66      -1.836  -0.527  39.951  1.00 16.08           C  
ANISOU 2344  CE2 TYR E  66     1493   2350   2265   -642     84   -858       C  
ATOM   2345  CZ  TYR E  66      -1.706  -0.216  41.289  1.00 17.65           C  
ANISOU 2345  CZ  TYR E  66     1675   2697   2336   -601   -127   -664       C  
ATOM   2346  OH  TYR E  66      -0.468  -0.313  41.876  1.00 17.64           O  
ANISOU 2346  OH  TYR E  66     1587   2769   2347   -580     91   -638       O  
ATOM   2347  N   GLY E  67      -8.710   0.387  39.573  1.00 17.54           N  
ANISOU 2347  N   GLY E  67     1524   2699   2441   -378    224   -433       N  
ATOM   2348  CA  GLY E  67      -9.848   0.982  38.898  1.00 17.31           C  
ANISOU 2348  CA  GLY E  67     1140   2781   2656     99    279   -694       C  
ATOM   2349  C   GLY E  67     -10.168   2.341  39.480  1.00 21.13           C  
ANISOU 2349  C   GLY E  67     1887   2946   3195   -104    343   -605       C  
ATOM   2350  O   GLY E  67      -9.754   2.673  40.598  1.00 21.78           O  
ANISOU 2350  O   GLY E  67     1865   3168   3242      5    252   -843       O  
ATOM   2351  N   LEU E  68     -10.923   3.132  38.704  1.00 23.21           N  
ANISOU 2351  N   LEU E  68     2142   3023   3656     -8    549   -498       N  
ATOM   2352  CA  LEU E  68     -11.403   4.435  39.159  1.00 24.07           C  
ANISOU 2352  CA  LEU E  68     2247   3120   3778     31    816   -435       C  
ATOM   2353  C   LEU E  68     -12.751   4.352  39.862  1.00 25.11           C  
ANISOU 2353  C   LEU E  68     1989   3529   4025     62    749   -686       C  
ATOM   2354  O   LEU E  68     -13.128   5.291  40.579  1.00 26.66           O  
ANISOU 2354  O   LEU E  68     2223   3820   4087    -26    800  -1124       O  
ATOM   2355  CB  LEU E  68     -11.510   5.410  37.979  1.00 25.19           C  
ANISOU 2355  CB  LEU E  68     2502   3160   3911     78    841   -294       C  
ATOM   2356  CG  LEU E  68     -10.194   5.777  37.273  1.00 26.64           C  
ANISOU 2356  CG  LEU E  68     2816   3322   3984   -154    938     11       C  
ATOM   2357  CD1 LEU E  68     -10.369   6.987  36.376  1.00 27.86           C  
ANISOU 2357  CD1 LEU E  68     2821   3311   4454    -82   1003    -36       C  
ATOM   2358  CD2 LEU E  68      -9.082   6.023  38.280  1.00 28.38           C  
ANISOU 2358  CD2 LEU E  68     2616   3683   4484   -206   1030    213       C  
ATOM   2359  N   GLU E  69     -13.495   3.275  39.648  1.00 25.39           N  
ANISOU 2359  N   GLU E  69     1846   3726   4076   -162    893   -299       N  
ATOM   2360  CA  GLU E  69     -14.753   3.032  40.343  1.00 27.18           C  
ANISOU 2360  CA  GLU E  69     2142   3855   4330   -146    847    -49       C  
ATOM   2361  C   GLU E  69     -14.697   1.656  40.980  1.00 26.24           C  
ANISOU 2361  C   GLU E  69     2157   3892   3921   -384    844   -196       C  
ATOM   2362  O   GLU E  69     -14.156   0.712  40.397  1.00 24.94           O  
ANISOU 2362  O   GLU E  69     2259   3576   3641   -190    658   -459       O  
ATOM   2363  CB  GLU E  69     -15.961   3.116  39.403  1.00 31.39           C  
ANISOU 2363  CB  GLU E  69     2762   4016   5150   -132    624    278       C  
ATOM   2364  CG  GLU E  69     -15.967   4.326  38.484  1.00 35.83           C  
ANISOU 2364  CG  GLU E  69     3223   4560   5830   -214    519    478       C  
ATOM   2365  CD  GLU E  69     -17.035   4.229  37.415  0.63 38.24           C  
ANISOU 2365  CD  GLU E  69     3298   4903   6327   -211    475    703       C  
ATOM   2366  OE1 GLU E  69     -18.225   4.113  37.773  0.66 39.58           O  
ANISOU 2366  OE1 GLU E  69     3216   5025   6799   -278    551    867       O  
ATOM   2367  OE2 GLU E  69     -16.685   4.262  36.219  0.62 39.59           O1-
ANISOU 2367  OE2 GLU E  69     3638   4960   6443   -203    344    546       O1-
ATOM   2368  N   LYS E  70     -15.238   1.554  42.184  1.00 27.08           N  
ANISOU 2368  N   LYS E  70     2076   4293   3919   -388    789   -342       N  
ATOM   2369  CA  LYS E  70     -15.221   0.286  42.893  1.00 28.91           C  
ANISOU 2369  CA  LYS E  70     2546   4595   3844   -565   1063   -392       C  
ATOM   2370  C   LYS E  70     -16.011  -0.753  42.103  1.00 29.30           C  
ANISOU 2370  C   LYS E  70     2479   4464   4189   -657   1042   -362       C  
ATOM   2371  O   LYS E  70     -17.082  -0.463  41.563  1.00 29.57           O  
ANISOU 2371  O   LYS E  70     2209   4229   4795   -488    877   -658       O  
ATOM   2372  CB  LYS E  70     -15.801   0.484  44.291  1.00 33.02           C  
ANISOU 2372  CB  LYS E  70     3247   5439   3859   -667   1390   -117       C  
ATOM   2373  CG  LYS E  70     -15.487  -0.605  45.288  1.00 36.20           C  
ANISOU 2373  CG  LYS E  70     3750   6039   3965   -474   1570   -167       C  
ATOM   2374  CD  LYS E  70     -15.857  -0.110  46.673  1.00 40.16           C  
ANISOU 2374  CD  LYS E  70     4317   6692   4251   -483   1614   -128       C  
ATOM   2375  CE  LYS E  70     -15.578  -1.132  47.757  1.00 44.16           C  
ANISOU 2375  CE  LYS E  70     4856   7382   4542   -652   1572    -67       C  
ATOM   2376  NZ  LYS E  70     -15.562  -0.478  49.104  1.00 46.37           N1+
ANISOU 2376  NZ  LYS E  70     5153   7655   4810   -714   1747   -142       N1+
ATOM   2377  N   GLY E  71     -15.460  -1.962  42.006  1.00 29.26           N  
ANISOU 2377  N   GLY E  71     2993   4273   3850   -910    941   -517       N  
ATOM   2378  CA  GLY E  71     -16.056  -3.005  41.200  1.00 29.82           C  
ANISOU 2378  CA  GLY E  71     3052   4278   4001   -958    747   -433       C  
ATOM   2379  C   GLY E  71     -15.775  -2.907  39.718  1.00 29.18           C  
ANISOU 2379  C   GLY E  71     2570   4102   4418   -567    461   -480       C  
ATOM   2380  O   GLY E  71     -16.266  -3.748  38.948  1.00 29.26           O  
ANISOU 2380  O   GLY E  71     2732   3741   4643   -506    494   -500       O  
ATOM   2381  N   LYS E  72     -14.990  -1.926  39.285  1.00 28.07           N  
ANISOU 2381  N   LYS E  72     1970   4175   4519    -88    355   -594       N  
ATOM   2382  CA  LYS E  72     -14.688  -1.770  37.870  1.00 27.13           C  
ANISOU 2382  CA  LYS E  72     1676   4210   4420    -77    370   -685       C  
ATOM   2383  C   LYS E  72     -13.179  -1.733  37.637  1.00 23.72           C  
ANISOU 2383  C   LYS E  72     1656   3535   3823   -201    288   -749       C  
ATOM   2384  O   LYS E  72     -12.700  -1.047  36.736  1.00 23.83           O  
ANISOU 2384  O   LYS E  72     1432   3753   3870   -198    240   -281       O  
ATOM   2385  CB  LYS E  72     -15.363  -0.518  37.316  1.00 31.16           C  
ANISOU 2385  CB  LYS E  72     1881   5118   4840   -104    147   -561       C  
ATOM   2386  CG  LYS E  72     -16.813  -0.767  36.871  1.00 35.54           C  
ANISOU 2386  CG  LYS E  72     2454   5372   5677   -134    239   -566       C  
ATOM   2387  CD  LYS E  72     -17.517   0.529  36.511  1.00 39.36           C  
ANISOU 2387  CD  LYS E  72     2787   5930   6237   -338    310   -413       C  
ATOM   2388  CE  LYS E  72     -18.988   0.288  36.193  1.00 42.84           C  
ANISOU 2388  CE  LYS E  72     3727   6241   6310   -746    127   -348       C  
ATOM   2389  NZ  LYS E  72     -19.210  -1.065  35.607  1.00 44.51           N1+
ANISOU 2389  NZ  LYS E  72     4185   6390   6337   -775     19   -347       N1+
ATOM   2390  N   ALA E  73     -12.414  -2.459  38.449  1.00 21.85           N  
ANISOU 2390  N   ALA E  73     1436   3415   3449   -401    372   -790       N  
ATOM   2391  CA  ALA E  73     -10.981  -2.558  38.213  1.00 20.09           C  
ANISOU 2391  CA  ALA E  73     1362   3229   3043   -640     84   -606       C  
ATOM   2392  C   ALA E  73     -10.709  -3.291  36.902  1.00 20.33           C  
ANISOU 2392  C   ALA E  73     1306   3046   3374   -675    321   -565       C  
ATOM   2393  O   ALA E  73     -11.537  -4.065  36.404  1.00 20.79           O  
ANISOU 2393  O   ALA E  73     1677   3077   3146   -677    202  -1106       O  
ATOM   2394  CB  ALA E  73     -10.291  -3.264  39.381  1.00 21.21           C  
ANISOU 2394  CB  ALA E  73     1690   3453   2914   -746   -458   -802       C  
ATOM   2395  N   SER E  74      -9.529  -3.030  36.333  1.00 19.11           N  
ANISOU 2395  N   SER E  74     1269   3107   2884   -499    754   -336       N  
ATOM   2396  CA  SER E  74      -9.184  -3.579  35.028  1.00 19.23           C  
ANISOU 2396  CA  SER E  74     1432   3281   2592   -614    228   -147       C  
ATOM   2397  C   SER E  74      -7.686  -3.826  34.962  1.00 18.89           C  
ANISOU 2397  C   SER E  74     1347   3131   2699   -337    206   -407       C  
ATOM   2398  O   SER E  74      -6.905  -3.233  35.711  1.00 21.27           O  
ANISOU 2398  O   SER E  74     2094   3344   2644   -170     -3   -858       O  
ATOM   2399  CB  SER E  74      -9.605  -2.640  33.884  1.00 21.74           C  
ANISOU 2399  CB  SER E  74     1635   3290   3334   -688     92    -28       C  
ATOM   2400  OG  SER E  74      -8.901  -1.406  33.963  1.00 20.69           O  
ANISOU 2400  OG  SER E  74     1214   3381   3265   -492     44    169       O  
ATOM   2401  N   ILE E  75      -7.300  -4.704  34.035  1.00 17.66           N  
ANISOU 2401  N   ILE E  75     1233   2585   2891   -444    180   -395       N  
ATOM   2402  CA  ILE E  75      -5.903  -4.970  33.723  1.00 16.16           C  
ANISOU 2402  CA  ILE E  75      933   2292   2918   -349    278   -600       C  
ATOM   2403  C   ILE E  75      -5.725  -4.829  32.218  1.00 17.61           C  
ANISOU 2403  C   ILE E  75     1612   2472   2609   -626     34   -770       C  
ATOM   2404  O   ILE E  75      -6.318  -5.596  31.454  1.00 20.31           O  
ANISOU 2404  O   ILE E  75     2132   3047   2540   -845    -35  -1004       O  
ATOM   2405  CB  ILE E  75      -5.451  -6.368  34.177  1.00 16.66           C  
ANISOU 2405  CB  ILE E  75      967   2272   3090   -424   -122   -413       C  
ATOM   2406  CG1 ILE E  75      -5.676  -6.565  35.680  1.00 18.71           C  
ANISOU 2406  CG1 ILE E  75     1465   2216   3427   -691   -212     73       C  
ATOM   2407  CG2 ILE E  75      -3.996  -6.602  33.770  1.00 15.94           C  
ANISOU 2407  CG2 ILE E  75     1084   1900   3072   -517    103   -511       C  
ATOM   2408  CD1 ILE E  75      -5.611  -8.022  36.134  1.00 20.63           C  
ANISOU 2408  CD1 ILE E  75     1787   2482   3570  -1029   -594    311       C  
ATOM   2409  N   PRO E  76      -4.931  -3.862  31.726  1.00 17.44           N  
ANISOU 2409  N   PRO E  76     1759   2618   2248   -747    182   -667       N  
ATOM   2410  CA  PRO E  76      -4.254  -2.818  32.508  1.00 15.86           C  
ANISOU 2410  CA  PRO E  76     1474   2394   2157   -801    599   -545       C  
ATOM   2411  C   PRO E  76      -5.233  -1.886  33.205  1.00 16.12           C  
ANISOU 2411  C   PRO E  76     1638   1922   2565   -627    409   -488       C  
ATOM   2412  O   PRO E  76      -6.422  -1.851  32.839  1.00 16.40           O  
ANISOU 2412  O   PRO E  76     1378   2095   2757   -437    148   -416       O  
ATOM   2413  CB  PRO E  76      -3.425  -2.044  31.467  1.00 17.79           C  
ANISOU 2413  CB  PRO E  76     2157   2658   1943  -1105    402   -322       C  
ATOM   2414  CG  PRO E  76      -3.672  -2.690  30.156  1.00 19.23           C  
ANISOU 2414  CG  PRO E  76     2468   2892   1945  -1343     98   -298       C  
ATOM   2415  CD  PRO E  76      -4.738  -3.717  30.275  1.00 18.47           C  
ANISOU 2415  CD  PRO E  76     2146   2716   2155   -948    491   -330       C  
ATOM   2416  N   GLY E  77      -4.727  -1.166  34.214  1.00 15.80           N  
ANISOU 2416  N   GLY E  77     1755   1956   2294   -409    287   -687       N  
ATOM   2417  CA  GLY E  77      -5.506  -0.178  34.906  1.00 14.99           C  
ANISOU 2417  CA  GLY E  77     1558   1862   2275   -379    501   -552       C  
ATOM   2418  C   GLY E  77      -5.917   0.972  34.002  1.00 16.96           C  
ANISOU 2418  C   GLY E  77     1419   2190   2836   -441    456   -349       C  
ATOM   2419  O   GLY E  77      -5.514   1.058  32.833  1.00 16.63           O  
ANISOU 2419  O   GLY E  77     1382   2296   2639   -623    352   -329       O  
ATOM   2420  N   PRO E  78      -6.727   1.875  34.545  1.00 19.38           N  
ANISOU 2420  N   PRO E  78     1791   2393   3179   -383    371   -287       N  
ATOM   2421  CA  PRO E  78      -7.237   2.986  33.736  1.00 19.24           C  
ANISOU 2421  CA  PRO E  78     1677   2448   3184   -281    403   -212       C  
ATOM   2422  C   PRO E  78      -6.124   3.864  33.188  1.00 17.55           C  
ANISOU 2422  C   PRO E  78     1465   2221   2982   -349    318    -40       C  
ATOM   2423  O   PRO E  78      -5.111   4.121  33.845  1.00 17.73           O  
ANISOU 2423  O   PRO E  78     1429   2303   3004   -472    379    108       O  
ATOM   2424  CB  PRO E  78      -8.115   3.771  34.713  1.00 21.01           C  
ANISOU 2424  CB  PRO E  78     1778   2720   3486     58    320   -171       C  
ATOM   2425  CG  PRO E  78      -7.710   3.308  36.088  1.00 21.95           C  
ANISOU 2425  CG  PRO E  78     1933   2732   3673    108    146   -213       C  
ATOM   2426  CD  PRO E  78      -7.213   1.913  35.938  1.00 19.82           C  
ANISOU 2426  CD  PRO E  78     1853   2466   3214    -16    405   -364       C  
ATOM   2427  N   LEU E  79      -6.346   4.349  31.973  1.00 17.50           N  
ANISOU 2427  N   LEU E  79     1631   2494   2528   -473     78   -130       N  
ATOM   2428  CA  LEU E  79      -5.442   5.313  31.368  1.00 18.38           C  
ANISOU 2428  CA  LEU E  79     1755   2797   2431   -601    231      3       C  
ATOM   2429  C   LEU E  79      -5.622   6.672  32.038  1.00 18.64           C  
ANISOU 2429  C   LEU E  79     1701   2257   3124   -476    226   -186       C  
ATOM   2430  O   LEU E  79      -6.736   7.211  32.095  1.00 20.58           O  
ANISOU 2430  O   LEU E  79     1845   2253   3722   -294    149   -762       O  
ATOM   2431  CB  LEU E  79      -5.715   5.419  29.869  1.00 18.98           C  
ANISOU 2431  CB  LEU E  79     1645   3130   2438   -615    304    196       C  
ATOM   2432  CG  LEU E  79      -5.014   6.558  29.117  1.00 21.49           C  
ANISOU 2432  CG  LEU E  79     1673   3669   2824   -603    633    220       C  
ATOM   2433  CD1 LEU E  79      -3.503   6.398  29.141  1.00 21.22           C  
ANISOU 2433  CD1 LEU E  79     1494   3509   3061   -370   1032    -64       C  
ATOM   2434  CD2 LEU E  79      -5.540   6.627  27.703  1.00 23.94           C  
ANISOU 2434  CD2 LEU E  79     2298   3888   2910  -1004    460    755       C  
ATOM   2435  N   ILE E  80      -4.535   7.215  32.571  1.00 17.90           N  
ANISOU 2435  N   ILE E  80     1743   2039   3019   -656    433    116       N  
ATOM   2436  CA  ILE E  80      -4.526   8.558  33.136  1.00 17.80           C  
ANISOU 2436  CA  ILE E  80     1888   1982   2892   -626    374   -145       C  
ATOM   2437  C   ILE E  80      -3.824   9.482  32.145  1.00 19.50           C  
ANISOU 2437  C   ILE E  80     1931   2479   2999   -577     29   -211       C  
ATOM   2438  O   ILE E  80      -2.695   9.208  31.723  1.00 21.10           O  
ANISOU 2438  O   ILE E  80     1884   2844   3289   -552    132   -493       O  
ATOM   2439  CB  ILE E  80      -3.853   8.577  34.515  1.00 19.07           C  
ANISOU 2439  CB  ILE E  80     2445   1875   2926   -931    450    -23       C  
ATOM   2440  CG1 ILE E  80      -4.711   7.777  35.511  1.00 21.09           C  
ANISOU 2440  CG1 ILE E  80     2829   2330   2854   -850     96    107       C  
ATOM   2441  CG2 ILE E  80      -3.628   9.994  34.987  1.00 21.18           C  
ANISOU 2441  CG2 ILE E  80     2745   1939   3364   -712    297   -578       C  
ATOM   2442  CD1 ILE E  80      -3.963   7.329  36.718  1.00 23.96           C  
ANISOU 2442  CD1 ILE E  80     2651   2810   3641   -581     10    106       C  
ATOM   2443  N   GLU E  81      -4.495  10.564  31.760  1.00 19.42           N  
ANISOU 2443  N   GLU E  81     1757   2275   3346   -541     54     69       N  
ATOM   2444  CA  GLU E  81      -3.956  11.534  30.808  1.00 20.80           C  
ANISOU 2444  CA  GLU E  81     2166   2168   3570   -598    286   -149       C  
ATOM   2445  C   GLU E  81      -3.846  12.893  31.480  1.00 20.96           C  
ANISOU 2445  C   GLU E  81     2143   2115   3703   -500    579   -567       C  
ATOM   2446  O   GLU E  81      -4.825  13.386  32.050  1.00 22.22           O  
ANISOU 2446  O   GLU E  81     1943   2127   4373   -242    639   -620       O  
ATOM   2447  CB  GLU E  81      -4.842  11.659  29.566  1.00 24.06           C  
ANISOU 2447  CB  GLU E  81     2693   2885   3565   -493   -178   -550       C  
ATOM   2448  CG  GLU E  81      -5.109  10.353  28.842  1.00 29.15           C  
ANISOU 2448  CG  GLU E  81     3460   3714   3902   -714   -337   -257       C  
ATOM   2449  CD  GLU E  81      -6.111  10.511  27.720  0.53 31.32           C  
ANISOU 2449  CD  GLU E  81     3630   4411   3859   -966   -422     -6       C  
ATOM   2450  OE1 GLU E  81      -5.855  11.313  26.800  0.65 32.50           O  
ANISOU 2450  OE1 GLU E  81     3823   4886   3638  -1083   -578    119       O  
ATOM   2451  OE2 GLU E  81      -7.174   9.854  27.772  0.78 31.95           O1-
ANISOU 2451  OE2 GLU E  81     3547   4627   3965  -1078   -226     74       O1-
ATOM   2452  N   LEU E  82      -2.670  13.510  31.385  1.00 19.96           N  
ANISOU 2452  N   LEU E  82     2254   2020   3309   -841    437   -486       N  
ATOM   2453  CA  LEU E  82      -2.422  14.823  31.964  1.00 20.87           C  
ANISOU 2453  CA  LEU E  82     2385   2554   2991   -724    395   -151       C  
ATOM   2454  C   LEU E  82      -1.746  15.708  30.927  1.00 20.18           C  
ANISOU 2454  C   LEU E  82     2252   2442   2973   -587    425   -227       C  
ATOM   2455  O   LEU E  82      -1.069  15.214  30.023  1.00 21.71           O  
ANISOU 2455  O   LEU E  82     2311   2643   3294   -347    673   -373       O  
ATOM   2456  CB  LEU E  82      -1.535  14.715  33.218  1.00 22.58           C  
ANISOU 2456  CB  LEU E  82     2560   3170   2849   -607    335     61       C  
ATOM   2457  CG  LEU E  82      -2.106  13.860  34.351  1.00 23.50           C  
ANISOU 2457  CG  LEU E  82     2522   3728   2679   -204    154    -81       C  
ATOM   2458  CD1 LEU E  82      -1.026  13.474  35.352  1.00 26.72           C  
ANISOU 2458  CD1 LEU E  82     2947   3989   3217   -334    -21    175       C  
ATOM   2459  CD2 LEU E  82      -3.262  14.580  35.027  1.00 22.66           C  
ANISOU 2459  CD2 LEU E  82     2131   3893   2585   -137    389    -85       C  
ATOM   2460  N   ASN E  83      -1.931  17.018  31.063  1.00 19.61           N  
ANISOU 2460  N   ASN E  83     2039   2429   2982   -211    234   -155       N  
ATOM   2461  CA  ASN E  83      -1.176  18.005  30.296  1.00 19.46           C  
ANISOU 2461  CA  ASN E  83     2047   2587   2760   -149    114     14       C  
ATOM   2462  C   ASN E  83      -0.100  18.595  31.194  1.00 20.93           C  
ANISOU 2462  C   ASN E  83     2393   2582   2978   -500     -9   -150       C  
ATOM   2463  O   ASN E  83      -0.346  18.818  32.380  1.00 21.20           O  
ANISOU 2463  O   ASN E  83     2224   3041   2790   -471   -185   -384       O  
ATOM   2464  CB  ASN E  83      -2.092  19.117  29.774  1.00 21.63           C  
ANISOU 2464  CB  ASN E  83     2333   2668   3219     23     72   -226       C  
ATOM   2465  CG  ASN E  83      -3.221  18.573  28.932  1.00 22.03           C  
ANISOU 2465  CG  ASN E  83     2153   2832   3384    101    133   -257       C  
ATOM   2466  ND2 ASN E  83      -4.461  18.943  29.265  1.00 23.57           N  
ANISOU 2466  ND2 ASN E  83     2026   3169   3761    -39    -20    125       N  
ATOM   2467  OD1 ASN E  83      -2.985  17.792  28.010  1.00 23.82           O  
ANISOU 2467  OD1 ASN E  83     2554   3037   3460   -110    359   -364       O  
ATOM   2468  N   GLU E  84       1.091  18.831  30.631  1.00 21.04           N  
ANISOU 2468  N   GLU E  84     2411   2425   3157   -522     27   -304       N  
ATOM   2469  CA  GLU E  84       2.217  19.354  31.412  1.00 21.25           C
[truncated: 654,316 more chars]
