# Supplementary material for: Hydrophobic tuning with non-canonical amino acids in a copper metalloenzyme
Source: Nat Chem. 2026 Apr 13;18(7):1269–77. doi: 10.1038/s41557-026-02116-7 (PMC13323077; doi:10.1038/s41557-026-02116-7)
Supplement: Supplementary file 4 — Code related to logP prediction, PDB analysis and redox deconvolution. [file 41557_2026_2116_MOESM4_ESM.zip › Code_lite/PDB_analysis_lite/inputs/starting_pdbs/8z59.pdb]

CRYST1   86.636  103.389  131.906 104.86 103.96  98.35 P 1           1
ATOM      1  N   GLU A  50      12.257 -19.337  28.273  1.00 91.63           N  
ATOM      2  CA  GLU A  50      12.559 -19.030  29.678  1.00 92.44           C  
ATOM      3  C   GLU A  50      12.442 -17.525  29.985  1.00 91.52           C  
ATOM      4  O   GLU A  50      13.389 -16.779  29.820  1.00 87.28           O  
ATOM      5  CB  GLU A  50      13.953 -19.630  30.025  1.00 91.94           C  
ATOM      6  CG  GLU A  50      15.085 -19.165  29.102  1.00 95.48           C  
ATOM      7  CD  GLU A  50      16.408 -19.827  29.436  1.00 97.05           C  
ATOM      8  OE1 GLU A  50      16.442 -20.618  30.411  1.00 99.05           O  
ATOM      9  OE2 GLU A  50      17.410 -19.561  28.738  1.00 94.55           O1-
ATOM     10  N   PRO A  51      11.289 -17.104  30.451  1.00 90.15           N  
ATOM     11  CA  PRO A  51      10.967 -15.666  30.589  1.00 80.60           C  
ATOM     12  C   PRO A  51      11.617 -15.038  31.779  1.00 79.70           C  
ATOM     13  O   PRO A  51      11.403 -15.489  32.889  1.00 79.17           O  
ATOM     14  CB  PRO A  51       9.435 -15.645  30.668  1.00 73.67           C  
ATOM     15  CG  PRO A  51       9.038 -17.197  30.569  1.00 79.29           C  
ATOM     16  CD  PRO A  51      10.218 -17.805  31.191  1.00 88.07           C  
ATOM     17  N   PHE A  52      12.419 -14.018  31.531  1.00 77.64           N  
ATOM     18  CA  PHE A  52      13.020 -13.225  32.634  1.00 67.38           C  
ATOM     19  C   PHE A  52      13.865 -14.128  33.532  1.00 70.91           C  
ATOM     20  O   PHE A  52      13.884 -13.982  34.752  1.00 74.06           O  
ATOM     21  CB  PHE A  52      11.912 -12.480  33.412  1.00 59.46           C  
ATOM     22  CG  PHE A  52      10.910 -11.837  32.486  1.00 64.05           C  
ATOM     23  CD1 PHE A  52      11.324 -11.035  31.457  1.00 64.93           C  
ATOM     24  CD2 PHE A  52       9.544 -12.087  32.633  1.00 65.11           C  
ATOM     25  CE1 PHE A  52      10.425 -10.455  30.577  1.00 63.28           C  
ATOM     26  CE2 PHE A  52       8.626 -11.495  31.753  1.00 65.22           C  
ATOM     27  CZ  PHE A  52       9.070 -10.678  30.729  1.00 60.36           C  
ATOM     28  N   THR A  53      14.583 -15.062  32.891  1.00 73.87           N  
ATOM     29  CA  THR A  53      15.570 -15.911  33.547  1.00 69.53           C  
ATOM     30  C   THR A  53      16.915 -15.209  33.674  1.00 63.92           C  
ATOM     31  O   THR A  53      17.548 -15.265  34.732  1.00 62.69           O  
ATOM     32  CB  THR A  53      15.749 -17.216  32.774  1.00 70.49           C  
ATOM     33  CG2 THR A  53      16.932 -18.010  33.309  1.00 63.30           C  
ATOM     34  OG1 THR A  53      14.564 -18.013  32.882  1.00 79.15           O  
ATOM     35  N   GLN A  54      17.368 -14.551  32.610  1.00 63.76           N  
ATOM     36  CA  GLN A  54      18.718 -14.014  32.556  1.00 54.97           C  
ATOM     37  C   GLN A  54      18.791 -12.597  33.130  1.00 53.98           C  
ATOM     38  O   GLN A  54      17.880 -11.786  32.970  1.00 59.79           O  
ATOM     39  CB  GLN A  54      19.249 -14.036  31.121  1.00 52.54           C  
ATOM     40  CG  GLN A  54      20.745 -13.736  31.090  1.00 66.35           C  
ATOM     41  CD  GLN A  54      21.417 -13.945  29.749  1.00 62.95           C  
ATOM     42  NE2 GLN A  54      22.742 -13.850  29.743  1.00 62.59           N  
ATOM     43  OE1 GLN A  54      20.763 -14.195  28.735  1.00 67.79           O  
ATOM     44  N   LYS A  55      19.901 -12.310  33.799  1.00 58.14           N  
ATOM     45  CA  LYS A  55      20.130 -11.018  34.435  1.00 58.36           C  
ATOM     46  C   LYS A  55      20.509  -9.962  33.399  1.00 54.80           C  
ATOM     47  O   LYS A  55      21.319 -10.217  32.495  1.00 52.04           O  
ATOM     48  CB  LYS A  55      21.245 -11.160  35.482  1.00 56.29           C  
ATOM     49  CG  LYS A  55      21.257 -10.148  36.620  1.00 51.20           C  
ATOM     50  CD  LYS A  55      22.048 -10.702  37.826  1.00 54.40           C  
ATOM     51  CE  LYS A  55      22.569  -9.586  38.734  1.00 64.05           C  
ATOM     52  NZ  LYS A  55      22.890 -10.026  40.134  1.00 65.19           N1+
ATOM     53  N   LEU A  56      19.928  -8.769  33.537  1.00 50.22           N  
ATOM     54  CA  LEU A  56      20.242  -7.687  32.612  1.00 47.81           C  
ATOM     55  C   LEU A  56      21.732  -7.365  32.638  1.00 46.82           C  
ATOM     56  O   LEU A  56      22.336  -7.229  33.709  1.00 47.42           O  
ATOM     57  CB  LEU A  56      19.434  -6.441  32.954  1.00 43.26           C  
ATOM     58  CG  LEU A  56      19.835  -5.153  32.228  1.00 42.78           C  
ATOM     59  CD1 LEU A  56      19.504  -5.218  30.745  1.00 43.26           C  
ATOM     60  CD2 LEU A  56      19.154  -3.949  32.868  1.00 43.18           C  
ATOM     61  N   LYS A  57      22.319  -7.258  31.449  1.00 43.39           N  
ATOM     62  CA  LYS A  57      23.713  -6.864  31.303  1.00 39.15           C  
ATOM     63  C   LYS A  57      23.843  -5.349  31.396  1.00 39.96           C  
ATOM     64  O   LYS A  57      23.050  -4.610  30.802  1.00 40.13           O  
ATOM     65  CB  LYS A  57      24.257  -7.347  29.959  1.00 39.91           C  
ATOM     66  CG  LYS A  57      24.218  -8.850  29.780  1.00 41.04           C  
ATOM     67  CD  LYS A  57      24.643  -9.236  28.382  1.00 36.90           C  
ATOM     68  CE  LYS A  57      24.643 -10.754  28.229  1.00 45.71           C  
ATOM     69  NZ  LYS A  57      23.956 -11.268  26.976  1.00 55.11           N1+
ATOM     70  N   ILE A  58      24.849  -4.890  32.132  1.00 39.35           N  
ATOM     71  CA  ILE A  58      25.116  -3.467  32.324  1.00 38.43           C  
ATOM     72  C   ILE A  58      26.405  -3.114  31.591  1.00 37.40           C  
ATOM     73  O   ILE A  58      27.462  -3.656  31.921  1.00 39.80           O  
ATOM     74  CB  ILE A  58      25.213  -3.096  33.810  1.00 32.10           C  
ATOM     75  CG1 ILE A  58      24.039  -3.695  34.566  1.00 31.86           C  
ATOM     76  CG2 ILE A  58      25.196  -1.593  33.960  1.00 34.18           C  
ATOM     77  CD1 ILE A  58      22.681  -3.241  34.038  1.00 34.26           C  
ATOM     78  N   PRO A  59      26.376  -2.209  30.616  1.00 40.72           N  
ATOM     79  CA  PRO A  59      27.611  -1.878  29.905  1.00 35.68           C  
ATOM     80  C   PRO A  59      28.588  -1.160  30.820  1.00 32.88           C  
ATOM     81  O   PRO A  59      28.210  -0.317  31.633  1.00 40.88           O  
ATOM     82  CB  PRO A  59      27.139  -0.969  28.760  1.00 34.90           C  
ATOM     83  CG  PRO A  59      25.670  -1.035  28.765  1.00 31.69           C  
ATOM     84  CD  PRO A  59      25.238  -1.411  30.137  1.00 33.58           C  
ATOM     85  N   LYS A  60      29.846  -1.559  30.700  1.00 35.97           N  
ATOM     86  CA  LYS A  60      31.012  -0.821  31.157  1.00 42.50           C  
ATOM     87  C   LYS A  60      30.960   0.621  30.670  1.00 39.44           C  
ATOM     88  O   LYS A  60      30.417   0.923  29.605  1.00 37.90           O  
ATOM     89  CB  LYS A  60      32.256  -1.550  30.655  1.00 41.78           C  
ATOM     90  CG  LYS A  60      32.288  -2.877  31.370  1.00 43.19           C  
ATOM     91  CD  LYS A  60      33.324  -3.786  30.828  1.00 51.01           C  
ATOM     92  CE  LYS A  60      33.343  -4.942  31.853  1.00 59.11           C  
ATOM     93  NZ  LYS A  60      31.982  -5.492  32.023  1.00 65.17           N1+
ATOM     94  N   GLU A  61      31.545   1.524  31.449  1.00 36.82           N  
ATOM     95  CA  GLU A  61      31.524   2.939  31.102  1.00 35.60           C  
ATOM     96  C   GLU A  61      32.896   3.387  30.633  1.00 36.53           C  
ATOM     97  O   GLU A  61      33.918   3.000  31.215  1.00 39.26           O  
ATOM     98  CB  GLU A  61      31.047   3.785  32.288  1.00 36.47           C  
ATOM     99  CG  GLU A  61      29.514   3.747  32.419  1.00 41.03           C  
ATOM    100  CD  GLU A  61      28.946   4.888  33.215  1.00 41.21           C  
ATOM    101  OE1 GLU A  61      27.731   5.166  33.077  1.00 42.00           O  
ATOM    102  OE2 GLU A  61      29.705   5.488  33.998  1.00 41.94           O1-
ATOM    103  N   ILE A  62      32.917   4.176  29.567  1.00 32.58           N  
ATOM    104  CA  ILE A  62      34.110   4.899  29.132  1.00 33.70           C  
ATOM    105  C   ILE A  62      33.884   6.344  29.550  1.00 36.57           C  
ATOM    106  O   ILE A  62      33.237   7.117  28.835  1.00 35.53           O  
ATOM    107  CB  ILE A  62      34.347   4.780  27.625  1.00 31.89           C  
ATOM    108  CG1 ILE A  62      34.436   3.330  27.212  1.00 26.32           C  
ATOM    109  CG2 ILE A  62      35.623   5.486  27.228  1.00 33.42           C  
ATOM    110  CD1 ILE A  62      34.936   3.204  25.829  1.00 29.22           C  
ATOM    111  N   ASP A  63      34.408   6.705  30.716  1.00 36.28           N  
ATOM    112  CA  ASP A  63      34.070   7.944  31.390  1.00 28.23           C  
ATOM    113  C   ASP A  63      35.213   8.930  31.212  1.00 36.40           C  
ATOM    114  O   ASP A  63      36.339   8.678  31.672  1.00 41.63           O  
ATOM    115  CB  ASP A  63      33.797   7.658  32.861  1.00 33.02           C  
ATOM    116  CG  ASP A  63      33.353   8.885  33.630  1.00 40.12           C  
ATOM    117  OD1 ASP A  63      33.891   9.996  33.393  1.00 40.52           O  
ATOM    118  OD2 ASP A  63      32.441   8.723  34.474  1.00 38.35           O1-
ATOM    119  N   PHE A  64      34.932  10.062  30.570  1.00 33.41           N  
ATOM    120  CA  PHE A  64      36.043  10.906  30.162  1.00 34.67           C  
ATOM    121  C   PHE A  64      36.581  11.764  31.277  1.00 37.38           C  
ATOM    122  O   PHE A  64      37.434  12.638  31.038  1.00 41.01           O  
ATOM    123  CB  PHE A  64      35.653  11.721  28.941  1.00 28.45           C  
ATOM    124  CG  PHE A  64      35.898  10.967  27.690  1.00 26.77           C  
ATOM    125  CD1 PHE A  64      35.029   9.968  27.313  1.00 28.49           C  
ATOM    126  CD2 PHE A  64      37.043  11.175  26.946  1.00 28.71           C  
ATOM    127  CE1 PHE A  64      35.258   9.234  26.177  1.00 32.51           C  
ATOM    128  CE2 PHE A  64      37.298  10.435  25.800  1.00 30.39           C  
ATOM    129  CZ  PHE A  64      36.407   9.462  25.414  1.00 34.03           C  
ATOM    130  N   GLU A  65      36.150  11.489  32.499  1.00 37.67           N  
ATOM    131  CA  GLU A  65      36.879  11.953  33.661  1.00 43.06           C  
ATOM    132  C   GLU A  65      37.946  10.956  34.107  1.00 41.43           C  
ATOM    133  O   GLU A  65      38.846  11.330  34.865  1.00 33.26           O  
ATOM    134  CB  GLU A  65      35.895  12.212  34.801  1.00 44.35           C  
ATOM    135  CG  GLU A  65      35.392  13.627  34.889  1.00 47.18           C  
ATOM    136  CD  GLU A  65      34.270  13.763  35.866  1.00 54.19           C  
ATOM    137  OE1 GLU A  65      33.714  12.657  36.221  1.00 60.84           O  
ATOM    138  OE2 GLU A  65      33.950  14.860  36.276  1.00 57.69           O1-
ATOM    139  N   HIS A  66      37.841   9.694  33.675  1.00 41.58           N  
ATOM    140  CA  HIS A  66      38.818   8.662  33.981  1.00 34.65           C  
ATOM    141  C   HIS A  66      39.619   8.252  32.765  1.00 39.15           C  
ATOM    142  O   HIS A  66      40.614   7.530  32.908  1.00 36.61           O  
ATOM    143  CB  HIS A  66      38.123   7.421  34.543  1.00 29.83           C  
ATOM    144  CG  HIS A  66      37.227   7.713  35.696  1.00 36.14           C  
ATOM    145  CD2 HIS A  66      36.215   6.999  36.246  1.00 34.10           C  
ATOM    146  ND1 HIS A  66      37.334   8.870  36.439  1.00 35.83           N  
ATOM    147  CE1 HIS A  66      36.418   8.862  37.391  1.00 38.14           C  
ATOM    148  NE2 HIS A  66      35.735   7.733  37.306  1.00 36.24           N  
ATOM    149  N   VAL A  67      39.188   8.667  31.580  1.00 39.50           N  
ATOM    150  CA  VAL A  67      39.831   8.314  30.329  1.00 36.10           C  
ATOM    151  C   VAL A  67      40.075   9.603  29.550  1.00 39.48           C  
ATOM    152  O   VAL A  67      39.141  10.385  29.323  1.00 35.68           O  
ATOM    153  CB  VAL A  67      38.965   7.322  29.518  1.00 34.71           C  
ATOM    154  CG1 VAL A  67      39.592   7.017  28.149  1.00 30.00           C  
ATOM    155  CG2 VAL A  67      38.739   6.029  30.316  1.00 27.47           C  
ATOM    156  N   ALA A  68      41.325   9.823  29.138  1.00 34.21           N  
ATOM    157  CA  ALA A  68      41.589  10.917  28.212  1.00 35.42           C  
ATOM    158  C   ALA A  68      41.363  10.522  26.742  1.00 37.22           C  
ATOM    159  O   ALA A  68      40.933  11.348  25.931  1.00 36.79           O  
ATOM    160  CB  ALA A  68      43.013  11.414  28.419  1.00 30.41           C  
ATOM    161  N   LYS A  69      41.678   9.288  26.361  1.00 32.84           N  
ATOM    162  CA  LYS A  69      41.554   8.878  24.968  1.00 35.83           C  
ATOM    163  C   LYS A  69      41.234   7.396  24.941  1.00 37.29           C  
ATOM    164  O   LYS A  69      41.990   6.590  25.495  1.00 36.91           O  
ATOM    165  CB  LYS A  69      42.832   9.155  24.174  1.00 36.13           C  
ATOM    166  CG  LYS A  69      42.641   9.097  22.666  1.00 37.54           C  
ATOM    167  CD  LYS A  69      43.961   8.918  21.934  1.00 39.17           C  
ATOM    168  CE  LYS A  69      44.775  10.204  21.966  1.00 42.47           C  
ATOM    169  NZ  LYS A  69      46.095  10.012  21.330  1.00 51.46           N1+
ATOM    170  N   ALA A  70      40.132   7.034  24.292  1.00 36.40           N  
ATOM    171  CA  ALA A  70      39.716   5.640  24.276  1.00 35.24           C  
ATOM    172  C   ALA A  70      40.023   5.017  22.920  1.00 34.85           C  
ATOM    173  O   ALA A  70      40.375   5.698  21.956  1.00 80.26           O  
ATOM    174  CB  ALA A  70      38.231   5.517  24.630  1.00 31.92           C  
ATOM    175  N   LYS A  71      39.897   3.696  22.865  1.00 30.98           N  
ATOM    176  CA  LYS A  71      40.197   2.938  21.658  1.00 31.42           C  
ATOM    177  C   LYS A  71      39.042   1.997  21.356  1.00 34.86           C  
ATOM    178  O   LYS A  71      38.641   1.201  22.219  1.00 32.11           O  
ATOM    179  CB  LYS A  71      41.495   2.163  21.811  1.00 33.33           C  
ATOM    180  CG  LYS A  71      42.708   3.055  21.810  1.00 33.66           C  
ATOM    181  CD  LYS A  71      43.855   2.389  22.485  1.00 35.62           C  
ATOM    182  CE  LYS A  71      44.424   1.268  21.644  1.00 32.87           C  
ATOM    183  NZ  LYS A  71      45.772   0.869  22.203  1.00 41.86           N1+
ATOM    184  N   PHE A  72      38.474   2.143  20.156  1.00 28.82           N  
ATOM    185  CA  PHE A  72      37.438   1.263  19.641  1.00 28.57           C  
ATOM    186  C   PHE A  72      38.028   0.544  18.445  1.00 30.35           C  
ATOM    187  O   PHE A  72      38.785   1.144  17.668  1.00 31.94           O  
ATOM    188  CB  PHE A  72      36.178   2.027  19.173  1.00 32.91           C  
ATOM    189  CG  PHE A  72      35.198   2.364  20.267  1.00 30.86           C  
ATOM    190  CD1 PHE A  72      35.471   2.092  21.591  1.00 30.11           C  
ATOM    191  CD2 PHE A  72      33.985   2.950  19.955  1.00 32.38           C  
ATOM    192  CE1 PHE A  72      34.541   2.402  22.581  1.00 30.75           C  
ATOM    193  CE2 PHE A  72      33.050   3.257  20.945  1.00 28.17           C  
ATOM    194  CZ  PHE A  72      33.325   2.988  22.246  1.00 28.21           C  
ATOM    195  N   ASN A  73      37.682  -0.730  18.288  1.00 28.99           N  
ATOM    196  CA  ASN A  73      38.129  -1.490  17.122  1.00 32.93           C  
ATOM    197  C   ASN A  73      36.981  -2.383  16.692  1.00 34.26           C  
ATOM    198  O   ASN A  73      36.697  -3.380  17.357  1.00 39.19           O  
ATOM    199  CB  ASN A  73      39.384  -2.311  17.414  1.00 33.02           C  
ATOM    200  CG  ASN A  73      39.667  -3.360  16.345  1.00 40.06           C  
ATOM    201  ND2 ASN A  73      40.047  -4.550  16.786  1.00 45.47           N  
ATOM    202  OD1 ASN A  73      39.539  -3.110  15.140  1.00 40.63           O  
ATOM    203  N   ALA A  74      36.339  -2.027  15.584  1.00 29.63           N  
ATOM    204  CA  ALA A  74      35.139  -2.737  15.140  1.00 34.14           C  
ATOM    205  C   ALA A  74      35.521  -4.135  14.662  1.00 34.78           C  
ATOM    206  O   ALA A  74      36.177  -4.275  13.624  1.00 32.76           O  
ATOM    207  CB  ALA A  74      34.443  -1.941  14.032  1.00 28.49           C  
ATOM    208  N   GLN A  75      35.116  -5.182  15.395  1.00 34.65           N  
ATOM    209  CA  GLN A  75      35.637  -6.504  15.079  1.00 37.42           C  
ATOM    210  C   GLN A  75      34.597  -7.602  15.295  1.00 38.54           C  
ATOM    211  O   GLN A  75      33.650  -7.451  16.072  1.00 40.98           O  
ATOM    212  CB  GLN A  75      36.944  -6.795  15.878  1.00 45.66           C  
ATOM    213  CG  GLN A  75      36.912  -7.535  17.253  1.00 47.69           C  
ATOM    214  CD  GLN A  75      36.976  -6.659  18.493  1.00 46.07           C  
ATOM    215  NE2 GLN A  75      37.963  -6.936  19.344  1.00 38.12           N  
ATOM    216  OE1 GLN A  75      36.195  -5.722  18.666  1.00 44.71           O  
ATOM    217  N   LYS A  76      34.810  -8.718  14.577  1.00 41.74           N  
ATOM    218  CA  LYS A  76      34.031  -9.949  14.722  1.00 37.92           C  
ATOM    219  C   LYS A  76      34.174 -10.575  16.096  1.00 38.84           C  
ATOM    220  O   LYS A  76      35.266 -10.615  16.657  1.00 41.81           O  
ATOM    221  CB  LYS A  76      34.487 -10.994  13.707  1.00 40.82           C  
ATOM    222  CG  LYS A  76      34.205 -10.687  12.280  1.00 44.08           C  
ATOM    223  CD  LYS A  76      32.706 -10.609  12.221  1.00 55.23           C  
ATOM    224  CE  LYS A  76      32.041 -12.000  12.393  1.00 58.89           C  
ATOM    225  NZ  LYS A  76      30.543 -11.835  12.414  1.00 53.03           N1+
ATOM    226  N   SER A  77      33.090 -11.065  16.645  1.00 40.10           N  
ATOM    227  CA  SER A  77      33.123 -11.632  17.966  1.00 41.46           C  
ATOM    228  C   SER A  77      32.067 -12.698  18.065  1.00 50.03           C  
ATOM    229  O   SER A  77      31.376 -12.953  17.105  1.00 52.49           O  
ATOM    230  CB  SER A  77      32.878 -10.555  19.016  1.00 42.96           C  
ATOM    231  OG  SER A  77      33.802  -9.488  18.950  1.00 42.68           O  
ATOM    232  N   LEU A  78      31.972 -13.360  19.205  1.00 52.73           N  
ATOM    233  CA  LEU A  78      30.945 -14.359  19.429  1.00 53.04           C  
ATOM    234  C   LEU A  78      30.344 -14.190  20.800  1.00 54.17           C  
ATOM    235  O   LEU A  78      31.070 -13.963  21.742  1.00 54.32           O  
ATOM    236  CB  LEU A  78      31.530 -15.754  19.328  1.00 54.16           C  
ATOM    237  CG  LEU A  78      32.101 -16.348  18.050  1.00 52.27           C  
ATOM    238  CD1 LEU A  78      32.767 -17.667  18.389  1.00 51.90           C  
ATOM    239  CD2 LEU A  78      31.001 -16.570  17.040  1.00 53.92           C  
ATOM    240  N   SER A  79      29.029 -14.271  20.924  1.00 55.05           N  
ATOM    241  CA  SER A  79      28.377 -14.226  22.229  1.00 55.87           C  
ATOM    242  C   SER A  79      27.174 -15.087  22.224  1.00 64.87           C  
ATOM    243  O   SER A  79      26.554 -15.268  21.199  1.00 70.63           O  
ATOM    244  CB  SER A  79      27.878 -12.854  22.586  1.00 49.77           C  
ATOM    245  OG  SER A  79      27.031 -12.884  23.715  1.00 51.98           O  
ATOM    246  N   ALA A  80      26.799 -15.593  23.376  1.00 65.56           N  
ATOM    247  CA  ALA A  80      25.589 -16.356  23.456  1.00 68.02           C  
ATOM    248  C   ALA A  80      24.408 -15.510  23.771  1.00 68.90           C  
ATOM    249  O   ALA A  80      23.973 -15.454  24.905  1.00 72.51           O  
ATOM    250  CB  ALA A  80      25.726 -17.425  24.482  1.00 76.28           C  
ATOM    251  N   LEU A  81      23.882 -14.838  22.774  1.00 66.08           N  
ATOM    252  CA  LEU A  81      22.703 -14.059  22.973  1.00 65.84           C  
ATOM    253  C   LEU A  81      21.520 -14.950  23.303  1.00 69.72           C  
ATOM    254  O   LEU A  81      20.775 -14.667  24.215  1.00 67.25           O  
ATOM    255  CB  LEU A  81      22.456 -13.193  21.743  1.00 56.39           C  
ATOM    256  CG  LEU A  81      23.483 -12.119  21.438  1.00 47.70           C  
ATOM    257  CD1 LEU A  81      23.088 -11.398  20.169  1.00 50.64           C  
ATOM    258  CD2 LEU A  81      23.551 -11.146  22.593  1.00 53.90           C  
ATOM    259  N   TYR A  82      21.373 -16.056  22.593  1.00 72.52           N  
ATOM    260  CA  TYR A  82      20.236 -16.926  22.809  1.00 74.96           C  
ATOM    261  C   TYR A  82      20.577 -18.369  22.648  1.00 82.72           C  
ATOM    262  O   TYR A  82      21.486 -18.692  21.901  1.00 80.62           O  
ATOM    263  CB  TYR A  82      19.158 -16.593  21.799  1.00 70.21           C  
ATOM    264  CG  TYR A  82      17.755 -16.961  22.167  1.00 73.92           C  
ATOM    265  CD1 TYR A  82      17.322 -16.921  23.474  1.00 75.51           C  
ATOM    266  CD2 TYR A  82      16.850 -17.315  21.191  1.00 77.26           C  
ATOM    267  CE1 TYR A  82      16.025 -17.245  23.798  1.00 76.45           C  
ATOM    268  CE2 TYR A  82      15.552 -17.630  21.501  1.00 79.56           C  
ATOM    269  CZ  TYR A  82      15.146 -17.594  22.807  1.00 77.79           C  
ATOM    270  OH  TYR A  82      13.852 -17.917  23.114  1.00 84.88           O  
ATOM    271  N   LYS A  83      19.895 -19.242  23.382  1.00 88.31           N  
ATOM    272  CA  LYS A  83      20.060 -20.693  23.257  1.00 89.04           C  
ATOM    273  C   LYS A  83      21.457 -21.167  23.516  1.00 89.68           C  
ATOM    274  O   LYS A  83      21.846 -22.200  22.987  1.00 91.49           O  
ATOM    275  CB  LYS A  83      19.567 -21.217  21.906  1.00 84.84           C  
ATOM    276  CG  LYS A  83      18.103 -20.968  21.608  1.00 85.44           C  
ATOM    277  CD  LYS A  83      17.204 -21.579  22.664  1.00 85.57           C  
ATOM    278  CE  LYS A  83      15.922 -22.091  22.036  1.00 86.47           C  
ATOM    279  NZ  LYS A  83      15.356 -21.124  21.057  1.00 88.13           N1+
ATOM    280  N   GLU A  84      22.224 -20.409  24.280  1.00 90.71           N  
ATOM    281  CA  GLU A  84      23.602 -20.750  24.576  1.00 91.09           C  
ATOM    282  C   GLU A  84      24.381 -20.974  23.312  1.00 85.07           C  
ATOM    283  O   GLU A  84      25.309 -21.760  23.288  1.00 88.47           O  
ATOM    284  CB  GLU A  84      23.720 -21.944  25.527  1.00 94.74           C  
ATOM    285  CG  GLU A  84      23.445 -21.608  26.979  1.00100.24           C  
ATOM    286  CD  GLU A  84      22.323 -22.440  27.558  1.00104.95           C  
ATOM    287  OE1 GLU A  84      21.598 -23.083  26.773  1.00102.73           O  
ATOM    288  OE2 GLU A  84      22.165 -22.446  28.795  1.00105.10           O1-
ATOM    289  N   LYS A  85      24.042 -20.253  22.268  1.00 80.62           N  
ATOM    290  CA  LYS A  85      24.725 -20.447  21.036  1.00 77.89           C  
ATOM    291  C   LYS A  85      25.535 -19.240  20.887  1.00 73.46           C  
ATOM    292  O   LYS A  85      25.031 -18.141  20.903  1.00 75.51           O  
ATOM    293  CB  LYS A  85      23.769 -20.562  19.867  1.00 71.54           C  
ATOM    294  CG  LYS A  85      24.422 -20.673  18.502  1.00 70.12           C  
ATOM    295  CD  LYS A  85      25.255 -21.932  18.408  1.00 70.44           C  
ATOM    296  CE  LYS A  85      26.127 -21.933  17.172  1.00 64.23           C  
ATOM    297  NZ  LYS A  85      25.393 -22.481  16.008  1.00 61.46           N1+
ATOM    298  N   LYS A  86      26.807 -19.449  20.704  1.00 68.79           N  
ATOM    299  CA  LYS A  86      27.630 -18.339  20.485  1.00 65.50           C  
ATOM    300  C   LYS A  86      27.359 -18.002  19.068  1.00 66.44           C  
ATOM    301  O   LYS A  86      27.567 -18.814  18.190  1.00 71.27           O  
ATOM    302  CB  LYS A  86      29.065 -18.715  20.781  1.00 65.60           C  
ATOM    303  CG  LYS A  86      29.260 -19.122  22.227  1.00 58.66           C  
ATOM    304  CD  LYS A  86      30.713 -19.399  22.540  1.00 60.45           C  
ATOM    305  CE  LYS A  86      30.870 -19.865  23.976  1.00 58.25           C  
ATOM    306  NZ  LYS A  86      30.117 -21.124  24.232  1.00 57.03           N1+
ATOM    307  N   THR A  87      26.922 -16.784  18.832  1.00 61.38           N  
ATOM    308  CA  THR A  87      26.545 -16.375  17.514  1.00 56.74           C  
ATOM    309  C   THR A  87      27.480 -15.298  17.090  1.00 52.18           C  
ATOM    310  O   THR A  87      27.993 -14.589  17.919  1.00 56.23           O  
ATOM    311  CB  THR A  87      25.112 -15.832  17.560  1.00 60.64           C  
ATOM    312  CG2 THR A  87      24.653 -15.289  16.231  1.00 44.79           C  
ATOM    313  OG1 THR A  87      24.232 -16.870  17.986  1.00 68.68           O  
ATOM    314  N   ASP A  88      27.747 -15.201  15.809  1.00 45.86           N  
ATOM    315  CA  ASP A  88      28.576 -14.158  15.287  1.00 44.04           C  
ATOM    316  C   ASP A  88      28.003 -12.768  15.467  1.00 46.96           C  
ATOM    317  O   ASP A  88      26.940 -12.468  14.969  1.00 45.92           O  
ATOM    318  CB  ASP A  88      28.846 -14.423  13.827  1.00 45.40           C  
ATOM    319  CG  ASP A  88      29.414 -15.779  13.571  1.00 56.36           C  
ATOM    320  OD1 ASP A  88      28.630 -16.738  13.435  1.00 60.66           O  
ATOM    321  OD2 ASP A  88      30.647 -15.888  13.480  1.00 66.18           O1-
ATOM    322  N   ILE A  89      28.703 -11.922  16.210  1.00 48.39           N  
ATOM    323  CA  ILE A  89      28.288 -10.549  16.435  1.00 41.97           C  
ATOM    324  C   ILE A  89      29.423  -9.629  16.024  1.00 42.82           C  
ATOM    325  O   ILE A  89      30.514 -10.073  15.653  1.00 43.47           O  
ATOM    326  CB  ILE A  89      27.902 -10.283  17.899  1.00 35.67           C  
ATOM    327  CG1 ILE A  89      29.115 -10.548  18.787  1.00 44.21           C  
ATOM    328  CG2 ILE A  89      26.720 -11.115  18.301  1.00 36.72           C  
ATOM    329  CD1 ILE A  89      28.846 -10.361  20.252  1.00 40.20           C  
ATOM    330  N   LEU A  90      29.159  -8.332  16.122  1.00 41.28           N  
ATOM    331  CA  LEU A  90      30.148  -7.289  15.915  1.00 40.97           C  
ATOM    332  C   LEU A  90      30.243  -6.461  17.188  1.00 38.81           C  
ATOM    333  O   LEU A  90      29.217  -6.046  17.732  1.00 38.34           O  
ATOM    334  CB  LEU A  90      29.767  -6.414  14.720  1.00 36.18           C  
ATOM    335  CG  LEU A  90      29.390  -7.193  13.456  1.00 41.56           C  
ATOM    336  CD1 LEU A  90      28.818  -6.243  12.420  1.00 34.90           C  
ATOM    337  CD2 LEU A  90      30.574  -7.967  12.889  1.00 37.49           C  
ATOM    338  N   THR A  91      31.462  -6.236  17.679  1.00 35.99           N  
ATOM    339  CA  THR A  91      31.640  -5.411  18.866  1.00 32.37           C  
ATOM    340  C   THR A  91      32.683  -4.338  18.606  1.00 34.92           C  
ATOM    341  O   THR A  91      33.372  -4.319  17.577  1.00 34.94           O  
ATOM    342  CB  THR A  91      32.057  -6.209  20.109  1.00 34.90           C  
ATOM    343  CG2 THR A  91      31.067  -7.317  20.411  1.00 39.85           C  
ATOM    344  OG1 THR A  91      33.359  -6.767  19.916  1.00 40.17           O  
ATOM    345  N   PHE A  92      32.772  -3.433  19.577  1.00 35.30           N  
ATOM    346  CA  PHE A  92      33.715  -2.327  19.569  1.00 34.01           C  
ATOM    347  C   PHE A  92      34.917  -2.571  20.464  1.00 31.96           C  
ATOM    348  O   PHE A  92      35.989  -2.022  20.192  1.00 29.33           O  
ATOM    349  CB  PHE A  92      33.015  -1.040  20.020  1.00 32.01           C  
ATOM    350  CG  PHE A  92      32.228  -0.372  18.937  1.00 33.06           C  
ATOM    351  CD1 PHE A  92      32.863   0.068  17.776  1.00 31.56           C  
ATOM    352  CD2 PHE A  92      30.860  -0.180  19.069  1.00 29.70           C  
ATOM    353  CE1 PHE A  92      32.158   0.693  16.775  1.00 29.95           C  
ATOM    354  CE2 PHE A  92      30.138   0.444  18.069  1.00 31.51           C  
ATOM    355  CZ  PHE A  92      30.787   0.884  16.915  1.00 34.58           C  
ATOM    356  N   GLN A  93      34.747  -3.372  21.534  1.00 37.27           N  
ATOM    357  CA  GLN A  93      35.818  -3.721  22.474  1.00 37.75           C  
ATOM    358  C   GLN A  93      35.703  -5.163  22.976  1.00 39.82           C  
ATOM    359  O   GLN A  93      36.148  -5.463  24.088  1.00 44.07           O  
ATOM    360  CB  GLN A  93      35.845  -2.781  23.692  1.00 29.37           C  
ATOM    361  CG  GLN A  93      36.303  -1.372  23.368  1.00 30.98           C  
ATOM    362  CD  GLN A  93      36.314  -0.441  24.568  1.00 28.76           C  
ATOM    363  NE2 GLN A  93      37.149   0.590  24.490  1.00 24.45           N  
ATOM    364  OE1 GLN A  93      35.584  -0.636  25.543  1.00 21.97           O  
ATOM    365  N   GLY A  94      35.091  -6.068  22.204  1.00 38.12           N  
ATOM    366  CA  GLY A  94      35.180  -7.487  22.463  1.00 37.22           C  
ATOM    367  C   GLY A  94      33.894  -8.156  22.903  1.00 42.68           C  
ATOM    368  O   GLY A  94      33.723  -9.355  22.648  1.00 45.77           O  
ATOM    369  N   ASP A  95      32.986  -7.433  23.557  1.00 46.92           N  
ATOM    370  CA  ASP A  95      31.715  -8.070  23.900  1.00 53.22           C  
ATOM    371  C   ASP A  95      30.548  -7.080  23.824  1.00 47.61           C  
ATOM    372  O   ASP A  95      30.729  -5.877  23.623  1.00 48.97           O  
ATOM    373  CB  ASP A  95      31.828  -8.732  25.264  1.00 47.01           C  
ATOM    374  CG  ASP A  95      32.468  -7.833  26.263  1.00 63.27           C  
ATOM    375  OD1 ASP A  95      32.359  -6.595  26.063  1.00 60.11           O  
ATOM    376  OD2 ASP A  95      33.105  -8.357  27.216  1.00 67.44           O1-
ATOM    377  N   LEU A  96      29.324  -7.622  23.961  1.00 34.82           N  
ATOM    378  CA  LEU A  96      28.105  -6.847  23.947  1.00 33.01           C  
ATOM    379  C   LEU A  96      27.407  -6.951  25.294  1.00 32.54           C  
ATOM    380  O   LEU A  96      27.295  -8.050  25.845  1.00 31.74           O  
ATOM    381  CB  LEU A  96      27.131  -7.326  22.860  1.00 39.01           C  
ATOM    382  CG  LEU A  96      27.428  -7.197  21.363  1.00 34.75           C  
ATOM    383  CD1 LEU A  96      26.228  -7.741  20.646  1.00 38.43           C  
ATOM    384  CD2 LEU A  96      27.737  -5.765  20.904  1.00 31.16           C  
ATOM    385  N   PRO A  97      26.844  -5.852  25.812  1.00 33.74           N  
ATOM    386  CA  PRO A  97      26.675  -4.558  25.132  1.00 34.74           C  
ATOM    387  C   PRO A  97      27.946  -3.737  24.997  1.00 34.40           C  
ATOM    388  O   PRO A  97      28.874  -3.903  25.765  1.00 36.81           O  
ATOM    389  CB  PRO A  97      25.676  -3.826  26.021  1.00 34.62           C  
ATOM    390  CG  PRO A  97      25.868  -4.445  27.378  1.00 37.48           C  
ATOM    391  CD  PRO A  97      26.168  -5.887  27.121  1.00 33.04           C  
ATOM    392  N   ASN A  98      27.978  -2.870  23.992  1.00 36.82           N  
ATOM    393  CA  ASN A  98      29.082  -1.950  23.827  1.00 32.42           C  
ATOM    394  C   ASN A  98      29.066  -0.905  24.954  1.00 37.75           C  
ATOM    395  O   ASN A  98      28.027  -0.658  25.576  1.00 36.37           O  
ATOM    396  CB  ASN A  98      29.004  -1.307  22.444  1.00 30.24           C  
ATOM    397  CG  ASN A  98      29.316  -2.312  21.308  1.00 31.97           C  
ATOM    398  ND2 ASN A  98      28.421  -2.403  20.347  1.00 33.03           N  
ATOM    399  OD1 ASN A  98      30.368  -2.954  21.285  1.00 33.80           O  
ATOM    400  N   PRO A  99      30.212  -0.293  25.256  1.00 39.43           N  
ATOM    401  CA  PRO A  99      30.289   0.564  26.450  1.00 35.65           C  
ATOM    402  C   PRO A  99      29.521   1.868  26.290  1.00 32.40           C  
ATOM    403  O   PRO A  99      29.412   2.423  25.192  1.00 32.36           O  
ATOM    404  CB  PRO A  99      31.788   0.845  26.595  1.00 27.68           C  
ATOM    405  CG  PRO A  99      32.466   0.043  25.512  1.00 31.58           C  
ATOM    406  CD  PRO A  99      31.456  -0.244  24.472  1.00 32.78           C  
ATOM    407  N   THR A 100      29.009   2.364  27.418  1.00 28.26           N  
ATOM    408  CA  THR A 100      28.367   3.672  27.486  1.00 29.98           C  
ATOM    409  C   THR A 100      29.440   4.744  27.614  1.00 29.28           C  
ATOM    410  O   THR A 100      30.163   4.772  28.610  1.00 34.38           O  
ATOM    411  CB  THR A 100      27.419   3.740  28.689  1.00 33.83           C  
ATOM    412  CG2 THR A 100      26.742   5.087  28.771  1.00 28.78           C  
ATOM    413  OG1 THR A 100      26.428   2.707  28.608  1.00 31.33           O  
ATOM    414  N   ILE A 101      29.568   5.615  26.624  1.00 28.96           N  
ATOM    415  CA  ILE A 101      30.471   6.748  26.811  1.00 30.00           C  
ATOM    416  C   ILE A 101      29.811   7.725  27.771  1.00 34.39           C  
ATOM    417  O   ILE A 101      28.586   7.891  27.747  1.00 39.29           O  
ATOM    418  CB  ILE A 101      30.797   7.418  25.467  1.00 31.48           C  
ATOM    419  CG1 ILE A 101      31.776   6.566  24.656  1.00 28.92           C  
ATOM    420  CG2 ILE A 101      31.379   8.815  25.670  1.00 28.87           C  
ATOM    421  CD1 ILE A 101      31.599   6.697  23.164  1.00 27.54           C  
ATOM    422  N   ARG A 102      30.599   8.392  28.617  1.00 30.43           N  
ATOM    423  CA  ARG A 102      30.026   9.354  29.559  1.00 31.22           C  
ATOM    424  C   ARG A 102      30.956  10.535  29.741  1.00 27.77           C  
ATOM    425  O   ARG A 102      32.072  10.358  30.223  1.00 33.57           O  
ATOM    426  CB  ARG A 102      29.760   8.690  30.904  1.00 34.44           C  
ATOM    427  CG  ARG A 102      29.245   9.626  31.967  1.00 35.40           C  
ATOM    428  CD  ARG A 102      29.133   8.875  33.280  1.00 37.42           C  
ATOM    429  NE  ARG A 102      28.074   7.877  33.237  1.00 40.54           N  
ATOM    430  CZ  ARG A 102      26.818   8.125  33.590  1.00 44.71           C  
ATOM    431  NH1 ARG A 102      26.487   9.339  34.029  1.00 43.93           N1+
ATOM    432  NH2 ARG A 102      25.899   7.166  33.512  1.00 41.62           N  
ATOM    433  N   ILE A 103      30.491  11.741  29.422  1.00 31.03           N  
ATOM    434  CA  ILE A 103      31.389  12.901  29.384  1.00 31.40           C  
ATOM    435  C   ILE A 103      30.633  14.164  29.820  1.00 32.41           C  
ATOM    436  O   ILE A 103      29.419  14.277  29.624  1.00 35.81           O  
ATOM    437  CB  ILE A 103      32.026  13.016  27.964  1.00 31.04           C  
ATOM    438  CG1 ILE A 103      33.043  14.148  27.869  1.00 34.92           C  
ATOM    439  CG2 ILE A 103      30.992  13.216  26.873  1.00 27.41           C  
ATOM    440  CD1 ILE A 103      33.745  14.189  26.493  1.00 31.26           C  
ATOM    441  N   LYS A 104      31.346  15.092  30.477  1.00 37.74           N  
ATOM    442  CA  LYS A 104      30.774  16.386  30.880  1.00 36.32           C  
ATOM    443  C   LYS A 104      30.771  17.357  29.707  1.00 32.21           C  
ATOM    444  O   LYS A 104      31.668  17.337  28.858  1.00 30.73           O  
ATOM    445  CB  LYS A 104      31.579  17.079  31.989  1.00 34.33           C  
ATOM    446  CG  LYS A 104      31.757  16.417  33.347  1.00 47.33           C  
ATOM    447  CD  LYS A 104      32.677  17.313  34.232  1.00 46.31           C  
ATOM    448  CE  LYS A 104      33.834  17.867  33.392  1.00 40.77           C  
ATOM    449  NZ  LYS A 104      35.084  18.205  34.099  1.00 51.07           N1+
ATOM    450  N   ASN A 105      29.808  18.269  29.704  1.00 25.71           N  
ATOM    451  CA  ASN A 105      29.809  19.284  28.656  1.00 32.68           C  
ATOM    452  C   ASN A 105      31.055  20.141  28.805  1.00 27.44           C  
ATOM    453  O   ASN A 105      31.418  20.523  29.919  1.00 34.48           O  
ATOM    454  CB  ASN A 105      28.523  20.131  28.702  1.00 35.87           C  
ATOM    455  CG  ASN A 105      28.559  21.334  27.747  1.00 30.85           C  
ATOM    456  ND2 ASN A 105      27.707  22.304  28.007  1.00 35.38           N  
ATOM    457  OD1 ASN A 105      29.302  21.363  26.772  1.00 31.94           O  
ATOM    458  N   GLY A 106      31.748  20.393  27.688  1.00 28.24           N  
ATOM    459  CA  GLY A 106      32.966  21.182  27.694  1.00 34.49           C  
ATOM    460  C   GLY A 106      34.268  20.388  27.763  1.00 35.68           C  
ATOM    461  O   GLY A 106      35.328  20.959  27.496  1.00 29.53           O  
ATOM    462  N   ASP A 107      34.211  19.098  28.112  1.00 34.77           N  
ATOM    463  CA  ASP A 107      35.373  18.214  28.118  1.00 31.58           C  
ATOM    464  C   ASP A 107      35.782  17.824  26.697  1.00 32.66           C  
ATOM    465  O   ASP A 107      34.976  17.849  25.760  1.00 35.05           O  
ATOM    466  CB  ASP A 107      35.057  16.941  28.891  1.00 34.54           C  
ATOM    467  CG  ASP A 107      35.209  17.113  30.372  1.00 39.24           C  
ATOM    468  OD1 ASP A 107      35.719  18.174  30.798  1.00 39.57           O  
ATOM    469  OD2 ASP A 107      34.793  16.191  31.109  1.00 41.59           O1-
ATOM    470  N   ASP A 108      37.043  17.423  26.540  1.00 32.03           N  
ATOM    471  CA  ASP A 108      37.528  16.985  25.234  1.00 35.92           C  
ATOM    472  C   ASP A 108      37.259  15.489  25.060  1.00 36.51           C  
ATOM    473  O   ASP A 108      37.683  14.670  25.883  1.00 33.76           O  
ATOM    474  CB  ASP A 108      39.016  17.288  25.054  1.00 35.04           C  
ATOM    475  CG  ASP A 108      39.329  18.782  25.112  1.00 38.35           C  
ATOM    476  OD1 ASP A 108      38.927  19.534  24.195  1.00 43.66           O  
ATOM    477  OD2 ASP A 108      39.995  19.205  26.076  1.00 46.38           O1-
ATOM    478  N   PHE A 109      36.537  15.140  24.005  1.00 28.92           N  
ATOM    479  CA  PHE A 109      36.359  13.759  23.594  1.00 31.13           C  
ATOM    480  C   PHE A 109      37.499  13.377  22.656  1.00 27.05           C  
ATOM    481  O   PHE A 109      37.799  14.112  21.707  1.00 27.60           O  
ATOM    482  CB  PHE A 109      34.998  13.611  22.904  1.00 30.92           C  
ATOM    483  CG  PHE A 109      34.691  12.223  22.398  1.00 29.47           C  
ATOM    484  CD1 PHE A 109      34.062  11.297  23.218  1.00 30.36           C  
ATOM    485  CD2 PHE A 109      34.992  11.858  21.093  1.00 30.03           C  
ATOM    486  CE1 PHE A 109      33.739  10.018  22.747  1.00 30.82           C  
ATOM    487  CE2 PHE A 109      34.684  10.582  20.617  1.00 31.23           C  
ATOM    488  CZ  PHE A 109      34.054   9.658  21.447  1.00 28.06           C  
ATOM    489  N   GLU A 110      38.132  12.240  22.931  1.00 28.81           N  
ATOM    490  CA  GLU A 110      39.196  11.693  22.092  1.00 33.45           C  
ATOM    491  C   GLU A 110      39.007  10.187  21.962  1.00 31.72           C  
ATOM    492  O   GLU A 110      38.877   9.465  22.961  1.00 34.68           O  
ATOM    493  CB  GLU A 110      40.595  11.977  22.669  1.00 39.77           C  
ATOM    494  CG  GLU A 110      41.030  13.455  22.728  1.00 43.05           C  
ATOM    495  CD  GLU A 110      42.526  13.639  23.053  1.00 49.12           C  
ATOM    496  OE1 GLU A 110      42.997  14.806  23.059  1.00 52.33           O  
ATOM    497  OE2 GLU A 110      43.223  12.622  23.308  1.00 45.81           O1-
ATOM    498  N   LEU A 111      39.017   9.707  20.734  1.00 29.62           N  
ATOM    499  CA  LEU A 111      38.807   8.282  20.533  1.00 37.16           C  
ATOM    500  C   LEU A 111      39.447   7.864  19.224  1.00 36.12           C  
ATOM    501  O   LEU A 111      39.170   8.445  18.169  1.00 32.08           O  
ATOM    502  CB  LEU A 111      37.314   7.914  20.535  1.00 34.29           C  
ATOM    503  CG  LEU A 111      37.029   6.409  20.623  1.00 32.65           C  
ATOM    504  CD1 LEU A 111      35.753   6.130  21.418  1.00 34.61           C  
ATOM    505  CD2 LEU A 111      36.932   5.778  19.224  1.00 31.46           C  
ATOM    506  N   ASP A 112      40.283   6.839  19.305  1.00 36.17           N  
ATOM    507  CA  ASP A 112      40.912   6.254  18.136  1.00 34.64           C  
ATOM    508  C   ASP A 112      40.100   5.036  17.703  1.00 34.61           C  
ATOM    509  O   ASP A 112      39.965   4.055  18.457  1.00 30.53           O  
ATOM    510  CB  ASP A 112      42.370   5.917  18.432  1.00 31.51           C  
ATOM    511  CG  ASP A 112      43.253   7.171  18.490  1.00 37.66           C  
ATOM    512  OD1 ASP A 112      42.891   8.191  17.865  1.00 35.27           O  
ATOM    513  OD2 ASP A 112      44.319   7.148  19.148  1.00 45.70           O1-
ATOM    514  N   PHE A 113      39.512   5.132  16.510  1.00 28.96           N  
ATOM    515  CA  PHE A 113      38.673   4.081  15.958  1.00 29.92           C  
ATOM    516  C   PHE A 113      39.432   3.339  14.870  1.00 28.61           C  
ATOM    517  O   PHE A 113      39.940   3.952  13.924  1.00 27.20           O  
ATOM    518  CB  PHE A 113      37.381   4.663  15.386  1.00 30.81           C  
ATOM    519  CG  PHE A 113      36.554   3.671  14.647  1.00 28.44           C  
ATOM    520  CD1 PHE A 113      36.011   2.589  15.302  1.00 28.98           C  
ATOM    521  CD2 PHE A 113      36.320   3.823  13.295  1.00 30.23           C  
ATOM    522  CE1 PHE A 113      35.237   1.674  14.619  1.00 30.91           C  
ATOM    523  CE2 PHE A 113      35.547   2.923  12.609  1.00 30.31           C  
ATOM    524  CZ  PHE A 113      35.010   1.836  13.270  1.00 32.71           C  
ATOM    525  N   THR A 114      39.515   2.030  15.013  1.00 27.09           N  
ATOM    526  CA  THR A 114      40.148   1.179  14.024  1.00 28.48           C  
ATOM    527  C   THR A 114      39.069   0.313  13.405  1.00 30.37           C  
ATOM    528  O   THR A 114      38.142  -0.132  14.101  1.00 34.25           O  
ATOM    529  CB  THR A 114      41.243   0.320  14.677  1.00 33.05           C  
ATOM    530  CG2 THR A 114      41.645  -0.885  13.768  1.00 27.10           C  
ATOM    531  OG1 THR A 114      42.377   1.154  14.973  1.00 25.25           O  
ATOM    532  N   ASN A 115      39.157   0.100  12.100  1.00 35.13           N  
ATOM    533  CA  ASN A 115      38.164  -0.728  11.411  1.00 32.76           C  
ATOM    534  C   ASN A 115      38.800  -2.059  11.024  1.00 33.48           C  
ATOM    535  O   ASN A 115      39.555  -2.138  10.053  1.00 36.53           O  
ATOM    536  CB  ASN A 115      37.602  -0.007  10.198  1.00 31.35           C  
ATOM    537  CG  ASN A 115      36.677  -0.879   9.390  1.00 33.70           C  
ATOM    538  ND2 ASN A 115      36.656  -0.652   8.085  1.00 32.33           N  
ATOM    539  OD1 ASN A 115      36.007  -1.770   9.926  1.00 31.31           O  
ATOM    540  N   SER A 116      38.493  -3.107  11.785  1.00 34.74           N  
ATOM    541  CA  SER A 116      38.955  -4.449  11.461  1.00 35.42           C  
ATOM    542  C   SER A 116      37.915  -5.230  10.683  1.00 37.34           C  
ATOM    543  O   SER A 116      37.981  -6.458  10.632  1.00 42.39           O  
ATOM    544  CB  SER A 116      39.329  -5.209  12.738  1.00 38.04           C  
ATOM    545  OG  SER A 116      40.414  -4.584  13.401  1.00 47.40           O  
ATOM    546  N   LEU A 117      36.929  -4.555  10.125  1.00 42.17           N  
ATOM    547  CA  LEU A 117      35.838  -5.229   9.454  1.00 37.30           C  
ATOM    548  C   LEU A 117      36.143  -5.397   7.981  1.00 40.60           C  
ATOM    549  O   LEU A 117      36.941  -4.683   7.367  1.00 46.10           O  
ATOM    550  CB  LEU A 117      34.524  -4.485   9.641  1.00 32.55           C  
ATOM    551  CG  LEU A 117      33.924  -4.650  11.037  1.00 33.62           C  
ATOM    552  CD1 LEU A 117      32.538  -4.060  11.044  1.00 34.75           C  
ATOM    553  CD2 LEU A 117      33.913  -6.111  11.471  1.00 34.80           C  
ATOM    554  N   GLU A 118      35.508  -6.408   7.445  1.00 43.63           N  
ATOM    555  CA  GLU A 118      35.604  -6.786   6.048  1.00 44.54           C  
ATOM    556  C   GLU A 118      35.302  -5.638   5.029  1.00 42.97           C  
ATOM    557  O   GLU A 118      35.970  -5.514   3.989  1.00 43.25           O  
ATOM    558  CB  GLU A 118      34.677  -7.996   6.022  1.00 58.14           C  
ATOM    559  CG  GLU A 118      34.169  -8.674   4.728  1.00 73.72           C  
ATOM    560  CD  GLU A 118      33.409  -9.984   5.137  1.00 82.35           C  
ATOM    561  OE1 GLU A 118      33.674 -10.432   6.337  1.00 85.61           O  
ATOM    562  OE2 GLU A 118      32.432 -10.411   4.455  1.00 78.05           O1-
ATOM    563  N   LYS A 119      34.361  -4.738   5.336  1.00 42.07           N  
ATOM    564  CA  LYS A 119      34.030  -3.605   4.461  1.00 41.17           C  
ATOM    565  C   LYS A 119      34.185  -2.247   5.169  1.00 39.92           C  
ATOM    566  O   LYS A 119      34.284  -2.192   6.403  1.00 37.79           O  
ATOM    567  CB  LYS A 119      32.595  -3.729   3.916  1.00 34.12           C  
ATOM    568  CG  LYS A 119      32.267  -5.048   3.222  1.00 39.53           C  
ATOM    569  CD  LYS A 119      31.269  -4.849   2.083  1.00 50.69           C  
ATOM    570  CE  LYS A 119      30.565  -6.146   1.724  1.00 55.77           C  
ATOM    571  NZ  LYS A 119      29.515  -6.509   2.736  1.00 63.96           N1+
ATOM    572  N   PRO A 120      34.210  -1.125   4.424  1.00 35.57           N  
ATOM    573  CA  PRO A 120      34.450   0.172   5.082  1.00 35.34           C  
ATOM    574  C   PRO A 120      33.327   0.564   6.032  1.00 38.70           C  
ATOM    575  O   PRO A 120      32.152   0.257   5.801  1.00 41.44           O  
ATOM    576  CB  PRO A 120      34.537   1.174   3.916  1.00 32.30           C  
ATOM    577  CG  PRO A 120      34.730   0.381   2.704  1.00 29.90           C  
ATOM    578  CD  PRO A 120      34.082  -0.960   2.963  1.00 32.24           C  
ATOM    579  N   THR A 121      33.685   1.268   7.112  1.00 32.03           N  
ATOM    580  CA  THR A 121      32.637   1.820   7.962  1.00 34.61           C  
ATOM    581  C   THR A 121      33.155   3.072   8.678  1.00 35.18           C  
ATOM    582  O   THR A 121      34.267   3.544   8.429  1.00 34.66           O  
ATOM    583  CB  THR A 121      32.105   0.735   8.906  1.00 31.96           C  
ATOM    584  CG2 THR A 121      33.151   0.339   9.875  1.00 30.36           C  
ATOM    585  OG1 THR A 121      30.933   1.204   9.596  1.00 32.72           O  
ATOM    586  N   ILE A 122      32.301   3.645   9.528  1.00 32.32           N  
ATOM    587  CA  ILE A 122      32.601   4.879  10.248  1.00 31.55           C  
ATOM    588  C   ILE A 122      31.604   4.983  11.392  1.00 29.70           C  
ATOM    589  O   ILE A 122      30.511   4.417  11.331  1.00 30.79           O  
ATOM    590  CB  ILE A 122      32.539   6.114   9.312  1.00 35.07           C  
ATOM    591  CG1 ILE A 122      33.135   7.336   9.998  1.00 34.78           C  
ATOM    592  CG2 ILE A 122      31.105   6.415   8.892  1.00 34.16           C  
ATOM    593  CD1 ILE A 122      34.637   7.199  10.296  1.00 36.33           C  
ATOM    594  N   ILE A 123      31.988   5.680  12.455  1.00 32.65           N  
ATOM    595  CA  ILE A 123      31.097   5.869  13.596  1.00 30.74           C  
ATOM    596  C   ILE A 123      30.467   7.247  13.517  1.00 32.49           C  
ATOM    597  O   ILE A 123      31.168   8.255  13.330  1.00 30.45           O  
ATOM    598  CB  ILE A 123      31.813   5.722  14.938  1.00 27.51           C  
ATOM    599  CG1 ILE A 123      32.394   4.320  15.138  1.00 32.45           C  
ATOM    600  CG2 ILE A 123      30.811   6.034  16.030  1.00 22.37           C  
ATOM    601  CD1 ILE A 123      33.170   4.172  16.519  1.00 23.19           C  
ATOM    602  N   HIS A 124      29.144   7.285  13.668  1.00 30.36           N  
ATOM    603  CA  HIS A 124      28.387   8.509  13.845  1.00 29.19           C  
ATOM    604  C   HIS A 124      28.026   8.619  15.319  1.00 22.33           C  
ATOM    605  O   HIS A 124      27.555   7.641  15.928  1.00 21.37           O  
ATOM    606  CB  HIS A 124      27.131   8.503  12.966  1.00 32.18           C  
ATOM    607  CG  HIS A 124      26.181   9.607  13.274  1.00 28.67           C  
ATOM    608  CD2 HIS A 124      25.006   9.607  13.935  1.00 28.88           C  
ATOM    609  ND1 HIS A 124      26.415  10.914  12.900  1.00 31.90           N  
ATOM    610  CE1 HIS A 124      25.426  11.673  13.325  1.00 29.85           C  
ATOM    611  NE2 HIS A 124      24.558  10.905  13.958  1.00 33.18           N  
ATOM    612  N   TRP A 125      28.304   9.787  15.900  1.00 22.61           N  
ATOM    613  CA  TRP A 125      27.925  10.069  17.283  1.00 27.83           C  
ATOM    614  C   TRP A 125      26.555  10.747  17.249  1.00 29.18           C  
ATOM    615  O   TRP A 125      26.443  11.953  17.014  1.00 28.44           O  
ATOM    616  CB  TRP A 125      28.989  10.922  17.970  1.00 25.17           C  
ATOM    617  CG  TRP A 125      30.376  10.449  17.661  1.00 28.41           C  
ATOM    618  CD1 TRP A 125      31.249  11.003  16.774  1.00 31.64           C  
ATOM    619  CD2 TRP A 125      31.050   9.317  18.233  1.00 25.30           C  
ATOM    620  CE2 TRP A 125      32.319   9.233  17.630  1.00 26.71           C  
ATOM    621  CE3 TRP A 125      30.693   8.356  19.174  1.00 27.44           C  
ATOM    622  NE1 TRP A 125      32.425  10.278  16.751  1.00 31.12           N  
ATOM    623  CZ2 TRP A 125      33.232   8.230  17.943  1.00 27.47           C  
ATOM    624  CZ3 TRP A 125      31.606   7.353  19.486  1.00 27.49           C  
ATOM    625  CH2 TRP A 125      32.856   7.302  18.873  1.00 26.05           C  
ATOM    626  N   HIS A 126      25.508   9.959  17.485  1.00 28.06           N  
ATOM    627  CA  HIS A 126      24.125  10.336  17.195  1.00 30.45           C  
ATOM    628  C   HIS A 126      23.581  11.265  18.269  1.00 32.46           C  
ATOM    629  O   HIS A 126      23.362  10.845  19.422  1.00 34.29           O  
ATOM    630  CB  HIS A 126      23.240   9.097  17.094  1.00 27.77           C  
ATOM    631  CG  HIS A 126      21.845   9.405  16.653  1.00 33.60           C  
ATOM    632  CD2 HIS A 126      20.876  10.163  17.220  1.00 33.61           C  
ATOM    633  ND1 HIS A 126      21.313   8.915  15.482  1.00 30.96           N  
ATOM    634  CE1 HIS A 126      20.080   9.362  15.342  1.00 36.84           C  
ATOM    635  NE2 HIS A 126      19.790  10.120  16.385  1.00 35.38           N  
ATOM    636  N   GLY A 127      23.283  12.498  17.850  1.00 33.65           N  
ATOM    637  CA  GLY A 127      22.852  13.568  18.720  1.00 33.62           C  
ATOM    638  C   GLY A 127      23.935  14.557  19.099  1.00 33.04           C  
ATOM    639  O   GLY A 127      23.636  15.532  19.792  1.00 34.35           O  
ATOM    640  N   LEU A 128      25.178  14.339  18.677  1.00 32.99           N  
ATOM    641  CA  LEU A 128      26.267  15.230  19.033  1.00 31.18           C  
ATOM    642  C   LEU A 128      26.456  16.358  18.035  1.00 33.27           C  
ATOM    643  O   LEU A 128      26.264  16.188  16.824  1.00 34.34           O  
ATOM    644  CB  LEU A 128      27.576  14.479  19.152  1.00 31.28           C  
ATOM    645  CG  LEU A 128      27.643  14.014  20.585  1.00 31.89           C  
ATOM    646  CD1 LEU A 128      26.982  12.641  20.849  1.00 28.45           C  
ATOM    647  CD2 LEU A 128      29.051  14.026  20.826  1.00 37.12           C  
ATOM    648  N   LEU A 129      26.882  17.512  18.557  1.00 27.89           N  
ATOM    649  CA  LEU A 129      27.045  18.716  17.751  1.00 31.27           C  
ATOM    650  C   LEU A 129      28.544  18.928  17.578  1.00 30.07           C  
ATOM    651  O   LEU A 129      29.182  19.637  18.353  1.00 34.79           O  
ATOM    652  CB  LEU A 129      26.334  19.923  18.388  1.00 27.26           C  
ATOM    653  CG  LEU A 129      24.815  19.745  18.537  1.00 28.73           C  
ATOM    654  CD1 LEU A 129      24.133  20.894  19.240  1.00 25.95           C  
ATOM    655  CD2 LEU A 129      24.135  19.472  17.187  1.00 32.52           C  
ATOM    656  N   VAL A 130      29.102  18.311  16.540  1.00 30.92           N  
ATOM    657  CA  VAL A 130      30.552  18.245  16.361  1.00 33.13           C  
ATOM    658  C   VAL A 130      30.903  18.703  14.951  1.00 29.15           C  
ATOM    659  O   VAL A 130      30.006  18.848  14.119  1.00 31.85           O  
ATOM    660  CB  VAL A 130      31.059  16.821  16.616  1.00 34.87           C  
ATOM    661  CG1 VAL A 130      30.483  16.284  17.926  1.00 34.50           C  
ATOM    662  CG2 VAL A 130      30.694  15.928  15.430  1.00 31.92           C  
ATOM    663  N   PRO A 131      32.165  18.954  14.630  1.00 29.79           N  
ATOM    664  CA  PRO A 131      32.490  19.318  13.249  1.00 31.65           C  
ATOM    665  C   PRO A 131      32.141  18.175  12.308  1.00 35.08           C  
ATOM    666  O   PRO A 131      32.202  17.001  12.691  1.00 35.57           O  
ATOM    667  CB  PRO A 131      34.001  19.561  13.299  1.00 30.80           C  
ATOM    668  CG  PRO A 131      34.285  19.869  14.696  1.00 24.22           C  
ATOM    669  CD  PRO A 131      33.331  19.081  15.521  1.00 23.78           C  
ATOM    670  N   GLU A 132      31.768  18.522  11.067  1.00 31.28           N  
ATOM    671  CA  GLU A 132      31.429  17.480  10.093  1.00 36.97           C  
ATOM    672  C   GLU A 132      32.518  16.409   9.965  1.00 38.90           C  
ATOM    673  O   GLU A 132      32.204  15.235   9.722  1.00 37.93           O  
ATOM    674  CB  GLU A 132      31.145  18.066   8.700  1.00 39.65           C  
ATOM    675  CG  GLU A 132      32.313  18.777   7.982  1.00 40.28           C  
ATOM    676  CD  GLU A 132      32.098  18.855   6.456  1.00 49.25           C  
ATOM    677  OE1 GLU A 132      31.485  17.912   5.902  1.00 44.23           O  
ATOM    678  OE2 GLU A 132      32.501  19.870   5.821  1.00 51.69           O1-
ATOM    679  N   ALA A 133      33.795  16.772  10.118  1.00 32.25           N  
ATOM    680  CA  ALA A 133      34.792  15.727   9.917  1.00 35.39           C  
ATOM    681  C   ALA A 133      34.784  14.681  11.021  1.00 32.89           C  
ATOM    682  O   ALA A 133      35.394  13.622  10.844  1.00 34.86           O  
ATOM    683  CB  ALA A 133      36.189  16.312   9.783  1.00 25.89           C  
ATOM    684  N   MET A 134      34.088  14.920  12.125  1.00 26.75           N  
ATOM    685  CA  MET A 134      33.967  13.924  13.176  1.00 27.75           C  
ATOM    686  C   MET A 134      32.564  13.364  13.313  1.00 33.76           C  
ATOM    687  O   MET A 134      32.322  12.574  14.234  1.00 33.22           O  
ATOM    688  CB  MET A 134      34.404  14.508  14.524  1.00 32.55           C  
ATOM    689  CG  MET A 134      35.687  15.302  14.477  1.00 27.57           C  
ATOM    690  SD  MET A 134      37.137  14.231  14.373  1.00 35.69           S  
ATOM    691  CE  MET A 134      38.316  15.307  13.537  1.00 21.99           C  
ATOM    692  N   ASP A 135      31.634  13.757  12.434  1.00 33.49           N  
ATOM    693  CA  ASP A 135      30.245  13.329  12.516  1.00 29.72           C  
ATOM    694  C   ASP A 135      30.023  11.934  11.952  1.00 32.22           C  
ATOM    695  O   ASP A 135      28.969  11.328  12.193  1.00 31.61           O  
ATOM    696  CB  ASP A 135      29.365  14.329  11.762  1.00 38.35           C  
ATOM    697  CG  ASP A 135      27.887  14.105  11.995  1.00 38.12           C  
ATOM    698  OD1 ASP A 135      27.425  14.300  13.138  1.00 43.00           O  
ATOM    699  OD2 ASP A 135      27.200  13.719  11.041  1.00 32.97           O1-
ATOM    700  N   GLY A 136      30.965  11.413  11.183  1.00 33.32           N  
ATOM    701  CA  GLY A 136      30.765  10.089  10.639  1.00 37.46           C  
ATOM    702  C   GLY A 136      29.791  10.079   9.481  1.00 35.33           C  
ATOM    703  O   GLY A 136      28.856   9.276   9.436  1.00 34.58           O  
ATOM    704  N   HIS A 137      30.003  10.994   8.548  1.00 36.35           N  
ATOM    705  CA  HIS A 137      29.244  11.012   7.313  1.00 35.28           C  
ATOM    706  C   HIS A 137      29.569   9.761   6.494  1.00 37.99           C  
ATOM    707  O   HIS A 137      30.719   9.315   6.482  1.00 37.37           O  
ATOM    708  CB  HIS A 137      29.616  12.277   6.551  1.00 35.50           C  
ATOM    709  CG  HIS A 137      28.721  12.599   5.405  1.00 34.32           C  
ATOM    710  CD2 HIS A 137      27.846  13.616   5.223  1.00 34.01           C  
ATOM    711  ND1 HIS A 137      28.699  11.856   4.246  1.00 31.61           N  
ATOM    712  CE1 HIS A 137      27.834  12.394   3.406  1.00 39.59           C  
ATOM    713  NE2 HIS A 137      27.309  13.468   3.972  1.00 35.28           N  
ATOM    714  N   PRO A 138      28.589   9.174   5.796  1.00 38.25           N  
ATOM    715  CA  PRO A 138      28.866   7.939   5.037  1.00 35.42           C  
ATOM    716  C   PRO A 138      29.981   8.078   4.020  1.00 36.84           C  
ATOM    717  O   PRO A 138      30.586   7.065   3.651  1.00 36.52           O  
ATOM    718  CB  PRO A 138      27.527   7.645   4.350  1.00 36.66           C  
ATOM    719  CG  PRO A 138      26.526   8.332   5.173  1.00 39.57           C  
ATOM    720  CD  PRO A 138      27.181   9.579   5.672  1.00 39.31           C  
ATOM    721  N   LYS A 139      30.265   9.294   3.549  1.00 37.48           N  
ATOM    722  CA  LYS A 139      31.333   9.528   2.592  1.00 37.69           C  
ATOM    723  C   LYS A 139      32.707   9.484   3.235  1.00 43.56           C  
ATOM    724  O   LYS A 139      33.722   9.501   2.521  1.00 43.73           O  
ATOM    725  CB  LYS A 139      31.154  10.884   1.914  1.00 40.57           C  
ATOM    726  CG  LYS A 139      31.748  12.026   2.714  1.00 40.05           C  
ATOM    727  CD  LYS A 139      31.281  13.389   2.213  1.00 42.87           C  
ATOM    728  CE  LYS A 139      31.664  14.501   3.218  1.00 43.73           C  
ATOM    729  NZ  LYS A 139      33.101  14.878   3.139  1.00 52.22           N1+
ATOM    730  N   ASP A 140      32.772   9.439   4.562  1.00 41.58           N  
ATOM    731  CA  ASP A 140      34.047   9.400   5.257  1.00 34.64           C  
ATOM    732  C   ASP A 140      34.347   8.022   5.822  1.00 34.88           C  
ATOM    733  O   ASP A 140      35.168   7.899   6.735  1.00 42.08           O  
ATOM    734  CB  ASP A 140      34.072  10.466   6.351  1.00 33.00           C  
ATOM    735  CG  ASP A 140      33.957  11.872   5.781  1.00 44.12           C  
ATOM    736  OD1 ASP A 140      34.493  12.100   4.663  1.00 49.03           O  
ATOM    737  OD2 ASP A 140      33.319  12.740   6.427  1.00 44.33           O1-
ATOM    738  N   ALA A 141      33.710   6.979   5.298  1.00 33.96           N  
ATOM    739  CA  ALA A 141      33.981   5.644   5.808  1.00 37.10           C  
ATOM    740  C   ALA A 141      35.445   5.282   5.574  1.00 37.70           C  
ATOM    741  O   ALA A 141      36.025   5.615   4.535  1.00 42.06           O  
ATOM    742  CB  ALA A 141      33.063   4.626   5.147  1.00 28.24           C  
ATOM    743  N   ILE A 142      36.056   4.615   6.553  1.00 33.75           N  
ATOM    744  CA  ILE A 142      37.463   4.230   6.450  1.00 35.26           C  
ATOM    745  C   ILE A 142      37.570   2.752   6.096  1.00 33.39           C  
ATOM    746  O   ILE A 142      36.816   1.916   6.607  1.00 34.32           O  
ATOM    747  CB  ILE A 142      38.242   4.559   7.740  1.00 35.63           C  
ATOM    748  CG1 ILE A 142      37.667   3.810   8.938  1.00 33.28           C  
ATOM    749  CG2 ILE A 142      38.232   6.057   7.973  1.00 33.10           C  
ATOM    750  CD1 ILE A 142      38.656   3.666  10.080  1.00 29.80           C  
ATOM    751  N   ALA A 143      38.522   2.426   5.224  1.00 33.84           N  
ATOM    752  CA  ALA A 143      38.640   1.069   4.708  1.00 34.64           C  
ATOM    753  C   ALA A 143      39.151   0.122   5.792  1.00 37.40           C  
ATOM    754  O   ALA A 143      39.582   0.537   6.873  1.00 41.56           O  
ATOM    755  CB  ALA A 143      39.555   1.042   3.485  1.00 29.46           C  
ATOM    756  N   THR A 144      39.101  -1.171   5.489  1.00 36.81           N  
ATOM    757  CA  THR A 144      39.579  -2.179   6.426  1.00 42.94           C  
ATOM    758  C   THR A 144      41.040  -1.913   6.832  1.00 44.15           C  
ATOM    759  O   THR A 144      41.859  -1.442   6.037  1.00 44.33           O  
ATOM    760  CB  THR A 144      39.414  -3.568   5.794  1.00 41.89           C  
ATOM    761  CG2 THR A 144      40.066  -3.596   4.420  1.00 44.42           C  
ATOM    762  OG1 THR A 144      40.001  -4.573   6.638  1.00 43.64           O  
ATOM    763  N   GLN A 145      41.354  -2.189   8.091  1.00 38.92           N  
ATOM    764  CA  GLN A 145      42.667  -1.899   8.659  1.00 43.85           C  
ATOM    765  C   GLN A 145      43.094  -0.452   8.373  1.00 45.58           C  
ATOM    766  O   GLN A 145      44.150  -0.168   7.802  1.00 48.51           O  
ATOM    767  CB  GLN A 145      43.703  -2.922   8.175  1.00 40.61           C  
ATOM    768  CG  GLN A 145      43.271  -4.344   8.487  1.00 39.68           C  
ATOM    769  CD  GLN A 145      43.351  -4.672   9.979  1.00 45.71           C  
ATOM    770  NE2 GLN A 145      42.433  -5.525  10.456  1.00 44.05           N  
ATOM    771  OE1 GLN A 145      44.204  -4.138  10.701  1.00 46.29           O  
ATOM    772  N   MET A 146      42.248   0.476   8.812  1.00 40.18           N  
ATOM    773  CA  MET A 146      42.587   1.886   8.818  1.00 35.64           C  
ATOM    774  C   MET A 146      42.146   2.484  10.158  1.00 34.20           C  
ATOM    775  O   MET A 146      41.359   1.885  10.922  1.00 31.71           O  
ATOM    776  CB  MET A 146      41.928   2.605   7.630  1.00 43.56           C  
ATOM    777  CG  MET A 146      42.522   2.316   6.244  1.00 40.01           C  
ATOM    778  SD  MET A 146      44.230   2.877   6.067  1.00 46.28           S  
ATOM    779  CE  MET A 146      43.976   4.225   4.905  1.00 43.88           C  
ATOM    780  N   LEU A 147      42.659   3.684  10.444  1.00 33.44           N  
ATOM    781  CA  LEU A 147      42.436   4.383  11.711  1.00 29.45           C  
ATOM    782  C   LEU A 147      41.802   5.739  11.465  1.00 30.34           C  
ATOM    783  O   LEU A 147      42.175   6.439  10.517  1.00 33.70           O  
ATOM    784  CB  LEU A 147      43.752   4.603  12.465  1.00 33.71           C  
ATOM    785  CG  LEU A 147      43.677   5.429  13.762  1.00 36.40           C  
ATOM    786  CD1 LEU A 147      43.168   4.628  14.981  1.00 32.32           C  
ATOM    787  CD2 LEU A 147      45.020   6.077  14.042  1.00 40.96           C  
ATOM    788  N   LYS A 148      40.857   6.119  12.326  1.00 30.21           N  
ATOM    789  CA  LYS A 148      40.341   7.486  12.366  1.00 30.62           C  
ATOM    790  C   LYS A 148      40.451   8.038  13.776  1.00 30.27           C  
ATOM    791  O   LYS A 148      40.050   7.376  14.742  1.00 31.69           O  
ATOM    792  CB  LYS A 148      38.880   7.597  11.910  1.00 33.80           C  
ATOM    793  CG  LYS A 148      38.354   8.979  12.249  1.00 29.55           C  
ATOM    794  CD  LYS A 148      37.310   9.479  11.338  1.00 36.21           C  
ATOM    795  CE  LYS A 148      37.087  10.969  11.593  1.00 37.74           C  
ATOM    796  NZ  LYS A 148      38.313  11.772  11.320  1.00 31.85           N1+
ATOM    797  N   GLU A 149      40.992   9.252  13.896  1.00 33.70           N  
ATOM    798  CA  GLU A 149      41.188   9.887  15.198  1.00 37.49           C  
ATOM    799  C   GLU A 149      40.084  10.913  15.403  1.00 37.14           C  
ATOM    800  O   GLU A 149      40.091  11.985  14.782  1.00 34.69           O  
ATOM    801  CB  GLU A 149      42.560  10.553  15.317  1.00 38.21           C  
ATOM    802  CG  GLU A 149      43.743   9.614  15.284  1.00 38.98           C  
ATOM    803  CD  GLU A 149      45.052  10.373  15.299  1.00 46.68           C  
ATOM    804  OE1 GLU A 149      46.056   9.824  15.806  1.00 51.85           O  
ATOM    805  OE2 GLU A 149      45.072  11.527  14.805  1.00 45.01           O1-
ATOM    806  N   TYR A 150      39.135  10.575  16.265  1.00 34.60           N  
ATOM    807  CA  TYR A 150      38.067  11.474  16.642  1.00 29.84           C  
ATOM    808  C   TYR A 150      38.549  12.392  17.752  1.00 32.52           C  
ATOM    809  O   TYR A 150      39.045  11.925  18.787  1.00 38.44           O  
ATOM    810  CB  TYR A 150      36.881  10.666  17.127  1.00 31.89           C  
ATOM    811  CG  TYR A 150      36.123   9.926  16.069  1.00 30.68           C  
ATOM    812  CD1 TYR A 150      35.159  10.576  15.310  1.00 31.87           C  
ATOM    813  CD2 TYR A 150      36.320   8.566  15.867  1.00 27.45           C  
ATOM    814  CE1 TYR A 150      34.420   9.910  14.368  1.00 29.64           C  
ATOM    815  CE2 TYR A 150      35.581   7.881  14.914  1.00 34.58           C  
ATOM    816  CZ  TYR A 150      34.620   8.566  14.170  1.00 30.66           C  
ATOM    817  OH  TYR A 150      33.861   7.927  13.216  1.00 27.58           O  
ATOM    818  N   ARG A 151      38.411  13.694  17.533  1.00 30.61           N  
ATOM    819  CA  ARG A 151      38.707  14.694  18.548  1.00 31.25           C  
ATOM    820  C   ARG A 151      37.645  15.782  18.456  1.00 27.34           C  
ATOM    821  O   ARG A 151      37.489  16.409  17.402  1.00 28.55           O  
ATOM    822  CB  ARG A 151      40.107  15.287  18.338  1.00 29.60           C  
ATOM    823  CG  ARG A 151      41.217  14.283  18.080  1.00 31.89           C  
ATOM    824  CD  ARG A 151      41.826  13.799  19.363  1.00 39.49           C  
ATOM    825  NE  ARG A 151      43.050  13.025  19.159  1.00 43.73           N  
ATOM    826  CZ  ARG A 151      43.082  11.736  18.804  1.00 45.96           C  
ATOM    827  NH1 ARG A 151      41.954  11.059  18.598  1.00 42.94           N1+
ATOM    828  NH2 ARG A 151      44.251  11.119  18.644  1.00 53.63           N  
ATOM    829  N   TYR A 152      36.911  16.012  19.539  1.00 26.98           N  
ATOM    830  CA  TYR A 152      36.084  17.223  19.557  1.00 32.86           C  
ATOM    831  C   TYR A 152      35.798  17.656  20.995  1.00 30.53           C  
ATOM    832  O   TYR A 152      35.811  16.854  21.931  1.00 31.31           O  
ATOM    833  CB  TYR A 152      34.767  17.058  18.751  1.00 27.05           C  
ATOM    834  CG  TYR A 152      33.936  15.860  19.139  1.00 30.09           C  
ATOM    835  CD1 TYR A 152      33.139  15.879  20.281  1.00 29.33           C  
ATOM    836  CD2 TYR A 152      33.951  14.706  18.367  1.00 27.76           C  
ATOM    837  CE1 TYR A 152      32.399  14.765  20.648  1.00 28.94           C  
ATOM    838  CE2 TYR A 152      33.219  13.596  18.724  1.00 26.10           C  
ATOM    839  CZ  TYR A 152      32.447  13.624  19.856  1.00 26.16           C  
ATOM    840  OH  TYR A 152      31.729  12.501  20.203  1.00 25.42           O  
ATOM    841  N   LYS A 153      35.540  18.947  21.157  1.00 27.55           N  
ATOM    842  CA  LYS A 153      35.131  19.506  22.440  1.00 27.40           C  
ATOM    843  C   LYS A 153      33.606  19.472  22.528  1.00 29.52           C  
ATOM    844  O   LYS A 153      32.913  20.145  21.753  1.00 32.12           O  
ATOM    845  CB  LYS A 153      35.664  20.927  22.569  1.00 30.16           C  
ATOM    846  CG  LYS A 153      35.418  21.635  23.886  1.00 31.81           C  
ATOM    847  CD  LYS A 153      36.097  23.000  23.800  1.00 36.94           C  
ATOM    848  CE  LYS A 153      35.939  23.792  25.064  1.00 46.93           C  
ATOM    849  NZ  LYS A 153      36.500  22.990  26.184  1.00 46.93           N1+
ATOM    850  N   VAL A 154      33.079  18.666  23.445  1.00 26.30           N  
ATOM    851  CA  VAL A 154      31.653  18.711  23.720  1.00 26.71           C  
ATOM    852  C   VAL A 154      31.246  20.138  24.061  1.00 29.39           C  
ATOM    853  O   VAL A 154      31.889  20.822  24.867  1.00 31.49           O  
ATOM    854  CB  VAL A 154      31.301  17.742  24.858  1.00 30.04           C  
ATOM    855  CG1 VAL A 154      29.798  17.762  25.131  1.00 28.33           C  
ATOM    856  CG2 VAL A 154      31.772  16.347  24.521  1.00 28.04           C  
ATOM    857  N   ASN A 155      30.160  20.587  23.447  1.00 29.39           N  
ATOM    858  CA  ASN A 155      29.610  21.919  23.592  1.00 26.25           C  
ATOM    859  C   ASN A 155      28.101  21.816  23.393  1.00 29.20           C  
ATOM    860  O   ASN A 155      27.514  22.320  22.427  1.00 33.76           O  
ATOM    861  CB  ASN A 155      30.239  22.892  22.596  1.00 26.41           C  
ATOM    862  CG  ASN A 155      29.648  24.276  22.688  1.00 26.67           C  
ATOM    863  ND2 ASN A 155      29.746  25.022  21.600  1.00 30.70           N  
ATOM    864  OD1 ASN A 155      29.100  24.673  23.721  1.00 31.76           O  
ATOM    865  N   GLN A 156      27.435  21.129  24.318  1.00 28.27           N  
ATOM    866  CA  GLN A 156      25.979  21.068  24.273  1.00 30.20           C  
ATOM    867  C   GLN A 156      25.467  20.605  25.626  1.00 26.62           C  
ATOM    868  O   GLN A 156      26.219  20.075  26.442  1.00 38.21           O  
ATOM    869  CB  GLN A 156      25.503  20.140  23.158  1.00 32.41           C  
ATOM    870  CG  GLN A 156      25.973  18.724  23.362  1.00 32.05           C  
ATOM    871  CD  GLN A 156      25.701  17.893  22.157  1.00 28.86           C  
ATOM    872  NE2 GLN A 156      24.563  17.213  22.145  1.00 29.22           N  
ATOM    873  OE1 GLN A 156      26.495  17.871  21.235  1.00 34.62           O  
ATOM    874  N   ARG A 157      24.186  20.826  25.861  1.00 22.23           N  
ATOM    875  CA  ARG A 157      23.587  20.501  27.144  1.00 25.76           C  
ATOM    876  C   ARG A 157      23.546  18.996  27.387  1.00 28.90           C  
ATOM    877  O   ARG A 157      23.646  18.170  26.469  1.00 29.21           O  
ATOM    878  CB  ARG A 157      22.167  21.074  27.239  1.00 30.07           C  
ATOM    879  CG  ARG A 157      21.280  20.937  25.984  1.00 33.75           C  
ATOM    880  CD  ARG A 157      19.945  21.646  26.247  1.00 35.85           C  
ATOM    881  NE  ARG A 157      18.907  20.775  26.784  1.00 41.73           N  
ATOM    882  CZ  ARG A 157      18.029  21.142  27.715  1.00 41.22           C  
ATOM    883  NH1 ARG A 157      18.105  22.351  28.280  1.00 40.60           N1+
ATOM    884  NH2 ARG A 157      17.094  20.283  28.114  1.00 39.37           N  
ATOM    885  N   ALA A 158      23.382  18.648  28.661  1.00 30.29           N  
ATOM    886  CA  ALA A 158      23.276  17.255  29.057  1.00 30.85           C  
ATOM    887  C   ALA A 158      22.140  16.575  28.312  1.00 33.13           C  
ATOM    888  O   ALA A 158      21.133  17.202  27.988  1.00 35.45           O  
ATOM    889  CB  ALA A 158      23.043  17.157  30.560  1.00 26.08           C  
ATOM    890  N   GLY A 159      22.319  15.293  28.032  1.00 31.72           N  
ATOM    891  CA  GLY A 159      21.230  14.509  27.489  1.00 32.31           C  
ATOM    892  C   GLY A 159      21.652  13.081  27.229  1.00 33.35           C  
ATOM    893  O   GLY A 159      22.773  12.665  27.565  1.00 37.30           O  
ATOM    894  N   THR A 160      20.726  12.334  26.612  1.00 27.61           N  
ATOM    895  CA  THR A 160      20.893  10.917  26.303  1.00 27.24           C  
ATOM    896  C   THR A 160      21.090  10.753  24.808  1.00 30.99           C  
ATOM    897  O   THR A 160      20.142  10.921  24.034  1.00 38.32           O  
ATOM    898  CB  THR A 160      19.692  10.093  26.742  1.00 27.40           C  
ATOM    899  CG2 THR A 160      20.030   8.658  26.643  1.00 25.55           C  
ATOM    900  OG1 THR A 160      19.337  10.404  28.098  1.00 35.96           O  
ATOM    901  N   PHE A 161      22.294  10.374  24.398  1.00 32.20           N  
ATOM    902  CA  PHE A 161      22.686  10.247  23.009  1.00 31.00           C  
ATOM    903  C   PHE A 161      23.117   8.813  22.752  1.00 30.43           C  
ATOM    904  O   PHE A 161      23.041   7.954  23.638  1.00 26.20           O  
ATOM    905  CB  PHE A 161      23.774  11.273  22.710  1.00 29.05           C  
ATOM    906  CG  PHE A 161      23.347  12.665  23.068  1.00 32.92           C  
ATOM    907  CD1 PHE A 161      22.443  13.351  22.256  1.00 31.10           C  
ATOM    908  CD2 PHE A 161      23.778  13.262  24.240  1.00 33.96           C  
ATOM    909  CE1 PHE A 161      22.010  14.621  22.581  1.00 31.31           C  
ATOM    910  CE2 PHE A 161      23.340  14.541  24.582  1.00 34.78           C  
ATOM    911  CZ  PHE A 161      22.456  15.221  23.744  1.00 34.47           C  
ATOM    912  N   TRP A 162      23.559   8.529  21.528  1.00 30.89           N  
ATOM    913  CA  TRP A 162      24.105   7.188  21.321  1.00 26.57           C  
ATOM    914  C   TRP A 162      25.119   7.231  20.190  1.00 24.50           C  
ATOM    915  O   TRP A 162      25.500   8.303  19.719  1.00 23.13           O  
ATOM    916  CB  TRP A 162      22.982   6.168  21.104  1.00 26.85           C  
ATOM    917  CG  TRP A 162      22.059   6.371  19.941  1.00 29.40           C  
ATOM    918  CD1 TRP A 162      21.296   7.476  19.657  1.00 31.16           C  
ATOM    919  CD2 TRP A 162      21.748   5.401  18.938  1.00 28.64           C  
ATOM    920  CE2 TRP A 162      20.797   5.984  18.068  1.00 29.67           C  
ATOM    921  CE3 TRP A 162      22.191   4.100  18.682  1.00 24.78           C  
ATOM    922  NE1 TRP A 162      20.534   7.248  18.529  1.00 28.90           N  
ATOM    923  CZ2 TRP A 162      20.297   5.310  16.950  1.00 30.73           C  
ATOM    924  CZ3 TRP A 162      21.686   3.424  17.589  1.00 26.60           C  
ATOM    925  CH2 TRP A 162      20.745   4.030  16.730  1.00 30.38           C  
ATOM    926  N   TYR A 163      25.586   6.065  19.769  1.00 23.28           N  
ATOM    927  CA  TYR A 163      26.591   6.038  18.722  1.00 24.47           C  
ATOM    928  C   TYR A 163      26.479   4.721  17.994  1.00 27.15           C  
ATOM    929  O   TYR A 163      26.189   3.683  18.610  1.00 26.26           O  
ATOM    930  CB  TYR A 163      28.020   6.199  19.281  1.00 30.12           C  
ATOM    931  CG  TYR A 163      28.475   5.075  20.208  1.00 30.70           C  
ATOM    932  CD1 TYR A 163      28.190   5.106  21.575  1.00 31.70           C  
ATOM    933  CD2 TYR A 163      29.194   3.986  19.719  1.00 30.60           C  
ATOM    934  CE1 TYR A 163      28.603   4.069  22.421  1.00 33.07           C  
ATOM    935  CE2 TYR A 163      29.613   2.959  20.556  1.00 29.14           C  
ATOM    936  CZ  TYR A 163      29.317   3.003  21.900  1.00 30.93           C  
ATOM    937  OH  TYR A 163      29.726   1.972  22.719  1.00 34.27           O  
ATOM    938  N   HIS A 164      26.738   4.768  16.686  1.00 25.41           N  
ATOM    939  CA  HIS A 164      26.658   3.550  15.885  1.00 23.74           C  
ATOM    940  C   HIS A 164      27.465   3.741  14.615  1.00 25.62           C  
ATOM    941  O   HIS A 164      27.831   4.863  14.255  1.00 24.46           O  
ATOM    942  CB  HIS A 164      25.218   3.208  15.548  1.00 27.14           C  
ATOM    943  CG  HIS A 164      24.455   4.355  14.966  1.00 26.54           C  
ATOM    944  CD2 HIS A 164      23.660   5.282  15.553  1.00 28.48           C  
ATOM    945  ND1 HIS A 164      24.468   4.652  13.620  1.00 27.37           N  
ATOM    946  CE1 HIS A 164      23.710   5.716  13.406  1.00 32.65           C  
ATOM    947  NE2 HIS A 164      23.215   6.121  14.564  1.00 27.85           N  
ATOM    948  N   THR A 165      27.749   2.636  13.937  1.00 19.15           N  
ATOM    949  CA  THR A 165      28.335   2.816  12.620  1.00 25.81           C  
ATOM    950  C   THR A 165      27.262   3.242  11.601  1.00 31.36           C  
ATOM    951  O   THR A 165      26.052   3.063  11.790  1.00 26.98           O  
ATOM    952  CB  THR A 165      29.039   1.551  12.136  1.00 28.26           C  
ATOM    953  CG2 THR A 165      30.282   1.239  12.960  1.00 30.72           C  
ATOM    954  OG1 THR A 165      28.128   0.448  12.219  1.00 33.09           O  
ATOM    955  N   HIS A 166      27.735   3.836  10.519  1.00 30.58           N  
ATOM    956  CA  HIS A 166      26.890   4.530   9.568  1.00 30.17           C  
ATOM    957  C   HIS A 166      27.381   4.338   8.138  1.00 32.06           C  
ATOM    958  O   HIS A 166      27.474   5.320   7.392  1.00 34.20           O  
ATOM    959  CB  HIS A 166      26.872   6.009   9.913  1.00 28.91           C  
ATOM    960  CG  HIS A 166      25.611   6.705   9.539  1.00 34.65           C  
ATOM    961  CD2 HIS A 166      24.685   7.332  10.297  1.00 38.13           C  
ATOM    962  ND1 HIS A 166      25.201   6.848   8.236  1.00 39.75           N  
ATOM    963  CE1 HIS A 166      24.062   7.512   8.210  1.00 42.06           C  
ATOM    964  NE2 HIS A 166      23.730   7.824   9.446  1.00 39.34           N  
ATOM    965  N   PRO A 167      27.719   3.120   7.710  1.00 28.82           N  
ATOM    966  CA  PRO A 167      28.130   2.940   6.316  1.00 34.12           C  
ATOM    967  C   PRO A 167      26.911   2.953   5.394  1.00 36.69           C  
ATOM    968  O   PRO A 167      25.838   2.438   5.728  1.00 26.57           O  
ATOM    969  CB  PRO A 167      28.813   1.570   6.329  1.00 28.23           C  
ATOM    970  CG  PRO A 167      28.053   0.812   7.360  1.00 28.19           C  
ATOM    971  CD  PRO A 167      27.591   1.820   8.399  1.00 30.03           C  
ATOM    972  N   HIS A 168      27.092   3.570   4.229  1.00 36.64           N  
ATOM    973  CA  HIS A 168      26.024   3.664   3.246  1.00 38.78           C  
ATOM    974  C   HIS A 168      25.572   2.285   2.811  1.00 37.83           C  
ATOM    975  O   HIS A 168      26.388   1.449   2.420  1.00 35.97           O  
ATOM    976  CB  HIS A 168      26.487   4.443   2.021  1.00 39.25           C  
ATOM    977  CG  HIS A 168      25.415   4.625   0.988  1.00 50.57           C  
ATOM    978  CD2 HIS A 168      24.074   4.789   1.117  1.00 45.45           C  
ATOM    979  ND1 HIS A 168      25.675   4.638  -0.367  1.00 51.48           N  
ATOM    980  CE1 HIS A 168      24.541   4.803  -1.028  1.00 47.87           C  
ATOM    981  NE2 HIS A 168      23.555   4.893  -0.152  1.00 50.25           N  
ATOM    982  N   GLY A 169      24.262   2.058   2.862  1.00 36.58           N  
ATOM    983  CA  GLY A 169      23.693   0.804   2.434  1.00 38.66           C  
ATOM    984  C   GLY A 169      23.846  -0.354   3.398  1.00 39.52           C  
ATOM    985  O   GLY A 169      23.257  -1.416   3.154  1.00 42.39           O  
ATOM    986  N   ARG A 170      24.610  -0.203   4.485  1.00 37.61           N  
ATOM    987  CA  ARG A 170      24.883  -1.335   5.360  1.00 36.01           C  
ATOM    988  C   ARG A 170      24.680  -1.008   6.837  1.00 36.07           C  
ATOM    989  O   ARG A 170      25.056  -1.821   7.698  1.00 36.90           O  
ATOM    990  CB  ARG A 170      26.306  -1.840   5.113  1.00 33.59           C  
ATOM    991  CG  ARG A 170      26.486  -2.499   3.759  1.00 31.81           C  
ATOM    992  CD  ARG A 170      27.791  -3.254   3.638  1.00 44.06           C  
ATOM    993  NE  ARG A 170      28.869  -2.502   4.276  1.00 46.57           N  
ATOM    994  CZ  ARG A 170      29.465  -1.446   3.731  1.00 42.86           C  
ATOM    995  NH1 ARG A 170      29.111  -1.016   2.514  1.00 42.36           N1+
ATOM    996  NH2 ARG A 170      30.409  -0.818   4.413  1.00 36.45           N  
ATOM    997  N   THR A 171      24.077   0.143   7.157  1.00 31.27           N  
ATOM    998  CA  THR A 171      23.914   0.526   8.556  1.00 30.08           C  
ATOM    999  C   THR A 171      22.954  -0.406   9.293  1.00 33.33           C  
ATOM   1000  O   THR A 171      23.197  -0.761  10.454  1.00 37.85           O  
ATOM   1001  CB  THR A 171      23.434   1.967   8.647  1.00 32.39           C  
ATOM   1002  CG2 THR A 171      23.106   2.318  10.079  1.00 27.62           C  
ATOM   1003  OG1 THR A 171      24.467   2.837   8.169  1.00 32.39           O  
ATOM   1004  N   GLY A 172      21.860  -0.809   8.646  1.00 32.14           N  
ATOM   1005  CA  GLY A 172      20.937  -1.725   9.294  1.00 32.10           C  
ATOM   1006  C   GLY A 172      21.612  -3.009   9.724  1.00 33.98           C  
ATOM   1007  O   GLY A 172      21.384  -3.506  10.831  1.00 37.91           O  
ATOM   1008  N   GLU A 173      22.499  -3.529   8.876  1.00 36.84           N  
ATOM   1009  CA  GLU A 173      23.196  -4.780   9.156  1.00 39.48           C  
ATOM   1010  C   GLU A 173      24.163  -4.628  10.324  1.00 37.54           C  
ATOM   1011  O   GLU A 173      24.177  -5.450  11.252  1.00 35.36           O  
ATOM   1012  CB  GLU A 173      23.942  -5.225   7.900  1.00 35.52           C  
ATOM   1013  CG  GLU A 173      24.361  -6.668   7.871  1.00 44.02           C  
ATOM   1014  CD  GLU A 173      25.449  -6.919   6.824  1.00 53.56           C  
ATOM   1015  OE1 GLU A 173      25.297  -6.431   5.676  1.00 54.57           O  
ATOM   1016  OE2 GLU A 173      26.460  -7.583   7.155  1.00 50.66           O1-
ATOM   1017  N   GLU A 174      24.994  -3.585  10.281  1.00 35.81           N  
ATOM   1018  CA  GLU A 174      26.010  -3.417  11.308  1.00 35.07           C  
ATOM   1019  C   GLU A 174      25.370  -3.163  12.665  1.00 36.13           C  
ATOM   1020  O   GLU A 174      25.829  -3.704  13.683  1.00 30.93           O  
ATOM   1021  CB  GLU A 174      26.972  -2.286  10.924  1.00 36.98           C  
ATOM   1022  CG  GLU A 174      27.714  -2.480   9.579  1.00 31.86           C  
ATOM   1023  CD  GLU A 174      29.064  -1.773   9.551  1.00 32.05           C  
ATOM   1024  OE1 GLU A 174      29.896  -2.030   8.660  1.00 37.25           O  
ATOM   1025  OE2 GLU A 174      29.310  -0.940  10.427  1.00 35.47           O1-
ATOM   1026  N   ILE A 175      24.282  -2.378  12.705  1.00 31.38           N  
ATOM   1027  CA  ILE A 175      23.640  -2.177  13.998  1.00 30.78           C  
ATOM   1028  C   ILE A 175      22.972  -3.473  14.454  1.00 33.21           C  
ATOM   1029  O   ILE A 175      23.110  -3.880  15.614  1.00 34.40           O  
ATOM   1030  CB  ILE A 175      22.672  -0.977  13.956  1.00 29.16           C  
ATOM   1031  CG1 ILE A 175      23.474   0.323  13.839  1.00 27.29           C  
ATOM   1032  CG2 ILE A 175      21.861  -0.891  15.219  1.00 17.43           C  
ATOM   1033  CD1 ILE A 175      22.635   1.552  13.738  1.00 26.27           C  
ATOM   1034  N   TYR A 176      22.312  -4.185  13.534  1.00 33.73           N  
ATOM   1035  CA  TYR A 176      21.663  -5.446  13.887  1.00 37.61           C  
ATOM   1036  C   TYR A 176      22.640  -6.442  14.506  1.00 36.68           C  
ATOM   1037  O   TYR A 176      22.287  -7.162  15.444  1.00 38.03           O  
ATOM   1038  CB  TYR A 176      21.012  -6.052  12.640  1.00 35.86           C  
ATOM   1039  CG  TYR A 176      20.000  -7.122  12.951  1.00 36.01           C  
ATOM   1040  CD1 TYR A 176      18.738  -6.785  13.426  1.00 40.15           C  
ATOM   1041  CD2 TYR A 176      20.296  -8.471  12.761  1.00 35.77           C  
ATOM   1042  CE1 TYR A 176      17.799  -7.753  13.711  1.00 39.33           C  
ATOM   1043  CE2 TYR A 176      19.359  -9.459  13.052  1.00 38.77           C  
ATOM   1044  CZ  TYR A 176      18.107  -9.087  13.520  1.00 42.40           C  
ATOM   1045  OH  TYR A 176      17.163 -10.049  13.805  1.00 45.03           O  
ATOM   1046  N   TYR A 177      23.855  -6.529  13.975  1.00 35.44           N  
ATOM   1047  CA  TYR A 177      24.842  -7.447  14.530  1.00 40.02           C  
ATOM   1048  C   TYR A 177      25.684  -6.834  15.648  1.00 34.56           C  
ATOM   1049  O   TYR A 177      26.595  -7.495  16.141  1.00 41.03           O  
ATOM   1050  CB  TYR A 177      25.747  -8.003  13.411  1.00 40.72           C  
ATOM   1051  CG  TYR A 177      25.012  -8.990  12.521  1.00 42.69           C  
ATOM   1052  CD1 TYR A 177      24.266  -8.542  11.436  1.00 44.36           C  
ATOM   1053  CD2 TYR A 177      25.014 -10.359  12.799  1.00 40.92           C  
ATOM   1054  CE1 TYR A 177      23.563  -9.423  10.633  1.00 43.07           C  
ATOM   1055  CE2 TYR A 177      24.313 -11.253  12.003  1.00 42.23           C  
ATOM   1056  CZ  TYR A 177      23.588 -10.776  10.911  1.00 46.60           C  
ATOM   1057  OH  TYR A 177      22.872 -11.631  10.090  1.00 41.87           O  
ATOM   1058  N   GLY A 178      25.417  -5.603  16.066  1.00 33.24           N  
ATOM   1059  CA  GLY A 178      25.962  -5.189  17.340  1.00 29.92           C  
ATOM   1060  C   GLY A 178      26.572  -3.809  17.481  1.00 29.18           C  
ATOM   1061  O   GLY A 178      26.764  -3.362  18.614  1.00 31.60           O  
ATOM   1062  N   LEU A 179      26.868  -3.109  16.386  1.00 26.99           N  
ATOM   1063  CA  LEU A 179      27.703  -1.908  16.462  1.00 25.50           C  
ATOM   1064  C   LEU A 179      26.863  -0.683  16.826  1.00 28.58           C  
ATOM   1065  O   LEU A 179      26.583   0.206  16.010  1.00 29.99           O  
ATOM   1066  CB  LEU A 179      28.466  -1.710  15.159  1.00 28.96           C  
ATOM   1067  CG  LEU A 179      29.571  -2.757  14.928  1.00 32.50           C  
ATOM   1068  CD1 LEU A 179      30.397  -2.403  13.727  1.00 32.64           C  
ATOM   1069  CD2 LEU A 179      30.476  -2.937  16.159  1.00 30.42           C  
ATOM   1070  N   ALA A 180      26.480  -0.642  18.103  1.00 27.88           N  
ATOM   1071  CA  ALA A 180      25.805   0.515  18.679  1.00 30.54           C  
ATOM   1072  C   ALA A 180      25.975   0.512  20.195  1.00 25.91           C  
ATOM   1073  O   ALA A 180      26.174  -0.532  20.819  1.00 22.59           O  
ATOM   1074  CB  ALA A 180      24.311   0.548  18.318  1.00 21.69           C  
ATOM   1075  N   GLY A 181      25.876   1.700  20.775  1.00 27.77           N  
ATOM   1076  CA  GLY A 181      25.870   1.825  22.220  1.00 29.63           C  
ATOM   1077  C   GLY A 181      25.397   3.204  22.623  1.00 32.86           C  
ATOM   1078  O   GLY A 181      25.094   4.054  21.779  1.00 33.92           O  
ATOM   1079  N   LEU A 182      25.407   3.479  23.913  1.00 34.57           N  
ATOM   1080  CA  LEU A 182      24.913   4.738  24.419  1.00 31.98           C  
ATOM   1081  C   LEU A 182      25.955   5.751  24.787  1.00 32.66           C  
ATOM   1082  O   LEU A 182      27.058   5.388  25.087  1.00 35.49           O  
ATOM   1083  CB  LEU A 182      23.995   4.488  25.598  1.00 35.12           C  
ATOM   1084  CG  LEU A 182      22.529   4.133  25.454  1.00 38.08           C  
ATOM   1085  CD1 LEU A 182      21.970   3.867  26.831  1.00 39.06           C  
ATOM   1086  CD2 LEU A 182      21.773   5.279  24.833  1.00 38.50           C  
ATOM   1087  N   TYR A 183      25.619   7.022  24.702  1.00 30.25           N  
ATOM   1088  CA  TYR A 183      26.522   8.104  25.005  1.00 31.19           C  
ATOM   1089  C   TYR A 183      25.784   9.092  25.897  1.00 34.23           C  
ATOM   1090  O   TYR A 183      24.761   9.590  25.532  1.00 38.25           O  
ATOM   1091  CB  TYR A 183      26.922   8.713  23.672  1.00 32.50           C  
ATOM   1092  CG  TYR A 183      28.027   9.722  23.565  1.00 33.33           C  
ATOM   1093  CD1 TYR A 183      28.092  10.819  24.394  1.00 32.53           C  
ATOM   1094  CD2 TYR A 183      28.949   9.627  22.541  1.00 30.50           C  
ATOM   1095  CE1 TYR A 183      29.079  11.752  24.251  1.00 28.15           C  
ATOM   1096  CE2 TYR A 183      29.943  10.558  22.394  1.00 28.23           C  
ATOM   1097  CZ  TYR A 183      30.000  11.616  23.259  1.00 28.67           C  
ATOM   1098  OH  TYR A 183      30.974  12.558  23.132  1.00 28.94           O  
ATOM   1099  N   ILE A 184      26.324   9.406  27.058  1.00 35.66           N  
ATOM   1100  CA  ILE A 184      25.680  10.309  27.994  1.00 33.94           C  
ATOM   1101  C   ILE A 184      26.443  11.588  28.193  1.00 29.29           C  
ATOM   1102  O   ILE A 184      27.611  11.557  28.476  1.00 29.14           O  
ATOM   1103  CB  ILE A 184      25.410   9.599  29.322  1.00 33.98           C  
ATOM   1104  CG1 ILE A 184      24.263   8.615  29.161  1.00 38.50           C  
ATOM   1105  CG2 ILE A 184      25.080  10.576  30.433  1.00 35.12           C  
ATOM   1106  CD1 ILE A 184      24.042   7.763  30.381  1.00 43.62           C  
ATOM   1107  N   ILE A 185      25.785  12.725  27.987  1.00 31.68           N  
ATOM   1108  CA  ILE A 185      26.440  13.994  28.273  1.00 31.18           C  
ATOM   1109  C   ILE A 185      25.839  14.545  29.552  1.00 33.26           C  
ATOM   1110  O   ILE A 185      24.611  14.522  29.728  1.00 32.44           O  
ATOM   1111  CB  ILE A 185      26.302  15.004  27.125  1.00 30.20           C  
ATOM   1112  CG1 ILE A 185      26.786  14.411  25.796  1.00 26.63           C  
ATOM   1113  CG2 ILE A 185      27.063  16.277  27.469  1.00 26.46           C  
ATOM   1114  CD1 ILE A 185      26.728  15.405  24.661  1.00 26.69           C  
ATOM   1115  N   GLU A 186      26.710  15.024  30.446  1.00 33.59           N  
ATOM   1116  CA  GLU A 186      26.333  15.625  31.717  1.00 33.63           C  
ATOM   1117  C   GLU A 186      26.675  17.110  31.739  1.00 35.83           C  
ATOM   1118  O   GLU A 186      27.586  17.572  31.037  1.00 36.12           O  
ATOM   1119  CB  GLU A 186      27.041  14.925  32.879  1.00 40.59           C  
ATOM   1120  CG  GLU A 186      26.679  13.471  33.005  1.00 42.93           C  
ATOM   1121  CD  GLU A 186      27.509  12.757  34.030  1.00 47.85           C  
ATOM   1122  OE1 GLU A 186      26.909  11.993  34.827  1.00 51.76           O  
ATOM   1123  OE2 GLU A 186      28.754  12.945  34.022  1.00 47.97           O1-
ATOM   1124  N   ASP A 187      25.943  17.850  32.569  1.00 32.78           N  
ATOM   1125  CA  ASP A 187      26.213  19.266  32.761  1.00 34.79           C  
ATOM   1126  C   ASP A 187      25.805  19.637  34.177  1.00 38.02           C  
ATOM   1127  O   ASP A 187      25.225  18.829  34.910  1.00 38.32           O  
ATOM   1128  CB  ASP A 187      25.514  20.141  31.696  1.00 42.23           C  
ATOM   1129  CG  ASP A 187      23.976  20.188  31.825  1.00 37.62           C  
ATOM   1130  OD1 ASP A 187      23.366  19.675  32.796  1.00 37.44           O  
ATOM   1131  OD2 ASP A 187      23.368  20.796  30.923  1.00 37.37           O1-
ATOM   1132  N   ASP A 188      26.118  20.875  34.560  1.00 36.89           N  
ATOM   1133  CA  ASP A 188      25.947  21.263  35.955  1.00 37.42           C  
ATOM   1134  C   ASP A 188      24.475  21.373  36.336  1.00 43.11           C  
ATOM   1135  O   ASP A 188      24.081  20.909  37.409  1.00 40.56           O  
ATOM   1136  CB  ASP A 188      26.686  22.566  36.226  1.00 44.36           C  
ATOM   1137  CG  ASP A 188      28.192  22.410  36.103  1.00 48.04           C  
ATOM   1138  OD1 ASP A 188      28.684  21.310  36.451  1.00 43.59           O  
ATOM   1139  OD2 ASP A 188      28.877  23.376  35.682  1.00 49.42           O1-
ATOM   1140  N   ASN A 189      23.654  21.992  35.477  1.00 45.41           N  
ATOM   1141  CA  ASN A 189      22.203  21.999  35.636  1.00 38.21           C  
ATOM   1142  C   ASN A 189      21.668  20.629  36.050  1.00 38.62           C  
ATOM   1143  O   ASN A 189      21.055  20.459  37.124  1.00 41.16           O  
ATOM   1144  CB  ASN A 189      21.575  22.453  34.309  1.00 40.82           C  
ATOM   1145  CG  ASN A 189      20.043  22.556  34.368  1.00 50.58           C  
ATOM   1146  ND2 ASN A 189      19.438  23.035  33.274  1.00 51.20           N  
ATOM   1147  OD1 ASN A 189      19.413  22.153  35.349  1.00 55.33           O  
ATOM   1148  N   GLU A 190      21.899  19.628  35.199  1.00 39.54           N  
ATOM   1149  CA  GLU A 190      21.353  18.313  35.504  1.00 41.21           C  
ATOM   1150  C   GLU A 190      21.914  17.782  36.818  1.00 41.98           C  
ATOM   1151  O   GLU A 190      21.164  17.233  37.635  1.00 42.82           O  
ATOM   1152  CB  GLU A 190      21.615  17.321  34.376  1.00 37.07           C  
ATOM   1153  CG  GLU A 190      21.591  15.927  34.923  1.00 44.45           C  
ATOM   1154  CD  GLU A 190      21.856  14.854  33.917  1.00 49.25           C  
ATOM   1155  OE1 GLU A 190      21.388  14.993  32.769  1.00 52.49           O  
ATOM   1156  OE2 GLU A 190      22.573  13.886  34.280  1.00 50.79           O1-
ATOM   1157  N   LYS A 191      23.220  17.972  37.064  1.00 41.61           N  
ATOM   1158  CA  LYS A 191      23.815  17.461  38.300  1.00 38.85           C  
ATOM   1159  C   LYS A 191      23.174  18.103  39.526  1.00 39.85           C  
ATOM   1160  O   LYS A 191      22.884  17.423  40.517  1.00 38.89           O  
ATOM   1161  CB  LYS A 191      25.329  17.684  38.293  1.00 40.35           C  
ATOM   1162  CG  LYS A 191      26.080  16.942  37.156  1.00 43.68           C  
ATOM   1163  CD  LYS A 191      27.559  16.751  37.508  1.00 45.08           C  
ATOM   1164  CE  LYS A 191      28.462  16.469  36.299  1.00 45.92           C  
ATOM   1165  NZ  LYS A 191      28.904  17.718  35.560  1.00 41.76           N1+
ATOM   1166  N   ALA A 192      22.904  19.405  39.461  1.00 39.98           N  
ATOM   1167  CA  ALA A 192      22.246  20.091  40.561  1.00 34.37           C  
ATOM   1168  C   ALA A 192      20.821  19.600  40.771  1.00 38.83           C  
ATOM   1169  O   ALA A 192      20.266  19.799  41.851  1.00 38.85           O  
ATOM   1170  CB  ALA A 192      22.257  21.603  40.322  1.00 24.36           C  
ATOM   1171  N   LEU A 193      20.200  18.977  39.772  1.00 39.90           N  
ATOM   1172  CA  LEU A 193      18.867  18.444  40.064  1.00 47.20           C  
ATOM   1173  C   LEU A 193      18.875  17.329  41.116  1.00 45.52           C  
ATOM   1174  O   LEU A 193      17.827  17.055  41.705  1.00 49.02           O  
ATOM   1175  CB  LEU A 193      18.188  17.937  38.788  1.00 47.60           C  
ATOM   1176  CG  LEU A 193      17.749  19.052  37.841  1.00 44.52           C  
ATOM   1177  CD1 LEU A 193      17.102  18.459  36.648  1.00 44.64           C  
ATOM   1178  CD2 LEU A 193      16.793  19.963  38.540  1.00 48.08           C  
ATOM   1179  N   ASN A 194      20.014  16.689  41.369  1.00 43.41           N  
ATOM   1180  CA  ASN A 194      20.103  15.491  42.212  1.00 42.35           C  
ATOM   1181  C   ASN A 194      19.063  14.431  41.838  1.00 42.31           C  
ATOM   1182  O   ASN A 194      18.298  13.947  42.677  1.00 40.06           O  
ATOM   1183  CB  ASN A 194      19.990  15.841  43.694  1.00 45.98           C  
ATOM   1184  CG  ASN A 194      21.174  16.629  44.196  1.00 49.02           C  
ATOM   1185  ND2 ASN A 194      20.909  17.696  44.946  1.00 53.03           N  
ATOM   1186  OD1 ASN A 194      22.317  16.286  43.912  1.00 51.90           O  
ATOM   1187  N   LEU A 195      19.067  14.047  40.559  1.00 46.02           N  
ATOM   1188  CA  LEU A 195      18.207  12.963  40.094  1.00 46.35           C  
ATOM   1189  C   LEU A 195      18.747  11.625  40.584  1.00 39.27           C  
ATOM   1190  O   LEU A 195      19.908  11.530  40.973  1.00 46.73           O  
ATOM   1191  CB  LEU A 195      18.122  12.962  38.571  1.00 42.09           C  
ATOM   1192  CG  LEU A 195      17.345  14.131  37.970  1.00 43.53           C  
ATOM   1193  CD1 LEU A 195      17.792  14.339  36.529  1.00 43.40           C  
ATOM   1194  CD2 LEU A 195      15.846  13.890  38.048  1.00 38.16           C  
ATOM   1195  N   PRO A 196      17.918  10.585  40.604  1.00 40.28           N  
ATOM   1196  CA  PRO A 196      18.427   9.258  40.966  1.00 38.90           C  
ATOM   1197  C   PRO A 196      19.663   8.898  40.151  1.00 42.82           C  
ATOM   1198  O   PRO A 196      19.665   8.957  38.916  1.00 47.34           O  
ATOM   1199  CB  PRO A 196      17.243   8.335  40.659  1.00 43.25           C  
ATOM   1200  CG  PRO A 196      16.035   9.199  40.871  1.00 41.85           C  
ATOM   1201  CD  PRO A 196      16.446  10.599  40.471  1.00 42.40           C  
ATOM   1202  N   SER A 197      20.738   8.553  40.850  1.00 42.82           N  
ATOM   1203  CA  SER A 197      21.983   8.246  40.159  1.00 44.88           C  
ATOM   1204  C   SER A 197      22.609   6.968  40.688  1.00 45.17           C  
ATOM   1205  O   SER A 197      21.948   6.199  41.398  1.00 46.65           O  
ATOM   1206  CB  SER A 197      22.964   9.406  40.277  1.00 38.64           C  
ATOM   1207  OG  SER A 197      23.013   9.869  41.609  1.00 50.79           O  
ATOM   1208  N   GLY A 198      23.867   6.726  40.312  1.00 44.06           N  
ATOM   1209  CA  GLY A 198      24.571   5.535  40.768  1.00 41.39           C  
ATOM   1210  C   GLY A 198      23.759   4.311  40.463  1.00 43.87           C  
ATOM   1211  O   GLY A 198      23.297   4.128  39.334  1.00 48.49           O  
ATOM   1212  N   GLU A 199      23.511   3.479  41.478  1.00 42.12           N  
ATOM   1213  CA  GLU A 199      22.739   2.274  41.206  1.00 47.54           C  
ATOM   1214  C   GLU A 199      21.322   2.569  40.731  1.00 47.93           C  
ATOM   1215  O   GLU A 199      20.634   1.638  40.298  1.00 49.02           O  
ATOM   1216  CB  GLU A 199      22.686   1.367  42.431  1.00 41.39           C  
ATOM   1217  CG  GLU A 199      21.824   1.886  43.561  1.00 53.12           C  
ATOM   1218  CD  GLU A 199      21.831   0.956  44.759  1.00 56.48           C  
ATOM   1219  OE1 GLU A 199      22.381   1.345  45.816  1.00 61.91           O  
ATOM   1220  OE2 GLU A 199      21.297  -0.168  44.634  1.00 57.76           O1-
ATOM   1221  N   PHE A 200      20.879   3.825  40.771  1.00 48.23           N  
ATOM   1222  CA  PHE A 200      19.498   4.172  40.443  1.00 49.23           C  
ATOM   1223  C   PHE A 200      19.336   4.781  39.063  1.00 46.35           C  
ATOM   1224  O   PHE A 200      18.226   5.188  38.711  1.00 49.70           O  
ATOM   1225  CB  PHE A 200      18.936   5.117  41.502  1.00 49.46           C  
ATOM   1226  CG  PHE A 200      19.031   4.558  42.881  1.00 52.58           C  
ATOM   1227  CD1 PHE A 200      18.231   3.485  43.261  1.00 54.82           C  
ATOM   1228  CD2 PHE A 200      19.948   5.056  43.778  1.00 52.49           C  
ATOM   1229  CE1 PHE A 200      18.333   2.942  44.522  1.00 58.04           C  
ATOM   1230  CE2 PHE A 200      20.056   4.516  45.043  1.00 57.95           C  
ATOM   1231  CZ  PHE A 200      19.250   3.459  45.419  1.00 56.71           C  
ATOM   1232  N   GLU A 201      20.399   4.846  38.271  1.00 44.03           N  
ATOM   1233  CA  GLU A 201      20.300   5.190  36.863  1.00 41.64           C  
ATOM   1234  C   GLU A 201      20.660   3.957  36.043  1.00 41.80           C  
ATOM   1235  O   GLU A 201      21.699   3.330  36.284  1.00 38.76           O  
ATOM   1236  CB  GLU A 201      21.204   6.377  36.538  1.00 37.64           C  
ATOM   1237  CG  GLU A 201      21.471   6.579  35.065  1.00 35.64           C  
ATOM   1238  CD  GLU A 201      22.191   7.882  34.787  1.00 40.53           C  
ATOM   1239  OE1 GLU A 201      22.463   8.177  33.603  1.00 43.76           O  
ATOM   1240  OE2 GLU A 201      22.479   8.628  35.752  1.00 42.12           O1-
ATOM   1241  N   LEU A 202      19.786   3.586  35.100  1.00 39.89           N  
ATOM   1242  CA  LEU A 202      19.966   2.375  34.299  1.00 39.00           C  
ATOM   1243  C   LEU A 202      19.911   2.683  32.813  1.00 41.36           C  
ATOM   1244  O   LEU A 202      18.892   3.217  32.332  1.00 46.38           O  
ATOM   1245  CB  LEU A 202      18.915   1.313  34.606  1.00 37.00           C  
ATOM   1246  CG  LEU A 202      18.718   0.929  36.054  1.00 43.98           C  
ATOM   1247  CD1 LEU A 202      17.693  -0.185  36.110  1.00 37.11           C  
ATOM   1248  CD2 LEU A 202      20.064   0.497  36.666  1.00 50.96           C  
ATOM   1249  N   PRO A 203      20.943   2.334  32.048  1.00 43.47           N  
ATOM   1250  CA  PRO A 203      20.826   2.361  30.582  1.00 40.37           C  
ATOM   1251  C   PRO A 203      20.003   1.180  30.110  1.00 42.31           C  
ATOM   1252  O   PRO A 203      20.223   0.055  30.560  1.00 48.19           O  
ATOM   1253  CB  PRO A 203      22.274   2.237  30.112  1.00 43.65           C  
ATOM   1254  CG  PRO A 203      22.959   1.468  31.264  1.00 40.34           C  
ATOM   1255  CD  PRO A 203      22.289   1.947  32.508  1.00 39.53           C  
ATOM   1256  N   LEU A 204      19.072   1.434  29.189  1.00 41.89           N  
ATOM   1257  CA  LEU A 204      18.241   0.383  28.606  1.00 39.17           C  
ATOM   1258  C   LEU A 204      18.244   0.531  27.087  1.00 40.01           C  
ATOM   1259  O   LEU A 204      17.668   1.488  26.560  1.00 41.94           O  
ATOM   1260  CB  LEU A 204      16.818   0.457  29.154  1.00 38.62           C  
ATOM   1261  CG  LEU A 204      16.518   0.243  30.642  1.00 40.06           C  
ATOM   1262  CD1 LEU A 204      15.046  -0.141  30.837  1.00 42.63           C  
ATOM   1263  CD2 LEU A 204      17.388  -0.820  31.239  1.00 35.08           C  
ATOM   1264  N   ILE A 205      18.867  -0.412  26.377  1.00 35.40           N  
ATOM   1265  CA  ILE A 205      18.908  -0.409  24.911  1.00 38.32           C  
ATOM   1266  C   ILE A 205      17.974  -1.505  24.403  1.00 37.95           C  
ATOM   1267  O   ILE A 205      18.306  -2.696  24.473  1.00 36.60           O  
ATOM   1268  CB  ILE A 205      20.333  -0.617  24.372  1.00 37.99           C  
ATOM   1269  CG1 ILE A 205      21.295   0.448  24.880  1.00 41.19           C  
ATOM   1270  CG2 ILE A 205      20.368  -0.596  22.878  1.00 31.20           C  
ATOM   1271  CD1 ILE A 205      22.741   0.084  24.634  1.00 28.73           C  
ATOM   1272  N   ILE A 206      16.824  -1.114  23.853  1.00 38.80           N  
ATOM   1273  CA  ILE A 206      15.778  -2.057  23.437  1.00 42.11           C  
ATOM   1274  C   ILE A 206      15.950  -2.381  21.966  1.00 37.71           C  
ATOM   1275  O   ILE A 206      15.843  -1.493  21.114  1.00 39.15           O  
ATOM   1276  CB  ILE A 206      14.368  -1.501  23.681  1.00 35.78           C  
ATOM   1277  CG1 ILE A 206      14.157  -1.206  25.150  1.00 40.11           C  
ATOM   1278  CG2 ILE A 206      13.338  -2.510  23.260  1.00 40.70           C  
ATOM   1279  CD1 ILE A 206      14.573   0.148  25.493  1.00 42.74           C  
ATOM   1280  N   GLN A 207      16.185  -3.653  21.654  1.00 36.89           N  
ATOM   1281  CA  GLN A 207      16.306  -4.055  20.259  1.00 42.10           C  
ATOM   1282  C   GLN A 207      15.571  -5.370  20.064  1.00 44.62           C  
ATOM   1283  O   GLN A 207      15.815  -6.327  20.804  1.00 41.57           O  
ATOM   1284  CB  GLN A 207      17.781  -4.181  19.839  1.00 37.26           C  
ATOM   1285  CG  GLN A 207      18.671  -3.240  20.591  1.00 37.14           C  
ATOM   1286  CD  GLN A 207      20.132  -3.292  20.222  1.00 37.31           C  
ATOM   1287  NE2 GLN A 207      20.953  -3.596  21.215  1.00 37.07           N  
ATOM   1288  OE1 GLN A 207      20.517  -3.156  19.072  1.00 34.51           O  
ATOM   1289  N   ASP A 208      14.655  -5.405  19.091  1.00 43.60           N  
ATOM   1290  CA  ASP A 208      13.976  -6.643  18.743  1.00 43.46           C  
ATOM   1291  C   ASP A 208      14.810  -7.395  17.709  1.00 42.76           C  
ATOM   1292  O   ASP A 208      15.495  -6.792  16.875  1.00 43.72           O  
ATOM   1293  CB  ASP A 208      12.535  -6.391  18.247  1.00 40.92           C  
ATOM   1294  CG  ASP A 208      12.458  -5.637  16.910  1.00 46.32           C  
ATOM   1295  OD1 ASP A 208      13.354  -4.830  16.591  1.00 54.89           O  
ATOM   1296  OD2 ASP A 208      11.486  -5.862  16.153  1.00 40.51           O1-
ATOM   1297  N   ARG A 209      14.772  -8.724  17.801  1.00 42.63           N  
ATOM   1298  CA  ARG A 209      15.686  -9.623  17.114  1.00 43.34           C  
ATOM   1299  C   ARG A 209      14.939 -10.891  16.721  1.00 48.90           C  
ATOM   1300  O   ARG A 209      13.903 -11.244  17.315  1.00 47.31           O  
ATOM   1301  CB  ARG A 209      16.906  -9.995  17.991  1.00 41.05           C  
ATOM   1302  CG  ARG A 209      17.808  -8.833  18.363  1.00 37.88           C  
ATOM   1303  CD  ARG A 209      18.564  -8.354  17.129  1.00 43.10           C  
ATOM   1304  NE  ARG A 209      19.500  -7.271  17.409  1.00 44.58           N  
ATOM   1305  CZ  ARG A 209      19.321  -6.003  17.030  1.00 47.87           C  
ATOM   1306  NH1 ARG A 209      18.232  -5.621  16.362  1.00 44.17           N1+
ATOM   1307  NH2 ARG A 209      20.238  -5.105  17.332  1.00 46.67           N  
ATOM   1308  N   ARG A 210      15.539 -11.574  15.752  1.00 43.28           N  
ATOM   1309  CA  ARG A 210      15.024 -12.830  15.280  1.00 47.39           C  
ATOM   1310  C   ARG A 210      16.158 -13.828  15.420  1.00 54.56           C  
ATOM   1311  O   ARG A 210      17.250 -13.591  14.956  1.00 51.63           O  
ATOM   1312  CB  ARG A 210      14.698 -12.727  13.809  1.00 48.55           C  
ATOM   1313  CG  ARG A 210      13.904 -11.523  13.358  1.00 48.56           C  
ATOM   1314  CD  ARG A 210      13.976 -11.425  11.848  1.00 45.12           C  
ATOM   1315  NE  ARG A 210      12.833 -10.728  11.291  1.00 43.99           N  
ATOM   1316  CZ  ARG A 210      12.625 -10.549   9.995  1.00 49.03           C  
ATOM   1317  NH1 ARG A 210      13.487 -11.012   9.114  1.00 50.71           N1+
ATOM   1318  NH2 ARG A 210      11.551  -9.903   9.587  1.00 45.55           N  
ATOM   1319  N   PHE A 211      15.899 -14.957  16.046  1.00 56.98           N  
ATOM   1320  CA  PHE A 211      16.906 -15.980  16.219  1.00 56.04           C  
ATOM   1321  C   PHE A 211      16.420 -17.287  15.622  1.00 62.53           C  
ATOM   1322  O   PHE A 211      15.231 -17.511  15.538  1.00 64.08           O  
ATOM   1323  CB  PHE A 211      17.189 -16.221  17.688  1.00 55.65           C  
ATOM   1324  CG  PHE A 211      17.899 -15.107  18.375  1.00 57.95           C  
ATOM   1325  CD1 PHE A 211      19.269 -15.028  18.334  1.00 59.27           C  
ATOM   1326  CD2 PHE A 211      17.199 -14.172  19.101  1.00 53.49           C  
ATOM   1327  CE1 PHE A 211      19.935 -14.024  18.990  1.00 55.04           C  
ATOM   1328  CE2 PHE A 211      17.855 -13.160  19.755  1.00 55.18           C  
ATOM   1329  CZ  PHE A 211      19.225 -13.083  19.697  1.00 56.31           C  
ATOM   1330  N   ASP A 212      17.329 -18.140  15.173  1.00 66.66           N  
ATOM   1331  CA  ASP A 212      16.964 -19.450  14.634  1.00 66.13           C  
ATOM   1332  C   ASP A 212      16.913 -20.537  15.663  1.00 69.13           C  
ATOM   1333  O   ASP A 212      17.053 -20.288  16.845  1.00 67.73           O  
ATOM   1334  CB  ASP A 212      17.786 -19.871  13.405  1.00 60.13           C  
ATOM   1335  CG  ASP A 212      19.232 -20.189  13.701  1.00 70.14           C  
ATOM   1336  OD1 ASP A 212      19.660 -20.157  14.850  1.00 62.76           O  
ATOM   1337  OD2 ASP A 212      19.960 -20.491  12.742  1.00 71.30           O1-
ATOM   1338  N   LYS A 213      16.706 -21.754  15.206  1.00 71.38           N  
ATOM   1339  CA  LYS A 213      16.616 -22.875  16.115  1.00 72.73           C  
ATOM   1340  C   LYS A 213      17.887 -23.077  16.869  1.00 75.01           C  
ATOM   1341  O   LYS A 213      17.863 -23.405  18.044  1.00 74.15           O  
ATOM   1342  CB  LYS A 213      16.296 -24.124  15.338  1.00 83.15           C  
ATOM   1343  CG  LYS A 213      15.224 -24.986  15.981  1.00 88.68           C  
ATOM   1344  CD  LYS A 213      15.812 -26.178  16.719  1.00 89.23           C  
ATOM   1345  CE  LYS A 213      14.714 -27.047  17.312  1.00 91.56           C  
ATOM   1346  NZ  LYS A 213      15.258 -28.264  17.972  1.00 89.75           N1+
ATOM   1347  N   GLU A 214      19.004 -22.919  16.196  1.00 74.42           N  
ATOM   1348  CA  GLU A 214      20.279 -23.013  16.860  1.00 74.92           C  
ATOM   1349  C   GLU A 214      20.485 -21.919  17.871  1.00 73.37           C  
ATOM   1350  O   GLU A 214      21.081 -22.161  18.899  1.00 77.10           O  
ATOM   1351  CB  GLU A 214      21.391 -22.968  15.846  1.00 79.19           C  
ATOM   1352  CG  GLU A 214      21.070 -23.668  14.541  1.00 83.15           C  
ATOM   1353  CD  GLU A 214      20.998 -25.172  14.680  1.00 87.90           C  
ATOM   1354  OE1 GLU A 214      21.762 -25.739  15.485  1.00 87.77           O  
ATOM   1355  OE2 GLU A 214      20.182 -25.787  13.968  1.00 91.85           O1-
ATOM   1356  N   GLY A 215      19.990 -20.723  17.604  1.00 67.30           N  
ATOM   1357  CA  GLY A 215      20.237 -19.588  18.472  1.00 64.30           C  
ATOM   1358  C   GLY A 215      21.000 -18.514  17.756  1.00 59.56           C  
ATOM   1359  O   GLY A 215      21.369 -17.527  18.348  1.00 63.95           O  
ATOM   1360  N   ASP A 216      21.274 -18.727  16.492  1.00 59.17           N  
ATOM   1361  CA  ASP A 216      21.949 -17.750  15.698  1.00 54.86           C  
ATOM   1362  C   ASP A 216      21.028 -16.681  15.196  1.00 56.57           C  
ATOM   1363  O   ASP A 216      19.855 -16.908  15.053  1.00 59.55           O  
ATOM   1364  CB  ASP A 216      22.633 -18.428  14.529  1.00 55.26           C  
ATOM   1365  CG  ASP A 216      23.746 -19.336  14.946  1.00 61.59           C  
ATOM   1366  OD1 ASP A 216      24.761 -18.845  15.460  1.00 66.06           O  
ATOM   1367  OD2 ASP A 216      23.623 -20.547  14.724  1.00 63.91           O1-
ATOM   1368  N   LEU A 217      21.563 -15.516  14.909  1.00 49.34           N  
ATOM   1369  CA  LEU A 217      20.789 -14.402  14.412  1.00 49.03           C  
ATOM   1370  C   LEU A 217      20.309 -14.440  12.982  1.00 49.24           C  
ATOM   1371  O   LEU A 217      21.022 -14.886  12.104  1.00 44.81           O  
ATOM   1372  CB  LEU A 217      21.602 -13.123  14.618  1.00 40.75           C  
ATOM   1373  CG  LEU A 217      21.574 -12.400  15.957  1.00 46.14           C  
ATOM   1374  CD1 LEU A 217      22.656 -11.341  15.982  1.00 43.47           C  
ATOM   1375  CD2 LEU A 217      20.215 -11.766  16.163  1.00 43.54           C  
ATOM   1376  N   ILE A 218      19.092 -13.968  12.744  1.00 47.85           N  
ATOM   1377  CA  ILE A 218      18.603 -13.854  11.375  1.00 51.69           C  
ATOM   1378  C   ILE A 218      18.224 -12.428  11.039  1.00 51.58           C  
ATOM   1379  O   ILE A 218      17.419 -11.839  11.718  1.00 50.05           O  
ATOM   1380  CB  ILE A 218      17.374 -14.734  11.072  1.00 54.50           C  
ATOM   1381  CG1 ILE A 218      17.329 -15.975  11.957  1.00 56.02           C  
ATOM   1382  CG2 ILE A 218      17.355 -15.117   9.607  1.00 51.03           C  
ATOM   1383  CD1 ILE A 218      16.012 -16.697  11.880  1.00 52.87           C  
ATOM   1384  N   TYR A 219      18.772 -11.886   9.967  1.00 50.21           N  
ATOM   1385  CA  TYR A 219      18.426 -10.557   9.530  1.00 44.38           C  
ATOM   1386  C   TYR A 219      17.376 -10.644   8.447  1.00 47.90           C  
ATOM   1387  O   TYR A 219      16.349 -11.249   8.669  1.00 51.78           O  
ATOM   1388  CB  TYR A 219      19.663  -9.766   9.105  1.00 41.53           C  
ATOM   1389  CG  TYR A 219      19.463  -8.295   8.890  1.00 39.91           C  
ATOM   1390  CD1 TYR A 219      18.602  -7.564   9.680  1.00 38.22           C  
ATOM   1391  CD2 TYR A 219      20.127  -7.648   7.876  1.00 39.42           C  
ATOM   1392  CE1 TYR A 219      18.422  -6.223   9.469  1.00 37.14           C  
ATOM   1393  CE2 TYR A 219      19.945  -6.313   7.653  1.00 37.17           C  
ATOM   1394  CZ  TYR A 219      19.095  -5.612   8.452  1.00 38.84           C  
ATOM   1395  OH  TYR A 219      18.930  -4.288   8.218  1.00 35.89           O  
ATOM   1396  N   LYS A 220      17.601 -10.044   7.282  1.00 47.79           N  
ATOM   1397  CA  LYS A 220      16.506 -10.021   6.306  1.00 48.17           C  
ATOM   1398  C   LYS A 220      16.230 -11.404   5.742  1.00 47.93           C  
ATOM   1399  O   LYS A 220      17.148 -12.169   5.442  1.00 55.79           O  
ATOM   1400  CB  LYS A 220      16.805  -9.076   5.142  1.00 44.15           C  
ATOM   1401  CG  LYS A 220      16.948  -7.625   5.533  1.00 48.40           C  
ATOM   1402  CD  LYS A 220      17.732  -6.847   4.499  1.00 41.59           C  
ATOM   1403  CE  LYS A 220      16.887  -5.771   3.893  1.00 45.83           C  
ATOM   1404  NZ  LYS A 220      17.658  -4.946   2.912  1.00 55.16           N1+
ATOM   1405  N   GLU A 221      14.960 -11.714   5.578  1.00 54.66           N  
ATOM   1406  CA  GLU A 221      14.566 -12.972   4.958  1.00 60.76           C  
ATOM   1407  C   GLU A 221      13.744 -12.811   3.690  1.00 56.77           C  
ATOM   1408  O   GLU A 221      13.984 -13.539   2.722  1.00 57.87           O  
ATOM   1409  CB  GLU A 221      13.791 -13.835   5.957  1.00 58.28           C  
ATOM   1410  CG  GLU A 221      14.696 -14.740   6.743  1.00 62.54           C  
ATOM   1411  CD  GLU A 221      13.945 -15.591   7.740  1.00 70.42           C  
ATOM   1412  OE1 GLU A 221      12.846 -15.170   8.174  1.00 62.89           O  
ATOM   1413  OE2 GLU A 221      14.468 -16.683   8.085  1.00 81.02           O1-
ATOM   1414  N   THR A 222      12.782 -11.888   3.660  1.00 55.28           N  
ATOM   1415  CA  THR A 222      11.861 -11.739   2.540  1.00 56.01           C  
ATOM   1416  C   THR A 222      11.945 -10.339   1.942  1.00 56.13           C  
ATOM   1417  O   THR A 222      12.517  -9.424   2.546  1.00 60.84           O  
ATOM   1418  CB  THR A 222      10.414 -12.010   2.979  1.00 54.29           C  
ATOM   1419  CG2 THR A 222      10.350 -13.267   3.809  1.00 54.64           C  
ATOM   1420  OG1 THR A 222       9.929 -10.917   3.769  1.00 55.70           O  
ATOM   1421  N   PRO A 223      11.414 -10.148   0.738  1.00 59.53           N  
ATOM   1422  CA  PRO A 223      11.303  -8.787   0.185  1.00 58.14           C  
ATOM   1423  C   PRO A 223      10.629  -7.786   1.106  1.00 55.83           C  
ATOM   1424  O   PRO A 223      11.057  -6.625   1.164  1.00 57.08           O  
ATOM   1425  CB  PRO A 223      10.487  -9.019  -1.090  1.00 54.34           C  
ATOM   1426  CG  PRO A 223      10.949 -10.369  -1.545  1.00 53.32           C  
ATOM   1427  CD  PRO A 223      11.192 -11.178  -0.290  1.00 60.83           C  
ATOM   1428  N   GLN A 224       9.586  -8.199   1.831  1.00 51.54           N  
ATOM   1429  CA  GLN A 224       8.930  -7.281   2.754  1.00 53.25           C  
ATOM   1430  C   GLN A 224       9.900  -6.738   3.800  1.00 53.20           C  
ATOM   1431  O   GLN A 224       9.660  -5.671   4.384  1.00 48.80           O  
ATOM   1432  CB  GLN A 224       7.755  -7.979   3.445  1.00 59.50           C  
ATOM   1433  CG  GLN A 224       6.699  -8.545   2.518  1.00 68.34           C  
ATOM   1434  CD  GLN A 224       7.047  -9.944   2.024  1.00 71.84           C  
ATOM   1435  NE2 GLN A 224       7.092 -10.123   0.700  1.00 62.50           N  
ATOM   1436  OE1 GLN A 224       7.255 -10.857   2.829  1.00 73.99           O  
ATOM   1437  N   ASP A 225      10.993  -7.446   4.053  1.00 51.12           N  
ATOM   1438  CA  ASP A 225      11.931  -6.971   5.047  1.00 48.04           C  
ATOM   1439  C   ASP A 225      12.692  -5.743   4.567  1.00 49.77           C  
ATOM   1440  O   ASP A 225      13.148  -4.948   5.400  1.00 45.90           O  
ATOM   1441  CB  ASP A 225      12.854  -8.115   5.429  1.00 49.73           C  
ATOM   1442  CG  ASP A 225      12.132  -9.172   6.227  1.00 50.06           C  
ATOM   1443  OD1 ASP A 225      11.175  -8.815   6.949  1.00 50.47           O  
ATOM   1444  OD2 ASP A 225      12.500 -10.355   6.120  1.00 55.43           O1-
ATOM   1445  N   ASN A 226      12.795  -5.532   3.252  1.00 42.98           N  
ATOM   1446  CA  ASN A 226      13.321  -4.254   2.797  1.00 43.32           C  
ATOM   1447  C   ASN A 226      12.500  -3.087   3.331  1.00 47.53           C  
ATOM   1448  O   ASN A 226      12.980  -1.948   3.327  1.00 49.06           O  
ATOM   1449  CB  ASN A 226      13.361  -4.206   1.280  1.00 44.53           C  
ATOM   1450  CG  ASN A 226      14.498  -5.030   0.711  1.00 59.93           C  
ATOM   1451  ND2 ASN A 226      14.883  -4.747  -0.531  1.00 58.83           N  
ATOM   1452  OD1 ASN A 226      15.020  -5.922   1.380  1.00 61.28           O  
ATOM   1453  N   ASN A 227      11.280  -3.341   3.800  1.00 44.69           N  
ATOM   1454  CA  ASN A 227      10.457  -2.297   4.393  1.00 46.27           C  
ATOM   1455  C   ASN A 227      10.613  -2.191   5.892  1.00 44.23           C  
ATOM   1456  O   ASN A 227       9.900  -1.380   6.494  1.00 39.43           O  
ATOM   1457  CB  ASN A 227       8.963  -2.501   4.097  1.00 47.00           C  
ATOM   1458  CG  ASN A 227       8.644  -2.460   2.621  1.00 43.38           C  
ATOM   1459  ND2 ASN A 227       7.563  -3.123   2.240  1.00 47.80           N  
ATOM   1460  OD1 ASN A 227       9.337  -1.813   1.837  1.00 41.08           O  
ATOM   1461  N   GLY A 228      11.494  -2.995   6.505  1.00 43.22           N  
ATOM   1462  CA  GLY A 228      11.760  -2.916   7.934  1.00 39.11           C  
ATOM   1463  C   GLY A 228      11.691  -4.255   8.640  1.00 43.86           C  
ATOM   1464  O   GLY A 228      10.704  -4.985   8.495  1.00 41.90           O  
ATOM   1465  N   VAL A 229      12.728  -4.597   9.404  1.00 42.49           N  
ATOM   1466  CA  VAL A 229      12.816  -5.912  10.027  1.00 40.52           C  
ATOM   1467  C   VAL A 229      12.171  -5.842  11.404  1.00 39.31           C  
ATOM   1468  O   VAL A 229      12.654  -5.153  12.304  1.00 42.68           O  
ATOM   1469  CB  VAL A 229      14.260  -6.412  10.115  1.00 41.34           C  
ATOM   1470  CG1 VAL A 229      14.341  -7.614  11.078  1.00 35.18           C  
ATOM   1471  CG2 VAL A 229      14.775  -6.777   8.726  1.00 38.55           C  
ATOM   1472  N   LEU A 230      11.077  -6.556  11.569  1.00 41.58           N  
ATOM   1473  CA  LEU A 230      10.457  -6.698  12.872  1.00 43.83           C  
ATOM   1474  C   LEU A 230      10.885  -8.028  13.486  1.00 40.97           C  
ATOM   1475  O   LEU A 230      11.210  -8.988  12.784  1.00 41.14           O  
ATOM   1476  CB  LEU A 230       8.930  -6.588  12.748  1.00 44.44           C  
ATOM   1477  CG  LEU A 230       8.437  -5.224  12.233  1.00 43.54           C  
ATOM   1478  CD1 LEU A 230       6.911  -5.125  12.204  1.00 41.38           C  
ATOM   1479  CD2 LEU A 230       9.033  -4.076  13.070  1.00 37.38           C  
ATOM   1480  N   GLY A 231      10.931  -8.066  14.802  1.00 43.02           N  
ATOM   1481  CA  GLY A 231      11.414  -9.267  15.440  1.00 43.49           C  
ATOM   1482  C   GLY A 231      10.450  -9.778  16.482  1.00 47.80           C  
ATOM   1483  O   GLY A 231       9.556  -9.051  16.931  1.00 44.78           O  
ATOM   1484  N   ASP A 232      10.627 -11.037  16.877  1.00 52.03           N  
ATOM   1485  CA  ASP A 232       9.761 -11.666  17.859  1.00 46.74           C  
ATOM   1486  C   ASP A 232      10.423 -11.889  19.208  1.00 54.04           C  
ATOM   1487  O   ASP A 232       9.741 -12.331  20.139  1.00 56.19           O  
ATOM   1488  CB  ASP A 232       9.233 -12.999  17.306  1.00 52.89           C  
ATOM   1489  CG  ASP A 232      10.318 -14.029  17.090  1.00 55.78           C  
ATOM   1490  OD1 ASP A 232      11.516 -13.698  17.229  1.00 58.22           O  
ATOM   1491  OD2 ASP A 232       9.961 -15.176  16.733  1.00 63.09           O1-
ATOM   1492  N   VAL A 233      11.721 -11.598  19.350  1.00 52.37           N  
ATOM   1493  CA  VAL A 233      12.390 -11.659  20.642  1.00 50.64           C  
ATOM   1494  C   VAL A 233      12.961 -10.284  20.973  1.00 52.94           C  
ATOM   1495  O   VAL A 233      13.593  -9.648  20.125  1.00 52.67           O  
ATOM   1496  CB  VAL A 233      13.495 -12.729  20.631  1.00 54.76           C  
ATOM   1497  CG1 VAL A 233      14.216 -12.738  21.969  1.00 56.28           C  
ATOM   1498  CG2 VAL A 233      12.896 -14.082  20.322  1.00 52.33           C  
ATOM   1499  N   VAL A 234      12.757  -9.818  22.204  1.00 50.09           N  
ATOM   1500  CA  VAL A 234      13.156  -8.466  22.594  1.00 47.17           C  
ATOM   1501  C   VAL A 234      14.335  -8.547  23.557  1.00 48.65           C  
ATOM   1502  O   VAL A 234      14.248  -9.216  24.596  1.00 54.32           O  
ATOM   1503  CB  VAL A 234      11.978  -7.690  23.214  1.00 45.36           C  
ATOM   1504  CG1 VAL A 234      12.453  -6.420  23.883  1.00 38.85           C  
ATOM   1505  CG2 VAL A 234      10.959  -7.350  22.141  1.00 47.71           C  
ATOM   1506  N   MET A 235      15.401  -7.812  23.253  1.00 46.40           N  
ATOM   1507  CA  MET A 235      16.567  -7.757  24.110  1.00 44.35           C  
ATOM   1508  C   MET A 235      16.735  -6.397  24.688  1.00 41.35           C  
ATOM   1509  O   MET A 235      16.409  -5.435  24.053  1.00 44.19           O  
ATOM   1510  CB  MET A 235      17.837  -8.051  23.322  1.00 40.81           C  
ATOM   1511  CG  MET A 235      17.890  -9.306  22.484  1.00 43.92           C  
ATOM   1512  SD  MET A 235      19.566  -9.572  21.870  1.00 50.69           S  
ATOM   1513  CE  MET A 235      19.941  -7.965  21.199  1.00 38.20           C  
ATOM   1514  N   VAL A 236      17.200  -6.307  25.912  1.00 40.33           N  
ATOM   1515  CA  VAL A 236      17.524  -5.032  26.491  1.00 41.13           C  
ATOM   1516  C   VAL A 236      18.984  -5.153  26.838  1.00 44.10           C  
ATOM   1517  O   VAL A 236      19.366  -6.119  27.443  1.00 43.11           O  
ATOM   1518  CB  VAL A 236      16.679  -4.667  27.707  1.00 42.83           C  
ATOM   1519  CG1 VAL A 236      17.019  -3.274  28.181  1.00 39.13           C  
ATOM   1520  CG2 VAL A 236      15.207  -4.753  27.384  1.00 42.21           C  
ATOM   1521  N   ASN A 237      19.801  -4.211  26.399  1.00 38.87           N  
ATOM   1522  CA  ASN A 237      21.223  -4.240  26.625  1.00 34.91           C  
ATOM   1523  C   ASN A 237      21.787  -5.545  26.161  1.00 40.32           C  
ATOM   1524  O   ASN A 237      22.590  -6.129  26.853  1.00 45.12           O  
ATOM   1525  CB  ASN A 237      21.601  -3.908  28.049  1.00 40.20           C  
ATOM   1526  CG  ASN A 237      21.294  -2.499  28.438  1.00 38.10           C  
ATOM   1527  ND2 ASN A 237      21.495  -2.190  29.699  1.00 37.13           N  
ATOM   1528  OD1 ASN A 237      20.901  -1.701  27.626  1.00 38.95           O  
ATOM   1529  N   SER A 238      21.344  -6.017  25.006  1.00 40.56           N  
ATOM   1530  CA  SER A 238      21.794  -7.266  24.440  1.00 41.17           C  
ATOM   1531  C   SER A 238      21.552  -8.482  25.325  1.00 42.58           C  
ATOM   1532  O   SER A 238      22.328  -9.405  25.341  1.00 43.72           O  
ATOM   1533  CB  SER A 238      23.218  -7.151  23.948  1.00 40.03           C  
ATOM   1534  OG  SER A 238      23.405  -5.984  23.186  1.00 45.62           O  
ATOM   1535  N   THR A 239      20.472  -8.469  26.067  1.00 40.81           N  
ATOM   1536  CA  THR A 239      20.131  -9.590  26.900  1.00 45.16           C  
ATOM   1537  C   THR A 239      18.711 -10.012  26.600  1.00 52.57           C  
ATOM   1538  O   THR A 239      17.802  -9.225  26.702  1.00 55.22           O  
ATOM   1539  CB  THR A 239      20.218  -9.228  28.378  1.00 50.61           C  
ATOM   1540  CG2 THR A 239      20.515 -10.435  29.194  1.00 52.44           C  
ATOM   1541  OG1 THR A 239      21.223  -8.236  28.573  1.00 49.66           O  
ATOM   1542  N   VAL A 240      18.505 -11.267  26.270  1.00 50.87           N  
ATOM   1543  CA  VAL A 240      17.192 -11.716  25.905  1.00 53.40           C  
ATOM   1544  C   VAL A 240      16.323 -11.850  27.112  1.00 57.62           C  
ATOM   1545  O   VAL A 240      16.717 -12.459  28.087  1.00 58.18           O  
ATOM   1546  CB  VAL A 240      17.268 -13.044  25.158  1.00 55.43           C  
ATOM   1547  CG1 VAL A 240      15.921 -13.731  25.088  1.00 62.70           C  
ATOM   1548  CG2 VAL A 240      17.845 -12.851  23.773  1.00 57.12           C  
ATOM   1549  N   HIS A 241      15.165 -11.221  27.072  1.00 61.04           N  
ATOM   1550  CA  HIS A 241      14.229 -11.280  28.159  1.00 61.12           C  
ATOM   1551  C   HIS A 241      14.788 -11.101  29.505  1.00 59.96           C  
ATOM   1552  O   HIS A 241      14.786 -12.035  30.305  1.00 62.38           O  
ATOM   1553  CB  HIS A 241      13.268 -12.414  27.991  1.00 64.06           C  
ATOM   1554  CG  HIS A 241      12.453 -12.286  26.730  1.00 66.07           C  
ATOM   1555  CD2 HIS A 241      11.750 -11.203  26.211  1.00 62.85           C  
ATOM   1556  ND1 HIS A 241      12.345 -13.272  25.830  1.00 66.20           N  
ATOM   1557  CE1 HIS A 241      11.587 -12.857  24.803  1.00 61.75           C  
ATOM   1558  NE2 HIS A 241      11.227 -11.591  25.038  1.00 63.55           N  
ATOM   1559  N   PRO A 242      15.342  -9.931  29.772  1.00 56.48           N  
ATOM   1560  CA  PRO A 242      16.027  -9.800  31.042  1.00 58.13           C  
ATOM   1561  C   PRO A 242      15.296  -9.416  32.317  1.00 57.94           C  
ATOM   1562  O   PRO A 242      14.174  -8.954  32.288  1.00 57.53           O  
ATOM   1563  CB  PRO A 242      17.090  -8.771  30.714  1.00 53.83           C  
ATOM   1564  CG  PRO A 242      16.507  -7.934  29.634  1.00 56.00           C  
ATOM   1565  CD  PRO A 242      15.345  -8.662  29.035  1.00 50.72           C  
ATOM   1566  N   TYR A 243      15.944  -9.624  33.449  1.00 53.32           N  
ATOM   1567  CA  TYR A 243      15.386  -9.195  34.711  1.00 54.36           C  
ATOM   1568  C   TYR A 243      16.366  -8.277  35.425  1.00 55.60           C  
ATOM   1569  O   TYR A 243      17.559  -8.425  35.273  1.00 52.34           O  
ATOM   1570  CB  TYR A 243      14.975 -10.384  35.590  1.00 56.29           C  
ATOM   1571  CG  TYR A 243      16.067 -11.062  36.393  1.00 60.07           C  
ATOM   1572  CD1 TYR A 243      16.453 -10.591  37.636  1.00 61.81           C  
ATOM   1573  CD2 TYR A 243      16.672 -12.203  35.933  1.00 62.67           C  
ATOM   1574  CE1 TYR A 243      17.450 -11.208  38.353  1.00 62.67           C  
ATOM   1575  CE2 TYR A 243      17.660 -12.827  36.655  1.00 59.78           C  
ATOM   1576  CZ  TYR A 243      18.043 -12.329  37.862  1.00 60.02           C  
ATOM   1577  OH  TYR A 243      19.026 -12.963  38.573  1.00 51.97           O  
ATOM   1578  N   LYS A 244      15.858  -7.334  36.198  1.00 51.33           N  
ATOM   1579  CA  LYS A 244      16.719  -6.460  36.971  1.00 54.16           C  
ATOM   1580  C   LYS A 244      16.264  -6.516  38.418  1.00 58.12           C  
ATOM   1581  O   LYS A 244      15.074  -6.354  38.698  1.00 61.63           O  
ATOM   1582  CB  LYS A 244      16.664  -5.027  36.430  1.00 52.90           C  
ATOM   1583  CG  LYS A 244      17.434  -4.015  37.252  1.00 54.88           C  
ATOM   1584  CD  LYS A 244      18.910  -4.343  37.238  1.00 54.41           C  
ATOM   1585  CE  LYS A 244      19.636  -3.754  38.420  1.00 45.78           C  
ATOM   1586  NZ  LYS A 244      20.577  -4.792  38.902  1.00 53.98           N1+
ATOM   1587  N   ASN A 245      17.197  -6.769  39.329  1.00 59.04           N  
ATOM   1588  CA  ASN A 245      16.895  -6.743  40.756  1.00 63.20           C  
ATOM   1589  C   ASN A 245      16.915  -5.296  41.236  1.00 61.01           C  
ATOM   1590  O   ASN A 245      17.950  -4.630  41.140  1.00 62.59           O  
ATOM   1591  CB  ASN A 245      17.909  -7.580  41.543  1.00 59.70           C  
ATOM   1592  CG  ASN A 245      17.820  -9.066  41.232  1.00 60.64           C  
ATOM   1593  ND2 ASN A 245      18.971  -9.728  41.211  1.00 62.47           N  
ATOM   1594  OD1 ASN A 245      16.737  -9.611  41.020  1.00 59.54           O  
ATOM   1595  N   VAL A 246      15.791  -4.808  41.765  1.00 57.23           N  
ATOM   1596  CA  VAL A 246      15.689  -3.414  42.175  1.00 58.41           C  
ATOM   1597  C   VAL A 246      15.273  -3.313  43.644  1.00 62.80           C  
ATOM   1598  O   VAL A 246      14.846  -4.283  44.277  1.00 62.24           O  
ATOM   1599  CB  VAL A 246      14.710  -2.616  41.293  1.00 60.30           C  
ATOM   1600  CG1 VAL A 246      15.071  -2.786  39.839  1.00 56.58           C  
ATOM   1601  CG2 VAL A 246      13.262  -3.032  41.567  1.00 58.08           C  
ATOM   1602  N   LYS A 247      15.424  -2.103  44.178  1.00 61.67           N  
ATOM   1603  CA  LYS A 247      14.836  -1.683  45.440  1.00 60.01           C  
ATOM   1604  C   LYS A 247      13.553  -0.907  45.153  1.00 62.21           C  
ATOM   1605  O   LYS A 247      13.261  -0.533  44.014  1.00 64.04           O  
ATOM   1606  CB  LYS A 247      15.829  -0.832  46.248  1.00 59.77           C  
ATOM   1607  CG  LYS A 247      17.103  -1.565  46.650  1.00 56.47           C  
ATOM   1608  CD  LYS A 247      18.233  -0.606  47.034  1.00 59.56           C  
ATOM   1609  CE  LYS A 247      19.474  -1.385  47.516  1.00 59.79           C  
ATOM   1610  NZ  LYS A 247      20.726  -0.570  47.639  1.00 59.48           N1+
ATOM   1611  N   ASN A 248      12.770  -0.672  46.203  1.00 64.18           N  
ATOM   1612  CA  ASN A 248      11.446  -0.072  46.036  1.00 59.03           C  
ATOM   1613  C   ASN A 248      11.539   1.447  46.211  1.00 61.58           C  
ATOM   1614  O   ASN A 248      10.980   2.054  47.128  1.00 65.00           O  
ATOM   1615  CB  ASN A 248      10.450  -0.719  46.993  1.00 60.03           C  
ATOM   1616  CG  ASN A 248      10.752  -0.440  48.471  1.00 66.84           C  
ATOM   1617  ND2 ASN A 248       9.717  -0.516  49.295  1.00 68.95           N  
ATOM   1618  OD1 ASN A 248      11.888  -0.172  48.862  1.00 65.19           O  
ATOM   1619  N   THR A 249      12.271   2.067  45.294  1.00 56.64           N  
ATOM   1620  CA  THR A 249      12.445   3.512  45.319  1.00 57.10           C  
ATOM   1621  C   THR A 249      12.366   4.023  43.881  1.00 59.21           C  
ATOM   1622  O   THR A 249      11.799   3.374  42.995  1.00 59.23           O  
ATOM   1623  CB  THR A 249      13.751   3.860  46.042  1.00 59.77           C  
ATOM   1624  CG2 THR A 249      14.927   3.268  45.298  1.00 58.50           C  
ATOM   1625  OG1 THR A 249      13.888   5.285  46.153  1.00 62.84           O  
ATOM   1626  N   LYS A 250      12.918   5.208  43.636  1.00 58.44           N  
ATOM   1627  CA  LYS A 250      12.892   5.817  42.312  1.00 54.06           C  
ATOM   1628  C   LYS A 250      14.095   5.362  41.488  1.00 56.51           C  
ATOM   1629  O   LYS A 250      15.222   5.293  41.994  1.00 56.73           O  
ATOM   1630  CB  LYS A 250      12.876   7.344  42.431  1.00 51.95           C  
ATOM   1631  CG  LYS A 250      11.488   7.935  42.618  1.00 53.85           C  
ATOM   1632  CD  LYS A 250      11.533   9.368  43.099  1.00 48.32           C  
ATOM   1633  CE  LYS A 250      10.122   9.877  43.396  1.00 53.95           C  
ATOM   1634  NZ  LYS A 250       9.520   9.238  44.604  1.00 55.43           N1+
ATOM   1635  N   TYR A 251      13.848   5.036  40.218  1.00 49.78           N  
ATOM   1636  CA  TYR A 251      14.905   4.682  39.276  1.00 49.39           C  
ATOM   1637  C   TYR A 251      14.805   5.570  38.047  1.00 43.97           C  
ATOM   1638  O   TYR A 251      13.713   5.790  37.519  1.00 50.60           O  
ATOM   1639  CB  TYR A 251      14.840   3.202  38.865  1.00 46.55           C  
ATOM   1640  CG  TYR A 251      15.441   2.276  39.888  1.00 50.44           C  
ATOM   1641  CD1 TYR A 251      16.803   2.023  39.903  1.00 51.16           C  
ATOM   1642  CD2 TYR A 251      14.653   1.673  40.857  1.00 54.61           C  
ATOM   1643  CE1 TYR A 251      17.366   1.190  40.850  1.00 50.25           C  
ATOM   1644  CE2 TYR A 251      15.213   0.831  41.813  1.00 58.84           C  
ATOM   1645  CZ  TYR A 251      16.568   0.592  41.801  1.00 54.19           C  
ATOM   1646  OH  TYR A 251      17.122  -0.243  42.749  1.00 61.89           O  
ATOM   1647  N   ARG A 252      15.937   6.089  37.603  1.00 40.87           N  
ATOM   1648  CA  ARG A 252      15.993   6.866  36.377  1.00 39.30           C  
ATOM   1649  C   ARG A 252      16.387   5.941  35.233  1.00 41.59           C  
ATOM   1650  O   ARG A 252      17.487   5.371  35.238  1.00 40.68           O  
ATOM   1651  CB  ARG A 252      16.987   8.015  36.512  1.00 38.97           C  
ATOM   1652  CG  ARG A 252      17.163   8.794  35.233  1.00 36.67           C  
ATOM   1653  CD  ARG A 252      18.332   9.737  35.311  1.00 37.06           C  
ATOM   1654  NE  ARG A 252      18.337  10.698  34.211  1.00 38.68           N  
ATOM   1655  CZ  ARG A 252      19.208  11.704  34.104  1.00 44.03           C  
ATOM   1656  NH1 ARG A 252      20.143  11.885  35.037  1.00 36.66           N1+
ATOM   1657  NH2 ARG A 252      19.150  12.533  33.063  1.00 40.52           N  
ATOM   1658  N   LEU A 253      15.493   5.792  34.259  1.00 40.06           N  
ATOM   1659  CA  LEU A 253      15.699   4.914  33.114  1.00 41.68           C  
ATOM   1660  C   LEU A 253      16.094   5.727  31.888  1.00 40.58           C  
ATOM   1661  O   LEU A 253      15.405   6.686  31.519  1.00 41.62           O  
ATOM   1662  CB  LEU A 253      14.436   4.113  32.818  1.00 37.98           C  
ATOM   1663  CG  LEU A 253      13.985   3.244  33.988  1.00 41.87           C  
ATOM   1664  CD1 LEU A 253      12.924   2.275  33.520  1.00 36.77           C  
ATOM   1665  CD2 LEU A 253      15.175   2.503  34.629  1.00 34.96           C  
ATOM   1666  N   ARG A 254      17.196   5.337  31.260  1.00 40.50           N  
ATOM   1667  CA  ARG A 254      17.712   6.000  30.067  1.00 41.99           C  
ATOM   1668  C   ARG A 254      17.527   5.045  28.897  1.00 40.19           C  
ATOM   1669  O   ARG A 254      18.295   4.091  28.737  1.00 42.82           O  
ATOM   1670  CB  ARG A 254      19.153   6.419  30.301  1.00 36.21           C  
ATOM   1671  CG  ARG A 254      19.158   7.338  31.503  1.00 38.13           C  
ATOM   1672  CD  ARG A 254      20.324   8.243  31.549  1.00 39.60           C  
ATOM   1673  NE  ARG A 254      20.178   9.450  30.746  1.00 38.18           N  
ATOM   1674  CZ  ARG A 254      20.976  10.505  30.877  1.00 41.22           C  
ATOM   1675  NH1 ARG A 254      21.945  10.506  31.804  1.00 39.09           N1+
ATOM   1676  NH2 ARG A 254      20.812  11.549  30.079  1.00 38.05           N  
ATOM   1677  N   ILE A 255      16.498   5.314  28.095  1.00 31.13           N  
ATOM   1678  CA  ILE A 255      15.895   4.359  27.178  1.00 35.37           C  
ATOM   1679  C   ILE A 255      16.230   4.765  25.748  1.00 37.26           C  
ATOM   1680  O   ILE A 255      15.881   5.876  25.320  1.00 36.56           O  
ATOM   1681  CB  ILE A 255      14.372   4.327  27.353  1.00 41.16           C  
ATOM   1682  CG1 ILE A 255      13.953   4.286  28.829  1.00 40.56           C  
ATOM   1683  CG2 ILE A 255      13.787   3.194  26.578  1.00 37.63           C  
ATOM   1684  CD1 ILE A 255      14.198   2.996  29.473  1.00 45.73           C  
ATOM   1685  N   LEU A 256      16.879   3.859  25.005  1.00 34.50           N  
ATOM   1686  CA  LEU A 256      17.139   4.013  23.578  1.00 31.51           C  
ATOM   1687  C   LEU A 256      16.448   2.880  22.832  1.00 39.78           C  
ATOM   1688  O   LEU A 256      16.567   1.710  23.226  1.00 37.85           O  
ATOM   1689  CB  LEU A 256      18.635   3.995  23.251  1.00 36.35           C  
ATOM   1690  CG  LEU A 256      19.033   3.782  21.777  1.00 27.42           C  
ATOM   1691  CD1 LEU A 256      18.737   5.020  21.002  1.00 31.31           C  
ATOM   1692  CD2 LEU A 256      20.505   3.464  21.645  1.00 29.21           C  
ATOM   1693  N   ASN A 257      15.701   3.229  21.780  1.00 35.12           N  
ATOM   1694  CA  ASN A 257      15.189   2.237  20.852  1.00 32.97           C  
ATOM   1695  C   ASN A 257      16.251   2.045  19.774  1.00 35.96           C  
ATOM   1696  O   ASN A 257      16.450   2.915  18.920  1.00 34.96           O  
ATOM   1697  CB  ASN A 257      13.848   2.669  20.262  1.00 33.91           C  
ATOM   1698  CG  ASN A 257      13.313   1.671  19.249  1.00 35.93           C  
ATOM   1699  ND2 ASN A 257      12.159   1.977  18.676  1.00 41.19           N  
ATOM   1700  OD1 ASN A 257      13.935   0.637  18.982  1.00 36.74           O  
ATOM   1701  N   GLY A 258      16.935   0.912  19.816  1.00 33.93           N  
ATOM   1702  CA  GLY A 258      17.957   0.652  18.831  1.00 35.05           C  
ATOM   1703  C   GLY A 258      17.556  -0.467  17.901  1.00 39.82           C  
ATOM   1704  O   GLY A 258      18.387  -1.288  17.496  1.00 41.48           O  
ATOM   1705  N   SER A 259      16.279  -0.513  17.546  1.00 38.69           N  
ATOM   1706  CA  SER A 259      15.790  -1.578  16.690  1.00 33.64           C  
ATOM   1707  C   SER A 259      15.968  -1.225  15.218  1.00 31.13           C  
ATOM   1708  O   SER A 259      16.260  -0.091  14.854  1.00 33.28           O  
ATOM   1709  CB  SER A 259      14.328  -1.856  17.006  1.00 39.41           C  
ATOM   1710  OG  SER A 259      14.191  -2.331  18.335  1.00 43.37           O  
ATOM   1711  N   SER A 260      15.800  -2.229  14.358  1.00 32.33           N  
ATOM   1712  CA  SER A 260      15.622  -1.952  12.935  1.00 37.02           C  
ATOM   1713  C   SER A 260      14.422  -1.037  12.679  1.00 35.96           C  
ATOM   1714  O   SER A 260      14.547  -0.006  12.005  1.00 35.92           O  
ATOM   1715  CB  SER A 260      15.461  -3.253  12.140  1.00 37.56           C  
ATOM   1716  OG  SER A 260      16.709  -3.781  11.775  1.00 41.91           O  
ATOM   1717  N   ALA A 261      13.234  -1.412  13.168  1.00 31.39           N  
ATOM   1718  CA  ALA A 261      12.050  -0.718  12.659  1.00 35.45           C  
ATOM   1719  C   ALA A 261      10.988  -0.467  13.719  1.00 28.39           C  
ATOM   1720  O   ALA A 261      10.371   0.589  13.723  1.00 29.05           O  
ATOM   1721  CB  ALA A 261      11.437  -1.503  11.497  1.00 32.17           C  
ATOM   1722  N   ARG A 262      10.828  -1.409  14.644  1.00 33.20           N  
ATOM   1723  CA  ARG A 262       9.688  -1.443  15.545  1.00 29.88           C  
ATOM   1724  C   ARG A 262       9.566  -0.168  16.365  1.00 34.39           C  
ATOM   1725  O   ARG A 262      10.527   0.257  17.017  1.00 36.54           O  
ATOM   1726  CB  ARG A 262       9.809  -2.656  16.479  1.00 32.02           C  
ATOM   1727  CG  ARG A 262       8.716  -2.771  17.523  1.00 33.29           C  
ATOM   1728  CD  ARG A 262       8.759  -4.106  18.282  1.00 36.70           C  
ATOM   1729  NE  ARG A 262       8.781  -5.289  17.422  1.00 40.61           N  
ATOM   1730  CZ  ARG A 262       7.764  -5.725  16.685  1.00 42.28           C  
ATOM   1731  NH1 ARG A 262       6.587  -5.107  16.693  1.00 37.89           N1+
ATOM   1732  NH2 ARG A 262       7.928  -6.808  15.955  1.00 43.02           N  
ATOM   1733  N   THR A 263       8.372   0.438  16.339  1.00 33.96           N  
ATOM   1734  CA  THR A 263       8.035   1.537  17.235  1.00 32.44           C  
ATOM   1735  C   THR A 263       7.361   0.968  18.472  1.00 35.82           C  
ATOM   1736  O   THR A 263       6.464   0.127  18.366  1.00 42.76           O  
ATOM   1737  CB  THR A 263       7.118   2.551  16.558  1.00 32.01           C  
ATOM   1738  CG2 THR A 263       6.983   3.791  17.406  1.00 31.17           C  
ATOM   1739  OG1 THR A 263       7.680   2.929  15.303  1.00 37.42           O  
ATOM   1740  N   TYR A 264       7.794   1.415  19.640  1.00 36.21           N  
ATOM   1741  CA  TYR A 264       7.365   0.814  20.893  1.00 40.14           C  
ATOM   1742  C   TYR A 264       6.392   1.740  21.603  1.00 37.82           C  
ATOM   1743  O   TYR A 264       6.577   2.961  21.606  1.00 40.62           O  
ATOM   1744  CB  TYR A 264       8.569   0.515  21.805  1.00 38.16           C  
ATOM   1745  CG  TYR A 264       9.495  -0.530  21.248  1.00 39.33           C  
ATOM   1746  CD1 TYR A 264      10.521  -0.188  20.376  1.00 40.24           C  
ATOM   1747  CD2 TYR A 264       9.335  -1.869  21.579  1.00 42.25           C  
ATOM   1748  CE1 TYR A 264      11.370  -1.155  19.850  1.00 41.68           C  
ATOM   1749  CE2 TYR A 264      10.175  -2.844  21.060  1.00 41.82           C  
ATOM   1750  CZ  TYR A 264      11.189  -2.483  20.196  1.00 43.09           C  
ATOM   1751  OH  TYR A 264      12.025  -3.451  19.674  1.00 44.86           O  
ATOM   1752  N   LYS A 265       5.371   1.157  22.218  1.00 36.83           N  
ATOM   1753  CA  LYS A 265       4.421   1.888  23.053  1.00 42.79           C  
ATOM   1754  C   LYS A 265       4.608   1.270  24.423  1.00 43.75           C  
ATOM   1755  O   LYS A 265       3.987   0.253  24.740  1.00 46.32           O  
ATOM   1756  CB  LYS A 265       2.952   1.779  22.538  1.00 44.87           C  
ATOM   1757  CG  LYS A 265       1.925   2.706  23.216  1.00 46.46           C  
ATOM   1758  CD  LYS A 265       0.697   2.883  22.307  1.00 50.52           C  
ATOM   1759  CE  LYS A 265      -0.362   3.815  22.907  1.00 54.61           C  
ATOM   1760  NZ  LYS A 265      -1.487   4.156  21.959  1.00 47.23           N1+
ATOM   1761  N   LEU A 266       5.483   1.880  25.217  1.00 39.12           N  
ATOM   1762  CA  LEU A 266       5.992   1.271  26.431  1.00 38.36           C  
ATOM   1763  C   LEU A 266       5.071   1.584  27.590  1.00 44.82           C  
ATOM   1764  O   LEU A 266       4.686   2.749  27.793  1.00 46.90           O  
ATOM   1765  CB  LEU A 266       7.407   1.762  26.756  1.00 43.82           C  
ATOM   1766  CG  LEU A 266       8.571   1.603  25.771  1.00 43.91           C  
ATOM   1767  CD1 LEU A 266       9.788   2.346  26.302  1.00 42.45           C  
ATOM   1768  CD2 LEU A 266       8.896   0.143  25.533  1.00 37.42           C  
ATOM   1769  N   ALA A 267       4.735   0.539  28.347  1.00 45.68           N  
ATOM   1770  CA  ALA A 267       3.983   0.669  29.581  1.00 48.01           C  
ATOM   1771  C   ALA A 267       4.535  -0.299  30.622  1.00 49.10           C  
ATOM   1772  O   ALA A 267       5.126  -1.339  30.297  1.00 52.61           O  
ATOM   1773  CB  ALA A 267       2.486   0.419  29.351  1.00 47.34           C  
ATOM   1774  N   PHE A 268       4.335   0.061  31.889  1.00 51.31           N  
ATOM   1775  CA  PHE A 268       4.733  -0.750  33.025  1.00 52.99           C  
ATOM   1776  C   PHE A 268       3.496  -1.309  33.699  1.00 55.47           C  
ATOM   1777  O   PHE A 268       2.652  -0.547  34.194  1.00 58.71           O  
ATOM   1778  CB  PHE A 268       5.523   0.056  34.035  1.00 51.42           C  
ATOM   1779  CG  PHE A 268       6.810   0.578  33.511  1.00 53.55           C  
ATOM   1780  CD1 PHE A 268       6.832   1.734  32.755  1.00 51.36           C  
ATOM   1781  CD2 PHE A 268       8.008  -0.082  33.778  1.00 55.12           C  
ATOM   1782  CE1 PHE A 268       8.021   2.228  32.270  1.00 55.98           C  
ATOM   1783  CE2 PHE A 268       9.210   0.402  33.292  1.00 50.47           C  
ATOM   1784  CZ  PHE A 268       9.219   1.562  32.541  1.00 53.05           C  
ATOM   1785  N   GLU A 269       3.404  -2.645  33.709  1.00 60.88           N  
ATOM   1786  CA  GLU A 269       2.348  -3.402  34.380  1.00 65.72           C  
ATOM   1787  C   GLU A 269       2.812  -3.709  35.809  1.00 64.00           C  
ATOM   1788  O   GLU A 269       3.664  -4.579  36.029  1.00 64.25           O  
ATOM   1789  CB  GLU A 269       1.983  -4.683  33.617  1.00 64.83           C  
ATOM   1790  CG  GLU A 269       0.799  -5.385  34.384  1.00 70.72           C  
ATOM   1791  CD  GLU A 269      -0.554  -4.572  34.186  1.00 79.94           C  
ATOM   1792  OE1 GLU A 269      -0.859  -4.119  33.003  1.00 84.65           O  
ATOM   1793  OE2 GLU A 269      -1.188  -4.398  35.283  1.00 82.30           O1-
ATOM   1794  N   GLY A 270       2.290  -2.956  36.774  1.00 64.17           N  
ATOM   1795  CA  GLY A 270       2.791  -2.993  38.125  1.00 60.64           C  
ATOM   1796  C   GLY A 270       2.707  -1.633  38.783  1.00 64.24           C  
ATOM   1797  O   GLY A 270       2.382  -1.546  39.971  1.00 69.11           O  
ATOM   1798  N   ILE A 271       2.999  -0.563  38.030  1.00 65.20           N  
ATOM   1799  CA  ILE A 271       2.901   0.809  38.523  1.00 63.46           C  
ATOM   1800  C   ILE A 271       1.814   1.546  37.757  1.00 66.12           C  
ATOM   1801  O   ILE A 271       1.440   1.183  36.634  1.00 64.98           O  
ATOM   1802  CB  ILE A 271       4.233   1.581  38.417  1.00 57.19           C  
ATOM   1803  CG1 ILE A 271       4.694   1.631  36.965  1.00 60.12           C  
ATOM   1804  CG2 ILE A 271       5.270   1.047  39.368  1.00 54.29           C  
ATOM   1805  CD1 ILE A 271       5.934   2.449  36.734  1.00 56.84           C  
ATOM   1806  N   GLU A 272       1.346   2.629  38.371  1.00 64.91           N  
ATOM   1807  CA  GLU A 272       0.241   3.421  37.839  1.00 68.73           C  
ATOM   1808  C   GLU A 272       0.700   4.506  36.871  1.00 65.22           C  
ATOM   1809  O   GLU A 272      -0.002   4.806  35.900  1.00 62.98           O  
ATOM   1810  CB  GLU A 272      -0.527   4.063  39.004  1.00 70.59           C  
ATOM   1811  CG  GLU A 272      -1.031   3.050  40.043  1.00 76.67           C  
ATOM   1812  CD  GLU A 272      -2.410   2.490  39.713  1.00 84.30           C  
ATOM   1813  OE1 GLU A 272      -2.523   1.263  39.481  1.00 82.89           O  
ATOM   1814  OE2 GLU A 272      -3.385   3.276  39.711  1.00 92.07           O1-
ATOM   1815  N   ASP A 273       1.870   5.085  37.124  1.00 67.45           N  
ATOM   1816  CA  ASP A 273       2.391   6.250  36.426  1.00 63.16           C  
ATOM   1817  C   ASP A 273       3.862   6.028  36.126  1.00 59.03           C  
ATOM   1818  O   ASP A 273       4.530   5.212  36.768  1.00 54.40           O  
ATOM   1819  CB  ASP A 273       2.289   7.535  37.280  1.00 64.65           C  
ATOM   1820  CG  ASP A 273       0.892   8.088  37.349  1.00 68.92           C  
ATOM   1821  OD1 ASP A 273       0.118   7.842  36.391  1.00 67.91           O  
ATOM   1822  OD2 ASP A 273       0.578   8.772  38.358  1.00 66.72           O1-
ATOM   1823  N   PHE A 274       4.377   6.798  35.170  1.00 50.38           N  
ATOM   1824  CA  PHE A 274       5.794   7.126  35.202  1.00 48.98           C  
ATOM   1825  C   PHE A 274       5.967   8.548  34.684  1.00 49.99           C  
ATOM   1826  O   PHE A 274       5.009   9.195  34.236  1.00 49.61           O  
ATOM   1827  CB  PHE A 274       6.675   6.108  34.452  1.00 46.27           C  
ATOM   1828  CG  PHE A 274       6.257   5.822  33.056  1.00 47.20           C  
ATOM   1829  CD1 PHE A 274       5.205   4.959  32.802  1.00 52.39           C  
ATOM   1830  CD2 PHE A 274       6.938   6.378  31.985  1.00 45.33           C  
ATOM   1831  CE1 PHE A 274       4.808   4.676  31.511  1.00 48.19           C  
ATOM   1832  CE2 PHE A 274       6.551   6.095  30.685  1.00 43.36           C  
ATOM   1833  CZ  PHE A 274       5.484   5.246  30.447  1.00 46.44           C  
ATOM   1834  N   MET A 275       7.184   9.064  34.822  1.00 44.08           N  
ATOM   1835  CA  MET A 275       7.480  10.467  34.594  1.00 45.75           C  
ATOM   1836  C   MET A 275       8.420  10.614  33.417  1.00 43.79           C  
ATOM   1837  O   MET A 275       9.553  10.127  33.468  1.00 45.68           O  
ATOM   1838  CB  MET A 275       8.102  11.086  35.830  1.00 48.60           C  
ATOM   1839  CG  MET A 275       7.143  11.258  37.007  1.00 50.97           C  
ATOM   1840  SD  MET A 275       8.123  11.816  38.429  1.00 59.91           S  
ATOM   1841  CE  MET A 275       8.667  13.433  37.902  1.00 42.77           C  
ATOM   1842  N   LEU A 276       7.974  11.306  32.370  1.00 38.97           N  
ATOM   1843  CA  LEU A 276       8.861  11.710  31.289  1.00 36.53           C  
ATOM   1844  C   LEU A 276       9.586  12.980  31.700  1.00 40.46           C  
ATOM   1845  O   LEU A 276       8.946  14.018  31.941  1.00 41.05           O  
ATOM   1846  CB  LEU A 276       8.066  11.953  30.015  1.00 44.07           C  
ATOM   1847  CG  LEU A 276       8.884  12.395  28.808  1.00 39.47           C  
ATOM   1848  CD1 LEU A 276       9.835  11.268  28.361  1.00 40.78           C  
ATOM   1849  CD2 LEU A 276       7.951  12.768  27.694  1.00 44.39           C  
ATOM   1850  N   ILE A 277      10.914  12.902  31.785  1.00 37.24           N  
ATOM   1851  CA  ILE A 277      11.724  14.064  32.132  1.00 34.28           C  
ATOM   1852  C   ILE A 277      12.718  14.452  31.050  1.00 33.98           C  
ATOM   1853  O   ILE A 277      13.297  15.549  31.131  1.00 33.24           O  
ATOM   1854  CB  ILE A 277      12.455  13.871  33.471  1.00 33.98           C  
ATOM   1855  CG1 ILE A 277      13.604  12.867  33.316  1.00 37.72           C  
ATOM   1856  CG2 ILE A 277      11.460  13.453  34.541  1.00 34.91           C  
ATOM   1857  CD1 ILE A 277      14.522  12.809  34.486  1.00 30.55           C  
ATOM   1858  N   GLY A 278      12.944  13.622  30.041  1.00 33.21           N  
ATOM   1859  CA  GLY A 278      13.852  14.060  29.002  1.00 32.88           C  
ATOM   1860  C   GLY A 278      13.645  13.349  27.688  1.00 33.56           C  
ATOM   1861  O   GLY A 278      13.100  12.244  27.627  1.00 31.87           O  
ATOM   1862  N   THR A 279      14.111  14.004  26.632  1.00 32.88           N  
ATOM   1863  CA  THR A 279      14.080  13.465  25.285  1.00 31.94           C  
ATOM   1864  C   THR A 279      15.477  13.488  24.696  1.00 33.36           C  
ATOM   1865  O   THR A 279      16.456  13.747  25.413  1.00 34.97           O  
ATOM   1866  CB  THR A 279      13.124  14.273  24.404  1.00 34.95           C  
ATOM   1867  CG2 THR A 279      11.748  14.339  25.018  1.00 35.80           C  
ATOM   1868  OG1 THR A 279      13.630  15.609  24.249  1.00 35.76           O  
ATOM   1869  N   ASP A 280      15.559  13.257  23.385  1.00 33.47           N  
ATOM   1870  CA  ASP A 280      16.791  13.206  22.608  1.00 30.48           C  
ATOM   1871  C   ASP A 280      17.775  14.260  23.090  1.00 31.57           C  
ATOM   1872  O   ASP A 280      18.958  13.970  23.272  1.00 34.63           O  
ATOM   1873  CB  ASP A 280      16.529  13.497  21.139  1.00 31.77           C  
ATOM   1874  CG  ASP A 280      15.500  12.588  20.522  1.00 36.99           C  
ATOM   1875  OD1 ASP A 280      15.284  11.462  21.026  1.00 38.42           O  
ATOM   1876  OD2 ASP A 280      14.933  13.005  19.483  1.00 37.38           O1-
ATOM   1877  N   GLY A 281      17.293  15.485  23.284  1.00 28.39           N  
ATOM   1878  CA  GLY A 281      18.175  16.612  23.534  1.00 30.97           C  
ATOM   1879  C   GLY A 281      18.332  16.970  24.998  1.00 33.18           C  
ATOM   1880  O   GLY A 281      18.752  18.081  25.335  1.00 31.29           O  
ATOM   1881  N   GLY A 282      17.985  16.053  25.885  1.00 32.51           N  
ATOM   1882  CA  GLY A 282      18.141  16.302  27.290  1.00 31.67           C  
ATOM   1883  C   GLY A 282      16.836  16.597  27.987  1.00 33.39           C  
ATOM   1884  O   GLY A 282      15.746  16.291  27.491  1.00 37.91           O  
ATOM   1885  N   LEU A 283      16.958  17.211  29.169  1.00 32.51           N  
ATOM   1886  CA  LEU A 283      15.821  17.377  30.062  1.00 32.31           C  
ATOM   1887  C   LEU A 283      14.706  18.183  29.410  1.00 39.92           C  
ATOM   1888  O   LEU A 283      14.947  19.081  28.594  1.00 41.66           O  
ATOM   1889  CB  LEU A 283      16.248  18.071  31.333  1.00 34.88           C  
ATOM   1890  CG  LEU A 283      17.090  17.153  32.201  1.00 42.32           C  
ATOM   1891  CD1 LEU A 283      17.734  17.965  33.318  1.00 38.04           C  
ATOM   1892  CD2 LEU A 283      16.247  15.984  32.722  1.00 38.49           C  
ATOM   1893  N   LEU A 284      13.472  17.838  29.772  1.00 40.52           N  
ATOM   1894  CA  LEU A 284      12.330  18.711  29.541  1.00 39.42           C  
ATOM   1895  C   LEU A 284      12.403  19.929  30.465  1.00 43.90           C  
ATOM   1896  O   LEU A 284      13.311  20.067  31.304  1.00 43.23           O  
ATOM   1897  CB  LEU A 284      11.025  17.954  29.767  1.00 39.83           C  
ATOM   1898  CG  LEU A 284      10.746  16.775  28.841  1.00 37.29           C  
ATOM   1899  CD1 LEU A 284       9.598  15.951  29.384  1.00 38.67           C  
ATOM   1900  CD2 LEU A 284      10.461  17.273  27.451  1.00 37.28           C  
ATOM   1901  N   GLU A 285      11.431  20.837  30.326  1.00 39.68           N  
ATOM   1902  CA  GLU A 285      11.357  21.918  31.304  1.00 42.73           C  
ATOM   1903  C   GLU A 285      10.817  21.404  32.632  1.00 43.89           C  
ATOM   1904  O   GLU A 285      11.401  21.659  33.695  1.00 44.27           O  
ATOM   1905  CB  GLU A 285      10.516  23.068  30.770  1.00 39.13           C  
ATOM   1906  CG  GLU A 285      11.237  23.876  29.725  1.00 37.98           C  
ATOM   1907  CD  GLU A 285      10.521  25.158  29.431  1.00 39.66           C  
ATOM   1908  OE1 GLU A 285      11.161  26.230  29.449  1.00 42.08           O  
ATOM   1909  OE2 GLU A 285       9.294  25.085  29.209  1.00 48.33           O1-
ATOM   1910  N   GLU A 286       9.730  20.644  32.580  1.00 39.48           N  
ATOM   1911  CA  GLU A 286       9.082  20.070  33.748  1.00 44.32           C  
ATOM   1912  C   GLU A 286       8.720  18.632  33.425  1.00 40.80           C  
ATOM   1913  O   GLU A 286       8.614  18.265  32.251  1.00 39.31           O  
ATOM   1914  CB  GLU A 286       7.819  20.850  34.143  1.00 51.04           C  
ATOM   1915  CG  GLU A 286       7.924  22.363  33.901  1.00 60.32           C  
ATOM   1916  CD  GLU A 286       6.691  23.154  34.334  1.00 69.62           C  
ATOM   1917  OE1 GLU A 286       6.845  24.373  34.605  1.00 72.74           O  
ATOM   1918  OE2 GLU A 286       5.580  22.568  34.381  1.00 63.81           O1-
ATOM   1919  N   PRO A 287       8.547  17.788  34.445  1.00 40.80           N  
ATOM   1920  CA  PRO A 287       8.102  16.411  34.195  1.00 41.56           C  
ATOM   1921  C   PRO A 287       6.710  16.350  33.589  1.00 44.91           C  
ATOM   1922  O   PRO A 287       5.888  17.259  33.730  1.00 48.53           O  
ATOM   1923  CB  PRO A 287       8.111  15.780  35.579  1.00 37.87           C  
ATOM   1924  CG  PRO A 287       9.165  16.553  36.324  1.00 44.56           C  
ATOM   1925  CD  PRO A 287       9.106  17.955  35.796  1.00 44.40           C  
ATOM   1926  N   ILE A 288       6.447  15.240  32.914  1.00 40.80           N  
ATOM   1927  CA  ILE A 288       5.129  14.951  32.370  1.00 41.38           C  
ATOM   1928  C   ILE A 288       4.724  13.569  32.868  1.00 47.28           C  
ATOM   1929  O   ILE A 288       5.450  12.589  32.661  1.00 49.54           O  
ATOM   1930  CB  ILE A 288       5.118  15.013  30.833  1.00 41.04           C  
ATOM   1931  CG1 ILE A 288       5.563  16.401  30.354  1.00 38.56           C  
ATOM   1932  CG2 ILE A 288       3.742  14.657  30.288  1.00 40.65           C  
ATOM   1933  CD1 ILE A 288       5.497  16.571  28.847  1.00 39.33           C  
ATOM   1934  N   ILE A 289       3.591  13.489  33.556  1.00 44.95           N  
ATOM   1935  CA  ILE A 289       3.098  12.194  33.993  1.00 42.15           C  
ATOM   1936  C   ILE A 289       2.466  11.480  32.808  1.00 48.03           C  
ATOM   1937  O   ILE A 289       1.607  12.046  32.117  1.00 55.01           O  
ATOM   1938  CB  ILE A 289       2.090  12.372  35.129  1.00 43.68           C  
ATOM   1939  CG1 ILE A 289       2.756  13.033  36.330  1.00 44.10           C  
ATOM   1940  CG2 ILE A 289       1.504  11.036  35.505  1.00 53.84           C  
ATOM   1941  CD1 ILE A 289       3.456  12.054  37.219  1.00 53.81           C  
ATOM   1942  N   VAL A 290       2.888  10.238  32.550  1.00 44.97           N  
ATOM   1943  CA  VAL A 290       2.321   9.462  31.453  1.00 42.11           C  
ATOM   1944  C   VAL A 290       2.076   8.034  31.908  1.00 41.92           C  
ATOM   1945  O   VAL A 290       2.710   7.533  32.842  1.00 47.45           O  
ATOM   1946  CB  VAL A 290       3.208   9.468  30.187  1.00 41.38           C  
ATOM   1947  CG1 VAL A 290       3.374  10.880  29.651  1.00 41.23           C  
ATOM   1948  CG2 VAL A 290       4.537   8.856  30.481  1.00 41.62           C  
ATOM   1949  N   LYS A 291       1.132   7.382  31.237  1.00 43.77           N  
ATOM   1950  CA  LYS A 291       0.824   5.977  31.471  1.00 46.61           C  
ATOM   1951  C   LYS A 291       1.431   5.075  30.408  1.00 44.44           C  
ATOM   1952  O   LYS A 291       1.725   3.907  30.688  1.00 48.05           O  
ATOM   1953  CB  LYS A 291      -0.699   5.765  31.523  1.00 48.30           C  
ATOM   1954  CG  LYS A 291      -1.435   6.514  32.659  1.00 46.46           C  
ATOM   1955  CD  LYS A 291      -2.927   6.186  32.716  1.00 50.74           C  
ATOM   1956  CE  LYS A 291      -3.672   6.925  33.859  1.00 60.02           C  
ATOM   1957  NZ  LYS A 291      -3.254   6.572  35.262  1.00 63.37           N1+
ATOM   1958  N   ASP A 292       1.658   5.607  29.212  1.00 42.29           N  
ATOM   1959  CA  ASP A 292       2.380   4.906  28.164  1.00 47.19           C  
ATOM   1960  C   ASP A 292       3.192   5.930  27.375  1.00 46.70           C  
ATOM   1961  O   ASP A 292       2.994   7.144  27.508  1.00 49.29           O  
ATOM   1962  CB  ASP A 292       1.415   4.086  27.289  1.00 46.95           C  
ATOM   1963  CG  ASP A 292       0.462   4.945  26.458  1.00 52.13           C  
ATOM   1964  OD1 ASP A 292       0.831   6.054  26.014  1.00 53.76           O  
ATOM   1965  OD2 ASP A 292      -0.684   4.495  26.239  1.00 58.06           O1-
ATOM   1966  N   ILE A 293       4.125   5.449  26.557  1.00 41.90           N  
ATOM   1967  CA  ILE A 293       5.026   6.368  25.857  1.00 40.90           C  
ATOM   1968  C   ILE A 293       5.457   5.741  24.538  1.00 44.62           C  
ATOM   1969  O   ILE A 293       5.835   4.568  24.494  1.00 42.08           O  
ATOM   1970  CB  ILE A 293       6.243   6.719  26.745  1.00 42.07           C  
ATOM   1971  CG1 ILE A 293       7.110   7.846  26.156  1.00 38.18           C  
ATOM   1972  CG2 ILE A 293       7.041   5.474  27.088  1.00 42.45           C  
ATOM   1973  CD1 ILE A 293       6.515   9.226  26.212  1.00 35.19           C  
ATOM   1974  N   LEU A 294       5.364   6.508  23.451  1.00 46.08           N  
ATOM   1975  CA  LEU A 294       5.817   6.047  22.143  1.00 41.39           C  
ATOM   1976  C   LEU A 294       7.282   6.398  21.980  1.00 39.06           C  
ATOM   1977  O   LEU A 294       7.710   7.489  22.370  1.00 42.04           O  
ATOM   1978  CB  LEU A 294       5.029   6.688  20.998  1.00 35.83           C  
ATOM   1979  CG  LEU A 294       3.595   6.252  20.719  1.00 43.78           C  
ATOM   1980  CD1 LEU A 294       2.869   7.177  19.711  1.00 32.88           C  
ATOM   1981  CD2 LEU A 294       3.628   4.821  20.228  1.00 44.24           C  
ATOM   1982  N   ILE A 295       8.047   5.470  21.401  1.00 35.35           N  
ATOM   1983  CA  ILE A 295       9.452   5.723  21.099  1.00 34.21           C  
ATOM   1984  C   ILE A 295       9.804   4.968  19.826  1.00 34.97           C  
ATOM   1985  O   ILE A 295       9.637   3.742  19.747  1.00 36.53           O  
ATOM   1986  CB  ILE A 295      10.374   5.348  22.286  1.00 32.86           C  
ATOM   1987  CG1 ILE A 295      11.830   5.663  21.956  1.00 35.19           C  
ATOM   1988  CG2 ILE A 295      10.202   3.886  22.723  1.00 34.35           C  
ATOM   1989  CD1 ILE A 295      12.826   5.325  23.089  1.00 34.82           C  
ATOM   1990  N   ALA A 296      10.254   5.703  18.807  1.00 31.45           N  
ATOM   1991  CA  ALA A 296      10.651   5.104  17.540  1.00 33.35           C  
ATOM   1992  C   ALA A 296      12.162   4.855  17.494  1.00 35.55           C  
ATOM   1993  O   ALA A 296      12.922   5.229  18.396  1.00 34.43           O  
ATOM   1994  CB  ALA A 296      10.228   5.987  16.359  1.00 33.63           C  
ATOM   1995  N   VAL A 297      12.590   4.201  16.413  1.00 34.36           N  
ATOM   1996  CA  VAL A 297      13.995   3.876  16.235  1.00 31.89           C  
ATOM   1997  C   VAL A 297      14.833   5.146  16.288  1.00 35.83           C  
ATOM   1998  O   VAL A 297      14.496   6.164  15.668  1.00 32.72           O  
ATOM   1999  CB  VAL A 297      14.187   3.133  14.909  1.00 30.41           C  
ATOM   2000  CG1 VAL A 297      15.621   3.223  14.476  1.00 33.63           C  
ATOM   2001  CG2 VAL A 297      13.755   1.689  15.061  1.00 30.88           C  
ATOM   2002  N   ALA A 298      15.930   5.090  17.042  1.00 33.61           N  
ATOM   2003  CA  ALA A 298      16.901   6.150  17.278  1.00 29.89           C  
ATOM   2004  C   ALA A 298      16.395   7.207  18.263  1.00 30.78           C  
ATOM   2005  O   ALA A 298      17.159   8.100  18.609  1.00 35.42           O  
ATOM   2006  CB  ALA A 298      17.367   6.853  15.985  1.00 27.96           C  
ATOM   2007  N   GLU A 299      15.206   7.089  18.781  1.00 34.74           N  
ATOM   2008  CA  GLU A 299      14.736   8.060  19.728  1.00 35.82           C  
ATOM   2009  C   GLU A 299      15.151   7.689  21.123  1.00 33.40           C  
ATOM   2010  O   GLU A 299      15.417   6.541  21.409  1.00 32.82           O  
ATOM   2011  CB  GLU A 299      13.224   8.265  19.635  1.00 32.09           C  
ATOM   2012  CG  GLU A 299      12.695   8.944  18.397  1.00 38.23           C  
ATOM   2013  CD  GLU A 299      11.232   9.319  18.536  1.00 40.46           C  
ATOM   2014  OE1 GLU A 299      10.751  10.165  17.767  1.00 38.73           O  
ATOM   2015  OE2 GLU A 299      10.562   8.787  19.435  1.00 43.69           O1-
ATOM   2016  N   ARG A 300      15.252   8.682  21.981  1.00 30.17           N  
ATOM   2017  CA  ARG A 300      15.634   8.442  23.347  1.00 31.86           C  
ATOM   2018  C   ARG A 300      14.757   9.109  24.353  1.00 33.94           C  
ATOM   2019  O   ARG A 300      14.388  10.240  24.188  1.00 33.56           O  
ATOM   2020  CB  ARG A 300      17.083   8.841  23.629  1.00 27.88           C  
ATOM   2021  CG  ARG A 300      18.178   7.989  23.037  1.00 31.03           C  
ATOM   2022  CD  ARG A 300      18.594   8.513  21.683  1.00 29.21           C  
ATOM   2023  NE  ARG A 300      19.179   9.828  21.772  1.00 28.21           N  
ATOM   2024  CZ  ARG A 300      19.198  10.696  20.783  1.00 32.98           C  
ATOM   2025  NH1 ARG A 300      18.640  10.401  19.633  1.00 31.33           N1+
ATOM   2026  NH2 ARG A 300      19.759  11.866  20.959  1.00 31.52           N  
ATOM   2027  N   ILE A 301      14.429   8.391  25.413  1.00 34.65           N  
ATOM   2028  CA  ILE A 301      13.626   8.935  26.490  1.00 33.89           C  
ATOM   2029  C   ILE A 301      14.271   8.797  27.858  1.00 37.77           C  
ATOM   2030  O   ILE A 301      14.948   7.842  28.120  1.00 36.58           O  
ATOM   2031  CB  ILE A 301      12.174   8.426  26.509  1.00 28.98           C  
ATOM   2032  CG1 ILE A 301      12.117   6.916  26.480  1.00 34.14           C  
ATOM   2033  CG2 ILE A 301      11.378   8.986  25.347  1.00 34.87           C  
ATOM   2034  CD1 ILE A 301      10.776   6.353  26.856  1.00 29.83           C  
ATOM   2035  N   ASP A 302      14.072   9.776  28.710  1.00 36.84           N  
ATOM   2036  CA  ASP A 302      14.616   9.811  30.048  1.00 33.61           C  
ATOM   2037  C   ASP A 302      13.400   9.806  30.974  1.00 36.96           C  
ATOM   2038  O   ASP A 302      12.740  10.840  31.128  1.00 37.59           O  
ATOM   2039  CB  ASP A 302      15.468  11.069  30.181  1.00 35.92           C  
ATOM   2040  CG  ASP A 302      16.272  11.119  31.456  1.00 45.06           C  
ATOM   2041  OD1 ASP A 302      16.199  10.160  32.264  1.00 46.59           O  
ATOM   2042  OD2 ASP A 302      16.953  12.156  31.661  1.00 47.12           O1-
ATOM   2043  N   ILE A 303      13.079   8.650  31.559  1.00 35.45           N  
ATOM   2044  CA  ILE A 303      11.938   8.554  32.459  1.00 34.76           C  
ATOM   2045  C   ILE A 303      12.379   8.267  33.904  1.00 43.72           C  
ATOM   2046  O   ILE A 303      13.501   7.822  34.169  1.00 43.98           O  
ATOM   2047  CB  ILE A 303      10.950   7.484  31.978  1.00 40.84           C  
ATOM   2048  CG1 ILE A 303      11.481   6.095  32.269  1.00 40.03           C  
ATOM   2049  CG2 ILE A 303      10.652   7.645  30.500  1.00 39.83           C  
ATOM   2050  CD1 ILE A 303      10.445   5.024  31.908  1.00 43.41           C  
ATOM   2051  N   ILE A 304      11.478   8.559  34.851  1.00 43.33           N  
ATOM   2052  CA  ILE A 304      11.615   8.177  36.259  1.00 44.06           C  
ATOM   2053  C   ILE A 304      10.489   7.201  36.588  1.00 46.76           C  
ATOM   2054  O   ILE A 304       9.323   7.477  36.282  1.00 48.70           O  
ATOM   2055  CB  ILE A 304      11.545   9.397  37.200  1.00 46.35           C  
ATOM   2056  CG1 ILE A 304      12.655  10.408  36.902  1.00 44.60           C  
ATOM   2057  CG2 ILE A 304      11.638   8.958  38.673  1.00 43.71           C  
ATOM   2058  CD1 ILE A 304      13.994  10.047  37.496  1.00 41.52           C  
ATOM   2059  N   VAL A 305      10.825   6.062  37.195  1.00 42.12           N  
ATOM   2060  CA  VAL A 305       9.804   5.136  37.678  1.00 47.99           C  
ATOM   2061  C   VAL A 305       9.940   5.037  39.185  1.00 53.56           C  
ATOM   2062  O   VAL A 305      11.017   5.274  39.746  1.00 55.09           O  
ATOM   2063  CB  VAL A 305       9.862   3.722  37.048  1.00 47.93           C  
ATOM   2064  CG1 VAL A 305       9.426   3.747  35.575  1.00 43.03           C  
ATOM   2065  CG2 VAL A 305      11.245   3.102  37.233  1.00 47.90           C  
ATOM   2066  N   ASP A 306       8.836   4.683  39.845  1.00 59.60           N  
ATOM   2067  CA  ASP A 306       8.761   4.651  41.301  1.00 56.08           C  
ATOM   2068  C   ASP A 306       8.212   3.311  41.763  1.00 57.38           C  
ATOM   2069  O   ASP A 306       7.061   2.969  41.470  1.00 54.58           O  
ATOM   2070  CB  ASP A 306       7.891   5.789  41.830  1.00 56.01           C  
ATOM   2071  CG  ASP A 306       8.290   6.220  43.223  1.00 60.80           C  
ATOM   2072  OD1 ASP A 306       8.849   5.382  43.972  1.00 58.74           O  
ATOM   2073  OD2 ASP A 306       8.043   7.398  43.567  1.00 64.76           O1-
ATOM   2074  N   PHE A 307       9.026   2.574  42.515  1.00 57.94           N  
ATOM   2075  CA  PHE A 307       8.634   1.283  43.054  1.00 58.36           C  
ATOM   2076  C   PHE A 307       8.260   1.347  44.530  1.00 61.66           C  
ATOM   2077  O   PHE A 307       8.105   0.293  45.152  1.00 62.73           O  
ATOM   2078  CB  PHE A 307       9.762   0.279  42.847  1.00 58.98           C  
ATOM   2079  CG  PHE A 307      10.155   0.097  41.412  1.00 62.07           C  
ATOM   2080  CD1 PHE A 307       9.187  -0.041  40.427  1.00 61.90           C  
ATOM   2081  CD2 PHE A 307      11.497   0.076  41.041  1.00 61.75           C  
ATOM   2082  CE1 PHE A 307       9.551  -0.208  39.100  1.00 62.41           C  
ATOM   2083  CE2 PHE A 307      11.868  -0.092  39.716  1.00 54.44           C  
ATOM   2084  CZ  PHE A 307      10.899  -0.231  38.748  1.00 58.81           C  
ATOM   2085  N   LYS A 308       8.067   2.552  45.092  1.00 61.38           N  
ATOM   2086  CA  LYS A 308       7.971   2.691  46.548  1.00 67.61           C  
ATOM   2087  C   LYS A 308       6.831   1.872  47.146  1.00 66.10           C  
ATOM   2088  O   LYS A 308       6.929   1.432  48.297  1.00 74.48           O  
ATOM   2089  CB  LYS A 308       7.834   4.166  46.947  1.00 65.96           C  
ATOM   2090  CG  LYS A 308       6.555   4.863  46.503  1.00 66.33           C  
ATOM   2091  CD  LYS A 308       6.625   6.362  46.802  1.00 64.03           C  
ATOM   2092  CE  LYS A 308       5.506   7.114  46.091  1.00 68.23           C  
ATOM   2093  NZ  LYS A 308       5.729   8.598  46.052  1.00 67.76           N1+
ATOM   2094  N   ASP A 309       5.767   1.635  46.388  1.00 65.40           N  
ATOM   2095  CA  ASP A 309       4.618   0.870  46.860  1.00 68.38           C  
ATOM   2096  C   ASP A 309       4.759  -0.628  46.627  1.00 71.37           C  
ATOM   2097  O   ASP A 309       3.828  -1.382  46.931  1.00 74.01           O  
ATOM   2098  CB  ASP A 309       3.341   1.370  46.173  1.00 69.29           C  
ATOM   2099  CG  ASP A 309       3.022   2.809  46.517  1.00 69.04           C  
ATOM   2100  OD1 ASP A 309       3.343   3.252  47.646  1.00 71.64           O  
ATOM   2101  OD2 ASP A 309       2.469   3.505  45.643  1.00 69.91           O1-
ATOM   2102  N   LYS A 310       5.891  -1.073  46.093  1.00 72.15           N  
ATOM   2103  CA  LYS A 310       6.109  -2.477  45.780  1.00 72.32           C  
ATOM   2104  C   LYS A 310       6.590  -3.250  47.005  1.00 74.77           C  
ATOM   2105  O   LYS A 310       7.439  -2.774  47.770  1.00 68.00           O  
ATOM   2106  CB  LYS A 310       7.122  -2.600  44.644  1.00 68.19           C  
ATOM   2107  CG  LYS A 310       6.670  -2.010  43.318  1.00 70.56           C  
ATOM   2108  CD  LYS A 310       5.678  -2.928  42.608  1.00 68.98           C  
ATOM   2109  CE  LYS A 310       4.225  -2.615  42.846  1.00 64.80           C  
ATOM   2110  NZ  LYS A 310       3.435  -3.555  41.986  1.00 63.60           N1+
ATOM   2111  N   LYS A 311       6.020  -4.440  47.190  1.00 75.75           N  
ATOM   2112  CA  LYS A 311       6.456  -5.381  48.209  1.00 74.38           C  
ATOM   2113  C   LYS A 311       7.558  -6.264  47.635  1.00 73.04           C  
ATOM   2114  O   LYS A 311       7.575  -6.564  46.437  1.00 72.34           O  
ATOM   2115  CB  LYS A 311       5.290  -6.258  48.697  1.00 75.47           C  
ATOM   2116  CG  LYS A 311       4.394  -5.661  49.795  1.00 70.07           C  
ATOM   2117  CD  LYS A 311       3.504  -4.557  49.248  1.00 76.54           C  
ATOM   2118  CE  LYS A 311       2.403  -5.121  48.345  1.00 79.73           C  
ATOM   2119  NZ  LYS A 311       1.629  -4.081  47.594  1.00 68.64           N1+
ATOM   2120  N   VAL A 312       8.490  -6.667  48.502  1.00 69.42           N  
ATOM   2121  CA  VAL A 312       9.515  -7.617  48.095  1.00 65.59           C  
ATOM   2122  C   VAL A 312       8.834  -8.846  47.530  1.00 65.69           C  
ATOM   2123  O   VAL A 312       7.789  -9.277  48.026  1.00 70.35           O  
ATOM   2124  CB  VAL A 312      10.429  -7.967  49.284  1.00 63.99           C  
ATOM   2125  CG1 VAL A 312      11.333  -9.147  48.946  1.00 66.52           C  
ATOM   2126  CG2 VAL A 312      11.253  -6.755  49.694  1.00 59.45           C  
ATOM   2127  N   GLY A 313       9.409  -9.402  46.468  1.00 69.28           N  
ATOM   2128  CA  GLY A 313       8.811 -10.515  45.771  1.00 65.90           C  
ATOM   2129  C   GLY A 313       7.866 -10.119  44.671  1.00 64.95           C  
ATOM   2130  O   GLY A 313       7.489 -10.977  43.866  1.00 73.22           O  
ATOM   2131  N   GLU A 314       7.472  -8.852  44.609  1.00 71.30           N  
ATOM   2132  CA  GLU A 314       6.615  -8.354  43.545  1.00 75.32           C  
ATOM   2133  C   GLU A 314       7.464  -7.930  42.344  1.00 73.70           C  
ATOM   2134  O   GLU A 314       8.699  -7.924  42.393  1.00 71.83           O  
ATOM   2135  CB  GLU A 314       5.746  -7.197  44.056  1.00 69.13           C  
ATOM   2136  CG  GLU A 314       4.675  -7.642  45.049  1.00 71.74           C  
ATOM   2137  CD  GLU A 314       3.645  -6.563  45.362  1.00 79.01           C  
ATOM   2138  OE1 GLU A 314       3.968  -5.358  45.233  1.00 80.23           O  
ATOM   2139  OE2 GLU A 314       2.499  -6.924  45.723  1.00 76.65           O1-
ATOM   2140  N   SER A 315       6.786  -7.572  41.254  1.00 73.07           N  
ATOM   2141  CA  SER A 315       7.456  -7.260  40.001  1.00 70.69           C  
ATOM   2142  C   SER A 315       6.705  -6.162  39.255  1.00 75.84           C  
ATOM   2143  O   SER A 315       5.486  -6.001  39.402  1.00 73.80           O  
ATOM   2144  CB  SER A 315       7.568  -8.510  39.105  1.00 71.77           C  
ATOM   2145  OG  SER A 315       6.373  -8.729  38.357  1.00 77.80           O  
ATOM   2146  N   VAL A 316       7.449  -5.413  38.440  1.00 71.09           N  
ATOM   2147  CA  VAL A 316       6.864  -4.515  37.446  1.00 63.48           C  
ATOM   2148  C   VAL A 316       7.363  -4.954  36.084  1.00 61.49           C  
ATOM   2149  O   VAL A 316       8.571  -5.092  35.880  1.00 65.09           O  
ATOM   2150  CB  VAL A 316       7.230  -3.043  37.699  1.00 61.68           C  
ATOM   2151  CG1 VAL A 316       6.745  -2.181  36.553  1.00 59.00           C  
ATOM   2152  CG2 VAL A 316       6.631  -2.565  39.005  1.00 66.44           C  
ATOM   2153  N   THR A 317       6.460  -5.171  35.148  1.00 62.91           N  
ATOM   2154  CA  THR A 317       6.886  -5.660  33.844  1.00 63.90           C  
ATOM   2155  C   THR A 317       6.803  -4.553  32.805  1.00 59.76           C  
ATOM   2156  O   THR A 317       5.729  -3.992  32.569  1.00 63.01           O  
ATOM   2157  CB  THR A 317       6.072  -6.873  33.412  1.00 63.03           C  
ATOM   2158  CG2 THR A 317       6.577  -7.377  32.069  1.00 55.13           C  
ATOM   2159  OG1 THR A 317       6.212  -7.898  34.407  1.00 65.06           O  
ATOM   2160  N   LEU A 318       7.948  -4.223  32.221  1.00 55.59           N  
ATOM   2161  CA  LEU A 318       7.989  -3.349  31.066  1.00 53.38           C  
ATOM   2162  C   LEU A 318       7.585  -4.134  29.839  1.00 53.62           C  
ATOM   2163  O   LEU A 318       8.156  -5.200  29.566  1.00 57.49           O  
ATOM   2164  CB  LEU A 318       9.397  -2.790  30.878  1.00 54.77           C  
ATOM   2165  CG  LEU A 318       9.618  -1.936  29.629  1.00 52.34           C  
ATOM   2166  CD1 LEU A 318       8.515  -0.860  29.473  1.00 47.26           C  
ATOM   2167  CD2 LEU A 318      11.004  -1.323  29.676  1.00 43.84           C  
ATOM   2168  N   LYS A 319       6.634  -3.585  29.083  1.00 48.93           N  
ATOM   2169  CA  LYS A 319       6.129  -4.228  27.880  1.00 49.08           C  
ATOM   2170  C   LYS A 319       5.734  -3.148  26.880  1.00 45.65           C  
ATOM   2171  O   LYS A 319       5.659  -1.965  27.218  1.00 46.16           O  
ATOM   2172  CB  LYS A 319       4.948  -5.144  28.218  1.00 53.23           C  
ATOM   2173  CG  LYS A 319       3.831  -4.445  29.000  1.00 50.35           C  
ATOM   2174  CD  LYS A 319       2.746  -5.423  29.465  1.00 58.38           C  
ATOM   2175  CE  LYS A 319       3.200  -6.271  30.659  1.00 63.55           C  
ATOM   2176  NZ  LYS A 319       2.153  -7.216  31.174  1.00 72.16           N1+
ATOM   2177  N   THR A 320       5.494  -3.552  25.634  1.00 41.80           N  
ATOM   2178  CA  THR A 320       4.930  -2.643  24.643  1.00 46.59           C  
ATOM   2179  C   THR A 320       3.477  -3.004  24.338  1.00 47.80           C  
ATOM   2180  O   THR A 320       3.155  -4.170  24.076  1.00 46.65           O  
ATOM   2181  CB  THR A 320       5.745  -2.620  23.352  1.00 43.70           C  
ATOM   2182  CG2 THR A 320       5.957  -4.020  22.819  1.00 46.11           C  
ATOM   2183  OG1 THR A 320       5.036  -1.835  22.382  1.00 44.19           O  
ATOM   2184  N   LEU A 321       2.606  -1.991  24.366  1.00 46.50           N  
ATOM   2185  CA  LEU A 321       1.172  -2.143  24.118  1.00 47.91           C  
ATOM   2186  C   LEU A 321       0.801  -2.216  22.636  1.00 48.41           C  
ATOM   2187  O   LEU A 321      -0.396  -2.289  22.322  1.00 50.25           O  
ATOM   2188  CB  LEU A 321       0.404  -0.989  24.772  1.00 41.82           C  
ATOM   2189  CG  LEU A 321       0.747  -0.719  26.244  1.00 45.03           C  
ATOM   2190  CD1 LEU A 321       0.041   0.529  26.715  1.00 41.25           C  
ATOM   2191  CD2 LEU A 321       0.428  -1.911  27.152  1.00 43.23           C  
ATOM   2192  N   GLY A 322       1.769  -2.205  21.726  1.00 47.10           N  
ATOM   2193  CA  GLY A 322       1.488  -2.242  20.297  1.00 39.15           C  
ATOM   2194  C   GLY A 322       1.219  -0.869  19.717  1.00 44.12           C  
ATOM   2195  O   GLY A 322       0.772   0.060  20.405  1.00 49.07           O  
ATOM   2196  N   PHE A 323       1.484  -0.728  18.416  1.00 42.52           N  
ATOM   2197  CA  PHE A 323       1.197   0.522  17.711  1.00 43.40           C  
ATOM   2198  C   PHE A 323       0.900   0.173  16.251  1.00 47.35           C  
ATOM   2199  O   PHE A 323       1.749   0.314  15.367  1.00 43.12           O  
ATOM   2200  CB  PHE A 323       2.354   1.511  17.820  1.00 45.91           C  
ATOM   2201  CG  PHE A 323       1.982   2.938  17.518  1.00 45.89           C  
ATOM   2202  CD1 PHE A 323       0.756   3.461  17.924  1.00 43.45           C  
ATOM   2203  CD2 PHE A 323       2.872   3.768  16.845  1.00 42.96           C  
ATOM   2204  CE1 PHE A 323       0.422   4.787  17.643  1.00 40.05           C  
ATOM   2205  CE2 PHE A 323       2.540   5.087  16.568  1.00 45.74           C  
ATOM   2206  CZ  PHE A 323       1.307   5.593  16.961  1.00 38.00           C  
ATOM   2207  N   LYS A 324      -0.333  -0.296  16.002  1.00 50.92           N  
ATOM   2208  CA  LYS A 324      -0.689  -0.752  14.659  1.00 45.81           C  
ATOM   2209  C   LYS A 324      -0.669   0.387  13.658  1.00 40.78           C  
ATOM   2210  O   LYS A 324      -0.477   0.141  12.468  1.00 42.98           O  
ATOM   2211  CB  LYS A 324      -2.059  -1.438  14.664  1.00 47.63           C  
ATOM   2212  CG  LYS A 324      -3.248  -0.499  14.906  1.00 56.86           C  
ATOM   2213  CD  LYS A 324      -4.548  -1.231  15.303  1.00 58.33           C  
ATOM   2214  CE  LYS A 324      -5.213  -1.989  14.147  1.00 63.26           C  
ATOM   2215  NZ  LYS A 324      -6.436  -2.762  14.582  1.00 64.38           N1+
ATOM   2216  N   GLU A 325      -0.805   1.627  14.127  1.00 46.37           N  
ATOM   2217  CA  GLU A 325      -0.932   2.774  13.233  1.00 46.50           C  
ATOM   2218  C   GLU A 325       0.383   3.128  12.552  1.00 49.37           C  
ATOM   2219  O   GLU A 325       0.375   3.873  11.565  1.00 49.61           O  
ATOM   2220  CB  GLU A 325      -1.466   3.985  14.009  1.00 42.12           C  
ATOM   2221  CG  GLU A 325      -2.921   3.851  14.432  1.00 51.03           C  
ATOM   2222  CD  GLU A 325      -3.098   3.258  15.830  1.00 54.65           C  
ATOM   2223  OE1 GLU A 325      -2.134   2.683  16.379  1.00 50.56           O  
ATOM   2224  OE2 GLU A 325      -4.219   3.353  16.375  1.00 62.16           O1-
ATOM   2225  N   ALA A 326       1.509   2.615  13.049  1.00 42.14           N  
ATOM   2226  CA  ALA A 326       2.783   2.960  12.441  1.00 41.97           C  
ATOM   2227  C   ALA A 326       2.989   2.294  11.088  1.00 41.57           C  
ATOM   2228  O   ALA A 326       3.833   2.756  10.309  1.00 40.07           O  
ATOM   2229  CB  ALA A 326       3.939   2.592  13.380  1.00 44.39           C  
ATOM   2230  N   ASN A 327       2.252   1.228  10.778  1.00 42.84           N  
ATOM   2231  CA  ASN A 327       2.545   0.463   9.572  1.00 45.64           C  
ATOM   2232  C   ASN A 327       1.259   0.046   8.862  1.00 45.82           C  
ATOM   2233  O   ASN A 327       0.455  -0.714   9.415  1.00 45.42           O  
ATOM   2234  CB  ASN A 327       3.410  -0.749   9.919  1.00 43.30           C  
ATOM   2235  CG  ASN A 327       4.038  -1.375   8.703  1.00 51.78           C  
ATOM   2236  ND2 ASN A 327       5.031  -2.238   8.935  1.00 50.80           N  
ATOM   2237  OD1 ASN A 327       3.668  -1.063   7.558  1.00 46.05           O  
ATOM   2238  N   ASN A 328       1.081   0.531   7.628  1.00 38.50           N  
ATOM   2239  CA  ASN A 328      -0.041   0.150   6.777  1.00 42.92           C  
ATOM   2240  C   ASN A 328       0.353  -0.821   5.675  1.00 49.32           C  
ATOM   2241  O   ASN A 328      -0.477  -1.130   4.818  1.00 57.47           O  
ATOM   2242  CB  ASN A 328      -0.681   1.389   6.137  1.00 36.06           C  
ATOM   2243  CG  ASN A 328      -1.244   2.346   7.161  1.00 41.06           C  
ATOM   2244  ND2 ASN A 328      -1.058   3.656   6.915  1.00 35.56           N  
ATOM   2245  OD1 ASN A 328      -1.808   1.924   8.187  1.00 33.87           O  
ATOM   2246  N   PHE A 329       1.573  -1.309   5.656  1.00 54.52           N  
ATOM   2247  CA  PHE A 329       1.959  -2.332   4.706  1.00 51.79           C  
ATOM   2248  C   PHE A 329       1.717  -3.594   5.486  1.00 60.82           C  
ATOM   2249  O   PHE A 329       1.394  -3.543   6.665  1.00 65.14           O  
ATOM   2250  CB  PHE A 329       3.431  -2.269   4.422  1.00 51.05           C  
ATOM   2251  CG  PHE A 329       3.810  -1.480   3.229  1.00 47.96           C  
ATOM   2252  CD1 PHE A 329       3.095  -1.572   2.064  1.00 47.09           C  
ATOM   2253  CD2 PHE A 329       4.942  -0.701   3.259  1.00 50.16           C  
ATOM   2254  CE1 PHE A 329       3.482  -0.864   0.953  1.00 48.53           C  
ATOM   2255  CE2 PHE A 329       5.338   0.005   2.157  1.00 46.20           C  
ATOM   2256  CZ  PHE A 329       4.610  -0.079   1.000  1.00 49.55           C  
ATOM   2257  N   VAL A 330       1.879  -4.746   4.872  1.00 62.94           N  
ATOM   2258  CA  VAL A 330       1.761  -5.962   5.651  1.00 65.69           C  
ATOM   2259  C   VAL A 330       3.158  -6.465   5.905  1.00 67.64           C  
ATOM   2260  O   VAL A 330       3.941  -6.613   4.981  1.00 71.36           O  
ATOM   2261  CB  VAL A 330       0.884  -7.030   4.996  1.00 64.73           C  
ATOM   2262  CG1 VAL A 330       0.561  -8.128   5.993  1.00 64.67           C  
ATOM   2263  CG2 VAL A 330      -0.398  -6.417   4.464  1.00 56.55           C  
ATOM   2264  N   THR A 331       3.490  -6.703   7.163  1.00 66.98           N  
ATOM   2265  CA  THR A 331       4.828  -7.123   7.543  1.00 65.29           C  
ATOM   2266  C   THR A 331       5.043  -8.598   7.340  1.00 67.38           C  
ATOM   2267  O   THR A 331       4.122  -9.297   6.962  1.00 72.74           O  
ATOM   2268  CB  THR A 331       5.095  -6.754   9.002  1.00 60.64           C  
ATOM   2269  CG2 THR A 331       4.261  -5.564   9.386  1.00 58.70           C  
ATOM   2270  OG1 THR A 331       4.759  -7.852   9.851  1.00 65.93           O  
ATOM   2271  N   ASN A 332       6.257  -9.071   7.569  1.00 66.51           N  
ATOM   2272  CA  ASN A 332       6.569 -10.457   7.390  1.00 61.11           C  
ATOM   2273  C   ASN A 332       5.649 -11.166   8.316  1.00 62.47           C  
ATOM   2274  O   ASN A 332       5.635 -10.907   9.503  1.00 59.61           O  
ATOM   2275  CB  ASN A 332       8.018 -10.662   7.803  1.00 56.88           C  
ATOM   2276  CG  ASN A 332       8.587 -12.014   7.418  1.00 62.23           C  
ATOM   2277  ND2 ASN A 332       9.829 -12.001   6.966  1.00 58.44           N  
ATOM   2278  OD1 ASN A 332       7.956 -13.052   7.570  1.00 61.45           O  
ATOM   2279  N   PRO A 333       4.917 -12.132   7.784  1.00 62.41           N  
ATOM   2280  CA  PRO A 333       3.918 -12.793   8.601  1.00 59.15           C  
ATOM   2281  C   PRO A 333       4.504 -13.610   9.721  1.00 60.29           C  
ATOM   2282  O   PRO A 333       3.841 -13.834  10.718  1.00 59.19           O  
ATOM   2283  CB  PRO A 333       3.175 -13.631   7.588  1.00 57.76           C  
ATOM   2284  CG  PRO A 333       3.409 -12.974   6.276  1.00 57.88           C  
ATOM   2285  CD  PRO A 333       4.819 -12.522   6.372  1.00 60.81           C  
ATOM   2286  N   ALA A 334       5.736 -14.052   9.562  1.00 59.89           N  
ATOM   2287  CA  ALA A 334       6.385 -14.889  10.554  1.00 56.25           C  
ATOM   2288  C   ALA A 334       6.702 -14.179  11.819  1.00 57.57           C  
ATOM   2289  O   ALA A 334       7.009 -14.801  12.817  1.00 56.35           O  
ATOM   2290  CB  ALA A 334       7.636 -15.471   9.986  1.00 46.35           C  
ATOM   2291  N   TYR A 335       6.698 -12.865  11.770  1.00 56.28           N  
ATOM   2292  CA  TYR A 335       7.056 -12.119  12.918  1.00 48.15           C  
ATOM   2293  C   TYR A 335       5.934 -11.139  13.360  1.00 50.43           C  
ATOM   2294  O   TYR A 335       5.219 -10.664  12.498  1.00 52.36           O  
ATOM   2295  CB  TYR A 335       8.402 -11.442  12.687  1.00 48.60           C  
ATOM   2296  CG  TYR A 335       9.516 -12.415  12.422  1.00 48.78           C  
ATOM   2297  CD1 TYR A 335      10.132 -13.081  13.459  1.00 48.62           C  
ATOM   2298  CD2 TYR A 335       9.933 -12.684  11.135  1.00 47.96           C  
ATOM   2299  CE1 TYR A 335      11.136 -13.987  13.225  1.00 47.19           C  
ATOM   2300  CE2 TYR A 335      10.936 -13.590  10.889  1.00 53.14           C  
ATOM   2301  CZ  TYR A 335      11.538 -14.233  11.940  1.00 50.03           C  
ATOM   2302  OH  TYR A 335      12.544 -15.130  11.696  1.00 44.99           O  
ATOM   2303  N   PRO A 336       5.753 -10.847  14.689  1.00 49.88           N  
ATOM   2304  CA  PRO A 336       4.652  -9.944  15.065  1.00 50.28           C  
ATOM   2305  C   PRO A 336       4.730  -8.580  14.375  1.00 48.03           C  
ATOM   2306  O   PRO A 336       5.799  -8.110  13.977  1.00 46.28           O  
ATOM   2307  CB  PRO A 336       4.817  -9.814  16.586  1.00 50.84           C  
ATOM   2308  CG  PRO A 336       5.611 -11.027  17.006  1.00 41.07           C  
ATOM   2309  CD  PRO A 336       6.508 -11.337  15.857  1.00 42.78           C  
ATOM   2310  N   ASP A 337       3.580  -7.937  14.227  1.00 47.93           N  
ATOM   2311  CA  ASP A 337       3.525  -6.687  13.487  1.00 50.43           C  
ATOM   2312  C   ASP A 337       3.469  -5.513  14.464  1.00 45.72           C  
ATOM   2313  O   ASP A 337       3.441  -5.692  15.682  1.00 47.40           O  
ATOM   2314  CB  ASP A 337       2.340  -6.690  12.509  1.00 48.41           C  
ATOM   2315  CG  ASP A 337       0.987  -6.821  13.211  1.00 54.40           C  
ATOM   2316  OD1 ASP A 337       0.933  -6.749  14.466  1.00 55.76           O  
ATOM   2317  OD2 ASP A 337      -0.035  -6.991  12.499  1.00 58.78           O1-
ATOM   2318  N   SER A 338       3.420  -4.294  13.920  1.00 41.65           N  
ATOM   2319  CA  SER A 338       3.534  -3.105  14.760  1.00 45.02           C  
ATOM   2320  C   SER A 338       2.482  -3.052  15.856  1.00 47.23           C  
ATOM   2321  O   SER A 338       2.649  -2.305  16.825  1.00 47.95           O  
ATOM   2322  CB  SER A 338       3.432  -1.838  13.918  1.00 46.34           C  
ATOM   2323  OG  SER A 338       4.223  -1.935  12.746  1.00 57.80           O  
ATOM   2324  N   GLY A 339       1.405  -3.817  15.732  1.00 49.77           N  
ATOM   2325  CA  GLY A 339       0.382  -3.810  16.753  1.00 48.24           C  
ATOM   2326  C   GLY A 339       0.599  -4.803  17.859  1.00 49.96           C  
ATOM   2327  O   GLY A 339      -0.226  -4.878  18.779  1.00 48.26           O  
ATOM   2328  N   ALA A 340       1.705  -5.548  17.799  1.00 48.22           N  
ATOM   2329  CA  ALA A 340       1.911  -6.675  18.695  1.00 46.70           C  
ATOM   2330  C   ALA A 340       2.055  -6.208  20.131  1.00 50.14           C  
ATOM   2331  O   ALA A 340       2.642  -5.158  20.401  1.00 51.73           O  
ATOM   2332  CB  ALA A 340       3.158  -7.447  18.300  1.00 47.47           C  
ATOM   2333  N   LYS A 341       1.508  -6.989  21.057  1.00 48.98           N  
ATOM   2334  CA  LYS A 341       1.810  -6.783  22.463  1.00 49.77           C  
ATOM   2335  C   LYS A 341       2.973  -7.687  22.818  1.00 53.10           C  
ATOM   2336  O   LYS A 341       2.936  -8.891  22.544  1.00 54.82           O  
ATOM   2337  CB  LYS A 341       0.656  -7.137  23.384  1.00 56.40           C  
ATOM   2338  CG  LYS A 341      -0.666  -6.408  23.268  1.00 54.50           C  
ATOM   2339  CD  LYS A 341      -1.285  -6.863  24.584  1.00 59.46           C  
ATOM   2340  CE  LYS A 341      -1.414  -8.411  24.528  1.00 65.43           C  
ATOM   2341  NZ  LYS A 341      -1.874  -9.043  25.814  1.00 72.01           N1+
ATOM   2342  N   MET A 342       3.993  -7.120  23.438  1.00 45.60           N  
ATOM   2343  CA  MET A 342       5.213  -7.870  23.657  1.00 44.97           C  
ATOM   2344  C   MET A 342       5.758  -7.521  25.031  1.00 51.39           C  
ATOM   2345  O   MET A 342       5.873  -6.338  25.363  1.00 47.90           O  
ATOM   2346  CB  MET A 342       6.245  -7.522  22.592  1.00 42.91           C  
ATOM   2347  CG  MET A 342       5.962  -8.018  21.222  1.00 43.55           C  
ATOM   2348  SD  MET A 342       7.341  -7.516  20.177  1.00 50.23           S  
ATOM   2349  CE  MET A 342       7.651  -9.047  19.313  1.00 46.86           C  
ATOM   2350  N   ASP A 343       6.092  -8.535  25.824  1.00 53.27           N  
ATOM   2351  CA  ASP A 343       6.802  -8.274  27.064  1.00 50.91           C  
ATOM   2352  C   ASP A 343       8.265  -7.989  26.749  1.00 55.14           C  
ATOM   2353  O   ASP A 343       8.829  -8.522  25.785  1.00 52.48           O  
ATOM   2354  CB  ASP A 343       6.663  -9.450  28.031  1.00 52.48           C  
ATOM   2355  CG  ASP A 343       5.327  -9.446  28.789  1.00 64.13           C  
ATOM   2356  OD1 ASP A 343       4.373  -8.718  28.399  1.00 66.43           O  
ATOM   2357  OD2 ASP A 343       5.226 -10.187  29.790  1.00 69.89           O1-
ATOM   2358  N   ILE A 344       8.874  -7.113  27.552  1.00 53.03           N  
ATOM   2359  CA  ILE A 344      10.218  -6.626  27.258  1.00 51.25           C  
ATOM   2360  C   ILE A 344      11.173  -6.993  28.384  1.00 51.61           C  
ATOM   2361  O   ILE A 344      12.191  -7.656  28.153  1.00 54.73           O  
ATOM   2362  CB  ILE A 344      10.212  -5.109  27.008  1.00 49.94           C  
ATOM   2363  CG1 ILE A 344       9.531  -4.803  25.680  1.00 47.88           C  
ATOM   2364  CG2 ILE A 344      11.619  -4.565  26.977  1.00 45.51           C  
ATOM   2365  CD1 ILE A 344       9.096  -3.375  25.553  1.00 44.05           C  
ATOM   2366  N   MET A 345      10.863  -6.580  29.607  1.00 51.91           N  
ATOM   2367  CA  MET A 345      11.714  -6.995  30.717  1.00 50.97           C  
ATOM   2368  C   MET A 345      10.927  -6.890  32.016  1.00 55.75           C  
ATOM   2369  O   MET A 345       9.839  -6.313  32.061  1.00 59.07           O  
ATOM   2370  CB  MET A 345      13.000  -6.170  30.782  1.00 48.21           C  
ATOM   2371  CG  MET A 345      12.786  -4.727  31.197  1.00 53.07           C  
ATOM   2372  SD  MET A 345      14.348  -3.831  31.432  1.00 53.97           S  
ATOM   2373  CE  MET A 345      14.989  -4.727  32.841  1.00 46.63           C  
ATOM   2374  N   ARG A 346      11.517  -7.421  33.073  1.00 55.31           N  
ATOM   2375  CA  ARG A 346      10.877  -7.393  34.359  1.00 58.79           C  
ATOM   2376  C   ARG A 346      11.786  -6.843  35.382  1.00 53.41           C  
ATOM   2377  O   ARG A 346      12.952  -7.126  35.380  1.00 58.24           O  
ATOM   2378  CB  ARG A 346      10.512  -8.802  34.759  1.00 61.36           C  
ATOM   2379  CG  ARG A 346       9.752  -8.938  36.058  1.00 65.41           C  
ATOM   2380  CD  ARG A 346       9.000 -10.247  36.083  1.00 69.64           C  
ATOM   2381  NE  ARG A 346       7.723 -10.128  35.401  1.00 66.15           N  
ATOM   2382  CZ  ARG A 346       6.960 -11.157  35.066  1.00 64.58           C  
ATOM   2383  NH1 ARG A 346       7.358 -12.386  35.335  1.00 63.53           N1+
ATOM   2384  NH2 ARG A 346       5.812 -10.955  34.445  1.00 61.34           N  
ATOM   2385  N   PHE A 347      11.255  -6.032  36.261  1.00 54.88           N  
ATOM   2386  CA  PHE A 347      12.036  -5.525  37.344  1.00 61.58           C  
ATOM   2387  C   PHE A 347      11.533  -6.262  38.569  1.00 65.51           C  
ATOM   2388  O   PHE A 347      10.366  -6.180  38.884  1.00 67.40           O  
ATOM   2389  CB  PHE A 347      11.825  -4.032  37.490  1.00 56.64           C  
ATOM   2390  CG  PHE A 347      12.284  -3.229  36.316  1.00 53.99           C  
ATOM   2391  CD1 PHE A 347      11.448  -3.003  35.241  1.00 51.94           C  
ATOM   2392  CD2 PHE A 347      13.541  -2.674  36.304  1.00 56.10           C  
ATOM   2393  CE1 PHE A 347      11.871  -2.261  34.168  1.00 47.85           C  
ATOM   2394  CE2 PHE A 347      13.968  -1.922  35.238  1.00 55.30           C  
ATOM   2395  CZ  PHE A 347      13.131  -1.715  34.170  1.00 51.86           C  
ATOM   2396  N   LYS A 348      12.404  -6.980  39.260  1.00 60.28           N  
ATOM   2397  CA  LYS A 348      12.035  -7.743  40.426  1.00 60.41           C  
ATOM   2398  C   LYS A 348      12.362  -6.948  41.665  1.00 68.03           C  
ATOM   2399  O   LYS A 348      13.483  -6.499  41.807  1.00 65.90           O  
ATOM   2400  CB  LYS A 348      12.846  -9.009  40.430  1.00 62.26           C  
ATOM   2401  CG  LYS A 348      12.986  -9.701  39.094  1.00 65.69           C  
ATOM   2402  CD  LYS A 348      11.905 -10.743  38.904  1.00 68.17           C  
ATOM   2403  CE  LYS A 348      12.304 -11.782  37.869  1.00 71.07           C  
ATOM   2404  NZ  LYS A 348      13.443 -12.631  38.313  1.00 71.15           N1+
ATOM   2405  N   VAL A 349      11.419  -6.804  42.594  1.00 69.68           N  
ATOM   2406  CA  VAL A 349      11.618  -5.946  43.753  1.00 62.75           C  
ATOM   2407  C   VAL A 349      12.160  -6.855  44.851  1.00 65.42           C  
ATOM   2408  O   VAL A 349      11.433  -7.703  45.372  1.00 70.40           O  
ATOM   2409  CB  VAL A 349      10.310  -5.279  44.184  1.00 67.90           C  
ATOM   2410  CG1 VAL A 349      10.578  -4.208  45.249  1.00 72.00           C  
ATOM   2411  CG2 VAL A 349       9.477  -4.812  42.983  1.00 68.79           C  
ATOM   2412  N   THR A 350      13.444  -6.721  45.193  1.00 66.86           N  
ATOM   2413  CA  THR A 350      14.086  -7.716  46.053  1.00 64.95           C  
ATOM   2414  C   THR A 350      14.584  -7.185  47.387  1.00 66.21           C  
ATOM   2415  O   THR A 350      15.089  -7.974  48.190  1.00 67.55           O  
ATOM   2416  CB  THR A 350      15.275  -8.376  45.334  1.00 64.26           C  
ATOM   2417  CG2 THR A 350      14.841  -8.939  43.986  1.00 66.16           C  
ATOM   2418  OG1 THR A 350      16.324  -7.417  45.142  1.00 62.03           O  
ATOM   2419  N   GLU A 351      14.467  -5.886  47.650  1.00 69.23           N  
ATOM   2420  CA  GLU A 351      15.049  -5.294  48.848  1.00 64.93           C  
ATOM   2421  C   GLU A 351      14.316  -3.988  49.141  1.00 66.32           C  
ATOM   2422  O   GLU A 351      13.861  -3.301  48.223  1.00 67.43           O  
ATOM   2423  CB  GLU A 351      16.557  -5.076  48.647  1.00 61.36           C  
ATOM   2424  CG  GLU A 351      17.330  -4.474  49.814  1.00 65.22           C  
ATOM   2425  CD  GLU A 351      18.861  -4.557  49.627  1.00 71.18           C  
ATOM   2426  OE1 GLU A 351      19.335  -5.303  48.738  1.00 66.38           O  
ATOM   2427  OE2 GLU A 351      19.598  -3.863  50.367  1.00 76.43           O1-
ATOM   2428  N   LEU A 352      14.172  -3.663  50.422  1.00 72.77           N  
ATOM   2429  CA  LEU A 352      13.517  -2.421  50.818  1.00 71.19           C  
ATOM   2430  C   LEU A 352      14.547  -1.310  50.970  1.00 68.40           C  
ATOM   2431  O   LEU A 352      15.683  -1.545  51.392  1.00 71.64           O  
ATOM   2432  CB  LEU A 352      12.750  -2.583  52.130  1.00 70.89           C  
ATOM   2433  CG  LEU A 352      11.535  -3.517  52.155  1.00 74.17           C  
ATOM   2434  CD1 LEU A 352      10.996  -3.593  53.572  1.00 65.94           C  
ATOM   2435  CD2 LEU A 352      10.436  -3.108  51.160  1.00 73.00           C  
ATOM   2436  N   SER A 353      14.143  -0.090  50.627  1.00 61.43           N  
ATOM   2437  CA  SER A 353      15.080   1.020  50.587  1.00 69.51           C  
ATOM   2438  C   SER A 353      14.518   2.231  51.305  1.00 73.57           C  
ATOM   2439  O   SER A 353      13.315   2.491  51.266  1.00 77.41           O  
ATOM   2440  CB  SER A 353      15.434   1.411  49.155  1.00 67.49           C  
ATOM   2441  OG  SER A 353      16.421   2.430  49.153  1.00 69.90           O  
ATOM   2442  N   THR A 354      15.407   2.977  51.943  1.00 76.74           N  
ATOM   2443  CA  THR A 354      15.052   4.230  52.585  1.00 76.91           C  
ATOM   2444  C   THR A 354      15.315   5.442  51.699  1.00 77.90           C  
ATOM   2445  O   THR A 354      15.156   6.576  52.168  1.00 76.80           O  
ATOM   2446  CB  THR A 354      15.812   4.362  53.903  1.00 77.75           C  
ATOM   2447  CG2 THR A 354      15.295   3.334  54.900  1.00 76.16           C  
ATOM   2448  OG1 THR A 354      17.216   4.154  53.671  1.00 76.38           O  
ATOM   2449  N   GLN A 355      15.700   5.230  50.433  1.00 74.55           N  
ATOM   2450  CA  GLN A 355      16.025   6.343  49.538  1.00 75.60           C  
ATOM   2451  C   GLN A 355      14.808   7.232  49.318  1.00 78.52           C  
ATOM   2452  O   GLN A 355      13.793   6.795  48.762  1.00 73.39           O  
ATOM   2453  CB  GLN A 355      16.541   5.832  48.192  1.00 72.03           C  
ATOM   2454  CG  GLN A 355      17.857   5.063  48.223  1.00 71.78           C  
ATOM   2455  CD  GLN A 355      19.088   5.959  48.045  1.00 77.97           C  
ATOM   2456  NE2 GLN A 355      20.245   5.486  48.523  1.00 70.77           N  
ATOM   2457  OE1 GLN A 355      19.006   7.042  47.454  1.00 77.87           O  
ATOM   2458  N   ASN A 356      14.915   8.481  49.753  1.00 80.73           N  
ATOM   2459  CA  ASN A 356      13.935   9.507  49.413  1.00 81.86           C  
ATOM   2460  C   ASN A 356      14.660  10.545  48.567  1.00 80.28           C  
ATOM   2461  O   ASN A 356      15.302  11.463  49.093  1.00 80.14           O  
ATOM   2462  CB  ASN A 356      13.295  10.130  50.652  1.00 85.55           C  
ATOM   2463  CG  ASN A 356      11.811  10.439  50.451  1.00 88.25           C  
ATOM   2464  ND2 ASN A 356      11.191  11.053  51.461  1.00 86.71           N  
ATOM   2465  OD1 ASN A 356      11.231  10.124  49.402  1.00 82.93           O  
ATOM   2466  N   SER A 357      14.596  10.353  47.258  1.00 74.90           N  
ATOM   2467  CA  SER A 357      14.860  11.414  46.309  1.00 68.93           C  
ATOM   2468  C   SER A 357      13.515  11.874  45.765  1.00 68.23           C  
ATOM   2469  O   SER A 357      12.534  11.117  45.741  1.00 60.15           O  
ATOM   2470  CB  SER A 357      15.800  10.956  45.182  1.00 75.32           C  
ATOM   2471  OG  SER A 357      15.432   9.681  44.668  1.00 68.56           O  
ATOM   2472  N   GLN A 358      13.488  13.124  45.333  1.00 63.82           N  
ATOM   2473  CA  GLN A 358      12.258  13.880  45.168  1.00 66.61           C  
ATOM   2474  C   GLN A 358      12.463  14.676  43.887  1.00 64.02           C  
ATOM   2475  O   GLN A 358      13.335  15.557  43.841  1.00 63.76           O  
ATOM   2476  CB  GLN A 358      12.032  14.737  46.431  1.00 67.98           C  
ATOM   2477  CG  GLN A 358      10.850  15.746  46.604  1.00 78.50           C  
ATOM   2478  CD  GLN A 358       9.501  15.351  45.971  1.00 83.69           C  
ATOM   2479  NE2 GLN A 358       9.157  14.060  46.015  1.00 80.34           N  
ATOM   2480  OE1 GLN A 358       8.782  16.216  45.438  1.00 75.57           O  
ATOM   2481  N   ILE A 359      11.723  14.333  42.832  1.00 53.94           N  
ATOM   2482  CA  ILE A 359      12.027  14.835  41.494  1.00 46.06           C  
ATOM   2483  C   ILE A 359      11.633  16.301  41.381  1.00 47.77           C  
ATOM   2484  O   ILE A 359      10.449  16.635  41.530  1.00 54.10           O  
ATOM   2485  CB  ILE A 359      11.325  14.017  40.404  1.00 46.59           C  
ATOM   2486  CG1 ILE A 359      11.545  12.516  40.587  1.00 51.32           C  
ATOM   2487  CG2 ILE A 359      11.892  14.414  39.061  1.00 45.78           C  
ATOM   2488  CD1 ILE A 359      12.992  12.078  40.384  1.00 48.52           C  
ATOM   2489  N   PRO A 360      12.571  17.199  41.094  1.00 45.10           N  
ATOM   2490  CA  PRO A 360      12.234  18.624  41.024  1.00 48.72           C  
ATOM   2491  C   PRO A 360      11.215  18.916  39.937  1.00 49.19           C  
ATOM   2492  O   PRO A 360      11.049  18.154  38.983  1.00 55.78           O  
ATOM   2493  CB  PRO A 360      13.580  19.295  40.717  1.00 50.00           C  
ATOM   2494  CG  PRO A 360      14.610  18.319  41.219  1.00 51.35           C  
ATOM   2495  CD  PRO A 360      14.017  16.962  40.960  1.00 50.15           C  
ATOM   2496  N   LYS A 361      10.517  20.043  40.093  1.00 56.93           N  
ATOM   2497  CA  LYS A 361       9.454  20.390  39.152  1.00 55.20           C  
ATOM   2498  C   LYS A 361       9.948  21.293  38.030  1.00 52.34           C  
ATOM   2499  O   LYS A 361       9.466  21.174  36.901  1.00 50.75           O  
ATOM   2500  CB  LYS A 361       8.277  21.021  39.906  1.00 50.68           C  
ATOM   2501  CG  LYS A 361       7.769  20.082  40.994  1.00 54.68           C  
ATOM   2502  CD  LYS A 361       6.879  20.744  42.015  1.00 58.66           C  
ATOM   2503  CE  LYS A 361       6.742  19.858  43.246  1.00 58.32           C  
ATOM   2504  NZ  LYS A 361       6.054  18.579  42.935  1.00 55.82           N1+
ATOM   2505  N   LYS A 362      10.926  22.159  38.283  1.00 51.47           N  
ATOM   2506  CA  LYS A 362      11.662  22.785  37.193  1.00 52.98           C  
ATOM   2507  C   LYS A 362      12.880  21.916  36.886  1.00 53.40           C  
ATOM   2508  O   LYS A 362      13.721  21.686  37.767  1.00 53.38           O  
ATOM   2509  CB  LYS A 362      12.064  24.216  37.550  1.00 51.97           C  
ATOM   2510  CG  LYS A 362      12.460  25.115  36.342  1.00 57.40           C  
ATOM   2511  CD  LYS A 362      11.401  25.172  35.187  1.00 57.02           C  
ATOM   2512  CE  LYS A 362      11.992  25.901  33.957  1.00 51.91           C  
ATOM   2513  NZ  LYS A 362      11.050  26.623  33.054  1.00 52.37           N1+
ATOM   2514  N   LEU A 363      12.957  21.403  35.650  1.00 47.25           N  
ATOM   2515  CA  LEU A 363      14.123  20.623  35.240  1.00 47.03           C  
ATOM   2516  C   LEU A 363      15.155  21.478  34.513  1.00 42.41           C  
ATOM   2517  O   LEU A 363      16.351  21.398  34.800  1.00 46.54           O  
ATOM   2518  CB  LEU A 363      13.688  19.449  34.359  1.00 44.82           C  
ATOM   2519  CG  LEU A 363      12.738  18.458  35.032  1.00 43.15           C  
ATOM   2520  CD1 LEU A 363      12.288  17.395  34.061  1.00 38.07           C  
ATOM   2521  CD2 LEU A 363      13.417  17.818  36.231  1.00 42.45           C  
ATOM   2522  N   SER A 364      14.709  22.321  33.600  1.00 42.99           N  
ATOM   2523  CA  SER A 364      15.583  23.185  32.823  1.00 42.51           C  
ATOM   2524  C   SER A 364      14.683  24.206  32.156  1.00 46.66           C  
ATOM   2525  O   SER A 364      13.454  24.095  32.201  1.00 44.75           O  
ATOM   2526  CB  SER A 364      16.378  22.406  31.776  1.00 45.95           C  
ATOM   2527  OG  SER A 364      15.511  21.913  30.765  1.00 41.96           O  
ATOM   2528  N   THR A 365      15.300  25.195  31.525  1.00 45.06           N  
ATOM   2529  CA  THR A 365      14.577  26.107  30.657  1.00 44.00           C  
ATOM   2530  C   THR A 365      14.929  25.781  29.213  1.00 43.95           C  
ATOM   2531  O   THR A 365      16.086  25.460  28.907  1.00 43.97           O  
ATOM   2532  CB  THR A 365      14.892  27.574  30.963  1.00 45.56           C  
ATOM   2533  CG2 THR A 365      13.873  28.493  30.271  1.00 46.88           C  
ATOM   2534  OG1 THR A 365      14.830  27.792  32.376  1.00 52.86           O  
ATOM   2535  N   ILE A 366      13.911  25.822  28.350  1.00 38.47           N  
ATOM   2536  CA  ILE A 366      14.038  25.611  26.916  1.00 30.59           C  
ATOM   2537  C   ILE A 366      13.421  26.839  26.265  1.00 35.97           C  
ATOM   2538  O   ILE A 366      12.219  27.092  26.423  1.00 38.53           O  
ATOM   2539  CB  ILE A 366      13.343  24.319  26.459  1.00 31.71           C  
ATOM   2540  CG1 ILE A 366      13.976  23.104  27.124  1.00 31.93           C  
ATOM   2541  CG2 ILE A 366      13.389  24.146  24.929  1.00 29.77           C  
ATOM   2542  CD1 ILE A 366      13.380  21.808  26.691  1.00 33.84           C  
ATOM   2543  N   ALA A 367      14.238  27.637  25.585  1.00 34.54           N  
ATOM   2544  CA  ALA A 367      13.697  28.787  24.873  1.00 30.07           C  
ATOM   2545  C   ALA A 367      12.906  28.283  23.671  1.00 36.48           C  
ATOM   2546  O   ALA A 367      13.447  27.577  22.809  1.00 36.36           O  
ATOM   2547  CB  ALA A 367      14.814  29.730  24.435  1.00 30.62           C  
ATOM   2548  N   LYS A 368      11.623  28.625  23.624  1.00 40.71           N  
ATOM   2549  CA  LYS A 368      10.694  28.061  22.648  1.00 39.20           C  
ATOM   2550  C   LYS A 368      10.781  28.878  21.364  1.00 39.30           C  
ATOM   2551  O   LYS A 368      10.245  29.982  21.287  1.00 41.96           O  
ATOM   2552  CB  LYS A 368       9.287  28.061  23.225  1.00 40.04           C  
ATOM   2553  CG  LYS A 368       8.270  27.338  22.403  1.00 46.46           C  
ATOM   2554  CD  LYS A 368       8.516  25.846  22.427  1.00 54.55           C  
ATOM   2555  CE  LYS A 368       7.306  25.084  21.902  1.00 60.11           C  
ATOM   2556  NZ  LYS A 368       7.570  23.609  21.828  1.00 63.25           N1+
ATOM   2557  N   MET A 369      11.463  28.338  20.352  1.00 40.25           N  
ATOM   2558  CA  MET A 369      11.642  29.065  19.100  1.00 43.93           C  
ATOM   2559  C   MET A 369      10.295  29.336  18.452  1.00 40.09           C  
ATOM   2560  O   MET A 369       9.371  28.526  18.540  1.00 36.71           O  
ATOM   2561  CB  MET A 369      12.525  28.279  18.134  1.00 38.60           C  
ATOM   2562  CG  MET A 369      13.971  28.381  18.430  1.00 34.50           C  
ATOM   2563  SD  MET A 369      15.000  27.171  17.560  1.00 52.49           S  
ATOM   2564  CE  MET A 369      14.820  27.700  15.890  1.00 41.53           C  
ATOM   2565  N   LYS A 370      10.201  30.498  17.799  1.00 45.68           N  
ATOM   2566  CA  LYS A 370       8.969  31.014  17.204  1.00 48.83           C  
ATOM   2567  C   LYS A 370       9.039  30.919  15.684  1.00 46.39           C  
ATOM   2568  O   LYS A 370      10.097  31.141  15.081  1.00 46.69           O  
ATOM   2569  CB  LYS A 370       8.722  32.486  17.601  1.00 50.46           C  
ATOM   2570  CG  LYS A 370       8.108  32.746  18.992  1.00 51.89           C  
ATOM   2571  CD  LYS A 370       7.857  34.262  19.273  1.00 60.90           C  
ATOM   2572  CE  LYS A 370       9.077  34.955  19.952  1.00 64.91           C  
ATOM   2573  NZ  LYS A 370       9.076  36.469  19.944  1.00 57.72           N1+
ATOM   2574  N   ALA A 371       7.892  30.632  15.065  1.00 45.95           N  
ATOM   2575  CA  ALA A 371       7.830  30.514  13.610  1.00 42.14           C  
ATOM   2576  C   ALA A 371       8.329  31.769  12.904  1.00 44.09           C  
ATOM   2577  O   ALA A 371       8.906  31.681  11.813  1.00 45.05           O  
ATOM   2578  CB  ALA A 371       6.399  30.201  13.180  1.00 39.63           C  
ATOM   2579  N   SER A 372       8.104  32.943  13.494  1.00 47.62           N  
ATOM   2580  CA  SER A 372       8.613  34.180  12.916  1.00 48.97           C  
ATOM   2581  C   SER A 372      10.138  34.270  12.974  1.00 48.44           C  
ATOM   2582  O   SER A 372      10.724  35.092  12.259  1.00 48.77           O  
ATOM   2583  CB  SER A 372       7.979  35.381  13.632  1.00 47.79           C  
ATOM   2584  OG  SER A 372       8.225  35.331  15.029  1.00 52.46           O  
ATOM   2585  N   ASP A 373      10.796  33.455  13.808  1.00 46.44           N  
ATOM   2586  CA  ASP A 373      12.250  33.531  13.902  1.00 45.85           C  
ATOM   2587  C   ASP A 373      12.922  32.925  12.686  1.00 45.02           C  
ATOM   2588  O   ASP A 373      14.087  33.234  12.426  1.00 48.72           O  
ATOM   2589  CB  ASP A 373      12.750  32.841  15.175  1.00 43.42           C  
ATOM   2590  CG  ASP A 373      12.275  33.545  16.468  1.00 55.00           C  
ATOM   2591  OD1 ASP A 373      12.236  34.809  16.530  1.00 54.26           O  
ATOM   2592  OD2 ASP A 373      11.928  32.815  17.429  1.00 53.68           O1-
ATOM   2593  N   ALA A 374      12.209  32.091  11.933  1.00 39.95           N  
ATOM   2594  CA  ALA A 374      12.747  31.467  10.737  1.00 36.58           C  
ATOM   2595  C   ALA A 374      12.708  32.417   9.544  1.00 43.05           C  
ATOM   2596  O   ALA A 374      11.818  33.259   9.417  1.00 49.67           O  
ATOM   2597  CB  ALA A 374      11.962  30.199  10.404  1.00 36.14           C  
ATOM   2598  N   SER A 375      13.676  32.253   8.649  1.00 43.41           N  
ATOM   2599  CA  SER A 375      13.795  33.060   7.442  1.00 42.75           C  
ATOM   2600  C   SER A 375      13.575  32.262   6.158  1.00 50.20           C  
ATOM   2601  O   SER A 375      13.772  32.801   5.058  1.00 46.82           O  
ATOM   2602  CB  SER A 375      15.175  33.717   7.401  1.00 43.44           C  
ATOM   2603  OG  SER A 375      16.194  32.735   7.254  1.00 48.45           O  
ATOM   2604  N   LYS A 376      13.174  30.998   6.267  1.00 47.74           N  
ATOM   2605  CA  LYS A 376      13.017  30.122   5.118  1.00 37.98           C  
ATOM   2606  C   LYS A 376      12.225  28.914   5.585  1.00 38.12           C  
ATOM   2607  O   LYS A 376      12.405  28.439   6.709  1.00 42.39           O  
ATOM   2608  CB  LYS A 376      14.383  29.700   4.557  1.00 45.26           C  
ATOM   2609  CG  LYS A 376      14.394  28.862   3.299  1.00 43.78           C  
ATOM   2610  CD  LYS A 376      14.628  29.728   2.081  1.00 56.14           C  
ATOM   2611  CE  LYS A 376      14.619  28.913   0.785  1.00 54.50           C  
ATOM   2612  NZ  LYS A 376      15.851  28.119   0.637  1.00 48.19           N1+
ATOM   2613  N   SER A 377      11.315  28.462   4.744  1.00 48.38           N  
ATOM   2614  CA  SER A 377      10.654  27.183   4.928  1.00 46.10           C  
ATOM   2615  C   SER A 377      10.995  26.305   3.741  1.00 43.23           C  
ATOM   2616  O   SER A 377      11.200  26.796   2.625  1.00 46.00           O  
ATOM   2617  CB  SER A 377       9.131  27.322   5.048  1.00 43.32           C  
ATOM   2618  OG  SER A 377       8.778  27.994   6.241  1.00 52.38           O  
ATOM   2619  N   ARG A 378      11.088  25.005   3.999  1.00 39.70           N  
ATOM   2620  CA  ARG A 378      11.257  24.059   2.909  1.00 38.67           C  
ATOM   2621  C   ARG A 378      10.565  22.754   3.275  1.00 35.86           C  
ATOM   2622  O   ARG A 378      10.271  22.483   4.440  1.00 35.17           O  
ATOM   2623  CB  ARG A 378      12.745  23.866   2.543  1.00 36.05           C  
ATOM   2624  CG  ARG A 378      13.663  23.284   3.593  1.00 36.57           C  
ATOM   2625  CD  ARG A 378      15.113  23.184   3.026  1.00 42.37           C  
ATOM   2626  NE  ARG A 378      15.870  24.428   3.227  1.00 41.82           N  
ATOM   2627  CZ  ARG A 378      16.763  24.934   2.379  1.00 38.12           C  
ATOM   2628  NH1 ARG A 378      17.057  24.310   1.244  1.00 36.75           N1+
ATOM   2629  NH2 ARG A 378      17.370  26.072   2.678  1.00 35.64           N  
ATOM   2630  N   THR A 379      10.279  21.967   2.249  1.00 38.04           N  
ATOM   2631  CA  THR A 379       9.444  20.786   2.361  1.00 37.89           C  
ATOM   2632  C   THR A 379      10.255  19.550   1.999  1.00 38.60           C  
ATOM   2633  O   THR A 379      10.928  19.520   0.964  1.00 42.12           O  
ATOM   2634  CB  THR A 379       8.212  20.927   1.448  1.00 36.84           C  
ATOM   2635  CG2 THR A 379       7.387  19.656   1.452  1.00 32.10           C  
ATOM   2636  OG1 THR A 379       7.401  22.021   1.909  1.00 37.35           O  
ATOM   2637  N   ILE A 380      10.213  18.544   2.863  1.00 36.15           N  
ATOM   2638  CA  ILE A 380      10.792  17.235   2.588  1.00 38.62           C  
ATOM   2639  C   ILE A 380       9.624  16.260   2.480  1.00 37.66           C  
ATOM   2640  O   ILE A 380       8.875  16.073   3.449  1.00 39.75           O  
ATOM   2641  CB  ILE A 380      11.790  16.800   3.688  1.00 38.84           C  
ATOM   2642  CG1 ILE A 380      12.784  17.916   4.065  1.00 31.18           C  
ATOM   2643  CG2 ILE A 380      12.598  15.582   3.257  1.00 32.32           C  
ATOM   2644  CD1 ILE A 380      13.642  18.393   2.936  1.00 32.30           C  
ATOM   2645  N   THR A 381       9.443  15.660   1.304  1.00 35.51           N  
ATOM   2646  CA  THR A 381       8.466  14.586   1.136  1.00 39.57           C  
ATOM   2647  C   THR A 381       9.143  13.239   1.390  1.00 40.18           C  
ATOM   2648  O   THR A 381      10.285  13.016   0.976  1.00 39.00           O  
ATOM   2649  CB  THR A 381       7.827  14.611  -0.268  1.00 40.36           C  
ATOM   2650  CG2 THR A 381       7.007  15.894  -0.488  1.00 32.85           C  
ATOM   2651  OG1 THR A 381       8.827  14.492  -1.301  1.00 39.01           O  
ATOM   2652  N   MET A 382       8.446  12.352   2.098  1.00 37.57           N  
ATOM   2653  CA  MET A 382       8.945  11.026   2.450  1.00 40.47           C  
ATOM   2654  C   MET A 382       8.063  10.039   1.712  1.00 44.09           C  
ATOM   2655  O   MET A 382       6.934   9.781   2.130  1.00 46.43           O  
ATOM   2656  CB  MET A 382       8.910  10.756   3.958  1.00 35.66           C  
ATOM   2657  CG  MET A 382       9.703  11.750   4.792  1.00 43.84           C  
ATOM   2658  SD  MET A 382       9.892  11.238   6.509  1.00 50.18           S  
ATOM   2659  CE  MET A 382       8.172  11.027   6.882  1.00 35.43           C  
ATOM   2660  N   GLU A 383       8.571   9.459   0.631  1.00 44.61           N  
ATOM   2661  CA  GLU A 383       7.717   8.589  -0.164  1.00 48.21           C  
ATOM   2662  C   GLU A 383       8.464   7.304  -0.480  1.00 51.81           C  
ATOM   2663  O   GLU A 383       9.652   7.157  -0.180  1.00 53.72           O  
ATOM   2664  CB  GLU A 383       7.251   9.287  -1.450  1.00 46.60           C  
ATOM   2665  CG  GLU A 383       8.411   9.681  -2.317  1.00 49.04           C  
ATOM   2666  CD  GLU A 383       9.091  10.921  -1.794  1.00 49.21           C  
ATOM   2667  OE1 GLU A 383       8.414  11.732  -1.126  1.00 47.39           O  
ATOM   2668  OE2 GLU A 383      10.323  11.030  -1.955  1.00 47.06           O1-
ATOM   2669  N   ILE A 384       7.745   6.343  -1.054  1.00 52.49           N  
ATOM   2670  CA  ILE A 384       8.362   5.186  -1.696  1.00 51.01           C  
ATOM   2671  C   ILE A 384       8.175   5.349  -3.197  1.00 48.54           C  
ATOM   2672  O   ILE A 384       7.057   5.570  -3.675  1.00 49.51           O  
ATOM   2673  CB  ILE A 384       7.796   3.848  -1.183  1.00 47.53           C  
ATOM   2674  CG1 ILE A 384       8.594   2.687  -1.792  1.00 49.53           C  
ATOM   2675  CG2 ILE A 384       6.316   3.692  -1.479  1.00 46.69           C  
ATOM   2676  CD1 ILE A 384       8.531   1.399  -0.998  1.00 43.22           C  
ATOM   2677  N   ILE A 385       9.273   5.319  -3.934  1.00 48.78           N  
ATOM   2678  CA  ILE A 385       9.201   5.351  -5.359  1.00 48.89           C  
ATOM   2679  C   ILE A 385       9.408   3.930  -5.864  1.00 55.96           C  
ATOM   2680  O   ILE A 385       9.694   3.001  -5.107  1.00 62.43           O  
ATOM   2681  CB  ILE A 385      10.211   6.350  -5.992  1.00 43.57           C  
ATOM   2682  CG1 ILE A 385      11.615   5.755  -6.050  1.00 42.94           C  
ATOM   2683  CG2 ILE A 385      10.158   7.700  -5.271  1.00 44.68           C  
ATOM   2684  CD1 ILE A 385      12.553   6.623  -6.780  1.00 46.97           C  
ATOM   2685  N   GLU A 386       9.282   3.765  -7.161  1.00 53.34           N  
ATOM   2686  CA  GLU A 386       9.105   2.450  -7.733  1.00 56.54           C  
ATOM   2687  C   GLU A 386      10.412   1.662  -7.722  1.00 63.69           C  
ATOM   2688  O   GLU A 386      11.529   2.216  -7.777  1.00 63.26           O  
ATOM   2689  CB  GLU A 386       8.590   2.574  -9.146  1.00 69.67           C  
ATOM   2690  CG  GLU A 386       8.303   1.204  -9.740  1.00 79.73           C  
ATOM   2691  CD  GLU A 386       7.775   1.237 -11.122  1.00 85.54           C  
ATOM   2692  OE1 GLU A 386       7.753   2.321 -11.736  1.00 84.91           O  
ATOM   2693  OE2 GLU A 386       7.327   0.146 -11.582  1.00 91.19           O1-
ATOM   2694  N   GLY A 387      10.272   0.341  -7.696  1.00 65.11           N  
ATOM   2695  CA  GLY A 387      11.345  -0.535  -7.320  1.00 57.45           C  
ATOM   2696  C   GLY A 387      11.443  -0.704  -5.830  1.00 62.84           C  
ATOM   2697  O   GLY A 387      12.419  -1.301  -5.356  1.00 65.21           O  
ATOM   2698  N   GLY A 388      10.467  -0.187  -5.075  1.00 55.39           N  
ATOM   2699  CA  GLY A 388      10.544  -0.195  -3.626  1.00 57.42           C  
ATOM   2700  C   GLY A 388      11.701   0.602  -3.058  1.00 58.53           C  
ATOM   2701  O   GLY A 388      12.248   0.227  -2.015  1.00 58.35           O  
ATOM   2702  N   VAL A 389      12.094   1.697  -3.704  1.00 57.80           N  
ATOM   2703  CA  VAL A 389      13.194   2.505  -3.184  1.00 52.68           C  
ATOM   2704  C   VAL A 389      12.613   3.622  -2.332  1.00 50.84           C  
ATOM   2705  O   VAL A 389      11.852   4.469  -2.822  1.00 48.35           O  
ATOM   2706  CB  VAL A 389      14.076   3.072  -4.303  1.00 55.09           C  
ATOM   2707  CG1 VAL A 389      15.214   3.881  -3.678  1.00 47.56           C  
ATOM   2708  CG2 VAL A 389      14.609   1.949  -5.179  1.00 49.43           C  
ATOM   2709  N   TRP A 390      12.945   3.607  -1.049  1.00 49.28           N  
ATOM   2710  CA  TRP A 390      12.457   4.638  -0.150  1.00 45.29           C  
ATOM   2711  C   TRP A 390      13.218   5.926  -0.394  1.00 44.02           C  
ATOM   2712  O   TRP A 390      14.439   5.914  -0.554  1.00 46.15           O  
ATOM   2713  CB  TRP A 390      12.634   4.192   1.283  1.00 40.59           C  
ATOM   2714  CG  TRP A 390      11.728   3.098   1.649  1.00 44.44           C  
ATOM   2715  CD1 TRP A 390      12.043   1.776   1.754  1.00 46.68           C  
ATOM   2716  CD2 TRP A 390      10.344   3.216   1.993  1.00 45.87           C  
ATOM   2717  CE2 TRP A 390       9.877   1.916   2.291  1.00 47.66           C  
ATOM   2718  CE3 TRP A 390       9.451   4.293   2.071  1.00 46.78           C  
ATOM   2719  NE1 TRP A 390      10.935   1.057   2.138  1.00 48.31           N  
ATOM   2720  CZ2 TRP A 390       8.553   1.660   2.664  1.00 44.64           C  
ATOM   2721  CZ3 TRP A 390       8.141   4.041   2.445  1.00 48.89           C  
ATOM   2722  CH2 TRP A 390       7.706   2.730   2.738  1.00 47.24           C  
ATOM   2723  N   THR A 391      12.508   7.047  -0.449  1.00 43.60           N  
ATOM   2724  CA  THR A 391      13.176   8.285  -0.809  1.00 46.38           C  
ATOM   2725  C   THR A 391      12.688   9.456   0.041  1.00 45.26           C  
ATOM   2726  O   THR A 391      11.662   9.401   0.743  1.00 42.92           O  
ATOM   2727  CB  THR A 391      12.999   8.617  -2.305  1.00 48.14           C  
ATOM   2728  CG2 THR A 391      13.636   7.541  -3.208  1.00 47.56           C  
ATOM   2729  OG1 THR A 391      11.603   8.761  -2.613  1.00 46.37           O  
ATOM   2730  N   LEU A 392      13.478  10.522  -0.049  1.00 43.22           N  
ATOM   2731  CA  LEU A 392      13.126  11.865   0.373  1.00 42.54           C  
ATOM   2732  C   LEU A 392      13.089  12.719  -0.884  1.00 42.21           C  
ATOM   2733  O   LEU A 392      14.009  12.646  -1.705  1.00 38.91           O  
ATOM   2734  CB  LEU A 392      14.158  12.427   1.363  1.00 37.14           C  
ATOM   2735  CG  LEU A 392      14.355  11.594   2.629  1.00 38.02           C  
ATOM   2736  CD1 LEU A 392      15.603  12.006   3.369  1.00 37.73           C  
ATOM   2737  CD2 LEU A 392      13.147  11.735   3.528  1.00 38.58           C  
ATOM   2738  N   ASN A 393      12.025  13.513  -1.042  1.00 42.17           N  
ATOM   2739  CA  ASN A 393      11.883  14.412  -2.187  1.00 40.20           C  
ATOM   2740  C   ASN A 393      12.036  13.648  -3.505  1.00 43.05           C  
ATOM   2741  O   ASN A 393      12.537  14.184  -4.503  1.00 44.62           O  
ATOM   2742  CB  ASN A 393      12.859  15.580  -2.085  1.00 37.98           C  
ATOM   2743  CG  ASN A 393      12.337  16.678  -1.157  1.00 42.47           C  
ATOM   2744  ND2 ASN A 393      13.194  17.645  -0.838  1.00 40.74           N  
ATOM   2745  OD1 ASN A 393      11.172  16.657  -0.736  1.00 44.63           O  
ATOM   2746  N   LYS A 394      11.598  12.375  -3.488  1.00 40.81           N  
ATOM   2747  CA  LYS A 394      11.498  11.516  -4.663  1.00 44.62           C  
ATOM   2748  C   LYS A 394      12.861  11.281  -5.298  1.00 45.53           C  
ATOM   2749  O   LYS A 394      12.947  11.183  -6.521  1.00 45.33           O  
ATOM   2750  CB  LYS A 394      10.566  12.135  -5.717  1.00 44.19           C  
ATOM   2751  CG  LYS A 394       9.033  12.420  -5.422  1.00 49.45           C  
ATOM   2752  CD  LYS A 394       8.416  13.138  -6.720  1.00 60.82           C  
ATOM   2753  CE  LYS A 394       6.871  13.147  -6.728  1.00 72.13           C  
ATOM   2754  NZ  LYS A 394       6.345  14.319  -5.934  1.00 72.02           N1+
ATOM   2755  N   LYS A 395      13.937  11.333  -4.503  1.00 47.56           N  
ATOM   2756  CA  LYS A 395      15.300  11.104  -4.982  1.00 47.97           C  
ATOM   2757  C   LYS A 395      15.942  10.055  -4.083  1.00 43.05           C  
ATOM   2758  O   LYS A 395      15.850  10.168  -2.852  1.00 45.76           O  
ATOM   2759  CB  LYS A 395      16.144  12.396  -4.977  1.00 45.47           C  
ATOM   2760  CG  LYS A 395      15.965  13.284  -6.218  1.00 54.51           C  
ATOM   2761  CD  LYS A 395      16.706  14.612  -6.073  1.00 54.28           C  
ATOM   2762  CE  LYS A 395      16.524  15.221  -4.666  1.00 51.58           C  
ATOM   2763  NZ  LYS A 395      17.007  16.642  -4.524  1.00 45.23           N1+
ATOM   2764  N   PRO A 396      16.565   9.014  -4.637  1.00 47.13           N  
ATOM   2765  CA  PRO A 396      17.443   8.158  -3.821  1.00 44.47           C  
ATOM   2766  C   PRO A 396      18.721   8.891  -3.432  1.00 42.40           C  
ATOM   2767  O   PRO A 396      19.178   9.822  -4.105  1.00 39.53           O  
ATOM   2768  CB  PRO A 396      17.746   6.970  -4.734  1.00 40.68           C  
ATOM   2769  CG  PRO A 396      16.641   7.006  -5.792  1.00 48.67           C  
ATOM   2770  CD  PRO A 396      16.337   8.464  -5.981  1.00 43.92           C  
ATOM   2771  N   TYR A 397      19.303   8.450  -2.318  1.00 43.61           N  
ATOM   2772  CA  TYR A 397      20.496   9.099  -1.782  1.00 42.51           C  
ATOM   2773  C   TYR A 397      21.655   9.002  -2.758  1.00 43.31           C  
ATOM   2774  O   TYR A 397      22.086   7.898  -3.108  1.00 43.53           O  
ATOM   2775  CB  TYR A 397      20.892   8.458  -0.461  1.00 41.19           C  
ATOM   2776  CG  TYR A 397      22.092   9.098   0.185  1.00 46.76           C  
ATOM   2777  CD1 TYR A 397      22.072  10.446   0.534  1.00 44.95           C  
ATOM   2778  CD2 TYR A 397      23.240   8.353   0.484  1.00 50.36           C  
ATOM   2779  CE1 TYR A 397      23.160  11.044   1.133  1.00 43.96           C  
ATOM   2780  CE2 TYR A 397      24.343   8.942   1.108  1.00 45.36           C  
ATOM   2781  CZ  TYR A 397      24.299  10.293   1.427  1.00 47.71           C  
ATOM   2782  OH  TYR A 397      25.379  10.914   2.034  1.00 43.70           O  
ATOM   2783  N   ASP A 398      22.135  10.156  -3.212  1.00 44.32           N  
ATOM   2784  CA  ASP A 398      23.445  10.286  -3.835  1.00 44.63           C  
ATOM   2785  C   ASP A 398      24.374  10.844  -2.773  1.00 53.56           C  
ATOM   2786  O   ASP A 398      24.160  11.961  -2.286  1.00 56.41           O  
ATOM   2787  CB  ASP A 398      23.414  11.208  -5.052  1.00 49.11           C  
ATOM   2788  CG  ASP A 398      24.740  11.219  -5.822  1.00 57.66           C  
ATOM   2789  OD1 ASP A 398      25.814  11.111  -5.185  1.00 54.05           O  
ATOM   2790  OD2 ASP A 398      24.708  11.346  -7.071  1.00 60.01           O1-
ATOM   2791  N   MET A 399      25.399  10.073  -2.419  1.00 50.91           N  
ATOM   2792  CA  MET A 399      26.316  10.459  -1.353  1.00 54.79           C  
ATOM   2793  C   MET A 399      27.052  11.765  -1.642  1.00 55.19           C  
ATOM   2794  O   MET A 399      27.580  12.393  -0.715  1.00 46.54           O  
ATOM   2795  CB  MET A 399      27.301   9.315  -1.143  1.00 54.46           C  
ATOM   2796  CG  MET A 399      28.348   9.553  -0.102  1.00 55.30           C  
ATOM   2797  SD  MET A 399      29.381   8.094  -0.002  1.00 59.01           S  
ATOM   2798  CE  MET A 399      28.353   7.087   1.037  1.00 39.61           C  
ATOM   2799  N   HIS A 400      27.042  12.214  -2.892  1.00 59.78           N  
ATOM   2800  CA  HIS A 400      27.912  13.278  -3.370  1.00 59.29           C  
ATOM   2801  C   HIS A 400      27.120  14.494  -3.853  1.00 64.29           C  
ATOM   2802  O   HIS A 400      27.707  15.405  -4.454  1.00 67.94           O  
ATOM   2803  CB  HIS A 400      28.784  12.694  -4.494  1.00 61.19           C  
ATOM   2804  CG  HIS A 400      29.608  11.519  -4.046  1.00 74.03           C  
ATOM   2805  CD2 HIS A 400      30.324  11.312  -2.911  1.00 75.61           C  
ATOM   2806  ND1 HIS A 400      29.771  10.382  -4.814  1.00 71.81           N  
ATOM   2807  CE1 HIS A 400      30.538   9.520  -4.165  1.00 75.60           C  
ATOM   2808  NE2 HIS A 400      30.891  10.062  -3.010  1.00 79.69           N  
ATOM   2809  N   ARG A 401      25.806  14.533  -3.594  1.00 54.44           N  
ATOM   2810  CA  ARG A 401      24.894  15.553  -4.098  1.00 47.45           C  
ATOM   2811  C   ARG A 401      24.279  16.335  -2.945  1.00 44.38           C  
ATOM   2812  O   ARG A 401      23.883  15.750  -1.933  1.00 43.19           O  
ATOM   2813  CB  ARG A 401      23.782  14.907  -4.931  1.00 56.31           C  
ATOM   2814  CG  ARG A 401      22.775  15.883  -5.548  1.00 51.35           C  
ATOM   2815  CD  ARG A 401      21.577  15.159  -6.106  1.00 41.10           C  
ATOM   2816  NE  ARG A 401      20.814  14.452  -5.075  1.00 45.83           N  
ATOM   2817  CZ  ARG A 401      20.354  13.205  -5.198  1.00 46.89           C  
ATOM   2818  NH1 ARG A 401      20.591  12.513  -6.302  1.00 51.00           N1+
ATOM   2819  NH2 ARG A 401      19.659  12.639  -4.223  1.00 39.71           N  
ATOM   2820  N   VAL A 402      24.176  17.652  -3.111  1.00 44.44           N  
ATOM   2821  CA  VAL A 402      23.632  18.546  -2.086  1.00 45.49           C  
ATOM   2822  C   VAL A 402      22.148  18.788  -2.363  1.00 50.60           C  
ATOM   2823  O   VAL A 402      21.775  19.476  -3.322  1.00 48.98           O  
ATOM   2824  CB  VAL A 402      24.393  19.873  -2.029  1.00 44.93           C  
ATOM   2825  CG1 VAL A 402      23.715  20.814  -1.032  1.00 38.25           C  
ATOM   2826  CG2 VAL A 402      25.854  19.628  -1.665  1.00 43.58           C  
ATOM   2827  N   ASP A 403      21.298  18.248  -1.500  1.00 46.99           N  
ATOM   2828  CA  ASP A 403      19.861  18.353  -1.680  1.00 42.16           C  
ATOM   2829  C   ASP A 403      19.267  19.568  -0.989  1.00 42.15           C  
ATOM   2830  O   ASP A 403      18.255  20.099  -1.447  1.00 37.06           O  
ATOM   2831  CB  ASP A 403      19.199  17.077  -1.169  1.00 40.39           C  
ATOM   2832  CG  ASP A 403      19.728  15.838  -1.867  1.00 45.25           C  
ATOM   2833  OD1 ASP A 403      19.417  15.654  -3.068  1.00 49.79           O  
ATOM   2834  OD2 ASP A 403      20.474  15.057  -1.235  1.00 44.03           O1-
ATOM   2835  N   GLU A 404      19.851  20.020   0.114  1.00 46.56           N  
ATOM   2836  CA  GLU A 404      19.408  21.297   0.681  1.00 43.28           C  
ATOM   2837  C   GLU A 404      20.654  22.114   1.012  1.00 42.62           C  
ATOM   2838  O   GLU A 404      21.597  21.544   1.571  1.00 38.10           O  
ATOM   2839  CB  GLU A 404      18.530  21.094   1.927  1.00 36.34           C  
ATOM   2840  CG  GLU A 404      17.410  20.101   1.736  1.00 42.04           C  
ATOM   2841  CD  GLU A 404      16.378  20.581   0.722  1.00 49.13           C  
ATOM   2842  OE1 GLU A 404      15.585  19.730   0.246  1.00 42.56           O  
ATOM   2843  OE2 GLU A 404      16.362  21.800   0.413  1.00 44.68           O1-
ATOM   2844  N   LYS A 405      20.705  23.411   0.598  1.00 36.86           N  
ATOM   2845  CA  LYS A 405      21.787  24.361   0.928  1.00 39.16           C  
ATOM   2846  C   LYS A 405      21.216  25.360   1.928  1.00 41.02           C  
ATOM   2847  O   LYS A 405      20.255  26.079   1.642  1.00 45.84           O  
ATOM   2848  CB  LYS A 405      22.387  25.076  -0.318  1.00 37.12           C  
ATOM   2849  CG  LYS A 405      23.654  25.990  -0.215  1.00 58.68           C  
ATOM   2850  CD  LYS A 405      24.029  26.664  -1.466  1.00 59.72           C  
ATOM   2851  CE  LYS A 405      25.066  25.773  -2.412  1.00 61.14           C  
ATOM   2852  NZ  LYS A 405      26.469  25.814  -2.031  1.00 62.86           N1+
ATOM   2853  N   VAL A 406      21.896  25.499   3.041  1.00 43.39           N  
ATOM   2854  CA  VAL A 406      21.398  26.220   4.194  1.00 38.46           C  
ATOM   2855  C   VAL A 406      22.483  27.148   4.723  1.00 37.38           C  
ATOM   2856  O   VAL A 406      23.650  26.756   4.848  1.00 41.68           O  
ATOM   2857  CB  VAL A 406      20.954  25.227   5.278  1.00 36.88           C  
ATOM   2858  CG1 VAL A 406      20.818  25.918   6.544  1.00 41.44           C  
ATOM   2859  CG2 VAL A 406      19.616  24.593   4.917  1.00 39.02           C  
ATOM   2860  N   LYS A 407      22.082  28.363   5.086  1.00 38.77           N  
ATOM   2861  CA  LYS A 407      22.985  29.373   5.654  1.00 40.16           C  
ATOM   2862  C   LYS A 407      23.370  29.075   7.115  1.00 38.63           C  
ATOM   2863  O   LYS A 407      22.507  28.857   7.993  1.00 36.53           O  
ATOM   2864  CB  LYS A 407      22.339  30.753   5.539  1.00 39.30           C  
ATOM   2865  CG  LYS A 407      23.036  31.994   6.172  1.00 45.46           C  
ATOM   2866  CD  LYS A 407      22.145  33.293   5.893  1.00 57.75           C  
ATOM   2867  CE  LYS A 407      22.915  34.560   6.258  1.00 57.94           C  
ATOM   2868  NZ  LYS A 407      22.814  34.732   7.742  1.00 61.09           N1+
ATOM   2869  N   LEU A 408      24.686  29.062   7.383  1.00 38.03           N  
ATOM   2870  CA  LEU A 408      25.183  28.838   8.739  1.00 32.36           C  
ATOM   2871  C   LEU A 408      24.705  29.941   9.675  1.00 34.99           C  
ATOM   2872  O   LEU A 408      24.896  31.132   9.403  1.00 33.82           O  
ATOM   2873  CB  LEU A 408      26.701  28.776   8.728  1.00 33.64           C  
ATOM   2874  CG  LEU A 408      27.325  28.863  10.120  1.00 31.70           C  
ATOM   2875  CD1 LEU A 408      27.085  27.593  10.945  1.00 31.85           C  
ATOM   2876  CD2 LEU A 408      28.796  29.123   9.989  1.00 33.09           C  
ATOM   2877  N   GLY A 409      24.058  29.535  10.760  1.00 33.80           N  
ATOM   2878  CA  GLY A 409      23.560  30.453  11.756  1.00 29.65           C  
ATOM   2879  C   GLY A 409      22.118  30.871  11.574  1.00 38.49           C  
ATOM   2880  O   GLY A 409      21.599  31.630  12.402  1.00 42.80           O  
ATOM   2881  N   SER A 410      21.452  30.411  10.516  1.00 39.74           N  
ATOM   2882  CA  SER A 410      20.066  30.764  10.268  1.00 32.93           C  
ATOM   2883  C   SER A 410      19.122  29.775  10.954  1.00 32.75           C  
ATOM   2884  O   SER A 410      19.524  28.754  11.513  1.00 35.24           O  
ATOM   2885  CB  SER A 410      19.797  30.838   8.763  1.00 34.49           C  
ATOM   2886  OG  SER A 410      20.000  29.589   8.116  1.00 37.23           O  
ATOM   2887  N   THR A 411      17.850  30.124  10.947  1.00 36.90           N  
ATOM   2888  CA  THR A 411      16.792  29.311  11.516  1.00 35.72           C  
ATOM   2889  C   THR A 411      15.792  29.055  10.413  1.00 33.43           C  
ATOM   2890  O   THR A 411      15.457  29.981   9.674  1.00 33.70           O  
ATOM   2891  CB  THR A 411      16.120  30.015  12.680  1.00 33.90           C  
ATOM   2892  CG2 THR A 411      14.834  29.344  13.018  1.00 35.53           C  
ATOM   2893  OG1 THR A 411      16.998  30.011  13.811  1.00 40.69           O  
ATOM   2894  N   GLU A 412      15.354  27.803  10.280  1.00 31.65           N  
ATOM   2895  CA  GLU A 412      14.510  27.395   9.167  1.00 36.06           C  
ATOM   2896  C   GLU A 412      13.375  26.545   9.705  1.00 40.08           C  
ATOM   2897  O   GLU A 412      13.456  25.984  10.805  1.00 35.82           O  
ATOM   2898  CB  GLU A 412      15.292  26.620   8.074  1.00 32.53           C  
ATOM   2899  CG  GLU A 412      16.128  27.513   7.171  1.00 31.69           C  
ATOM   2900  CD  GLU A 412      16.632  26.846   5.884  1.00 37.24           C  
ATOM   2901  OE1 GLU A 412      17.379  27.529   5.152  1.00 39.84           O  
ATOM   2902  OE2 GLU A 412      16.310  25.669   5.593  1.00 31.83           O1-
ATOM   2903  N   ILE A 413      12.296  26.501   8.927  1.00 40.86           N  
ATOM   2904  CA  ILE A 413      11.175  25.610   9.180  1.00 38.62           C  
ATOM   2905  C   ILE A 413      11.195  24.530   8.113  1.00 40.58           C  
ATOM   2906  O   ILE A 413      11.045  24.821   6.917  1.00 43.15           O  
ATOM   2907  CB  ILE A 413       9.836  26.359   9.185  1.00 42.18           C  
ATOM   2908  CG1 ILE A 413       9.832  27.383  10.323  1.00 45.20           C  
ATOM   2909  CG2 ILE A 413       8.684  25.371   9.347  1.00 37.97           C  
ATOM   2910  CD1 ILE A 413       8.479  27.949  10.620  1.00 43.24           C  
ATOM   2911  N   TRP A 414      11.399  23.290   8.541  1.00 37.75           N  
ATOM   2912  CA  TRP A 414      11.348  22.140   7.655  1.00 33.81           C  
ATOM   2913  C   TRP A 414      10.025  21.434   7.888  1.00 36.45           C  
ATOM   2914  O   TRP A 414       9.727  21.023   9.017  1.00 36.05           O  
ATOM   2915  CB  TRP A 414      12.520  21.195   7.909  1.00 35.28           C  
ATOM   2916  CG  TRP A 414      13.800  21.680   7.332  1.00 33.91           C  
ATOM   2917  CD1 TRP A 414      14.188  22.978   7.186  1.00 35.13           C  
ATOM   2918  CD2 TRP A 414      14.865  20.880   6.806  1.00 36.21           C  
ATOM   2919  CE2 TRP A 414      15.866  21.765   6.352  1.00 36.07           C  
ATOM   2920  CE3 TRP A 414      15.066  19.501   6.660  1.00 34.97           C  
ATOM   2921  NE1 TRP A 414      15.423  23.040   6.587  1.00 35.02           N  
ATOM   2922  CZ2 TRP A 414      17.058  21.316   5.782  1.00 35.58           C  
ATOM   2923  CZ3 TRP A 414      16.236  19.061   6.083  1.00 34.81           C  
ATOM   2924  CH2 TRP A 414      17.221  19.963   5.658  1.00 36.72           C  
ATOM   2925  N   GLU A 415       9.225  21.325   6.830  1.00 33.52           N  
ATOM   2926  CA  GLU A 415       7.968  20.603   6.872  1.00 37.46           C  
ATOM   2927  C   GLU A 415       8.203  19.227   6.286  1.00 37.59           C  
ATOM   2928  O   GLU A 415       8.595  19.104   5.120  1.00 37.88           O  
ATOM   2929  CB  GLU A 415       6.865  21.321   6.094  1.00 41.58           C  
ATOM   2930  CG  GLU A 415       5.523  20.600   6.203  1.00 46.79           C  
ATOM   2931  CD  GLU A 415       4.351  21.382   5.608  1.00 59.79           C  
ATOM   2932  OE1 GLU A 415       3.918  22.407   6.203  1.00 58.92           O  
ATOM   2933  OE2 GLU A 415       3.861  20.951   4.542  1.00 58.55           O1-
ATOM   2934  N   ILE A 416       7.929  18.206   7.083  1.00 35.03           N  
ATOM   2935  CA  ILE A 416       8.147  16.812   6.740  1.00 38.39           C  
ATOM   2936  C   ILE A 416       6.787  16.213   6.404  1.00 38.20           C  
ATOM   2937  O   ILE A 416       5.952  16.033   7.300  1.00 38.93           O  
ATOM   2938  CB  ILE A 416       8.832  16.072   7.897  1.00 35.23           C  
ATOM   2939  CG1 ILE A 416       9.968  16.933   8.450  1.00 31.97           C  
ATOM   2940  CG2 ILE A 416       9.393  14.762   7.435  1.00 34.41           C  
ATOM   2941  CD1 ILE A 416      11.004  17.270   7.408  1.00 31.27           C  
ATOM   2942  N   LYS A 417       6.567  15.915   5.133  1.00 36.01           N  
ATOM   2943  CA  LYS A 417       5.327  15.307   4.688  1.00 36.91           C  
ATOM   2944  C   LYS A 417       5.482  13.850   4.345  1.00 34.87           C  
ATOM   2945  O   LYS A 417       6.354  13.478   3.610  1.00 30.55           O  
ATOM   2946  CB  LYS A 417       4.756  16.065   3.506  1.00 40.00           C  
ATOM   2947  CG  LYS A 417       4.737  17.570   3.642  1.00 43.25           C  
ATOM   2948  CD  LYS A 417       4.107  18.206   2.417  1.00 55.82           C  
ATOM   2949  CE  LYS A 417       2.600  18.044   2.389  1.00 63.76           C  
ATOM   2950  NZ  LYS A 417       1.920  19.068   3.228  1.00 64.79           N1+
ATOM   2951  N   ASN A 418       4.591  13.030   4.850  1.00 33.20           N  
ATOM   2952  CA  ASN A 418       4.691  11.619   4.666  1.00 33.60           C  
ATOM   2953  C   ASN A 418       3.607  11.024   3.854  1.00 43.18           C  
ATOM   2954  O   ASN A 418       2.517  11.546   3.782  1.00 41.75           O  
ATOM   2955  CB  ASN A 418       4.619  10.950   6.027  1.00 31.09           C  
ATOM   2956  CG  ASN A 418       5.118   9.546   6.019  1.00 33.84           C  
ATOM   2957  ND2 ASN A 418       4.748   8.785   7.018  1.00 34.37           N  
ATOM   2958  OD1 ASN A 418       5.850   9.160   5.131  1.00 36.43           O  
ATOM   2959  N   SER A 419       3.909   9.914   3.236  1.00 42.11           N  
ATOM   2960  CA  SER A 419       2.959   9.194   2.503  1.00 35.41           C  
ATOM   2961  C   SER A 419       2.148   8.296   3.379  1.00 43.50           C  
ATOM   2962  O   SER A 419       2.293   8.280   4.572  1.00 43.40           O  
ATOM   2963  CB  SER A 419       3.710   8.337   1.528  1.00 44.51           C  
ATOM   2964  OG  SER A 419       4.459   9.140   0.654  1.00 55.37           O  
ATOM   2965  N   ALA A 420       1.237   7.575   2.782  1.00 46.94           N  
ATOM   2966  CA  ALA A 420       0.383   6.663   3.487  1.00 41.75           C  
ATOM   2967  C   ALA A 420       0.939   5.392   4.047  1.00 41.99           C  
ATOM   2968  O   ALA A 420       0.390   4.849   4.970  1.00 35.90           O  
ATOM   2969  CB  ALA A 420      -0.755   6.339   2.570  1.00 36.64           C  
ATOM   2970  N   HIS A 421       1.982   4.869   3.456  1.00 38.76           N  
ATOM   2971  CA  HIS A 421       2.468   3.583   3.852  1.00 40.09           C  
ATOM   2972  C   HIS A 421       2.984   3.366   5.229  1.00 39.26           C  
ATOM   2973  O   HIS A 421       2.559   2.417   5.890  1.00 36.62           O  
ATOM   2974  CB  HIS A 421       3.547   3.201   2.875  1.00 42.48           C  
ATOM   2975  CG  HIS A 421       3.292   3.655   1.474  1.00 47.54           C  
ATOM   2976  CD2 HIS A 421       2.662   3.023   0.414  1.00 51.41           C  
ATOM   2977  ND1 HIS A 421       3.707   4.843   1.016  1.00 52.31           N  
ATOM   2978  CE1 HIS A 421       3.337   4.980  -0.262  1.00 57.36           C  
ATOM   2979  NE2 HIS A 421       2.707   3.860  -0.633  1.00 51.04           N  
ATOM   2980  N   MET A 422       3.827   4.251   5.732  1.00 36.88           N  
ATOM   2981  CA  MET A 422       4.463   4.019   7.023  1.00 40.04           C  
ATOM   2982  C   MET A 422       4.935   5.189   7.844  1.00 33.79           C  
ATOM   2983  O   MET A 422       5.329   6.168   7.312  1.00 32.89           O  
ATOM   2984  CB  MET A 422       5.720   3.161   6.803  1.00 39.40           C  
ATOM   2985  CG  MET A 422       5.546   1.667   6.623  1.00 42.99           C  
ATOM   2986  SD  MET A 422       7.095   0.775   6.538  1.00 47.83           S  
ATOM   2987  CE  MET A 422       7.505   0.752   8.272  1.00 39.04           C  
ATOM   2988  N   ALA A 423       4.834   5.125   9.154  1.00 30.21           N  
ATOM   2989  CA  ALA A 423       5.497   6.123   9.991  1.00 34.65           C  
ATOM   2990  C   ALA A 423       7.013   6.065   9.791  1.00 35.65           C  
ATOM   2991  O   ALA A 423       7.603   5.000   9.585  1.00 31.23           O  
ATOM   2992  CB  ALA A 423       5.166   5.896  11.462  1.00 29.17           C  
ATOM   2993  N   HIS A 424       7.644   7.233   9.838  1.00 36.17           N  
ATOM   2994  CA  HIS A 424       9.077   7.338   9.614  1.00 36.55           C  
ATOM   2995  C   HIS A 424       9.707   8.178  10.719  1.00 33.70           C  
ATOM   2996  O   HIS A 424       9.232   9.287  10.986  1.00 32.85           O  
ATOM   2997  CB  HIS A 424       9.320   7.972   8.253  1.00 33.15           C  
ATOM   2998  CG  HIS A 424       8.979   7.083   7.105  1.00 38.42           C  
ATOM   2999  CD2 HIS A 424       8.007   7.171   6.161  1.00 39.43           C  
ATOM   3000  ND1 HIS A 424       9.692   5.940   6.815  1.00 45.73           N  
ATOM   3001  CE1 HIS A 424       9.176   5.364   5.740  1.00 48.13           C  
ATOM   3002  NE2 HIS A 424       8.152   6.089   5.327  1.00 38.33           N  
ATOM   3003  N   PRO A 425      10.795   7.635  11.361  1.00 35.24           N  
ATOM   3004  CA  PRO A 425      11.528   8.503  12.271  1.00 29.31           C  
ATOM   3005  C   PRO A 425      12.561   9.355  11.524  1.00 27.61           C  
ATOM   3006  O   PRO A 425      13.532   8.865  11.025  1.00 31.08           O  
ATOM   3007  CB  PRO A 425      12.158   7.522  13.221  1.00 24.85           C  
ATOM   3008  CG  PRO A 425      12.365   6.293  12.475  1.00 31.24           C  
ATOM   3009  CD  PRO A 425      11.123   6.217  11.683  1.00 36.47           C  
ATOM   3010  N   PHE A 426      12.343  10.645  11.467  1.00 26.40           N  
ATOM   3011  CA  PHE A 426      13.217  11.524  10.722  1.00 29.14           C  
ATOM   3012  C   PHE A 426      14.277  12.153  11.560  1.00 29.58           C  
ATOM   3013  O   PHE A 426      13.986  12.791  12.534  1.00 27.50           O  
ATOM   3014  CB  PHE A 426      12.386  12.573   9.993  1.00 22.78           C  
ATOM   3015  CG  PHE A 426      13.169  13.503   9.117  1.00 27.67           C  
ATOM   3016  CD1 PHE A 426      13.623  13.093   7.883  1.00 25.75           C  
ATOM   3017  CD2 PHE A 426      13.400  14.807   9.507  1.00 28.95           C  
ATOM   3018  CE1 PHE A 426      14.326  13.953   7.070  1.00 26.67           C  
ATOM   3019  CE2 PHE A 426      14.101  15.669   8.701  1.00 27.69           C  
ATOM   3020  CZ  PHE A 426      14.559  15.244   7.478  1.00 31.79           C  
ATOM   3021  N   HIS A 427      15.506  12.007  11.131  1.00 29.85           N  
ATOM   3022  CA  HIS A 427      16.609  12.504  11.851  1.00 29.16           C  
ATOM   3023  C   HIS A 427      17.485  13.378  11.049  1.00 30.31           C  
ATOM   3024  O   HIS A 427      17.605  13.193   9.856  1.00 36.53           O  
ATOM   3025  CB  HIS A 427      17.376  11.316  12.370  1.00 30.25           C  
ATOM   3026  CG  HIS A 427      18.731  11.645  12.956  1.00 40.68           C  
ATOM   3027  CD2 HIS A 427      20.007  11.286  12.550  1.00 32.18           C  
ATOM   3028  ND1 HIS A 427      18.883  12.380  14.064  1.00 38.58           N  
ATOM   3029  CE1 HIS A 427      20.186  12.507  14.342  1.00 36.39           C  
ATOM   3030  NE2 HIS A 427      20.874  11.828  13.421  1.00 37.50           N  
ATOM   3031  N   MET A 428      18.053  14.381  11.676  1.00 29.08           N  
ATOM   3032  CA  MET A 428      18.993  15.245  11.038  1.00 33.24           C  
ATOM   3033  C   MET A 428      20.270  15.264  11.852  1.00 33.58           C  
ATOM   3034  O   MET A 428      20.229  15.312  13.059  1.00 32.04           O  
ATOM   3035  CB  MET A 428      18.461  16.667  10.916  1.00 27.79           C  
ATOM   3036  CG  MET A 428      17.132  16.862  10.232  1.00 34.42           C  
ATOM   3037  SD  MET A 428      16.538  18.547  10.378  1.00 36.07           S  
ATOM   3038  CE  MET A 428      17.811  19.434   9.506  1.00 32.43           C  
ATOM   3039  N   HIS A 429      21.410  15.241  11.184  1.00 33.24           N  
ATOM   3040  CA  HIS A 429      22.681  15.320  11.840  1.00 32.64           C  
ATOM   3041  C   HIS A 429      23.065  16.751  12.003  1.00 35.63           C  
ATOM   3042  O   HIS A 429      22.525  17.598  11.306  1.00 29.93           O  
ATOM   3043  CB  HIS A 429      23.760  14.697  10.964  1.00 32.92           C  
ATOM   3044  CG  HIS A 429      23.694  13.193  10.801  1.00 38.17           C  
ATOM   3045  CD2 HIS A 429      22.655  12.295  10.932  1.00 38.64           C  
ATOM   3046  ND1 HIS A 429      24.758  12.475  10.422  1.00 39.33           N  
ATOM   3047  CE1 HIS A 429      24.427  11.177  10.352  1.00 37.66           C  
ATOM   3048  NE2 HIS A 429      23.141  11.068  10.663  1.00 39.36           N  
ATOM   3049  N   GLY A 430      23.962  17.064  12.933  1.00 30.35           N  
ATOM   3050  CA  GLY A 430      24.488  18.403  13.021  1.00 25.58           C  
ATOM   3051  C   GLY A 430      23.582  19.447  13.623  1.00 26.81           C  
ATOM   3052  O   GLY A 430      23.928  20.634  13.565  1.00 25.18           O  
ATOM   3053  N   VAL A 431      22.436  19.065  14.191  1.00 29.09           N  
ATOM   3054  CA  VAL A 431      21.446  20.032  14.663  1.00 27.76           C  
ATOM   3055  C   VAL A 431      20.610  19.368  15.740  1.00 28.79           C  
ATOM   3056  O   VAL A 431      20.503  18.143  15.789  1.00 30.02           O  
ATOM   3057  CB  VAL A 431      20.535  20.527  13.510  1.00 24.87           C  
ATOM   3058  CG1 VAL A 431      21.266  21.431  12.519  1.00 24.51           C  
ATOM   3059  CG2 VAL A 431      19.898  19.366  12.809  1.00 25.34           C  
ATOM   3060  N   HIS A 432      20.005  20.182  16.612  1.00 31.78           N  
ATOM   3061  CA  HIS A 432      18.815  19.771  17.352  1.00 31.22           C  
ATOM   3062  C   HIS A 432      17.663  20.669  16.928  1.00 34.59           C  
ATOM   3063  O   HIS A 432      17.871  21.836  16.594  1.00 45.80           O  
ATOM   3064  CB  HIS A 432      19.003  19.861  18.855  1.00 29.43           C  
ATOM   3065  CG  HIS A 432      20.100  18.990  19.388  1.00 35.12           C  
ATOM   3066  CD2 HIS A 432      20.872  18.052  18.786  1.00 34.44           C  
ATOM   3067  ND1 HIS A 432      20.529  19.052  20.700  1.00 36.14           N  
ATOM   3068  CE1 HIS A 432      21.513  18.189  20.882  1.00 31.98           C  
ATOM   3069  NE2 HIS A 432      21.741  17.568  19.738  1.00 30.96           N  
ATOM   3070  N   PHE A 433      16.446  20.143  16.927  1.00 32.42           N  
ATOM   3071  CA  PHE A 433      15.311  20.945  16.488  1.00 31.75           C  
ATOM   3072  C   PHE A 433      14.172  20.868  17.499  1.00 31.86           C  
ATOM   3073  O   PHE A 433      14.193  20.076  18.440  1.00 31.95           O  
ATOM   3074  CB  PHE A 433      14.827  20.520  15.087  1.00 31.91           C  
ATOM   3075  CG  PHE A 433      14.575  19.037  14.933  1.00 31.40           C  
ATOM   3076  CD1 PHE A 433      13.462  18.436  15.510  1.00 31.08           C  
ATOM   3077  CD2 PHE A 433      15.443  18.248  14.187  1.00 30.99           C  
ATOM   3078  CE1 PHE A 433      13.220  17.072  15.356  1.00 32.44           C  
ATOM   3079  CE2 PHE A 433      15.217  16.887  14.032  1.00 31.40           C  
ATOM   3080  CZ  PHE A 433      14.101  16.294  14.616  1.00 32.98           C  
ATOM   3081  N   GLN A 434      13.163  21.716  17.291  1.00 34.74           N  
ATOM   3082  CA  GLN A 434      11.921  21.683  18.051  1.00 34.82           C  
ATOM   3083  C   GLN A 434      10.744  21.393  17.124  1.00 37.27           C  
ATOM   3084  O   GLN A 434      10.780  21.703  15.923  1.00 35.31           O  
ATOM   3085  CB  GLN A 434      11.692  22.993  18.790  1.00 34.21           C  
ATOM   3086  CG  GLN A 434      12.814  23.336  19.761  1.00 37.60           C  
ATOM   3087  CD  GLN A 434      12.654  24.712  20.389  1.00 38.28           C  
ATOM   3088  NE2 GLN A 434      13.459  24.994  21.417  1.00 29.07           N  
ATOM   3089  OE1 GLN A 434      11.824  25.522  19.941  1.00 40.92           O  
ATOM   3090  N   VAL A 435       9.703  20.776  17.684  1.00 36.35           N  
ATOM   3091  CA  VAL A 435       8.507  20.443  16.921  1.00 35.21           C  
ATOM   3092  C   VAL A 435       7.550  21.620  17.030  1.00 36.26           C  
ATOM   3093  O   VAL A 435       6.961  21.859  18.084  1.00 38.60           O  
ATOM   3094  CB  VAL A 435       7.850  19.151  17.414  1.00 39.01           C  
ATOM   3095  CG1 VAL A 435       6.495  18.949  16.703  1.00 37.21           C  
ATOM   3096  CG2 VAL A 435       8.773  17.961  17.170  1.00 35.68           C  
ATOM   3097  N   LEU A 436       7.413  22.369  15.943  1.00 41.14           N  
ATOM   3098  CA  LEU A 436       6.413  23.425  15.898  1.00 41.65           C  
ATOM   3099  C   LEU A 436       5.009  22.837  15.930  1.00 43.50           C  
ATOM   3100  O   LEU A 436       4.187  23.201  16.780  1.00 47.80           O  
ATOM   3101  CB  LEU A 436       6.598  24.267  14.643  1.00 43.12           C  
ATOM   3102  CG  LEU A 436       7.383  25.559  14.790  1.00 50.44           C  
ATOM   3103  CD1 LEU A 436       7.424  26.250  13.436  1.00 47.50           C  
ATOM   3104  CD2 LEU A 436       6.787  26.454  15.864  1.00 48.81           C  
ATOM   3105  N   GLU A 437       4.705  21.933  14.999  1.00 44.49           N  
ATOM   3106  CA  GLU A 437       3.364  21.351  15.038  1.00 50.69           C  
ATOM   3107  C   GLU A 437       3.267  20.083  14.202  1.00 46.73           C  
ATOM   3108  O   GLU A 437       4.025  19.864  13.259  1.00 43.17           O  
ATOM   3109  CB  GLU A 437       2.293  22.343  14.567  1.00 50.49           C  
ATOM   3110  CG  GLU A 437       2.636  23.036  13.275  1.00 51.63           C  
ATOM   3111  CD  GLU A 437       1.527  23.956  12.815  1.00 64.74           C  
ATOM   3112  OE1 GLU A 437       0.398  23.836  13.341  1.00 69.88           O  
ATOM   3113  OE2 GLU A 437       1.783  24.801  11.929  1.00 66.94           O1-
ATOM   3114  N   ARG A 438       2.305  19.252  14.583  1.00 46.74           N  
ATOM   3115  CA  ARG A 438       1.877  18.063  13.871  1.00 43.92           C  
ATOM   3116  C   ARG A 438       0.464  18.271  13.365  1.00 42.51           C  
ATOM   3117  O   ARG A 438      -0.317  18.996  13.974  1.00 49.34           O  
ATOM   3118  CB  ARG A 438       1.817  16.853  14.790  1.00 41.48           C  
ATOM   3119  CG  ARG A 438       3.011  16.528  15.469  1.00 37.78           C  
ATOM   3120  CD  ARG A 438       2.713  15.439  16.446  1.00 39.60           C  
ATOM   3121  NE  ARG A 438       3.993  14.845  16.765  1.00 43.87           N  
ATOM   3122  CZ  ARG A 438       4.567  13.942  15.988  1.00 39.52           C  
ATOM   3123  NH1 ARG A 438       3.938  13.521  14.901  1.00 34.16           N1+
ATOM   3124  NH2 ARG A 438       5.750  13.454  16.309  1.00 41.17           N  
ATOM   3125  N   THR A 439       0.110  17.558  12.299  1.00 42.22           N  
ATOM   3126  CA  THR A 439      -1.278  17.519  11.869  1.00 39.52           C  
ATOM   3127  C   THR A 439      -2.023  16.304  12.384  1.00 44.46           C  
ATOM   3128  O   THR A 439      -3.253  16.353  12.505  1.00 53.99           O  
ATOM   3129  CB  THR A 439      -1.370  17.533  10.351  1.00 38.48           C  
ATOM   3130  CG2 THR A 439      -0.590  18.720   9.809  1.00 37.08           C  
ATOM   3131  OG1 THR A 439      -0.840  16.297   9.848  1.00 42.16           O  
ATOM   3132  N   SER A 440      -1.335  15.210  12.679  1.00 41.49           N  
ATOM   3133  CA  SER A 440      -2.075  14.094  13.238  1.00 44.86           C  
ATOM   3134  C   SER A 440      -2.438  14.408  14.685  1.00 43.10           C  
ATOM   3135  O   SER A 440      -2.019  15.416  15.260  1.00 43.41           O  
ATOM   3136  CB  SER A 440      -1.284  12.785  13.135  1.00 43.99           C  
ATOM   3137  OG  SER A 440      -0.351  12.666  14.183  1.00 40.74           O  
ATOM   3138  N   SER A 441      -3.245  13.538  15.271  1.00 45.10           N  
ATOM   3139  CA  SER A 441      -3.824  13.800  16.577  1.00 41.24           C  
ATOM   3140  C   SER A 441      -3.240  12.927  17.663  1.00 43.88           C  
ATOM   3141  O   SER A 441      -3.695  13.008  18.809  1.00 43.51           O  
ATOM   3142  CB  SER A 441      -5.336  13.576  16.540  1.00 40.40           C  
ATOM   3143  OG  SER A 441      -5.575  12.189  16.378  1.00 43.03           O  
ATOM   3144  N   ILE A 442      -2.278  12.063  17.342  1.00 50.16           N  
ATOM   3145  CA  ILE A 442      -1.666  11.260  18.389  1.00 46.66           C  
ATOM   3146  C   ILE A 442      -0.889  12.179  19.324  1.00 45.30           C  
ATOM   3147  O   ILE A 442      -0.236  13.136  18.884  1.00 43.78           O  
ATOM   3148  CB  ILE A 442      -0.774  10.176  17.774  1.00 43.91           C  
ATOM   3149  CG1 ILE A 442      -1.645   9.093  17.142  1.00 45.07           C  
ATOM   3150  CG2 ILE A 442       0.113   9.578  18.857  1.00 49.35           C  
ATOM   3151  CD1 ILE A 442      -0.872   8.108  16.304  1.00 43.91           C  
ATOM   3152  N   ASP A 443      -1.000  11.923  20.628  1.00 42.78           N  
ATOM   3153  CA  ASP A 443      -0.345  12.767  21.615  1.00 45.33           C  
ATOM   3154  C   ASP A 443       1.123  12.356  21.754  1.00 51.50           C  
ATOM   3155  O   ASP A 443       1.435  11.201  22.078  1.00 47.14           O  
ATOM   3156  CB  ASP A 443      -1.064  12.682  22.956  1.00 51.46           C  
ATOM   3157  CG  ASP A 443      -0.658  13.805  23.900  1.00 55.83           C  
ATOM   3158  OD1 ASP A 443      -0.345  14.911  23.392  1.00 52.43           O  
ATOM   3159  OD2 ASP A 443      -0.646  13.576  25.138  1.00 55.19           O1-
ATOM   3160  N   PHE A 444       2.022  13.313  21.512  1.00 45.76           N  
ATOM   3161  CA  PHE A 444       3.466  13.088  21.525  1.00 47.30           C  
ATOM   3162  C   PHE A 444       4.082  14.028  22.559  1.00 46.63           C  
ATOM   3163  O   PHE A 444       4.554  15.122  22.208  1.00 44.43           O  
ATOM   3164  CB  PHE A 444       4.059  13.358  20.145  1.00 43.29           C  
ATOM   3165  CG  PHE A 444       3.915  12.231  19.174  1.00 39.48           C  
ATOM   3166  CD1 PHE A 444       4.706  11.110  19.278  1.00 32.84           C  
ATOM   3167  CD2 PHE A 444       2.986  12.306  18.135  1.00 40.77           C  
ATOM   3168  CE1 PHE A 444       4.598  10.076  18.369  1.00 33.47           C  
ATOM   3169  CE2 PHE A 444       2.868  11.283  17.214  1.00 37.95           C  
ATOM   3170  CZ  PHE A 444       3.674  10.157  17.332  1.00 39.57           C  
ATOM   3171  N   PRO A 445       4.070  13.658  23.844  1.00 39.67           N  
ATOM   3172  CA  PRO A 445       4.624  14.577  24.851  1.00 42.54           C  
ATOM   3173  C   PRO A 445       6.110  14.857  24.641  1.00 45.61           C  
ATOM   3174  O   PRO A 445       6.600  15.927  25.037  1.00 40.97           O  
ATOM   3175  CB  PRO A 445       4.338  13.859  26.185  1.00 38.89           C  
ATOM   3176  CG  PRO A 445       4.064  12.468  25.841  1.00 42.63           C  
ATOM   3177  CD  PRO A 445       3.487  12.454  24.451  1.00 42.56           C  
ATOM   3178  N   THR A 446       6.826  13.933  23.986  1.00 44.58           N  
ATOM   3179  CA  THR A 446       8.217  14.151  23.605  1.00 39.22           C  
ATOM   3180  C   THR A 446       8.393  15.343  22.664  1.00 44.42           C  
ATOM   3181  O   THR A 446       9.522  15.836  22.526  1.00 41.93           O  
ATOM   3182  CB  THR A 446       8.787  12.876  22.969  1.00 39.69           C  
ATOM   3183  CG2 THR A 446       8.862  11.756  24.011  1.00 37.39           C  
ATOM   3184  OG1 THR A 446       7.976  12.465  21.850  1.00 40.95           O  
ATOM   3185  N   ASP A 447       7.316  15.815  22.011  1.00 41.53           N  
ATOM   3186  CA  ASP A 447       7.403  17.056  21.239  1.00 38.10           C  
ATOM   3187  C   ASP A 447       7.827  18.227  22.118  1.00 42.28           C  
ATOM   3188  O   ASP A 447       8.475  19.165  21.637  1.00 45.08           O  
ATOM   3189  CB  ASP A 447       6.064  17.399  20.585  1.00 41.24           C  
ATOM   3190  CG  ASP A 447       5.694  16.473  19.443  1.00 43.06           C  
ATOM   3191  OD1 ASP A 447       6.533  15.647  19.013  1.00 47.28           O  
ATOM   3192  OD2 ASP A 447       4.551  16.599  18.957  1.00 39.51           O1-
ATOM   3193  N   LYS A 448       7.469  18.191  23.403  1.00 37.39           N  
ATOM   3194  CA  LYS A 448       7.748  19.259  24.349  1.00 42.15           C  
ATOM   3195  C   LYS A 448       9.235  19.425  24.662  1.00 47.88           C  
ATOM   3196  O   LYS A 448       9.602  20.288  25.471  1.00 48.74           O  
ATOM   3197  CB  LYS A 448       6.983  18.980  25.645  1.00 42.37           C  
ATOM   3198  CG  LYS A 448       5.452  18.911  25.545  1.00 47.09           C  
ATOM   3199  CD  LYS A 448       4.774  20.276  25.428  1.00 56.68           C  
ATOM   3200  CE  LYS A 448       4.452  20.702  24.009  1.00 53.03           C  
ATOM   3201  NZ  LYS A 448       3.703  22.006  23.997  1.00 52.28           N1+
ATOM   3202  N   GLY A 449      10.121  18.623  24.073  1.00 44.23           N  
ATOM   3203  CA  GLY A 449      11.530  18.694  24.381  1.00 41.29           C  
ATOM   3204  C   GLY A 449      12.370  18.897  23.132  1.00 38.97           C  
ATOM   3205  O   GLY A 449      11.865  18.897  21.998  1.00 41.43           O  
ATOM   3206  N   TRP A 450      13.661  19.097  23.365  1.00 35.07           N  
ATOM   3207  CA  TRP A 450      14.628  19.142  22.286  1.00 32.77           C  
ATOM   3208  C   TRP A 450      14.717  17.770  21.636  1.00 34.74           C  
ATOM   3209  O   TRP A 450      14.643  16.741  22.315  1.00 36.46           O  
ATOM   3210  CB  TRP A 450      15.990  19.539  22.831  1.00 31.49           C  
ATOM   3211  CG  TRP A 450      16.203  20.993  23.055  1.00 29.08           C  
ATOM   3212  CD1 TRP A 450      16.397  21.605  24.260  1.00 30.53           C  
ATOM   3213  CD2 TRP A 450      16.319  22.018  22.058  1.00 28.29           C  
ATOM   3214  CE2 TRP A 450      16.561  23.235  22.740  1.00 25.15           C  
ATOM   3215  CE3 TRP A 450      16.230  22.029  20.659  1.00 30.24           C  
ATOM   3216  NE1 TRP A 450      16.601  22.948  24.078  1.00 30.71           N  
ATOM   3217  CZ2 TRP A 450      16.722  24.453  22.077  1.00 20.26           C  
ATOM   3218  CZ3 TRP A 450      16.390  23.236  19.999  1.00 30.60           C  
ATOM   3219  CH2 TRP A 450      16.639  24.437  20.713  1.00 25.77           C  
ATOM   3220  N   LYS A 451      14.890  17.754  20.318  1.00 33.39           N  
ATOM   3221  CA  LYS A 451      14.797  16.525  19.548  1.00 34.34           C  
ATOM   3222  C   LYS A 451      15.842  16.519  18.439  1.00 33.75           C  
ATOM   3223  O   LYS A 451      16.286  17.575  17.970  1.00 31.69           O  
ATOM   3224  CB  LYS A 451      13.391  16.358  18.940  1.00 32.47           C  
ATOM   3225  CG  LYS A 451      12.285  16.141  19.963  1.00 32.47           C  
ATOM   3226  CD  LYS A 451      12.291  14.721  20.501  1.00 35.83           C  
ATOM   3227  CE  LYS A 451      11.561  13.762  19.573  1.00 34.62           C  
ATOM   3228  NZ  LYS A 451      12.132  12.350  19.607  1.00 35.50           N1+
ATOM   3229  N   ASP A 452      16.260  15.310  18.043  1.00 32.41           N  
ATOM   3230  CA  ASP A 452      16.972  15.128  16.788  1.00 32.49           C  
ATOM   3231  C   ASP A 452      16.318  14.111  15.875  1.00 33.64           C  
ATOM   3232  O   ASP A 452      16.575  14.150  14.673  1.00 33.26           O  
ATOM   3233  CB  ASP A 452      18.444  14.735  17.011  1.00 30.62           C  
ATOM   3234  CG  ASP A 452      18.615  13.468  17.809  1.00 33.20           C  
ATOM   3235  OD1 ASP A 452      18.065  12.427  17.403  1.00 33.51           O  
ATOM   3236  OD2 ASP A 452      19.347  13.500  18.829  1.00 35.64           O1-
ATOM   3237  N   THR A 453      15.492  13.211  16.407  1.00 32.45           N  
ATOM   3238  CA  THR A 453      14.674  12.290  15.628  1.00 32.73           C  
ATOM   3239  C   THR A 453      13.208  12.486  16.011  1.00 35.81           C  
ATOM   3240  O   THR A 453      12.883  12.537  17.204  1.00 37.76           O  
ATOM   3241  CB  THR A 453      15.115  10.849  15.895  1.00 34.26           C  
ATOM   3242  CG2 THR A 453      14.233   9.849  15.167  1.00 31.56           C  
ATOM   3243  OG1 THR A 453      16.478  10.687  15.481  1.00 34.36           O  
ATOM   3244  N   VAL A 454      12.328  12.605  15.015  1.00 32.24           N  
ATOM   3245  CA  VAL A 454      10.899  12.834  15.249  1.00 27.40           C  
ATOM   3246  C   VAL A 454      10.081  11.855  14.415  1.00 27.73           C  
ATOM   3247  O   VAL A 454      10.340  11.677  13.224  1.00 26.05           O  
ATOM   3248  CB  VAL A 454      10.493  14.278  14.918  1.00 28.92           C  
ATOM   3249  CG1 VAL A 454      10.684  14.565  13.431  1.00 26.83           C  
ATOM   3250  CG2 VAL A 454       9.048  14.525  15.329  1.00 34.59           C  
ATOM   3251  N   LEU A 455       9.097  11.217  15.030  1.00 28.40           N  
ATOM   3252  CA  LEU A 455       8.282  10.255  14.301  1.00 30.82           C  
ATOM   3253  C   LEU A 455       7.228  10.981  13.469  1.00 33.46           C  
ATOM   3254  O   LEU A 455       6.408  11.721  14.016  1.00 34.77           O  
ATOM   3255  CB  LEU A 455       7.610   9.286  15.268  1.00 29.42           C  
ATOM   3256  CG  LEU A 455       6.862   8.180  14.547  1.00 26.62           C  
ATOM   3257  CD1 LEU A 455       7.837   7.451  13.626  1.00 32.23           C  
ATOM   3258  CD2 LEU A 455       6.279   7.229  15.543  1.00 27.29           C  
ATOM   3259  N   VAL A 456       7.222  10.760  12.162  1.00 31.52           N  
ATOM   3260  CA  VAL A 456       6.240  11.349  11.249  1.00 36.47           C  
ATOM   3261  C   VAL A 456       5.243  10.265  10.834  1.00 32.97           C  
ATOM   3262  O   VAL A 456       5.595   9.343  10.083  1.00 31.06           O  
ATOM   3263  CB  VAL A 456       6.937  11.960  10.030  1.00 33.23           C  
ATOM   3264  CG1 VAL A 456       5.960  12.599   9.149  1.00 30.13           C  
ATOM   3265  CG2 VAL A 456       7.969  12.999  10.493  1.00 31.55           C  
ATOM   3266  N   MET A 457       3.995  10.371  11.321  1.00 36.68           N  
ATOM   3267  CA  MET A 457       2.953   9.372  11.049  1.00 41.63           C  
ATOM   3268  C   MET A 457       2.536   9.380   9.579  1.00 34.90           C  
ATOM   3269  O   MET A 457       2.785  10.350   8.863  1.00 34.44           O  
ATOM   3270  CB  MET A 457       1.722   9.651  11.894  1.00 40.03           C  
ATOM   3271  CG  MET A 457       1.939   9.541  13.370  1.00 38.88           C  
ATOM   3272  SD  MET A 457       2.542   7.878  13.779  1.00 47.69           S  
ATOM   3273  CE  MET A 457       1.129   6.861  13.311  1.00 44.73           C  
ATOM   3274  N   PRO A 458       1.925   8.299   9.098  1.00 37.97           N  
ATOM   3275  CA  PRO A 458       1.430   8.288   7.715  1.00 36.98           C  
ATOM   3276  C   PRO A 458       0.445   9.414   7.458  1.00 38.33           C  
ATOM   3277  O   PRO A 458      -0.413   9.719   8.292  1.00 37.52           O  
ATOM   3278  CB  PRO A 458       0.769   6.918   7.585  1.00 33.91           C  
ATOM   3279  CG  PRO A 458       1.541   6.069   8.515  1.00 38.43           C  
ATOM   3280  CD  PRO A 458       1.893   6.954   9.693  1.00 39.51           C  
ATOM   3281  N   LEU A 459       0.593  10.029   6.279  1.00 39.00           N  
ATOM   3282  CA  LEU A 459      -0.135  11.202   5.798  1.00 39.94           C  
ATOM   3283  C   LEU A 459      -0.019  12.415   6.713  1.00 39.60           C  
ATOM   3284  O   LEU A 459      -0.727  13.399   6.508  1.00 37.82           O  
ATOM   3285  CB  LEU A 459      -1.605  10.894   5.541  1.00 34.91           C  
ATOM   3286  CG  LEU A 459      -1.886   9.820   4.493  1.00 42.54           C  
ATOM   3287  CD1 LEU A 459      -3.360   9.695   4.341  1.00 39.46           C  
ATOM   3288  CD2 LEU A 459      -1.252  10.146   3.143  1.00 38.75           C  
ATOM   3289  N   GLU A 460       0.884  12.395   7.686  1.00 38.24           N  
ATOM   3290  CA  GLU A 460       1.043  13.521   8.587  1.00 35.91           C  
ATOM   3291  C   GLU A 460       2.034  14.511   7.995  1.00 36.68           C  
ATOM   3292  O   GLU A 460       2.885  14.155   7.181  1.00 36.49           O  
ATOM   3293  CB  GLU A 460       1.512  13.038   9.957  1.00 36.04           C  
ATOM   3294  CG  GLU A 460       1.588  14.106  11.040  1.00 41.45           C  
ATOM   3295  CD  GLU A 460       2.186  13.577  12.355  1.00 43.15           C  
ATOM   3296  OE1 GLU A 460       2.041  14.262  13.395  1.00 40.86           O  
ATOM   3297  OE2 GLU A 460       2.823  12.486  12.349  1.00 42.59           O1-
ATOM   3298  N   SER A 461       1.873  15.774   8.359  1.00 36.38           N  
ATOM   3299  CA  SER A 461       2.911  16.768   8.193  1.00 35.61           C  
ATOM   3300  C   SER A 461       3.390  17.160   9.573  1.00 42.56           C  
ATOM   3301  O   SER A 461       2.587  17.572  10.417  1.00 44.35           O  
ATOM   3302  CB  SER A 461       2.434  17.996   7.427  1.00 40.47           C  
ATOM   3303  OG  SER A 461       2.432  17.737   6.033  1.00 49.08           O  
ATOM   3304  N   VAL A 462       4.685  16.987   9.810  1.00 40.90           N  
ATOM   3305  CA  VAL A 462       5.332  17.479  11.012  1.00 36.06           C  
ATOM   3306  C   VAL A 462       6.185  18.664  10.600  1.00 39.20           C  
ATOM   3307  O   VAL A 462       6.928  18.595   9.622  1.00 36.39           O  
ATOM   3308  CB  VAL A 462       6.179  16.392  11.693  1.00 35.61           C  
ATOM   3309  CG1 VAL A 462       6.749  16.913  12.982  1.00 33.02           C  
ATOM   3310  CG2 VAL A 462       5.350  15.142  11.942  1.00 37.93           C  
ATOM   3311  N   ARG A 463       6.078  19.752  11.327  1.00 39.02           N  
ATOM   3312  CA  ARG A 463       6.740  20.972  10.917  1.00 39.60           C  
ATOM   3313  C   ARG A 463       7.672  21.328  12.066  1.00 38.31           C  
ATOM   3314  O   ARG A 463       7.202  21.623  13.175  1.00 42.37           O  
ATOM   3315  CB  ARG A 463       5.681  22.030  10.609  1.00 44.85           C  
ATOM   3316  CG  ARG A 463       5.901  22.750   9.288  1.00 48.95           C  
ATOM   3317  CD  ARG A 463       4.768  23.712   9.001  1.00 48.47           C  
ATOM   3318  NE  ARG A 463       4.909  24.807   9.933  1.00 49.26           N  
ATOM   3319  CZ  ARG A 463       4.116  25.852   9.989  1.00 50.82           C  
ATOM   3320  NH1 ARG A 463       4.329  26.783  10.909  1.00 44.98           N1+
ATOM   3321  NH2 ARG A 463       3.118  25.967   9.118  1.00 67.10           N  
ATOM   3322  N   ILE A 464       8.982  21.180  11.824  1.00 35.99           N  
ATOM   3323  CA  ILE A 464      10.024  21.388  12.832  1.00 38.07           C  
ATOM   3324  C   ILE A 464      10.792  22.664  12.514  1.00 34.64           C  
ATOM   3325  O   ILE A 464      10.821  23.156  11.380  1.00 33.69           O  
ATOM   3326  CB  ILE A 464      11.019  20.215  12.930  1.00 29.45           C  
ATOM   3327  CG1 ILE A 464      11.668  19.999  11.568  1.00 27.13           C  
ATOM   3328  CG2 ILE A 464      10.330  18.970  13.476  1.00 30.28           C  
ATOM   3329  CD1 ILE A 464      12.676  18.898  11.533  1.00 27.21           C  
ATOM   3330  N   ILE A 465      11.441  23.195  13.540  1.00 32.21           N  
ATOM   3331  CA  ILE A 465      12.163  24.454  13.430  1.00 32.82           C  
ATOM   3332  C   ILE A 465      13.578  24.195  13.930  1.00 35.16           C  
ATOM   3333  O   ILE A 465      13.765  23.585  14.991  1.00 31.62           O  
ATOM   3334  CB  ILE A 465      11.444  25.594  14.194  1.00 32.66           C  
ATOM   3335  CG1 ILE A 465      12.091  26.951  13.904  1.00 34.20           C  
ATOM   3336  CG2 ILE A 465      11.295  25.291  15.678  1.00 33.85           C  
ATOM   3337  CD1 ILE A 465      11.297  28.112  14.408  1.00 38.03           C  
ATOM   3338  N   VAL A 466      14.569  24.607  13.141  1.00 28.94           N  
ATOM   3339  CA  VAL A 466      15.936  24.169  13.350  1.00 29.84           C  
ATOM   3340  C   VAL A 466      16.912  25.316  13.103  1.00 31.78           C  
ATOM   3341  O   VAL A 466      16.832  26.003  12.080  1.00 32.64           O  
ATOM   3342  CB  VAL A 466      16.235  22.936  12.475  1.00 34.00           C  
ATOM   3343  CG1 VAL A 466      15.801  23.175  11.030  1.00 27.48           C  
ATOM   3344  CG2 VAL A 466      17.721  22.570  12.576  1.00 26.40           C  
ATOM   3345  N   LYS A 467      17.811  25.544  14.066  1.00 32.43           N  
ATOM   3346  CA  LYS A 467      18.913  26.479  13.908  1.00 31.07           C  
ATOM   3347  C   LYS A 467      20.191  25.707  13.591  1.00 32.15           C  
ATOM   3348  O   LYS A 467      20.535  24.747  14.288  1.00 29.99           O  
ATOM   3349  CB  LYS A 467      19.105  27.341  15.157  1.00 30.90           C  
ATOM   3350  CG  LYS A 467      20.281  28.308  15.025  1.00 31.19           C  
ATOM   3351  CD  LYS A 467      20.302  29.359  16.117  1.00 34.56           C  
ATOM   3352  CE  LYS A 467      21.544  30.238  16.023  1.00 34.16           C  
ATOM   3353  NZ  LYS A 467      21.563  31.251  17.089  1.00 30.72           N1+
ATOM   3354  N   PHE A 468      20.876  26.123  12.526  1.00 28.66           N  
ATOM   3355  CA  PHE A 468      22.073  25.460  12.028  1.00 32.19           C  
ATOM   3356  C   PHE A 468      23.297  26.178  12.597  1.00 32.80           C  
ATOM   3357  O   PHE A 468      23.605  27.296  12.172  1.00 34.31           O  
ATOM   3358  CB  PHE A 468      22.082  25.509  10.501  1.00 33.05           C  
ATOM   3359  CG  PHE A 468      20.921  24.780   9.847  1.00 34.61           C  
ATOM   3360  CD1 PHE A 468      19.713  25.428   9.640  1.00 33.31           C  
ATOM   3361  CD2 PHE A 468      21.027  23.453   9.471  1.00 34.84           C  
ATOM   3362  CE1 PHE A 468      18.651  24.783   9.049  1.00 34.64           C  
ATOM   3363  CE2 PHE A 468      19.962  22.796   8.865  1.00 34.08           C  
ATOM   3364  CZ  PHE A 468      18.775  23.460   8.654  1.00 35.73           C  
ATOM   3365  N   THR A 469      24.002  25.548  13.549  1.00 27.54           N  
ATOM   3366  CA  THR A 469      25.150  26.193  14.205  1.00 33.58           C  
ATOM   3367  C   THR A 469      26.522  25.676  13.756  1.00 32.69           C  
ATOM   3368  O   THR A 469      27.529  26.323  14.050  1.00 35.96           O  
ATOM   3369  CB  THR A 469      25.079  26.046  15.733  1.00 26.84           C  
ATOM   3370  CG2 THR A 469      23.724  26.506  16.298  1.00 24.69           C  
ATOM   3371  OG1 THR A 469      25.338  24.682  16.088  1.00 26.83           O  
ATOM   3372  N   ILE A 470      26.597  24.554  13.051  1.00 32.00           N  
ATOM   3373  CA  ILE A 470      27.855  23.946  12.646  1.00 32.60           C  
ATOM   3374  C   ILE A 470      27.887  23.869  11.123  1.00 34.54           C  
ATOM   3375  O   ILE A 470      26.941  23.354  10.525  1.00 36.35           O  
ATOM   3376  CB  ILE A 470      28.028  22.544  13.248  1.00 35.09           C  
ATOM   3377  CG1 ILE A 470      27.980  22.689  14.768  1.00 34.49           C  
ATOM   3378  CG2 ILE A 470      29.305  21.916  12.749  1.00 29.06           C  
ATOM   3379  CD1 ILE A 470      27.875  21.412  15.482  1.00 34.00           C  
ATOM   3380  N   PRO A 471      28.946  24.335  10.468  1.00 34.23           N  
ATOM   3381  CA  PRO A 471      28.995  24.280   9.003  1.00 34.38           C  
ATOM   3382  C   PRO A 471      29.467  22.920   8.521  1.00 36.60           C  
ATOM   3383  O   PRO A 471      30.075  22.144   9.261  1.00 40.84           O  
ATOM   3384  CB  PRO A 471      30.018  25.357   8.656  1.00 36.08           C  
ATOM   3385  CG  PRO A 471      31.008  25.264   9.832  1.00 34.21           C  
ATOM   3386  CD  PRO A 471      30.208  24.835  11.042  1.00 32.80           C  
ATOM   3387  N   GLY A 472      29.190  22.642   7.256  1.00 34.95           N  
ATOM   3388  CA  GLY A 472      29.632  21.403   6.654  1.00 37.25           C  
ATOM   3389  C   GLY A 472      28.505  20.655   5.968  1.00 42.79           C  
ATOM   3390  O   GLY A 472      27.361  21.103   5.904  1.00 40.21           O  
ATOM   3391  N   LEU A 473      28.865  19.496   5.423  1.00 39.86           N  
ATOM   3392  CA  LEU A 473      27.912  18.593   4.792  1.00 36.01           C  
ATOM   3393  C   LEU A 473      27.378  17.628   5.838  1.00 36.75           C  
ATOM   3394  O   LEU A 473      28.156  16.929   6.494  1.00 37.10           O  
ATOM   3395  CB  LEU A 473      28.585  17.807   3.664  1.00 35.96           C  
ATOM   3396  CG  LEU A 473      27.701  17.015   2.693  1.00 37.81           C  
ATOM   3397  CD1 LEU A 473      26.918  17.936   1.728  1.00 37.20           C  
ATOM   3398  CD2 LEU A 473      28.511  15.970   1.938  1.00 28.91           C  
ATOM   3399  N   PHE A 474      26.061  17.568   5.984  1.00 35.59           N  
ATOM   3400  CA  PHE A 474      25.440  16.632   6.905  1.00 35.10           C  
ATOM   3401  C   PHE A 474      24.393  15.828   6.162  1.00 32.98           C  
ATOM   3402  O   PHE A 474      24.050  16.132   5.018  1.00 37.45           O  
ATOM   3403  CB  PHE A 474      24.813  17.357   8.094  1.00 35.51           C  
ATOM   3404  CG  PHE A 474      25.813  18.091   8.936  1.00 35.76           C  
ATOM   3405  CD1 PHE A 474      26.501  17.426   9.954  1.00 36.76           C  
ATOM   3406  CD2 PHE A 474      26.077  19.438   8.704  1.00 33.61           C  
ATOM   3407  CE1 PHE A 474      27.432  18.089  10.736  1.00 35.26           C  
ATOM   3408  CE2 PHE A 474      27.007  20.112   9.482  1.00 39.11           C  
ATOM   3409  CZ  PHE A 474      27.690  19.438  10.500  1.00 34.02           C  
ATOM   3410  N   VAL A 475      23.865  14.809   6.829  1.00 28.89           N  
ATOM   3411  CA  VAL A 475      22.814  14.000   6.244  1.00 31.31           C  
ATOM   3412  C   VAL A 475      21.562  14.094   7.096  1.00 38.04           C  
ATOM   3413  O   VAL A 475      21.627  14.241   8.324  1.00 38.40           O  
ATOM   3414  CB  VAL A 475      23.217  12.527   6.074  1.00 33.27           C  
ATOM   3415  CG1 VAL A 475      24.506  12.404   5.287  1.00 38.84           C  
ATOM   3416  CG2 VAL A 475      23.321  11.868   7.407  1.00 35.70           C  
ATOM   3417  N   HIS A 476      20.413  14.025   6.411  1.00 34.08           N  
ATOM   3418  CA  HIS A 476      19.098  13.831   7.011  1.00 33.43           C  
ATOM   3419  C   HIS A 476      18.448  12.595   6.383  1.00 34.18           C  
ATOM   3420  O   HIS A 476      18.645  12.318   5.196  1.00 33.86           O  
ATOM   3421  CB  HIS A 476      18.208  15.089   6.844  1.00 30.63           C  
ATOM   3422  CG  HIS A 476      18.050  15.573   5.426  1.00 35.82           C  
ATOM   3423  CD2 HIS A 476      17.030  15.422   4.540  1.00 37.35           C  
ATOM   3424  ND1 HIS A 476      18.984  16.368   4.793  1.00 32.13           N  
ATOM   3425  CE1 HIS A 476      18.568  16.655   3.573  1.00 32.46           C  
ATOM   3426  NE2 HIS A 476      17.381  16.099   3.395  1.00 35.72           N  
ATOM   3427  N   HIS A 477      17.705  11.824   7.179  1.00 28.45           N  
ATOM   3428  CA  HIS A 477      17.214  10.545   6.676  1.00 30.59           C  
ATOM   3429  C   HIS A 477      16.199   9.961   7.644  1.00 33.92           C  
ATOM   3430  O   HIS A 477      16.171  10.299   8.831  1.00 29.79           O  
ATOM   3431  CB  HIS A 477      18.349   9.529   6.461  1.00 36.65           C  
ATOM   3432  CG  HIS A 477      19.259   9.380   7.640  1.00 39.86           C  
ATOM   3433  CD2 HIS A 477      20.399  10.030   7.973  1.00 39.13           C  
ATOM   3434  ND1 HIS A 477      19.012   8.489   8.663  1.00 39.83           N  
ATOM   3435  CE1 HIS A 477      19.964   8.592   9.572  1.00 37.96           C  
ATOM   3436  NE2 HIS A 477      20.820   9.518   9.176  1.00 39.82           N  
ATOM   3437  N   CYS A 478      15.340   9.094   7.109  1.00 39.80           N  
ATOM   3438  CA  CYS A 478      14.591   8.202   7.978  1.00 40.00           C  
ATOM   3439  C   CYS A 478      15.596   7.351   8.727  1.00 37.82           C  
ATOM   3440  O   CYS A 478      16.651   6.999   8.184  1.00 33.31           O  
ATOM   3441  CB  CYS A 478      13.640   7.317   7.175  1.00 32.60           C  
ATOM   3442  SG  CYS A 478      12.752   6.164   8.184  1.00 72.81           S  
ATOM   3443  N   HIS A 479      15.282   7.020   9.974  1.00 36.83           N  
ATOM   3444  CA  HIS A 479      16.228   6.207  10.703  1.00 34.19           C  
ATOM   3445  C   HIS A 479      15.714   4.779  10.880  1.00 32.00           C  
ATOM   3446  O   HIS A 479      16.334   3.999  11.590  1.00 34.72           O  
ATOM   3447  CB  HIS A 479      16.548   6.834  12.046  1.00 29.02           C  
ATOM   3448  CG  HIS A 479      17.943   6.544  12.516  1.00 40.90           C  
ATOM   3449  CD2 HIS A 479      19.035   7.344  12.539  1.00 38.69           C  
ATOM   3450  ND1 HIS A 479      18.338   5.346  13.079  1.00 38.38           N  
ATOM   3451  CE1 HIS A 479      19.623   5.409  13.377  1.00 33.82           C  
ATOM   3452  NE2 HIS A 479      20.065   6.615  13.073  1.00 36.87           N  
ATOM   3453  N   ILE A 480      14.576   4.422  10.275  1.00 40.71           N  
ATOM   3454  CA  ILE A 480      14.286   3.019   9.983  1.00 39.58           C  
ATOM   3455  C   ILE A 480      15.477   2.537   9.174  1.00 39.55           C  
ATOM   3456  O   ILE A 480      15.706   3.007   8.052  1.00 41.12           O  
ATOM   3457  CB  ILE A 480      12.987   2.825   9.182  1.00 37.22           C  
ATOM   3458  CG1 ILE A 480      11.749   3.215   9.982  1.00 44.04           C  
ATOM   3459  CG2 ILE A 480      12.860   1.384   8.709  1.00 38.77           C  
ATOM   3460  CD1 ILE A 480      11.324   2.192  10.979  1.00 41.13           C  
ATOM   3461  N   LEU A 481      16.242   1.606   9.728  1.00 33.08           N  
ATOM   3462  CA  LEU A 481      17.538   1.298   9.130  1.00 37.98           C  
ATOM   3463  C   LEU A 481      17.378   0.724   7.721  1.00 39.53           C  
ATOM   3464  O   LEU A 481      18.146   1.066   6.815  1.00 35.84           O  
ATOM   3465  CB  LEU A 481      18.312   0.342  10.041  1.00 32.42           C  
ATOM   3466  CG  LEU A 481      18.431   0.878  11.469  1.00 32.74           C  
ATOM   3467  CD1 LEU A 481      19.168  -0.093  12.380  1.00 36.79           C  
ATOM   3468  CD2 LEU A 481      19.089   2.250  11.481  1.00 34.00           C  
ATOM   3469  N   GLU A 482      16.395  -0.101   7.472  1.00 38.63           N  
ATOM   3470  CA  GLU A 482      16.258  -0.672   6.163  1.00 40.64           C  
ATOM   3471  C   GLU A 482      15.921   0.344   5.100  1.00 41.73           C  
ATOM   3472  O   GLU A 482      16.355   0.204   3.976  1.00 44.94           O  
ATOM   3473  CB  GLU A 482      15.286  -1.824   6.171  1.00 43.44           C  
ATOM   3474  CG  GLU A 482      15.764  -3.061   6.896  1.00 38.39           C  
ATOM   3475  CD  GLU A 482      15.705  -2.923   8.395  1.00 42.11           C  
ATOM   3476  OE1 GLU A 482      16.531  -3.539   9.063  1.00 42.17           O  
ATOM   3477  OE2 GLU A 482      14.862  -2.173   8.906  1.00 41.94           O1-
ATOM   3478  N   HIS A 483      15.131   1.345   5.428  1.00 39.69           N  
ATOM   3479  CA  HIS A 483      14.836   2.408   4.489  1.00 45.43           C  
ATOM   3480  C   HIS A 483      15.998   3.273   4.160  1.00 43.21           C  
ATOM   3481  O   HIS A 483      16.169   3.678   3.016  1.00 42.65           O  
ATOM   3482  CB  HIS A 483      13.712   3.287   4.994  1.00 46.27           C  
ATOM   3483  CG  HIS A 483      12.453   2.565   5.361  1.00 44.48           C  
ATOM   3484  CD2 HIS A 483      12.058   1.248   5.194  1.00 41.66           C  
ATOM   3485  ND1 HIS A 483      11.449   3.183   5.980  1.00 48.14           N  
ATOM   3486  CE1 HIS A 483      10.460   2.312   6.198  1.00 48.33           C  
ATOM   3487  NE2 HIS A 483      10.834   1.132   5.715  1.00 41.86           N  
ATOM   3488  N   GLU A 484      16.798   3.605   5.152  1.00 45.08           N  
ATOM   3489  CA  GLU A 484      17.986   4.412   4.962  1.00 44.50           C  
ATOM   3490  C   GLU A 484      18.936   3.673   4.108  1.00 41.92           C  
ATOM   3491  O   GLU A 484      19.545   4.239   3.221  1.00 41.08           O  
ATOM   3492  CB  GLU A 484      18.598   4.657   6.329  1.00 40.93           C  
ATOM   3493  CG  GLU A 484      19.918   5.364   6.394  1.00 45.52           C  
ATOM   3494  CD  GLU A 484      20.511   5.225   7.767  1.00 46.72           C  
ATOM   3495  OE1 GLU A 484      19.777   4.807   8.679  1.00 41.51           O  
ATOM   3496  OE2 GLU A 484      21.697   5.526   7.932  1.00 53.91           O1-
ATOM   3497  N   ASP A 485      19.053   2.388   4.367  1.00 39.88           N  
ATOM   3498  CA  ASP A 485      19.940   1.564   3.603  1.00 41.79           C  
ATOM   3499  C   ASP A 485      19.507   1.470   2.174  1.00 43.66           C  
ATOM   3500  O   ASP A 485      20.335   1.415   1.288  1.00 43.46           O  
ATOM   3501  CB  ASP A 485      20.121   0.231   4.271  1.00 40.71           C  
ATOM   3502  CG  ASP A 485      21.145   0.254   5.345  1.00 41.64           C  
ATOM   3503  OD1 ASP A 485      21.670   1.319   5.662  1.00 38.89           O  
ATOM   3504  OD2 ASP A 485      21.447  -0.816   5.871  1.00 42.47           O1-
ATOM   3505  N   HIS A 486      18.207   1.406   1.936  1.00 46.57           N  
ATOM   3506  CA  HIS A 486      17.709   1.440   0.590  1.00 46.91           C  
ATOM   3507  C   HIS A 486      17.353   2.815   0.201  1.00 48.28           C  
ATOM   3508  O   HIS A 486      16.202   3.052  -0.195  1.00 44.36           O  
ATOM   3509  CB  HIS A 486      16.568   0.504   0.376  1.00 45.59           C  
ATOM   3510  CG  HIS A 486      16.523  -0.069  -1.005  1.00 54.44           C  
ATOM   3511  CD2 HIS A 486      17.542  -0.480  -1.849  1.00 54.43           C  
ATOM   3512  ND1 HIS A 486      15.379  -0.248  -1.673  1.00 57.28           N  
ATOM   3513  CE1 HIS A 486      15.646  -0.764  -2.877  1.00 60.01           C  
ATOM   3514  NE2 HIS A 486      16.972  -0.902  -2.985  1.00 61.32           N  
ATOM   3515  N   SER A 487      18.270   3.750   0.397  1.00 50.93           N  
ATOM   3516  CA  SER A 487      18.153   5.133  -0.052  1.00 45.82           C  
ATOM   3517  C   SER A 487      17.282   6.266   0.485  1.00 40.75           C  
ATOM   3518  O   SER A 487      17.238   7.304  -0.135  1.00 39.67           O  
ATOM   3519  CB  SER A 487      18.244   5.148  -1.553  1.00 45.89           C  
ATOM   3520  OG  SER A 487      19.498   4.657  -1.972  1.00 54.97           O  
ATOM   3521  N   MET A 488      16.660   6.123   1.645  1.00 40.80           N  
ATOM   3522  CA  MET A 488      15.906   7.235   2.227  1.00 42.70           C  
ATOM   3523  C   MET A 488      16.839   8.124   2.991  1.00 40.96           C  
ATOM   3524  O   MET A 488      16.789   8.141   4.189  1.00 38.37           O  
ATOM   3525  CB  MET A 488      14.778   6.748   3.104  1.00 42.88           C  
ATOM   3526  CG  MET A 488      13.550   7.621   3.108  1.00 38.32           C  
ATOM   3527  SD  MET A 488      12.243   6.796   4.000  1.00 40.49           S  
ATOM   3528  CE  MET A 488      10.830   7.699   3.437  1.00 43.82           C  
ATOM   3529  N   MET A 489      17.648   8.893   2.283  1.00 38.23           N  
ATOM   3530  CA  MET A 489      18.652   9.697   2.885  1.00 36.37           C  
ATOM   3531  C   MET A 489      18.988  10.836   1.971  1.00 34.70           C  
ATOM   3532  O   MET A 489      18.696  10.781   0.800  1.00 35.91           O  
ATOM   3533  CB  MET A 489      19.861   8.824   3.091  1.00 39.65           C  
ATOM   3534  CG  MET A 489      20.941   9.344   3.987  1.00 42.16           C  
ATOM   3535  SD  MET A 489      21.896   7.928   4.484  1.00 49.67           S  
ATOM   3536  CE  MET A 489      23.145   8.831   5.312  1.00 45.31           C  
ATOM   3537  N   ALA A 490      19.594  11.874   2.523  1.00 37.20           N  
ATOM   3538  CA  ALA A 490      19.934  13.053   1.733  1.00 39.59           C  
ATOM   3539  C   ALA A 490      21.014  13.862   2.459  1.00 38.74           C  
ATOM   3540  O   ALA A 490      21.269  13.667   3.653  1.00 32.30           O  
ATOM   3541  CB  ALA A 490      18.684  13.911   1.458  1.00 28.80           C  
ATOM   3542  N   ASN A 491      21.614  14.807   1.726  1.00 33.69           N  
ATOM   3543  CA  ASN A 491      22.620  15.719   2.250  1.00 35.45           C  
ATOM   3544  C   ASN A 491      22.097  17.153   2.299  1.00 38.46           C  
ATOM   3545  O   ASN A 491      21.471  17.646   1.336  1.00 37.88           O  
ATOM   3546  CB  ASN A 491      23.889  15.706   1.390  1.00 38.23           C  
ATOM   3547  CG  ASN A 491      24.609  14.384   1.421  1.00 41.07           C  
ATOM   3548  ND2 ASN A 491      24.804  13.812   0.240  1.00 42.73           N  
ATOM   3549  OD1 ASN A 491      24.992  13.873   2.486  1.00 37.01           O  
ATOM   3550  N   PHE A 492      22.396  17.842   3.410  1.00 33.02           N  
ATOM   3551  CA  PHE A 492      22.294  19.294   3.416  1.00 35.23           C  
ATOM   3552  C   PHE A 492      23.650  19.902   3.743  1.00 38.54           C  
ATOM   3553  O   PHE A 492      24.487  19.298   4.416  1.00 39.84           O  
ATOM   3554  CB  PHE A 492      21.195  19.843   4.366  1.00 30.71           C  
ATOM   3555  CG  PHE A 492      21.423  19.586   5.825  1.00 29.54           C  
ATOM   3556  CD1 PHE A 492      21.068  18.379   6.396  1.00 33.46           C  
ATOM   3557  CD2 PHE A 492      21.945  20.568   6.641  1.00 33.17           C  
ATOM   3558  CE1 PHE A 492      21.253  18.144   7.747  1.00 31.06           C  
ATOM   3559  CE2 PHE A 492      22.137  20.340   7.991  1.00 32.06           C  
ATOM   3560  CZ  PHE A 492      21.788  19.123   8.538  1.00 32.65           C  
ATOM   3561  N   LEU A 493      23.863  21.102   3.220  1.00 33.98           N  
ATOM   3562  CA  LEU A 493      25.136  21.788   3.294  1.00 34.31           C  
ATOM   3563  C   LEU A 493      24.947  23.096   4.038  1.00 39.36           C  
ATOM   3564  O   LEU A 493      24.241  23.986   3.556  1.00 39.51           O  
ATOM   3565  CB  LEU A 493      25.694  22.054   1.899  1.00 34.31           C  
ATOM   3566  CG  LEU A 493      26.968  22.896   2.003  1.00 38.10           C  
ATOM   3567  CD1 LEU A 493      28.033  22.206   2.916  1.00 29.31           C  
ATOM   3568  CD2 LEU A 493      27.509  23.195   0.625  1.00 29.90           C  
ATOM   3569  N   VAL A 494      25.587  23.212   5.200  1.00 40.37           N  
ATOM   3570  CA  VAL A 494      25.582  24.428   6.000  1.00 35.83           C  
ATOM   3571  C   VAL A 494      26.821  25.231   5.632  1.00 40.03           C  
ATOM   3572  O   VAL A 494      27.948  24.721   5.704  1.00 40.84           O  
ATOM   3573  CB  VAL A 494      25.555  24.093   7.498  1.00 36.96           C  
ATOM   3574  CG1 VAL A 494      25.505  25.356   8.325  1.00 34.50           C  
ATOM   3575  CG2 VAL A 494      24.389  23.149   7.816  1.00 31.31           C  
ATOM   3576  N   GLU A 495      26.619  26.483   5.235  1.00 43.79           N  
ATOM   3577  CA  GLU A 495      27.690  27.249   4.587  1.00 39.72           C  
ATOM   3578  C   GLU A 495      27.774  28.697   5.058  1.00 43.22           C  
ATOM   3579  O   GLU A 495      26.772  29.419   5.026  1.00 50.79           O  
ATOM   3580  CB  GLU A 495      27.470  27.206   3.081  1.00 45.87           C  
ATOM   3581  CG  GLU A 495      28.613  27.678   2.203  1.00 52.81           C  
ATOM   3582  CD  GLU A 495      28.132  27.981   0.771  1.00 66.41           C  
ATOM   3583  OE1 GLU A 495      28.898  28.603  -0.001  1.00 74.02           O  
ATOM   3584  OE2 GLU A 495      26.979  27.614   0.420  1.00 70.27           O1-
TER   
HETATM 3585 CU    CU A 601      22.382   9.209  10.448  0.64 51.08          CU  
HETATM 3586 CU    CU A 602      21.643   7.406  14.466  0.58 32.71          CU  
HETATM 3587 CU    CU A 603      22.559  11.154  13.559  0.48 38.97          CU  
HETATM 3588 CU    CU A 604      11.411   5.152   7.001  1.00 63.44          CU  
CONECT  611 3587
CONECT  633 3586
CONECT  947 3586
CONECT  964 3585
CONECT 3000 3588
CONECT 3030 3587
CONECT 3048 3585
CONECT 3436 3585
CONECT 3442 3588
CONECT 3452 3586
CONECT 3485 3588
CONECT 3585  964 3048 3436
CONECT 3586  633  947 3452
CONECT 3587  611 3030
CONECT 3588 3000 3442 3485
END
