# Supplementary material for: Hydrophobic tuning with non-canonical amino acids in a copper metalloenzyme
Source: Nat Chem. 2026 Apr 13;18(7):1269–77. doi: 10.1038/s41557-026-02116-7 (PMC13323077; doi:10.1038/s41557-026-02116-7)
Supplement: Supplementary file 4 — Code related to logP prediction, PDB analysis and redox deconvolution. [file 41557_2026_2116_MOESM4_ESM.zip › Code_lite/PDB_analysis_lite/inputs/starting_pdbs/3t6v.pdb]

CRYST1   73.535  140.662  174.178  90.00  90.00  90.00 P 21 21 21    1
ATOM      1  N   VAL A   1      28.309 -45.226 -16.088  1.00 24.97           N  
ATOM      2  CA  VAL A   1      29.493 -46.155 -16.199  1.00 23.77           C  
ATOM      3  C   VAL A   1      30.690 -45.273 -15.915  1.00 23.02           C  
ATOM      4  O   VAL A   1      30.681 -44.119 -16.350  1.00 21.20           O  
ATOM      5  CB  VAL A   1      29.585 -46.776 -17.634  1.00 25.06           C  
ATOM      6  CG1 VAL A   1      30.956 -47.384 -17.888  1.00 19.26           C  
ATOM      7  CG2 VAL A   1      28.391 -47.808 -17.872  1.00 24.71           C  
ATOM      8  N   GLN A   2      31.652 -45.794 -15.136  1.00 22.19           N  
ATOM      9  CA  GLN A   2      32.874 -45.050 -14.717  1.00 22.94           C  
ATOM     10  C   GLN A   2      34.084 -45.743 -15.273  1.00 21.19           C  
ATOM     11  O   GLN A   2      34.140 -46.949 -15.239  1.00 22.40           O  
ATOM     12  CB  GLN A   2      33.037 -44.955 -13.171  1.00 22.44           C  
ATOM     13  CG  GLN A   2      31.988 -44.097 -12.475  1.00 28.40           C  
ATOM     14  CD  GLN A   2      32.403 -43.423 -11.143  1.00 28.93           C  
ATOM     15  NE2 GLN A   2      33.452 -43.898 -10.510  1.00 30.12           N  
ATOM     16  OE1 GLN A   2      31.749 -42.467 -10.716  1.00 31.74           O  
ATOM     17  N   ILE A   3      35.002 -44.972 -15.822  1.00 20.38           N  
ATOM     18  CA  ILE A   3      36.257 -45.477 -16.292  1.00 19.88           C  
ATOM     19  C   ILE A   3      37.385 -44.629 -15.686  1.00 21.41           C  
ATOM     20  O   ILE A   3      37.141 -43.543 -15.120  1.00 20.93           O  
ATOM     21  CB  ILE A   3      36.329 -45.461 -17.860  1.00 20.66           C  
ATOM     22  CG1 ILE A   3      36.063 -44.053 -18.409  1.00 18.17           C  
ATOM     23  CG2 ILE A   3      35.356 -46.561 -18.434  1.00 19.65           C  
ATOM     24  CD1 ILE A   3      36.201 -44.005 -19.973  1.00 19.05           C  
ATOM     25  N   GLY A   4      38.606 -45.154 -15.763  1.00 20.49           N  
ATOM     26  CA  GLY A   4      39.788 -44.423 -15.336  1.00 20.32           C  
ATOM     27  C   GLY A   4      40.274 -44.784 -13.929  1.00 19.20           C  
ATOM     28  O   GLY A   4      39.634 -45.581 -13.220  1.00 17.09           O  
ATOM     29  N   PRO A   5      41.392 -44.183 -13.493  1.00 18.43           N  
ATOM     30  CA  PRO A   5      42.086 -43.067 -14.078  1.00 18.28           C  
ATOM     31  C   PRO A   5      42.923 -43.451 -15.285  1.00 18.47           C  
ATOM     32  O   PRO A   5      43.339 -42.591 -16.027  1.00 18.76           O  
ATOM     33  CB  PRO A   5      42.986 -42.561 -12.905  1.00 17.75           C  
ATOM     34  CG  PRO A   5      43.269 -43.753 -12.095  1.00 18.47           C  
ATOM     35  CD  PRO A   5      41.890 -44.482 -12.123  1.00 18.78           C  
ATOM     36  N   VAL A   6      43.185 -44.741 -15.487  1.00 18.25           N  
ATOM     37  CA  VAL A   6      43.911 -45.160 -16.698  1.00 17.91           C  
ATOM     38  C   VAL A   6      42.911 -45.886 -17.617  1.00 17.26           C  
ATOM     39  O   VAL A   6      42.309 -46.842 -17.215  1.00 18.51           O  
ATOM     40  CB  VAL A   6      45.145 -46.120 -16.378  1.00 15.95           C  
ATOM     41  CG1 VAL A   6      45.662 -46.732 -17.639  1.00 17.78           C  
ATOM     42  CG2 VAL A   6      46.281 -45.358 -15.669  1.00 20.46           C  
ATOM     43  N   THR A   7      42.752 -45.427 -18.848  1.00 17.70           N  
ATOM     44  CA  THR A   7      41.621 -45.891 -19.664  1.00 18.70           C  
ATOM     45  C   THR A   7      41.814 -45.535 -21.130  1.00 18.38           C  
ATOM     46  O   THR A   7      42.543 -44.580 -21.458  1.00 19.05           O  
ATOM     47  CB  THR A   7      40.207 -45.286 -19.100  1.00 18.87           C  
ATOM     48  CG2 THR A   7      40.007 -43.787 -19.447  1.00 17.29           C  
ATOM     49  OG1 THR A   7      39.141 -46.060 -19.621  1.00 19.65           O  
ATOM     50  N   ASP A   8      41.188 -46.315 -22.010  1.00 18.53           N  
ATOM     51  CA  ASP A   8      41.077 -45.952 -23.423  1.00 19.54           C  
ATOM     52  C   ASP A   8      39.816 -45.110 -23.548  1.00 18.56           C  
ATOM     53  O   ASP A   8      38.896 -45.255 -22.752  1.00 20.17           O  
ATOM     54  CB  ASP A   8      40.919 -47.208 -24.261  1.00 19.66           C  
ATOM     55  CG  ASP A   8      42.242 -47.919 -24.479  1.00 26.34           C  
ATOM     56  OD1 ASP A   8      43.290 -47.402 -24.028  1.00 29.20           O  
ATOM     57  OD2 ASP A   8      42.220 -49.019 -25.082  1.00 31.97           O1-
ATOM     58  N   LEU A   9      39.776 -44.208 -24.491  1.00 18.01           N  
ATOM     59  CA  LEU A   9      38.562 -43.448 -24.673  1.00 16.09           C  
ATOM     60  C   LEU A   9      38.476 -43.283 -26.161  1.00 15.22           C  
ATOM     61  O   LEU A   9      39.220 -42.473 -26.737  1.00 16.98           O  
ATOM     62  CB  LEU A   9      38.645 -42.096 -23.954  1.00 15.94           C  
ATOM     63  CG  LEU A   9      37.376 -41.168 -24.017  1.00 12.99           C  
ATOM     64  CD1 LEU A   9      36.328 -41.671 -23.110  1.00  9.87           C  
ATOM     65  CD2 LEU A   9      37.662 -39.738 -23.682  1.00 11.78           C  
ATOM     66  N   HIS A  10      37.579 -44.013 -26.803  1.00 12.36           N  
ATOM     67  CA  HIS A  10      37.435 -43.896 -28.279  1.00 13.56           C  
ATOM     68  C   HIS A  10      36.414 -42.865 -28.672  1.00 12.76           C  
ATOM     69  O   HIS A  10      35.331 -42.865 -28.077  1.00 14.06           O  
ATOM     70  CB  HIS A  10      36.899 -45.212 -28.849  1.00 15.50           C  
ATOM     71  CG  HIS A  10      37.794 -46.375 -28.595  1.00 14.83           C  
ATOM     72  CD2 HIS A  10      38.679 -47.008 -29.392  1.00 13.43           C  
ATOM     73  ND1 HIS A  10      37.848 -47.004 -27.384  1.00 14.07           N  
ATOM     74  CE1 HIS A  10      38.744 -47.971 -27.425  1.00 15.87           C  
ATOM     75  NE2 HIS A  10      39.231 -48.016 -28.644  1.00 13.07           N  
ATOM     76  N   ILE A  11      36.694 -42.102 -29.721  1.00 12.56           N  
ATOM     77  CA  ILE A  11      35.852 -41.013 -30.174  1.00 13.55           C  
ATOM     78  C   ILE A  11      35.269 -41.475 -31.489  1.00 14.32           C  
ATOM     79  O   ILE A  11      36.004 -41.689 -32.465  1.00 14.63           O  
ATOM     80  CB  ILE A  11      36.621 -39.681 -30.310  1.00 10.56           C  
ATOM     81  CG1 ILE A  11      37.525 -39.453 -29.078  1.00 14.31           C  
ATOM     82  CG2 ILE A  11      35.665 -38.504 -30.616  1.00 12.50           C  
ATOM     83  CD1 ILE A  11      36.704 -39.356 -27.740  1.00 14.11           C  
ATOM     84  N   VAL A  12      33.958 -41.718 -31.479  1.00 14.76           N  
ATOM     85  CA  VAL A  12      33.291 -42.303 -32.629  1.00 13.11           C  
ATOM     86  C   VAL A  12      32.121 -41.452 -33.080  1.00 14.66           C  
ATOM     87  O   VAL A  12      31.641 -40.620 -32.307  1.00 14.57           O  
ATOM     88  CB  VAL A  12      32.826 -43.722 -32.348  1.00 12.33           C  
ATOM     89  CG1 VAL A  12      34.039 -44.654 -32.060  1.00 13.64           C  
ATOM     90  CG2 VAL A  12      31.798 -43.729 -31.151  1.00 11.55           C  
ATOM     91  N   ASN A  13      31.683 -41.652 -34.338  1.00 13.91           N  
ATOM     92  CA  ASN A  13      30.405 -41.166 -34.768  1.00 14.60           C  
ATOM     93  C   ASN A  13      29.279 -42.180 -34.500  1.00 14.67           C  
ATOM     94  O   ASN A  13      29.490 -43.366 -34.611  1.00 16.50           O  
ATOM     95  CB  ASN A  13      30.420 -40.810 -36.256  1.00 15.42           C  
ATOM     96  CG  ASN A  13      31.308 -39.633 -36.539  1.00 14.57           C  
ATOM     97  ND2 ASN A  13      30.983 -38.484 -35.959  1.00 12.27           N  
ATOM     98  OD1 ASN A  13      32.365 -39.800 -37.149  1.00 13.76           O  
ATOM     99  N   ALA A  14      28.075 -41.699 -34.210  1.00 14.05           N  
ATOM    100  CA  ALA A  14      26.887 -42.597 -34.049  1.00 14.15           C  
ATOM    101  C   ALA A  14      25.703 -41.707 -34.294  1.00 13.86           C  
ATOM    102  O   ALA A  14      25.802 -40.534 -34.090  1.00 16.79           O  
ATOM    103  CB  ALA A  14      26.802 -43.157 -32.614  1.00 12.10           C  
ATOM    104  N   ASP A  15      24.590 -42.245 -34.766  1.00 12.24           N  
ATOM    105  CA  ASP A  15      23.355 -41.482 -34.706  1.00 12.50           C  
ATOM    106  C   ASP A  15      22.724 -41.797 -33.349  1.00 10.63           C  
ATOM    107  O   ASP A  15      22.760 -42.928 -32.913  1.00 11.72           O  
ATOM    108  CB  ASP A  15      22.374 -41.903 -35.803  1.00 10.53           C  
ATOM    109  CG  ASP A  15      22.421 -40.988 -36.984  1.00 11.68           C  
ATOM    110  OD1 ASP A  15      23.548 -40.764 -37.461  1.00  6.88           O  
ATOM    111  OD2 ASP A  15      21.324 -40.464 -37.400  1.00 16.82           O1-
ATOM    112  N   ILE A  16      22.092 -40.788 -32.739  1.00 12.34           N  
ATOM    113  CA  ILE A  16      21.354 -41.001 -31.452  1.00 10.32           C  
ATOM    114  C   ILE A  16      20.072 -40.203 -31.530  1.00 10.94           C  
ATOM    115  O   ILE A  16      19.978 -39.257 -32.355  1.00 10.85           O  
ATOM    116  CB  ILE A  16      22.253 -40.535 -30.254  1.00  9.22           C  
ATOM    117  CG1 ILE A  16      22.544 -39.033 -30.289  1.00  8.87           C  
ATOM    118  CG2 ILE A  16      23.548 -41.328 -30.242  1.00 10.13           C  
ATOM    119  CD1 ILE A  16      23.185 -38.405 -29.014  1.00  9.40           C  
ATOM    120  N   VAL A  17      19.119 -40.523 -30.664  1.00 10.11           N  
ATOM    121  CA  VAL A  17      17.798 -39.930 -30.662  1.00 11.61           C  
ATOM    122  C   VAL A  17      17.306 -39.661 -29.231  1.00 12.22           C  
ATOM    123  O   VAL A  17      16.293 -40.177 -28.829  1.00 12.95           O  
ATOM    124  CB  VAL A  17      16.811 -40.880 -31.377  1.00 11.33           C  
ATOM    125  CG1 VAL A  17      17.198 -41.040 -32.769  1.00 20.56           C  
ATOM    126  CG2 VAL A  17      16.827 -42.224 -30.747  1.00 11.64           C  
ATOM    127  N   PRO A  18      18.044 -38.851 -28.480  1.00 14.46           N  
ATOM    128  CA  PRO A  18      17.756 -38.684 -27.043  1.00 14.57           C  
ATOM    129  C   PRO A  18      16.384 -38.041 -26.741  1.00 14.64           C  
ATOM    130  O   PRO A  18      15.863 -38.211 -25.635  1.00 14.94           O  
ATOM    131  CB  PRO A  18      18.911 -37.794 -26.552  1.00 12.82           C  
ATOM    132  CG  PRO A  18      19.527 -37.176 -27.734  1.00 16.69           C  
ATOM    133  CD  PRO A  18      19.214 -38.048 -28.928  1.00 12.13           C  
ATOM    134  N   ASP A  19      15.817 -37.345 -27.719  1.00 13.89           N  
ATOM    135  CA  ASP A  19      14.500 -36.690 -27.647  1.00 14.50           C  
ATOM    136  C   ASP A  19      13.549 -37.279 -28.692  1.00 14.16           C  
ATOM    137  O   ASP A  19      12.490 -36.685 -28.964  1.00 13.75           O  
ATOM    138  CB  ASP A  19      14.655 -35.149 -27.891  1.00 13.73           C  
ATOM    139  CG  ASP A  19      15.187 -34.818 -29.292  1.00 17.26           C  
ATOM    140  OD1 ASP A  19      15.754 -35.710 -29.972  1.00 15.29           O  
ATOM    141  OD2 ASP A  19      15.048 -33.654 -29.719  1.00 20.14           O1-
ATOM    142  N   GLY A  20      13.984 -38.368 -29.345  1.00 13.56           N  
ATOM    143  CA  GLY A  20      13.204 -39.094 -30.348  1.00 13.80           C  
ATOM    144  C   GLY A  20      13.517 -38.697 -31.807  1.00 13.57           C  
ATOM    145  O   GLY A  20      12.897 -39.207 -32.712  1.00 15.31           O  
ATOM    146  N   PHE A  21      14.430 -37.748 -32.024  1.00 12.08           N  
ATOM    147  CA  PHE A  21      14.821 -37.284 -33.389  1.00 12.21           C  
ATOM    148  C   PHE A  21      16.226 -37.830 -33.642  1.00 12.57           C  
ATOM    149  O   PHE A  21      17.166 -37.463 -32.917  1.00 11.69           O  
ATOM    150  CB  PHE A  21      14.766 -35.741 -33.422  1.00 10.09           C  
ATOM    151  CG  PHE A  21      15.195 -35.105 -34.702  1.00 16.59           C  
ATOM    152  CD1 PHE A  21      14.236 -34.811 -35.691  1.00 16.96           C  
ATOM    153  CD2 PHE A  21      16.513 -34.748 -34.903  1.00 14.92           C  
ATOM    154  CE1 PHE A  21      14.624 -34.191 -36.910  1.00 21.19           C  
ATOM    155  CE2 PHE A  21      16.923 -34.117 -36.102  1.00 23.49           C  
ATOM    156  CZ  PHE A  21      15.952 -33.822 -37.097  1.00 21.22           C  
ATOM    157  N   VAL A  22      16.367 -38.718 -34.627  1.00 12.00           N  
ATOM    158  CA  VAL A  22      17.704 -39.309 -34.846  1.00 12.68           C  
ATOM    159  C   VAL A  22      18.569 -38.272 -35.602  1.00 12.12           C  
ATOM    160  O   VAL A  22      18.073 -37.603 -36.474  1.00 13.00           O  
ATOM    161  CB  VAL A  22      17.692 -40.661 -35.604  1.00 10.54           C  
ATOM    162  CG1 VAL A  22      17.051 -40.499 -37.032  1.00 11.39           C  
ATOM    163  CG2 VAL A  22      19.042 -41.078 -35.732  1.00  6.07           C  
ATOM    164  N   ARG A  23      19.825 -38.144 -35.204  1.00 11.31           N  
ATOM    165  CA  ARG A  23      20.762 -37.248 -35.842  1.00 12.19           C  
ATOM    166  C   ARG A  23      22.154 -37.760 -35.561  1.00 12.56           C  
ATOM    167  O   ARG A  23      22.373 -38.487 -34.595  1.00 12.58           O  
ATOM    168  CB  ARG A  23      20.642 -35.773 -35.432  1.00 11.26           C  
ATOM    169  CG  ARG A  23      20.635 -35.494 -33.853  1.00 14.04           C  
ATOM    170  CD  ARG A  23      21.300 -34.147 -33.583  1.00 14.04           C  
ATOM    171  NE  ARG A  23      22.768 -34.204 -33.858  1.00 14.29           N  
ATOM    172  CZ  ARG A  23      23.589 -33.146 -33.749  1.00 13.77           C  
ATOM    173  NH1 ARG A  23      23.125 -31.968 -33.387  1.00 12.95           N1+
ATOM    174  NH2 ARG A  23      24.893 -33.255 -33.979  1.00 12.14           N  
ATOM    175  N   PRO A  24      23.122 -37.332 -36.399  1.00 12.02           N  
ATOM    176  CA  PRO A  24      24.472 -37.751 -36.145  1.00 12.42           C  
ATOM    177  C   PRO A  24      25.046 -37.096 -34.858  1.00 11.45           C  
ATOM    178  O   PRO A  24      24.659 -35.948 -34.503  1.00 11.18           O  
ATOM    179  CB  PRO A  24      25.213 -37.207 -37.345  1.00  9.67           C  
ATOM    180  CG  PRO A  24      24.200 -37.007 -38.416  1.00 13.74           C  
ATOM    181  CD  PRO A  24      23.044 -36.464 -37.567  1.00 12.14           C  
ATOM    182  N   ALA A  25      26.008 -37.787 -34.268  1.00 11.54           N  
ATOM    183  CA  ALA A  25      26.721 -37.300 -33.092  1.00 12.18           C  
ATOM    184  C   ALA A  25      28.193 -37.677 -33.118  1.00 12.01           C  
ATOM    185  O   ALA A  25      28.593 -38.668 -33.761  1.00 13.33           O  
ATOM    186  CB  ALA A  25      26.089 -37.834 -31.798  1.00 11.40           C  
ATOM    187  N   VAL A  26      28.973 -36.915 -32.354  1.00 11.61           N  
ATOM    188  CA  VAL A  26      30.341 -37.239 -32.007  1.00 13.38           C  
ATOM    189  C   VAL A  26      30.334 -37.677 -30.533  1.00 13.15           C  
ATOM    190  O   VAL A  26      30.080 -36.854 -29.620  1.00 13.23           O  
ATOM    191  CB  VAL A  26      31.266 -36.005 -32.174  1.00 13.64           C  
ATOM    192  CG1 VAL A  26      32.713 -36.300 -31.669  1.00 16.26           C  
ATOM    193  CG2 VAL A  26      31.273 -35.543 -33.641  1.00 14.02           C  
ATOM    194  N   ASN A  27      30.627 -38.945 -30.297  1.00 11.40           N  
ATOM    195  CA  ASN A  27      30.591 -39.498 -28.948  1.00 13.08           C  
ATOM    196  C   ASN A  27      31.992 -39.914 -28.396  1.00 14.59           C  
ATOM    197  O   ASN A  27      32.832 -40.513 -29.162  1.00 15.25           O  
ATOM    198  CB  ASN A  27      29.746 -40.733 -28.950  1.00 11.16           C  
ATOM    199  CG  ASN A  27      28.255 -40.465 -29.166  1.00 16.69           C  
ATOM    200  ND2 ASN A  27      27.485 -41.580 -29.350  1.00 19.09           N  
ATOM    201  OD1 ASN A  27      27.758 -39.319 -28.993  1.00 20.68           O  
ATOM    202  N   ALA A  28      32.228 -39.616 -27.108  1.00 13.33           N  
ATOM    203  CA  ALA A  28      33.329 -40.215 -26.330  1.00 14.04           C  
ATOM    204  C   ALA A  28      32.870 -41.433 -25.648  1.00 14.03           C  
ATOM    205  O   ALA A  28      31.841 -41.450 -24.935  1.00 13.29           O  
ATOM    206  CB  ALA A  28      33.967 -39.235 -25.260  1.00 14.25           C  
ATOM    207  N   GLY A  29      33.631 -42.496 -25.861  1.00 13.89           N  
ATOM    208  CA  GLY A  29      33.342 -43.724 -25.173  1.00 15.48           C  
ATOM    209  C   GLY A  29      32.004 -44.301 -25.557  1.00 16.60           C  
ATOM    210  O   GLY A  29      31.415 -45.011 -24.759  1.00 20.95           O  
ATOM    211  N   GLY A  30      31.488 -43.938 -26.712  1.00 14.54           N  
ATOM    212  CA  GLY A  30      30.272 -44.535 -27.272  1.00 15.45           C  
ATOM    213  C   GLY A  30      28.903 -44.153 -26.783  1.00 15.96           C  
ATOM    214  O   GLY A  30      27.925 -44.669 -27.326  1.00 14.89           O  
ATOM    215  N   THR A  31      28.809 -43.238 -25.785  1.00 15.60           N  
ATOM    216  CA  THR A  31      27.558 -42.991 -25.102  1.00 13.70           C  
ATOM    217  C   THR A  31      27.288 -41.480 -24.994  1.00 13.92           C  
ATOM    218  O   THR A  31      28.199 -40.694 -25.161  1.00 12.27           O  
ATOM    219  CB  THR A  31      27.514 -43.676 -23.701  1.00 15.91           C  
ATOM    220  CG2 THR A  31      27.841 -45.191 -23.809  1.00 17.48           C  
ATOM    221  OG1 THR A  31      28.488 -43.083 -22.823  1.00 16.49           O  
ATOM    222  N   PHE A  32      26.020 -41.072 -24.783  1.00 11.43           N  
ATOM    223  CA  PHE A  32      25.757 -39.641 -24.521  1.00 12.39           C  
ATOM    224  C   PHE A  32      24.944 -39.532 -23.221  1.00 12.26           C  
ATOM    225  O   PHE A  32      23.839 -40.045 -23.160  1.00 11.91           O  
ATOM    226  CB  PHE A  32      25.019 -38.882 -25.653  1.00 12.30           C  
ATOM    227  CG  PHE A  32      24.937 -37.468 -25.373  1.00 13.73           C  
ATOM    228  CD1 PHE A  32      23.828 -36.955 -24.695  1.00 10.36           C  
ATOM    229  CD2 PHE A  32      26.051 -36.641 -25.596  1.00 11.50           C  
ATOM    230  CE1 PHE A  32      23.801 -35.639 -24.342  1.00 13.23           C  
ATOM    231  CE2 PHE A  32      26.030 -35.363 -25.236  1.00 13.05           C  
ATOM    232  CZ  PHE A  32      24.909 -34.839 -24.566  1.00 12.04           C  
ATOM    233  N   PRO A  33      25.516 -38.872 -22.184  1.00 12.62           N  
ATOM    234  CA  PRO A  33      26.866 -38.263 -22.225  1.00 10.21           C  
ATOM    235  C   PRO A  33      27.942 -39.333 -22.273  1.00 10.39           C  
ATOM    236  O   PRO A  33      27.621 -40.531 -22.104  1.00  8.95           O  
ATOM    237  CB  PRO A  33      26.918 -37.492 -20.870  1.00 10.51           C  
ATOM    238  CG  PRO A  33      25.354 -37.162 -20.612  1.00 14.00           C  
ATOM    239  CD  PRO A  33      24.785 -38.509 -20.937  1.00 12.17           C  
ATOM    240  N   GLY A  34      29.215 -38.919 -22.472  1.00  9.90           N  
ATOM    241  CA  GLY A  34      30.299 -39.914 -22.431  1.00 11.17           C  
ATOM    242  C   GLY A  34      30.381 -40.529 -21.014  1.00 12.85           C  
ATOM    243  O   GLY A  34      29.793 -40.003 -20.074  1.00 13.19           O  
ATOM    244  N   PRO A  35      31.122 -41.635 -20.858  1.00 13.10           N  
ATOM    245  CA  PRO A  35      31.310 -42.281 -19.579  1.00 12.50           C  
ATOM    246  C   PRO A  35      31.923 -41.340 -18.576  1.00 12.82           C  
ATOM    247  O   PRO A  35      32.615 -40.405 -18.957  1.00 11.96           O  
ATOM    248  CB  PRO A  35      32.338 -43.361 -19.896  1.00 11.78           C  
ATOM    249  CG  PRO A  35      33.142 -42.789 -21.103  1.00 15.31           C  
ATOM    250  CD  PRO A  35      31.954 -42.242 -21.920  1.00 12.52           C  
ATOM    251  N   VAL A  36      31.648 -41.554 -17.305  1.00 12.37           N  
ATOM    252  CA  VAL A  36      32.305 -40.719 -16.303  1.00 13.36           C  
ATOM    253  C   VAL A  36      33.768 -41.151 -16.172  1.00 12.88           C  
ATOM    254  O   VAL A  36      34.050 -42.305 -15.915  1.00 14.58           O  
ATOM    255  CB  VAL A  36      31.630 -40.923 -14.908  1.00 13.42           C  
ATOM    256  CG1 VAL A  36      32.346 -40.039 -13.833  1.00 11.12           C  
ATOM    257  CG2 VAL A  36      30.239 -40.582 -15.025  1.00  9.52           C  
ATOM    258  N   ILE A  37      34.689 -40.240 -16.344  1.00 13.54           N  
ATOM    259  CA  ILE A  37      36.095 -40.512 -16.075  1.00 15.70           C  
ATOM    260  C   ILE A  37      36.373 -40.179 -14.562  1.00 16.43           C  
ATOM    261  O   ILE A  37      35.968 -39.139 -14.052  1.00 15.54           O  
ATOM    262  CB  ILE A  37      37.002 -39.687 -16.999  1.00 17.34           C  
ATOM    263  CG1 ILE A  37      36.752 -40.087 -18.451  1.00 15.58           C  
ATOM    264  CG2 ILE A  37      38.471 -39.867 -16.610  1.00 16.90           C  
ATOM    265  CD1 ILE A  37      37.537 -39.220 -19.488  1.00 14.93           C  
ATOM    266  N   ALA A  38      36.964 -41.106 -13.834  1.00 16.43           N  
ATOM    267  CA  ALA A  38      37.059 -40.914 -12.384  1.00 18.62           C  
ATOM    268  C   ALA A  38      38.349 -41.447 -11.831  1.00 20.04           C  
ATOM    269  O   ALA A  38      38.971 -42.333 -12.435  1.00 19.57           O  
ATOM    270  CB  ALA A  38      35.901 -41.575 -11.721  1.00 17.10           C  
ATOM    271  N   GLY A  39      38.713 -40.941 -10.649  1.00 22.02           N  
ATOM    272  CA  GLY A  39      39.957 -41.272  -9.971  1.00 22.37           C  
ATOM    273  C   GLY A  39      39.911 -40.602  -8.602  1.00 23.12           C  
ATOM    274  O   GLY A  39      38.912 -39.959  -8.242  1.00 22.46           O  
ATOM    275  N   ASN A  40      40.982 -40.767  -7.845  1.00 21.72           N  
ATOM    276  CA  ASN A  40      41.131 -40.125  -6.510  1.00 22.72           C  
ATOM    277  C   ASN A  40      42.150 -39.017  -6.633  1.00 21.68           C  
ATOM    278  O   ASN A  40      42.981 -39.054  -7.538  1.00 22.19           O  
ATOM    279  CB  ASN A  40      41.645 -41.126  -5.469  1.00 21.75           C  
ATOM    280  CG  ASN A  40      40.698 -42.280  -5.193  1.00 22.48           C  
ATOM    281  ND2 ASN A  40      39.379 -42.052  -5.095  1.00 20.97           N  
ATOM    282  OD1 ASN A  40      41.183 -43.392  -5.019  1.00 26.98           O  
ATOM    283  N   VAL A  41      42.124 -38.022  -5.737  1.00 22.08           N  
ATOM    284  CA  VAL A  41      43.045 -36.898  -5.850  1.00 22.28           C  
ATOM    285  C   VAL A  41      44.482 -37.386  -5.803  1.00 22.52           C  
ATOM    286  O   VAL A  41      44.828 -38.256  -5.011  1.00 22.51           O  
ATOM    287  CB  VAL A  41      42.937 -35.895  -4.645  1.00 23.39           C  
ATOM    288  CG1 VAL A  41      43.863 -34.662  -4.901  1.00 21.91           C  
ATOM    289  CG2 VAL A  41      41.531 -35.534  -4.333  1.00 21.08           C  
ATOM    290  N   GLY A  42      45.329 -36.799  -6.622  1.00 23.17           N  
ATOM    291  CA  GLY A  42      46.717 -37.234  -6.640  1.00 24.29           C  
ATOM    292  C   GLY A  42      46.969 -38.400  -7.601  1.00 25.06           C  
ATOM    293  O   GLY A  42      48.138 -38.697  -7.863  1.00 24.60           O  
ATOM    294  N   ASP A  43      45.927 -39.004  -8.162  1.00 23.83           N  
ATOM    295  CA  ASP A  43      46.112 -40.109  -9.106  1.00 22.70           C  
ATOM    296  C   ASP A  43      46.550 -39.660 -10.509  1.00 21.59           C  
ATOM    297  O   ASP A  43      46.093 -38.636 -11.015  1.00 20.53           O  
ATOM    298  CB  ASP A  43      44.834 -40.947  -9.202  1.00 23.29           C  
ATOM    299  CG  ASP A  43      44.681 -41.911  -8.042  1.00 23.09           C  
ATOM    300  OD1 ASP A  43      45.657 -42.089  -7.283  1.00 28.24           O  
ATOM    301  OD2 ASP A  43      43.586 -42.491  -7.890  1.00 22.67           O1-
ATOM    302  N   ASN A  44      47.434 -40.444 -11.126  1.00 21.62           N  
ATOM    303  CA  ASN A  44      47.918 -40.190 -12.480  1.00 21.52           C  
ATOM    304  C   ASN A  44      46.829 -40.680 -13.503  1.00 20.58           C  
ATOM    305  O   ASN A  44      46.469 -41.863 -13.541  1.00 19.80           O  
ATOM    306  CB  ASN A  44      49.247 -40.900 -12.679  1.00 22.66           C  
ATOM    307  CG  ASN A  44      49.753 -40.883 -14.135  1.00 25.92           C  
ATOM    308  ND2 ASN A  44      50.360 -41.989 -14.515  1.00 28.59           N  
ATOM    309  OD1 ASN A  44      49.644 -39.895 -14.894  1.00 32.56           O  
ATOM    310  N   PHE A  45      46.318 -39.758 -14.312  1.00 19.09           N  
ATOM    311  CA  PHE A  45      45.297 -40.098 -15.284  1.00 18.29           C  
ATOM    312  C   PHE A  45      46.033 -40.407 -16.553  1.00 18.20           C  
ATOM    313  O   PHE A  45      46.917 -39.660 -16.939  1.00 18.65           O  
ATOM    314  CB  PHE A  45      44.305 -38.927 -15.487  1.00 17.57           C  
ATOM    315  CG  PHE A  45      43.264 -38.826 -14.382  1.00 17.17           C  
ATOM    316  CD1 PHE A  45      43.595 -38.218 -13.154  1.00 19.01           C  
ATOM    317  CD2 PHE A  45      42.021 -39.473 -14.504  1.00 16.70           C  
ATOM    318  CE1 PHE A  45      42.682 -38.171 -12.119  1.00 16.93           C  
ATOM    319  CE2 PHE A  45      41.085 -39.431 -13.477  1.00 18.54           C  
ATOM    320  CZ  PHE A  45      41.377 -38.772 -12.282  1.00 18.70           C  
ATOM    321  N   GLN A  46      45.683 -41.510 -17.206  1.00 17.52           N  
ATOM    322  CA  GLN A  46      46.295 -41.759 -18.515  1.00 18.67           C  
ATOM    323  C   GLN A  46      45.157 -42.087 -19.423  1.00 17.02           C  
ATOM    324  O   GLN A  46      44.645 -43.195 -19.373  1.00 17.09           O  
ATOM    325  CB  GLN A  46      47.333 -42.934 -18.470  1.00 19.29           C  
ATOM    326  CG  GLN A  46      48.457 -42.692 -17.452  1.00 22.42           C  
ATOM    327  CD  GLN A  46      49.509 -43.802 -17.433  1.00 27.70           C  
ATOM    328  NE2 GLN A  46      50.758 -43.434 -17.080  1.00 29.66           N  
ATOM    329  OE1 GLN A  46      49.214 -44.956 -17.720  1.00 26.81           O  
ATOM    330  N   ILE A  47      44.715 -41.092 -20.196  1.00 16.58           N  
ATOM    331  CA  ILE A  47      43.524 -41.285 -21.025  1.00 14.47           C  
ATOM    332  C   ILE A  47      44.009 -41.350 -22.441  1.00 15.08           C  
ATOM    333  O   ILE A  47      44.466 -40.353 -23.023  1.00 14.45           O  
ATOM    334  CB  ILE A  47      42.446 -40.143 -20.833  1.00 14.37           C  
ATOM    335  CG1 ILE A  47      42.153 -40.012 -19.341  1.00 14.68           C  
ATOM    336  CG2 ILE A  47      41.086 -40.568 -21.537  1.00  9.37           C  
ATOM    337  CD1 ILE A  47      41.781 -38.662 -18.985  1.00 17.22           C  
ATOM    338  N   VAL A  48      43.949 -42.557 -22.973  1.00 15.31           N  
ATOM    339  CA  VAL A  48      44.301 -42.776 -24.342  1.00 15.32           C  
ATOM    340  C   VAL A  48      43.113 -42.569 -25.258  1.00 14.03           C  
ATOM    341  O   VAL A  48      42.209 -43.418 -25.343  1.00 15.59           O  
ATOM    342  CB  VAL A  48      44.870 -44.211 -24.597  1.00 16.12           C  
ATOM    343  CG1 VAL A  48      45.347 -44.306 -26.041  1.00 15.06           C  
ATOM    344  CG2 VAL A  48      46.005 -44.503 -23.661  1.00 13.32           C  
ATOM    345  N   THR A  49      43.132 -41.470 -25.964  1.00 15.20           N  
ATOM    346  CA  THR A  49      42.057 -41.053 -26.839  1.00 15.23           C  
ATOM    347  C   THR A  49      42.307 -41.600 -28.251  1.00 17.15           C  
ATOM    348  O   THR A  49      43.285 -41.237 -28.900  1.00 15.64           O  
ATOM    349  CB  THR A  49      41.978 -39.549 -26.832  1.00 16.22           C  
ATOM    350  CG2 THR A  49      40.981 -38.991 -27.962  1.00 15.94           C  
ATOM    351  OG1 THR A  49      41.594 -39.075 -25.501  1.00 17.88           O  
ATOM    352  N   PHE A  50      41.404 -42.467 -28.730  1.00 17.53           N  
ATOM    353  CA  PHE A  50      41.469 -42.983 -30.088  1.00 17.14           C  
ATOM    354  C   PHE A  50      40.462 -42.222 -30.936  1.00 17.83           C  
ATOM    355  O   PHE A  50      39.223 -42.327 -30.681  1.00 17.34           O  
ATOM    356  CB  PHE A  50      41.106 -44.498 -30.086  1.00 16.61           C  
ATOM    357  CG  PHE A  50      42.132 -45.386 -29.420  1.00 18.22           C  
ATOM    358  CD1 PHE A  50      42.059 -45.684 -28.064  1.00 21.17           C  
ATOM    359  CD2 PHE A  50      43.183 -45.951 -30.150  1.00 20.54           C  
ATOM    360  CE1 PHE A  50      43.007 -46.509 -27.446  1.00 21.44           C  
ATOM    361  CE2 PHE A  50      44.147 -46.792 -29.505  1.00 21.70           C  
ATOM    362  CZ  PHE A  50      44.036 -47.050 -28.157  1.00 21.55           C  
ATOM    363  N   ASN A  51      40.953 -41.454 -31.916  1.00 16.80           N  
ATOM    364  CA  ASN A  51      40.079 -40.742 -32.819  1.00 18.37           C  
ATOM    365  C   ASN A  51      39.684 -41.688 -33.940  1.00 18.79           C  
ATOM    366  O   ASN A  51      40.534 -42.078 -34.774  1.00 19.72           O  
ATOM    367  CB  ASN A  51      40.720 -39.445 -33.343  1.00 17.77           C  
ATOM    368  CG  ASN A  51      39.818 -38.646 -34.225  1.00 16.96           C  
ATOM    369  ND2 ASN A  51      40.273 -37.425 -34.619  1.00 14.98           N  
ATOM    370  OD1 ASN A  51      38.752 -39.120 -34.643  1.00 18.50           O  
ATOM    371  N   GLN A  52      38.390 -42.010 -34.009  1.00 17.68           N  
ATOM    372  CA  GLN A  52      37.830 -42.882 -35.079  1.00 17.98           C  
ATOM    373  C   GLN A  52      36.699 -42.284 -35.894  1.00 17.44           C  
ATOM    374  O   GLN A  52      35.812 -42.994 -36.377  1.00 18.94           O  
ATOM    375  CB  GLN A  52      37.370 -44.165 -34.416  1.00 17.13           C  
ATOM    376  CG  GLN A  52      38.511 -45.023 -33.853  1.00 22.79           C  
ATOM    377  CD  GLN A  52      37.985 -46.418 -33.459  1.00 26.46           C  
ATOM    378  NE2 GLN A  52      38.816 -47.229 -32.849  1.00 24.44           N  
ATOM    379  OE1 GLN A  52      36.825 -46.729 -33.716  1.00 27.95           O  
ATOM    380  N   LEU A  53      36.720 -40.971 -36.019  1.00 17.69           N  
ATOM    381  CA  LEU A  53      35.648 -40.179 -36.557  1.00 15.55           C  
ATOM    382  C   LEU A  53      35.719 -40.228 -38.049  1.00 17.01           C  
ATOM    383  O   LEU A  53      36.820 -40.198 -38.568  1.00 18.18           O  
ATOM    384  CB  LEU A  53      35.839 -38.726 -36.100  1.00 14.05           C  
ATOM    385  CG  LEU A  53      35.578 -38.504 -34.611  1.00 12.81           C  
ATOM    386  CD1 LEU A  53      35.868 -37.031 -34.183  1.00  9.98           C  
ATOM    387  CD2 LEU A  53      34.144 -38.940 -34.335  1.00 10.73           C  
ATOM    388  N   ILE A  54      34.615 -40.356 -38.727  1.00 15.90           N  
ATOM    389  CA  ILE A  54      34.583 -40.391 -40.161  1.00 18.79           C  
ATOM    390  C   ILE A  54      33.628 -39.368 -40.732  1.00 19.95           C  
ATOM    391  O   ILE A  54      33.646 -39.086 -41.891  1.00 17.98           O  
ATOM    392  CB  ILE A  54      34.154 -41.761 -40.677  1.00 20.00           C  
ATOM    393  CG1 ILE A  54      32.722 -42.033 -40.293  1.00 20.00           C  
ATOM    394  CG2 ILE A  54      35.038 -42.804 -40.127  1.00 20.00           C  
ATOM    395  CD1 ILE A  54      32.523 -42.999 -39.152  1.00 20.00           C  
ATOM    396  N   GLU A  55      32.764 -38.841 -39.890  1.00 19.84           N  
ATOM    397  CA  GLU A  55      31.767 -37.928 -40.426  1.00 20.18           C  
ATOM    398  C   GLU A  55      32.243 -36.445 -40.448  1.00 21.79           C  
ATOM    399  O   GLU A  55      32.215 -35.735 -39.409  1.00 21.46           O  
ATOM    400  CB  GLU A  55      30.448 -38.099 -39.688  1.00 20.72           C  
ATOM    401  CG  GLU A  55      29.842 -39.471 -39.857  1.00 20.42           C  
ATOM    402  CD  GLU A  55      28.386 -39.577 -39.389  1.00 25.01           C  
ATOM    403  OE1 GLU A  55      28.066 -40.573 -38.772  1.00 24.05           O  
ATOM    404  OE2 GLU A  55      27.534 -38.712 -39.639  1.00 30.42           O1-
ATOM    405  N   CYS A  56      32.680 -35.987 -41.616  1.00 20.54           N  
ATOM    406  CA  CYS A  56      33.186 -34.626 -41.768  1.00 20.30           C  
ATOM    407  C   CYS A  56      32.204 -33.560 -41.285  1.00 18.61           C  
ATOM    408  O   CYS A  56      32.604 -32.563 -40.684  1.00 17.56           O  
ATOM    409  CB ACYS A  56      33.494 -34.255 -43.220  0.50 19.49           C  
ATOM    410  CB BCYS A  56      33.536 -34.449 -43.247  0.50 19.20           C  
ATOM    411  SG ACYS A  56      32.232 -34.771 -44.408  0.50 22.96           S  
ATOM    412  SG BCYS A  56      34.752 -35.632 -43.873  0.50 23.27           S  
ATOM    413  N   SER A  57      30.921 -33.774 -41.555  1.00 17.76           N  
ATOM    414  CA  SER A  57      29.883 -32.821 -41.180  1.00 17.34           C  
ATOM    415  C   SER A  57      30.082 -32.259 -39.740  1.00 16.26           C  
ATOM    416  O   SER A  57      29.626 -31.155 -39.388  1.00 14.91           O  
ATOM    417  CB  SER A  57      28.503 -33.484 -41.281  1.00 17.01           C  
ATOM    418  OG  SER A  57      28.313 -34.411 -40.229  1.00 15.99           O  
ATOM    419  N   MET A  58      30.787 -33.027 -38.932  1.00 15.84           N  
ATOM    420  CA  MET A  58      31.040 -32.634 -37.544  1.00 16.97           C  
ATOM    421  C   MET A  58      32.538 -32.520 -37.225  1.00 17.99           C  
ATOM    422  O   MET A  58      32.912 -32.382 -36.059  1.00 18.85           O  
ATOM    423  CB  MET A  58      30.365 -33.637 -36.651  1.00 15.30           C  
ATOM    424  CG  MET A  58      28.812 -33.597 -36.855  1.00 15.77           C  
ATOM    425  SD  MET A  58      28.037 -34.935 -35.875  1.00 14.99           S  
ATOM    426  CE  MET A  58      28.605 -36.436 -36.681  1.00  8.01           C  
ATOM    427  N   LEU A  59      33.359 -32.627 -38.288  1.00 17.24           N  
ATOM    428  CA  LEU A  59      34.847 -32.606 -38.205  1.00 17.38           C  
ATOM    429  C   LEU A  59      35.353 -33.963 -37.757  1.00 16.77           C  
ATOM    430  O   LEU A  59      34.806 -34.552 -36.793  1.00 16.10           O  
ATOM    431  CB  LEU A  59      35.382 -31.449 -37.286  1.00 16.20           C  
ATOM    432  CG  LEU A  59      34.989 -29.997 -37.567  1.00 19.41           C  
ATOM    433  CD1 LEU A  59      35.738 -29.096 -36.562  1.00 18.67           C  
ATOM    434  CD2 LEU A  59      35.408 -29.533 -38.925  1.00 20.84           C  
ATOM    435  N   VAL A  60      36.331 -34.513 -38.504  1.00 14.94           N  
ATOM    436  CA  VAL A  60      36.961 -35.771 -38.148  1.00 13.87           C  
ATOM    437  C   VAL A  60      38.205 -35.575 -37.230  1.00 14.84           C  
ATOM    438  O   VAL A  60      38.853 -36.544 -36.809  1.00 16.03           O  
ATOM    439  CB  VAL A  60      37.353 -36.598 -39.392  1.00 16.31           C  
ATOM    440  CG1 VAL A  60      36.082 -36.900 -40.281  1.00 20.19           C  
ATOM    441  CG2 VAL A  60      38.324 -35.859 -40.230  1.00 10.34           C  
ATOM    442  N   ASP A  61      38.537 -34.323 -36.933  1.00 14.55           N  
ATOM    443  CA  ASP A  61      39.672 -34.029 -36.061  1.00 15.95           C  
ATOM    444  C   ASP A  61      39.160 -33.687 -34.669  1.00 15.87           C  
ATOM    445  O   ASP A  61      38.128 -33.029 -34.536  1.00 13.90           O  
ATOM    446  CB  ASP A  61      40.497 -32.871 -36.622  1.00 17.24           C  
ATOM    447  CG  ASP A  61      40.719 -32.984 -38.118  1.00 20.34           C  
ATOM    448  OD1 ASP A  61      41.574 -33.793 -38.534  1.00 19.85           O  
ATOM    449  OD2 ASP A  61      40.037 -32.264 -38.877  1.00 28.71           O1-
ATOM    450  N   THR A  62      39.862 -34.128 -33.627  1.00 15.83           N  
ATOM    451  CA  THR A  62      39.382 -33.849 -32.288  1.00 15.89           C  
ATOM    452  C   THR A  62      40.476 -33.427 -31.306  1.00 17.52           C  
ATOM    453  O   THR A  62      41.700 -33.549 -31.593  1.00 14.53           O  
ATOM    454  CB  THR A  62      38.553 -35.055 -31.682  1.00 17.18           C  
ATOM    455  CG2 THR A  62      39.492 -36.190 -31.236  1.00 15.66           C  
ATOM    456  OG1 THR A  62      37.777 -34.579 -30.563  1.00 16.97           O  
ATOM    457  N   SER A  63      40.020 -32.901 -30.166  1.00 15.73           N  
ATOM    458  CA  SER A  63      40.964 -32.529 -29.108  1.00 16.54           C  
ATOM    459  C   SER A  63      40.088 -32.420 -27.910  1.00 16.72           C  
ATOM    460  O   SER A  63      39.005 -31.834 -28.041  1.00 18.10           O  
ATOM    461  CB  SER A  63      41.504 -31.139 -29.427  1.00 17.07           C  
ATOM    462  OG  SER A  63      42.591 -30.879 -28.593  1.00 20.41           O  
ATOM    463  N   ILE A  64      40.547 -32.889 -26.740  1.00 14.23           N  
ATOM    464  CA  ILE A  64      39.677 -32.967 -25.574  1.00 13.42           C  
ATOM    465  C   ILE A  64      40.305 -32.191 -24.419  1.00 14.43           C  
ATOM    466  O   ILE A  64      41.504 -32.348 -24.136  1.00 11.89           O  
ATOM    467  CB  ILE A  64      39.432 -34.400 -25.168  1.00 13.17           C  
ATOM    468  CG1 ILE A  64      38.731 -35.163 -26.366  1.00 13.31           C  
ATOM    469  CG2 ILE A  64      38.552 -34.480 -23.913  1.00 11.58           C  
ATOM    470  CD1 ILE A  64      38.439 -36.672 -26.119  1.00 12.31           C  
ATOM    471  N   HIS A  65      39.441 -31.455 -23.710  1.00 13.75           N  
ATOM    472  CA  HIS A  65      39.828 -30.679 -22.558  1.00 13.12           C  
ATOM    473  C   HIS A  65      39.232 -31.260 -21.289  1.00 12.33           C  
ATOM    474  O   HIS A  65      38.106 -31.757 -21.298  1.00  9.61           O  
ATOM    475  CB  HIS A  65      39.395 -29.235 -22.812  1.00 12.82           C  
ATOM    476  CG  HIS A  65      39.514 -28.350 -21.623  1.00 14.74           C  
ATOM    477  CD2 HIS A  65      38.597 -27.538 -21.022  1.00 14.78           C  
ATOM    478  ND1 HIS A  65      40.705 -28.155 -20.954  1.00 14.90           N  
ATOM    479  CE1 HIS A  65      40.514 -27.269 -19.983  1.00 15.42           C  
ATOM    480  NE2 HIS A  65      39.241 -26.888 -19.999  1.00 13.94           N  
ATOM    481  N   TRP A  66      40.010 -31.231 -20.202  1.00 11.45           N  
ATOM    482  CA  TRP A  66      39.599 -31.853 -18.954  1.00 12.65           C  
ATOM    483  C   TRP A  66      39.207 -30.600 -18.136  1.00 13.73           C  
ATOM    484  O   TRP A  66      40.053 -29.945 -17.539  1.00 13.34           O  
ATOM    485  CB  TRP A  66      40.829 -32.642 -18.411  1.00 12.67           C  
ATOM    486  CG  TRP A  66      41.408 -33.447 -19.582  1.00 13.04           C  
ATOM    487  CD1 TRP A  66      42.516 -33.106 -20.378  1.00 14.81           C  
ATOM    488  CD2 TRP A  66      40.873 -34.632 -20.165  1.00 13.92           C  
ATOM    489  CE2 TRP A  66      41.684 -34.943 -21.317  1.00 15.54           C  
ATOM    490  CE3 TRP A  66      39.772 -35.438 -19.884  1.00 10.44           C  
ATOM    491  NE1 TRP A  66      42.685 -34.016 -21.381  1.00 15.54           N  
ATOM    492  CZ2 TRP A  66      41.490 -36.083 -22.081  1.00 13.64           C  
ATOM    493  CZ3 TRP A  66      39.550 -36.575 -20.705  1.00 12.46           C  
ATOM    494  CH2 TRP A  66      40.400 -36.877 -21.772  1.00  9.25           C  
ATOM    495  N   HIS A  67      37.939 -30.223 -18.173  1.00 12.08           N  
ATOM    496  CA  HIS A  67      37.546 -28.869 -17.777  1.00 12.00           C  
ATOM    497  C   HIS A  67      37.709 -28.649 -16.257  1.00 12.63           C  
ATOM    498  O   HIS A  67      37.069 -29.351 -15.465  1.00 13.33           O  
ATOM    499  CB  HIS A  67      36.080 -28.666 -18.028  1.00 11.82           C  
ATOM    500  CG  HIS A  67      35.587 -27.377 -17.495  1.00 11.54           C  
ATOM    501  CD2 HIS A  67      35.374 -26.936 -16.231  1.00 10.67           C  
ATOM    502  ND1 HIS A  67      35.300 -26.322 -18.318  1.00 10.26           N  
ATOM    503  CE1 HIS A  67      34.910 -25.283 -17.606  1.00  8.96           C  
ATOM    504  NE2 HIS A  67      34.976 -25.621 -16.331  1.00 12.30           N  
ATOM    505  N   GLY A  68      38.484 -27.630 -15.864  1.00 13.23           N  
ATOM    506  CA  GLY A  68      38.726 -27.359 -14.427  1.00 12.72           C  
ATOM    507  C   GLY A  68      40.003 -27.968 -13.794  1.00 14.63           C  
ATOM    508  O   GLY A  68      40.348 -27.647 -12.660  1.00 13.26           O  
ATOM    509  N   GLU A  69      40.664 -28.880 -14.512  1.00 15.45           N  
ATOM    510  CA  GLU A  69      41.914 -29.538 -14.088  1.00 16.15           C  
ATOM    511  C   GLU A  69      43.069 -28.591 -14.339  1.00 15.52           C  
ATOM    512  O   GLU A  69      43.159 -28.052 -15.412  1.00 15.92           O  
ATOM    513  CB  GLU A  69      42.151 -30.768 -14.947  1.00 18.18           C  
ATOM    514  CG  GLU A  69      41.910 -32.037 -14.273  1.00 23.03           C  
ATOM    515  CD  GLU A  69      40.583 -32.055 -13.671  1.00 29.07           C  
ATOM    516  OE1 GLU A  69      39.610 -31.999 -14.430  1.00 33.50           O  
ATOM    517  OE2 GLU A  69      40.507 -32.081 -12.446  1.00 30.21           O1-
ATOM    518  N   PHE A  70      43.959 -28.371 -13.385  1.00 15.45           N  
ATOM    519  CA  PHE A  70      44.858 -27.221 -13.600  1.00 13.86           C  
ATOM    520  C   PHE A  70      45.998 -27.544 -14.564  1.00 14.46           C  
ATOM    521  O   PHE A  70      46.566 -26.625 -15.174  1.00 14.54           O  
ATOM    522  CB  PHE A  70      45.464 -26.842 -12.252  1.00 16.86           C  
ATOM    523  CG  PHE A  70      44.469 -26.347 -11.262  1.00  9.11           C  
ATOM    524  CD1 PHE A  70      43.368 -25.610 -11.663  1.00 10.67           C  
ATOM    525  CD2 PHE A  70      44.699 -26.547  -9.928  1.00 12.65           C  
ATOM    526  CE1 PHE A  70      42.467 -25.096 -10.699  1.00 15.87           C  
ATOM    527  CE2 PHE A  70      43.792 -26.083  -8.969  1.00 15.19           C  
ATOM    528  CZ  PHE A  70      42.678 -25.381  -9.340  1.00  9.92           C  
ATOM    529  N   GLN A  71      46.343 -28.826 -14.692  1.00 15.25           N  
ATOM    530  CA  GLN A  71      47.344 -29.270 -15.733  1.00 15.40           C  
ATOM    531  C   GLN A  71      48.769 -28.669 -15.486  1.00 15.53           C  
ATOM    532  O   GLN A  71      49.513 -28.323 -16.417  1.00 15.94           O  
ATOM    533  CB  GLN A  71      46.881 -28.955 -17.161  1.00 13.26           C  
ATOM    534  CG  GLN A  71      45.556 -29.643 -17.559  1.00 13.65           C  
ATOM    535  CD  GLN A  71      45.704 -31.145 -17.731  1.00 17.63           C  
ATOM    536  NE2 GLN A  71      46.949 -31.634 -17.728  1.00 14.37           N  
ATOM    537  OE1 GLN A  71      44.712 -31.868 -17.833  1.00 19.97           O  
ATOM    538  N   LYS A  72      49.123 -28.541 -14.220  1.00 17.66           N  
ATOM    539  CA  LYS A  72      50.429 -27.881 -13.865  1.00 18.61           C  
ATOM    540  C   LYS A  72      51.531 -28.847 -14.261  1.00 18.18           C  
ATOM    541  O   LYS A  72      51.582 -29.992 -13.791  1.00 18.33           O  
ATOM    542  CB  LYS A  72      50.509 -27.569 -12.372  1.00 17.54           C  
ATOM    543  CG  LYS A  72      51.768 -26.742 -12.037  1.00 20.13           C  
ATOM    544  CD  LYS A  72      51.771 -26.190 -10.681  1.00 22.78           C  
ATOM    545  CE  LYS A  72      53.167 -25.542 -10.421  1.00 29.51           C  
ATOM    546  NZ  LYS A  72      53.163 -24.818  -9.107  1.00 30.98           N1+
ATOM    547  N   GLY A  73      52.366 -28.413 -15.173  1.00 18.46           N  
ATOM    548  CA  GLY A  73      53.462 -29.229 -15.549  1.00 18.06           C  
ATOM    549  C   GLY A  73      53.088 -29.955 -16.814  1.00 19.74           C  
ATOM    550  O   GLY A  73      53.964 -30.557 -17.471  1.00 17.09           O  
ATOM    551  N   THR A  74      51.788 -29.898 -17.161  1.00 18.67           N  
ATOM    552  CA  THR A  74      51.267 -30.621 -18.318  1.00 18.54           C  
ATOM    553  C   THR A  74      50.371 -29.716 -19.169  1.00 18.95           C  
ATOM    554  O   THR A  74      49.324 -30.150 -19.670  1.00 18.45           O  
ATOM    555  CB  THR A  74      50.511 -31.918 -17.922  1.00 17.26           C  
ATOM    556  CG2 THR A  74      51.447 -32.971 -17.406  1.00 16.70           C  
ATOM    557  OG1 THR A  74      49.580 -31.635 -16.860  1.00 19.08           O  
ATOM    558  N   ASN A  75      50.755 -28.468 -19.348  1.00 17.59           N  
ATOM    559  CA  ASN A  75      49.972 -27.652 -20.228  1.00 19.34           C  
ATOM    560  C   ASN A  75      49.690 -28.302 -21.609  1.00 20.00           C  
ATOM    561  O   ASN A  75      48.653 -28.001 -22.243  1.00 18.78           O  
ATOM    562  CB  ASN A  75      50.663 -26.300 -20.382  1.00 19.59           C  
ATOM    563  CG  ASN A  75      49.957 -25.379 -21.350  1.00 18.45           C  
ATOM    564  ND2 ASN A  75      49.083 -24.518 -20.813  1.00 20.06           N  
ATOM    565  OD1 ASN A  75      50.269 -25.349 -22.554  1.00 23.93           O  
ATOM    566  N   TRP A  76      50.617 -29.141 -22.124  1.00 19.62           N  
ATOM    567  CA  TRP A  76      50.399 -29.732 -23.461  1.00 18.13           C  
ATOM    568  C   TRP A  76      49.189 -30.689 -23.434  1.00 18.04           C  
ATOM    569  O   TRP A  76      48.758 -31.133 -24.493  1.00 17.24           O  
ATOM    570  CB  TRP A  76      51.613 -30.575 -23.902  1.00 19.41           C  
ATOM    571  CG  TRP A  76      51.949 -31.583 -22.899  1.00 13.38           C  
ATOM    572  CD1 TRP A  76      52.820 -31.391 -21.861  1.00 14.90           C  
ATOM    573  CD2 TRP A  76      51.512 -32.953 -22.793  1.00 15.47           C  
ATOM    574  CE2 TRP A  76      52.094 -33.471 -21.616  1.00 16.40           C  
ATOM    575  CE3 TRP A  76      50.593 -33.756 -23.493  1.00 16.02           C  
ATOM    576  NE1 TRP A  76      52.891 -32.488 -21.098  1.00 14.33           N  
ATOM    577  CZ2 TRP A  76      51.860 -34.808 -21.146  1.00 14.42           C  
ATOM    578  CZ3 TRP A  76      50.362 -35.090 -23.033  1.00 14.77           C  
ATOM    579  CH2 TRP A  76      51.022 -35.601 -21.865  1.00 16.11           C  
ATOM    580  N   ALA A  77      48.772 -31.114 -22.218  1.00 15.90           N  
ATOM    581  CA  ALA A  77      47.601 -32.047 -22.057  1.00 15.19           C  
ATOM    582  C   ALA A  77      46.212 -31.357 -21.842  1.00 13.95           C  
ATOM    583  O   ALA A  77      45.224 -32.015 -21.717  1.00 13.63           O  
ATOM    584  CB  ALA A  77      47.845 -33.022 -20.936  1.00 11.91           C  
ATOM    585  N   ASP A  78      46.179 -30.047 -21.815  1.00 14.33           N  
ATOM    586  CA  ASP A  78      44.963 -29.264 -21.514  1.00 14.65           C  
ATOM    587  C   ASP A  78      43.837 -29.377 -22.594  1.00 15.20           C  
ATOM    588  O   ASP A  78      42.641 -29.329 -22.258  1.00 15.70           O  
ATOM    589  CB  ASP A  78      45.365 -27.799 -21.438  1.00 12.08           C  
ATOM    590  CG  ASP A  78      44.282 -26.941 -20.753  1.00 13.62           C  
ATOM    591  OD1 ASP A  78      43.729 -27.435 -19.694  1.00 14.41           O  
ATOM    592  OD2 ASP A  78      44.049 -25.819 -21.261  1.00 15.08           O1-
ATOM    593  N   GLY A  79      44.200 -29.435 -23.874  1.00 14.25           N  
ATOM    594  CA  GLY A  79      43.208 -29.675 -24.911  1.00 14.05           C  
ATOM    595  C   GLY A  79      42.649 -28.642 -25.848  1.00 14.74           C  
ATOM    596  O   GLY A  79      42.112 -29.056 -26.858  1.00 16.40           O  
ATOM    597  N   PRO A  80      42.726 -27.306 -25.566  1.00 14.47           N  
ATOM    598  CA  PRO A  80      42.105 -26.408 -26.523  1.00 14.32           C  
ATOM    599  C   PRO A  80      42.871 -26.332 -27.770  1.00 16.47           C  
ATOM    600  O   PRO A  80      44.061 -25.998 -27.721  1.00 16.05           O  
ATOM    601  CB  PRO A  80      42.167 -25.030 -25.835  1.00 13.08           C  
ATOM    602  CG  PRO A  80      43.147 -25.177 -24.816  1.00 13.67           C  
ATOM    603  CD  PRO A  80      43.034 -26.570 -24.330  1.00 13.34           C  
ATOM    604  N   ALA A  81      42.203 -26.651 -28.886  1.00 16.53           N  
ATOM    605  CA  ALA A  81      42.888 -26.686 -30.167  1.00 19.32           C  
ATOM    606  C   ALA A  81      43.528 -25.321 -30.484  1.00 19.16           C  
ATOM    607  O   ALA A  81      42.922 -24.237 -30.313  1.00 19.28           O  
ATOM    608  CB  ALA A  81      41.979 -27.156 -31.259  1.00 18.13           C  
ATOM    609  N   PHE A  82      44.800 -25.409 -30.854  1.00 19.70           N  
ATOM    610  CA  PHE A  82      45.573 -24.275 -31.326  1.00 20.09           C  
ATOM    611  C   PHE A  82      45.970 -23.325 -30.192  1.00 20.45           C  
ATOM    612  O   PHE A  82      46.511 -22.206 -30.424  1.00 19.83           O  
ATOM    613  CB  PHE A  82      44.844 -23.575 -32.438  1.00 19.10           C  
ATOM    614  CG  PHE A  82      44.485 -24.487 -33.568  1.00 23.81           C  
ATOM    615  CD1 PHE A  82      45.487 -24.972 -34.431  1.00 23.87           C  
ATOM    616  CD2 PHE A  82      43.150 -24.896 -33.781  1.00 26.10           C  
ATOM    617  CE1 PHE A  82      45.184 -25.835 -35.439  1.00 21.50           C  
ATOM    618  CE2 PHE A  82      42.851 -25.785 -34.826  1.00 26.19           C  
ATOM    619  CZ  PHE A  82      43.868 -26.238 -35.646  1.00 24.69           C  
ATOM    620  N   ILE A  83      45.755 -23.789 -28.980  1.00 19.58           N  
ATOM    621  CA  ILE A  83      46.255 -23.069 -27.856  1.00 20.56           C  
ATOM    622  C   ILE A  83      47.328 -23.948 -27.293  1.00 20.59           C  
ATOM    623  O   ILE A  83      48.466 -23.515 -27.133  1.00 19.55           O  
ATOM    624  CB  ILE A  83      45.186 -22.771 -26.740  1.00 20.61           C  
ATOM    625  CG1 ILE A  83      44.017 -21.943 -27.288  1.00 23.07           C  
ATOM    626  CG2 ILE A  83      45.782 -21.966 -25.610  1.00 18.09           C  
ATOM    627  CD1 ILE A  83      44.394 -21.002 -28.379  1.00 29.66           C  
ATOM    628  N   THR A  84      46.948 -25.164 -26.933  1.00 18.78           N  
ATOM    629  CA  THR A  84      47.887 -26.090 -26.368  1.00 19.77           C  
ATOM    630  C   THR A  84      48.267 -27.323 -27.229  1.00 19.27           C  
ATOM    631  O   THR A  84      49.187 -28.063 -26.852  1.00 20.07           O  
ATOM    632  CB  THR A  84      47.438 -26.585 -24.988  1.00 20.03           C  
ATOM    633  CG2 THR A  84      47.269 -25.397 -24.020  1.00 20.66           C  
ATOM    634  OG1 THR A  84      46.206 -27.335 -25.099  1.00 17.86           O  
ATOM    635  N   GLN A  85      47.554 -27.576 -28.309  1.00 19.18           N  
ATOM    636  CA  GLN A  85      47.864 -28.745 -29.159  1.00 19.28           C  
ATOM    637  C   GLN A  85      47.236 -28.548 -30.504  1.00 20.86           C  
ATOM    638  O   GLN A  85      46.346 -27.698 -30.637  1.00 21.89           O  
ATOM    639  CB  GLN A  85      47.384 -30.040 -28.525  1.00 18.89           C  
ATOM    640  CG  GLN A  85      45.795 -30.202 -28.578  1.00 16.98           C  
ATOM    641  CD  GLN A  85      45.392 -31.574 -28.268  1.00 16.75           C  
ATOM    642  NE2 GLN A  85      45.238 -32.372 -29.309  1.00 15.36           N  
ATOM    643  OE1 GLN A  85      45.275 -31.973 -27.096  1.00 14.25           O  
ATOM    644  N   CYS A  86      47.727 -29.265 -31.531  1.00 21.70           N  
ATOM    645  CA  CYS A  86      47.018 -29.366 -32.832  1.00 22.08           C  
ATOM    646  C   CYS A  86      46.018 -30.501 -32.607  1.00 18.96           C  
ATOM    647  O   CYS A  86      46.251 -31.325 -31.745  1.00 19.02           O  
ATOM    648  CB  CYS A  86      47.969 -29.793 -34.003  1.00 22.08           C  
ATOM    649  SG  CYS A  86      48.711 -28.258 -34.845  1.00 29.75           S  
ATOM    650  N   PRO A  87      44.928 -30.557 -33.397  1.00 17.19           N  
ATOM    651  CA  PRO A  87      44.020 -31.678 -33.143  1.00 16.98           C  
ATOM    652  C   PRO A  87      44.646 -33.040 -33.442  1.00 17.65           C  
ATOM    653  O   PRO A  87      45.563 -33.130 -34.269  1.00 18.05           O  
ATOM    654  CB  PRO A  87      42.929 -31.446 -34.150  1.00 15.40           C  
ATOM    655  CG  PRO A  87      42.911 -29.948 -34.342  1.00 16.51           C  
ATOM    656  CD  PRO A  87      44.314 -29.517 -34.231  1.00 15.41           C  
ATOM    657  N   ILE A  88      44.153 -34.089 -32.777  1.00 17.38           N  
ATOM    658  CA  ILE A  88      44.404 -35.460 -33.193  1.00 17.17           C  
ATOM    659  C   ILE A  88      43.603 -35.745 -34.501  1.00 18.52           C  
ATOM    660  O   ILE A  88      42.359 -35.455 -34.579  1.00 17.87           O  
ATOM    661  CB  ILE A  88      43.906 -36.385 -32.131  1.00 16.70           C  
ATOM    662  CG1 ILE A  88      44.378 -35.949 -30.716  1.00 14.76           C  
ATOM    663  CG2 ILE A  88      44.249 -37.828 -32.490  1.00 16.40           C  
ATOM    664  CD1 ILE A  88      43.410 -36.456 -29.605  1.00 16.90           C  
ATOM    665  N   ILE A  89      44.262 -36.284 -35.540  1.00 19.35           N  
ATOM    666  CA  ILE A  89      43.540 -36.600 -36.778  1.00 18.75           C  
ATOM    667  C   ILE A  89      42.890 -37.987 -36.729  1.00 17.06           C  
ATOM    668  O   ILE A  89      43.264 -38.796 -35.916  1.00 14.56           O  
ATOM    669  CB  ILE A  89      44.412 -36.426 -38.099  1.00 19.85           C  
ATOM    670  CG1 ILE A  89      45.606 -37.364 -38.120  1.00 20.89           C  
ATOM    671  CG2 ILE A  89      44.903 -35.030 -38.263  1.00 20.47           C  
ATOM    672  CD1 ILE A  89      46.232 -37.425 -39.593  1.00 17.95           C  
ATOM    673  N   VAL A  90      41.922 -38.276 -37.618  1.00 16.56           N  
ATOM    674  CA  VAL A  90      41.244 -39.570 -37.517  1.00 16.79           C  
ATOM    675  C   VAL A  90      42.209 -40.737 -37.791  1.00 18.61           C  
ATOM    676  O   VAL A  90      43.178 -40.527 -38.523  1.00 22.37           O  
ATOM    677  CB  VAL A  90      39.972 -39.679 -38.402  1.00 16.46           C  
ATOM    678  CG1 VAL A  90      40.289 -39.458 -39.868  1.00 19.11           C  
ATOM    679  CG2 VAL A  90      39.359 -41.034 -38.134  1.00 15.14           C  
ATOM    680  N   GLY A  91      41.985 -41.921 -37.226  1.00 16.85           N  
ATOM    681  CA  GLY A  91      42.979 -42.978 -37.312  1.00 19.81           C  
ATOM    682  C   GLY A  91      44.101 -42.965 -36.264  1.00 20.63           C  
ATOM    683  O   GLY A  91      44.648 -44.014 -35.958  1.00 20.29           O  
ATOM    684  N   ASN A  92      44.429 -41.794 -35.683  1.00 20.98           N  
ATOM    685  CA  ASN A  92      45.525 -41.660 -34.676  1.00 20.39           C  
ATOM    686  C   ASN A  92      44.977 -41.673 -33.250  1.00 20.90           C  
ATOM    687  O   ASN A  92      43.766 -41.462 -33.030  1.00 20.02           O  
ATOM    688  CB  ASN A  92      46.268 -40.313 -34.911  1.00 20.28           C  
ATOM    689  CG  ASN A  92      47.153 -40.368 -36.172  1.00 22.20           C  
ATOM    690  ND2 ASN A  92      47.168 -41.534 -36.764  1.00 13.77           N  
ATOM    691  OD1 ASN A  92      47.807 -39.397 -36.586  1.00 21.82           O  
ATOM    692  N   SER A  93      45.830 -41.952 -32.281  1.00 20.11           N  
ATOM    693  CA  SER A  93      45.438 -41.839 -30.868  1.00 20.34           C  
ATOM    694  C   SER A  93      46.418 -40.887 -30.180  1.00 20.46           C  
ATOM    695  O   SER A  93      47.395 -40.439 -30.797  1.00 20.35           O  
ATOM    696  CB  SER A  93      45.432 -43.194 -30.175  1.00 19.60           C  
ATOM    697  OG  SER A  93      46.721 -43.764 -30.181  1.00 23.27           O  
ATOM    698  N   PHE A  94      46.152 -40.580 -28.914  1.00 19.63           N  
ATOM    699  CA  PHE A  94      46.935 -39.617 -28.171  1.00 18.79           C  
ATOM    700  C   PHE A  94      46.641 -39.849 -26.718  1.00 19.70           C  
ATOM    701  O   PHE A  94      45.434 -40.045 -26.338  1.00 18.83           O  
ATOM    702  CB  PHE A  94      46.604 -38.181 -28.591  1.00 18.95           C  
ATOM    703  CG  PHE A  94      47.445 -37.130 -27.876  1.00 23.83           C  
ATOM    704  CD1 PHE A  94      48.808 -37.022 -28.140  1.00 26.12           C  
ATOM    705  CD2 PHE A  94      46.892 -36.314 -26.875  1.00 24.17           C  
ATOM    706  CE1 PHE A  94      49.605 -36.070 -27.447  1.00 29.11           C  
ATOM    707  CE2 PHE A  94      47.648 -35.369 -26.194  1.00 23.65           C  
ATOM    708  CZ  PHE A  94      49.013 -35.247 -26.474  1.00 28.81           C  
ATOM    709  N   SER A  95      47.710 -39.865 -25.903  1.00 16.35           N  
ATOM    710  CA  SER A  95      47.614 -40.256 -24.528  1.00 18.09           C  
ATOM    711  C   SER A  95      47.682 -38.957 -23.686  1.00 18.20           C  
ATOM    712  O   SER A  95      48.731 -38.276 -23.609  1.00 17.36           O  
ATOM    713  CB  SER A  95      48.767 -41.235 -24.154  1.00 18.81           C  
ATOM    714  OG  SER A  95      48.508 -42.654 -24.508  1.00 21.54           O  
ATOM    715  N   TYR A  96      46.561 -38.608 -23.068  1.00 18.65           N  
ATOM    716  CA  TYR A  96      46.501 -37.453 -22.184  1.00 17.67           C  
ATOM    717  C   TYR A  96      46.916 -38.009 -20.840  1.00 18.04           C  
ATOM    718  O   TYR A  96      46.187 -38.700 -20.153  1.00 18.37           O  
ATOM    719  CB  TYR A  96      45.101 -36.851 -22.181  1.00 16.64           C  
ATOM    720  CG  TYR A  96      44.743 -36.070 -23.429  1.00 11.95           C  
ATOM    721  CD1 TYR A  96      44.033 -36.664 -24.463  1.00 15.58           C  
ATOM    722  CD2 TYR A  96      45.039 -34.721 -23.543  1.00 10.30           C  
ATOM    723  CE1 TYR A  96      43.637 -35.914 -25.615  1.00 14.59           C  
ATOM    724  CE2 TYR A  96      44.662 -33.989 -24.634  1.00 12.57           C  
ATOM    725  CZ  TYR A  96      43.936 -34.585 -25.666  1.00 14.88           C  
ATOM    726  OH  TYR A  96      43.586 -33.839 -26.784  1.00 15.67           O  
ATOM    727  N   ASN A  97      48.130 -37.653 -20.460  1.00 18.90           N  
ATOM    728  CA  ASN A  97      48.795 -38.149 -19.258  1.00 19.53           C  
ATOM    729  C   ASN A  97      49.073 -37.012 -18.284  1.00 16.75           C  
ATOM    730  O   ASN A  97      49.918 -36.183 -18.555  1.00 16.43           O  
ATOM    731  CB  ASN A  97      50.175 -38.677 -19.722  1.00 21.63           C  
ATOM    732  CG  ASN A  97      50.425 -39.998 -19.212  1.00 30.52           C  
ATOM    733  ND2 ASN A  97      50.704 -40.108 -17.850  1.00 26.90           N  
ATOM    734  OD1 ASN A  97      50.292 -40.982 -19.992  1.00 37.64           O  
ATOM    735  N   PHE A  98      48.344 -36.954 -17.175  1.00 16.90           N  
ATOM    736  CA  PHE A  98      48.457 -35.861 -16.252  1.00 15.84           C  
ATOM    737  C   PHE A  98      48.153 -36.290 -14.842  1.00 15.80           C  
ATOM    738  O   PHE A  98      47.592 -37.345 -14.566  1.00 16.82           O  
ATOM    739  CB  PHE A  98      47.589 -34.661 -16.678  1.00 15.95           C  
ATOM    740  CG  PHE A  98      46.138 -34.962 -16.771  1.00 17.16           C  
ATOM    741  CD1 PHE A  98      45.305 -34.900 -15.633  1.00 18.87           C  
ATOM    742  CD2 PHE A  98      45.555 -35.280 -18.020  1.00 17.87           C  
ATOM    743  CE1 PHE A  98      43.917 -35.163 -15.769  1.00 13.41           C  
ATOM    744  CE2 PHE A  98      44.210 -35.574 -18.135  1.00 17.38           C  
ATOM    745  CZ  PHE A  98      43.386 -35.515 -17.049  1.00 15.95           C  
ATOM    746  N   ASN A  99      48.506 -35.424 -13.923  1.00 17.79           N  
ATOM    747  CA  ASN A  99      48.171 -35.618 -12.541  1.00 17.58           C  
ATOM    748  C   ASN A  99      47.152 -34.598 -12.066  1.00 16.90           C  
ATOM    749  O   ASN A  99      47.070 -33.496 -12.605  1.00 16.98           O  
ATOM    750  CB  ASN A  99      49.443 -35.414 -11.744  1.00 18.36           C  
ATOM    751  CG  ASN A  99      50.442 -36.554 -11.984  1.00 26.76           C  
ATOM    752  ND2 ASN A  99      51.701 -36.186 -12.172  1.00 29.43           N  
ATOM    753  OD1 ASN A  99      50.075 -37.740 -11.998  1.00 24.21           O  
ATOM    754  N   VAL A 100      46.432 -34.933 -11.011  1.00 16.22           N  
ATOM    755  CA  VAL A 100      45.565 -33.950 -10.395  1.00 18.51           C  
ATOM    756  C   VAL A 100      45.942 -33.820  -8.920  1.00 20.04           C  
ATOM    757  O   VAL A 100      45.151 -34.235  -8.048  1.00 20.70           O  
ATOM    758  CB  VAL A 100      44.044 -34.329 -10.584  1.00 18.86           C  
ATOM    759  CG1 VAL A 100      43.748 -34.420 -12.105  1.00 17.87           C  
ATOM    760  CG2 VAL A 100      43.755 -35.653  -9.857  1.00 22.09           C  
ATOM    761  N   PRO A 101      47.152 -33.236  -8.635  1.00 20.49           N  
ATOM    762  CA  PRO A 101      47.450 -32.835  -7.253  1.00 19.67           C  
ATOM    763  C   PRO A 101      46.551 -31.710  -6.807  1.00 19.90           C  
ATOM    764  O   PRO A 101      46.243 -30.791  -7.584  1.00 21.58           O  
ATOM    765  CB  PRO A 101      48.897 -32.296  -7.332  1.00 18.86           C  
ATOM    766  CG  PRO A 101      49.053 -31.782  -8.741  1.00 18.51           C  
ATOM    767  CD  PRO A 101      48.216 -32.788  -9.578  1.00 19.75           C  
ATOM    768  N   GLY A 102      46.140 -31.789  -5.557  1.00 19.38           N  
ATOM    769  CA  GLY A 102      45.392 -30.725  -4.917  1.00 20.00           C  
ATOM    770  C   GLY A 102      43.904 -30.667  -5.284  1.00 19.79           C  
ATOM    771  O   GLY A 102      43.164 -29.876  -4.730  1.00 22.04           O  
ATOM    772  N   MET A 103      43.439 -31.465  -6.206  1.00 18.17           N  
ATOM    773  CA  MET A 103      42.079 -31.180  -6.697  1.00 18.09           C  
ATOM    774  C   MET A 103      41.252 -32.353  -6.416  1.00 17.00           C  
ATOM    775  O   MET A 103      41.720 -33.487  -6.530  1.00 17.29           O  
ATOM    776  CB  MET A 103      42.096 -30.879  -8.194  1.00 19.60           C  
ATOM    777  CG  MET A 103      42.593 -29.551  -8.459  1.00 20.45           C  
ATOM    778  SD  MET A 103      42.018 -28.921 -10.004  1.00 33.33           S  
ATOM    779  CE  MET A 103      43.340 -29.694 -10.890  1.00 11.78           C  
ATOM    780  N   ALA A 104      40.013 -32.079  -6.001  1.00 16.23           N  
ATOM    781  CA  ALA A 104      38.989 -33.079  -5.826  1.00 14.85           C  
ATOM    782  C   ALA A 104      37.711 -32.351  -6.165  1.00 16.57           C  
ATOM    783  O   ALA A 104      37.693 -31.117  -6.246  1.00 19.63           O  
ATOM    784  CB  ALA A 104      38.970 -33.662  -4.360  1.00 16.89           C  
ATOM    785  N   GLY A 105      36.694 -33.085  -6.558  1.00 15.76           N  
ATOM    786  CA  GLY A 105      35.444 -32.445  -6.868  1.00 14.40           C  
ATOM    787  C   GLY A 105      34.890 -32.930  -8.205  1.00 13.14           C  
ATOM    788  O   GLY A 105      35.257 -34.008  -8.722  1.00 12.25           O  
ATOM    789  N   THR A 106      34.002 -32.122  -8.731  1.00 13.24           N  
ATOM    790  CA  THR A 106      33.156 -32.548  -9.896  1.00 12.53           C  
ATOM    791  C   THR A 106      33.558 -31.688 -11.041  1.00 10.88           C  
ATOM    792  O   THR A 106      33.467 -30.471 -10.944  1.00 10.58           O  
ATOM    793  CB  THR A 106      31.661 -32.241  -9.604  1.00 13.33           C  
ATOM    794  CG2 THR A 106      30.736 -32.890 -10.690  1.00 11.47           C  
ATOM    795  OG1 THR A 106      31.300 -32.839  -8.355  1.00 11.43           O  
ATOM    796  N   TYR A 107      34.006 -32.326 -12.124  1.00 10.41           N  
ATOM    797  CA  TYR A 107      34.540 -31.654 -13.317  1.00  9.44           C  
ATOM    798  C   TYR A 107      33.850 -32.270 -14.573  1.00  9.73           C  
ATOM    799  O   TYR A 107      32.881 -33.041 -14.464  1.00 11.69           O  
ATOM    800  CB  TYR A 107      36.049 -31.938 -13.370  1.00 11.21           C  
ATOM    801  CG  TYR A 107      36.727 -31.393 -12.152  1.00  9.77           C  
ATOM    802  CD1 TYR A 107      36.934 -32.194 -11.051  1.00 12.83           C  
ATOM    803  CD2 TYR A 107      37.149 -30.078 -12.105  1.00 12.07           C  
ATOM    804  CE1 TYR A 107      37.541 -31.665  -9.902  1.00  9.59           C  
ATOM    805  CE2 TYR A 107      37.785 -29.555 -10.960  1.00 11.81           C  
ATOM    806  CZ  TYR A 107      37.944 -30.373  -9.867  1.00 13.03           C  
ATOM    807  OH  TYR A 107      38.572 -29.849  -8.721  1.00 20.77           O  
ATOM    808  N   TRP A 108      34.350 -31.986 -15.753  1.00  8.33           N  
ATOM    809  CA  TRP A 108      33.770 -32.680 -16.937  1.00  9.18           C  
ATOM    810  C   TRP A 108      34.816 -32.599 -18.051  1.00 10.19           C  
ATOM    811  O   TRP A 108      35.829 -31.925 -17.875  1.00  9.41           O  
ATOM    812  CB  TRP A 108      32.384 -32.035 -17.314  1.00  9.45           C  
ATOM    813  CG  TRP A 108      32.316 -30.558 -17.773  1.00  8.06           C  
ATOM    814  CD1 TRP A 108      32.543 -29.455 -17.037  1.00  8.36           C  
ATOM    815  CD2 TRP A 108      31.856 -30.085 -19.057  1.00  8.05           C  
ATOM    816  CE2 TRP A 108      31.901 -28.683 -19.028  1.00  8.55           C  
ATOM    817  CE3 TRP A 108      31.405 -30.728 -20.217  1.00  6.00           C  
ATOM    818  NE1 TRP A 108      32.333 -28.316 -17.778  1.00  9.04           N  
ATOM    819  CZ2 TRP A 108      31.492 -27.880 -20.127  1.00  9.21           C  
ATOM    820  CZ3 TRP A 108      30.992 -29.937 -21.340  1.00  6.92           C  
ATOM    821  CH2 TRP A 108      31.029 -28.541 -21.289  1.00 12.36           C  
ATOM    822  N   TYR A 109      34.575 -33.260 -19.192  1.00 10.62           N  
ATOM    823  CA  TYR A 109      35.550 -33.178 -20.281  1.00  9.21           C  
ATOM    824  C   TYR A 109      34.768 -33.012 -21.555  1.00  9.71           C  
ATOM    825  O   TYR A 109      33.599 -33.389 -21.616  1.00 10.43           O  
ATOM    826  CB  TYR A 109      36.409 -34.449 -20.342  1.00  9.03           C  
ATOM    827  CG  TYR A 109      35.609 -35.741 -20.604  1.00 10.63           C  
ATOM    828  CD1 TYR A 109      35.053 -36.464 -19.572  1.00  9.22           C  
ATOM    829  CD2 TYR A 109      35.370 -36.181 -21.921  1.00 10.57           C  
ATOM    830  CE1 TYR A 109      34.265 -37.591 -19.814  1.00  8.47           C  
ATOM    831  CE2 TYR A 109      34.655 -37.320 -22.173  1.00  6.44           C  
ATOM    832  CZ  TYR A 109      34.108 -38.028 -21.131  1.00 14.36           C  
ATOM    833  OH  TYR A 109      33.385 -39.160 -21.425  1.00 12.53           O  
ATOM    834  N   HIS A 110      35.368 -32.353 -22.542  1.00  8.19           N  
ATOM    835  CA  HIS A 110      34.593 -32.108 -23.718  1.00 10.25           C  
ATOM    836  C   HIS A 110      35.549 -31.768 -24.856  1.00  8.88           C  
ATOM    837  O   HIS A 110      36.685 -31.319 -24.627  1.00  9.99           O  
ATOM    838  CB  HIS A 110      33.609 -30.964 -23.486  1.00  7.48           C  
ATOM    839  CG  HIS A 110      34.221 -29.713 -22.932  1.00 12.27           C  
ATOM    840  CD2 HIS A 110      34.156 -29.187 -21.688  1.00 14.73           C  
ATOM    841  ND1 HIS A 110      34.827 -28.760 -23.722  1.00 13.04           N  
ATOM    842  CE1 HIS A 110      35.162 -27.725 -22.971  1.00 11.65           C  
ATOM    843  NE2 HIS A 110      34.780 -27.972 -21.729  1.00 11.39           N  
ATOM    844  N   SER A 111      35.095 -31.934 -26.095  1.00 11.75           N  
ATOM    845  CA  SER A 111      35.923 -31.488 -27.173  1.00 10.03           C  
ATOM    846  C   SER A 111      36.237 -30.053 -27.031  1.00 11.69           C  
ATOM    847  O   SER A 111      35.383 -29.217 -26.621  1.00 10.88           O  
ATOM    848  CB  SER A 111      35.255 -31.734 -28.554  1.00 11.87           C  
ATOM    849  OG  SER A 111      36.027 -31.120 -29.594  1.00 11.82           O  
ATOM    850  N   HIS A 112      37.457 -29.705 -27.486  1.00 14.02           N  
ATOM    851  CA  HIS A 112      37.802 -28.308 -27.501  1.00 15.28           C  
ATOM    852  C   HIS A 112      38.299 -27.865 -28.840  1.00 16.64           C  
ATOM    853  O   HIS A 112      39.207 -27.033 -28.938  1.00 17.32           O  
ATOM    854  CB  HIS A 112      38.756 -27.974 -26.337  1.00 14.54           C  
ATOM    855  CG  HIS A 112      38.591 -26.583 -25.830  1.00 15.66           C  
ATOM    856  CD2 HIS A 112      38.471 -26.091 -24.570  1.00 10.77           C  
ATOM    857  ND1 HIS A 112      38.546 -25.495 -26.673  1.00 14.43           N  
ATOM    858  CE1 HIS A 112      38.375 -24.400 -25.952  1.00 15.30           C  
ATOM    859  NE2 HIS A 112      38.311 -24.739 -24.685  1.00 13.08           N  
ATOM    860  N   LEU A 113      37.628 -28.367 -29.890  1.00 17.41           N  
ATOM    861  CA  LEU A 113      37.844 -27.968 -31.239  1.00 17.78           C  
ATOM    862  C   LEU A 113      36.539 -27.365 -31.807  1.00 17.19           C  
ATOM    863  O   LEU A 113      35.518 -28.046 -31.805  1.00 15.06           O  
ATOM    864  CB  LEU A 113      38.259 -29.225 -32.056  1.00 17.57           C  
ATOM    865  CG  LEU A 113      38.416 -29.017 -33.556  1.00 21.54           C  
ATOM    866  CD1 LEU A 113      39.555 -28.051 -33.884  1.00 20.22           C  
ATOM    867  CD2 LEU A 113      38.567 -30.359 -34.345  1.00 22.03           C  
ATOM    868  N   THR A 114      36.577 -26.111 -32.249  1.00 16.25           N  
ATOM    869  CA  THR A 114      35.451 -25.444 -32.899  1.00 17.67           C  
ATOM    870  C   THR A 114      34.242 -25.742 -31.973  1.00 16.81           C  
ATOM    871  O   THR A 114      34.391 -25.694 -30.778  1.00 15.53           O  
ATOM    872  CB  THR A 114      35.353 -25.944 -34.411  1.00 18.19           C  
ATOM    873  CG2 THR A 114      35.502 -27.360 -34.428  1.00 20.43           C  
ATOM    874  OG1 THR A 114      34.115 -25.647 -35.048  1.00 19.17           O  
ATOM    875  N   THR A 115      33.087 -26.085 -32.519  1.00 17.07           N  
ATOM    876  CA  THR A 115      31.888 -26.275 -31.740  1.00 15.25           C  
ATOM    877  C   THR A 115      31.557 -27.742 -31.590  1.00 15.69           C  
ATOM    878  O   THR A 115      30.423 -28.107 -31.317  1.00 15.68           O  
ATOM    879  CB  THR A 115      30.709 -25.560 -32.340  1.00 16.32           C  
ATOM    880  CG2 THR A 115      30.827 -24.040 -32.160  1.00 15.06           C  
ATOM    881  OG1 THR A 115      30.562 -25.905 -33.725  1.00 16.27           O  
ATOM    882  N   GLN A 116      32.561 -28.592 -31.742  1.00 14.08           N  
ATOM    883  CA  GLN A 116      32.315 -30.024 -31.789  1.00 13.80           C  
ATOM    884  C   GLN A 116      31.736 -30.583 -30.496  1.00 13.51           C  
ATOM    885  O   GLN A 116      31.072 -31.628 -30.520  1.00 14.26           O  
ATOM    886  CB  GLN A 116      33.606 -30.737 -32.170  1.00 11.83           C  
ATOM    887  CG  GLN A 116      33.540 -32.273 -32.125  1.00 15.77           C  
ATOM    888  CD  GLN A 116      34.862 -32.862 -32.525  1.00 15.69           C  
ATOM    889  NE2 GLN A 116      34.978 -33.246 -33.817  1.00 15.91           N  
ATOM    890  OE1 GLN A 116      35.812 -32.874 -31.727  1.00 19.67           O  
ATOM    891  N   TYR A 117      31.972 -29.963 -29.324  1.00 13.48           N  
ATOM    892  CA  TYR A 117      31.342 -30.607 -28.139  1.00 14.52           C  
ATOM    893  C   TYR A 117      29.809 -30.530 -28.147  1.00 14.04           C  
ATOM    894  O   TYR A 117      29.119 -31.409 -27.568  1.00 13.58           O  
ATOM    895  CB  TYR A 117      31.942 -30.184 -26.767  1.00 14.79           C  
ATOM    896  CG  TYR A 117      31.366 -28.951 -26.031  1.00 15.67           C  
ATOM    897  CD1 TYR A 117      30.163 -29.018 -25.352  1.00 14.55           C  
ATOM    898  CD2 TYR A 117      32.136 -27.808 -25.846  1.00 13.38           C  
ATOM    899  CE1 TYR A 117      29.668 -27.915 -24.648  1.00 13.16           C  
ATOM    900  CE2 TYR A 117      31.675 -26.727 -25.109  1.00 14.10           C  
ATOM    901  CZ  TYR A 117      30.463 -26.777 -24.509  1.00 14.84           C  
ATOM    902  OH  TYR A 117      30.042 -25.698 -23.739  1.00 13.69           O  
ATOM    903  N   CYS A 118      29.275 -29.500 -28.783  1.00 14.56           N  
ATOM    904  CA  CYS A 118      27.800 -29.453 -29.005  1.00 15.69           C  
ATOM    905  C   CYS A 118      27.263 -30.741 -29.680  1.00 14.38           C  
ATOM    906  O   CYS A 118      26.204 -31.239 -29.329  1.00 14.48           O  
ATOM    907  CB  CYS A 118      27.468 -28.215 -29.803  1.00 15.25           C  
ATOM    908  SG  CYS A 118      28.039 -26.726 -28.942  1.00 20.48           S  
ATOM    909  N   ASP A 119      28.031 -31.278 -30.639  1.00 14.51           N  
ATOM    910  CA  ASP A 119      27.622 -32.446 -31.418  1.00 12.45           C  
ATOM    911  C   ASP A 119      27.788 -33.703 -30.597  1.00 11.78           C  
ATOM    912  O   ASP A 119      27.483 -34.787 -31.053  1.00  9.67           O  
ATOM    913  CB  ASP A 119      28.398 -32.554 -32.754  1.00 14.67           C  
ATOM    914  CG  ASP A 119      27.948 -31.519 -33.784  1.00 14.07           C  
ATOM    915  OD1 ASP A 119      26.734 -31.141 -33.799  1.00 13.19           O  
ATOM    916  OD2 ASP A 119      28.798 -31.103 -34.624  1.00 18.05           O1-
ATOM    917  N   GLY A 120      28.274 -33.591 -29.358  1.00 12.05           N  
ATOM    918  CA  GLY A 120      28.009 -34.663 -28.371  1.00 10.05           C  
ATOM    919  C   GLY A 120      29.178 -35.173 -27.529  1.00 11.98           C  
ATOM    920  O   GLY A 120      28.958 -36.068 -26.724  1.00 11.34           O  
ATOM    921  N   LEU A 121      30.401 -34.624 -27.744  1.00 10.63           N  
ATOM    922  CA  LEU A 121      31.614 -35.066 -27.078  1.00 13.02           C  
ATOM    923  C   LEU A 121      31.724 -34.302 -25.783  1.00 11.16           C  
ATOM    924  O   LEU A 121      32.421 -33.275 -25.712  1.00 10.30           O  
ATOM    925  CB  LEU A 121      32.888 -34.854 -27.971  1.00 12.24           C  
ATOM    926  CG  LEU A 121      34.047 -35.819 -27.658  1.00 13.84           C  
ATOM    927  CD1 LEU A 121      35.222 -35.579 -28.691  1.00 11.54           C  
ATOM    928  CD2 LEU A 121      34.560 -35.702 -26.267  1.00 13.54           C  
ATOM    929  N   ARG A 122      31.009 -34.824 -24.787  1.00 10.71           N  
ATOM    930  CA  ARG A 122      30.870 -34.230 -23.424  1.00 12.19           C  
ATOM    931  C   ARG A 122      30.550 -35.328 -22.431  1.00 11.52           C  
ATOM    932  O   ARG A 122      29.784 -36.249 -22.750  1.00 13.40           O  
ATOM    933  CB  ARG A 122      29.785 -33.133 -23.346  1.00 10.52           C  
ATOM    934  CG  ARG A 122      28.958 -32.923 -24.566  1.00 10.27           C  
ATOM    935  CD  ARG A 122      27.868 -31.837 -24.305  1.00 14.21           C  
ATOM    936  NE  ARG A 122      27.045 -31.599 -25.493  1.00 12.85           N  
ATOM    937  CZ  ARG A 122      25.913 -30.907 -25.547  1.00 12.49           C  
ATOM    938  NH1 ARG A 122      25.430 -30.326 -24.462  1.00  5.92           N1+
ATOM    939  NH2 ARG A 122      25.289 -30.743 -26.741  1.00 10.65           N  
ATOM    940  N   GLY A 123      31.247 -35.312 -21.295  1.00 12.89           N  
ATOM    941  CA  GLY A 123      31.043 -36.311 -20.264  1.00 11.34           C  
ATOM    942  C   GLY A 123      31.522 -35.792 -18.930  1.00 13.69           C  
ATOM    943  O   GLY A 123      32.304 -34.841 -18.871  1.00 12.80           O  
ATOM    944  N   PRO A 124      31.005 -36.389 -17.834  1.00 14.34           N  
ATOM    945  CA  PRO A 124      31.469 -36.024 -16.481  1.00 13.04           C  
ATOM    946  C   PRO A 124      32.893 -36.565 -16.072  1.00 12.27           C  
ATOM    947  O   PRO A 124      33.363 -37.586 -16.556  1.00  8.85           O  
ATOM    948  CB  PRO A 124      30.395 -36.626 -15.559  1.00 13.51           C  
ATOM    949  CG  PRO A 124      29.440 -37.434 -16.440  1.00 12.92           C  
ATOM    950  CD  PRO A 124      30.081 -37.550 -17.814  1.00 13.81           C  
ATOM    951  N   PHE A 125      33.555 -35.844 -15.167  1.00 11.67           N  
ATOM    952  CA  PHE A 125      34.913 -36.226 -14.728  1.00 12.40           C  
ATOM    953  C   PHE A 125      34.910 -35.972 -13.241  1.00 11.46           C  
ATOM    954  O   PHE A 125      34.678 -34.835 -12.835  1.00 10.36           O  
ATOM    955  CB  PHE A 125      35.924 -35.312 -15.450  1.00  8.40           C  
ATOM    956  CG  PHE A 125      37.398 -35.713 -15.278  1.00 16.74           C  
ATOM    957  CD1 PHE A 125      38.076 -35.609 -14.048  1.00 15.57           C  
ATOM    958  CD2 PHE A 125      38.100 -36.162 -16.343  1.00 16.20           C  
ATOM    959  CE1 PHE A 125      39.422 -36.006 -13.924  1.00 19.28           C  
ATOM    960  CE2 PHE A 125      39.460 -36.532 -16.214  1.00 20.87           C  
ATOM    961  CZ  PHE A 125      40.099 -36.476 -15.019  1.00 18.56           C  
ATOM    962  N   VAL A 126      35.085 -37.008 -12.430  1.00 11.99           N  
ATOM    963  CA  VAL A 126      34.963 -36.824 -10.982  1.00 13.18           C  
ATOM    964  C   VAL A 126      36.273 -37.272 -10.313  1.00 14.69           C  
ATOM    965  O   VAL A 126      36.782 -38.377 -10.563  1.00 16.98           O  
ATOM    966  CB  VAL A 126      33.775 -37.620 -10.411  1.00 13.17           C  
ATOM    967  CG1 VAL A 126      33.764 -37.517  -8.849  1.00 13.79           C  
ATOM    968  CG2 VAL A 126      32.459 -37.059 -10.910  1.00 13.85           C  
ATOM    969  N   VAL A 127      36.837 -36.385  -9.520  1.00 16.29           N  
ATOM    970  CA  VAL A 127      38.050 -36.702  -8.726  1.00 16.48           C  
ATOM    971  C   VAL A 127      37.554 -36.957  -7.255  1.00 15.47           C  
ATOM    972  O   VAL A 127      37.024 -36.054  -6.555  1.00 15.33           O  
ATOM    973  CB  VAL A 127      39.100 -35.597  -8.866  1.00 15.79           C  
ATOM    974  CG1 VAL A 127      40.315 -35.966  -8.017  1.00 19.76           C  
ATOM    975  CG2 VAL A 127      39.580 -35.434 -10.316  1.00 15.69           C  
ATOM    976  N   TYR A 128      37.573 -38.203  -6.826  1.00 15.70           N  
ATOM    977  CA  TYR A 128      37.070 -38.527  -5.465  1.00 16.23           C  
ATOM    978  C   TYR A 128      38.138 -38.196  -4.406  1.00 18.36           C  
ATOM    979  O   TYR A 128      39.321 -38.289  -4.704  1.00 16.80           O  
ATOM    980  CB  TYR A 128      36.636 -39.968  -5.327  1.00 16.72           C  
ATOM    981  CG  TYR A 128      35.320 -40.219  -6.044  1.00 19.68           C  
ATOM    982  CD1 TYR A 128      34.091 -39.846  -5.484  1.00 23.01           C  
ATOM    983  CD2 TYR A 128      35.310 -40.787  -7.318  1.00 23.71           C  
ATOM    984  CE1 TYR A 128      32.844 -40.056  -6.218  1.00 25.97           C  
ATOM    985  CE2 TYR A 128      34.073 -41.027  -8.040  1.00 24.54           C  
ATOM    986  CZ  TYR A 128      32.877 -40.658  -7.509  1.00 24.05           C  
ATOM    987  OH  TYR A 128      31.687 -40.914  -8.241  1.00 22.25           O  
ATOM    988  N   ASP A 129      37.717 -37.733  -3.221  1.00 19.63           N  
ATOM    989  CA  ASP A 129      38.658 -37.468  -2.112  1.00 20.90           C  
ATOM    990  C   ASP A 129      38.437 -38.549  -1.074  1.00 21.63           C  
ATOM    991  O   ASP A 129      37.386 -38.563  -0.455  1.00 22.31           O  
ATOM    992  CB  ASP A 129      38.345 -36.070  -1.499  1.00 19.71           C  
ATOM    993  CG  ASP A 129      39.330 -35.651  -0.399  1.00 24.83           C  
ATOM    994  OD1 ASP A 129      40.173 -36.534   0.038  1.00 21.84           O  
ATOM    995  OD2 ASP A 129      39.251 -34.422   0.021  1.00 18.05           O1-
ATOM    996  N   PRO A 130      39.414 -39.451  -0.839  1.00 22.22           N  
ATOM    997  CA  PRO A 130      39.194 -40.473   0.244  1.00 22.74           C  
ATOM    998  C   PRO A 130      38.986 -39.881   1.672  1.00 22.02           C  
ATOM    999  O   PRO A 130      38.425 -40.518   2.541  1.00 20.70           O  
ATOM   1000  CB  PRO A 130      40.469 -41.287   0.195  1.00 23.31           C  
ATOM   1001  CG  PRO A 130      40.922 -41.172  -1.213  1.00 21.78           C  
ATOM   1002  CD  PRO A 130      40.667 -39.716  -1.558  1.00 22.16           C  
ATOM   1003  N   ASN A 131      39.401 -38.639   1.871  1.00 21.98           N  
ATOM   1004  CA  ASN A 131      39.174 -37.945   3.140  1.00 21.40           C  
ATOM   1005  C   ASN A 131      38.317 -36.700   2.972  1.00 21.71           C  
ATOM   1006  O   ASN A 131      38.578 -35.666   3.629  1.00 21.92           O  
ATOM   1007  CB  ASN A 131      40.509 -37.575   3.756  1.00 21.13           C  
ATOM   1008  CG  ASN A 131      41.301 -38.769   4.082  1.00 23.81           C  
ATOM   1009  ND2 ASN A 131      40.888 -39.471   5.121  1.00 17.74           N  
ATOM   1010  OD1 ASN A 131      42.234 -39.121   3.346  1.00 27.70           O  
ATOM   1011  N   ASP A 132      37.333 -36.770   2.063  1.00 21.66           N  
ATOM   1012  CA  ASP A 132      36.467 -35.643   1.782  1.00 21.09           C  
ATOM   1013  C   ASP A 132      35.878 -35.055   3.099  1.00 21.31           C  
ATOM   1014  O   ASP A 132      35.194 -35.789   3.810  1.00 21.84           O  
ATOM   1015  CB  ASP A 132      35.315 -36.108   0.866  1.00 21.34           C  
ATOM   1016  CG  ASP A 132      34.627 -34.921   0.149  1.00 24.91           C  
ATOM   1017  OD1 ASP A 132      34.226 -33.956   0.846  1.00 19.64           O  
ATOM   1018  OD2 ASP A 132      34.553 -34.942  -1.115  1.00 24.21           O1-
ATOM   1019  N   PRO A 133      36.093 -33.736   3.392  1.00 20.35           N  
ATOM   1020  CA  PRO A 133      35.565 -33.233   4.671  1.00 21.38           C  
ATOM   1021  C   PRO A 133      34.045 -33.205   4.668  1.00 22.16           C  
ATOM   1022  O   PRO A 133      33.475 -33.054   5.701  1.00 21.00           O  
ATOM   1023  CB  PRO A 133      36.124 -31.823   4.780  1.00 21.29           C  
ATOM   1024  CG  PRO A 133      36.385 -31.405   3.340  1.00 21.51           C  
ATOM   1025  CD  PRO A 133      36.811 -32.689   2.635  1.00 20.37           C  
ATOM   1026  N   ASP A 134      33.408 -33.393   3.502  1.00 23.15           N  
ATOM   1027  CA  ASP A 134      31.947 -33.349   3.431  1.00 23.06           C  
ATOM   1028  C   ASP A 134      31.327 -34.749   3.550  1.00 22.85           C  
ATOM   1029  O   ASP A 134      30.108 -34.854   3.567  1.00 22.61           O  
ATOM   1030  CB  ASP A 134      31.496 -32.719   2.138  1.00 23.49           C  
ATOM   1031  CG  ASP A 134      31.630 -31.211   2.135  1.00 25.12           C  
ATOM   1032  OD1 ASP A 134      31.897 -30.640   1.055  1.00 26.65           O  
ATOM   1033  OD2 ASP A 134      31.397 -30.566   3.165  1.00 26.58           O1-
ATOM   1034  N   ALA A 135      32.147 -35.808   3.599  1.00 22.38           N  
ATOM   1035  CA  ALA A 135      31.630 -37.201   3.544  1.00 24.34           C  
ATOM   1036  C   ALA A 135      30.546 -37.534   4.581  1.00 24.65           C  
ATOM   1037  O   ALA A 135      29.620 -38.291   4.286  1.00 26.66           O  
ATOM   1038  CB  ALA A 135      32.784 -38.260   3.613  1.00 23.82           C  
ATOM   1039  N   ASN A 136      30.636 -36.974   5.775  1.00 24.47           N  
ATOM   1040  CA  ASN A 136      29.677 -37.308   6.803  1.00 25.94           C  
ATOM   1041  C   ASN A 136      28.330 -36.672   6.521  1.00 25.21           C  
ATOM   1042  O   ASN A 136      27.353 -36.981   7.211  1.00 25.80           O  
ATOM   1043  CB  ASN A 136      30.155 -36.835   8.174  1.00 28.03           C  
ATOM   1044  CG  ASN A 136      30.336 -35.323   8.228  1.00 33.49           C  
ATOM   1045  ND2 ASN A 136      31.466 -34.823   7.688  1.00 37.41           N  
ATOM   1046  OD1 ASN A 136      29.462 -34.598   8.735  1.00 42.15           O  
ATOM   1047  N   LEU A 137      28.260 -35.784   5.530  1.00 22.29           N  
ATOM   1048  CA  LEU A 137      26.971 -35.162   5.201  1.00 21.31           C  
ATOM   1049  C   LEU A 137      26.051 -36.003   4.313  1.00 19.70           C  
ATOM   1050  O   LEU A 137      24.904 -35.617   4.091  1.00 19.68           O  
ATOM   1051  CB  LEU A 137      27.119 -33.782   4.590  1.00 20.01           C  
ATOM   1052  CG  LEU A 137      27.922 -32.767   5.399  1.00 22.70           C  
ATOM   1053  CD1 LEU A 137      28.244 -31.620   4.569  1.00 15.98           C  
ATOM   1054  CD2 LEU A 137      27.188 -32.395   6.738  1.00 18.57           C  
ATOM   1055  N   TYR A 138      26.522 -37.138   3.817  1.00 18.27           N  
ATOM   1056  CA  TYR A 138      25.633 -37.972   3.014  1.00 17.97           C  
ATOM   1057  C   TYR A 138      25.915 -39.458   3.148  1.00 18.31           C  
ATOM   1058  O   TYR A 138      26.927 -39.871   3.734  1.00 21.10           O  
ATOM   1059  CB  TYR A 138      25.706 -37.456   1.541  1.00 18.71           C  
ATOM   1060  CG  TYR A 138      27.159 -37.324   1.045  1.00 16.23           C  
ATOM   1061  CD1 TYR A 138      27.840 -38.429   0.533  1.00 17.93           C  
ATOM   1062  CD2 TYR A 138      27.822 -36.112   1.095  1.00 14.60           C  
ATOM   1063  CE1 TYR A 138      29.222 -38.307   0.097  1.00 16.42           C  
ATOM   1064  CE2 TYR A 138      29.141 -35.977   0.642  1.00 13.76           C  
ATOM   1065  CZ  TYR A 138      29.827 -37.085   0.188  1.00 15.00           C  
ATOM   1066  OH  TYR A 138      31.135 -36.947  -0.213  1.00 17.19           O  
ATOM   1067  N   ASP A 139      25.032 -40.294   2.610  1.00 19.31           N  
ATOM   1068  CA  ASP A 139      25.213 -41.723   2.620  1.00 19.15           C  
ATOM   1069  C   ASP A 139      25.638 -42.279   1.247  1.00 19.94           C  
ATOM   1070  O   ASP A 139      26.184 -43.371   1.176  1.00 18.85           O  
ATOM   1071  CB  ASP A 139      23.896 -42.406   3.035  1.00 20.93           C  
ATOM   1072  CG  ASP A 139      23.304 -41.810   4.297  1.00 23.55           C  
ATOM   1073  OD1 ASP A 139      23.991 -41.849   5.343  1.00 22.57           O  
ATOM   1074  OD2 ASP A 139      22.179 -41.276   4.260  1.00 25.25           O1-
ATOM   1075  N   VAL A 140      25.330 -41.575   0.148  1.00 19.53           N  
ATOM   1076  CA  VAL A 140      25.445 -42.191  -1.197  1.00 18.48           C  
ATOM   1077  C   VAL A 140      26.164 -41.184  -2.082  1.00 18.66           C  
ATOM   1078  O   VAL A 140      25.797 -40.009  -2.151  1.00 18.40           O  
ATOM   1079  CB  VAL A 140      24.078 -42.613  -1.834  1.00 18.19           C  
ATOM   1080  CG1 VAL A 140      24.284 -43.308  -3.214  1.00 16.97           C  
ATOM   1081  CG2 VAL A 140      23.235 -43.573  -0.857  1.00 19.05           C  
ATOM   1082  N   ASP A 141      27.211 -41.643  -2.747  1.00 17.74           N  
ATOM   1083  CA  ASP A 141      27.904 -40.757  -3.643  1.00 19.12           C  
ATOM   1084  C   ASP A 141      28.519 -41.664  -4.642  1.00 19.90           C  
ATOM   1085  O   ASP A 141      29.548 -42.254  -4.341  1.00 18.40           O  
ATOM   1086  CB  ASP A 141      29.013 -39.927  -2.988  1.00 15.87           C  
ATOM   1087  CG  ASP A 141      29.817 -39.122  -4.055  1.00 20.23           C  
ATOM   1088  OD1 ASP A 141      29.261 -38.878  -5.176  1.00 18.33           O  
ATOM   1089  OD2 ASP A 141      31.013 -38.776  -3.826  1.00 21.12           O1-
ATOM   1090  N   ASP A 142      27.907 -41.791  -5.811  1.00 19.64           N  
ATOM   1091  CA  ASP A 142      28.443 -42.740  -6.806  1.00 22.38           C  
ATOM   1092  C   ASP A 142      27.953 -42.380  -8.206  1.00 22.43           C  
ATOM   1093  O   ASP A 142      27.371 -41.299  -8.411  1.00 21.47           O  
ATOM   1094  CB  ASP A 142      28.037 -44.197  -6.467  1.00 22.74           C  
ATOM   1095  CG  ASP A 142      26.515 -44.449  -6.567  1.00 23.82           C  
ATOM   1096  OD1 ASP A 142      25.756 -43.753  -7.286  1.00 24.28           O  
ATOM   1097  OD2 ASP A 142      26.048 -45.382  -5.901  1.00 25.78           O1-
ATOM   1098  N   ASP A 143      28.136 -43.289  -9.164  1.00 23.44           N  
ATOM   1099  CA  ASP A 143      27.772 -42.921 -10.526  1.00 24.91           C  
ATOM   1100  C   ASP A 143      26.282 -42.508 -10.691  1.00 23.79           C  
ATOM   1101  O   ASP A 143      25.915 -41.673 -11.541  1.00 22.59           O  
ATOM   1102  CB  ASP A 143      28.195 -43.969 -11.553  1.00 25.90           C  
ATOM   1103  CG  ASP A 143      28.560 -43.335 -12.862  1.00 30.67           C  
ATOM   1104  OD1 ASP A 143      28.033 -43.780 -13.892  1.00 35.75           O  
ATOM   1105  OD2 ASP A 143      29.366 -42.368 -12.854  1.00 33.24           O1-
ATOM   1106  N   THR A 144      25.440 -43.122  -9.885  1.00 21.43           N  
ATOM   1107  CA  THR A 144      24.005 -42.845  -9.969  1.00 21.27           C  
ATOM   1108  C   THR A 144      23.592 -41.470  -9.374  1.00 18.48           C  
ATOM   1109  O   THR A 144      22.421 -41.130  -9.459  1.00 18.92           O  
ATOM   1110  CB  THR A 144      23.154 -43.946  -9.266  1.00 20.91           C  
ATOM   1111  CG2 THR A 144      23.520 -45.387  -9.728  1.00 22.43           C  
ATOM   1112  OG1 THR A 144      23.297 -43.826  -7.839  1.00 24.85           O  
ATOM   1113  N   THR A 145      24.507 -40.727  -8.723  1.00 16.22           N  
ATOM   1114  CA  THR A 145      24.129 -39.417  -8.151  1.00 14.30           C  
ATOM   1115  C   THR A 145      24.681 -38.310  -9.034  1.00 14.56           C  
ATOM   1116  O   THR A 145      24.600 -37.115  -8.727  1.00 14.10           O  
ATOM   1117  CB  THR A 145      24.556 -39.312  -6.646  1.00 15.68           C  
ATOM   1118  CG2 THR A 145      23.919 -40.481  -5.889  1.00 15.03           C  
ATOM   1119  OG1 THR A 145      25.999 -39.447  -6.523  1.00 15.45           O  
ATOM   1120  N   ILE A 146      25.250 -38.681 -10.177  1.00 14.18           N  
ATOM   1121  CA  ILE A 146      25.677 -37.604 -11.122  1.00 14.23           C  
ATOM   1122  C   ILE A 146      24.465 -37.156 -11.942  1.00 14.56           C  
ATOM   1123  O   ILE A 146      23.734 -38.005 -12.438  1.00 14.88           O  
ATOM   1124  CB  ILE A 146      26.850 -38.020 -11.999  1.00 14.44           C  
ATOM   1125  CG1 ILE A 146      28.025 -38.350 -11.053  1.00 13.76           C  
ATOM   1126  CG2 ILE A 146      27.151 -36.868 -13.048  1.00 16.15           C  
ATOM   1127  CD1 ILE A 146      29.162 -39.127 -11.625  1.00 19.02           C  
ATOM   1128  N   ILE A 147      24.241 -35.847 -12.069  1.00 13.79           N  
ATOM   1129  CA  ILE A 147      23.146 -35.362 -12.919  1.00 12.27           C  
ATOM   1130  C   ILE A 147      23.764 -34.378 -13.903  1.00 13.09           C  
ATOM   1131  O   ILE A 147      24.371 -33.391 -13.478  1.00 12.59           O  
ATOM   1132  CB  ILE A 147      22.043 -34.606 -12.072  1.00 13.14           C  
ATOM   1133  CG1 ILE A 147      21.611 -35.459 -10.838  1.00 12.41           C  
ATOM   1134  CG2 ILE A 147      20.898 -34.142 -13.019  1.00  8.66           C  
ATOM   1135  CD1 ILE A 147      20.479 -34.825  -9.877  1.00 17.03           C  
ATOM   1136  N   THR A 148      23.664 -34.679 -15.202  1.00 11.05           N  
ATOM   1137  CA  THR A 148      24.169 -33.776 -16.236  1.00 10.36           C  
ATOM   1138  C   THR A 148      22.995 -33.030 -16.864  1.00 11.23           C  
ATOM   1139  O   THR A 148      21.960 -33.628 -17.075  1.00 10.96           O  
ATOM   1140  CB  THR A 148      24.908 -34.533 -17.416  1.00  9.05           C  
ATOM   1141  CG2 THR A 148      26.138 -35.276 -16.841  1.00  9.68           C  
ATOM   1142  OG1 THR A 148      24.030 -35.552 -17.931  1.00  8.43           O  
ATOM   1143  N   LEU A 149      23.182 -31.752 -17.208  1.00 10.16           N  
ATOM   1144  CA  LEU A 149      22.150 -30.982 -17.875  1.00  9.47           C  
ATOM   1145  C   LEU A 149      22.781 -30.619 -19.189  1.00 10.22           C  
ATOM   1146  O   LEU A 149      23.912 -30.112 -19.227  1.00 10.91           O  
ATOM   1147  CB  LEU A 149      21.801 -29.693 -17.092  1.00 10.47           C  
ATOM   1148  CG  LEU A 149      21.345 -29.826 -15.660  1.00  8.44           C  
ATOM   1149  CD1 LEU A 149      20.942 -28.394 -15.061  1.00  3.98           C  
ATOM   1150  CD2 LEU A 149      20.182 -30.820 -15.452  1.00 10.85           C  
ATOM   1151  N   ALA A 150      22.102 -30.957 -20.287  1.00  7.84           N  
ATOM   1152  CA  ALA A 150      22.710 -30.765 -21.617  1.00  8.71           C  
ATOM   1153  C   ALA A 150      21.703 -30.079 -22.506  1.00 10.16           C  
ATOM   1154  O   ALA A 150      20.537 -30.449 -22.513  1.00 14.12           O  
ATOM   1155  CB  ALA A 150      23.077 -32.181 -22.245  1.00  6.74           C  
ATOM   1156  N   ASP A 151      22.129 -29.083 -23.262  1.00 10.06           N  
ATOM   1157  CA  ASP A 151      21.306 -28.592 -24.369  1.00 11.12           C  
ATOM   1158  C   ASP A 151      21.519 -29.503 -25.602  1.00 12.33           C  
ATOM   1159  O   ASP A 151      22.593 -30.077 -25.783  1.00 13.78           O  
ATOM   1160  CB  ASP A 151      21.635 -27.133 -24.634  1.00 10.20           C  
ATOM   1161  CG  ASP A 151      23.127 -26.904 -24.943  1.00 10.19           C  
ATOM   1162  OD1 ASP A 151      23.914 -27.742 -24.475  1.00 13.21           O  
ATOM   1163  OD2 ASP A 151      23.500 -25.939 -25.670  1.00 12.79           O1-
ATOM   1164  N   TRP A 152      20.496 -29.718 -26.429  1.00 12.72           N  
ATOM   1165  CA  TRP A 152      20.672 -30.629 -27.548  1.00 12.03           C  
ATOM   1166  C   TRP A 152      20.007 -29.989 -28.758  1.00 13.40           C  
ATOM   1167  O   TRP A 152      18.959 -29.264 -28.627  1.00 13.86           O  
ATOM   1168  CB  TRP A 152      20.053 -32.009 -27.228  1.00 11.33           C  
ATOM   1169  CG  TRP A 152      20.280 -33.007 -28.277  1.00 11.62           C  
ATOM   1170  CD1 TRP A 152      19.346 -33.515 -29.187  1.00 13.48           C  
ATOM   1171  CD2 TRP A 152      21.520 -33.593 -28.620  1.00 13.45           C  
ATOM   1172  CE2 TRP A 152      21.293 -34.432 -29.730  1.00 16.46           C  
ATOM   1173  CE3 TRP A 152      22.816 -33.521 -28.084  1.00 14.46           C  
ATOM   1174  NE1 TRP A 152      19.954 -34.376 -30.034  1.00 14.98           N  
ATOM   1175  CZ2 TRP A 152      22.330 -35.184 -30.326  1.00 15.53           C  
ATOM   1176  CZ3 TRP A 152      23.844 -34.247 -28.722  1.00 15.49           C  
ATOM   1177  CH2 TRP A 152      23.591 -35.057 -29.803  1.00 16.49           C  
ATOM   1178  N   TYR A 153      20.621 -30.165 -29.937  1.00 12.45           N  
ATOM   1179  CA  TYR A 153      20.253 -29.325 -31.134  1.00 13.61           C  
ATOM   1180  C   TYR A 153      19.855 -30.316 -32.204  1.00 13.52           C  
ATOM   1181  O   TYR A 153      20.393 -31.439 -32.212  1.00 14.39           O  
ATOM   1182  CB  TYR A 153      21.465 -28.470 -31.632  1.00 13.12           C  
ATOM   1183  CG  TYR A 153      21.892 -27.440 -30.617  1.00 14.14           C  
ATOM   1184  CD1 TYR A 153      22.631 -27.824 -29.470  1.00 13.94           C  
ATOM   1185  CD2 TYR A 153      21.455 -26.105 -30.707  1.00  8.82           C  
ATOM   1186  CE1 TYR A 153      22.955 -26.889 -28.508  1.00 14.32           C  
ATOM   1187  CE2 TYR A 153      21.804 -25.172 -29.733  1.00 13.13           C  
ATOM   1188  CZ  TYR A 153      22.555 -25.582 -28.638  1.00 10.51           C  
ATOM   1189  OH  TYR A 153      22.892 -24.661 -27.650  1.00 14.08           O  
ATOM   1190  N   HIS A 154      18.862 -29.987 -33.019  1.00 14.39           N  
ATOM   1191  CA  HIS A 154      18.592 -30.800 -34.204  1.00 14.78           C  
ATOM   1192  C   HIS A 154      19.425 -30.391 -35.480  1.00 15.62           C  
ATOM   1193  O   HIS A 154      19.569 -31.205 -36.388  1.00 14.73           O  
ATOM   1194  CB  HIS A 154      17.091 -30.780 -34.515  1.00 15.65           C  
ATOM   1195  CG  HIS A 154      16.253 -31.502 -33.498  1.00 17.53           C  
ATOM   1196  CD2 HIS A 154      16.580 -32.165 -32.357  1.00 15.54           C  
ATOM   1197  ND1 HIS A 154      14.885 -31.544 -33.588  1.00 17.10           N  
ATOM   1198  CE1 HIS A 154      14.392 -32.208 -32.553  1.00 17.80           C  
ATOM   1199  NE2 HIS A 154      15.401 -32.581 -31.780  1.00 15.03           N  
ATOM   1200  N   VAL A 155      19.979 -29.180 -35.481  1.00 13.23           N  
ATOM   1201  CA  VAL A 155      20.984 -28.686 -36.459  1.00 16.18           C  
ATOM   1202  C   VAL A 155      22.415 -29.089 -36.062  1.00 17.33           C  
ATOM   1203  O   VAL A 155      22.850 -28.939 -34.877  1.00 19.00           O  
ATOM   1204  CB  VAL A 155      20.797 -27.141 -36.509  1.00 15.95           C  
ATOM   1205  CG1 VAL A 155      21.622 -26.443 -37.569  1.00 16.47           C  
ATOM   1206  CG2 VAL A 155      19.347 -26.919 -36.827  1.00 11.57           C  
ATOM   1207  N   LEU A 156      23.134 -29.647 -37.014  1.00 18.45           N  
ATOM   1208  CA  LEU A 156      24.540 -29.906 -36.860  1.00 19.10           C  
ATOM   1209  C   LEU A 156      25.306 -28.616 -36.500  1.00 18.92           C  
ATOM   1210  O   LEU A 156      25.042 -27.558 -37.066  1.00 17.94           O  
ATOM   1211  CB  LEU A 156      25.039 -30.570 -38.107  1.00 19.81           C  
ATOM   1212  CG  LEU A 156      25.170 -32.090 -38.001  1.00 22.25           C  
ATOM   1213  CD1 LEU A 156      24.052 -32.735 -37.293  1.00 26.33           C  
ATOM   1214  CD2 LEU A 156      25.319 -32.652 -39.388  1.00 25.92           C  
ATOM   1215  N   ALA A 157      26.205 -28.705 -35.515  1.00 17.77           N  
ATOM   1216  CA  ALA A 157      26.882 -27.511 -34.925  1.00 19.11           C  
ATOM   1217  C   ALA A 157      27.597 -26.708 -36.027  1.00 20.14           C  
ATOM   1218  O   ALA A 157      27.540 -25.466 -36.040  1.00 17.89           O  
ATOM   1219  CB  ALA A 157      27.881 -27.912 -33.872  1.00 18.61           C  
ATOM   1220  N   LYS A 158      28.206 -27.435 -36.969  1.00 20.55           N  
ATOM   1221  CA  LYS A 158      28.894 -26.790 -38.104  1.00 22.59           C  
ATOM   1222  C   LYS A 158      27.960 -26.016 -39.050  1.00 24.22           C  
ATOM   1223  O   LYS A 158      28.429 -25.158 -39.816  1.00 24.85           O  
ATOM   1224  CB  LYS A 158      29.752 -27.792 -38.888  1.00 22.66           C  
ATOM   1225  CG  LYS A 158      31.124 -28.102 -38.223  1.00 23.59           C  
ATOM   1226  CD  LYS A 158      32.122 -26.954 -38.457  1.00 19.71           C  
ATOM   1227  CE  LYS A 158      32.807 -26.725 -37.200  1.00 21.63           C  
ATOM   1228  NZ  LYS A 158      32.208 -27.433 -35.919  1.00 26.26           N1+
ATOM   1229  N   GLU A 159      26.659 -26.298 -38.996  1.00 25.03           N  
ATOM   1230  CA  GLU A 159      25.704 -25.550 -39.810  1.00 28.25           C  
ATOM   1231  C   GLU A 159      24.933 -24.460 -39.049  1.00 29.26           C  
ATOM   1232  O   GLU A 159      24.085 -23.839 -39.622  1.00 29.91           O  
ATOM   1233  CB  GLU A 159      24.758 -26.501 -40.566  1.00 27.41           C  
ATOM   1234  CG  GLU A 159      25.520 -27.615 -41.202  1.00 28.16           C  
ATOM   1235  CD  GLU A 159      24.704 -28.475 -42.145  1.00 33.24           C  
ATOM   1236  OE1 GLU A 159      25.060 -29.672 -42.308  1.00 33.08           O  
ATOM   1237  OE2 GLU A 159      23.733 -27.951 -42.737  1.00 32.88           O1-
ATOM   1238  N   MET A 160      25.250 -24.206 -37.776  1.00 30.84           N  
ATOM   1239  CA  MET A 160      24.529 -23.202 -37.012  1.00 33.97           C  
ATOM   1240  C   MET A 160      24.970 -21.804 -37.466  1.00 36.46           C  
ATOM   1241  O   MET A 160      26.170 -21.598 -37.724  1.00 37.77           O  
ATOM   1242  CB  MET A 160      24.772 -23.397 -35.522  1.00 34.05           C  
ATOM   1243  CG  MET A 160      24.201 -24.715 -34.997  1.00 34.57           C  
ATOM   1244  SD  MET A 160      22.447 -24.631 -34.475  1.00 47.31           S  
ATOM   1245  CE  MET A 160      21.840 -23.218 -35.430  1.00 30.23           C  
ATOM   1246  N   GLY A 161      24.032 -20.865 -37.612  1.00 37.69           N  
ATOM   1247  CA  GLY A 161      24.407 -19.560 -38.178  1.00 38.94           C  
ATOM   1248  C   GLY A 161      24.107 -18.504 -37.135  1.00 40.20           C  
ATOM   1249  O   GLY A 161      22.905 -18.170 -36.994  1.00 42.07           O  
ATOM   1250  N   ALA A 162      25.069 -17.939 -36.395  1.00 38.27           N  
ATOM   1251  CA  ALA A 162      26.508 -18.198 -36.441  1.00 37.70           C  
ATOM   1252  C   ALA A 162      27.366 -16.902 -36.491  1.00 37.38           C  
ATOM   1253  O   ALA A 162      28.243 -16.779 -37.324  1.00 37.19           O  
ATOM   1254  CB  ALA A 162      26.855 -19.112 -37.579  1.00 35.50           C  
ATOM   1255  N   GLY A 163      27.141 -15.941 -35.603  1.00 36.77           N  
ATOM   1256  CA  GLY A 163      26.023 -15.901 -34.686  1.00 38.86           C  
ATOM   1257  C   GLY A 163      25.425 -14.502 -34.681  1.00 38.43           C  
ATOM   1258  O   GLY A 163      26.128 -13.530 -34.475  1.00 38.27           O  
ATOM   1259  N   GLY A 164      24.126 -14.391 -34.929  1.00 39.49           N  
ATOM   1260  CA  GLY A 164      23.239 -15.543 -35.026  1.00 37.95           C  
ATOM   1261  C   GLY A 164      22.822 -16.051 -33.658  1.00 37.23           C  
ATOM   1262  O   GLY A 164      23.539 -16.851 -33.028  1.00 36.86           O  
ATOM   1263  N   ALA A 165      21.682 -15.563 -33.172  1.00 35.85           N  
ATOM   1264  CA  ALA A 165      21.055 -16.179 -32.001  1.00 34.77           C  
ATOM   1265  C   ALA A 165      20.868 -17.689 -32.330  1.00 32.53           C  
ATOM   1266  O   ALA A 165      20.305 -18.046 -33.356  1.00 32.35           O  
ATOM   1267  CB  ALA A 165      19.728 -15.508 -31.711  1.00 35.34           C  
ATOM   1268  N   ILE A 166      21.417 -18.571 -31.510  1.00 29.41           N  
ATOM   1269  CA  ILE A 166      21.241 -20.007 -31.764  1.00 26.32           C  
ATOM   1270  C   ILE A 166      20.391 -20.521 -30.606  1.00 25.78           C  
ATOM   1271  O   ILE A 166      20.584 -20.068 -29.483  1.00 27.23           O  
ATOM   1272  CB  ILE A 166      22.609 -20.686 -31.804  1.00 25.38           C  
ATOM   1273  CG1 ILE A 166      23.350 -20.213 -33.066  1.00 25.73           C  
ATOM   1274  CG2 ILE A 166      22.458 -22.175 -31.817  1.00 23.80           C  
ATOM   1275  CD1 ILE A 166      24.875 -20.411 -33.063  1.00 27.67           C  
ATOM   1276  N   THR A 167      19.423 -21.395 -30.844  1.00 23.10           N  
ATOM   1277  CA  THR A 167      18.721 -21.946 -29.699  1.00 22.47           C  
ATOM   1278  C   THR A 167      18.529 -23.453 -29.799  1.00 18.90           C  
ATOM   1279  O   THR A 167      18.491 -24.000 -30.888  1.00 17.32           O  
ATOM   1280  CB  THR A 167      17.385 -21.158 -29.303  1.00 23.78           C  
ATOM   1281  CG2 THR A 167      17.592 -19.691 -29.297  1.00 24.41           C  
ATOM   1282  OG1 THR A 167      16.391 -21.422 -30.268  1.00 27.93           O  
ATOM   1283  N   ALA A 168      18.489 -24.118 -28.628  1.00 17.41           N  
ATOM   1284  CA  ALA A 168      18.497 -25.568 -28.572  1.00 16.03           C  
ATOM   1285  C   ALA A 168      17.089 -26.100 -28.897  1.00 14.56           C  
ATOM   1286  O   ALA A 168      16.105 -25.335 -28.845  1.00 15.68           O  
ATOM   1287  CB  ALA A 168      18.945 -26.068 -27.198  1.00 13.71           C  
ATOM   1288  N   ASP A 169      16.991 -27.396 -29.163  1.00 12.35           N  
ATOM   1289  CA  ASP A 169      15.745 -28.016 -29.472  1.00 12.64           C  
ATOM   1290  C   ASP A 169      15.254 -28.959 -28.394  1.00 12.22           C  
ATOM   1291  O   ASP A 169      14.100 -29.455 -28.477  1.00 12.07           O  
ATOM   1292  CB  ASP A 169      15.842 -28.793 -30.778  1.00 13.03           C  
ATOM   1293  CG  ASP A 169      16.047 -27.862 -32.005  1.00 16.08           C  
ATOM   1294  OD1 ASP A 169      15.376 -26.814 -32.116  1.00 17.76           O  
ATOM   1295  OD2 ASP A 169      16.927 -28.157 -32.820  1.00 21.05           O1-
ATOM   1296  N   SER A 170      16.059 -29.192 -27.361  1.00 12.46           N  
ATOM   1297  CA  SER A 170      15.634 -30.054 -26.257  1.00 13.55           C  
ATOM   1298  C   SER A 170      16.616 -30.034 -25.087  1.00 13.48           C  
ATOM   1299  O   SER A 170      17.825 -29.921 -25.291  1.00 12.71           O  
ATOM   1300  CB  SER A 170      15.432 -31.490 -26.747  1.00 16.83           C  
ATOM   1301  OG  SER A 170      16.675 -32.149 -26.921  1.00 20.17           O  
ATOM   1302  N   THR A 171      16.100 -30.147 -23.864  1.00 11.34           N  
ATOM   1303  CA  THR A 171      16.996 -30.159 -22.661  1.00 11.45           C  
ATOM   1304  C   THR A 171      17.067 -31.622 -22.314  1.00  9.64           C  
ATOM   1305  O   THR A 171      16.035 -32.270 -22.247  1.00 11.25           O  
ATOM   1306  CB  THR A 171      16.406 -29.374 -21.489  1.00 10.67           C  
ATOM   1307  CG2 THR A 171      17.092 -29.693 -20.149  1.00  8.27           C  
ATOM   1308  OG1 THR A 171      16.338 -27.977 -21.791  1.00 11.76           O  
ATOM   1309  N   LEU A 172      18.289 -32.157 -22.158  1.00 10.59           N  
ATOM   1310  CA  LEU A 172      18.489 -33.518 -21.759  1.00  8.19           C  
ATOM   1311  C   LEU A 172      19.023 -33.574 -20.350  1.00 11.81           C  
ATOM   1312  O   LEU A 172      20.013 -32.912 -20.043  1.00 13.50           O  
ATOM   1313  CB  LEU A 172      19.517 -34.211 -22.715  1.00  9.45           C  
ATOM   1314  CG  LEU A 172      19.229 -34.108 -24.224  1.00  8.42           C  
ATOM   1315  CD1 LEU A 172      20.371 -34.798 -24.931  1.00  9.74           C  
ATOM   1316  CD2 LEU A 172      17.839 -34.724 -24.628  1.00  4.73           C  
ATOM   1317  N   ILE A 173      18.416 -34.395 -19.495  1.00  9.40           N  
ATOM   1318  CA  ILE A 173      18.963 -34.610 -18.203  1.00 12.69           C  
ATOM   1319  C   ILE A 173      19.391 -36.091 -18.154  1.00 12.51           C  
ATOM   1320  O   ILE A 173      18.605 -37.003 -18.472  1.00 13.31           O  
ATOM   1321  CB  ILE A 173      17.893 -34.350 -17.119  1.00 12.19           C  
ATOM   1322  CG1 ILE A 173      17.368 -32.897 -17.305  1.00 12.98           C  
ATOM   1323  CG2 ILE A 173      18.437 -34.796 -15.713  1.00 12.75           C  
ATOM   1324  CD1 ILE A 173      16.295 -32.459 -16.337  1.00 13.98           C  
ATOM   1325  N   ASP A 174      20.639 -36.323 -17.793  1.00 11.28           N  
ATOM   1326  CA  ASP A 174      21.256 -37.653 -17.926  1.00 12.59           C  
ATOM   1327  C   ASP A 174      20.950 -38.275 -19.281  1.00 12.71           C  
ATOM   1328  O   ASP A 174      20.590 -39.449 -19.382  1.00 13.78           O  
ATOM   1329  CB  ASP A 174      20.823 -38.620 -16.804  1.00 12.70           C  
ATOM   1330  CG  ASP A 174      21.276 -38.121 -15.395  1.00 17.00           C  
ATOM   1331  OD1 ASP A 174      22.139 -37.212 -15.357  1.00 10.59           O  
ATOM   1332  OD2 ASP A 174      20.739 -38.632 -14.355  1.00 18.27           O1-
ATOM   1333  N   GLY A 175      21.101 -37.486 -20.323  1.00 10.17           N  
ATOM   1334  CA  GLY A 175      21.072 -38.048 -21.698  1.00 11.51           C  
ATOM   1335  C   GLY A 175      19.692 -38.210 -22.312  1.00 11.44           C  
ATOM   1336  O   GLY A 175      19.582 -38.599 -23.498  1.00 11.57           O  
ATOM   1337  N   LEU A 176      18.631 -37.936 -21.530  1.00 10.02           N  
ATOM   1338  CA  LEU A 176      17.259 -38.051 -22.043  1.00 11.68           C  
ATOM   1339  C   LEU A 176      16.387 -36.818 -21.806  1.00 11.26           C  
ATOM   1340  O   LEU A 176      16.540 -36.145 -20.779  1.00  9.23           O  
ATOM   1341  CB  LEU A 176      16.533 -39.282 -21.450  1.00 12.74           C  
ATOM   1342  CG  LEU A 176      17.112 -40.691 -21.662  1.00 14.35           C  
ATOM   1343  CD1 LEU A 176      16.235 -41.727 -20.964  1.00 11.44           C  
ATOM   1344  CD2 LEU A 176      17.140 -40.995 -23.178  1.00 12.36           C  
ATOM   1345  N   GLY A 177      15.528 -36.473 -22.776  1.00 10.49           N  
ATOM   1346  CA  GLY A 177      14.552 -35.363 -22.547  1.00 11.00           C  
ATOM   1347  C   GLY A 177      13.703 -35.183 -23.784  1.00 12.25           C  
ATOM   1348  O   GLY A 177      13.944 -35.823 -24.807  1.00 14.15           O  
ATOM   1349  N   ARG A 178      12.741 -34.275 -23.744  1.00 14.46           N  
ATOM   1350  CA  ARG A 178      11.718 -34.174 -24.843  1.00 11.10           C  
ATOM   1351  C   ARG A 178      11.924 -32.915 -25.649  1.00  9.91           C  
ATOM   1352  O   ARG A 178      12.332 -31.901 -25.114  1.00  9.49           O  
ATOM   1353  CB  ARG A 178      10.259 -34.309 -24.310  1.00 11.40           C  
ATOM   1354  CG  ARG A 178      10.111 -35.625 -23.583  1.00  9.47           C  
ATOM   1355  CD  ARG A 178       8.670 -35.849 -23.029  1.00 12.47           C  
ATOM   1356  NE  ARG A 178       8.536 -37.269 -22.651  1.00  6.94           N  
ATOM   1357  CZ  ARG A 178       7.669 -37.691 -21.762  1.00 14.48           C  
ATOM   1358  NH1 ARG A 178       6.827 -36.826 -21.265  1.00 12.77           N1+
ATOM   1359  NH2 ARG A 178       7.583 -38.986 -21.453  1.00 11.26           N  
ATOM   1360  N   THR A 179      11.622 -32.989 -26.957  1.00 10.24           N  
ATOM   1361  CA  THR A 179      11.822 -31.840 -27.816  1.00 10.59           C  
ATOM   1362  C   THR A 179      10.937 -30.663 -27.452  1.00 10.93           C  
ATOM   1363  O   THR A 179       9.790 -30.880 -27.026  1.00 12.51           O  
ATOM   1364  CB  THR A 179      11.672 -32.230 -29.337  1.00 11.12           C  
ATOM   1365  CG2 THR A 179      10.357 -32.606 -29.671  1.00 13.69           C  
ATOM   1366  OG1 THR A 179      11.978 -31.047 -30.086  1.00 23.15           O  
ATOM   1367  N   HIS A 180      11.452 -29.425 -27.581  1.00 10.31           N  
ATOM   1368  CA  HIS A 180      10.655 -28.246 -27.286  1.00 12.29           C  
ATOM   1369  C   HIS A 180       9.479 -28.115 -28.236  1.00 15.13           C  
ATOM   1370  O   HIS A 180       8.384 -27.693 -27.812  1.00 15.21           O  
ATOM   1371  CB  HIS A 180      11.495 -26.929 -27.327  1.00 14.71           C  
ATOM   1372  CG  HIS A 180      12.721 -26.921 -26.426  1.00 10.87           C  
ATOM   1373  CD2 HIS A 180      13.943 -26.322 -26.601  1.00  9.07           C  
ATOM   1374  ND1 HIS A 180      12.744 -27.473 -25.134  1.00 17.28           N  
ATOM   1375  CE1 HIS A 180      13.950 -27.259 -24.574  1.00 16.27           C  
ATOM   1376  NE2 HIS A 180      14.711 -26.578 -25.453  1.00 17.00           N  
ATOM   1377  N   VAL A 181       9.703 -28.392 -29.526  1.00 13.14           N  
ATOM   1378  CA  VAL A 181       8.634 -28.200 -30.477  1.00 17.73           C  
ATOM   1379  C   VAL A 181       8.074 -29.555 -30.962  1.00 16.88           C  
ATOM   1380  O   VAL A 181       8.856 -30.515 -31.183  1.00 14.76           O  
ATOM   1381  CB  VAL A 181       8.981 -27.248 -31.678  1.00 18.04           C  
ATOM   1382  CG1 VAL A 181       9.858 -26.111 -31.212  1.00 21.47           C  
ATOM   1383  CG2 VAL A 181       9.623 -27.963 -32.807  1.00 25.56           C  
ATOM   1384  N   ASN A 182       6.731 -29.643 -31.036  1.00 15.82           N  
ATOM   1385  CA  ASN A 182       6.048 -30.897 -31.462  1.00 15.22           C  
ATOM   1386  C   ASN A 182       6.525 -32.054 -30.612  1.00 14.89           C  
ATOM   1387  O   ASN A 182       6.960 -33.141 -31.093  1.00 15.27           O  
ATOM   1388  CB  ASN A 182       6.344 -31.125 -32.940  1.00 14.67           C  
ATOM   1389  CG  ASN A 182       5.472 -30.233 -33.859  1.00 20.99           C  
ATOM   1390  ND2 ASN A 182       4.397 -29.693 -33.306  1.00 18.83           N  
ATOM   1391  OD1 ASN A 182       5.787 -30.038 -35.046  1.00 23.74           O  
ATOM   1392  N   VAL A 183       6.487 -31.802 -29.301  1.00 16.27           N  
ATOM   1393  CA  VAL A 183       6.969 -32.728 -28.314  1.00 15.16           C  
ATOM   1394  C   VAL A 183       6.382 -34.119 -28.437  1.00 16.25           C  
ATOM   1395  O   VAL A 183       5.188 -34.310 -28.178  1.00 17.19           O  
ATOM   1396  CB  VAL A 183       6.663 -32.183 -26.899  1.00 14.83           C  
ATOM   1397  CG1 VAL A 183       7.371 -32.981 -25.908  1.00 14.54           C  
ATOM   1398  CG2 VAL A 183       7.039 -30.682 -26.797  1.00 11.45           C  
ATOM   1399  N   ALA A 184       7.250 -35.109 -28.694  1.00 13.12           N  
ATOM   1400  CA  ALA A 184       6.913 -36.512 -28.655  1.00 13.52           C  
ATOM   1401  C   ALA A 184       7.196 -37.139 -27.286  1.00 14.85           C  
ATOM   1402  O   ALA A 184       8.091 -36.691 -26.566  1.00 15.84           O  
ATOM   1403  CB  ALA A 184       7.693 -37.249 -29.749  1.00 13.91           C  
ATOM   1404  N   ALA A 185       6.418 -38.147 -26.919  1.00 14.70           N  
ATOM   1405  CA  ALA A 185       6.431 -38.660 -25.573  1.00 13.50           C  
ATOM   1406  C   ALA A 185       7.489 -39.741 -25.536  1.00 13.49           C  
ATOM   1407  O   ALA A 185       7.196 -40.935 -25.508  1.00 14.97           O  
ATOM   1408  CB  ALA A 185       4.970 -39.235 -25.151  1.00 13.11           C  
ATOM   1409  N   VAL A 186       8.739 -39.317 -25.520  1.00 12.54           N  
ATOM   1410  CA  VAL A 186       9.895 -40.259 -25.530  1.00 10.17           C  
ATOM   1411  C   VAL A 186      10.292 -40.431 -24.047  1.00 11.88           C  
ATOM   1412  O   VAL A 186       9.838 -39.641 -23.232  1.00 10.09           O  
ATOM   1413  CB  VAL A 186      11.003 -39.587 -26.309  1.00 11.21           C  
ATOM   1414  CG1 VAL A 186      10.600 -39.455 -27.886  1.00  9.75           C  
ATOM   1415  CG2 VAL A 186      11.255 -38.187 -25.734  1.00  3.44           C  
ATOM   1416  N   PRO A 187      11.108 -41.430 -23.703  1.00 12.31           N  
ATOM   1417  CA  PRO A 187      11.368 -41.739 -22.269  1.00 13.67           C  
ATOM   1418  C   PRO A 187      12.159 -40.633 -21.583  1.00 14.65           C  
ATOM   1419  O   PRO A 187      13.016 -39.928 -22.222  1.00 14.67           O  
ATOM   1420  CB  PRO A 187      12.193 -43.028 -22.311  1.00 13.16           C  
ATOM   1421  CG  PRO A 187      12.078 -43.535 -23.842  1.00 12.52           C  
ATOM   1422  CD  PRO A 187      11.830 -42.346 -24.638  1.00 14.57           C  
ATOM   1423  N   LEU A 188      11.819 -40.426 -20.305  1.00 14.31           N  
ATOM   1424  CA  LEU A 188      12.506 -39.478 -19.474  1.00 13.07           C  
ATOM   1425  C   LEU A 188      13.490 -40.169 -18.555  1.00 13.84           C  
ATOM   1426  O   LEU A 188      13.269 -41.330 -18.144  1.00 16.33           O  
ATOM   1427  CB  LEU A 188      11.496 -38.726 -18.582  1.00 16.27           C  
ATOM   1428  CG  LEU A 188      10.433 -37.912 -19.339  1.00 13.90           C  
ATOM   1429  CD1 LEU A 188       9.464 -37.226 -18.336  1.00 13.41           C  
ATOM   1430  CD2 LEU A 188      11.113 -36.892 -20.297  1.00 12.23           C  
ATOM   1431  N   SER A 189      14.569 -39.478 -18.204  1.00 11.87           N  
ATOM   1432  CA  SER A 189      15.448 -40.029 -17.195  1.00 11.52           C  
ATOM   1433  C   SER A 189      14.772 -40.097 -15.813  1.00 12.81           C  
ATOM   1434  O   SER A 189      13.951 -39.225 -15.472  1.00 12.54           O  
ATOM   1435  CB  SER A 189      16.724 -39.237 -17.106  1.00 11.74           C  
ATOM   1436  OG  SER A 189      17.502 -39.384 -18.304  1.00 11.86           O  
ATOM   1437  N   VAL A 190      15.185 -41.097 -15.040  1.00 11.77           N  
ATOM   1438  CA  VAL A 190      14.773 -41.341 -13.683  1.00 12.67           C  
ATOM   1439  C   VAL A 190      15.959 -41.334 -12.738  1.00 12.34           C  
ATOM   1440  O   VAL A 190      16.985 -41.984 -12.937  1.00 13.72           O  
ATOM   1441  CB  VAL A 190      14.043 -42.750 -13.611  1.00 13.88           C  
ATOM   1442  CG1 VAL A 190      13.462 -43.050 -12.231  1.00 13.00           C  
ATOM   1443  CG2 VAL A 190      12.893 -42.822 -14.719  1.00 12.28           C  
ATOM   1444  N   ILE A 191      15.795 -40.624 -11.628  1.00 14.23           N  
ATOM   1445  CA  ILE A 191      16.775 -40.652 -10.528  1.00 13.98           C  
ATOM   1446  C   ILE A 191      16.071 -41.264  -9.328  1.00 14.79           C  
ATOM   1447  O   ILE A 191      15.052 -40.719  -8.896  1.00 14.92           O  
ATOM   1448  CB  ILE A 191      17.228 -39.241 -10.247  1.00 14.14           C  
ATOM   1449  CG1 ILE A 191      18.014 -38.754 -11.467  1.00 18.36           C  
ATOM   1450  CG2 ILE A 191      18.141 -39.181  -8.947  1.00 15.88           C  
ATOM   1451  CD1 ILE A 191      18.401 -37.394 -11.383  1.00 24.01           C  
ATOM   1452  N   THR A 192      16.562 -42.403  -8.835  1.00 15.03           N  
ATOM   1453  CA  THR A 192      15.857 -43.154  -7.777  1.00 16.35           C  
ATOM   1454  C   THR A 192      16.511 -42.944  -6.402  1.00 15.74           C  
ATOM   1455  O   THR A 192      17.749 -42.922  -6.307  1.00 14.75           O  
ATOM   1456  CB  THR A 192      15.937 -44.616  -8.046  1.00 17.91           C  
ATOM   1457  CG2 THR A 192      15.125 -45.451  -6.995  1.00 12.22           C  
ATOM   1458  OG1 THR A 192      15.383 -44.831  -9.332  1.00 18.71           O  
ATOM   1459  N   VAL A 193      15.684 -42.774  -5.383  1.00 15.97           N  
ATOM   1460  CA  VAL A 193      16.165 -42.512  -4.039  1.00 15.97           C  
ATOM   1461  C   VAL A 193      15.371 -43.397  -3.096  1.00 17.34           C  
ATOM   1462  O   VAL A 193      14.305 -43.880  -3.451  1.00 16.07           O  
ATOM   1463  CB  VAL A 193      16.022 -41.003  -3.641  1.00 13.84           C  
ATOM   1464  CG1 VAL A 193      17.023 -40.131  -4.412  1.00 17.96           C  
ATOM   1465  CG2 VAL A 193      14.572 -40.457  -3.854  1.00 17.56           C  
ATOM   1466  N   GLU A 194      15.881 -43.559  -1.882  1.00 16.86           N  
ATOM   1467  CA  GLU A 194      15.206 -44.337  -0.857  1.00 20.71           C  
ATOM   1468  C   GLU A 194      14.886 -43.408   0.287  1.00 20.64           C  
ATOM   1469  O   GLU A 194      15.752 -42.655   0.730  1.00 20.01           O  
ATOM   1470  CB  GLU A 194      16.159 -45.434  -0.345  1.00 19.90           C  
ATOM   1471  CG  GLU A 194      16.366 -46.587  -1.370  1.00 26.27           C  
ATOM   1472  CD  GLU A 194      17.426 -47.595  -0.949  1.00 32.58           C  
ATOM   1473  OE1 GLU A 194      17.071 -48.579  -0.295  1.00 39.25           O  
ATOM   1474  OE2 GLU A 194      18.617 -47.408  -1.241  1.00 37.65           O1-
ATOM   1475  N   VAL A 195      13.673 -43.527   0.800  1.00 22.01           N  
ATOM   1476  CA  VAL A 195      13.235 -42.799   1.970  1.00 22.83           C  
ATOM   1477  C   VAL A 195      14.330 -42.751   3.014  1.00 22.44           C  
ATOM   1478  O   VAL A 195      14.930 -43.773   3.353  1.00 21.48           O  
ATOM   1479  CB  VAL A 195      11.886 -43.386   2.533  1.00 24.55           C  
ATOM   1480  CG1 VAL A 195      12.103 -44.810   3.097  1.00 27.21           C  
ATOM   1481  CG2 VAL A 195      11.332 -42.500   3.558  1.00 27.17           C  
ATOM   1482  N   GLY A 196      14.680 -41.534   3.432  1.00 22.60           N  
ATOM   1483  CA  GLY A 196      15.626 -41.368   4.510  1.00 23.04           C  
ATOM   1484  C   GLY A 196      17.118 -41.359   4.231  1.00 22.84           C  
ATOM   1485  O   GLY A 196      17.886 -41.114   5.160  1.00 22.38           O  
ATOM   1486  N   LYS A 197      17.536 -41.638   2.986  1.00 20.13           N  
ATOM   1487  CA  LYS A 197      18.928 -41.547   2.656  1.00 19.36           C  
ATOM   1488  C   LYS A 197      19.265 -40.109   2.208  1.00 17.60           C  
ATOM   1489  O   LYS A 197      18.407 -39.333   1.758  1.00 18.13           O  
ATOM   1490  CB  LYS A 197      19.336 -42.618   1.630  1.00 18.97           C  
ATOM   1491  CG  LYS A 197      19.174 -44.052   2.151  1.00 23.22           C  
ATOM   1492  CD  LYS A 197      19.966 -45.054   1.377  1.00 29.25           C  
ATOM   1493  CE  LYS A 197      20.243 -46.277   2.235  1.00 39.10           C  
ATOM   1494  NZ  LYS A 197      21.104 -45.907   3.461  1.00 39.14           N1+
ATOM   1495  N   ARG A 198      20.527 -39.782   2.301  1.00 14.47           N  
ATOM   1496  CA  ARG A 198      21.018 -38.517   1.824  1.00 16.93           C  
ATOM   1497  C   ARG A 198      22.010 -38.813   0.697  1.00 15.52           C  
ATOM   1498  O   ARG A 198      22.878 -39.700   0.816  1.00 17.38           O  
ATOM   1499  CB  ARG A 198      21.759 -37.766   2.944  1.00 14.19           C  
ATOM   1500  CG  ARG A 198      20.864 -37.368   4.169  1.00 20.11           C  
ATOM   1501  CD  ARG A 198      21.736 -37.201   5.406  1.00 27.87           C  
ATOM   1502  NE  ARG A 198      22.523 -38.410   5.763  1.00 34.94           N  
ATOM   1503  CZ  ARG A 198      23.622 -38.408   6.519  1.00 35.98           C  
ATOM   1504  NH1 ARG A 198      24.084 -37.270   7.013  1.00 37.10           N1+
ATOM   1505  NH2 ARG A 198      24.271 -39.541   6.762  1.00 36.92           N  
ATOM   1506  N   TYR A 199      21.946 -37.956  -0.301  1.00 17.16           N  
ATOM   1507  CA  TYR A 199      22.645 -38.170  -1.589  1.00 16.15           C  
ATOM   1508  C   TYR A 199      23.582 -37.015  -1.917  1.00 14.32           C  
ATOM   1509  O   TYR A 199      23.184 -35.882  -1.908  1.00 17.00           O  
ATOM   1510  CB  TYR A 199      21.596 -38.373  -2.707  1.00 16.23           C  
ATOM   1511  CG  TYR A 199      20.783 -39.654  -2.485  1.00 16.71           C  
ATOM   1512  CD1 TYR A 199      19.608 -39.637  -1.734  1.00 18.07           C  
ATOM   1513  CD2 TYR A 199      21.206 -40.867  -3.035  1.00 17.89           C  
ATOM   1514  CE1 TYR A 199      18.870 -40.781  -1.532  1.00 15.16           C  
ATOM   1515  CE2 TYR A 199      20.500 -42.052  -2.817  1.00 19.20           C  
ATOM   1516  CZ  TYR A 199      19.361 -41.996  -2.041  1.00 14.53           C  
ATOM   1517  OH  TYR A 199      18.704 -43.152  -1.828  1.00 18.79           O  
ATOM   1518  N   ARG A 200      24.814 -37.299  -2.279  1.00 12.52           N  
ATOM   1519  CA  ARG A 200      25.611 -36.247  -2.863  1.00 13.27           C  
ATOM   1520  C   ARG A 200      25.340 -36.193  -4.341  1.00 13.57           C  
ATOM   1521  O   ARG A 200      25.934 -36.986  -5.086  1.00 14.66           O  
ATOM   1522  CB  ARG A 200      27.118 -36.487  -2.633  1.00 13.34           C  
ATOM   1523  CG  ARG A 200      27.921 -35.268  -3.169  1.00  9.37           C  
ATOM   1524  CD  ARG A 200      29.383 -35.535  -3.177  1.00 10.34           C  
ATOM   1525  NE  ARG A 200      30.198 -34.395  -3.620  1.00 17.69           N  
ATOM   1526  CZ  ARG A 200      31.370 -34.036  -3.095  1.00 12.53           C  
ATOM   1527  NH1 ARG A 200      31.920 -34.704  -2.085  1.00 13.19           N1+
ATOM   1528  NH2 ARG A 200      31.985 -33.012  -3.612  1.00 16.41           N  
ATOM   1529  N   MET A 201      24.423 -35.314  -4.756  1.00 14.33           N  
ATOM   1530  CA  MET A 201      24.122 -35.114  -6.192  1.00 14.75           C  
ATOM   1531  C   MET A 201      25.193 -34.198  -6.829  1.00 14.87           C  
ATOM   1532  O   MET A 201      25.401 -33.086  -6.404  1.00 14.67           O  
ATOM   1533  CB  MET A 201      22.704 -34.518  -6.376  1.00 13.30           C  
ATOM   1534  CG  MET A 201      21.527 -35.340  -5.800  1.00 15.76           C  
ATOM   1535  SD  MET A 201      21.541 -37.054  -6.463  1.00 18.99           S  
ATOM   1536  CE  MET A 201      19.848 -37.675  -6.277  1.00 21.63           C  
ATOM   1537  N   ARG A 202      25.811 -34.649  -7.903  1.00 14.57           N  
ATOM   1538  CA  ARG A 202      26.834 -33.906  -8.545  1.00 13.81           C  
ATOM   1539  C   ARG A 202      26.230 -33.338  -9.826  1.00 15.79           C  
ATOM   1540  O   ARG A 202      26.036 -34.049 -10.821  1.00 15.66           O  
ATOM   1541  CB  ARG A 202      28.057 -34.828  -8.799  1.00 14.09           C  
ATOM   1542  CG  ARG A 202      28.690 -35.335  -7.543  1.00 12.60           C  
ATOM   1543  CD  ARG A 202      29.971 -36.120  -7.806  1.00 10.61           C  
ATOM   1544  NE  ARG A 202      30.590 -36.609  -6.583  1.00 12.41           N  
ATOM   1545  CZ  ARG A 202      31.740 -36.190  -6.066  1.00 15.44           C  
ATOM   1546  NH1 ARG A 202      32.382 -35.219  -6.672  1.00 14.65           N1+
ATOM   1547  NH2 ARG A 202      32.262 -36.732  -4.891  1.00 10.43           N  
ATOM   1548  N   LEU A 203      25.865 -32.065  -9.762  1.00 15.50           N  
ATOM   1549  CA  LEU A 203      25.110 -31.434 -10.829  1.00 12.77           C  
ATOM   1550  C   LEU A 203      26.117 -30.752 -11.757  1.00 12.33           C  
ATOM   1551  O   LEU A 203      26.896 -29.909 -11.301  1.00 12.29           O  
ATOM   1552  CB  LEU A 203      24.157 -30.398 -10.227  1.00 11.56           C  
ATOM   1553  CG  LEU A 203      23.327 -29.637 -11.279  1.00 12.47           C  
ATOM   1554  CD1 LEU A 203      22.380 -30.619 -11.934  1.00  5.48           C  
ATOM   1555  CD2 LEU A 203      22.572 -28.503 -10.552  1.00 11.65           C  
ATOM   1556  N   VAL A 204      26.159 -31.225 -13.013  1.00 10.03           N  
ATOM   1557  CA  VAL A 204      27.197 -30.817 -14.000  1.00 11.07           C  
ATOM   1558  C   VAL A 204      26.470 -30.185 -15.128  1.00  9.18           C  
ATOM   1559  O   VAL A 204      25.541 -30.882 -15.720  1.00 11.95           O  
ATOM   1560  CB  VAL A 204      27.976 -32.062 -14.548  1.00  7.85           C  
ATOM   1561  CG1 VAL A 204      29.126 -31.576 -15.313  1.00 11.52           C  
ATOM   1562  CG2 VAL A 204      28.475 -32.924 -13.357  1.00 11.09           C  
ATOM   1563  N   SER A 205      26.750 -28.900 -15.404  1.00  8.34           N  
ATOM   1564  CA  SER A 205      26.230 -28.313 -16.644  1.00 10.91           C  
ATOM   1565  C   SER A 205      27.226 -28.687 -17.746  1.00 11.60           C  
ATOM   1566  O   SER A 205      28.387 -28.244 -17.697  1.00  8.89           O  
ATOM   1567  CB  SER A 205      26.101 -26.792 -16.634  1.00 12.25           C  
ATOM   1568  OG  SER A 205      25.861 -26.380 -17.997  1.00 12.95           O  
ATOM   1569  N   ILE A 206      26.804 -29.551 -18.676  1.00 12.35           N  
ATOM   1570  CA  ILE A 206      27.569 -29.783 -19.920  1.00 10.91           C  
ATOM   1571  C   ILE A 206      27.009 -28.997 -21.084  1.00 12.13           C  
ATOM   1572  O   ILE A 206      27.140 -29.369 -22.239  1.00 12.38           O  
ATOM   1573  CB  ILE A 206      27.713 -31.256 -20.284  1.00 10.34           C  
ATOM   1574  CG1 ILE A 206      26.364 -31.923 -20.568  1.00 10.98           C  
ATOM   1575  CG2 ILE A 206      28.440 -32.039 -19.099  1.00  6.87           C  
ATOM   1576  CD1 ILE A 206      26.456 -33.470 -20.752  1.00 12.29           C  
ATOM   1577  N   SER A 207      26.355 -27.899 -20.753  1.00 13.54           N  
ATOM   1578  CA  SER A 207      25.722 -27.037 -21.737  1.00 14.09           C  
ATOM   1579  C   SER A 207      26.645 -26.339 -22.762  1.00 13.03           C  
ATOM   1580  O   SER A 207      27.759 -25.880 -22.426  1.00  9.93           O  
ATOM   1581  CB  SER A 207      24.913 -25.985 -20.983  1.00 14.19           C  
ATOM   1582  OG  SER A 207      24.249 -25.158 -21.900  1.00 16.77           O  
ATOM   1583  N   CYS A 208      26.191 -26.221 -24.009  1.00 12.99           N  
ATOM   1584  CA ACYS A 208      26.919 -25.415 -24.999  0.50 14.07           C  
ATOM   1585  CA BCYS A 208      26.947 -25.435 -24.946  0.50 13.95           C  
ATOM   1586  C   CYS A 208      26.497 -23.978 -24.909  1.00 14.29           C  
ATOM   1587  O   CYS A 208      27.152 -23.105 -25.536  1.00 13.04           O  
ATOM   1588  CB ACYS A 208      26.573 -25.750 -26.449  0.50 16.23           C  
ATOM   1589  CB BCYS A 208      26.809 -26.005 -26.349  0.50 15.99           C  
ATOM   1590  SG ACYS A 208      26.939 -27.299 -27.095  0.50 20.44           S  
ATOM   1591  SG BCYS A 208      28.220 -26.870 -26.889  0.50 19.77           S  
ATOM   1592  N   ASP A 209      25.390 -23.700 -24.177  1.00 13.50           N  
ATOM   1593  CA  ASP A 209      24.879 -22.310 -24.195  1.00 14.94           C  
ATOM   1594  C   ASP A 209      23.962 -21.947 -22.995  1.00 14.52           C  
ATOM   1595  O   ASP A 209      24.426 -21.275 -22.111  1.00 16.29           O  
ATOM   1596  CB  ASP A 209      24.284 -22.033 -25.599  1.00 12.77           C  
ATOM   1597  CG  ASP A 209      23.519 -20.693 -25.706  1.00 19.11           C  
ATOM   1598  OD1 ASP A 209      23.196 -20.012 -24.677  1.00 16.90           O  
ATOM   1599  OD2 ASP A 209      23.126 -20.414 -26.871  1.00 19.50           O1-
ATOM   1600  N   PRO A 210      22.707 -22.448 -22.947  1.00 13.67           N  
ATOM   1601  CA  PRO A 210      21.799 -21.948 -21.941  1.00 14.20           C  
ATOM   1602  C   PRO A 210      22.243 -22.200 -20.511  1.00 11.41           C  
ATOM   1603  O   PRO A 210      22.937 -23.172 -20.206  1.00 13.72           O  
ATOM   1604  CB  PRO A 210      20.477 -22.716 -22.258  1.00 12.90           C  
ATOM   1605  CG  PRO A 210      21.037 -23.994 -22.817  1.00 14.01           C  
ATOM   1606  CD  PRO A 210      22.054 -23.507 -23.750  1.00 12.36           C  
ATOM   1607  N   ASN A 211      21.854 -21.283 -19.643  1.00 13.05           N  
ATOM   1608  CA  ASN A 211      21.905 -21.502 -18.218  1.00 11.40           C  
ATOM   1609  C   ASN A 211      20.546 -22.130 -17.823  1.00  9.86           C  
ATOM   1610  O   ASN A 211      19.583 -22.003 -18.554  1.00  9.93           O  
ATOM   1611  CB  ASN A 211      22.216 -20.203 -17.460  1.00 12.33           C  
ATOM   1612  CG  ASN A 211      21.047 -19.236 -17.466  1.00 13.12           C  
ATOM   1613  ND2 ASN A 211      21.254 -18.064 -18.080  1.00 14.82           N  
ATOM   1614  OD1 ASN A 211      20.011 -19.497 -16.821  1.00 17.77           O  
ATOM   1615  N   TYR A 212      20.524 -22.914 -16.750  1.00  8.42           N  
ATOM   1616  CA  TYR A 212      19.317 -23.609 -16.316  1.00  9.67           C  
ATOM   1617  C   TYR A 212      18.914 -23.196 -14.896  1.00 12.79           C  
ATOM   1618  O   TYR A 212      19.801 -23.095 -14.020  1.00 12.63           O  
ATOM   1619  CB  TYR A 212      19.570 -25.121 -16.239  1.00 10.20           C  
ATOM   1620  CG  TYR A 212      19.792 -25.702 -17.608  1.00 10.76           C  
ATOM   1621  CD1 TYR A 212      18.704 -25.990 -18.435  1.00  9.33           C  
ATOM   1622  CD2 TYR A 212      21.089 -25.917 -18.095  1.00 14.71           C  
ATOM   1623  CE1 TYR A 212      18.881 -26.457 -19.740  1.00 11.04           C  
ATOM   1624  CE2 TYR A 212      21.272 -26.447 -19.388  1.00 13.30           C  
ATOM   1625  CZ  TYR A 212      20.177 -26.686 -20.201  1.00 15.81           C  
ATOM   1626  OH  TYR A 212      20.334 -27.173 -21.494  1.00 16.27           O  
ATOM   1627  N   ASP A 213      17.600 -23.066 -14.658  1.00 14.57           N  
ATOM   1628  CA  ASP A 213      17.062 -22.957 -13.281  1.00 15.44           C  
ATOM   1629  C   ASP A 213      16.669 -24.392 -12.874  1.00 14.37           C  
ATOM   1630  O   ASP A 213      15.646 -24.898 -13.335  1.00 14.45           O  
ATOM   1631  CB  ASP A 213      15.788 -22.067 -13.250  1.00 16.84           C  
ATOM   1632  CG  ASP A 213      16.041 -20.571 -13.542  1.00 21.68           C  
ATOM   1633  OD1 ASP A 213      15.059 -19.893 -13.963  1.00 27.67           O  
ATOM   1634  OD2 ASP A 213      17.136 -20.033 -13.292  1.00 30.16           O1-
ATOM   1635  N   PHE A 214      17.486 -25.035 -12.044  1.00 13.11           N  
ATOM   1636  CA  PHE A 214      17.348 -26.409 -11.642  1.00 12.44           C  
ATOM   1637  C   PHE A 214      16.592 -26.481 -10.277  1.00 13.93           C  
ATOM   1638  O   PHE A 214      17.009 -25.832  -9.312  1.00 13.38           O  
ATOM   1639  CB  PHE A 214      18.759 -26.983 -11.400  1.00 13.45           C  
ATOM   1640  CG  PHE A 214      18.744 -28.404 -10.998  1.00  9.08           C  
ATOM   1641  CD1 PHE A 214      18.538 -29.389 -11.954  1.00  8.28           C  
ATOM   1642  CD2 PHE A 214      18.801 -28.766  -9.642  1.00 16.67           C  
ATOM   1643  CE1 PHE A 214      18.444 -30.761 -11.617  1.00  8.54           C  
ATOM   1644  CE2 PHE A 214      18.736 -30.077  -9.258  1.00 11.55           C  
ATOM   1645  CZ  PHE A 214      18.553 -31.142 -10.254  1.00 14.50           C  
ATOM   1646  N   SER A 215      15.588 -27.350 -10.178  1.00 13.83           N  
ATOM   1647  CA  SER A 215      14.939 -27.570  -8.883  1.00 14.15           C  
ATOM   1648  C   SER A 215      14.355 -28.942  -8.854  1.00 14.64           C  
ATOM   1649  O   SER A 215      14.278 -29.637  -9.884  1.00 13.21           O  
ATOM   1650  CB  SER A 215      13.860 -26.501  -8.552  1.00 13.53           C  
ATOM   1651  OG  SER A 215      12.807 -26.520  -9.480  1.00 15.05           O  
ATOM   1652  N   ILE A 216      13.973 -29.383  -7.660  1.00 12.71           N  
ATOM   1653  CA  ILE A 216      13.380 -30.664  -7.532  1.00 12.65           C  
ATOM   1654  C   ILE A 216      12.099 -30.469  -6.688  1.00 13.34           C  
ATOM   1655  O   ILE A 216      12.201 -30.000  -5.539  1.00 12.13           O  
ATOM   1656  CB  ILE A 216      14.325 -31.641  -6.867  1.00 11.75           C  
ATOM   1657  CG1 ILE A 216      15.647 -31.751  -7.586  1.00 11.69           C  
ATOM   1658  CG2 ILE A 216      13.625 -33.006  -6.671  1.00 15.90           C  
ATOM   1659  CD1 ILE A 216      16.660 -32.707  -6.888  1.00 14.70           C  
ATOM   1660  N   ASP A 217      10.940 -30.760  -7.269  1.00 11.19           N  
ATOM   1661  CA  ASP A 217       9.652 -30.524  -6.588  1.00 12.92           C  
ATOM   1662  C   ASP A 217       9.687 -31.128  -5.180  1.00 13.67           C  
ATOM   1663  O   ASP A 217      10.143 -32.238  -4.985  1.00 11.64           O  
ATOM   1664  CB  ASP A 217       8.463 -31.100  -7.344  1.00 11.60           C  
ATOM   1665  CG  ASP A 217       8.086 -30.262  -8.542  1.00 11.99           C  
ATOM   1666  OD1 ASP A 217       8.757 -29.241  -8.802  1.00 15.93           O  
ATOM   1667  OD2 ASP A 217       7.162 -30.666  -9.271  1.00 14.09           O1-
ATOM   1668  N   GLY A 218       9.217 -30.337  -4.208  1.00 15.92           N  
ATOM   1669  CA  GLY A 218       9.097 -30.827  -2.844  1.00 16.01           C  
ATOM   1670  C   GLY A 218      10.366 -31.008  -2.074  1.00 17.34           C  
ATOM   1671  O   GLY A 218      10.318 -31.395  -0.888  1.00 18.61           O  
ATOM   1672  N   HIS A 219      11.515 -30.813  -2.728  1.00 16.16           N  
ATOM   1673  CA  HIS A 219      12.765 -31.048  -2.069  1.00 16.15           C  
ATOM   1674  C   HIS A 219      13.606 -29.808  -2.003  1.00 17.99           C  
ATOM   1675  O   HIS A 219      13.399 -28.887  -2.758  1.00 19.14           O  
ATOM   1676  CB  HIS A 219      13.544 -32.182  -2.754  1.00 14.73           C  
ATOM   1677  CG  HIS A 219      12.883 -33.520  -2.602  1.00 12.85           C  
ATOM   1678  CD2 HIS A 219      13.192 -34.571  -1.819  1.00 11.66           C  
ATOM   1679  ND1 HIS A 219      11.716 -33.850  -3.247  1.00 14.52           N  
ATOM   1680  CE1 HIS A 219      11.368 -35.074  -2.920  1.00 13.15           C  
ATOM   1681  NE2 HIS A 219      12.251 -35.535  -2.045  1.00 14.05           N  
ATOM   1682  N   ASP A 220      14.559 -29.821  -1.080  1.00 18.79           N  
ATOM   1683  CA  ASP A 220      15.539 -28.763  -0.870  1.00 19.05           C  
ATOM   1684  C   ASP A 220      16.820 -29.288  -1.405  1.00 16.57           C  
ATOM   1685  O   ASP A 220      16.927 -30.448  -1.491  1.00 14.56           O  
ATOM   1686  CB  ASP A 220      15.819 -28.739   0.662  1.00 20.66           C  
ATOM   1687  CG  ASP A 220      15.284 -27.534   1.273  1.00 27.50           C  
ATOM   1688  OD1 ASP A 220      15.448 -27.354   2.494  1.00 34.13           O  
ATOM   1689  OD2 ASP A 220      14.706 -26.738   0.454  1.00 36.69           O1-
ATOM   1690  N   MET A 221      17.840 -28.449  -1.508  1.00 16.32           N  
ATOM   1691  CA  MET A 221      19.218 -28.878  -1.911  1.00 16.39           C  
ATOM   1692  C   MET A 221      20.251 -28.143  -1.081  1.00 15.01           C  
ATOM   1693  O   MET A 221      20.183 -26.938  -0.971  1.00 16.17           O  
ATOM   1694  CB  MET A 221      19.388 -28.528  -3.406  1.00 13.26           C  
ATOM   1695  CG  MET A 221      18.254 -29.175  -4.278  1.00 15.92           C  
ATOM   1696  SD  MET A 221      18.573 -28.669  -6.015  1.00 17.13           S  
ATOM   1697  CE  MET A 221      17.744 -27.094  -6.136  1.00 14.57           C  
ATOM   1698  N   THR A 222      21.190 -28.841  -0.452  1.00 16.44           N  
ATOM   1699  CA  THR A 222      22.248 -28.137   0.283  1.00 15.14           C  
ATOM   1700  C   THR A 222      23.578 -28.224  -0.425  1.00 14.28           C  
ATOM   1701  O   THR A 222      24.189 -29.307  -0.481  1.00 13.82           O  
ATOM   1702  CB  THR A 222      22.392 -28.754   1.694  1.00 17.30           C  
ATOM   1703  CG2 THR A 222      23.469 -28.042   2.480  1.00 14.91           C  
ATOM   1704  OG1 THR A 222      21.121 -28.655   2.382  1.00 17.06           O  
ATOM   1705  N   ILE A 223      24.027 -27.095  -0.966  1.00 13.33           N  
ATOM   1706  CA  ILE A 223      25.267 -27.036  -1.729  1.00 13.56           C  
ATOM   1707  C   ILE A 223      26.483 -27.169  -0.819  1.00 15.39           C  
ATOM   1708  O   ILE A 223      26.582 -26.500   0.254  1.00 17.10           O  
ATOM   1709  CB  ILE A 223      25.361 -25.690  -2.484  1.00 12.17           C  
ATOM   1710  CG1 ILE A 223      24.227 -25.596  -3.514  1.00 14.83           C  
ATOM   1711  CG2 ILE A 223      26.772 -25.522  -3.158  1.00  7.96           C  
ATOM   1712  CD1 ILE A 223      23.948 -24.143  -3.890  1.00 15.30           C  
ATOM   1713  N   ILE A 224      27.393 -28.037  -1.231  1.00 16.02           N  
ATOM   1714  CA  ILE A 224      28.608 -28.370  -0.480  1.00 15.55           C  
ATOM   1715  C   ILE A 224      29.860 -28.234  -1.375  1.00 17.45           C  
ATOM   1716  O   ILE A 224      30.973 -28.317  -0.876  1.00 19.37           O  
ATOM   1717  CB  ILE A 224      28.516 -29.789   0.112  1.00 16.57           C  
ATOM   1718  CG1 ILE A 224      28.294 -30.849  -0.957  1.00 12.49           C  
ATOM   1719  CG2 ILE A 224      27.370 -29.902   1.115  1.00 15.05           C  
ATOM   1720  CD1 ILE A 224      28.671 -32.287  -0.490  1.00 13.44           C  
ATOM   1721  N   GLU A 225      29.687 -27.984  -2.695  1.00 16.85           N  
ATOM   1722  CA  GLU A 225      30.858 -27.951  -3.633  1.00 16.17           C  
ATOM   1723  C   GLU A 225      30.501 -27.081  -4.814  1.00 15.14           C  
ATOM   1724  O   GLU A 225      29.386 -27.193  -5.324  1.00 12.91           O  
ATOM   1725  CB  GLU A 225      31.279 -29.357  -4.100  1.00 15.98           C  
ATOM   1726  CG  GLU A 225      32.508 -29.370  -5.058  1.00 16.80           C  
ATOM   1727  CD  GLU A 225      32.340 -30.346  -6.244  1.00 11.30           C  
ATOM   1728  OE1 GLU A 225      31.669 -31.422  -6.087  1.00 12.40           O  
ATOM   1729  OE2 GLU A 225      32.856 -30.030  -7.338  1.00 20.46           O1-
ATOM   1730  N   THR A 226      31.377 -26.137  -5.157  1.00 13.67           N  
ATOM   1731  CA  THR A 226      31.192 -25.308  -6.383  1.00 16.32           C  
ATOM   1732  C   THR A 226      32.395 -25.367  -7.313  1.00 13.81           C  
ATOM   1733  O   THR A 226      33.509 -25.101  -6.899  1.00 14.08           O  
ATOM   1734  CB  THR A 226      30.492 -23.932  -6.132  1.00 18.41           C  
ATOM   1735  CG2 THR A 226      30.316 -23.600  -4.687  1.00 16.69           C  
ATOM   1736  OG1 THR A 226      30.992 -22.841  -6.920  1.00 20.76           O  
ATOM   1737  N   ASP A 227      32.165 -25.807  -8.557  1.00 13.61           N  
ATOM   1738  CA  ASP A 227      33.242 -25.981  -9.509  1.00 12.66           C  
ATOM   1739  C   ASP A 227      34.502 -26.605  -8.863  1.00 12.89           C  
ATOM   1740  O   ASP A 227      35.619 -26.091  -9.061  1.00 14.59           O  
ATOM   1741  CB  ASP A 227      33.631 -24.654 -10.083  1.00  9.68           C  
ATOM   1742  CG  ASP A 227      32.530 -24.015 -10.927  1.00 14.47           C  
ATOM   1743  OD1 ASP A 227      31.375 -24.550 -11.006  1.00 15.09           O  
ATOM   1744  OD2 ASP A 227      32.824 -22.940 -11.458  1.00 11.09           O1-
ATOM   1745  N   GLY A 228      34.346 -27.695  -8.120  1.00 12.59           N  
ATOM   1746  CA  GLY A 228      35.473 -28.337  -7.534  1.00 13.02           C  
ATOM   1747  C   GLY A 228      35.979 -27.739  -6.217  1.00 16.11           C  
ATOM   1748  O   GLY A 228      36.858 -28.342  -5.583  1.00 17.36           O  
ATOM   1749  N   VAL A 229      35.465 -26.596  -5.778  1.00 14.93           N  
ATOM   1750  CA  VAL A 229      35.883 -26.028  -4.462  1.00 17.21           C  
ATOM   1751  C   VAL A 229      34.832 -26.360  -3.380  1.00 16.79           C  
ATOM   1752  O   VAL A 229      33.673 -25.933  -3.508  1.00 16.34           O  
ATOM   1753  CB  VAL A 229      36.026 -24.485  -4.576  1.00 17.66           C  
ATOM   1754  CG1 VAL A 229      36.277 -23.785  -3.193  1.00 16.18           C  
ATOM   1755  CG2 VAL A 229      37.136 -24.106  -5.579  1.00 17.28           C  
ATOM   1756  N   ASP A 230      35.182 -27.125  -2.340  1.00 16.33           N  
ATOM   1757  CA  ASP A 230      34.256 -27.332  -1.200  1.00 17.33           C  
ATOM   1758  C   ASP A 230      33.753 -26.046  -0.628  1.00 17.11           C  
ATOM   1759  O   ASP A 230      34.503 -25.077  -0.499  1.00 17.70           O  
ATOM   1760  CB  ASP A 230      34.931 -28.128  -0.079  1.00 17.72           C  
ATOM   1761  CG  ASP A 230      35.473 -29.416  -0.574  1.00 20.77           C  
ATOM   1762  OD1 ASP A 230      34.842 -29.943  -1.505  1.00 24.95           O  
ATOM   1763  OD2 ASP A 230      36.486 -29.911  -0.038  1.00 25.23           O1-
ATOM   1764  N   SER A 231      32.471 -26.041  -0.303  1.00 17.05           N  
ATOM   1765  CA  SER A 231      31.831 -24.827   0.201  1.00 17.38           C  
ATOM   1766  C   SER A 231      31.181 -25.250   1.508  1.00 16.61           C  
ATOM   1767  O   SER A 231      30.931 -26.438   1.745  1.00 16.60           O  
ATOM   1768  CB  SER A 231      30.744 -24.301  -0.787  1.00 17.12           C  
ATOM   1769  OG  SER A 231      29.558 -25.109  -0.796  1.00 14.24           O  
ATOM   1770  N   GLN A 232      31.011 -24.278   2.382  1.00 19.10           N  
ATOM   1771  CA  GLN A 232      30.129 -24.350   3.506  1.00 18.92           C  
ATOM   1772  C   GLN A 232      28.759 -24.625   2.963  1.00 19.42           C  
ATOM   1773  O   GLN A 232      28.402 -24.146   1.849  1.00 19.86           O  
ATOM   1774  CB  GLN A 232      30.091 -22.974   4.142  1.00 19.82           C  
ATOM   1775  CG  GLN A 232      31.492 -22.593   4.647  1.00 25.29           C  
ATOM   1776  CD  GLN A 232      31.524 -21.326   5.491  1.00 33.18           C  
ATOM   1777  NE2 GLN A 232      32.612 -21.143   6.221  1.00 36.73           N  
ATOM   1778  OE1 GLN A 232      30.584 -20.526   5.488  1.00 39.36           O  
ATOM   1779  N   GLU A 233      27.983 -25.338   3.764  1.00 18.64           N  
ATOM   1780  CA  GLU A 233      26.629 -25.788   3.426  1.00 18.94           C  
ATOM   1781  C   GLU A 233      25.732 -24.601   3.155  1.00 19.36           C  
ATOM   1782  O   GLU A 233      25.768 -23.604   3.912  1.00 19.47           O  
ATOM   1783  CB  GLU A 233      26.066 -26.619   4.584  1.00 17.06           C  
ATOM   1784  CG  GLU A 233      26.641 -28.011   4.706  1.00 22.33           C  
ATOM   1785  CD  GLU A 233      26.215 -28.705   5.979  1.00 26.07           C  
ATOM   1786  OE1 GLU A 233      25.065 -29.132   6.023  1.00 21.33           O  
ATOM   1787  OE2 GLU A 233      27.026 -28.812   6.941  1.00 30.21           O1-
ATOM   1788  N   LEU A 234      25.011 -24.635   2.031  1.00 17.77           N  
ATOM   1789  CA  LEU A 234      24.121 -23.571   1.727  1.00 18.79           C  
ATOM   1790  C   LEU A 234      22.844 -24.207   1.163  1.00 19.97           C  
ATOM   1791  O   LEU A 234      22.835 -24.718   0.028  1.00 19.13           O  
ATOM   1792  CB  LEU A 234      24.734 -22.570   0.744  1.00 18.49           C  
ATOM   1793  CG  LEU A 234      23.798 -21.387   0.412  1.00 18.63           C  
ATOM   1794  CD1 LEU A 234      23.702 -20.323   1.586  1.00 15.59           C  
ATOM   1795  CD2 LEU A 234      24.223 -20.704  -0.858  1.00 17.59           C  
ATOM   1796  N   THR A 235      21.778 -24.184   1.953  1.00 19.87           N  
ATOM   1797  CA  THR A 235      20.534 -24.770   1.524  1.00 19.89           C  
ATOM   1798  C   THR A 235      19.713 -23.829   0.619  1.00 20.56           C  
ATOM   1799  O   THR A 235      19.479 -22.639   0.931  1.00 21.49           O  
ATOM   1800  CB  THR A 235      19.678 -25.249   2.731  1.00 20.77           C  
ATOM   1801  CG2 THR A 235      18.393 -25.921   2.241  1.00 17.18           C  
ATOM   1802  OG1 THR A 235      20.427 -26.179   3.520  1.00 21.10           O  
ATOM   1803  N   VAL A 236      19.315 -24.338  -0.544  1.00 18.53           N  
ATOM   1804  CA  VAL A 236      18.609 -23.526  -1.534  1.00 15.75           C  
ATOM   1805  C   VAL A 236      17.445 -24.338  -2.059  1.00 16.57           C  
ATOM   1806  O   VAL A 236      17.427 -25.538  -1.845  1.00 17.49           O  
ATOM   1807  CB  VAL A 236      19.544 -23.073  -2.731  1.00 17.78           C  
ATOM   1808  CG1 VAL A 236      20.696 -22.169  -2.244  1.00 16.91           C  
ATOM   1809  CG2 VAL A 236      20.086 -24.295  -3.568  1.00 12.68           C  
ATOM   1810  N   ASP A 237      16.431 -23.711  -2.671  1.00 17.10           N  
ATOM   1811  CA  ASP A 237      15.398 -24.488  -3.332  1.00 17.89           C  
ATOM   1812  C   ASP A 237      15.466 -24.438  -4.855  1.00 15.41           C  
ATOM   1813  O   ASP A 237      14.662 -25.090  -5.489  1.00 15.89           O  
ATOM   1814  CB  ASP A 237      13.952 -24.191  -2.865  1.00 15.87           C  
ATOM   1815  CG  ASP A 237      13.604 -22.705  -2.919  1.00 18.86           C  
ATOM   1816  OD1 ASP A 237      12.480 -22.356  -2.511  1.00 24.93           O  
ATOM   1817  OD2 ASP A 237      14.472 -21.871  -3.243  1.00 20.99           O1-
ATOM   1818  N   GLU A 238      16.397 -23.653  -5.401  1.00 16.04           N  
ATOM   1819  CA  GLU A 238      16.604 -23.509  -6.839  1.00 16.54           C  
ATOM   1820  C   GLU A 238      18.042 -23.107  -7.088  1.00 16.24           C  
ATOM   1821  O   GLU A 238      18.631 -22.393  -6.278  1.00 17.83           O  
ATOM   1822  CB  GLU A 238      15.650 -22.461  -7.460  1.00 18.51           C  
ATOM   1823  CG  GLU A 238      15.664 -22.431  -9.046  1.00 14.11           C  
ATOM   1824  CD  GLU A 238      14.676 -21.398  -9.615  1.00 20.01           C  
ATOM   1825  OE1 GLU A 238      14.942 -20.219  -9.402  1.00 19.76           O  
ATOM   1826  OE2 GLU A 238      13.655 -21.758 -10.310  1.00 21.67           O1-
ATOM   1827  N   ILE A 239      18.648 -23.643  -8.152  1.00 14.22           N  
ATOM   1828  CA  ILE A 239      20.026 -23.325  -8.495  1.00 12.06           C  
ATOM   1829  C   ILE A 239      20.010 -22.880  -9.951  1.00 12.29           C  
ATOM   1830  O   ILE A 239      19.653 -23.666 -10.800  1.00 12.33           O  
ATOM   1831  CB  ILE A 239      20.953 -24.585  -8.331  1.00 13.57           C  
ATOM   1832  CG1 ILE A 239      20.996 -25.060  -6.868  1.00 12.62           C  
ATOM   1833  CG2 ILE A 239      22.416 -24.282  -8.772  1.00  8.11           C  
ATOM   1834  CD1 ILE A 239      21.611 -26.421  -6.759  1.00 16.24           C  
ATOM   1835  N   GLN A 240      20.444 -21.653 -10.246  1.00 11.65           N  
ATOM   1836  CA  GLN A 240      20.699 -21.250 -11.633  1.00 11.05           C  
ATOM   1837  C   GLN A 240      22.150 -21.643 -11.942  1.00 11.15           C  
ATOM   1838  O   GLN A 240      23.082 -21.173 -11.248  1.00 11.80           O  
ATOM   1839  CB  GLN A 240      20.610 -19.749 -11.746  1.00  8.07           C  
ATOM   1840  CG  GLN A 240      20.806 -19.273 -13.213  1.00 14.37           C  
ATOM   1841  CD  GLN A 240      20.494 -17.820 -13.349  1.00 18.21           C  
ATOM   1842  NE2 GLN A 240      19.984 -17.426 -14.477  1.00 15.60           N  
ATOM   1843  OE1 GLN A 240      20.646 -17.065 -12.380  1.00 23.40           O  
ATOM   1844  N   ILE A 241      22.364 -22.545 -12.914  1.00  8.86           N  
ATOM   1845  CA  ILE A 241      23.728 -23.091 -13.138  1.00  9.08           C  
ATOM   1846  C   ILE A 241      24.034 -22.705 -14.575  1.00 10.89           C  
ATOM   1847  O   ILE A 241      23.225 -22.992 -15.448  1.00 12.17           O  
ATOM   1848  CB  ILE A 241      23.720 -24.608 -12.933  1.00  8.88           C  
ATOM   1849  CG1 ILE A 241      25.113 -25.271 -13.236  1.00 11.50           C  
ATOM   1850  CG2 ILE A 241      22.585 -25.247 -13.801  1.00  6.42           C  
ATOM   1851  CD1 ILE A 241      25.210 -26.802 -12.895  1.00 10.35           C  
ATOM   1852  N   PHE A 242      25.150 -22.018 -14.816  1.00 11.65           N  
ATOM   1853  CA  PHE A 242      25.477 -21.537 -16.163  1.00 13.86           C  
ATOM   1854  C   PHE A 242      26.292 -22.604 -16.848  1.00 12.74           C  
ATOM   1855  O   PHE A 242      26.773 -23.476 -16.144  1.00 12.73           O  
ATOM   1856  CB  PHE A 242      26.257 -20.216 -15.987  1.00 14.52           C  
ATOM   1857  CG  PHE A 242      25.402 -19.117 -15.421  1.00 15.19           C  
ATOM   1858  CD1 PHE A 242      24.728 -18.226 -16.294  1.00 15.05           C  
ATOM   1859  CD2 PHE A 242      25.246 -18.971 -14.035  1.00 13.96           C  
ATOM   1860  CE1 PHE A 242      23.844 -17.175 -15.762  1.00 13.97           C  
ATOM   1861  CE2 PHE A 242      24.384 -17.923 -13.492  1.00  9.57           C  
ATOM   1862  CZ  PHE A 242      23.704 -17.053 -14.379  1.00 10.75           C  
ATOM   1863  N   ALA A 243      26.578 -22.459 -18.149  1.00 13.13           N  
ATOM   1864  CA  ALA A 243      27.332 -23.442 -18.924  1.00 10.89           C  
ATOM   1865  C   ALA A 243      28.649 -23.760 -18.272  1.00 10.50           C  
ATOM   1866  O   ALA A 243      29.413 -22.851 -17.878  1.00  9.55           O  
ATOM   1867  CB  ALA A 243      27.545 -22.996 -20.385  1.00 12.15           C  
ATOM   1868  N   ALA A 244      28.915 -25.052 -18.161  1.00  9.28           N  
ATOM   1869  CA  ALA A 244      30.232 -25.530 -17.650  1.00  9.50           C  
ATOM   1870  C   ALA A 244      30.420 -25.514 -16.098  1.00 10.84           C  
ATOM   1871  O   ALA A 244      31.389 -26.113 -15.557  1.00 11.04           O  
ATOM   1872  CB  ALA A 244      31.396 -24.821 -18.392  1.00 10.60           C  
ATOM   1873  N   GLN A 245      29.523 -24.838 -15.385  1.00  9.96           N  
ATOM   1874  CA  GLN A 245      29.538 -24.888 -13.877  1.00 10.43           C  
ATOM   1875  C   GLN A 245      29.180 -26.228 -13.290  1.00  9.21           C  
ATOM   1876  O   GLN A 245      28.545 -27.085 -13.961  1.00 11.17           O  
ATOM   1877  CB  GLN A 245      28.599 -23.822 -13.338  1.00  9.95           C  
ATOM   1878  CG  GLN A 245      29.173 -22.457 -13.604  1.00 11.62           C  
ATOM   1879  CD  GLN A 245      28.279 -21.380 -13.052  1.00 14.27           C  
ATOM   1880  NE2 GLN A 245      28.811 -20.162 -12.949  1.00 15.06           N  
ATOM   1881  OE1 GLN A 245      27.130 -21.646 -12.703  1.00  9.75           O  
ATOM   1882  N   ARG A 246      29.665 -26.495 -12.059  1.00  9.85           N  
ATOM   1883  CA  ARG A 246      29.242 -27.675 -11.352  1.00  9.80           C  
ATOM   1884  C   ARG A 246      28.891 -27.350  -9.891  1.00 11.48           C  
ATOM   1885  O   ARG A 246      29.488 -26.454  -9.340  1.00 10.89           O  
ATOM   1886  CB  ARG A 246      30.279 -28.770 -11.329  1.00 11.58           C  
ATOM   1887  CG  ARG A 246      30.557 -29.435 -12.670  1.00  9.30           C  
ATOM   1888  CD  ARG A 246      31.628 -28.611 -13.447  1.00  9.46           C  
ATOM   1889  NE  ARG A 246      32.887 -28.528 -12.750  1.00 11.76           N  
ATOM   1890  CZ  ARG A 246      33.690 -27.477 -12.819  1.00 13.84           C  
ATOM   1891  NH1 ARG A 246      33.367 -26.420 -13.581  1.00  9.32           N1+
ATOM   1892  NH2 ARG A 246      34.829 -27.479 -12.083  1.00  8.88           N  
ATOM   1893  N   TYR A 247      27.918 -28.083  -9.335  1.00 10.68           N  
ATOM   1894  CA  TYR A 247      27.666 -28.031  -7.902  1.00 13.61           C  
ATOM   1895  C   TYR A 247      27.479 -29.438  -7.370  1.00 15.01           C  
ATOM   1896  O   TYR A 247      26.744 -30.247  -7.990  1.00 14.90           O  
ATOM   1897  CB  TYR A 247      26.355 -27.295  -7.609  1.00 12.89           C  
ATOM   1898  CG  TYR A 247      26.379 -25.817  -7.940  1.00 11.83           C  
ATOM   1899  CD1 TYR A 247      26.958 -24.901  -7.042  1.00 13.24           C  
ATOM   1900  CD2 TYR A 247      25.906 -25.334  -9.171  1.00 17.12           C  
ATOM   1901  CE1 TYR A 247      26.997 -23.576  -7.314  1.00 14.46           C  
ATOM   1902  CE2 TYR A 247      25.983 -23.963  -9.477  1.00 12.94           C  
ATOM   1903  CZ  TYR A 247      26.526 -23.100  -8.498  1.00 15.67           C  
ATOM   1904  OH  TYR A 247      26.649 -21.714  -8.656  1.00 14.96           O  
ATOM   1905  N   SER A 248      28.046 -29.716  -6.194  1.00 13.48           N  
ATOM   1906  CA  SER A 248      27.507 -30.781  -5.432  1.00 13.63           C  
ATOM   1907  C   SER A 248      26.441 -30.289  -4.431  1.00 13.58           C  
ATOM   1908  O   SER A 248      26.605 -29.217  -3.819  1.00 15.78           O  
ATOM   1909  CB  SER A 248      28.570 -31.624  -4.728  1.00 13.65           C  
ATOM   1910  OG  SER A 248      29.418 -32.285  -5.645  1.00 15.23           O  
ATOM   1911  N   PHE A 249      25.364 -31.054  -4.294  1.00 12.59           N  
ATOM   1912  CA  PHE A 249      24.299 -30.752  -3.294  1.00 13.09           C  
ATOM   1913  C   PHE A 249      23.785 -32.011  -2.625  1.00 14.61           C  
ATOM   1914  O   PHE A 249      23.687 -33.062  -3.301  1.00 15.83           O  
ATOM   1915  CB  PHE A 249      23.189 -29.866  -3.881  1.00 13.46           C  
ATOM   1916  CG  PHE A 249      22.288 -30.562  -4.879  1.00 13.10           C  
ATOM   1917  CD1 PHE A 249      21.193 -31.340  -4.448  1.00 13.57           C  
ATOM   1918  CD2 PHE A 249      22.499 -30.406  -6.261  1.00 14.31           C  
ATOM   1919  CE1 PHE A 249      20.301 -31.985  -5.361  1.00 13.73           C  
ATOM   1920  CE2 PHE A 249      21.662 -31.030  -7.158  1.00 10.80           C  
ATOM   1921  CZ  PHE A 249      20.534 -31.835  -6.742  1.00 15.73           C  
ATOM   1922  N   VAL A 250      23.547 -31.940  -1.297  1.00 13.20           N  
ATOM   1923  CA  VAL A 250      22.958 -33.015  -0.532  1.00 14.29           C  
ATOM   1924  C   VAL A 250      21.476 -32.981  -0.737  1.00 15.58           C  
ATOM   1925  O   VAL A 250      20.838 -31.938  -0.569  1.00 13.35           O  
ATOM   1926  CB  VAL A 250      23.199 -32.883   1.025  1.00 14.49           C  
ATOM   1927  CG1 VAL A 250      22.712 -34.089   1.709  1.00 11.92           C  
ATOM   1928  CG2 VAL A 250      24.714 -32.722   1.335  1.00 15.47           C  
ATOM   1929  N   LEU A 251      20.952 -34.108  -1.194  1.00 15.71           N  
ATOM   1930  CA  LEU A 251      19.530 -34.262  -1.337  1.00 17.33           C  
ATOM   1931  C   LEU A 251      19.135 -35.196  -0.259  1.00 18.04           C  
ATOM   1932  O   LEU A 251      19.567 -36.352  -0.241  1.00 15.79           O  
ATOM   1933  CB  LEU A 251      19.135 -34.915  -2.660  1.00 17.66           C  
ATOM   1934  CG  LEU A 251      17.609 -35.079  -2.838  1.00 18.92           C  
ATOM   1935  CD1 LEU A 251      16.858 -33.800  -2.824  1.00 16.58           C  
ATOM   1936  CD2 LEU A 251      17.354 -35.797  -4.202  1.00 17.18           C  
ATOM   1937  N   ASN A 252      18.344 -34.676   0.678  1.00 18.42           N  
ATOM   1938  CA  ASN A 252      17.793 -35.504   1.711  1.00 17.44           C  
ATOM   1939  C   ASN A 252      16.417 -36.073   1.209  1.00 16.15           C  
ATOM   1940  O   ASN A 252      15.464 -35.336   1.013  1.00 14.08           O  
ATOM   1941  CB  ASN A 252      17.656 -34.602   2.944  1.00 19.68           C  
ATOM   1942  CG  ASN A 252      17.141 -35.324   4.150  1.00 21.86           C  
ATOM   1943  ND2 ASN A 252      16.616 -34.556   5.099  1.00 25.32           N  
ATOM   1944  OD1 ASN A 252      17.236 -36.547   4.256  1.00 26.46           O  
ATOM   1945  N   ALA A 253      16.325 -37.369   1.036  1.00 13.51           N  
ATOM   1946  CA  ALA A 253      15.146 -37.981   0.487  1.00 15.26           C  
ATOM   1947  C   ALA A 253      14.097 -38.146   1.639  1.00 17.16           C  
ATOM   1948  O   ALA A 253      13.879 -39.243   2.170  1.00 19.11           O  
ATOM   1949  CB  ALA A 253      15.546 -39.290  -0.087  1.00 14.06           C  
ATOM   1950  N   ASN A 254      13.463 -37.037   1.992  1.00 17.31           N  
ATOM   1951  CA  ASN A 254      12.711 -36.909   3.228  1.00 19.13           C  
ATOM   1952  C   ASN A 254      11.199 -36.646   2.994  1.00 19.61           C  
ATOM   1953  O   ASN A 254      10.480 -36.371   3.971  1.00 20.29           O  
ATOM   1954  CB  ASN A 254      13.312 -35.806   4.135  1.00 18.13           C  
ATOM   1955  CG  ASN A 254      12.991 -34.365   3.635  1.00 21.64           C  
ATOM   1956  ND2 ASN A 254      13.116 -33.392   4.533  1.00 24.92           N  
ATOM   1957  OD1 ASN A 254      12.644 -34.138   2.487  1.00 20.80           O  
ATOM   1958  N   GLN A 255      10.740 -36.737   1.730  1.00 17.10           N  
ATOM   1959  CA  GLN A 255       9.345 -36.599   1.374  1.00 17.33           C  
ATOM   1960  C   GLN A 255       8.604 -37.945   1.326  1.00 14.90           C  
ATOM   1961  O   GLN A 255       9.218 -39.008   1.422  1.00 15.29           O  
ATOM   1962  CB  GLN A 255       9.225 -35.817   0.052  1.00 19.60           C  
ATOM   1963  CG  GLN A 255       9.867 -34.337   0.164  1.00 21.46           C  
ATOM   1964  CD  GLN A 255       9.154 -33.502   1.231  1.00 22.85           C  
ATOM   1965  NE2 GLN A 255       9.886 -33.078   2.274  1.00 19.69           N  
ATOM   1966  OE1 GLN A 255       7.977 -33.212   1.086  1.00 19.50           O  
ATOM   1967  N   PRO A 256       7.265 -37.922   1.229  1.00 15.57           N  
ATOM   1968  CA  PRO A 256       6.625 -39.220   1.164  1.00 15.75           C  
ATOM   1969  C   PRO A 256       7.010 -39.961  -0.119  1.00 16.84           C  
ATOM   1970  O   PRO A 256       7.294 -39.305  -1.151  1.00 15.18           O  
ATOM   1971  CB  PRO A 256       5.167 -38.842   1.022  1.00 17.17           C  
ATOM   1972  CG  PRO A 256       5.038 -37.578   1.798  1.00 16.74           C  
ATOM   1973  CD  PRO A 256       6.255 -36.844   1.276  1.00 15.60           C  
ATOM   1974  N   VAL A 257       6.993 -41.278  -0.038  1.00 16.73           N  
ATOM   1975  CA  VAL A 257       7.314 -42.124  -1.151  1.00 18.38           C  
ATOM   1976  C   VAL A 257       6.411 -41.715  -2.298  1.00 18.91           C  
ATOM   1977  O   VAL A 257       5.183 -41.613  -2.138  1.00 19.25           O  
ATOM   1978  CB  VAL A 257       7.117 -43.589  -0.823  1.00 17.77           C  
ATOM   1979  CG1 VAL A 257       6.879 -44.370  -2.069  1.00 19.53           C  
ATOM   1980  CG2 VAL A 257       8.288 -44.107  -0.082  1.00 18.88           C  
ATOM   1981  N   GLY A 258       7.023 -41.409  -3.443  1.00 17.87           N  
ATOM   1982  CA  GLY A 258       6.240 -40.927  -4.602  1.00 16.41           C  
ATOM   1983  C   GLY A 258       7.138 -40.401  -5.731  1.00 16.04           C  
ATOM   1984  O   GLY A 258       8.368 -40.583  -5.664  1.00 14.93           O  
ATOM   1985  N   ASN A 259       6.494 -39.837  -6.772  1.00 14.54           N  
ATOM   1986  CA  ASN A 259       7.126 -39.261  -7.995  1.00 15.04           C  
ATOM   1987  C   ASN A 259       7.183 -37.740  -7.991  1.00 13.76           C  
ATOM   1988  O   ASN A 259       6.161 -37.078  -7.758  1.00 15.65           O  
ATOM   1989  CB  ASN A 259       6.443 -39.829  -9.296  1.00 14.73           C  
ATOM   1990  CG  ASN A 259       6.593 -41.351  -9.378  1.00 16.53           C  
ATOM   1991  ND2 ASN A 259       5.503 -42.056  -9.178  1.00 13.90           N  
ATOM   1992  OD1 ASN A 259       7.707 -41.881  -9.474  1.00 17.95           O  
ATOM   1993  N   TYR A 260       8.390 -37.172  -8.127  1.00 11.81           N  
ATOM   1994  CA  TYR A 260       8.541 -35.728  -8.076  1.00 13.85           C  
ATOM   1995  C   TYR A 260       9.247 -35.233  -9.342  1.00 13.57           C  
ATOM   1996  O   TYR A 260      10.233 -35.827  -9.784  1.00 16.15           O  
ATOM   1997  CB  TYR A 260       9.343 -35.330  -6.855  1.00 13.41           C  
ATOM   1998  CG  TYR A 260       8.695 -35.787  -5.561  1.00 15.13           C  
ATOM   1999  CD1 TYR A 260       8.826 -37.115  -5.111  1.00 14.31           C  
ATOM   2000  CD2 TYR A 260       7.948 -34.881  -4.772  1.00 17.12           C  
ATOM   2001  CE1 TYR A 260       8.239 -37.538  -3.884  1.00 16.49           C  
ATOM   2002  CE2 TYR A 260       7.332 -35.323  -3.514  1.00 11.90           C  
ATOM   2003  CZ  TYR A 260       7.479 -36.616  -3.115  1.00 13.71           C  
ATOM   2004  OH  TYR A 260       6.873 -37.062  -1.940  1.00 16.98           O  
ATOM   2005  N   TRP A 261       8.794 -34.129  -9.886  1.00 12.32           N  
ATOM   2006  CA  TRP A 261       9.490 -33.637 -11.083  1.00 13.27           C  
ATOM   2007  C   TRP A 261      10.816 -33.048 -10.689  1.00 14.80           C  
ATOM   2008  O   TRP A 261      10.907 -32.292  -9.722  1.00 14.63           O  
ATOM   2009  CB  TRP A 261       8.703 -32.533 -11.779  1.00 11.90           C  
ATOM   2010  CG  TRP A 261       7.535 -33.017 -12.552  1.00 15.67           C  
ATOM   2011  CD1 TRP A 261       6.232 -32.669 -12.344  1.00 17.52           C  
ATOM   2012  CD2 TRP A 261       7.537 -33.899 -13.691  1.00 11.26           C  
ATOM   2013  CE2 TRP A 261       6.184 -34.050 -14.094  1.00 18.84           C  
ATOM   2014  CE3 TRP A 261       8.541 -34.577 -14.399  1.00 14.87           C  
ATOM   2015  NE1 TRP A 261       5.418 -33.268 -13.259  1.00 15.69           N  
ATOM   2016  CZ2 TRP A 261       5.804 -34.827 -15.226  1.00 19.16           C  
ATOM   2017  CZ3 TRP A 261       8.172 -35.376 -15.504  1.00 14.04           C  
ATOM   2018  CH2 TRP A 261       6.829 -35.507 -15.900  1.00 17.59           C  
ATOM   2019  N   ILE A 262      11.835 -33.331 -11.521  1.00 15.93           N  
ATOM   2020  CA  ILE A 262      13.065 -32.612 -11.515  1.00 12.75           C  
ATOM   2021  C   ILE A 262      13.017 -31.604 -12.628  1.00 14.11           C  
ATOM   2022  O   ILE A 262      12.773 -31.969 -13.781  1.00 15.25           O  
ATOM   2023  CB  ILE A 262      14.258 -33.563 -11.733  1.00 12.73           C  
ATOM   2024  CG1 ILE A 262      14.329 -34.574 -10.566  1.00 13.02           C  
ATOM   2025  CG2 ILE A 262      15.538 -32.740 -11.959  1.00 11.40           C  
ATOM   2026  CD1 ILE A 262      15.293 -35.837 -10.823  1.00 13.11           C  
ATOM   2027  N   ARG A 263      13.256 -30.326 -12.322  1.00 12.97           N  
ATOM   2028  CA  ARG A 263      13.091 -29.291 -13.387  1.00 12.04           C  
ATOM   2029  C   ARG A 263      14.398 -28.601 -13.751  1.00 11.78           C  
ATOM   2030  O   ARG A 263      15.231 -28.349 -12.886  1.00 12.71           O  
ATOM   2031  CB  ARG A 263      12.114 -28.203 -12.896  1.00 12.63           C  
ATOM   2032  CG  ARG A 263      10.732 -28.794 -12.499  1.00 10.57           C  
ATOM   2033  CD  ARG A 263       9.775 -27.658 -11.934  1.00 12.48           C  
ATOM   2034  NE  ARG A 263       8.578 -28.338 -11.407  1.00 15.26           N  
ATOM   2035  CZ  ARG A 263       7.497 -28.606 -12.153  1.00 16.10           C  
ATOM   2036  NH1 ARG A 263       7.487 -28.271 -13.435  1.00 13.44           N1+
ATOM   2037  NH2 ARG A 263       6.453 -29.252 -11.632  1.00 12.13           N  
ATOM   2038  N   ALA A 264      14.573 -28.304 -15.041  1.00 14.09           N  
ATOM   2039  CA  ALA A 264      15.752 -27.571 -15.476  1.00 13.56           C  
ATOM   2040  C   ALA A 264      15.276 -26.651 -16.554  1.00 14.05           C  
ATOM   2041  O   ALA A 264      15.210 -27.068 -17.684  1.00 13.31           O  
ATOM   2042  CB  ALA A 264      16.887 -28.525 -15.975  1.00 12.46           C  
ATOM   2043  N   ASN A 265      14.899 -25.407 -16.251  1.00 14.33           N  
ATOM   2044  CA  ASN A 265      14.482 -24.422 -17.273  1.00 13.96           C  
ATOM   2045  C   ASN A 265      15.638 -23.640 -17.873  1.00 13.57           C  
ATOM   2046  O   ASN A 265      16.282 -22.883 -17.194  1.00 13.64           O  
ATOM   2047  CB  ASN A 265      13.319 -23.449 -16.910  1.00 20.00           C  
ATOM   2048  CG  ASN A 265      12.452 -23.021 -18.168  1.00 20.00           C  
ATOM   2049  ND2 ASN A 265      11.166 -23.128 -18.056  1.00 20.00           N  
ATOM   2050  OD1 ASN A 265      12.971 -22.712 -19.206  1.00 20.00           O  
ATOM   2051  N   PRO A 266      15.861 -23.850 -19.154  1.00 11.97           N  
ATOM   2052  CA  PRO A 266      16.898 -23.063 -19.867  1.00 12.69           C  
ATOM   2053  C   PRO A 266      16.422 -21.633 -20.083  1.00 13.88           C  
ATOM   2054  O   PRO A 266      15.225 -21.371 -20.170  1.00 14.06           O  
ATOM   2055  CB  PRO A 266      16.999 -23.746 -21.208  1.00 10.89           C  
ATOM   2056  CG  PRO A 266      15.594 -24.308 -21.408  1.00 11.33           C  
ATOM   2057  CD  PRO A 266      15.171 -24.801 -20.044  1.00 11.22           C  
ATOM   2058  N   ASN A 267      17.357 -20.715 -20.107  1.00 15.43           N  
ATOM   2059  CA  ASN A 267      17.040 -19.317 -20.315  1.00 16.38           C  
ATOM   2060  C   ASN A 267      16.678 -18.959 -21.751  1.00 18.30           C  
ATOM   2061  O   ASN A 267      16.218 -17.824 -21.974  1.00 20.23           O  
ATOM   2062  CB  ASN A 267      18.198 -18.388 -19.862  1.00 15.60           C  
ATOM   2063  CG  ASN A 267      19.479 -18.556 -20.722  1.00 15.90           C  
ATOM   2064  ND2 ASN A 267      20.051 -17.456 -21.201  1.00 13.41           N  
ATOM   2065  OD1 ASN A 267      19.935 -19.656 -20.921  1.00 15.63           O  
ATOM   2066  N   SER A 268      16.917 -19.863 -22.710  1.00 17.06           N  
ATOM   2067  CA  SER A 268      16.327 -19.741 -24.047  1.00 16.66           C  
ATOM   2068  C   SER A 268      15.806 -21.126 -24.464  1.00 17.24           C  
ATOM   2069  O   SER A 268      15.934 -22.032 -23.715  1.00 16.50           O  
ATOM   2070  CB  SER A 268      17.349 -19.301 -25.035  1.00 16.64           C  
ATOM   2071  OG  SER A 268      18.411 -20.178 -24.931  1.00 15.03           O  
ATOM   2072  N   GLY A 269      15.177 -21.261 -25.637  1.00 17.51           N  
ATOM   2073  CA  GLY A 269      14.481 -22.486 -26.027  1.00 17.98           C  
ATOM   2074  C   GLY A 269      13.090 -22.607 -25.377  1.00 18.89           C  
ATOM   2075  O   GLY A 269      12.510 -21.618 -24.890  1.00 19.53           O  
ATOM   2076  N   GLY A 270      12.588 -23.826 -25.292  1.00 17.68           N  
ATOM   2077  CA  GLY A 270      11.273 -24.094 -24.707  1.00 16.25           C  
ATOM   2078  C   GLY A 270      11.085 -23.548 -23.272  1.00 16.99           C  
ATOM   2079  O   GLY A 270      11.880 -23.817 -22.367  1.00 16.90           O  
ATOM   2080  N   GLU A 271      10.006 -22.791 -23.065  1.00 18.08           N  
ATOM   2081  CA  GLU A 271       9.682 -22.297 -21.729  1.00 19.90           C  
ATOM   2082  C   GLU A 271       8.652 -23.191 -21.048  1.00 18.85           C  
ATOM   2083  O   GLU A 271       7.621 -23.467 -21.624  1.00 18.63           O  
ATOM   2084  CB  GLU A 271       9.172 -20.832 -21.770  1.00 21.12           C  
ATOM   2085  CG  GLU A 271      10.290 -19.821 -22.229  1.00 23.76           C  
ATOM   2086  CD  GLU A 271      11.643 -19.942 -21.467  1.00 30.33           C  
ATOM   2087  OE1 GLU A 271      12.682 -20.286 -22.115  1.00 30.76           O  
ATOM   2088  OE2 GLU A 271      11.687 -19.691 -20.232  1.00 27.88           O1-
ATOM   2089  N   GLY A 272       8.905 -23.567 -19.802  1.00 18.20           N  
ATOM   2090  CA  GLY A 272       7.860 -24.277 -19.027  1.00 16.48           C  
ATOM   2091  C   GLY A 272       8.097 -25.763 -19.155  1.00 15.13           C  
ATOM   2092  O   GLY A 272       9.177 -26.151 -19.526  1.00 17.12           O  
ATOM   2093  N   PHE A 273       7.106 -26.594 -18.840  1.00 13.80           N  
ATOM   2094  CA  PHE A 273       7.326 -28.023 -18.659  1.00 14.51           C  
ATOM   2095  C   PHE A 273       6.193 -28.880 -19.279  1.00 13.85           C  
ATOM   2096  O   PHE A 273       6.093 -30.070 -18.997  1.00 13.39           O  
ATOM   2097  CB  PHE A 273       7.508 -28.335 -17.162  1.00 12.25           C  
ATOM   2098  CG  PHE A 273       8.531 -27.433 -16.503  1.00 16.75           C  
ATOM   2099  CD1 PHE A 273       9.874 -27.852 -16.424  1.00 13.44           C  
ATOM   2100  CD2 PHE A 273       8.178 -26.154 -16.024  1.00 14.85           C  
ATOM   2101  CE1 PHE A 273      10.863 -27.044 -15.845  1.00 13.66           C  
ATOM   2102  CE2 PHE A 273       9.166 -25.295 -15.416  1.00 15.71           C  
ATOM   2103  CZ  PHE A 273      10.535 -25.758 -15.331  1.00 16.41           C  
ATOM   2104  N   ASP A 274       5.407 -28.264 -20.168  1.00 15.40           N  
ATOM   2105  CA  ASP A 274       4.326 -28.980 -20.854  1.00 17.03           C  
ATOM   2106  C   ASP A 274       4.800 -30.210 -21.604  1.00 17.02           C  
ATOM   2107  O   ASP A 274       5.794 -30.157 -22.323  1.00 18.50           O  
ATOM   2108  CB  ASP A 274       3.601 -28.081 -21.830  1.00 18.83           C  
ATOM   2109  CG  ASP A 274       2.881 -26.948 -21.132  1.00 27.59           C  
ATOM   2110  OD1 ASP A 274       2.596 -27.046 -19.881  1.00 34.56           O  
ATOM   2111  OD2 ASP A 274       2.608 -25.960 -21.847  1.00 35.02           O1-
ATOM   2112  N   GLY A 275       4.073 -31.318 -21.425  1.00 15.96           N  
ATOM   2113  CA  GLY A 275       4.463 -32.587 -22.046  1.00 15.56           C  
ATOM   2114  C   GLY A 275       5.721 -33.161 -21.475  1.00 14.46           C  
ATOM   2115  O   GLY A 275       6.228 -34.115 -22.011  1.00 13.63           O  
ATOM   2116  N   GLY A 276       6.210 -32.593 -20.377  1.00 13.67           N  
ATOM   2117  CA  GLY A 276       7.435 -33.060 -19.758  1.00 13.13           C  
ATOM   2118  C   GLY A 276       8.808 -32.663 -20.390  1.00 12.25           C  
ATOM   2119  O   GLY A 276       9.781 -33.383 -20.200  1.00 13.89           O  
ATOM   2120  N   ILE A 277       8.869 -31.549 -21.111  1.00 10.55           N  
ATOM   2121  CA  ILE A 277      10.103 -30.936 -21.518  1.00 12.46           C  
ATOM   2122  C   ILE A 277      10.803 -30.382 -20.264  1.00 13.03           C  
ATOM   2123  O   ILE A 277      10.121 -30.097 -19.235  1.00 11.81           O  
ATOM   2124  CB  ILE A 277       9.899 -29.793 -22.519  1.00 11.40           C  
ATOM   2125  CG1 ILE A 277       9.108 -28.608 -21.901  1.00 13.01           C  
ATOM   2126  CG2 ILE A 277       9.254 -30.292 -23.856  1.00 14.32           C  
ATOM   2127  CD1 ILE A 277       8.850 -27.468 -22.887  1.00 11.77           C  
ATOM   2128  N   ASN A 278      12.128 -30.239 -20.362  1.00 11.78           N  
ATOM   2129  CA  ASN A 278      12.879 -29.586 -19.269  1.00 13.59           C  
ATOM   2130  C   ASN A 278      12.736 -30.383 -17.966  1.00 11.67           C  
ATOM   2131  O   ASN A 278      12.853 -29.842 -16.866  1.00 12.69           O  
ATOM   2132  CB  ASN A 278      12.359 -28.150 -19.137  1.00 13.16           C  
ATOM   2133  CG  ASN A 278      12.717 -27.262 -20.346  1.00 13.37           C  
ATOM   2134  ND2 ASN A 278      11.870 -26.237 -20.648  1.00  7.42           N  
ATOM   2135  OD1 ASN A 278      13.723 -27.479 -20.988  1.00 15.94           O  
ATOM   2136  N   SER A 279      12.548 -31.683 -18.095  1.00 11.88           N  
ATOM   2137  CA  SER A 279      12.133 -32.541 -16.968  1.00 11.85           C  
ATOM   2138  C   SER A 279      12.844 -33.862 -16.864  1.00 12.36           C  
ATOM   2139  O   SER A 279      13.196 -34.486 -17.868  1.00 11.61           O  
ATOM   2140  CB  SER A 279      10.600 -32.756 -16.989  1.00  9.53           C  
ATOM   2141  OG  SER A 279       9.971 -31.433 -16.949  1.00 11.43           O  
ATOM   2142  N   ALA A 280      13.023 -34.319 -15.608  1.00 11.24           N  
ATOM   2143  CA  ALA A 280      13.311 -35.721 -15.324  1.00 11.13           C  
ATOM   2144  C   ALA A 280      12.481 -36.131 -14.142  1.00 10.71           C  
ATOM   2145  O   ALA A 280      11.720 -35.305 -13.632  1.00 11.62           O  
ATOM   2146  CB  ALA A 280      14.855 -35.954 -15.068  1.00 11.62           C  
ATOM   2147  N   ILE A 281      12.634 -37.372 -13.699  1.00 11.76           N  
ATOM   2148  CA  ILE A 281      11.842 -37.917 -12.603  1.00 12.49           C  
ATOM   2149  C   ILE A 281      12.637 -38.351 -11.419  1.00 13.91           C  
ATOM   2150  O   ILE A 281      13.538 -39.190 -11.518  1.00 15.42           O  
ATOM   2151  CB  ILE A 281      10.961 -39.100 -13.102  1.00 12.11           C  
ATOM   2152  CG1 ILE A 281       9.994 -38.608 -14.203  1.00  6.67           C  
ATOM   2153  CG2 ILE A 281      10.081 -39.649 -11.939  1.00 12.86           C  
ATOM   2154  CD1 ILE A 281       9.335 -39.793 -15.035  1.00 11.01           C  
ATOM   2155  N   LEU A 282      12.265 -37.804 -10.263  1.00 14.57           N  
ATOM   2156  CA  LEU A 282      12.825 -38.278  -9.019  1.00 15.28           C  
ATOM   2157  C   LEU A 282      11.882 -39.308  -8.466  1.00 15.59           C  
ATOM   2158  O   LEU A 282      10.792 -38.963  -8.074  1.00 16.73           O  
ATOM   2159  CB  LEU A 282      12.940 -37.146  -7.967  1.00 14.03           C  
ATOM   2160  CG  LEU A 282      13.595 -37.658  -6.656  1.00 17.24           C  
ATOM   2161  CD1 LEU A 282      15.111 -37.757  -6.900  1.00 15.11           C  
ATOM   2162  CD2 LEU A 282      13.254 -36.660  -5.495  1.00 16.01           C  
ATOM   2163  N   ARG A 283      12.289 -40.558  -8.397  1.00 15.50           N  
ATOM   2164  CA  ARG A 283      11.354 -41.575  -8.004  1.00 17.58           C  
ATOM   2165  C   ARG A 283      11.822 -42.244  -6.696  1.00 16.48           C  
ATOM   2166  O   ARG A 283      12.986 -42.667  -6.550  1.00 17.81           O  
ATOM   2167  CB  ARG A 283      11.180 -42.600  -9.141  1.00 15.87           C  
ATOM   2168  CG  ARG A 283      10.360 -43.835  -8.769  1.00 18.03           C  
ATOM   2169  CD  ARG A 283       9.880 -44.559 -10.076  1.00 17.80           C  
ATOM   2170  NE  ARG A 283       8.940 -43.734 -10.825  1.00 17.38           N  
ATOM   2171  CZ  ARG A 283       8.875 -43.665 -12.139  1.00 15.76           C  
ATOM   2172  NH1 ARG A 283       9.760 -44.342 -12.911  1.00 13.11           N1+
ATOM   2173  NH2 ARG A 283       7.976 -42.868 -12.675  1.00 11.68           N  
ATOM   2174  N   TYR A 284      10.935 -42.316  -5.708  1.00 16.87           N  
ATOM   2175  CA  TYR A 284      11.312 -43.051  -4.495  1.00 17.30           C  
ATOM   2176  C   TYR A 284      11.073 -44.520  -4.714  1.00 17.41           C  
ATOM   2177  O   TYR A 284      10.061 -44.883  -5.330  1.00 17.41           O  
ATOM   2178  CB  TYR A 284      10.451 -42.606  -3.282  1.00 15.78           C  
ATOM   2179  CG  TYR A 284      10.923 -41.331  -2.613  1.00 13.66           C  
ATOM   2180  CD1 TYR A 284      10.825 -40.123  -3.248  1.00 10.75           C  
ATOM   2181  CD2 TYR A 284      11.429 -41.359  -1.305  1.00 12.07           C  
ATOM   2182  CE1 TYR A 284      11.202 -38.948  -2.633  1.00 14.52           C  
ATOM   2183  CE2 TYR A 284      11.821 -40.212  -0.676  1.00 15.24           C  
ATOM   2184  CZ  TYR A 284      11.699 -39.000  -1.327  1.00 12.57           C  
ATOM   2185  OH  TYR A 284      12.143 -37.836  -0.718  1.00 17.92           O  
ATOM   2186  N   ASP A 285      11.942 -45.353  -4.158  1.00 19.03           N  
ATOM   2187  CA  ASP A 285      11.664 -46.792  -4.111  1.00 21.75           C  
ATOM   2188  C   ASP A 285      10.331 -47.035  -3.331  1.00 21.19           C  
ATOM   2189  O   ASP A 285      10.063 -46.407  -2.286  1.00 19.76           O  
ATOM   2190  CB  ASP A 285      12.925 -47.624  -3.668  1.00 23.69           C  
ATOM   2191  CG  ASP A 285      13.569 -48.452  -4.879  1.00 33.09           C  
ATOM   2192  OD1 ASP A 285      14.798 -48.366  -5.218  1.00 40.45           O  
ATOM   2193  OD2 ASP A 285      12.813 -49.224  -5.520  1.00 42.78           O1-
ATOM   2194  N   GLY A 286       9.450 -47.865  -3.898  1.00 19.98           N  
ATOM   2195  CA  GLY A 286       8.094 -47.995  -3.391  1.00 18.35           C  
ATOM   2196  C   GLY A 286       7.048 -47.194  -4.147  1.00 19.68           C  
ATOM   2197  O   GLY A 286       5.834 -47.465  -4.065  1.00 19.86           O  
ATOM   2198  N   ALA A 287       7.487 -46.202  -4.908  1.00 19.08           N  
ATOM   2199  CA  ALA A 287       6.515 -45.350  -5.571  1.00 19.72           C  
ATOM   2200  C   ALA A 287       5.899 -46.124  -6.749  1.00 19.88           C  
ATOM   2201  O   ALA A 287       6.537 -47.090  -7.216  1.00 18.90           O  
ATOM   2202  CB  ALA A 287       7.169 -44.051  -6.025  1.00 18.30           C  
ATOM   2203  N   THR A 288       4.687 -45.740  -7.201  1.00 20.38           N  
ATOM   2204  CA  THR A 288       4.140 -46.310  -8.468  1.00 23.92           C  
ATOM   2205  C   THR A 288       4.957 -45.846  -9.683  1.00 23.26           C  
ATOM   2206  O   THR A 288       5.546 -44.779  -9.676  1.00 23.45           O  
ATOM   2207  CB  THR A 288       2.734 -45.867  -8.755  1.00 24.69           C  
ATOM   2208  CG2 THR A 288       1.815 -46.276  -7.646  1.00 25.89           C  
ATOM   2209  OG1 THR A 288       2.755 -44.458  -8.865  1.00 31.08           O  
ATOM   2210  N   THR A 289       5.061 -46.677 -10.702  1.00 24.79           N  
ATOM   2211  CA  THR A 289       5.835 -46.314 -11.877  1.00 25.24           C  
ATOM   2212  C   THR A 289       4.901 -45.515 -12.758  1.00 25.16           C  
ATOM   2213  O   THR A 289       4.194 -46.065 -13.561  1.00 25.45           O  
ATOM   2214  CB  THR A 289       6.443 -47.551 -12.584  1.00 26.29           C  
ATOM   2215  CG2 THR A 289       7.150 -47.169 -13.932  1.00 26.21           C  
ATOM   2216  OG1 THR A 289       7.395 -48.183 -11.700  1.00 26.04           O  
ATOM   2217  N   ALA A 290       4.889 -44.202 -12.536  1.00 24.67           N  
ATOM   2218  CA  ALA A 290       4.007 -43.261 -13.230  1.00 22.63           C  
ATOM   2219  C   ALA A 290       4.658 -41.878 -13.240  1.00 22.07           C  
ATOM   2220  O   ALA A 290       5.543 -41.589 -12.392  1.00 21.10           O  
ATOM   2221  CB  ALA A 290       2.654 -43.213 -12.514  1.00 23.38           C  
ATOM   2222  N   ASP A 291       4.280 -41.031 -14.197  1.00 19.30           N  
ATOM   2223  CA  ASP A 291       4.787 -39.645 -14.174  1.00 19.84           C  
ATOM   2224  C   ASP A 291       4.389 -38.880 -12.936  1.00 19.13           C  
ATOM   2225  O   ASP A 291       3.246 -39.061 -12.420  1.00 18.83           O  
ATOM   2226  CB  ASP A 291       4.314 -38.811 -15.378  1.00 19.57           C  
ATOM   2227  CG  ASP A 291       4.963 -39.237 -16.627  1.00 24.02           C  
ATOM   2228  OD1 ASP A 291       5.928 -40.020 -16.518  1.00 30.20           O  
ATOM   2229  OD2 ASP A 291       4.503 -38.848 -17.720  1.00 30.65           O1-
ATOM   2230  N   PRO A 292       5.278 -37.968 -12.502  1.00 18.30           N  
ATOM   2231  CA  PRO A 292       4.948 -37.141 -11.334  1.00 18.88           C  
ATOM   2232  C   PRO A 292       3.777 -36.277 -11.645  1.00 19.10           C  
ATOM   2233  O   PRO A 292       3.526 -35.918 -12.822  1.00 20.21           O  
ATOM   2234  CB  PRO A 292       6.182 -36.239 -11.192  1.00 18.22           C  
ATOM   2235  CG  PRO A 292       7.312 -37.058 -11.930  1.00 14.76           C  
ATOM   2236  CD  PRO A 292       6.640 -37.673 -13.029  1.00 15.50           C  
ATOM   2237  N   VAL A 293       3.048 -35.882 -10.614  1.00 18.87           N  
ATOM   2238  CA  VAL A 293       2.020 -34.850 -10.868  1.00 19.55           C  
ATOM   2239  C   VAL A 293       2.292 -33.655 -10.005  1.00 19.74           C  
ATOM   2240  O   VAL A 293       1.387 -32.848  -9.733  1.00 21.04           O  
ATOM   2241  CB  VAL A 293       0.537 -35.386 -10.609  1.00 19.34           C  
ATOM   2242  CG1 VAL A 293       0.227 -36.546 -11.562  1.00 22.55           C  
ATOM   2243  CG2 VAL A 293       0.406 -35.810  -9.207  1.00 17.01           C  
ATOM   2244  N   THR A 294       3.532 -33.522  -9.558  1.00 19.51           N  
ATOM   2245  CA  THR A 294       3.872 -32.399  -8.661  1.00 18.89           C  
ATOM   2246  C   THR A 294       3.926 -31.041  -9.373  1.00 19.88           C  
ATOM   2247  O   THR A 294       3.998 -30.949 -10.654  1.00 18.33           O  
ATOM   2248  CB  THR A 294       5.208 -32.671  -7.975  1.00 18.34           C  
ATOM   2249  CG2 THR A 294       5.082 -33.899  -7.169  1.00 17.48           C  
ATOM   2250  OG1 THR A 294       6.248 -32.837  -8.971  1.00 17.66           O  
ATOM   2251  N   VAL A 295       4.001 -29.988  -8.557  1.00 20.43           N  
ATOM   2252  CA  VAL A 295       4.067 -28.607  -9.053  1.00 21.85           C  
ATOM   2253  C   VAL A 295       5.254 -27.945  -8.368  1.00 22.53           C  
ATOM   2254  O   VAL A 295       5.612 -28.306  -7.203  1.00 22.30           O  
ATOM   2255  CB  VAL A 295       2.748 -27.752  -8.768  1.00 22.68           C  
ATOM   2256  CG1 VAL A 295       1.572 -28.220  -9.647  1.00 25.00           C  
ATOM   2257  CG2 VAL A 295       2.379 -27.828  -7.336  1.00 21.86           C  
ATOM   2258  N   ALA A 296       5.922 -27.051  -9.095  1.00 22.81           N  
ATOM   2259  CA  ALA A 296       6.965 -26.244  -8.468  1.00 24.63           C  
ATOM   2260  C   ALA A 296       6.342 -25.256  -7.426  1.00 25.99           C  
ATOM   2261  O   ALA A 296       5.221 -24.788  -7.615  1.00 25.23           O  
ATOM   2262  CB  ALA A 296       7.733 -25.451  -9.534  1.00 23.61           C  
ATOM   2263  N   SER A 297       7.115 -24.843  -6.414  1.00 27.02           N  
ATOM   2264  CA  SER A 297       6.685 -23.648  -5.640  1.00 27.94           C  
ATOM   2265  C   SER A 297       6.324 -22.540  -6.615  1.00 27.52           C  
ATOM   2266  O   SER A 297       6.996 -22.343  -7.669  1.00 27.56           O  
ATOM   2267  CB  SER A 297       7.815 -23.182  -4.753  1.00 28.76           C  
ATOM   2268  OG  SER A 297       8.860 -24.152  -4.819  1.00 33.38           O  
ATOM   2269  N   THR A 298       5.264 -21.809  -6.302  1.00 26.47           N  
ATOM   2270  CA  THR A 298       4.902 -20.636  -7.083  1.00 26.69           C  
ATOM   2271  C   THR A 298       5.990 -19.585  -7.048  1.00 26.71           C  
ATOM   2272  O   THR A 298       6.292 -18.912  -8.038  1.00 27.33           O  
ATOM   2273  CB  THR A 298       3.647 -19.996  -6.474  1.00 26.93           C  
ATOM   2274  CG2 THR A 298       3.311 -18.718  -7.216  1.00 26.69           C  
ATOM   2275  OG1 THR A 298       2.560 -20.937  -6.540  1.00 29.11           O  
ATOM   2276  N   VAL A 299       6.544 -19.405  -5.871  1.00 27.66           N  
ATOM   2277  CA  VAL A 299       7.694 -18.547  -5.717  1.00 28.91           C  
ATOM   2278  C   VAL A 299       8.735 -19.341  -4.982  1.00 27.94           C  
ATOM   2279  O   VAL A 299       8.454 -19.941  -3.914  1.00 29.85           O  
ATOM   2280  CB  VAL A 299       7.359 -17.178  -5.027  1.00 28.82           C  
ATOM   2281  CG1 VAL A 299       6.473 -17.355  -3.755  1.00 33.99           C  
ATOM   2282  CG2 VAL A 299       8.630 -16.425  -4.711  1.00 30.52           C  
ATOM   2283  N   HIS A 300       9.940 -19.362  -5.569  1.00 27.26           N  
ATOM   2284  CA  HIS A 300      11.077 -20.062  -4.990  1.00 27.59           C  
ATOM   2285  C   HIS A 300      11.581 -19.115  -3.921  1.00 27.96           C  
ATOM   2286  O   HIS A 300      11.854 -17.951  -4.207  1.00 30.06           O  
ATOM   2287  CB  HIS A 300      12.167 -20.443  -6.088  1.00 26.86           C  
ATOM   2288  CG  HIS A 300      11.839 -21.685  -6.890  1.00 23.45           C  
ATOM   2289  CD2 HIS A 300      12.000 -23.012  -6.602  1.00 23.32           C  
ATOM   2290  ND1 HIS A 300      11.247 -21.640  -8.145  1.00 23.88           N  
ATOM   2291  CE1 HIS A 300      11.051 -22.881  -8.595  1.00 20.05           C  
ATOM   2292  NE2 HIS A 300      11.525 -23.737  -7.688  1.00 22.73           N  
ATOM   2293  N   THR A 301      11.687 -19.578  -2.698  1.00 27.25           N  
ATOM   2294  CA  THR A 301      11.919 -18.632  -1.594  1.00 28.07           C  
ATOM   2295  C   THR A 301      13.358 -18.624  -1.069  1.00 26.88           C  
ATOM   2296  O   THR A 301      13.716 -17.776  -0.282  1.00 26.83           O  
ATOM   2297  CB  THR A 301      10.924 -18.844  -0.418  1.00 27.80           C  
ATOM   2298  CG2 THR A 301       9.469 -18.653  -0.911  1.00 26.93           C  
ATOM   2299  OG1 THR A 301      11.081 -20.152   0.151  1.00 31.35           O  
ATOM   2300  N   LYS A 302      14.159 -19.599  -1.497  1.00 25.85           N  
ATOM   2301  CA  LYS A 302      15.611 -19.592  -1.223  1.00 23.51           C  
ATOM   2302  C   LYS A 302      16.533 -19.957  -2.481  1.00 22.19           C  
ATOM   2303  O   LYS A 302      17.335 -20.901  -2.454  1.00 21.24           O  
ATOM   2304  CB  LYS A 302      15.894 -20.408   0.064  1.00 22.81           C  
ATOM   2305  CG  LYS A 302      15.459 -21.840   0.048  1.00 24.13           C  
ATOM   2306  CD  LYS A 302      15.509 -22.454   1.529  1.00 28.94           C  
ATOM   2307  CE  LYS A 302      14.935 -23.894   1.666  1.00 20.62           C  
ATOM   2308  NZ  LYS A 302      13.525 -23.935   0.972  1.00 27.33           N1+
ATOM   2309  N   CYS A 303      16.443 -19.186  -3.559  1.00 21.74           N  
ATOM   2310  CA  CYS A 303      17.274 -19.471  -4.737  1.00 21.40           C  
ATOM   2311  C   CYS A 303      18.760 -19.131  -4.530  1.00 18.94           C  
ATOM   2312  O   CYS A 303      19.081 -18.105  -3.930  1.00 17.15           O  
ATOM   2313  CB  CYS A 303      16.733 -18.732  -5.963  1.00 21.33           C  
ATOM   2314  SG  CYS A 303      15.969 -17.136  -5.596  1.00 38.83           S  
ATOM   2315  N   LEU A 304      19.663 -19.982  -5.028  1.00 18.31           N  
ATOM   2316  CA  LEU A 304      21.075 -19.715  -4.910  1.00 17.47           C  
ATOM   2317  C   LEU A 304      21.391 -18.289  -5.378  1.00 17.47           C  
ATOM   2318  O   LEU A 304      20.877 -17.781  -6.414  1.00 16.23           O  
ATOM   2319  CB  LEU A 304      21.894 -20.759  -5.681  1.00 17.59           C  
ATOM   2320  CG  LEU A 304      23.356 -20.346  -5.930  1.00 19.24           C  
ATOM   2321  CD1 LEU A 304      24.166 -20.334  -4.640  1.00 18.77           C  
ATOM   2322  CD2 LEU A 304      23.975 -21.265  -6.973  1.00 19.64           C  
ATOM   2323  N   ILE A 305      22.235 -17.643  -4.601  1.00 18.23           N  
ATOM   2324  CA  ILE A 305      22.766 -16.298  -4.941  1.00 20.46           C  
ATOM   2325  C   ILE A 305      24.259 -16.443  -4.740  1.00 18.88           C  
ATOM   2326  O   ILE A 305      24.666 -16.841  -3.675  1.00 18.60           O  
ATOM   2327  CB  ILE A 305      22.297 -15.172  -3.942  1.00 21.51           C  
ATOM   2328  CG1 ILE A 305      20.779 -15.073  -3.883  1.00 24.16           C  
ATOM   2329  CG2 ILE A 305      22.838 -13.825  -4.387  1.00 22.92           C  
ATOM   2330  CD1 ILE A 305      20.215 -14.294  -5.063  1.00 30.05           C  
ATOM   2331  N   GLU A 306      25.071 -16.170  -5.746  1.00 18.52           N  
ATOM   2332  CA  GLU A 306      26.502 -16.580  -5.683  1.00 18.67           C  
ATOM   2333  C   GLU A 306      27.215 -16.024  -4.424  1.00 19.50           C  
ATOM   2334  O   GLU A 306      28.119 -16.645  -3.890  1.00 19.04           O  
ATOM   2335  CB  GLU A 306      27.244 -16.049  -6.888  1.00 18.80           C  
ATOM   2336  CG  GLU A 306      28.646 -16.717  -7.137  1.00 19.45           C  
ATOM   2337  CD  GLU A 306      29.171 -16.413  -8.494  1.00 24.86           C  
ATOM   2338  OE1 GLU A 306      29.491 -15.216  -8.810  1.00 22.47           O  
ATOM   2339  OE2 GLU A 306      29.247 -17.375  -9.287  1.00 22.30           O1-
ATOM   2340  N   THR A 307      26.832 -14.818  -3.993  1.00 20.44           N  
ATOM   2341  CA  THR A 307      27.469 -14.185  -2.846  1.00 21.23           C  
ATOM   2342  C   THR A 307      27.126 -14.846  -1.530  1.00 21.45           C  
ATOM   2343  O   THR A 307      27.750 -14.581  -0.538  1.00 23.11           O  
ATOM   2344  CB  THR A 307      27.161 -12.663  -2.832  1.00 22.63           C  
ATOM   2345  CG2 THR A 307      27.794 -12.024  -4.105  1.00 20.22           C  
ATOM   2346  OG1 THR A 307      25.744 -12.441  -2.812  1.00 26.34           O  
ATOM   2347  N   ASP A 308      26.119 -15.722  -1.485  1.00 20.56           N  
ATOM   2348  CA  ASP A 308      25.880 -16.460  -0.253  1.00 19.44           C  
ATOM   2349  C   ASP A 308      26.825 -17.637  -0.114  1.00 18.89           C  
ATOM   2350  O   ASP A 308      26.862 -18.308   0.930  1.00 18.32           O  
ATOM   2351  CB  ASP A 308      24.424 -16.981  -0.225  1.00 19.79           C  
ATOM   2352  CG  ASP A 308      23.413 -15.855  -0.096  1.00 24.10           C  
ATOM   2353  OD1 ASP A 308      23.828 -14.893   0.587  1.00 19.15           O  
ATOM   2354  OD2 ASP A 308      22.285 -15.899  -0.712  1.00 21.61           O1-
ATOM   2355  N   LEU A 309      27.577 -17.952  -1.174  1.00 18.93           N  
ATOM   2356  CA  LEU A 309      28.519 -19.101  -1.082  1.00 19.21           C  
ATOM   2357  C   LEU A 309      29.855 -18.663  -0.438  1.00 18.72           C  
ATOM   2358  O   LEU A 309      30.376 -17.629  -0.786  1.00 20.02           O  
ATOM   2359  CB  LEU A 309      28.794 -19.754  -2.493  1.00 19.26           C  
ATOM   2360  CG  LEU A 309      27.612 -20.412  -3.314  1.00 18.56           C  
ATOM   2361  CD1 LEU A 309      27.821 -20.472  -4.840  1.00 19.10           C  
ATOM   2362  CD2 LEU A 309      27.334 -21.830  -2.761  1.00 12.20           C  
ATOM   2363  N   HIS A 310      30.427 -19.525   0.381  1.00 18.41           N  
ATOM   2364  CA  HIS A 310      31.735 -19.336   0.993  1.00 19.83           C  
ATOM   2365  C   HIS A 310      32.587 -20.626   0.945  1.00 18.28           C  
ATOM   2366  O   HIS A 310      32.068 -21.725   1.209  1.00 17.79           O  
ATOM   2367  CB  HIS A 310      31.564 -18.763   2.450  1.00 20.09           C  
ATOM   2368  CG  HIS A 310      30.861 -17.438   2.440  1.00 21.50           C  
ATOM   2369  CD2 HIS A 310      31.234 -16.262   1.878  1.00 22.37           C  
ATOM   2370  ND1 HIS A 310      29.539 -17.287   2.796  1.00 22.40           N  
ATOM   2371  CE1 HIS A 310      29.149 -16.055   2.517  1.00 19.57           C  
ATOM   2372  NE2 HIS A 310      30.163 -15.413   1.958  1.00 21.04           N  
ATOM   2373  N   PRO A 311      33.893 -20.490   0.682  1.00 17.10           N  
ATOM   2374  CA  PRO A 311      34.706 -21.723   0.711  1.00 17.96           C  
ATOM   2375  C   PRO A 311      34.692 -22.375   2.094  1.00 17.80           C  
ATOM   2376  O   PRO A 311      34.538 -21.692   3.102  1.00 20.09           O  
ATOM   2377  CB  PRO A 311      36.114 -21.253   0.322  1.00 14.96           C  
ATOM   2378  CG  PRO A 311      35.911 -20.016  -0.369  1.00 18.32           C  
ATOM   2379  CD  PRO A 311      34.637 -19.354   0.130  1.00 15.68           C  
ATOM   2380  N   LEU A 312      34.816 -23.696   2.133  1.00 19.95           N  
ATOM   2381  CA  LEU A 312      34.922 -24.449   3.385  1.00 21.19           C  
ATOM   2382  C   LEU A 312      36.277 -24.241   4.048  1.00 22.48           C  
ATOM   2383  O   LEU A 312      36.370 -24.102   5.305  1.00 24.94           O  
ATOM   2384  CB  LEU A 312      34.663 -25.928   3.144  1.00 21.10           C  
ATOM   2385  CG  LEU A 312      34.439 -26.862   4.355  1.00 20.97           C  
ATOM   2386  CD1 LEU A 312      33.171 -26.474   5.073  1.00 21.84           C  
ATOM   2387  CD2 LEU A 312      34.381 -28.329   3.877  1.00 21.22           C  
ATOM   2388  N   SER A 313      37.316 -24.171   3.231  1.00 21.55           N  
ATOM   2389  CA  SER A 313      38.656 -23.887   3.682  1.00 21.89           C  
ATOM   2390  C   SER A 313      38.819 -22.392   3.874  1.00 23.26           C  
ATOM   2391  O   SER A 313      37.947 -21.621   3.510  1.00 22.38           O  
ATOM   2392  CB  SER A 313      39.649 -24.326   2.627  1.00 20.00           C  
ATOM   2393  OG  SER A 313      39.783 -25.723   2.606  1.00 20.00           O  
ATOM   2394  N   ARG A 314      39.960 -21.986   4.409  1.00 24.97           N  
ATOM   2395  CA  ARG A 314      40.249 -20.562   4.549  1.00 27.43           C  
ATOM   2396  C   ARG A 314      41.030 -20.033   3.347  1.00 27.31           C  
ATOM   2397  O   ARG A 314      42.207 -19.744   3.440  1.00 28.10           O  
ATOM   2398  CB  ARG A 314      41.036 -20.277   5.826  1.00 20.00           C  
ATOM   2399  N   ASN A 315      40.359 -19.895   2.219  1.00 25.95           N  
ATOM   2400  CA  ASN A 315      41.019 -19.501   0.975  1.00 26.39           C  
ATOM   2401  C   ASN A 315      41.362 -18.018   0.917  1.00 24.88           C  
ATOM   2402  O   ASN A 315      42.388 -17.629   0.346  1.00 25.25           O  
ATOM   2403  CB  ASN A 315      40.133 -19.886  -0.245  1.00 25.89           C  
ATOM   2404  CG  ASN A 315      40.075 -21.399  -0.495  1.00 28.34           C  
ATOM   2405  ND2 ASN A 315      39.063 -21.822  -1.233  1.00 27.24           N  
ATOM   2406  OD1 ASN A 315      40.947 -22.182  -0.050  1.00 32.92           O  
ATOM   2407  N   GLY A 316      40.484 -17.216   1.490  1.00 24.55           N  
ATOM   2408  CA  GLY A 316      40.587 -15.772   1.448  1.00 25.12           C  
ATOM   2409  C   GLY A 316      40.635 -15.239   0.053  1.00 26.59           C  
ATOM   2410  O   GLY A 316      39.879 -15.662  -0.853  1.00 26.80           O  
ATOM   2411  N   VAL A 317      41.511 -14.272  -0.142  1.00 26.95           N  
ATOM   2412  CA  VAL A 317      41.538 -13.562  -1.376  1.00 28.07           C  
ATOM   2413  C   VAL A 317      42.899 -12.930  -1.534  1.00 30.36           C  
ATOM   2414  O   VAL A 317      43.290 -12.131  -0.695  1.00 30.76           O  
ATOM   2415  CB  VAL A 317      40.543 -12.410  -1.419  1.00 27.82           C  
ATOM   2416  CG1 VAL A 317      40.505 -11.850  -2.827  1.00 25.35           C  
ATOM   2417  CG2 VAL A 317      39.180 -12.826  -0.897  1.00 28.53           C  
ATOM   2418  N   PRO A 318      43.596 -13.237  -2.640  1.00 31.01           N  
ATOM   2419  CA  PRO A 318      44.910 -12.610  -2.795  1.00 31.70           C  
ATOM   2420  C   PRO A 318      44.868 -11.085  -2.979  1.00 32.64           C  
ATOM   2421  O   PRO A 318      43.872 -10.519  -3.498  1.00 33.40           O  
ATOM   2422  CB  PRO A 318      45.485 -13.298  -4.051  1.00 31.59           C  
ATOM   2423  CG  PRO A 318      44.289 -13.806  -4.814  1.00 29.94           C  
ATOM   2424  CD  PRO A 318      43.275 -14.174  -3.738  1.00 31.02           C  
ATOM   2425  N   GLY A 319      45.955 -10.445  -2.566  1.00 33.24           N  
ATOM   2426  CA  GLY A 319      46.166  -9.029  -2.787  1.00 34.85           C  
ATOM   2427  C   GLY A 319      45.473  -8.199  -1.733  1.00 36.12           C  
ATOM   2428  O   GLY A 319      45.312  -8.629  -0.612  1.00 36.82           O  
ATOM   2429  N   ASN A 320      45.007  -7.034  -2.128  1.00 38.31           N  
ATOM   2430  CA  ASN A 320      44.636  -6.012  -1.182  1.00 40.61           C  
ATOM   2431  C   ASN A 320      43.169  -5.647  -1.307  1.00 40.94           C  
ATOM   2432  O   ASN A 320      42.620  -5.709  -2.411  1.00 40.93           O  
ATOM   2433  CB  ASN A 320      45.516  -4.774  -1.425  1.00 41.32           C  
ATOM   2434  CG  ASN A 320      46.994  -5.001  -1.032  1.00 44.76           C  
ATOM   2435  ND2 ASN A 320      47.251  -5.914  -0.072  1.00 47.43           N  
ATOM   2436  OD1 ASN A 320      47.883  -4.332  -1.563  1.00 50.92           O  
ATOM   2437  N   PRO A 321      42.547  -5.194  -0.193  1.00 41.54           N  
ATOM   2438  CA  PRO A 321      41.076  -5.096  -0.175  1.00 41.08           C  
ATOM   2439  C   PRO A 321      40.506  -3.850  -0.837  1.00 41.31           C  
ATOM   2440  O   PRO A 321      39.786  -3.099  -0.194  1.00 42.41           O  
ATOM   2441  CB  PRO A 321      40.750  -5.159   1.318  1.00 41.68           C  
ATOM   2442  CG  PRO A 321      41.987  -4.572   1.996  1.00 41.30           C  
ATOM   2443  CD  PRO A 321      43.154  -4.918   1.132  1.00 41.30           C  
ATOM   2444  N   HIS A 322      40.810  -3.643  -2.121  1.00 41.24           N  
ATOM   2445  CA  HIS A 322      40.249  -2.527  -2.918  1.00 41.37           C  
ATOM   2446  C   HIS A 322      40.558  -2.803  -4.368  1.00 40.91           C  
ATOM   2447  O   HIS A 322      41.546  -3.472  -4.648  1.00 40.25           O  
ATOM   2448  CB  HIS A 322      40.852  -1.160  -2.565  1.00 41.39           C  
ATOM   2449  CG  HIS A 322      42.343  -1.108  -2.684  1.00 42.39           C  
ATOM   2450  CD2 HIS A 322      43.154  -0.895  -3.752  1.00 42.69           C  
ATOM   2451  ND1 HIS A 322      43.177  -1.323  -1.604  1.00 43.36           N  
ATOM   2452  CE1 HIS A 322      44.439  -1.217  -1.995  1.00 43.23           C  
ATOM   2453  NE2 HIS A 322      44.455  -0.964  -3.296  1.00 42.31           N  
ATOM   2454  N   GLN A 323      39.748  -2.269  -5.278  1.00 40.48           N  
ATOM   2455  CA  GLN A 323      39.964  -2.526  -6.702  1.00 41.08           C  
ATOM   2456  C   GLN A 323      41.267  -1.980  -7.338  1.00 40.27           C  
ATOM   2457  O   GLN A 323      41.607  -0.802  -7.203  1.00 38.66           O  
ATOM   2458  CB  GLN A 323      38.731  -2.226  -7.573  1.00 42.44           C  
ATOM   2459  CG  GLN A 323      37.947  -0.975  -7.313  1.00 46.78           C  
ATOM   2460  CD  GLN A 323      36.581  -1.044  -7.997  1.00 51.04           C  
ATOM   2461  NE2 GLN A 323      36.428  -0.306  -9.094  1.00 56.08           N  
ATOM   2462  OE1 GLN A 323      35.680  -1.741  -7.546  1.00 54.47           O  
ATOM   2463  N   GLY A 324      41.987  -2.857  -8.032  1.00 38.36           N  
ATOM   2464  CA  GLY A 324      43.322  -2.518  -8.458  1.00 36.28           C  
ATOM   2465  C   GLY A 324      44.304  -3.012  -7.410  1.00 35.53           C  
ATOM   2466  O   GLY A 324      45.504  -2.933  -7.628  1.00 33.79           O  
ATOM   2467  N   GLY A 325      43.792  -3.528  -6.280  1.00 34.82           N  
ATOM   2468  CA  GLY A 325      44.625  -4.109  -5.205  1.00 33.79           C  
ATOM   2469  C   GLY A 325      45.351  -5.409  -5.599  1.00 33.84           C  
ATOM   2470  O   GLY A 325      45.281  -6.411  -4.887  1.00 32.77           O  
ATOM   2471  N   ALA A 326      46.070  -5.373  -6.723  1.00 33.10           N  
ATOM   2472  CA  ALA A 326      46.759  -6.548  -7.257  1.00 33.29           C  
ATOM   2473  C   ALA A 326      48.040  -6.140  -7.944  1.00 33.34           C  
ATOM   2474  O   ALA A 326      48.224  -4.959  -8.242  1.00 34.47           O  
ATOM   2475  CB  ALA A 326      45.873  -7.269  -8.238  1.00 33.19           C  
ATOM   2476  N   ASP A 327      48.922  -7.105  -8.216  1.00 32.97           N  
ATOM   2477  CA  ASP A 327      50.152  -6.830  -8.966  1.00 33.03           C  
ATOM   2478  C   ASP A 327      49.855  -6.523 -10.439  1.00 33.64           C  
ATOM   2479  O   ASP A 327      50.318  -5.498 -10.963  1.00 34.26           O  
ATOM   2480  CB  ASP A 327      51.150  -7.976  -8.806  1.00 32.29           C  
ATOM   2481  CG  ASP A 327      51.489  -8.231  -7.365  1.00 34.55           C  
ATOM   2482  OD1 ASP A 327      51.783  -7.245  -6.660  1.00 36.66           O  
ATOM   2483  OD2 ASP A 327      51.446  -9.402  -6.918  1.00 31.66           O1-
ATOM   2484  N   CYS A 328      49.081  -7.376 -11.122  1.00 32.88           N  
ATOM   2485  CA ACYS A 328      48.683  -7.064 -12.507  0.50 33.72           C  
ATOM   2486  CA BCYS A 328      48.699  -7.087 -12.499  0.50 32.67           C  
ATOM   2487  C   CYS A 328      47.180  -7.082 -12.608  1.00 32.93           C  
ATOM   2488  O   CYS A 328      46.541  -8.139 -12.688  1.00 31.92           O  
ATOM   2489  CB ACYS A 328      49.311  -7.996 -13.558  0.50 33.88           C  
ATOM   2490  CB BCYS A 328      49.340  -8.094 -13.461  0.50 32.60           C  
ATOM   2491  SG ACYS A 328      48.732  -7.671 -15.292  0.50 40.33           S  
ATOM   2492  SG BCYS A 328      51.156  -8.109 -13.432  0.50 32.87           S  
ATOM   2493  N   ASN A 329      46.613  -5.902 -12.578  1.00 32.24           N  
ATOM   2494  CA  ASN A 329      45.169  -5.763 -12.566  1.00 33.29           C  
ATOM   2495  C   ASN A 329      44.755  -5.400 -13.946  1.00 32.06           C  
ATOM   2496  O   ASN A 329      45.405  -4.587 -14.584  1.00 32.12           O  
ATOM   2497  CB  ASN A 329      44.823  -4.627 -11.622  1.00 33.88           C  
ATOM   2498  CG  ASN A 329      46.012  -3.721 -11.414  1.00 38.65           C  
ATOM   2499  ND2 ASN A 329      45.774  -2.548 -10.819  1.00 42.87           N  
ATOM   2500  OD1 ASN A 329      47.163  -4.084 -11.785  1.00 39.95           O  
ATOM   2501  N   LEU A 330      43.691  -6.012 -14.444  1.00 31.14           N  
ATOM   2502  CA  LEU A 330      43.302  -5.764 -15.830  1.00 29.56           C  
ATOM   2503  C   LEU A 330      41.849  -5.561 -15.846  1.00 28.92           C  
ATOM   2504  O   LEU A 330      41.127  -6.041 -14.992  1.00 28.15           O  
ATOM   2505  CB  LEU A 330      43.588  -6.986 -16.705  1.00 29.89           C  
ATOM   2506  CG  LEU A 330      45.002  -7.489 -16.462  1.00 31.11           C  
ATOM   2507  CD1 LEU A 330      45.065  -9.015 -16.671  1.00 30.49           C  
ATOM   2508  CD2 LEU A 330      45.938  -6.694 -17.433  1.00 27.25           C  
ATOM   2509  N   ASN A 331      41.385  -4.886 -16.867  1.00 29.18           N  
ATOM   2510  CA  ASN A 331      39.984  -4.649 -16.988  1.00 28.67           C  
ATOM   2511  C   ASN A 331      39.778  -4.859 -18.466  1.00 28.28           C  
ATOM   2512  O   ASN A 331      40.281  -4.086 -19.246  1.00 27.46           O  
ATOM   2513  CB  ASN A 331      39.741  -3.219 -16.540  1.00 30.50           C  
ATOM   2514  CG  ASN A 331      38.356  -2.763 -16.820  1.00 37.28           C  
ATOM   2515  ND2 ASN A 331      37.873  -3.001 -18.038  1.00 39.45           N  
ATOM   2516  OD1 ASN A 331      37.712  -2.166 -15.944  1.00 47.68           O  
ATOM   2517  N   LEU A 332      39.085  -5.934 -18.850  1.00 26.12           N  
ATOM   2518  CA  LEU A 332      38.994  -6.337 -20.228  1.00 26.39           C  
ATOM   2519  C   LEU A 332      37.792  -5.667 -20.754  1.00 25.82           C  
ATOM   2520  O   LEU A 332      36.804  -5.564 -20.039  1.00 27.32           O  
ATOM   2521  CB  LEU A 332      38.809  -7.865 -20.340  1.00 25.01           C  
ATOM   2522  CG  LEU A 332      39.964  -8.740 -19.903  1.00 28.29           C  
ATOM   2523  CD1 LEU A 332      39.669 -10.268 -20.073  1.00 25.85           C  
ATOM   2524  CD2 LEU A 332      41.243  -8.310 -20.729  1.00 29.73           C  
ATOM   2525  N   SER A 333      37.882  -5.175 -21.979  1.00 26.85           N  
ATOM   2526  CA  SER A 333      36.746  -4.584 -22.685  1.00 27.28           C  
ATOM   2527  C   SER A 333      36.117  -5.646 -23.622  1.00 26.88           C  
ATOM   2528  O   SER A 333      36.659  -6.006 -24.688  1.00 25.81           O  
ATOM   2529  CB  SER A 333      37.142  -3.319 -23.471  1.00 28.04           C  
ATOM   2530  OG  SER A 333      36.035  -2.791 -24.238  1.00 31.39           O  
ATOM   2531  N   LEU A 334      34.963  -6.113 -23.186  1.00 25.36           N  
ATOM   2532  CA  LEU A 334      34.224  -7.201 -23.829  1.00 24.65           C  
ATOM   2533  C   LEU A 334      33.153  -6.623 -24.756  1.00 23.77           C  
ATOM   2534  O   LEU A 334      32.250  -5.985 -24.278  1.00 25.32           O  
ATOM   2535  CB  LEU A 334      33.609  -8.094 -22.737  1.00 24.86           C  
ATOM   2536  CG  LEU A 334      34.590  -8.640 -21.699  1.00 24.16           C  
ATOM   2537  CD1 LEU A 334      33.898  -9.417 -20.656  1.00 27.47           C  
ATOM   2538  CD2 LEU A 334      35.663  -9.482 -22.347  1.00 26.51           C  
ATOM   2539  N   GLY A 335      33.243  -6.871 -26.064  1.00 23.29           N  
ATOM   2540  CA  GLY A 335      32.293  -6.312 -27.018  1.00 23.79           C  
ATOM   2541  C   GLY A 335      31.703  -7.335 -27.974  1.00 23.83           C  
ATOM   2542  O   GLY A 335      32.184  -8.443 -28.041  1.00 24.54           O  
ATOM   2543  N   PHE A 336      30.640  -6.958 -28.683  1.00 24.85           N  
ATOM   2544  CA  PHE A 336      30.085  -7.685 -29.825  1.00 24.92           C  
ATOM   2545  C   PHE A 336      29.606  -6.707 -30.872  1.00 26.53           C  
ATOM   2546  O   PHE A 336      28.917  -5.718 -30.532  1.00 28.00           O  
ATOM   2547  CB  PHE A 336      28.842  -8.442 -29.388  1.00 25.24           C  
ATOM   2548  CG  PHE A 336      28.137  -9.149 -30.501  1.00 23.16           C  
ATOM   2549  CD1 PHE A 336      28.542 -10.441 -30.892  1.00 22.20           C  
ATOM   2550  CD2 PHE A 336      27.043  -8.562 -31.115  1.00 24.54           C  
ATOM   2551  CE1 PHE A 336      27.881 -11.122 -31.919  1.00 23.67           C  
ATOM   2552  CE2 PHE A 336      26.367  -9.237 -32.140  1.00 24.45           C  
ATOM   2553  CZ  PHE A 336      26.788 -10.520 -32.524  1.00 22.90           C  
ATOM   2554  N   ALA A 337      29.887  -6.987 -32.135  1.00 25.77           N  
ATOM   2555  CA  ALA A 337      29.258  -6.282 -33.241  1.00 25.28           C  
ATOM   2556  C   ALA A 337      29.432  -7.089 -34.510  1.00 25.32           C  
ATOM   2557  O   ALA A 337      30.388  -7.851 -34.650  1.00 25.65           O  
ATOM   2558  CB  ALA A 337      29.872  -4.876 -33.413  1.00 25.48           C  
ATOM   2559  N   CYS A 338      28.506  -6.931 -35.444  1.00 27.02           N  
ATOM   2560  CA  CYS A 338      28.705  -7.472 -36.787  1.00 29.69           C  
ATOM   2561  C   CYS A 338      29.002  -8.967 -36.702  1.00 28.81           C  
ATOM   2562  O   CYS A 338      29.947  -9.472 -37.343  1.00 28.77           O  
ATOM   2563  CB  CYS A 338      29.855  -6.690 -37.508  1.00 28.78           C  
ATOM   2564  SG  CYS A 338      29.309  -4.996 -38.040  1.00 41.35           S  
ATOM   2565  N   GLY A 339      28.205  -9.668 -35.887  1.00 28.95           N  
ATOM   2566  CA  GLY A 339      28.394 -11.112 -35.659  1.00 27.71           C  
ATOM   2567  C   GLY A 339      29.687 -11.645 -35.082  1.00 28.43           C  
ATOM   2568  O   GLY A 339      29.912 -12.849 -35.156  1.00 29.64           O  
ATOM   2569  N   ASN A 340      30.545 -10.802 -34.503  1.00 27.60           N  
ATOM   2570  CA  ASN A 340      31.743 -11.310 -33.807  1.00 27.66           C  
ATOM   2571  C   ASN A 340      31.859 -10.659 -32.456  1.00 26.83           C  
ATOM   2572  O   ASN A 340      31.433  -9.473 -32.265  1.00 26.80           O  
ATOM   2573  CB  ASN A 340      33.082 -10.988 -34.527  1.00 28.14           C  
ATOM   2574  CG  ASN A 340      33.309 -11.774 -35.825  1.00 31.82           C  
ATOM   2575  ND2 ASN A 340      33.352 -11.016 -36.872  1.00 34.15           N  
ATOM   2576  OD1 ASN A 340      33.534 -13.022 -35.888  1.00 35.67           O  
ATOM   2577  N   PHE A 341      32.485 -11.402 -31.545  1.00 23.68           N  
ATOM   2578  CA  PHE A 341      32.782 -10.915 -30.210  1.00 23.14           C  
ATOM   2579  C   PHE A 341      34.225 -10.469 -30.201  1.00 23.11           C  
ATOM   2580  O   PHE A 341      35.013 -10.955 -31.003  1.00 23.28           O  
ATOM   2581  CB  PHE A 341      32.629 -12.038 -29.171  1.00 22.66           C  
ATOM   2582  CG  PHE A 341      31.218 -12.381 -28.896  1.00 21.56           C  
ATOM   2583  CD1 PHE A 341      30.504 -11.695 -27.903  1.00 16.91           C  
ATOM   2584  CD2 PHE A 341      30.570 -13.308 -29.693  1.00 17.89           C  
ATOM   2585  CE1 PHE A 341      29.153 -11.978 -27.697  1.00 18.93           C  
ATOM   2586  CE2 PHE A 341      29.192 -13.643 -29.456  1.00 19.85           C  
ATOM   2587  CZ  PHE A 341      28.490 -12.953 -28.457  1.00 15.81           C  
ATOM   2588  N   VAL A 342      34.570  -9.593 -29.258  1.00 22.96           N  
ATOM   2589  CA  VAL A 342      35.934  -9.075 -29.134  1.00 21.83           C  
ATOM   2590  C   VAL A 342      36.297  -8.916 -27.685  1.00 22.97           C  
ATOM   2591  O   VAL A 342      35.423  -8.693 -26.833  1.00 22.32           O  
ATOM   2592  CB  VAL A 342      36.089  -7.684 -29.823  1.00 21.86           C  
ATOM   2593  CG1 VAL A 342      35.918  -7.823 -31.340  1.00 15.54           C  
ATOM   2594  CG2 VAL A 342      35.125  -6.710 -29.213  1.00 16.86           C  
ATOM   2595  N   ILE A 343      37.577  -9.108 -27.412  1.00 23.80           N  
ATOM   2596  CA  ILE A 343      38.168  -8.813 -26.111  1.00 24.66           C  
ATOM   2597  C   ILE A 343      39.286  -7.795 -26.417  1.00 26.89           C  
ATOM   2598  O   ILE A 343      40.178  -8.063 -27.291  1.00 25.06           O  
ATOM   2599  CB  ILE A 343      38.694 -10.081 -25.437  1.00 23.99           C  
ATOM   2600  CG1 ILE A 343      37.565 -11.124 -25.319  1.00 25.03           C  
ATOM   2601  CG2 ILE A 343      39.255  -9.776 -24.031  1.00 26.44           C  
ATOM   2602  CD1 ILE A 343      37.841 -12.152 -24.245  1.00 26.78           C  
ATOM   2603  N   ASN A 344      39.191  -6.612 -25.788  1.00 27.42           N  
ATOM   2604  CA  ASN A 344      40.122  -5.503 -26.095  1.00 28.89           C  
ATOM   2605  C   ASN A 344      40.271  -5.222 -27.585  1.00 29.56           C  
ATOM   2606  O   ASN A 344      41.386  -5.024 -28.043  1.00 31.62           O  
ATOM   2607  CB  ASN A 344      41.504  -5.768 -25.480  1.00 28.61           C  
ATOM   2608  CG  ASN A 344      41.464  -5.782 -23.973  1.00 30.22           C  
ATOM   2609  ND2 ASN A 344      42.493  -6.357 -23.348  1.00 32.79           N  
ATOM   2610  OD1 ASN A 344      40.517  -5.277 -23.367  1.00 30.29           O  
ATOM   2611  N   GLY A 345      39.159  -5.247 -28.331  1.00 29.48           N  
ATOM   2612  CA  GLY A 345      39.108  -4.844 -29.734  1.00 28.72           C  
ATOM   2613  C   GLY A 345      39.423  -5.924 -30.746  1.00 28.89           C  
ATOM   2614  O   GLY A 345      39.365  -5.688 -31.960  1.00 29.72           O  
ATOM   2615  N   VAL A 346      39.770  -7.110 -30.253  1.00 28.91           N  
ATOM   2616  CA  VAL A 346      40.264  -8.224 -31.096  1.00 27.68           C  
ATOM   2617  C   VAL A 346      39.391  -9.471 -30.883  1.00 28.84           C  
ATOM   2618  O   VAL A 346      39.166  -9.899 -29.740  1.00 27.39           O  
ATOM   2619  CB  VAL A 346      41.716  -8.563 -30.787  1.00 27.15           C  
ATOM   2620  CG1 VAL A 346      42.192  -9.727 -31.647  1.00 26.82           C  
ATOM   2621  CG2 VAL A 346      42.625  -7.280 -31.033  1.00 25.42           C  
ATOM   2622  N   SER A 347      38.884  -9.979 -32.002  1.00 28.17           N  
ATOM   2623  CA  SER A 347      38.183 -11.244 -32.078  1.00 29.99           C  
ATOM   2624  C   SER A 347      39.183 -12.428 -32.151  1.00 29.14           C  
ATOM   2625  O   SER A 347      40.131 -12.375 -32.944  1.00 28.98           O  
ATOM   2626  CB  SER A 347      37.340 -11.222 -33.337  1.00 29.22           C  
ATOM   2627  OG  SER A 347      36.138 -11.888 -33.121  1.00 33.15           O  
ATOM   2628  N   PHE A 348      38.980 -13.476 -31.343  1.00 27.38           N  
ATOM   2629  CA  PHE A 348      39.932 -14.599 -31.315  1.00 27.60           C  
ATOM   2630  C   PHE A 348      39.760 -15.454 -32.570  1.00 28.65           C  
ATOM   2631  O   PHE A 348      38.632 -15.862 -32.912  1.00 28.25           O  
ATOM   2632  CB  PHE A 348      39.837 -15.481 -30.079  1.00 26.62           C  
ATOM   2633  CG  PHE A 348      40.981 -16.514 -29.968  1.00 25.36           C  
ATOM   2634  CD1 PHE A 348      42.201 -16.178 -29.377  1.00 27.93           C  
ATOM   2635  CD2 PHE A 348      40.802 -17.831 -30.425  1.00 20.62           C  
ATOM   2636  CE1 PHE A 348      43.250 -17.134 -29.266  1.00 25.98           C  
ATOM   2637  CE2 PHE A 348      41.844 -18.791 -30.321  1.00 24.94           C  
ATOM   2638  CZ  PHE A 348      43.048 -18.433 -29.758  1.00 22.96           C  
ATOM   2639  N   THR A 349      40.849 -15.679 -33.301  1.00 27.38           N  
ATOM   2640  CA  THR A 349      40.753 -16.677 -34.363  1.00 28.17           C  
ATOM   2641  C   THR A 349      41.959 -17.583 -34.218  1.00 27.72           C  
ATOM   2642  O   THR A 349      43.063 -17.071 -34.018  1.00 28.63           O  
ATOM   2643  CB  THR A 349      40.375 -16.150 -35.832  1.00 28.84           C  
ATOM   2644  CG2 THR A 349      40.168 -14.638 -35.935  1.00 27.39           C  
ATOM   2645  OG1 THR A 349      41.351 -16.580 -36.786  1.00 30.04           O  
ATOM   2646  N   PRO A 350      41.730 -18.908 -34.168  1.00 26.42           N  
ATOM   2647  CA  PRO A 350      42.788 -19.826 -33.739  1.00 25.42           C  
ATOM   2648  C   PRO A 350      43.963 -19.635 -34.661  1.00 23.80           C  
ATOM   2649  O   PRO A 350      43.724 -19.403 -35.875  1.00 22.02           O  
ATOM   2650  CB  PRO A 350      42.164 -21.211 -33.949  1.00 24.27           C  
ATOM   2651  CG  PRO A 350      40.647 -20.960 -33.918  1.00 27.11           C  
ATOM   2652  CD  PRO A 350      40.516 -19.631 -34.608  1.00 27.62           C  
ATOM   2653  N   PRO A 351      45.199 -19.673 -34.113  1.00 23.42           N  
ATOM   2654  CA  PRO A 351      46.367 -19.499 -35.002  1.00 23.68           C  
ATOM   2655  C   PRO A 351      46.763 -20.840 -35.577  1.00 24.37           C  
ATOM   2656  O   PRO A 351      46.364 -21.871 -35.040  1.00 22.21           O  
ATOM   2657  CB  PRO A 351      47.462 -19.033 -34.044  1.00 23.52           C  
ATOM   2658  CG  PRO A 351      47.181 -19.886 -32.768  1.00 23.54           C  
ATOM   2659  CD  PRO A 351      45.617 -19.970 -32.737  1.00 22.09           C  
ATOM   2660  N   THR A 352      47.558 -20.833 -36.666  1.00 24.61           N  
ATOM   2661  CA  THR A 352      47.965 -22.083 -37.332  1.00 24.76           C  
ATOM   2662  C   THR A 352      48.884 -22.932 -36.491  1.00 25.13           C  
ATOM   2663  O   THR A 352      48.810 -24.167 -36.510  1.00 27.85           O  
ATOM   2664  CB  THR A 352      48.686 -21.759 -38.692  1.00 24.50           C  
ATOM   2665  CG2 THR A 352      49.183 -23.033 -39.364  1.00 26.03           C  
ATOM   2666  OG1 THR A 352      47.743 -21.145 -39.541  1.00 23.19           O  
ATOM   2667  N   VAL A 353      49.796 -22.296 -35.781  1.00 24.03           N  
ATOM   2668  CA  VAL A 353      50.667 -23.002 -34.849  1.00 24.30           C  
ATOM   2669  C   VAL A 353      50.127 -22.819 -33.414  1.00 23.22           C  
ATOM   2670  O   VAL A 353      50.022 -21.682 -32.932  1.00 24.68           O  
ATOM   2671  CB  VAL A 353      52.119 -22.405 -34.898  1.00 23.85           C  
ATOM   2672  CG1 VAL A 353      53.008 -23.100 -33.892  1.00 25.31           C  
ATOM   2673  CG2 VAL A 353      52.729 -22.618 -36.257  1.00 24.76           C  
ATOM   2674  N   PRO A 354      49.858 -23.899 -32.699  1.00 22.46           N  
ATOM   2675  CA  PRO A 354      49.342 -23.731 -31.313  1.00 21.38           C  
ATOM   2676  C   PRO A 354      50.216 -22.803 -30.463  1.00 22.50           C  
ATOM   2677  O   PRO A 354      51.494 -22.822 -30.557  1.00 22.87           O  
ATOM   2678  CB  PRO A 354      49.444 -25.116 -30.735  1.00 20.35           C  
ATOM   2679  CG  PRO A 354      49.387 -25.981 -31.920  1.00 21.35           C  
ATOM   2680  CD  PRO A 354      50.154 -25.300 -32.982  1.00 21.81           C  
ATOM   2681  N   VAL A 355      49.561 -22.029 -29.612  1.00 22.07           N  
ATOM   2682  CA  VAL A 355      50.280 -21.093 -28.748  1.00 21.32           C  
ATOM   2683  C   VAL A 355      51.457 -21.743 -28.017  1.00 22.78           C  
ATOM   2684  O   VAL A 355      52.570 -21.186 -28.012  1.00 22.81           O  
ATOM   2685  CB  VAL A 355      49.337 -20.198 -27.836  1.00 20.64           C  
ATOM   2686  CG1 VAL A 355      50.179 -19.253 -26.926  1.00 16.02           C  
ATOM   2687  CG2 VAL A 355      48.430 -19.368 -28.712  1.00 18.17           C  
ATOM   2688  N   LEU A 356      51.237 -22.918 -27.439  1.00 22.71           N  
ATOM   2689  CA  LEU A 356      52.245 -23.605 -26.679  1.00 22.04           C  
ATOM   2690  C   LEU A 356      53.501 -23.906 -27.542  1.00 23.22           C  
ATOM   2691  O   LEU A 356      54.600 -23.702 -27.104  1.00 23.92           O  
ATOM   2692  CB  LEU A 356      51.681 -24.899 -26.090  1.00 21.56           C  
ATOM   2693  CG  LEU A 356      52.703 -25.701 -25.275  1.00 21.19           C  
ATOM   2694  CD1 LEU A 356      53.436 -24.831 -24.248  1.00 25.05           C  
ATOM   2695  CD2 LEU A 356      52.161 -26.928 -24.637  1.00 16.42           C  
ATOM   2696  N   LEU A 357      53.312 -24.375 -28.756  1.00 23.59           N  
ATOM   2697  CA  LEU A 357      54.431 -24.718 -29.634  1.00 24.51           C  
ATOM   2698  C   LEU A 357      55.169 -23.446 -30.135  1.00 24.86           C  
ATOM   2699  O   LEU A 357      56.377 -23.487 -30.348  1.00 24.54           O  
ATOM   2700  CB  LEU A 357      53.973 -25.652 -30.784  1.00 24.49           C  
ATOM   2701  CG  LEU A 357      54.940 -26.084 -31.896  1.00 23.54           C  
ATOM   2702  CD1 LEU A 357      56.084 -26.905 -31.300  1.00 21.00           C  
ATOM   2703  CD2 LEU A 357      54.175 -26.936 -32.926  1.00 25.49           C  
ATOM   2704  N   GLN A 358      54.454 -22.317 -30.289  1.00 25.12           N  
ATOM   2705  CA  GLN A 358      55.102 -21.039 -30.547  1.00 24.21           C  
ATOM   2706  C   GLN A 358      56.071 -20.725 -29.451  1.00 25.19           C  
ATOM   2707  O   GLN A 358      57.190 -20.321 -29.756  1.00 26.04           O  
ATOM   2708  CB  GLN A 358      54.146 -19.887 -30.715  1.00 23.31           C  
ATOM   2709  CG  GLN A 358      53.248 -20.014 -31.974  1.00 23.96           C  
ATOM   2710  CD  GLN A 358      52.230 -18.925 -32.051  1.00 23.99           C  
ATOM   2711  NE2 GLN A 358      50.940 -19.284 -32.144  1.00 22.43           N  
ATOM   2712  OE1 GLN A 358      52.586 -17.756 -32.074  1.00 27.26           O  
ATOM   2713  N   ILE A 359      55.656 -20.932 -28.197  1.00 24.39           N  
ATOM   2714  CA  ILE A 359      56.501 -20.715 -27.015  1.00 25.40           C  
ATOM   2715  C   ILE A 359      57.716 -21.686 -26.967  1.00 26.67           C  
ATOM   2716  O   ILE A 359      58.889 -21.247 -26.823  1.00 25.54           O  
ATOM   2717  CB  ILE A 359      55.711 -20.761 -25.685  1.00 23.56           C  
ATOM   2718  CG1 ILE A 359      54.710 -19.611 -25.653  1.00 26.18           C  
ATOM   2719  CG2 ILE A 359      56.657 -20.548 -24.552  1.00 24.19           C  
ATOM   2720  CD1 ILE A 359      53.684 -19.725 -24.504  1.00 24.61           C  
ATOM   2721  N   CYS A 360      57.450 -22.970 -27.171  1.00 26.21           N  
ATOM   2722  CA  CYS A 360      58.525 -23.955 -27.198  1.00 29.17           C  
ATOM   2723  C   CYS A 360      59.527 -23.748 -28.345  1.00 28.43           C  
ATOM   2724  O   CYS A 360      60.671 -24.107 -28.199  1.00 29.25           O  
ATOM   2725  CB  CYS A 360      57.938 -25.351 -27.322  1.00 27.81           C  
ATOM   2726  SG  CYS A 360      57.144 -25.835 -25.849  1.00 43.72           S  
ATOM   2727  N   SER A 361      59.077 -23.205 -29.468  1.00 28.87           N  
ATOM   2728  CA  SER A 361      59.929 -22.893 -30.613  1.00 30.34           C  
ATOM   2729  C   SER A 361      60.662 -21.545 -30.486  1.00 30.91           C  
ATOM   2730  O   SER A 361      61.199 -21.055 -31.475  1.00 31.37           O  
ATOM   2731  CB  SER A 361      59.102 -22.880 -31.913  1.00 29.92           C  
ATOM   2732  OG  SER A 361      58.488 -24.144 -32.085  1.00 34.23           O  
ATOM   2733  N   GLY A 362      60.629 -20.941 -29.285  1.00 31.46           N  
ATOM   2734  CA  GLY A 362      61.449 -19.759 -28.990  1.00 31.09           C  
ATOM   2735  C   GLY A 362      60.758 -18.406 -28.925  1.00 31.38           C  
ATOM   2736  O   GLY A 362      61.408 -17.375 -28.696  1.00 31.20           O  
ATOM   2737  N   ALA A 363      59.438 -18.355 -29.080  1.00 32.08           N  
ATOM   2738  CA  ALA A 363      58.737 -17.074 -28.844  1.00 31.18           C  
ATOM   2739  C   ALA A 363      58.885 -16.691 -27.385  1.00 31.05           C  
ATOM   2740  O   ALA A 363      58.863 -17.539 -26.526  1.00 30.75           O  
ATOM   2741  CB  ALA A 363      57.284 -17.180 -29.231  1.00 31.49           C  
ATOM   2742  N   ASN A 364      58.976 -15.395 -27.107  1.00 32.48           N  
ATOM   2743  CA  ASN A 364      59.427 -14.873 -25.798  1.00 33.08           C  
ATOM   2744  C   ASN A 364      58.452 -13.929 -25.044  1.00 31.29           C  
ATOM   2745  O   ASN A 364      58.456 -13.855 -23.808  1.00 30.04           O  
ATOM   2746  CB  ASN A 364      60.801 -14.173 -26.015  1.00 33.91           C  
ATOM   2747  CG  ASN A 364      61.965 -14.993 -25.480  1.00 39.43           C  
ATOM   2748  ND2 ASN A 364      61.659 -15.873 -24.535  1.00 46.65           N  
ATOM   2749  OD1 ASN A 364      63.135 -14.803 -25.867  1.00 46.04           O  
ATOM   2750  N   THR A 365      57.659 -13.195 -25.812  1.00 31.07           N  
ATOM   2751  CA  THR A 365      56.742 -12.203 -25.307  1.00 31.09           C  
ATOM   2752  C   THR A 365      55.388 -12.411 -26.015  1.00 31.58           C  
ATOM   2753  O   THR A 365      55.312 -13.138 -27.028  1.00 31.76           O  
ATOM   2754  CB  THR A 365      57.238 -10.809 -25.713  1.00 31.86           C  
ATOM   2755  CG2 THR A 365      58.627 -10.472 -25.090  1.00 31.90           C  
ATOM   2756  OG1 THR A 365      57.327 -10.769 -27.144  1.00 34.76           O  
ATOM   2757  N   ALA A 366      54.333 -11.741 -25.526  1.00 31.49           N  
ATOM   2758  CA  ALA A 366      53.024 -11.743 -26.172  1.00 31.23           C  
ATOM   2759  C   ALA A 366      53.091 -11.115 -27.568  1.00 32.25           C  
ATOM   2760  O   ALA A 366      52.399 -11.583 -28.508  1.00 31.28           O  
ATOM   2761  CB  ALA A 366      52.053 -11.008 -25.352  1.00 30.91           C  
ATOM   2762  N   ALA A 367      53.871 -10.025 -27.683  1.00 32.30           N  
ATOM   2763  CA  ALA A 367      54.159  -9.359 -28.972  1.00 31.86           C  
ATOM   2764  C   ALA A 367      54.614 -10.368 -29.987  1.00 31.16           C  
ATOM   2765  O   ALA A 367      54.251 -10.263 -31.140  1.00 31.98           O  
ATOM   2766  CB  ALA A 367      55.249  -8.236 -28.822  1.00 31.92           C  
ATOM   2767  N   ASP A 368      55.416 -11.343 -29.593  1.00 30.85           N  
ATOM   2768  CA  ASP A 368      55.853 -12.344 -30.584  1.00 32.37           C  
ATOM   2769  C   ASP A 368      54.861 -13.508 -30.805  1.00 31.93           C  
ATOM   2770  O   ASP A 368      55.135 -14.363 -31.627  1.00 32.19           O  
ATOM   2771  CB  ASP A 368      57.199 -12.984 -30.208  1.00 32.54           C  
ATOM   2772  CG  ASP A 368      58.311 -11.982 -30.049  1.00 35.47           C  
ATOM   2773  OD1 ASP A 368      58.367 -10.991 -30.820  1.00 37.46           O  
ATOM   2774  OD2 ASP A 368      59.131 -12.209 -29.140  1.00 37.23           O1-
ATOM   2775  N   LEU A 369      53.769 -13.587 -30.041  1.00 30.49           N  
ATOM   2776  CA  LEU A 369      52.851 -14.724 -30.187  1.00 29.02           C  
ATOM   2777  C   LEU A 369      51.659 -14.388 -31.063  1.00 29.29           C  
ATOM   2778  O   LEU A 369      51.149 -13.279 -31.054  1.00 30.31           O  
ATOM   2779  CB  LEU A 369      52.416 -15.232 -28.824  1.00 27.18           C  
ATOM   2780  CG  LEU A 369      53.521 -15.880 -28.017  1.00 25.47           C  
ATOM   2781  CD1 LEU A 369      53.032 -15.855 -26.590  1.00 23.75           C  
ATOM   2782  CD2 LEU A 369      53.788 -17.300 -28.424  1.00 21.86           C  
ATOM   2783  N   LEU A 370      51.260 -15.339 -31.894  1.00 30.71           N  
ATOM   2784  CA  LEU A 370      50.112 -15.160 -32.762  1.00 29.83           C  
ATOM   2785  C   LEU A 370      48.959 -15.924 -32.037  1.00 29.75           C  
ATOM   2786  O   LEU A 370      49.246 -16.900 -31.334  1.00 27.13           O  
ATOM   2787  CB  LEU A 370      50.407 -15.766 -34.124  1.00 29.84           C  
ATOM   2788  CG  LEU A 370      51.511 -15.129 -35.012  1.00 31.95           C  
ATOM   2789  CD1 LEU A 370      51.579 -15.915 -36.282  1.00 28.16           C  
ATOM   2790  CD2 LEU A 370      51.183 -13.682 -35.370  1.00 30.45           C  
ATOM   2791  N   PRO A 371      47.680 -15.461 -32.199  1.00 29.93           N  
ATOM   2792  CA  PRO A 371      47.248 -14.319 -33.042  1.00 30.07           C  
ATOM   2793  C   PRO A 371      47.567 -12.969 -32.375  1.00 31.18           C  
ATOM   2794  O   PRO A 371      47.562 -12.866 -31.140  1.00 31.08           O  
ATOM   2795  CB  PRO A 371      45.726 -14.525 -33.184  1.00 29.83           C  
ATOM   2796  CG  PRO A 371      45.384 -15.690 -32.275  1.00 29.19           C  
ATOM   2797  CD  PRO A 371      46.546 -16.021 -31.433  1.00 29.87           C  
ATOM   2798  N   SER A 372      47.840 -11.939 -33.165  1.00 32.08           N  
ATOM   2799  CA  SER A 372      48.333 -10.725 -32.556  1.00 33.50           C  
ATOM   2800  C   SER A 372      47.160 -10.023 -31.866  1.00 33.57           C  
ATOM   2801  O   SER A 372      46.014 -10.048 -32.360  1.00 34.57           O  
ATOM   2802  CB  SER A 372      49.024  -9.855 -33.595  1.00 34.11           C  
ATOM   2803  OG  SER A 372      48.079  -9.324 -34.522  1.00 39.85           O  
ATOM   2804  N   GLY A 373      47.424  -9.501 -30.684  1.00 31.71           N  
ATOM   2805  CA  GLY A 373      46.382  -8.925 -29.884  1.00 31.10           C  
ATOM   2806  C   GLY A 373      45.506  -9.939 -29.123  1.00 30.13           C  
ATOM   2807  O   GLY A 373      44.587  -9.513 -28.433  1.00 29.76           O  
ATOM   2808  N   SER A 374      45.750 -11.250 -29.251  1.00 26.89           N  
ATOM   2809  CA  SER A 374      44.892 -12.260 -28.571  1.00 25.41           C  
ATOM   2810  C   SER A 374      45.632 -12.946 -27.441  1.00 25.12           C  
ATOM   2811  O   SER A 374      45.199 -14.013 -26.982  1.00 24.29           O  
ATOM   2812  CB  SER A 374      44.330 -13.315 -29.562  1.00 26.60           C  
ATOM   2813  OG  SER A 374      43.305 -12.801 -30.422  1.00 21.62           O  
ATOM   2814  N   VAL A 375      46.770 -12.369 -27.024  1.00 23.96           N  
ATOM   2815  CA  VAL A 375      47.592 -12.981 -26.008  1.00 24.25           C  
ATOM   2816  C   VAL A 375      48.009 -11.878 -25.048  1.00 24.27           C  
ATOM   2817  O   VAL A 375      48.412 -10.808 -25.482  1.00 25.22           O  
ATOM   2818  CB  VAL A 375      48.860 -13.659 -26.618  1.00 24.97           C  
ATOM   2819  CG1 VAL A 375      49.773 -14.156 -25.535  1.00 25.52           C  
ATOM   2820  CG2 VAL A 375      48.521 -14.769 -27.586  1.00 22.91           C  
ATOM   2821  N   ILE A 376      47.890 -12.135 -23.754  1.00 25.32           N  
ATOM   2822  CA  ILE A 376      48.351 -11.218 -22.749  1.00 26.21           C  
ATOM   2823  C   ILE A 376      49.322 -12.008 -21.938  1.00 26.38           C  
ATOM   2824  O   ILE A 376      48.966 -13.030 -21.348  1.00 25.52           O  
ATOM   2825  CB  ILE A 376      47.187 -10.742 -21.839  1.00 26.71           C  
ATOM   2826  CG1 ILE A 376      46.308  -9.811 -22.650  1.00 29.12           C  
ATOM   2827  CG2 ILE A 376      47.750  -9.991 -20.627  1.00 26.64           C  
ATOM   2828  CD1 ILE A 376      45.049  -9.314 -21.969  1.00 32.57           C  
ATOM   2829  N   SER A 377      50.555 -11.543 -21.872  1.00 26.38           N  
ATOM   2830  CA  SER A 377      51.484 -12.193 -20.949  1.00 27.74           C  
ATOM   2831  C   SER A 377      51.221 -11.819 -19.492  1.00 28.37           C  
ATOM   2832  O   SER A 377      50.741 -10.716 -19.182  1.00 28.57           O  
ATOM   2833  CB  SER A 377      52.936 -11.876 -21.296  1.00 28.01           C  
ATOM   2834  OG  SER A 377      53.070 -10.482 -21.454  1.00 28.55           O  
ATOM   2835  N   LEU A 378      51.544 -12.748 -18.608  1.00 28.08           N  
ATOM   2836  CA  LEU A 378      51.340 -12.559 -17.199  1.00 28.67           C  
ATOM   2837  C   LEU A 378      52.647 -12.963 -16.536  1.00 29.51           C  
ATOM   2838  O   LEU A 378      53.248 -13.983 -16.909  1.00 30.62           O  
ATOM   2839  CB  LEU A 378      50.183 -13.412 -16.650  1.00 28.28           C  
ATOM   2840  CG  LEU A 378      48.701 -13.185 -17.119  1.00 28.66           C  
ATOM   2841  CD1 LEU A 378      47.745 -14.059 -16.338  1.00 24.90           C  
ATOM   2842  CD2 LEU A 378      48.210 -11.748 -17.053  1.00 27.16           C  
ATOM   2843  N   PRO A 379      53.090 -12.167 -15.559  1.00 29.39           N  
ATOM   2844  CA  PRO A 379      54.276 -12.499 -14.819  1.00 29.45           C  
ATOM   2845  C   PRO A 379      53.997 -13.501 -13.744  1.00 29.64           C  
ATOM   2846  O   PRO A 379      52.894 -13.620 -13.240  1.00 29.80           O  
ATOM   2847  CB  PRO A 379      54.711 -11.138 -14.193  1.00 30.19           C  
ATOM   2848  CG  PRO A 379      53.432 -10.407 -13.991  1.00 29.86           C  
ATOM   2849  CD  PRO A 379      52.530 -10.849 -15.174  1.00 29.72           C  
ATOM   2850  N   SER A 380      55.049 -14.197 -13.384  1.00 30.63           N  
ATOM   2851  CA  SER A 380      55.054 -15.294 -12.429  1.00 31.45           C  
ATOM   2852  C   SER A 380      54.840 -14.877 -10.972  1.00 31.75           C  
ATOM   2853  O   SER A 380      55.196 -13.788 -10.588  1.00 33.39           O  
ATOM   2854  CB  SER A 380      56.422 -15.906 -12.638  1.00 32.04           C  
ATOM   2855  OG  SER A 380      57.098 -14.973 -13.502  1.00 32.64           O  
ATOM   2856  N   ASN A 381      54.252 -15.730 -10.157  1.00 31.70           N  
ATOM   2857  CA  ASN A 381      54.031 -15.406  -8.759  1.00 32.77           C  
ATOM   2858  C   ASN A 381      53.483 -13.983  -8.446  1.00 32.62           C  
ATOM   2859  O   ASN A 381      53.946 -13.305  -7.497  1.00 33.27           O  
ATOM   2860  CB  ASN A 381      55.279 -15.694  -7.926  1.00 34.19           C  
ATOM   2861  CG  ASN A 381      54.941 -15.860  -6.440  1.00 39.44           C  
ATOM   2862  ND2 ASN A 381      55.949 -15.636  -5.552  1.00 40.55           N  
ATOM   2863  OD1 ASN A 381      53.770 -16.185  -6.086  1.00 41.36           O  
ATOM   2864  N   SER A 382      52.491 -13.548  -9.227  1.00 31.25           N  
ATOM   2865  CA  SER A 382      51.825 -12.247  -9.034  1.00 29.70           C  
ATOM   2866  C   SER A 382      50.309 -12.416  -8.900  1.00 29.23           C  
ATOM   2867  O   SER A 382      49.720 -13.280  -9.541  1.00 27.66           O  
ATOM   2868  CB  SER A 382      52.050 -11.344 -10.230  1.00 29.57           C  
ATOM   2869  OG  SER A 382      53.378 -11.444 -10.696  1.00 31.85           O  
ATOM   2870  N   THR A 383      49.680 -11.557  -8.104  1.00 28.14           N  
ATOM   2871  CA  THR A 383      48.242 -11.569  -7.944  1.00 27.41           C  
ATOM   2872  C   THR A 383      47.685 -10.848  -9.145  1.00 26.08           C  
ATOM   2873  O   THR A 383      48.101  -9.715  -9.448  1.00 25.74           O  
ATOM   2874  CB  THR A 383      47.831 -10.767  -6.678  1.00 27.89           C  
ATOM   2875  CG2 THR A 383      46.332 -10.683  -6.546  1.00 26.44           C  
ATOM   2876  OG1 THR A 383      48.368 -11.401  -5.520  1.00 29.50           O  
ATOM   2877  N   ILE A 384      46.764 -11.518  -9.839  1.00 25.15           N  
ATOM   2878  CA  ILE A 384      46.140 -10.993 -11.068  1.00 22.78           C  
ATOM   2879  C   ILE A 384      44.700 -10.631 -10.725  1.00 23.58           C  
ATOM   2880  O   ILE A 384      44.013 -11.397 -10.074  1.00 23.67           O  
ATOM   2881  CB  ILE A 384      46.110 -12.032 -12.228  1.00 22.66           C  
ATOM   2882  CG1 ILE A 384      47.433 -12.779 -12.361  1.00 24.23           C  
ATOM   2883  CG2 ILE A 384      45.664 -11.421 -13.505  1.00 20.52           C  
ATOM   2884  CD1 ILE A 384      48.580 -11.966 -12.853  1.00 20.25           C  
ATOM   2885  N   GLU A 385      44.256  -9.460 -11.131  1.00 23.21           N  
ATOM   2886  CA  GLU A 385      42.856  -9.185 -11.012  1.00 23.36           C  
ATOM   2887  C   GLU A 385      42.379  -8.953 -12.377  1.00 22.22           C  
ATOM   2888  O   GLU A 385      43.082  -8.346 -13.174  1.00 24.18           O  
ATOM   2889  CB  GLU A 385      42.617  -7.990 -10.109  1.00 23.48           C  
ATOM   2890  CG  GLU A 385      41.122  -7.643  -9.932  1.00 24.72           C  
ATOM   2891  CD  GLU A 385      40.943  -6.466  -8.991  1.00 30.68           C  
ATOM   2892  OE1 GLU A 385      40.655  -6.740  -7.803  1.00 34.06           O  
ATOM   2893  OE2 GLU A 385      41.148  -5.303  -9.439  1.00 34.93           O1-
ATOM   2894  N   ILE A 386      41.213  -9.506 -12.699  1.00 21.88           N  
ATOM   2895  CA  ILE A 386      40.619  -9.303 -14.011  1.00 21.23           C  
ATOM   2896  C   ILE A 386      39.172  -8.851 -13.769  1.00 21.45           C  
ATOM   2897  O   ILE A 386      38.393  -9.575 -13.102  1.00 21.85           O  
ATOM   2898  CB  ILE A 386      40.631 -10.588 -14.883  1.00 20.53           C  
ATOM   2899  CG1 ILE A 386      42.052 -11.110 -14.969  1.00 22.75           C  
ATOM   2900  CG2 ILE A 386      40.163 -10.250 -16.330  1.00 21.46           C  
ATOM   2901  CD1 ILE A 386      42.172 -12.559 -15.148  1.00 31.20           C  
ATOM   2902  N   ALA A 387      38.842  -7.674 -14.317  1.00 20.51           N  
ATOM   2903  CA  ALA A 387      37.481  -7.141 -14.308  1.00 22.14           C  
ATOM   2904  C   ALA A 387      36.912  -7.475 -15.650  1.00 22.75           C  
ATOM   2905  O   ALA A 387      37.583  -7.262 -16.663  1.00 22.01           O  
ATOM   2906  CB  ALA A 387      37.527  -5.635 -14.178  1.00 22.99           C  
ATOM   2907  N   LEU A 388      35.678  -7.977 -15.665  1.00 23.17           N  
ATOM   2908  CA  LEU A 388      35.028  -8.448 -16.917  1.00 23.14           C  
ATOM   2909  C   LEU A 388      33.654  -7.758 -17.019  1.00 23.48           C  
ATOM   2910  O   LEU A 388      32.595  -8.419 -16.857  1.00 23.32           O  
ATOM   2911  CB  LEU A 388      34.849  -9.968 -16.836  1.00 22.07           C  
ATOM   2912  CG  LEU A 388      36.109 -10.854 -16.645  1.00 19.71           C  
ATOM   2913  CD1 LEU A 388      35.600 -12.244 -16.277  1.00 20.80           C  
ATOM   2914  CD2 LEU A 388      36.935 -10.872 -17.931  1.00 22.42           C  
ATOM   2915  N   PRO A 389      33.648  -6.422 -17.227  1.00 22.11           N  
ATOM   2916  CA  PRO A 389      32.369  -5.688 -17.195  1.00 22.71           C  
ATOM   2917  C   PRO A 389      31.390  -6.106 -18.292  1.00 23.50           C  
ATOM   2918  O   PRO A 389      31.728  -6.083 -19.477  1.00 23.29           O  
ATOM   2919  CB  PRO A 389      32.779  -4.188 -17.303  1.00 22.30           C  
ATOM   2920  CG  PRO A 389      34.242  -4.202 -17.708  1.00 22.36           C  
ATOM   2921  CD  PRO A 389      34.829  -5.527 -17.300  1.00 22.77           C  
ATOM   2922  N   ALA A 390      30.199  -6.531 -17.887  1.00 23.95           N  
ATOM   2923  CA  ALA A 390      29.162  -6.989 -18.869  1.00 24.01           C  
ATOM   2924  C   ALA A 390      28.540  -5.901 -19.784  1.00 24.64           C  
ATOM   2925  O   ALA A 390      28.741  -4.704 -19.621  1.00 24.22           O  
ATOM   2926  CB  ALA A 390      28.025  -7.750 -18.122  1.00 24.23           C  
ATOM   2927  N   GLY A 391      27.750  -6.353 -20.740  1.00 25.81           N  
ATOM   2928  CA  GLY A 391      27.085  -5.454 -21.648  1.00 25.90           C  
ATOM   2929  C   GLY A 391      27.086  -6.001 -23.048  1.00 26.08           C  
ATOM   2930  O   GLY A 391      26.188  -5.735 -23.818  1.00 25.70           O  
ATOM   2931  N   ALA A 392      28.105  -6.781 -23.370  1.00 25.59           N  
ATOM   2932  CA  ALA A 392      28.217  -7.364 -24.694  1.00 25.18           C  
ATOM   2933  C   ALA A 392      26.995  -8.226 -25.066  1.00 25.63           C  
ATOM   2934  O   ALA A 392      26.493  -9.008 -24.273  1.00 23.28           O  
ATOM   2935  CB  ALA A 392      29.497  -8.146 -24.819  1.00 25.39           C  
ATOM   2936  N   ALA A 393      26.522  -8.043 -26.289  1.00 24.69           N  
ATOM   2937  CA  ALA A 393      25.356  -8.755 -26.774  1.00 25.69           C  
ATOM   2938  C   ALA A 393      25.248 -10.181 -26.228  1.00 25.16           C  
ATOM   2939  O   ALA A 393      26.158 -10.987 -26.347  1.00 21.84           O  
ATOM   2940  CB  ALA A 393      25.304  -8.736 -28.288  1.00 25.95           C  
ATOM   2941  N   GLY A 394      24.078 -10.410 -25.639  1.00 26.93           N  
ATOM   2942  CA  GLY A 394      23.609 -11.562 -24.878  1.00 29.53           C  
ATOM   2943  C   GLY A 394      24.340 -12.852 -24.625  1.00 28.59           C  
ATOM   2944  O   GLY A 394      24.570 -13.595 -25.543  1.00 31.64           O  
ATOM   2945  N   GLY A 395      24.661 -13.143 -23.372  1.00 29.66           N  
ATOM   2946  CA  GLY A 395      24.355 -12.299 -22.226  1.00 24.90           C  
ATOM   2947  C   GLY A 395      23.269 -13.115 -21.526  1.00 22.48           C  
ATOM   2948  O   GLY A 395      22.189 -13.292 -22.113  1.00 20.94           O  
ATOM   2949  N   PRO A 396      23.535 -13.632 -20.294  1.00 20.33           N  
ATOM   2950  CA  PRO A 396      24.730 -13.485 -19.467  1.00 17.71           C  
ATOM   2951  C   PRO A 396      25.831 -14.505 -19.790  1.00 17.75           C  
ATOM   2952  O   PRO A 396      25.565 -15.742 -19.892  1.00 16.66           O  
ATOM   2953  CB  PRO A 396      24.202 -13.665 -18.031  1.00 18.01           C  
ATOM   2954  CG  PRO A 396      23.029 -14.597 -18.178  1.00 19.40           C  
ATOM   2955  CD  PRO A 396      22.470 -14.397 -19.607  1.00 19.73           C  
ATOM   2956  N   HIS A 397      27.050 -13.990 -19.946  1.00 15.85           N  
ATOM   2957  CA  HIS A 397      28.180 -14.794 -20.457  1.00 16.47           C  
ATOM   2958  C   HIS A 397      28.926 -15.454 -19.283  1.00 14.50           C  
ATOM   2959  O   HIS A 397      29.360 -14.762 -18.372  1.00 16.49           O  
ATOM   2960  CB  HIS A 397      29.163 -13.908 -21.213  1.00 15.32           C  
ATOM   2961  CG  HIS A 397      28.543 -13.149 -22.321  1.00 15.23           C  
ATOM   2962  CD2 HIS A 397      28.095 -11.860 -22.392  1.00 15.40           C  
ATOM   2963  ND1 HIS A 397      28.287 -13.720 -23.551  1.00 14.68           N  
ATOM   2964  CE1 HIS A 397      27.708 -12.821 -24.341  1.00 13.29           C  
ATOM   2965  NE2 HIS A 397      27.574 -11.687 -23.669  1.00 19.61           N  
ATOM   2966  N   PRO A 398      29.064 -16.776 -19.317  1.00 13.69           N  
ATOM   2967  CA  PRO A 398      29.825 -17.469 -18.308  1.00 13.44           C  
ATOM   2968  C   PRO A 398      31.276 -17.564 -18.730  1.00 13.48           C  
ATOM   2969  O   PRO A 398      31.604 -18.423 -19.542  1.00 13.37           O  
ATOM   2970  CB  PRO A 398      29.145 -18.867 -18.219  1.00 14.07           C  
ATOM   2971  CG  PRO A 398      28.627 -19.108 -19.663  1.00 12.00           C  
ATOM   2972  CD  PRO A 398      28.214 -17.682 -20.127  1.00 12.52           C  
ATOM   2973  N   PHE A 399      32.144 -16.735 -18.132  1.00 14.90           N  
ATOM   2974  CA  PHE A 399      33.581 -16.754 -18.480  1.00 13.66           C  
ATOM   2975  C   PHE A 399      34.316 -17.800 -17.759  1.00 14.07           C  
ATOM   2976  O   PHE A 399      34.119 -17.998 -16.538  1.00 14.70           O  
ATOM   2977  CB  PHE A 399      34.275 -15.376 -18.317  1.00 12.67           C  
ATOM   2978  CG  PHE A 399      34.263 -14.552 -19.595  1.00 13.57           C  
ATOM   2979  CD1 PHE A 399      33.070 -14.080 -20.102  1.00 11.60           C  
ATOM   2980  CD2 PHE A 399      35.448 -14.377 -20.352  1.00 12.16           C  
ATOM   2981  CE1 PHE A 399      33.052 -13.362 -21.350  1.00 15.57           C  
ATOM   2982  CE2 PHE A 399      35.450 -13.682 -21.554  1.00 17.04           C  
ATOM   2983  CZ  PHE A 399      34.247 -13.176 -22.073  1.00 12.89           C  
ATOM   2984  N   HIS A 400      35.227 -18.450 -18.483  1.00 11.87           N  
ATOM   2985  CA  HIS A 400      35.982 -19.521 -17.893  1.00 13.19           C  
ATOM   2986  C   HIS A 400      37.466 -19.308 -18.237  1.00 13.45           C  
ATOM   2987  O   HIS A 400      37.798 -18.936 -19.389  1.00 14.23           O  
ATOM   2988  CB  HIS A 400      35.463 -20.884 -18.387  1.00 10.93           C  
ATOM   2989  CG  HIS A 400      36.409 -22.064 -18.124  1.00 10.88           C  
ATOM   2990  CD2 HIS A 400      37.059 -22.872 -18.994  1.00  7.01           C  
ATOM   2991  ND1 HIS A 400      36.698 -22.569 -16.863  1.00 14.71           N  
ATOM   2992  CE1 HIS A 400      37.524 -23.599 -16.972  1.00 13.00           C  
ATOM   2993  NE2 HIS A 400      37.720 -23.830 -18.264  1.00 12.33           N  
ATOM   2994  N   LEU A 401      38.294 -19.617 -17.239  1.00 12.82           N  
ATOM   2995  CA  LEU A 401      39.734 -19.555 -17.273  1.00 13.66           C  
ATOM   2996  C   LEU A 401      40.325 -20.978 -17.094  1.00 14.30           C  
ATOM   2997  O   LEU A 401      40.119 -21.653 -16.080  1.00 17.30           O  
ATOM   2998  CB  LEU A 401      40.304 -18.679 -16.096  1.00 12.44           C  
ATOM   2999  CG  LEU A 401      41.829 -18.553 -16.026  1.00 13.80           C  
ATOM   3000  CD1 LEU A 401      42.478 -17.976 -17.373  1.00  8.33           C  
ATOM   3001  CD2 LEU A 401      42.238 -17.699 -14.862  1.00 16.87           C  
ATOM   3002  N   HIS A 402      41.195 -21.349 -18.006  1.00 16.58           N  
ATOM   3003  CA  HIS A 402      41.986 -22.575 -17.884  1.00 16.73           C  
ATOM   3004  C   HIS A 402      43.141 -22.447 -16.887  1.00 17.56           C  
ATOM   3005  O   HIS A 402      43.579 -21.343 -16.527  1.00 17.23           O  
ATOM   3006  CB  HIS A 402      42.561 -22.869 -19.248  1.00 16.45           C  
ATOM   3007  CG  HIS A 402      41.559 -23.364 -20.260  1.00 15.87           C  
ATOM   3008  CD2 HIS A 402      40.366 -22.868 -20.673  1.00 13.67           C  
ATOM   3009  ND1 HIS A 402      41.817 -24.448 -21.066  1.00 14.66           N  
ATOM   3010  CE1 HIS A 402      40.809 -24.626 -21.907  1.00 18.16           C  
ATOM   3011  NE2 HIS A 402      39.900 -23.696 -21.669  1.00 13.15           N  
ATOM   3012  N   GLY A 403      43.638 -23.600 -16.477  1.00 19.72           N  
ATOM   3013  CA  GLY A 403      44.772 -23.721 -15.590  1.00 19.09           C  
ATOM   3014  C   GLY A 403      44.623 -23.207 -14.176  1.00 18.57           C  
ATOM   3015  O   GLY A 403      45.563 -23.245 -13.411  1.00 19.76           O  
ATOM   3016  N   HIS A 404      43.440 -22.729 -13.829  1.00 18.62           N  
ATOM   3017  CA  HIS A 404      43.230 -22.111 -12.538  1.00 19.92           C  
ATOM   3018  C   HIS A 404      41.810 -22.138 -12.061  1.00 18.67           C  
ATOM   3019  O   HIS A 404      40.878 -22.259 -12.827  1.00 18.32           O  
ATOM   3020  CB  HIS A 404      43.494 -20.607 -12.641  1.00 19.55           C  
ATOM   3021  CG  HIS A 404      44.906 -20.234 -12.932  1.00 22.40           C  
ATOM   3022  CD2 HIS A 404      45.519 -19.941 -14.097  1.00 19.55           C  
ATOM   3023  ND1 HIS A 404      45.852 -20.069 -11.947  1.00 22.68           N  
ATOM   3024  CE1 HIS A 404      46.994 -19.714 -12.499  1.00 23.75           C  
ATOM   3025  NE2 HIS A 404      46.818 -19.628 -13.803  1.00 26.14           N  
ATOM   3026  N   ASP A 405      41.664 -21.935 -10.767  1.00 18.95           N  
ATOM   3027  CA  ASP A 405      40.433 -21.356 -10.259  1.00 17.00           C  
ATOM   3028  C   ASP A 405      40.688 -19.896  -9.758  1.00 17.32           C  
ATOM   3029  O   ASP A 405      41.841 -19.363  -9.838  1.00 14.30           O  
ATOM   3030  CB  ASP A 405      39.681 -22.313  -9.333  1.00 18.18           C  
ATOM   3031  CG  ASP A 405      40.460 -22.716  -8.080  1.00 19.64           C  
ATOM   3032  OD1 ASP A 405      40.054 -23.719  -7.462  1.00 20.37           O  
ATOM   3033  OD2 ASP A 405      41.457 -22.053  -7.674  1.00 17.63           O1-
ATOM   3034  N   PHE A 406      39.653 -19.214  -9.307  1.00 16.18           N  
ATOM   3035  CA  PHE A 406      39.822 -17.811  -8.990  1.00 17.16           C  
ATOM   3036  C   PHE A 406      38.785 -17.403  -7.943  1.00 19.46           C  
ATOM   3037  O   PHE A 406      37.684 -17.962  -7.920  1.00 20.44           O  
ATOM   3038  CB  PHE A 406      39.706 -16.958 -10.281  1.00 16.12           C  
ATOM   3039  CG  PHE A 406      38.459 -17.288 -11.140  1.00 17.90           C  
ATOM   3040  CD1 PHE A 406      37.178 -16.960 -10.693  1.00 13.72           C  
ATOM   3041  CD2 PHE A 406      38.586 -17.968 -12.370  1.00 15.47           C  
ATOM   3042  CE1 PHE A 406      36.059 -17.255 -11.467  1.00 17.21           C  
ATOM   3043  CE2 PHE A 406      37.426 -18.271 -13.169  1.00 13.73           C  
ATOM   3044  CZ  PHE A 406      36.174 -17.915 -12.706  1.00  9.81           C  
ATOM   3045  N   ALA A 407      39.160 -16.494  -7.041  1.00 18.99           N  
ATOM   3046  CA  ALA A 407      38.210 -15.782  -6.206  1.00 18.44           C  
ATOM   3047  C   ALA A 407      37.274 -14.922  -7.049  1.00 18.01           C  
ATOM   3048  O   ALA A 407      37.709 -14.067  -7.804  1.00 19.06           O  
ATOM   3049  CB  ALA A 407      38.980 -14.872  -5.236  1.00 18.43           C  
ATOM   3050  N   VAL A 408      35.974 -15.083  -6.834  1.00 19.01           N  
ATOM   3051  CA  VAL A 408      34.979 -14.230  -7.427  1.00 18.91           C  
ATOM   3052  C   VAL A 408      34.796 -13.045  -6.465  1.00 21.28           C  
ATOM   3053  O   VAL A 408      33.940 -13.052  -5.573  1.00 20.58           O  
ATOM   3054  CB  VAL A 408      33.647 -15.000  -7.660  1.00 18.65           C  
ATOM   3055  CG1 VAL A 408      32.572 -14.053  -8.290  1.00 13.35           C  
ATOM   3056  CG2 VAL A 408      33.925 -16.161  -8.527  1.00 15.75           C  
ATOM   3057  N   SER A 409      35.595 -12.012  -6.675  1.00 22.91           N  
ATOM   3058  CA  SER A 409      35.577 -10.880  -5.786  1.00 23.42           C  
ATOM   3059  C   SER A 409      34.290 -10.094  -5.959  1.00 23.28           C  
ATOM   3060  O   SER A 409      33.712  -9.677  -4.967  1.00 26.35           O  
ATOM   3061  CB  SER A 409      36.817 -10.019  -6.014  1.00 24.09           C  
ATOM   3062  OG  SER A 409      37.874 -10.720  -5.352  1.00 27.78           O  
ATOM   3063  N   GLU A 410      33.805  -9.912  -7.183  1.00 22.36           N  
ATOM   3064  CA  GLU A 410      32.482  -9.272  -7.388  1.00 21.38           C  
ATOM   3065  C   GLU A 410      31.628 -10.202  -8.248  1.00 20.96           C  
ATOM   3066  O   GLU A 410      32.142 -10.651  -9.255  1.00 21.00           O  
ATOM   3067  CB  GLU A 410      32.664  -7.933  -8.124  1.00 21.24           C  
ATOM   3068  CG  GLU A 410      31.404  -7.170  -8.277  1.00 24.47           C  
ATOM   3069  CD  GLU A 410      31.608  -5.664  -8.383  1.00 27.34           C  
ATOM   3070  OE1 GLU A 410      30.781  -5.007  -8.992  1.00 25.66           O  
ATOM   3071  OE2 GLU A 410      32.554  -5.123  -7.802  1.00 29.21           O1-
ATOM   3072  N   SER A 411      30.382 -10.514  -7.838  1.00 21.80           N  
ATOM   3073  CA  SER A 411      29.411 -11.325  -8.641  1.00 21.37           C  
ATOM   3074  C   SER A 411      28.403 -10.507  -9.465  1.00 22.79           C  
ATOM   3075  O   SER A 411      28.308  -9.249  -9.364  1.00 22.68           O  
ATOM   3076  CB  SER A 411      28.606 -12.316  -7.780  1.00 21.14           C  
ATOM   3077  OG  SER A 411      29.402 -13.184  -6.992  1.00 23.41           O  
ATOM   3078  N   ALA A 412      27.622 -11.233 -10.257  1.00 22.84           N  
ATOM   3079  CA  ALA A 412      26.552 -10.666 -11.051  1.00 24.24           C  
ATOM   3080  C   ALA A 412      25.494  -9.968 -10.158  1.00 25.17           C  
ATOM   3081  O   ALA A 412      25.230 -10.420  -9.036  1.00 24.79           O  
ATOM   3082  CB  ALA A 412      25.901 -11.759 -11.846  1.00 24.24           C  
ATOM   3083  N   SER A 413      24.900  -8.886 -10.676  1.00 27.94           N  
ATOM   3084  CA  SER A 413      23.737  -8.159 -10.044  1.00 29.67           C  
ATOM   3085  C   SER A 413      24.005  -7.668  -8.642  1.00 31.45           C  
ATOM   3086  O   SER A 413      23.060  -7.438  -7.854  1.00 33.04           O  
ATOM   3087  CB  SER A 413      22.417  -8.985 -10.068  1.00 30.30           C  
ATOM   3088  OG  SER A 413      21.253  -8.113 -10.176  1.00 33.13           O  
ATOM   3089  N   ASN A 414      25.283  -7.454  -8.329  1.00 32.39           N  
ATOM   3090  CA  ASN A 414      25.683  -6.987  -7.010  1.00 32.76           C  
ATOM   3091  C   ASN A 414      27.005  -6.206  -7.073  1.00 33.97           C  
ATOM   3092  O   ASN A 414      28.075  -6.797  -7.121  1.00 33.54           O  
ATOM   3093  CB  ASN A 414      25.773  -8.139  -6.043  1.00 31.82           C  
ATOM   3094  CG  ASN A 414      26.063  -7.688  -4.616  1.00 32.45           C  
ATOM   3095  ND2 ASN A 414      25.752  -8.550  -3.706  1.00 30.05           N  
ATOM   3096  OD1 ASN A 414      26.602  -6.613  -4.338  1.00 31.47           O  
ATOM   3097  N   SER A 415      26.900  -4.873  -7.040  1.00 35.14           N  
ATOM   3098  CA  SER A 415      28.047  -3.998  -7.196  1.00 36.39           C  
ATOM   3099  C   SER A 415      29.028  -3.962  -6.014  1.00 35.37           C  
ATOM   3100  O   SER A 415      30.051  -3.271  -6.089  1.00 35.64           O  
ATOM   3101  CB  SER A 415      27.594  -2.575  -7.538  1.00 37.56           C  
ATOM   3102  OG  SER A 415      27.540  -1.767  -6.373  1.00 42.98           O  
ATOM   3103  N   THR A 416      28.734  -4.689  -4.950  1.00 33.85           N  
ATOM   3104  CA  THR A 416      29.615  -4.737  -3.792  1.00 33.03           C  
ATOM   3105  C   THR A 416      30.643  -5.820  -3.980  1.00 32.82           C  
ATOM   3106  O   THR A 416      30.264  -6.954  -4.190  1.00 33.64           O  
ATOM   3107  CB  THR A 416      28.823  -5.099  -2.545  1.00 32.58           C  
ATOM   3108  CG2 THR A 416      29.671  -4.897  -1.182  1.00 32.17           C  
ATOM   3109  OG1 THR A 416      27.647  -4.298  -2.533  1.00 32.71           O  
ATOM   3110  N   SER A 417      31.922  -5.493  -3.810  1.00 31.02           N  
ATOM   3111  CA  SER A 417      32.964  -6.491  -3.892  1.00 31.17           C  
ATOM   3112  C   SER A 417      33.144  -7.265  -2.577  1.00 29.82           C  
ATOM   3113  O   SER A 417      32.657  -6.845  -1.538  1.00 30.41           O  
ATOM   3114  CB  SER A 417      34.237  -5.761  -4.324  1.00 32.29           C  
ATOM   3115  OG  SER A 417      34.038  -4.342  -4.106  1.00 35.65           O  
ATOM   3116  N   ASN A 418      33.808  -8.412  -2.600  1.00 28.00           N  
ATOM   3117  CA  ASN A 418      34.026  -9.171  -1.366  1.00 27.04           C  
ATOM   3118  C   ASN A 418      35.476  -9.590  -1.287  1.00 26.49           C  
ATOM   3119  O   ASN A 418      35.881 -10.454  -2.040  1.00 24.09           O  
ATOM   3120  CB  ASN A 418      33.125 -10.420  -1.317  1.00 26.81           C  
ATOM   3121  CG  ASN A 418      33.357 -11.307  -0.053  1.00 27.50           C  
ATOM   3122  ND2 ASN A 418      32.490 -12.323   0.108  1.00 21.09           N  
ATOM   3123  OD1 ASN A 418      34.314 -11.122   0.734  1.00 26.68           O  
ATOM   3124  N   TYR A 419      36.258  -9.010  -0.368  1.00 25.23           N  
ATOM   3125  CA  TYR A 419      37.718  -9.326  -0.313  1.00 25.45           C  
ATOM   3126  C   TYR A 419      38.055 -10.170   0.914  1.00 25.75           C  
ATOM   3127  O   TYR A 419      39.229 -10.328   1.225  1.00 25.54           O  
ATOM   3128  CB  TYR A 419      38.615  -8.060  -0.359  1.00 24.90           C  
ATOM   3129  CG  TYR A 419      38.332  -7.104  -1.507  1.00 25.82           C  
ATOM   3130  CD1 TYR A 419      37.633  -5.915  -1.297  1.00 26.26           C  
ATOM   3131  CD2 TYR A 419      38.760  -7.397  -2.804  1.00 23.46           C  
ATOM   3132  CE1 TYR A 419      37.366  -5.026  -2.358  1.00 28.95           C  
ATOM   3133  CE2 TYR A 419      38.470  -6.533  -3.886  1.00 28.08           C  
ATOM   3134  CZ  TYR A 419      37.777  -5.354  -3.652  1.00 29.19           C  
ATOM   3135  OH  TYR A 419      37.480  -4.520  -4.704  1.00 29.81           O  
ATOM   3136  N   ASP A 420      37.039 -10.705   1.603  1.00 25.18           N  
ATOM   3137  CA  ASP A 420      37.270 -11.519   2.782  1.00 27.89           C  
ATOM   3138  C   ASP A 420      37.114 -12.962   2.440  1.00 26.79           C  
ATOM   3139  O   ASP A 420      38.071 -13.702   2.583  1.00 28.12           O  
ATOM   3140  CB  ASP A 420      36.282 -11.204   3.938  1.00 28.05           C  
ATOM   3141  CG  ASP A 420      36.050  -9.718   4.089  1.00 36.70           C  
ATOM   3142  OD1 ASP A 420      37.058  -8.987   4.001  1.00 42.51           O  
ATOM   3143  OD2 ASP A 420      34.882  -9.254   4.255  1.00 47.08           O1-
ATOM   3144  N   ASP A 421      35.924 -13.324   1.937  1.00 25.34           N  
ATOM   3145  CA  ASP A 421      35.525 -14.720   1.817  1.00 22.99           C  
ATOM   3146  C   ASP A 421      34.619 -15.088   0.596  1.00 20.43           C  
ATOM   3147  O   ASP A 421      33.775 -15.956   0.725  1.00 21.50           O  
ATOM   3148  CB  ASP A 421      34.856 -15.176   3.146  1.00 21.33           C  
ATOM   3149  CG  ASP A 421      33.536 -14.523   3.351  1.00 18.34           C  
ATOM   3150  OD1 ASP A 421      33.212 -13.650   2.557  1.00 21.77           O  
ATOM   3151  OD2 ASP A 421      32.789 -14.851   4.295  1.00 26.76           O1-
ATOM   3152  N   PRO A 422      34.850 -14.512  -0.607  1.00 21.47           N  
ATOM   3153  CA  PRO A 422      34.082 -14.987  -1.750  1.00 19.27           C  
ATOM   3154  C   PRO A 422      34.425 -16.447  -2.112  1.00 19.77           C  
ATOM   3155  O   PRO A 422      35.532 -16.958  -1.823  1.00 21.04           O  
ATOM   3156  CB  PRO A 422      34.558 -14.099  -2.876  1.00 20.77           C  
ATOM   3157  CG  PRO A 422      35.979 -13.874  -2.588  1.00 22.23           C  
ATOM   3158  CD  PRO A 422      36.080 -13.843  -1.045  1.00 20.76           C  
ATOM   3159  N   ILE A 423      33.482 -17.110  -2.750  1.00 19.00           N  
ATOM   3160  CA  ILE A 423      33.695 -18.469  -3.299  1.00 16.23           C  
ATOM   3161  C   ILE A 423      34.758 -18.378  -4.374  1.00 15.92           C  
ATOM   3162  O   ILE A 423      34.875 -17.378  -5.063  1.00 14.27           O  
ATOM   3163  CB  ILE A 423      32.332 -19.010  -3.902  1.00 16.91           C  
ATOM   3164  CG1 ILE A 423      32.354 -20.550  -4.161  1.00 15.88           C  
ATOM   3165  CG2 ILE A 423      31.916 -18.183  -5.144  1.00 13.96           C  
ATOM   3166  CD1 ILE A 423      32.800 -21.350  -2.920  1.00 11.02           C  
ATOM   3167  N   TRP A 424      35.532 -19.436  -4.513  1.00 15.04           N  
ATOM   3168  CA  TRP A 424      36.425 -19.573  -5.632  1.00 15.91           C  
ATOM   3169  C   TRP A 424      35.742 -20.556  -6.607  1.00 16.54           C  
ATOM   3170  O   TRP A 424      35.083 -21.490  -6.144  1.00 15.46           O  
ATOM   3171  CB  TRP A 424      37.716 -20.239  -5.159  1.00 15.25           C  
ATOM   3172  CG  TRP A 424      38.638 -19.302  -4.418  1.00 18.68           C  
ATOM   3173  CD1 TRP A 424      38.370 -18.598  -3.251  1.00 21.14           C  
ATOM   3174  CD2 TRP A 424      39.971 -18.957  -4.795  1.00 18.52           C  
ATOM   3175  CE2 TRP A 424      40.458 -18.028  -3.816  1.00 21.73           C  
ATOM   3176  CE3 TRP A 424      40.812 -19.341  -5.850  1.00 19.59           C  
ATOM   3177  NE1 TRP A 424      39.462 -17.832  -2.898  1.00 21.28           N  
ATOM   3178  CZ2 TRP A 424      41.730 -17.491  -3.869  1.00 20.06           C  
ATOM   3179  CZ3 TRP A 424      42.102 -18.778  -5.924  1.00 19.48           C  
ATOM   3180  CH2 TRP A 424      42.554 -17.881  -4.919  1.00 23.03           C  
ATOM   3181  N   ARG A 425      35.893 -20.344  -7.918  1.00 14.91           N  
ATOM   3182  CA  ARG A 425      35.279 -21.257  -8.905  1.00 15.15           C  
ATOM   3183  C   ARG A 425      36.028 -21.159 -10.223  1.00 14.22           C  
ATOM   3184  O   ARG A 425      37.065 -20.483 -10.320  1.00 12.34           O  
ATOM   3185  CB  ARG A 425      33.783 -20.976  -9.052  1.00 15.04           C  
ATOM   3186  CG  ARG A 425      33.401 -19.703  -9.767  1.00 15.99           C  
ATOM   3187  CD  ARG A 425      31.853 -19.540  -9.775  1.00 13.59           C  
ATOM   3188  NE  ARG A 425      31.252 -20.814 -10.177  1.00 11.91           N  
ATOM   3189  CZ  ARG A 425      30.054 -21.240  -9.793  1.00 15.42           C  
ATOM   3190  NH1 ARG A 425      29.235 -20.403  -9.068  1.00 14.97           N1+
ATOM   3191  NH2 ARG A 425      29.626 -22.447 -10.231  1.00 10.92           N  
ATOM   3192  N   ASP A 426      35.590 -21.836 -11.260  1.00 13.47           N  
ATOM   3193  CA  ASP A 426      36.354 -21.605 -12.529  1.00 14.01           C  
ATOM   3194  C   ASP A 426      35.566 -21.073 -13.639  1.00 13.21           C  
ATOM   3195  O   ASP A 426      36.120 -20.858 -14.727  1.00 15.21           O  
ATOM   3196  CB  ASP A 426      37.104 -22.872 -13.007  1.00 14.15           C  
ATOM   3197  CG  ASP A 426      36.170 -24.098 -13.160  1.00 15.17           C  
ATOM   3198  OD1 ASP A 426      35.151 -23.944 -13.837  1.00 15.63           O  
ATOM   3199  OD2 ASP A 426      36.473 -25.219 -12.622  1.00 14.51           O1-
ATOM   3200  N   VAL A 427      34.244 -21.038 -13.476  1.00 12.67           N  
ATOM   3201  CA  VAL A 427      33.386 -20.456 -14.532  1.00 10.46           C  
ATOM   3202  C   VAL A 427      32.358 -19.564 -13.851  1.00  9.87           C  
ATOM   3203  O   VAL A 427      31.680 -20.009 -12.909  1.00 11.49           O  
ATOM   3204  CB  VAL A 427      32.656 -21.602 -15.329  1.00 11.57           C  
ATOM   3205  CG1 VAL A 427      31.779 -21.032 -16.424  1.00 10.81           C  
ATOM   3206  CG2 VAL A 427      33.651 -22.512 -15.874  1.00  2.00           C  
ATOM   3207  N   VAL A 428      32.234 -18.332 -14.308  1.00 11.26           N  
ATOM   3208  CA  VAL A 428      31.423 -17.368 -13.591  1.00 12.38           C  
ATOM   3209  C   VAL A 428      30.601 -16.518 -14.501  1.00 13.64           C  
ATOM   3210  O   VAL A 428      31.111 -16.075 -15.536  1.00 15.14           O  
ATOM   3211  CB  VAL A 428      32.298 -16.471 -12.634  1.00 13.07           C  
ATOM   3212  CG1 VAL A 428      33.315 -15.610 -13.453  1.00 16.06           C  
ATOM   3213  CG2 VAL A 428      31.410 -15.571 -11.789  1.00 13.78           C  
ATOM   3214  N   SER A 429      29.311 -16.282 -14.157  1.00 13.39           N  
ATOM   3215  CA  SER A 429      28.493 -15.397 -14.980  1.00 14.31           C  
ATOM   3216  C   SER A 429      28.987 -13.998 -14.730  1.00 16.19           C  
ATOM   3217  O   SER A 429      29.144 -13.625 -13.550  1.00 16.96           O  
ATOM   3218  CB  SER A 429      26.995 -15.394 -14.593  1.00 13.41           C  
ATOM   3219  OG  SER A 429      26.320 -14.409 -15.392  1.00 14.23           O  
ATOM   3220  N   ILE A 430      29.165 -13.243 -15.813  1.00 14.96           N  
ATOM   3221  CA  ILE A 430      29.553 -11.849 -15.729  1.00 17.53           C  
ATOM   3222  C   ILE A 430      28.345 -10.902 -15.648  1.00 19.58           C  
ATOM   3223  O   ILE A 430      28.542  -9.686 -15.503  1.00 20.84           O  
ATOM   3224  CB  ILE A 430      30.501 -11.432 -16.832  1.00 15.95           C  
ATOM   3225  CG1 ILE A 430      29.817 -11.461 -18.179  1.00 17.61           C  
ATOM   3226  CG2 ILE A 430      31.684 -12.391 -16.807  1.00 19.27           C  
ATOM   3227  CD1 ILE A 430      30.651 -10.736 -19.334  1.00 19.52           C  
ATOM   3228  N   GLY A 431      27.133 -11.471 -15.710  1.00 19.73           N  
ATOM   3229  CA  GLY A 431      25.902 -10.779 -15.336  1.00 21.33           C  
ATOM   3230  C   GLY A 431      25.378  -9.920 -16.456  1.00 21.84           C  
ATOM   3231  O   GLY A 431      25.340 -10.367 -17.587  1.00 20.68           O  
ATOM   3232  N   GLY A 432      24.975  -8.683 -16.139  1.00 23.10           N  
ATOM   3233  CA  GLY A 432      24.256  -7.837 -17.137  1.00 25.86           C  
ATOM   3234  C   GLY A 432      24.854  -6.433 -17.198  1.00 27.46           C  
ATOM   3235  O   GLY A 432      25.706  -6.104 -16.376  1.00 26.39           O  
ATOM   3236  N   VAL A 433      24.366  -5.592 -18.126  1.00 29.37           N  
ATOM   3237  CA  VAL A 433      24.930  -4.235 -18.354  1.00 30.10           C  
ATOM   3238  C   VAL A 433      25.073  -3.498 -16.981  1.00 30.22           C  
ATOM   3239  O   VAL A 433      24.193  -3.590 -16.135  1.00 29.43           O  
ATOM   3240  CB  VAL A 433      24.093  -3.446 -19.443  1.00 31.09           C  
ATOM   3241  CG1 VAL A 433      24.765  -2.070 -19.836  1.00 31.67           C  
ATOM   3242  CG2 VAL A 433      23.836  -4.304 -20.717  1.00 30.32           C  
ATOM   3243  N   GLY A 434      26.211  -2.836 -16.736  1.00 29.30           N  
ATOM   3244  CA  GLY A 434      26.470  -2.240 -15.423  1.00 29.31           C  
ATOM   3245  C   GLY A 434      27.147  -3.131 -14.409  1.00 29.51           C  
ATOM   3246  O   GLY A 434      27.707  -2.651 -13.386  1.00 30.22           O  
ATOM   3247  N   ASP A 435      27.148  -4.437 -14.651  1.00 28.13           N  
ATOM   3248  CA  ASP A 435      27.860  -5.284 -13.706  1.00 27.81           C  
ATOM   3249  C   ASP A 435      29.369  -5.172 -13.919  1.00 26.14           C  
ATOM   3250  O   ASP A 435      29.815  -4.769 -14.983  1.00 25.57           O  
ATOM   3251  CB  ASP A 435      27.399  -6.719 -13.818  1.00 26.63           C  
ATOM   3252  CG  ASP A 435      26.042  -6.939 -13.191  1.00 30.31           C  
ATOM   3253  OD1 ASP A 435      25.636  -6.146 -12.288  1.00 27.76           O  
ATOM   3254  OD2 ASP A 435      25.397  -7.945 -13.579  1.00 30.20           O1-
ATOM   3255  N   ASN A 436      30.130  -5.530 -12.895  1.00 25.11           N  
ATOM   3256  CA  ASN A 436      31.558  -5.524 -12.979  1.00 25.24           C  
ATOM   3257  C   ASN A 436      32.199  -6.727 -12.288  1.00 23.64           C  
ATOM   3258  O   ASN A 436      32.928  -6.587 -11.302  1.00 24.33           O  
ATOM   3259  CB  ASN A 436      32.110  -4.250 -12.397  1.00 25.69           C  
ATOM   3260  CG  ASN A 436      33.506  -3.986 -12.878  1.00 27.49           C  
ATOM   3261  ND2 ASN A 436      34.190  -3.053 -12.215  1.00 33.54           N  
ATOM   3262  OD1 ASN A 436      33.980  -4.614 -13.830  1.00 31.19           O  
ATOM   3263  N   VAL A 437      31.896  -7.905 -12.812  1.00 22.43           N  
ATOM   3264  CA  VAL A 437      32.251  -9.179 -12.183  1.00 20.50           C  
ATOM   3265  C   VAL A 437      33.750  -9.255 -12.198  1.00 19.16           C  
ATOM   3266  O   VAL A 437      34.359  -8.948 -13.183  1.00 15.95           O  
ATOM   3267  CB  VAL A 437      31.598 -10.370 -12.921  1.00 20.62           C  
ATOM   3268  CG1 VAL A 437      32.258 -11.729 -12.472  1.00 14.68           C  
ATOM   3269  CG2 VAL A 437      30.081 -10.372 -12.575  1.00 21.54           C  
ATOM   3270  N   THR A 438      34.355  -9.544 -11.072  1.00 19.10           N  
ATOM   3271  CA  THR A 438      35.788  -9.427 -11.035  1.00 20.14           C  
ATOM   3272  C   THR A 438      36.360 -10.654 -10.379  1.00 20.47           C  
ATOM   3273  O   THR A 438      35.781 -11.170  -9.431  1.00 21.70           O  
ATOM   3274  CB  THR A 438      36.212  -8.156 -10.254  1.00 23.14           C  
ATOM   3275  CG2 THR A 438      37.795  -8.011 -10.219  1.00 19.96           C  
ATOM   3276  OG1 THR A 438      35.661  -7.014 -10.932  1.00 23.86           O  
ATOM   3277  N   ILE A 439      37.470 -11.139 -10.929  1.00 19.64           N  
ATOM   3278  CA  ILE A 439      38.157 -12.295 -10.417  1.00 17.66           C  
ATOM   3279  C   ILE A 439      39.603 -12.002 -10.094  1.00 18.96           C  
ATOM   3280  O   ILE A 439      40.199 -11.129 -10.707  1.00 20.21           O  
ATOM   3281  CB  ILE A 439      38.085 -13.445 -11.412  1.00 17.04           C  
ATOM   3282  CG1 ILE A 439      38.919 -13.179 -12.688  1.00 16.71           C  
ATOM   3283  CG2 ILE A 439      36.631 -13.713 -11.767  1.00 15.40           C  
ATOM   3284  CD1 ILE A 439      39.104 -14.462 -13.579  1.00 17.50           C  
ATOM   3285  N   ARG A 440      40.155 -12.769  -9.152  1.00 20.75           N  
ATOM   3286  CA  ARG A 440      41.564 -12.715  -8.760  1.00 21.47           C  
ATOM   3287  C   ARG A 440      42.075 -14.104  -8.619  1.00 22.69           C  
ATOM   3288  O   ARG A 440      41.389 -15.035  -8.116  1.00 18.99           O  
ATOM   3289  CB  ARG A 440      41.775 -12.077  -7.395  1.00 20.74           C  
ATOM   3290  CG  ARG A 440      41.438 -10.577  -7.336  1.00 23.52           C  
ATOM   3291  CD  ARG A 440      42.006  -9.962  -6.025  1.00 20.94           C  
ATOM   3292  NE  ARG A 440      41.792  -8.526  -6.076  1.00 25.44           N  
ATOM   3293  CZ  ARG A 440      42.064  -7.700  -5.074  1.00 26.19           C  
ATOM   3294  NH1 ARG A 440      42.618  -8.168  -3.948  1.00 24.41           N1+
ATOM   3295  NH2 ARG A 440      41.826  -6.407  -5.235  1.00 22.37           N  
ATOM   3296  N   PHE A 441      43.313 -14.248  -9.081  1.00 23.36           N  
ATOM   3297  CA  PHE A 441      44.080 -15.448  -8.802  1.00 23.90           C  
ATOM   3298  C   PHE A 441      45.607 -15.123  -8.724  1.00 24.14           C  
ATOM   3299  O   PHE A 441      46.015 -14.018  -9.067  1.00 24.45           O  
ATOM   3300  CB  PHE A 441      43.793 -16.458  -9.914  1.00 21.59           C  
ATOM   3301  CG  PHE A 441      44.051 -15.920 -11.331  1.00 19.25           C  
ATOM   3302  CD1 PHE A 441      43.150 -15.130 -11.982  1.00 19.64           C  
ATOM   3303  CD2 PHE A 441      45.221 -16.239 -11.991  1.00 21.83           C  
ATOM   3304  CE1 PHE A 441      43.416 -14.676 -13.275  1.00 20.88           C  
ATOM   3305  CE2 PHE A 441      45.500 -15.772 -13.271  1.00 17.56           C  
ATOM   3306  CZ  PHE A 441      44.589 -14.989 -13.901  1.00 18.78           C  
ATOM   3307  N   CYS A 442      46.407 -16.105  -8.302  1.00 25.67           N  
ATOM   3308  CA  CYS A 442      47.889 -16.028  -8.328  1.00 27.85           C  
ATOM   3309  C   CYS A 442      48.526 -16.841  -9.460  1.00 27.74           C  
ATOM   3310  O   CYS A 442      48.160 -17.990  -9.671  1.00 25.18           O  
ATOM   3311  CB ACYS A 442      48.450 -16.526  -7.013  0.65 26.67           C  
ATOM   3312  CB BCYS A 442      48.432 -16.511  -6.985  0.35 27.24           C  
ATOM   3313  SG ACYS A 442      47.797 -15.540  -5.754  0.65 31.48           S  
ATOM   3314  SG BCYS A 442      50.203 -16.454  -6.880  0.35 32.29           S  
ATOM   3315  N   THR A 443      49.512 -16.266 -10.170  1.00 28.79           N  
ATOM   3316  CA  THR A 443      50.173 -17.000 -11.241  1.00 27.94           C  
ATOM   3317  C   THR A 443      51.210 -18.040 -10.755  1.00 28.49           C  
ATOM   3318  O   THR A 443      52.396 -17.798 -10.805  1.00 30.54           O  
ATOM   3319  CB  THR A 443      50.813 -16.055 -12.258  1.00 28.79           C  
ATOM   3320  CG2 THR A 443      49.740 -15.483 -13.210  1.00 26.88           C  
ATOM   3321  OG1 THR A 443      51.509 -14.993 -11.575  1.00 28.52           O  
ATOM   3322  N   ASP A 444      50.754 -19.214 -10.355  1.00 27.72           N  
ATOM   3323  CA AASP A 444      51.725 -20.244  -9.914  0.50 27.85           C  
ATOM   3324  CA BASP A 444      51.508 -20.338  -9.829  0.50 27.06           C  
ATOM   3325  C   ASP A 444      51.721 -21.476 -10.871  1.00 27.08           C  
ATOM   3326  O   ASP A 444      51.957 -22.609 -10.483  1.00 27.25           O  
ATOM   3327  CB AASP A 444      51.522 -20.625  -8.432  0.50 28.15           C  
ATOM   3328  CB BASP A 444      50.666 -20.928  -8.676  0.50 26.39           C  
ATOM   3329  CG AASP A 444      51.680 -19.425  -7.484  0.50 28.68           C  
ATOM   3330  CG BASP A 444      49.171 -21.149  -9.065  0.50 24.17           C  
ATOM   3331  OD1AASP A 444      52.832 -18.969  -7.254  0.50 25.53           O  
ATOM   3332  OD1BASP A 444      48.812 -21.229 -10.279  0.50  9.41           O  
ATOM   3333  OD2AASP A 444      50.643 -18.941  -6.987  0.50 27.91           O1-
ATOM   3334  OD2BASP A 444      48.345 -21.205  -8.134  0.50 24.00           O1-
ATOM   3335  N   ASN A 445      51.509 -21.205 -12.162  1.00 26.41           N  
ATOM   3336  CA  ASN A 445      51.287 -22.282 -13.174  1.00 24.54           C  
ATOM   3337  C   ASN A 445      51.677 -21.852 -14.593  1.00 23.32           C  
ATOM   3338  O   ASN A 445      50.815 -21.370 -15.316  1.00 23.74           O  
ATOM   3339  CB  ASN A 445      49.769 -22.660 -13.175  1.00 24.34           C  
ATOM   3340  CG  ASN A 445      49.493 -23.941 -13.917  1.00 21.95           C  
ATOM   3341  ND2 ASN A 445      48.205 -24.261 -14.140  1.00 20.24           N  
ATOM   3342  OD1 ASN A 445      50.424 -24.632 -14.308  1.00 17.71           O  
ATOM   3343  N   PRO A 446      52.982 -21.999 -14.998  1.00 22.49           N  
ATOM   3344  CA  PRO A 446      53.474 -21.521 -16.294  1.00 20.99           C  
ATOM   3345  C   PRO A 446      52.837 -22.253 -17.477  1.00 20.48           C  
ATOM   3346  O   PRO A 446      52.722 -23.492 -17.443  1.00 20.09           O  
ATOM   3347  CB  PRO A 446      54.985 -21.847 -16.263  1.00 21.86           C  
ATOM   3348  CG  PRO A 446      55.330 -21.982 -14.846  1.00 21.16           C  
ATOM   3349  CD  PRO A 446      54.091 -22.503 -14.146  1.00 23.61           C  
ATOM   3350  N   GLY A 447      52.433 -21.479 -18.486  1.00 18.84           N  
ATOM   3351  CA  GLY A 447      51.766 -21.994 -19.683  1.00 19.54           C  
ATOM   3352  C   GLY A 447      50.759 -21.013 -20.263  1.00 19.00           C  
ATOM   3353  O   GLY A 447      50.375 -20.005 -19.599  1.00 18.63           O  
ATOM   3354  N   PRO A 448      50.323 -21.264 -21.516  1.00 17.74           N  
ATOM   3355  CA  PRO A 448      49.258 -20.488 -22.143  1.00 17.75           C  
ATOM   3356  C   PRO A 448      47.867 -20.991 -21.723  1.00 18.42           C  
ATOM   3357  O   PRO A 448      47.498 -22.160 -21.984  1.00 18.23           O  
ATOM   3358  CB  PRO A 448      49.487 -20.689 -23.634  1.00 16.61           C  
ATOM   3359  CG  PRO A 448      50.245 -21.945 -23.738  1.00 18.01           C  
ATOM   3360  CD  PRO A 448      50.910 -22.252 -22.423  1.00 18.53           C  
ATOM   3361  N   TRP A 449      47.101 -20.114 -21.078  1.00 19.45           N  
ATOM   3362  CA  TRP A 449      45.819 -20.500 -20.497  1.00 17.65           C  
ATOM   3363  C   TRP A 449      44.741 -19.702 -21.158  1.00 17.68           C  
ATOM   3364  O   TRP A 449      44.812 -18.477 -21.221  1.00 18.61           O  
ATOM   3365  CB  TRP A 449      45.831 -20.333 -19.006  1.00 16.93           C  
ATOM   3366  CG  TRP A 449      46.896 -21.144 -18.368  1.00 18.16           C  
ATOM   3367  CD1 TRP A 449      47.955 -20.648 -17.688  1.00 19.34           C  
ATOM   3368  CD2 TRP A 449      47.053 -22.614 -18.345  1.00 16.73           C  
ATOM   3369  CE2 TRP A 449      48.229 -22.893 -17.605  1.00 16.89           C  
ATOM   3370  CE3 TRP A 449      46.297 -23.688 -18.840  1.00 12.62           C  
ATOM   3371  NE1 TRP A 449      48.748 -21.682 -17.210  1.00 20.25           N  
ATOM   3372  CZ2 TRP A 449      48.683 -24.202 -17.341  1.00 16.07           C  
ATOM   3373  CZ3 TRP A 449      46.721 -25.002 -18.591  1.00 10.67           C  
ATOM   3374  CH2 TRP A 449      47.938 -25.256 -17.835  1.00 16.39           C  
ATOM   3375  N   PHE A 450      43.775 -20.411 -21.724  1.00 16.76           N  
ATOM   3376  CA  PHE A 450      42.636 -19.805 -22.431  1.00 17.60           C  
ATOM   3377  C   PHE A 450      41.661 -19.128 -21.412  1.00 16.75           C  
ATOM   3378  O   PHE A 450      41.391 -19.665 -20.341  1.00 17.87           O  
ATOM   3379  CB  PHE A 450      41.872 -20.946 -23.158  1.00 15.31           C  
ATOM   3380  CG  PHE A 450      41.406 -20.637 -24.530  1.00 18.86           C  
ATOM   3381  CD1 PHE A 450      41.747 -19.423 -25.195  1.00 16.36           C  
ATOM   3382  CD2 PHE A 450      40.676 -21.629 -25.223  1.00 14.98           C  
ATOM   3383  CE1 PHE A 450      41.304 -19.192 -26.467  1.00 15.24           C  
ATOM   3384  CE2 PHE A 450      40.177 -21.378 -26.558  1.00 16.13           C  
ATOM   3385  CZ  PHE A 450      40.518 -20.188 -27.172  1.00 16.44           C  
ATOM   3386  N   LEU A 451      41.152 -17.959 -21.781  1.00 18.12           N  
ATOM   3387  CA  LEU A 451      40.089 -17.283 -21.045  1.00 19.27           C  
ATOM   3388  C   LEU A 451      39.002 -16.974 -22.062  1.00 18.31           C  
ATOM   3389  O   LEU A 451      39.246 -16.320 -23.105  1.00 20.90           O  
ATOM   3390  CB  LEU A 451      40.611 -16.001 -20.317  1.00 19.17           C  
ATOM   3391  CG  LEU A 451      39.472 -15.123 -19.815  1.00 18.37           C  
ATOM   3392  CD1 LEU A 451      39.022 -15.745 -18.581  1.00 15.19           C  
ATOM   3393  CD2 LEU A 451      39.970 -13.710 -19.602  1.00 18.41           C  
ATOM   3394  N   HIS A 452      37.793 -17.509 -21.828  1.00 16.44           N  
ATOM   3395  CA  HIS A 452      36.751 -17.276 -22.788  1.00 16.16           C  
ATOM   3396  C   HIS A 452      35.382 -17.503 -22.212  1.00 16.75           C  
ATOM   3397  O   HIS A 452      35.226 -18.137 -21.139  1.00 14.75           O  
ATOM   3398  CB  HIS A 452      36.909 -18.226 -24.002  1.00 14.40           C  
ATOM   3399  CG  HIS A 452      36.843 -19.667 -23.645  1.00 13.25           C  
ATOM   3400  CD2 HIS A 452      37.822 -20.562 -23.328  1.00 14.86           C  
ATOM   3401  ND1 HIS A 452      35.663 -20.367 -23.627  1.00 17.86           N  
ATOM   3402  CE1 HIS A 452      35.910 -21.632 -23.308  1.00 16.99           C  
ATOM   3403  NE2 HIS A 452      37.214 -21.770 -23.107  1.00 15.71           N  
ATOM   3404  N   CYS A 453      34.389 -17.029 -22.968  1.00 16.79           N  
ATOM   3405  CA  CYS A 453      33.015 -17.255 -22.631  1.00 15.78           C  
ATOM   3406  C   CYS A 453      32.767 -18.721 -22.936  1.00 16.49           C  
ATOM   3407  O   CYS A 453      33.184 -19.265 -24.019  1.00 14.72           O  
ATOM   3408  CB  CYS A 453      32.112 -16.404 -23.506  1.00 16.08           C  
ATOM   3409  SG  CYS A 453      30.334 -16.789 -23.184  1.00 19.82           S  
ATOM   3410  N   HIS A 454      32.108 -19.398 -22.002  1.00 14.99           N  
ATOM   3411  CA  HIS A 454      31.886 -20.823 -22.276  1.00 16.37           C  
ATOM   3412  C   HIS A 454      30.561 -21.111 -23.052  1.00 16.25           C  
ATOM   3413  O   HIS A 454      30.227 -22.275 -23.251  1.00 17.91           O  
ATOM   3414  CB  HIS A 454      31.962 -21.655 -20.974  1.00 15.72           C  
ATOM   3415  CG  HIS A 454      32.552 -23.022 -21.160  1.00 14.01           C  
ATOM   3416  CD2 HIS A 454      33.645 -23.604 -20.604  1.00 11.28           C  
ATOM   3417  ND1 HIS A 454      31.948 -23.998 -21.923  1.00  7.84           N  
ATOM   3418  CE1 HIS A 454      32.674 -25.108 -21.885  1.00  6.32           C  
ATOM   3419  NE2 HIS A 454      33.698 -24.902 -21.076  1.00 10.77           N  
ATOM   3420  N   ILE A 455      29.890 -20.078 -23.569  1.00 14.36           N  
ATOM   3421  CA  ILE A 455      28.867 -20.333 -24.582  1.00 13.88           C  
ATOM   3422  C   ILE A 455      29.654 -20.594 -25.856  1.00 14.61           C  
ATOM   3423  O   ILE A 455      30.357 -19.677 -26.433  1.00 14.43           O  
ATOM   3424  CB  ILE A 455      27.821 -19.225 -24.760  1.00 13.09           C  
ATOM   3425  CG1 ILE A 455      26.943 -19.008 -23.471  1.00 13.46           C  
ATOM   3426  CG2 ILE A 455      26.966 -19.548 -26.021  1.00 11.72           C  
ATOM   3427  CD1 ILE A 455      26.170 -17.642 -23.383  1.00 11.18           C  
ATOM   3428  N   ASP A 456      29.559 -21.841 -26.293  1.00 13.01           N  
ATOM   3429  CA  ASP A 456      30.463 -22.357 -27.336  1.00 16.67           C  
ATOM   3430  C   ASP A 456      30.261 -21.592 -28.647  1.00 17.49           C  
ATOM   3431  O   ASP A 456      31.261 -21.315 -29.377  1.00 18.13           O  
ATOM   3432  CB  ASP A 456      30.319 -23.872 -27.506  1.00 15.29           C  
ATOM   3433  CG  ASP A 456      31.651 -24.594 -27.914  1.00 19.81           C  
ATOM   3434  OD1 ASP A 456      32.734 -24.320 -27.333  1.00 21.06           O  
ATOM   3435  OD2 ASP A 456      31.576 -25.527 -28.752  1.00 25.21           O1-
ATOM   3436  N   TRP A 457      29.019 -21.205 -28.939  1.00 17.90           N  
ATOM   3437  CA  TRP A 457      28.799 -20.438 -30.160  1.00 20.21           C  
ATOM   3438  C   TRP A 457      29.522 -19.069 -30.042  1.00 20.74           C  
ATOM   3439  O   TRP A 457      29.868 -18.466 -31.045  1.00 19.38           O  
ATOM   3440  CB  TRP A 457      27.300 -20.206 -30.392  1.00 21.63           C  
ATOM   3441  CG  TRP A 457      26.469 -21.478 -30.086  1.00 22.77           C  
ATOM   3442  CD1 TRP A 457      25.594 -21.694 -29.052  1.00 25.19           C  
ATOM   3443  CD2 TRP A 457      26.514 -22.703 -30.842  1.00 23.57           C  
ATOM   3444  CE2 TRP A 457      25.623 -23.632 -30.211  1.00 24.82           C  
ATOM   3445  CE3 TRP A 457      27.206 -23.099 -32.008  1.00 17.76           C  
ATOM   3446  NE1 TRP A 457      25.072 -23.000 -29.124  1.00 21.95           N  
ATOM   3447  CZ2 TRP A 457      25.398 -24.959 -30.731  1.00 22.46           C  
ATOM   3448  CZ3 TRP A 457      27.001 -24.405 -32.513  1.00 15.38           C  
ATOM   3449  CH2 TRP A 457      26.109 -25.318 -31.869  1.00 20.31           C  
ATOM   3450  N   HIS A 458      29.711 -18.565 -28.823  1.00 18.09           N  
ATOM   3451  CA  HIS A 458      30.388 -17.250 -28.656  1.00 17.91           C  
ATOM   3452  C   HIS A 458      31.878 -17.392 -28.753  1.00 18.56           C  
ATOM   3453  O   HIS A 458      32.579 -16.504 -29.276  1.00 19.26           O  
ATOM   3454  CB  HIS A 458      30.007 -16.593 -27.332  1.00 18.08           C  
ATOM   3455  CG  HIS A 458      28.538 -16.277 -27.220  1.00 16.12           C  
ATOM   3456  CD2 HIS A 458      27.554 -16.312 -28.145  1.00 14.32           C  
ATOM   3457  ND1 HIS A 458      27.944 -15.878 -26.038  1.00 15.38           N  
ATOM   3458  CE1 HIS A 458      26.652 -15.639 -26.256  1.00 15.26           C  
ATOM   3459  NE2 HIS A 458      26.388 -15.906 -27.532  1.00 18.26           N  
ATOM   3460  N   LEU A 459      32.380 -18.506 -28.257  1.00 19.07           N  
ATOM   3461  CA  LEU A 459      33.779 -18.854 -28.467  1.00 19.91           C  
ATOM   3462  C   LEU A 459      34.076 -19.018 -29.958  1.00 21.50           C  
ATOM   3463  O   LEU A 459      35.077 -18.449 -30.418  1.00 22.76           O  
ATOM   3464  CB  LEU A 459      34.164 -20.113 -27.705  1.00 15.91           C  
ATOM   3465  CG  LEU A 459      35.507 -20.722 -28.043  1.00 14.53           C  
ATOM   3466  CD1 LEU A 459      36.672 -19.761 -27.690  1.00 10.49           C  
ATOM   3467  CD2 LEU A 459      35.603 -22.019 -27.287  1.00 10.84           C  
ATOM   3468  N   ASP A 460      33.239 -19.722 -30.706  1.00 22.92           N  
ATOM   3469  CA  ASP A 460      33.488 -19.803 -32.127  1.00 23.12           C  
ATOM   3470  C   ASP A 460      33.356 -18.424 -32.772  1.00 23.13           C  
ATOM   3471  O   ASP A 460      34.009 -18.175 -33.770  1.00 20.70           O  
ATOM   3472  CB  ASP A 460      32.626 -20.849 -32.837  1.00 24.50           C  
ATOM   3473  CG  ASP A 460      33.421 -21.657 -33.861  1.00 28.17           C  
ATOM   3474  OD1 ASP A 460      32.984 -21.781 -35.016  1.00 33.72           O  
ATOM   3475  OD2 ASP A 460      34.494 -22.172 -33.513  1.00 29.29           O1-
ATOM   3476  N   ALA A 461      32.547 -17.521 -32.205  1.00 21.94           N  
ATOM   3477  CA  ALA A 461      32.494 -16.156 -32.807  1.00 20.26           C  
ATOM   3478  C   ALA A 461      33.517 -15.167 -32.207  1.00 20.23           C  
ATOM   3479  O   ALA A 461      33.468 -13.933 -32.420  1.00 20.44           O  
ATOM   3480  CB  ALA A 461      31.066 -15.607 -32.795  1.00 19.25           C  
ATOM   3481  N   GLY A 462      34.470 -15.695 -31.433  1.00 19.45           N  
ATOM   3482  CA  GLY A 462      35.688 -14.929 -31.151  1.00 18.70           C  
ATOM   3483  C   GLY A 462      35.843 -14.448 -29.722  1.00 18.99           C  
ATOM   3484  O   GLY A 462      36.754 -13.673 -29.476  1.00 19.38           O  
ATOM   3485  N   PHE A 463      34.988 -14.883 -28.772  1.00 17.93           N  
ATOM   3486  CA  PHE A 463      34.982 -14.279 -27.400  1.00 18.81           C  
ATOM   3487  C   PHE A 463      36.055 -14.932 -26.477  1.00 19.59           C  
ATOM   3488  O   PHE A 463      35.729 -15.662 -25.506  1.00 18.83           O  
ATOM   3489  CB  PHE A 463      33.576 -14.415 -26.800  1.00 17.67           C  
ATOM   3490  CG  PHE A 463      33.109 -13.225 -25.945  1.00 20.91           C  
ATOM   3491  CD1 PHE A 463      33.848 -12.035 -25.840  1.00 18.35           C  
ATOM   3492  CD2 PHE A 463      31.874 -13.304 -25.261  1.00 20.35           C  
ATOM   3493  CE1 PHE A 463      33.343 -10.959 -25.049  1.00 22.99           C  
ATOM   3494  CE2 PHE A 463      31.391 -12.239 -24.494  1.00 19.93           C  
ATOM   3495  CZ  PHE A 463      32.113 -11.082 -24.386  1.00 20.05           C  
ATOM   3496  N   ALA A 464      37.331 -14.668 -26.776  1.00 17.63           N  
ATOM   3497  CA  ALA A 464      38.413 -15.366 -26.073  1.00 18.31           C  
ATOM   3498  C   ALA A 464      39.742 -14.666 -26.184  1.00 19.25           C  
ATOM   3499  O   ALA A 464      39.920 -13.911 -27.108  1.00 19.18           O  
ATOM   3500  CB  ALA A 464      38.556 -16.774 -26.618  1.00 15.57           C  
ATOM   3501  N   ILE A 465      40.655 -14.945 -25.239  1.00 20.97           N  
ATOM   3502  CA  ILE A 465      42.049 -14.525 -25.282  1.00 21.80           C  
ATOM   3503  C   ILE A 465      42.830 -15.558 -24.510  1.00 20.31           C  
ATOM   3504  O   ILE A 465      42.265 -16.410 -23.806  1.00 20.53           O  
ATOM   3505  CB  ILE A 465      42.410 -13.171 -24.542  1.00 23.36           C  
ATOM   3506  CG1 ILE A 465      41.460 -12.875 -23.420  1.00 23.97           C  
ATOM   3507  CG2 ILE A 465      42.661 -11.980 -25.480  1.00 24.16           C  
ATOM   3508  CD1 ILE A 465      42.079 -13.192 -22.119  1.00 29.77           C  
ATOM   3509  N   VAL A 466      44.148 -15.484 -24.652  1.00 19.84           N  
ATOM   3510  CA  VAL A 466      45.040 -16.444 -24.051  1.00 20.72           C  
ATOM   3511  C   VAL A 466      45.892 -15.652 -23.075  1.00 22.35           C  
ATOM   3512  O   VAL A 466      46.434 -14.597 -23.432  1.00 24.16           O  
ATOM   3513  CB  VAL A 466      45.945 -17.136 -25.170  1.00 21.21           C  
ATOM   3514  CG1 VAL A 466      47.001 -18.052 -24.568  1.00 17.03           C  
ATOM   3515  CG2 VAL A 466      45.062 -17.966 -26.192  1.00 19.38           C  
ATOM   3516  N   PHE A 467      45.992 -16.139 -21.847  1.00 22.50           N  
ATOM   3517  CA  PHE A 467      46.860 -15.556 -20.892  1.00 22.78           C  
ATOM   3518  C   PHE A 467      48.123 -16.407 -20.976  1.00 22.26           C  
ATOM   3519  O   PHE A 467      48.091 -17.587 -20.610  1.00 22.21           O  
ATOM   3520  CB  PHE A 467      46.270 -15.669 -19.489  1.00 24.13           C  
ATOM   3521  CG  PHE A 467      45.333 -14.581 -19.130  1.00 26.63           C  
ATOM   3522  CD1 PHE A 467      44.217 -14.850 -18.361  1.00 31.20           C  
ATOM   3523  CD2 PHE A 467      45.591 -13.265 -19.496  1.00 32.46           C  
ATOM   3524  CE1 PHE A 467      43.354 -13.836 -17.991  1.00 30.91           C  
ATOM   3525  CE2 PHE A 467      44.728 -12.236 -19.147  1.00 31.28           C  
ATOM   3526  CZ  PHE A 467      43.614 -12.510 -18.389  1.00 30.24           C  
ATOM   3527  N   ALA A 468      49.224 -15.823 -21.464  1.00 22.32           N  
ATOM   3528  CA  ALA A 468      50.482 -16.575 -21.571  1.00 22.49           C  
ATOM   3529  C   ALA A 468      51.210 -16.341 -20.258  1.00 22.59           C  
ATOM   3530  O   ALA A 468      51.874 -15.329 -20.073  1.00 23.95           O  
ATOM   3531  CB  ALA A 468      51.291 -16.101 -22.704  1.00 21.79           C  
ATOM   3532  N   GLU A 469      51.020 -17.251 -19.340  1.00 23.34           N  
ATOM   3533  CA  GLU A 469      51.556 -17.137 -17.991  1.00 24.13           C  
ATOM   3534  C   GLU A 469      53.007 -17.577 -17.929  1.00 25.80           C  
ATOM   3535  O   GLU A 469      53.309 -18.763 -18.154  1.00 26.73           O  
ATOM   3536  CB  GLU A 469      50.776 -18.049 -17.102  1.00 23.56           C  
ATOM   3537  CG  GLU A 469      51.245 -18.095 -15.658  1.00 25.90           C  
ATOM   3538  CD  GLU A 469      50.210 -18.721 -14.759  1.00 25.75           C  
ATOM   3539  OE1 GLU A 469      49.071 -18.922 -15.256  1.00 33.55           O  
ATOM   3540  OE2 GLU A 469      50.503 -19.007 -13.582  1.00 24.48           O1-
ATOM   3541  N   ASP A 470      53.916 -16.625 -17.657  1.00 27.28           N  
ATOM   3542  CA  ASP A 470      55.368 -16.914 -17.466  1.00 26.58           C  
ATOM   3543  C   ASP A 470      55.937 -17.602 -18.686  1.00 25.43           C  
ATOM   3544  O   ASP A 470      56.429 -18.692 -18.590  1.00 25.43           O  
ATOM   3545  CB  ASP A 470      55.611 -17.815 -16.290  1.00 24.13           C  
ATOM   3546  CG  ASP A 470      57.100 -17.806 -15.799  1.00 28.80           C  
ATOM   3547  OD1 ASP A 470      57.969 -17.187 -16.454  1.00 29.89           O  
ATOM   3548  OD2 ASP A 470      57.382 -18.454 -14.744  1.00 22.79           O1-
ATOM   3549  N   ILE A 471      55.879 -16.941 -19.799  1.00 26.49           N  
ATOM   3550  CA  ILE A 471      56.539 -17.430 -20.973  1.00 28.24           C  
ATOM   3551  C   ILE A 471      57.976 -17.991 -20.657  1.00 30.07           C  
ATOM   3552  O   ILE A 471      58.196 -19.208 -20.842  1.00 29.79           O  
ATOM   3553  CB  ILE A 471      56.525 -16.352 -22.044  1.00 28.09           C  
ATOM   3554  CG1 ILE A 471      55.069 -15.962 -22.353  1.00 27.42           C  
ATOM   3555  CG2 ILE A 471      57.311 -16.841 -23.226  1.00 29.22           C  
ATOM   3556  CD1 ILE A 471      54.846 -14.829 -23.330  1.00 21.78           C  
ATOM   3557  N   PRO A 472      58.918 -17.164 -20.093  1.00 30.58           N  
ATOM   3558  CA  PRO A 472      60.272 -17.730 -19.854  1.00 30.86           C  
ATOM   3559  C   PRO A 472      60.343 -19.124 -19.192  1.00 30.98           C  
ATOM   3560  O   PRO A 472      61.237 -19.903 -19.497  1.00 32.30           O  
ATOM   3561  CB  PRO A 472      60.968 -16.669 -18.961  1.00 30.43           C  
ATOM   3562  CG  PRO A 472      60.336 -15.330 -19.371  1.00 31.07           C  
ATOM   3563  CD  PRO A 472      58.915 -15.685 -19.945  1.00 32.31           C  
ATOM   3564  N   ASN A 473      59.428 -19.466 -18.305  1.00 29.92           N  
ATOM   3565  CA  ASN A 473      59.529 -20.774 -17.669  1.00 29.64           C  
ATOM   3566  C   ASN A 473      58.632 -21.898 -18.261  1.00 27.59           C  
ATOM   3567  O   ASN A 473      58.634 -23.010 -17.769  1.00 27.11           O  
ATOM   3568  CB  ASN A 473      59.364 -20.641 -16.175  1.00 30.15           C  
ATOM   3569  CG  ASN A 473      59.819 -21.860 -15.431  1.00 35.31           C  
ATOM   3570  ND2 ASN A 473      58.978 -22.340 -14.503  1.00 36.44           N  
ATOM   3571  OD1 ASN A 473      60.921 -22.395 -15.686  1.00 44.24           O  
ATOM   3572  N   THR A 474      57.928 -21.597 -19.349  1.00 27.08           N  
ATOM   3573  CA  THR A 474      56.897 -22.491 -19.941  1.00 25.09           C  
ATOM   3574  C   THR A 474      57.515 -23.813 -20.487  1.00 26.33           C  
ATOM   3575  O   THR A 474      57.061 -24.888 -20.139  1.00 25.34           O  
ATOM   3576  CB  THR A 474      56.109 -21.719 -21.025  1.00 25.50           C  
ATOM   3577  CG2 THR A 474      55.153 -22.669 -21.870  1.00 23.87           C  
ATOM   3578  OG1 THR A 474      55.355 -20.643 -20.399  1.00 24.95           O  
ATOM   3579  N   ALA A 475      58.563 -23.731 -21.317  1.00 26.34           N  
ATOM   3580  CA  ALA A 475      59.216 -24.955 -21.848  1.00 26.23           C  
ATOM   3581  C   ALA A 475      59.755 -25.843 -20.776  1.00 26.19           C  
ATOM   3582  O   ALA A 475      59.638 -27.080 -20.825  1.00 25.47           O  
ATOM   3583  CB  ALA A 475      60.350 -24.576 -22.794  1.00 27.58           C  
ATOM   3584  N   SER A 476      60.398 -25.222 -19.804  1.00 26.08           N  
ATOM   3585  CA  SER A 476      61.067 -25.941 -18.753  1.00 27.23           C  
ATOM   3586  C   SER A 476      60.051 -26.538 -17.772  1.00 27.82           C  
ATOM   3587  O   SER A 476      60.205 -27.673 -17.246  1.00 27.76           O  
ATOM   3588  CB  SER A 476      61.977 -24.918 -18.040  1.00 28.95           C  
ATOM   3589  OG  SER A 476      62.557 -25.522 -16.928  1.00 30.58           O  
ATOM   3590  N   ALA A 477      58.991 -25.770 -17.518  1.00 26.56           N  
ATOM   3591  CA  ALA A 477      57.894 -26.270 -16.721  1.00 26.12           C  
ATOM   3592  C   ALA A 477      57.068 -27.406 -17.404  1.00 24.78           C  
ATOM   3593  O   ALA A 477      56.533 -28.249 -16.734  1.00 24.71           O  
ATOM   3594  CB  ALA A 477      56.974 -25.114 -16.323  1.00 25.41           C  
ATOM   3595  N   ASN A 478      56.968 -27.404 -18.724  1.00 24.80           N  
ATOM   3596  CA  ASN A 478      56.052 -28.339 -19.462  1.00 23.34           C  
ATOM   3597  C   ASN A 478      56.771 -29.246 -20.498  1.00 22.70           C  
ATOM   3598  O   ASN A 478      56.503 -29.122 -21.694  1.00 23.68           O  
ATOM   3599  CB  ASN A 478      54.989 -27.496 -20.204  1.00 21.25           C  
ATOM   3600  CG  ASN A 478      54.110 -26.640 -19.247  1.00 24.79           C  
ATOM   3601  ND2 ASN A 478      54.206 -25.297 -19.380  1.00 20.97           N  
ATOM   3602  OD1 ASN A 478      53.341 -27.178 -18.432  1.00 22.80           O  
ATOM   3603  N   PRO A 479      57.691 -30.149 -20.057  1.00 23.13           N  
ATOM   3604  CA  PRO A 479      58.292 -31.002 -21.096  1.00 23.58           C  
ATOM   3605  C   PRO A 479      57.211 -31.819 -21.802  1.00 23.89           C  
ATOM   3606  O   PRO A 479      56.324 -32.370 -21.169  1.00 23.62           O  
ATOM   3607  CB  PRO A 479      59.216 -31.934 -20.314  1.00 24.22           C  
ATOM   3608  CG  PRO A 479      58.595 -31.985 -18.887  1.00 22.47           C  
ATOM   3609  CD  PRO A 479      57.954 -30.666 -18.688  1.00 22.17           C  
ATOM   3610  N   VAL A 480      57.250 -31.816 -23.113  1.00 24.96           N  
ATOM   3611  CA  VAL A 480      56.230 -32.487 -23.907  1.00 25.57           C  
ATOM   3612  C   VAL A 480      56.682 -33.912 -24.367  1.00 26.64           C  
ATOM   3613  O   VAL A 480      57.866 -34.128 -24.633  1.00 27.32           O  
ATOM   3614  CB  VAL A 480      55.927 -31.595 -25.081  1.00 24.90           C  
ATOM   3615  CG1 VAL A 480      55.303 -30.278 -24.566  1.00 23.51           C  
ATOM   3616  CG2 VAL A 480      57.199 -31.269 -25.795  1.00 26.93           C  
ATOM   3617  N   PRO A 481      55.748 -34.898 -24.450  1.00 26.30           N  
ATOM   3618  CA  PRO A 481      56.111 -36.249 -24.955  1.00 24.58           C  
ATOM   3619  C   PRO A 481      56.167 -36.163 -26.492  1.00 24.70           C  
ATOM   3620  O   PRO A 481      55.634 -35.219 -27.046  1.00 24.34           O  
ATOM   3621  CB  PRO A 481      54.927 -37.079 -24.548  1.00 24.09           C  
ATOM   3622  CG  PRO A 481      53.734 -36.030 -24.863  1.00 26.42           C  
ATOM   3623  CD  PRO A 481      54.289 -34.760 -24.194  1.00 25.63           C  
ATOM   3624  N   GLU A 482      56.843 -37.091 -27.195  1.00 26.53           N  
ATOM   3625  CA  GLU A 482      57.008 -36.888 -28.663  1.00 25.83           C  
ATOM   3626  C   GLU A 482      55.709 -36.966 -29.454  1.00 23.89           C  
ATOM   3627  O   GLU A 482      55.558 -36.306 -30.515  1.00 25.22           O  
ATOM   3628  CB  GLU A 482      57.972 -37.915 -29.287  1.00 29.54           C  
ATOM   3629  CG  GLU A 482      58.528 -37.374 -30.712  1.00 33.91           C  
ATOM   3630  CD  GLU A 482      58.818 -38.468 -31.761  1.00 43.28           C  
ATOM   3631  OE1 GLU A 482      58.872 -39.682 -31.415  1.00 46.55           O  
ATOM   3632  OE2 GLU A 482      59.001 -38.115 -32.949  1.00 46.07           O1-
ATOM   3633  N   ALA A 483      54.799 -37.808 -28.956  1.00 23.62           N  
ATOM   3634  CA  ALA A 483      53.401 -37.927 -29.481  1.00 23.20           C  
ATOM   3635  C   ALA A 483      52.798 -36.544 -29.571  1.00 22.33           C  
ATOM   3636  O   ALA A 483      52.156 -36.208 -30.574  1.00 20.75           O  
ATOM   3637  CB  ALA A 483      52.532 -38.862 -28.547  1.00 23.31           C  
ATOM   3638  N   TRP A 484      53.024 -35.710 -28.529  1.00 21.97           N  
ATOM   3639  CA  TRP A 484      52.566 -34.300 -28.634  1.00 21.72           C  
ATOM   3640  C   TRP A 484      53.237 -33.594 -29.774  1.00 22.82           C  
ATOM   3641  O   TRP A 484      52.586 -32.851 -30.547  1.00 21.81           O  
ATOM   3642  CB  TRP A 484      52.754 -33.465 -27.343  1.00 20.97           C  
ATOM   3643  CG  TRP A 484      52.219 -32.024 -27.484  1.00 15.34           C  
ATOM   3644  CD1 TRP A 484      50.894 -31.584 -27.248  1.00 15.88           C  
ATOM   3645  CD2 TRP A 484      52.970 -30.840 -27.813  1.00 19.52           C  
ATOM   3646  CE2 TRP A 484      52.051 -29.732 -27.798  1.00 16.61           C  
ATOM   3647  CE3 TRP A 484      54.321 -30.605 -28.146  1.00 20.14           C  
ATOM   3648  NE1 TRP A 484      50.808 -30.226 -27.477  1.00 17.38           N  
ATOM   3649  CZ2 TRP A 484      52.438 -28.436 -28.091  1.00 17.60           C  
ATOM   3650  CZ3 TRP A 484      54.704 -29.329 -28.429  1.00 21.68           C  
ATOM   3651  CH2 TRP A 484      53.759 -28.236 -28.407  1.00 22.86           C  
ATOM   3652  N   SER A 485      54.565 -33.790 -29.861  1.00 24.57           N  
ATOM   3653  CA  SER A 485      55.315 -33.110 -30.921  1.00 26.23           C  
ATOM   3654  C   SER A 485      54.867 -33.628 -32.299  1.00 26.09           C  
ATOM   3655  O   SER A 485      54.909 -32.893 -33.274  1.00 27.13           O  
ATOM   3656  CB  SER A 485      56.844 -33.296 -30.705  1.00 28.15           C  
ATOM   3657  OG  SER A 485      57.202 -32.961 -29.361  1.00 30.08           O  
ATOM   3658  N   ASN A 486      54.431 -34.895 -32.367  1.00 25.93           N  
ATOM   3659  CA  ASN A 486      53.961 -35.485 -33.625  1.00 26.00           C  
ATOM   3660  C   ASN A 486      52.611 -34.951 -34.065  1.00 26.05           C  
ATOM   3661  O   ASN A 486      52.261 -35.071 -35.234  1.00 25.45           O  
ATOM   3662  CB  ASN A 486      53.922 -36.997 -33.578  1.00 27.17           C  
ATOM   3663  CG  ASN A 486      55.337 -37.638 -33.434  1.00 31.67           C  
ATOM   3664  ND2 ASN A 486      56.366 -36.840 -33.594  1.00 33.94           N  
ATOM   3665  OD1 ASN A 486      55.467 -38.834 -33.124  1.00 39.00           O  
ATOM   3666  N   LEU A 487      51.856 -34.344 -33.143  1.00 25.17           N  
ATOM   3667  CA  LEU A 487      50.520 -33.830 -33.472  1.00 25.54           C  
ATOM   3668  C   LEU A 487      50.431 -32.893 -34.653  1.00 25.74           C  
ATOM   3669  O   LEU A 487      49.652 -33.174 -35.548  1.00 23.49           O  
ATOM   3670  CB  LEU A 487      49.787 -33.225 -32.246  1.00 25.87           C  
ATOM   3671  CG  LEU A 487      49.435 -34.209 -31.130  1.00 23.50           C  
ATOM   3672  CD1 LEU A 487      49.038 -33.532 -29.832  1.00 22.40           C  
ATOM   3673  CD2 LEU A 487      48.316 -35.149 -31.575  1.00 22.31           C  
ATOM   3674  N   CYS A 488      51.214 -31.800 -34.686  1.00 26.66           N  
ATOM   3675  CA  CYS A 488      51.042 -30.773 -35.731  1.00 29.07           C  
ATOM   3676  C   CYS A 488      51.487 -31.139 -37.153  1.00 29.02           C  
ATOM   3677  O   CYS A 488      50.840 -30.686 -38.112  1.00 28.73           O  
ATOM   3678  CB  CYS A 488      51.702 -29.423 -35.359  1.00 30.05           C  
ATOM   3679  SG  CYS A 488      50.762 -28.420 -34.203  1.00 36.36           S  
ATOM   3680  N   PRO A 489      52.602 -31.901 -37.294  1.00 29.81           N  
ATOM   3681  CA  PRO A 489      52.950 -32.246 -38.702  1.00 29.91           C  
ATOM   3682  C   PRO A 489      51.919 -33.171 -39.346  1.00 28.65           C  
ATOM   3683  O   PRO A 489      51.498 -32.929 -40.491  1.00 30.07           O  
ATOM   3684  CB  PRO A 489      54.361 -32.868 -38.599  1.00 29.96           C  
ATOM   3685  CG  PRO A 489      54.616 -33.180 -37.116  1.00 29.77           C  
ATOM   3686  CD  PRO A 489      53.684 -32.232 -36.330  1.00 30.45           C  
ATOM   3687  N   SER A 490      51.458 -34.162 -38.593  1.00 29.36           N  
ATOM   3688  CA  SER A 490      50.232 -34.964 -38.960  1.00 28.75           C  
ATOM   3689  C   SER A 490      49.020 -34.164 -39.310  1.00 27.70           C  
ATOM   3690  O   SER A 490      48.318 -34.465 -40.267  1.00 26.67           O  
ATOM   3691  CB  SER A 490      49.761 -35.775 -37.794  1.00 28.23           C  
ATOM   3692  OG  SER A 490      50.734 -36.698 -37.359  1.00 33.93           O  
ATOM   3693  N   TYR A 491      48.735 -33.147 -38.498  1.00 27.20           N  
ATOM   3694  CA  TYR A 491      47.563 -32.352 -38.771  1.00 26.38           C  
ATOM   3695  C   TYR A 491      47.766 -31.546 -40.041  1.00 27.62           C  
ATOM   3696  O   TYR A 491      46.874 -31.484 -40.882  1.00 26.84           O  
ATOM   3697  CB  TYR A 491      47.228 -31.409 -37.609  1.00 25.02           C  
ATOM   3698  CG  TYR A 491      45.995 -30.570 -37.829  1.00 21.63           C  
ATOM   3699  CD1 TYR A 491      44.723 -31.101 -37.582  1.00 22.84           C  
ATOM   3700  CD2 TYR A 491      46.080 -29.234 -38.214  1.00 16.26           C  
ATOM   3701  CE1 TYR A 491      43.578 -30.343 -37.763  1.00 20.71           C  
ATOM   3702  CE2 TYR A 491      44.953 -28.463 -38.348  1.00 19.52           C  
ATOM   3703  CZ  TYR A 491      43.683 -29.043 -38.127  1.00 20.70           C  
ATOM   3704  OH  TYR A 491      42.540 -28.303 -38.308  1.00 21.25           O  
ATOM   3705  N   ASP A 492      48.927 -30.889 -40.174  1.00 28.62           N  
ATOM   3706  CA  ASP A 492      49.098 -30.014 -41.341  1.00 30.74           C  
ATOM   3707  C   ASP A 492      49.257 -30.788 -42.640  1.00 30.62           C  
ATOM   3708  O   ASP A 492      48.811 -30.303 -43.719  1.00 32.60           O  
ATOM   3709  CB  ASP A 492      50.240 -29.019 -41.138  1.00 30.43           C  
ATOM   3710  CG  ASP A 492      50.017 -28.115 -39.929  1.00 33.04           C  
ATOM   3711  OD1 ASP A 492      48.885 -27.614 -39.713  1.00 34.80           O  
ATOM   3712  OD2 ASP A 492      50.989 -27.913 -39.187  1.00 35.13           O1-
ATOM   3713  N   SER A 493      49.867 -31.973 -42.530  1.00 32.01           N  
ATOM   3714  CA  SER A 493      50.008 -32.873 -43.684  1.00 33.75           C  
ATOM   3715  C   SER A 493      48.645 -33.354 -44.141  1.00 33.15           C  
ATOM   3716  O   SER A 493      48.328 -33.182 -45.302  1.00 31.34           O  
ATOM   3717  CB  SER A 493      50.930 -34.056 -43.416  1.00 34.50           C  
ATOM   3718  OG  SER A 493      51.264 -34.725 -44.676  1.00 40.76           O  
ATOM   3719  N   ALA A 494      47.809 -33.901 -43.225  1.00 34.22           N  
ATOM   3720  CA  ALA A 494      46.406 -34.273 -43.582  1.00 32.78           C  
ATOM   3721  C   ALA A 494      45.561 -33.103 -44.113  1.00 33.51           C  
ATOM   3722  O   ALA A 494      44.695 -33.275 -44.979  1.00 33.51           O  
ATOM   3723  CB  ALA A 494      45.733 -34.961 -42.437  1.00 33.97           C  
ATOM   3724  N   HIS A 495      45.804 -31.900 -43.625  1.00 33.47           N  
ATOM   3725  CA  HIS A 495      45.043 -30.738 -44.095  1.00 34.02           C  
ATOM   3726  C   HIS A 495      45.772 -29.892 -45.184  1.00 34.97           C  
ATOM   3727  O   HIS A 495      46.910 -30.233 -45.661  1.00 35.21           O  
ATOM   3728  CB  HIS A 495      44.558 -29.909 -42.874  1.00 34.70           C  
ATOM   3729  CG  HIS A 495      43.572 -30.667 -42.034  1.00 35.03           C  
ATOM   3730  CD2 HIS A 495      42.225 -30.736 -42.085  1.00 38.10           C  
ATOM   3731  ND1 HIS A 495      43.964 -31.594 -41.097  1.00 35.12           N  
ATOM   3732  CE1 HIS A 495      42.901 -32.192 -40.589  1.00 36.16           C  
ATOM   3733  NE2 HIS A 495      41.829 -31.679 -41.159  1.00 40.46           N  
ATOM   3734  OXT HIS A 495      45.231 -28.834 -45.604  1.00 34.41           O1-
TER   
HETATM 3735 CU    CU A 501      28.996 -15.551 -24.252  1.00 19.74          CU  
HETATM 3736 CU    CU A 502      34.897 -26.480 -20.318  1.00 15.80          CU  
HETATM 3737 CU    CU A 503      38.259 -23.511 -22.883  1.00 19.31          CU  
HETATM 3738 CU    CU A 504      38.563 -25.328 -18.951  1.00 18.10          CU  
CONECT  480 3738
CONECT  502 3736
CONECT  843 3736
CONECT  859 3737
CONECT 2963 3735
CONECT 2993 3738
CONECT 3011 3737
CONECT 3403 3737
CONECT 3409 3735
CONECT 3419 3736
CONECT 3457 3735
CONECT 3735 2963 3409 3457
CONECT 3736  502  843 3419
CONECT 3737  859 3011 3403
CONECT 3738  480 2993
END
