# Supplementary material for: Hydrophobic tuning with non-canonical amino acids in a copper metalloenzyme
Source: Nat Chem. 2026 Apr 13;18(7):1269–77. doi: 10.1038/s41557-026-02116-7 (PMC13323077; doi:10.1038/s41557-026-02116-7)
Supplement: Supplementary file 4 — Code related to logP prediction, PDB analysis and redox deconvolution. [file 41557_2026_2116_MOESM4_ESM.zip › Code_lite/PDB_analysis_lite/inputs/starting_pdbs/3ta4.pdb]

CRYST1   84.420  115.260  163.510  90.00  90.00  90.00 C 2 2 21      2
ATOM      1  N   GLY D  34       8.869   7.408  -8.575  1.00 46.17           N  
ATOM      2  CA  GLY D  34       9.418   6.092  -8.296  1.00 45.83           C  
ATOM      3  C   GLY D  34       9.326   5.146  -9.484  1.00 45.93           C  
ATOM      4  O   GLY D  34       8.611   5.413 -10.449  1.00 46.67           O  
ATOM      5  N   THR D  35      10.051   4.034  -9.404  1.00 38.56           N  
ATOM      6  CA  THR D  35      10.092   3.039 -10.471  1.00 38.82           C  
ATOM      7  C   THR D  35       9.523   1.687 -10.017  1.00 37.89           C  
ATOM      8  O   THR D  35       9.535   1.361  -8.827  1.00 36.82           O  
ATOM      9  CB  THR D  35      11.544   2.841 -10.964  1.00 39.66           C  
ATOM     10  CG2 THR D  35      11.704   1.542 -11.751  1.00 41.00           C  
ATOM     11  OG1 THR D  35      11.914   3.944 -11.801  1.00 41.25           O  
ATOM     12  N   THR D  36       9.019   0.905 -10.967  1.00 32.77           N  
ATOM     13  CA  THR D  36       8.611  -0.464 -10.674  1.00 31.33           C  
ATOM     14  C   THR D  36       9.596  -1.521 -11.201  1.00 32.18           C  
ATOM     15  O   THR D  36       9.869  -1.603 -12.403  1.00 32.70           O  
ATOM     16  CB  THR D  36       7.201  -0.753 -11.174  1.00 31.42           C  
ATOM     17  CG2 THR D  36       6.827  -2.219 -10.924  1.00 29.06           C  
ATOM     18  OG1 THR D  36       6.283   0.107 -10.487  1.00 29.82           O  
ATOM     19  N   ARG D  37      10.116  -2.319 -10.267  1.00 48.79           N  
ATOM     20  CA  ARG D  37      11.062  -3.390 -10.545  1.00 48.80           C  
ATOM     21  C   ARG D  37      10.475  -4.766 -10.211  1.00 47.96           C  
ATOM     22  O   ARG D  37       9.775  -4.942  -9.206  1.00 47.23           O  
ATOM     23  CB  ARG D  37      12.352  -3.171  -9.754  1.00 49.62           C  
ATOM     24  CG  ARG D  37      13.370  -2.298 -10.458  1.00 53.65           C  
ATOM     25  CD  ARG D  37      14.607  -2.096  -9.594  1.00 60.16           C  
ATOM     26  NE  ARG D  37      14.595  -0.813  -8.887  1.00 66.43           N  
ATOM     27  CZ  ARG D  37      15.057   0.331  -9.393  1.00 69.25           C  
ATOM     28  NH1 ARG D  37      15.568   0.362 -10.620  1.00 71.77           N1+
ATOM     29  NH2 ARG D  37      15.007   1.448  -8.677  1.00 69.79           N  
ATOM     30  N   ARG D  38      10.769  -5.740 -11.068  1.00 38.95           N  
ATOM     31  CA AARG D  38      10.273  -7.107 -10.918  0.47 37.84           C  
ATOM     32  CA BARG D  38      10.281  -7.091 -10.868  0.53 37.94           C  
ATOM     33  C   ARG D  38      11.433  -8.089 -10.777  1.00 37.65           C  
ATOM     34  O   ARG D  38      12.350  -8.100 -11.603  1.00 38.25           O  
ATOM     35  CB AARG D  38       9.439  -7.519 -12.136  0.47 38.78           C  
ATOM     36  CB BARG D  38       9.319  -7.480 -11.986  0.53 38.74           C  
ATOM     37  CG AARG D  38       8.116  -6.793 -12.322  0.47 37.75           C  
ATOM     38  CG BARG D  38       8.429  -8.634 -11.612  0.53 38.81           C  
ATOM     39  CD AARG D  38       7.324  -7.438 -13.461  0.47 38.31           C  
ATOM     40  CD BARG D  38       8.387  -9.668 -12.696  0.53 39.28           C  
ATOM     41  NE AARG D  38       6.007  -6.835 -13.649  0.47 37.71           N  
ATOM     42  NE BARG D  38       8.572 -10.992 -12.124  0.53 39.02           N  
ATOM     43  CZ AARG D  38       5.803  -5.635 -14.190  0.47 37.94           C  
ATOM     44  CZ BARG D  38       9.690 -11.695 -12.220  0.53 38.15           C  
ATOM     45  NH1AARG D  38       6.829  -4.896 -14.588  0.47 38.56           N1+
ATOM     46  NH1BARG D  38      10.732 -11.213 -12.887  0.53 38.28           N1+
ATOM     47  NH2AARG D  38       4.572  -5.169 -14.328  0.47 37.93           N  
ATOM     48  NH2BARG D  38       9.755 -12.892 -11.661  0.53 38.23           N  
ATOM     49  N   ILE D  39      11.387  -8.921  -9.752  1.00 29.52           N  
ATOM     50  CA  ILE D  39      12.439  -9.907  -9.545  1.00 28.34           C  
ATOM     51  C   ILE D  39      11.864 -11.259  -9.164  1.00 27.01           C  
ATOM     52  O   ILE D  39      10.785 -11.365  -8.560  1.00 24.99           O  
ATOM     53  CB  ILE D  39      13.480  -9.471  -8.467  1.00 28.01           C  
ATOM     54  CG1 ILE D  39      12.825  -9.379  -7.092  1.00 26.13           C  
ATOM     55  CG2 ILE D  39      14.134  -8.147  -8.849  1.00 29.40           C  
ATOM     56  CD1 ILE D  39      13.789  -9.021  -5.976  1.00 25.25           C  
ATOM     57  N   THR D  40      12.603 -12.291  -9.530  1.00 29.11           N  
ATOM     58  CA  THR D  40      12.264 -13.639  -9.141  1.00 29.12           C  
ATOM     59  C   THR D  40      13.215 -14.052  -8.046  1.00 29.14           C  
ATOM     60  O   THR D  40      14.433 -13.891  -8.167  1.00 29.87           O  
ATOM     61  CB  THR D  40      12.420 -14.598 -10.323  1.00 30.14           C  
ATOM     62  CG2 THR D  40      11.921 -15.999  -9.952  1.00 28.47           C  
ATOM     63  OG1 THR D  40      11.670 -14.089 -11.431  1.00 30.41           O  
ATOM     64  N   MET D  41      12.662 -14.582  -6.970  1.00 29.58           N  
ATOM     65  CA  MET D  41      13.489 -15.026  -5.871  1.00 29.66           C  
ATOM     66  C   MET D  41      13.232 -16.501  -5.578  1.00 29.35           C  
ATOM     67  O   MET D  41      12.087 -16.929  -5.442  1.00 28.41           O  
ATOM     68  CB  MET D  41      13.226 -14.169  -4.641  1.00 28.86           C  
ATOM     69  CG  MET D  41      14.445 -14.002  -3.773  1.00 33.76           C  
ATOM     70  SD  MET D  41      14.449 -12.423  -2.888  1.00 39.04           S  
ATOM     71  CE  MET D  41      15.383 -12.893  -1.451  1.00 33.72           C  
ATOM     72  N   TYR D  42      14.308 -17.267  -5.479  1.00 27.94           N  
ATOM     73  CA  TYR D  42      14.209 -18.702  -5.253  1.00 28.94           C  
ATOM     74  C   TYR D  42      14.476 -19.062  -3.797  1.00 28.25           C  
ATOM     75  O   TYR D  42      15.439 -18.585  -3.201  1.00 28.14           O  
ATOM     76  CB  TYR D  42      15.188 -19.457  -6.175  1.00 30.02           C  
ATOM     77  CG  TYR D  42      14.932 -19.205  -7.641  1.00 29.86           C  
ATOM     78  CD1 TYR D  42      15.306 -18.007  -8.226  1.00 30.03           C  
ATOM     79  CD2 TYR D  42      14.304 -20.158  -8.436  1.00 30.87           C  
ATOM     80  CE1 TYR D  42      15.064 -17.763  -9.560  1.00 33.05           C  
ATOM     81  CE2 TYR D  42      14.059 -19.922  -9.773  1.00 30.57           C  
ATOM     82  CZ  TYR D  42      14.441 -18.722 -10.330  1.00 31.65           C  
ATOM     83  OH  TYR D  42      14.206 -18.464 -11.662  1.00 34.35           O  
ATOM     84  N   ALA D  43      13.614 -19.899  -3.234  1.00 21.92           N  
ATOM     85  CA  ALA D  43      13.816 -20.431  -1.894  1.00 21.69           C  
ATOM     86  C   ALA D  43      14.248 -21.889  -2.021  1.00 23.07           C  
ATOM     87  O   ALA D  43      13.558 -22.716  -2.615  1.00 22.77           O  
ATOM     88  CB  ALA D  43      12.562 -20.311  -1.073  1.00 19.93           C  
ATOM     89  N   GLU D  44      15.407 -22.193  -1.459  1.00 31.65           N  
ATOM     90  CA  GLU D  44      16.087 -23.436  -1.763  1.00 34.90           C  
ATOM     91  C   GLU D  44      16.653 -24.057  -0.508  1.00 35.70           C  
ATOM     92  O   GLU D  44      17.057 -23.355   0.423  1.00 35.09           O  
ATOM     93  CB  GLU D  44      17.211 -23.184  -2.767  1.00 34.97           C  
ATOM     94  CG  GLU D  44      16.731 -22.593  -4.082  1.00 38.70           C  
ATOM     95  CD  GLU D  44      17.872 -22.214  -5.022  1.00 43.16           C  
ATOM     96  OE1 GLU D  44      19.023 -22.050  -4.548  1.00 45.26           O  
ATOM     97  OE2 GLU D  44      17.614 -22.080  -6.243  1.00 45.95           O1-
ATOM     98  N   LYS D  45      16.673 -25.383  -0.493  1.00 40.55           N  
ATOM     99  CA  LYS D  45      17.315 -26.096   0.578  1.00 41.83           C  
ATOM    100  C   LYS D  45      18.773 -26.200   0.179  1.00 42.67           C  
ATOM    101  O   LYS D  45      19.100 -26.798  -0.839  1.00 43.61           O  
ATOM    102  CB  LYS D  45      16.704 -27.489   0.718  1.00 42.19           C  
ATOM    103  CG  LYS D  45      17.194 -28.247   1.935  1.00 43.17           C  
ATOM    104  CD  LYS D  45      16.831 -29.719   1.844  1.00 47.79           C  
ATOM    105  CE  LYS D  45      17.094 -30.446   3.156  1.00 46.99           C  
ATOM    106  NZ  LYS D  45      16.637 -31.856   3.058  1.00 47.57           N1+
ATOM    107  N   ILE D  46      19.644 -25.583   0.964  1.00 33.49           N  
ATOM    108  CA  ILE D  46      21.080 -25.663   0.728  1.00 35.70           C  
ATOM    109  C   ILE D  46      21.629 -26.956   1.293  1.00 37.13           C  
ATOM    110  O   ILE D  46      22.422 -27.629   0.653  1.00 38.35           O  
ATOM    111  CB  ILE D  46      21.831 -24.459   1.322  1.00 34.89           C  
ATOM    112  CG1 ILE D  46      21.584 -23.223   0.457  1.00 35.66           C  
ATOM    113  CG2 ILE D  46      23.317 -24.751   1.392  1.00 35.75           C  
ATOM    114  CD1 ILE D  46      21.212 -21.978   1.229  1.00 33.93           C  
ATOM    115  N   SER D  47      21.170 -27.303   2.487  1.00 43.19           N  
ATOM    116  CA  SER D  47      21.575 -28.530   3.152  1.00 45.48           C  
ATOM    117  C   SER D  47      20.566 -28.891   4.233  1.00 45.58           C  
ATOM    118  O   SER D  47      19.541 -28.218   4.398  1.00 44.26           O  
ATOM    119  CB  SER D  47      22.967 -28.381   3.759  1.00 46.59           C  
ATOM    120  OG  SER D  47      23.010 -27.287   4.662  1.00 47.68           O  
ATOM    121  N   ASP D  48      20.861 -29.958   4.961  1.00 64.65           N  
ATOM    122  CA  ASP D  48      19.957 -30.435   5.993  1.00 65.00           C  
ATOM    123  C   ASP D  48      19.546 -29.277   6.891  1.00 63.11           C  
ATOM    124  O   ASP D  48      18.375 -29.120   7.234  1.00 62.63           O  
ATOM    125  CB  ASP D  48      20.631 -31.537   6.824  1.00 66.58           C  
ATOM    126  CG  ASP D  48      20.771 -32.860   6.062  1.00 71.00           C  
ATOM    127  OD1 ASP D  48      20.273 -32.965   4.912  1.00 72.53           O  
ATOM    128  OD2 ASP D  48      21.382 -33.799   6.621  1.00 74.09           O1-
ATOM    129  N   GLU D  49      20.525 -28.470   7.270  1.00 52.76           N  
ATOM    130  CA  GLU D  49      20.308 -27.405   8.242  1.00 51.74           C  
ATOM    131  C   GLU D  49      20.067 -26.008   7.657  1.00 48.77           C  
ATOM    132  O   GLU D  49      19.884 -25.051   8.404  1.00 47.47           O  
ATOM    133  CB  GLU D  49      21.496 -27.341   9.216  1.00 52.55           C  
ATOM    134  CG  GLU D  49      21.865 -28.670   9.863  1.00 57.63           C  
ATOM    135  CD  GLU D  49      22.842 -28.503  11.015  1.00 63.42           C  
ATOM    136  OE1 GLU D  49      22.540 -27.704  11.936  1.00 63.27           O  
ATOM    137  OE2 GLU D  49      23.910 -29.162  10.994  1.00 65.73           O1-
ATOM    138  N   LEU D  50      20.098 -25.880   6.338  1.00 35.51           N  
ATOM    139  CA  LEU D  50      20.204 -24.557   5.737  1.00 33.39           C  
ATOM    140  C   LEU D  50      19.244 -24.344   4.561  1.00 32.16           C  
ATOM    141  O   LEU D  50      19.295 -25.067   3.567  1.00 31.96           O  
ATOM    142  CB  LEU D  50      21.655 -24.314   5.310  1.00 34.10           C  
ATOM    143  CG  LEU D  50      22.280 -22.914   5.318  1.00 33.87           C  
ATOM    144  CD1 LEU D  50      22.376 -22.326   6.727  1.00 33.81           C  
ATOM    145  CD2 LEU D  50      23.665 -22.959   4.677  1.00 34.68           C  
ATOM    146  N   TYR D  51      18.360 -23.356   4.700  1.00 34.64           N  
ATOM    147  CA  TYR D  51      17.431 -22.959   3.644  1.00 33.74           C  
ATOM    148  C   TYR D  51      17.730 -21.499   3.281  1.00 32.82           C  
ATOM    149  O   TYR D  51      17.917 -20.673   4.170  1.00 33.34           O  
ATOM    150  CB  TYR D  51      15.977 -23.075   4.138  1.00 32.65           C  
ATOM    151  CG  TYR D  51      15.458 -24.489   4.329  1.00 33.38           C  
ATOM    152  CD1 TYR D  51      15.616 -25.162   5.542  1.00 35.45           C  
ATOM    153  CD2 TYR D  51      14.802 -25.159   3.293  1.00 33.36           C  
ATOM    154  CE1 TYR D  51      15.134 -26.468   5.707  1.00 34.69           C  
ATOM    155  CE2 TYR D  51      14.327 -26.461   3.449  1.00 30.42           C  
ATOM    156  CZ  TYR D  51      14.488 -27.108   4.653  1.00 32.11           C  
ATOM    157  OH  TYR D  51      14.019 -28.406   4.797  1.00 31.18           O  
ATOM    158  N   GLY D  52      17.753 -21.149   1.999  1.00 24.30           N  
ATOM    159  CA  GLY D  52      18.085 -19.774   1.648  1.00 23.16           C  
ATOM    160  C   GLY D  52      17.413 -19.213   0.416  1.00 22.27           C  
ATOM    161  O   GLY D  52      16.834 -19.956  -0.366  1.00 22.64           O  
ATOM    162  N   TYR D  53      17.498 -17.895   0.243  1.00 28.98           N  
ATOM    163  CA  TYR D  53      16.875 -17.206  -0.885  1.00 28.09           C  
ATOM    164  C   TYR D  53      17.950 -16.829  -1.892  1.00 29.77           C  
ATOM    165  O   TYR D  53      19.075 -16.502  -1.506  1.00 30.77           O  
ATOM    166  CB  TYR D  53      16.260 -15.891  -0.450  1.00 26.55           C  
ATOM    167  CG  TYR D  53      15.101 -15.915   0.502  1.00 23.67           C  
ATOM    168  CD1 TYR D  53      13.838 -16.359   0.098  1.00 21.76           C  
ATOM    169  CD2 TYR D  53      15.233 -15.396   1.778  1.00 20.26           C  
ATOM    170  CE1 TYR D  53      12.769 -16.337   0.956  1.00 18.87           C  
ATOM    171  CE2 TYR D  53      14.168 -15.365   2.648  1.00 18.95           C  
ATOM    172  CZ  TYR D  53      12.940 -15.841   2.232  1.00 19.46           C  
ATOM    173  OH  TYR D  53      11.884 -15.801   3.101  1.00 20.96           O  
ATOM    174  N   GLY D  54      17.609 -16.826  -3.176  1.00 31.18           N  
ATOM    175  CA  GLY D  54      18.582 -16.466  -4.193  1.00 32.20           C  
ATOM    176  C   GLY D  54      17.972 -15.833  -5.422  1.00 32.77           C  
ATOM    177  O   GLY D  54      16.783 -15.994  -5.688  1.00 33.52           O  
ATOM    178  N   LEU D  55      18.783 -15.105  -6.178  1.00 30.74           N  
ATOM    179  CA  LEU D  55      18.279 -14.392  -7.352  1.00 31.10           C  
ATOM    180  C   LEU D  55      18.340 -15.232  -8.616  1.00 31.73           C  
ATOM    181  O   LEU D  55      17.786 -14.860  -9.655  1.00 31.34           O  
ATOM    182  CB  LEU D  55      18.998 -13.056  -7.537  1.00 30.98           C  
ATOM    183  CG  LEU D  55      18.672 -12.098  -6.395  1.00 29.96           C  
ATOM    184  CD1 LEU D  55      19.411 -10.794  -6.553  1.00 31.63           C  
ATOM    185  CD2 LEU D  55      17.185 -11.854  -6.326  1.00 30.51           C  
ATOM    186  N   ALA D  56      18.980 -16.386  -8.513  1.00 37.55           N  
ATOM    187  CA  ALA D  56      19.030 -17.326  -9.625  1.00 39.40           C  
ATOM    188  C   ALA D  56      18.879 -18.758  -9.116  1.00 40.04           C  
ATOM    189  O   ALA D  56      19.138 -19.034  -7.940  1.00 40.32           O  
ATOM    190  CB  ALA D  56      20.334 -17.160 -10.395  1.00 39.76           C  
ATOM    191  N   PRO D  57      18.455 -19.681  -9.989  1.00 33.47           N  
ATOM    192  CA  PRO D  57      18.386 -21.071  -9.523  1.00 33.47           C  
ATOM    193  C   PRO D  57      19.755 -21.541  -9.048  1.00 33.79           C  
ATOM    194  O   PRO D  57      20.746 -21.266  -9.716  1.00 35.01           O  
ATOM    195  CB  PRO D  57      17.962 -21.843 -10.780  1.00 34.28           C  
ATOM    196  CG  PRO D  57      17.238 -20.841 -11.631  1.00 33.27           C  
ATOM    197  CD  PRO D  57      17.930 -19.518 -11.357  1.00 34.52           C  
ATOM    198  N   GLY D  58      19.815 -22.230  -7.912  1.00 34.29           N  
ATOM    199  CA  GLY D  58      21.073 -22.726  -7.372  1.00 33.58           C  
ATOM    200  C   GLY D  58      21.992 -21.692  -6.724  1.00 33.13           C  
ATOM    201  O   GLY D  58      23.089 -22.041  -6.270  1.00 33.21           O  
ATOM    202  N   GLY D  59      21.558 -20.428  -6.688  1.00 36.84           N  
ATOM    203  CA  GLY D  59      22.353 -19.335  -6.143  1.00 34.78           C  
ATOM    204  C   GLY D  59      21.928 -18.779  -4.782  1.00 34.29           C  
ATOM    205  O   GLY D  59      22.325 -17.669  -4.401  1.00 33.00           O  
ATOM    206  N   ALA D  60      21.122 -19.527  -4.037  1.00 26.45           N  
ATOM    207  CA  ALA D  60      20.653 -19.016  -2.761  1.00 25.43           C  
ATOM    208  C   ALA D  60      21.816 -18.842  -1.784  1.00 25.70           C  
ATOM    209  O   ALA D  60      22.801 -19.582  -1.819  1.00 25.96           O  
ATOM    210  CB  ALA D  60      19.571 -19.919  -2.172  1.00 24.88           C  
ATOM    211  N   THR D  61      21.704 -17.845  -0.918  1.00 25.22           N  
ATOM    212  CA  THR D  61      22.737 -17.591   0.068  1.00 24.30           C  
ATOM    213  C   THR D  61      22.103 -17.253   1.412  1.00 24.07           C  
ATOM    214  O   THR D  61      20.965 -16.782   1.497  1.00 22.39           O  
ATOM    215  CB  THR D  61      23.636 -16.411  -0.339  1.00 24.33           C  
ATOM    216  CG2 THR D  61      24.439 -16.719  -1.631  1.00 23.09           C  
ATOM    217  OG1 THR D  61      22.812 -15.260  -0.551  1.00 25.18           O  
ATOM    218  N   VAL D  62      22.844 -17.550   2.465  1.00 29.62           N  
ATOM    219  CA  VAL D  62      22.544 -17.037   3.783  1.00 28.59           C  
ATOM    220  C   VAL D  62      23.702 -16.152   4.245  1.00 29.49           C  
ATOM    221  O   VAL D  62      24.844 -16.633   4.364  1.00 29.20           O  
ATOM    222  CB  VAL D  62      22.267 -18.176   4.769  1.00 27.68           C  
ATOM    223  CG1 VAL D  62      21.858 -17.600   6.114  1.00 25.80           C  
ATOM    224  CG2 VAL D  62      21.160 -19.070   4.206  1.00 26.91           C  
ATOM    225  N   PRO D  63      23.422 -14.856   4.481  1.00 29.11           N  
ATOM    226  CA  PRO D  63      22.118 -14.192   4.310  1.00 28.40           C  
ATOM    227  C   PRO D  63      21.689 -14.055   2.847  1.00 27.93           C  
ATOM    228  O   PRO D  63      22.518 -14.225   1.956  1.00 27.96           O  
ATOM    229  CB  PRO D  63      22.332 -12.802   4.927  1.00 28.16           C  
ATOM    230  CG  PRO D  63      23.827 -12.622   5.011  1.00 29.42           C  
ATOM    231  CD  PRO D  63      24.395 -13.995   5.179  1.00 29.73           C  
ATOM    232  N   GLY D  64      20.403 -13.785   2.620  1.00 18.42           N  
ATOM    233  CA  GLY D  64      19.867 -13.617   1.277  1.00 19.49           C  
ATOM    234  C   GLY D  64      20.390 -12.372   0.574  1.00 19.68           C  
ATOM    235  O   GLY D  64      21.161 -11.603   1.148  1.00 19.28           O  
ATOM    236  N   PRO D  65      19.991 -12.165  -0.683  1.00 24.88           N  
ATOM    237  CA  PRO D  65      20.522 -10.987  -1.377  1.00 25.56           C  
ATOM    238  C   PRO D  65      20.035  -9.697  -0.723  1.00 24.80           C  
ATOM    239  O   PRO D  65      18.948  -9.655  -0.156  1.00 23.38           O  
ATOM    240  CB  PRO D  65      19.916 -11.113  -2.777  1.00 25.49           C  
ATOM    241  CG  PRO D  65      18.622 -11.815  -2.530  1.00 25.53           C  
ATOM    242  CD  PRO D  65      18.916 -12.820  -1.445  1.00 25.18           C  
ATOM    243  N   VAL D  66      20.845  -8.651  -0.815  1.00 23.71           N  
ATOM    244  CA  VAL D  66      20.439  -7.337  -0.350  1.00 22.43           C  
ATOM    245  C   VAL D  66      19.539  -6.771  -1.429  1.00 22.51           C  
ATOM    246  O   VAL D  66      19.946  -6.662  -2.584  1.00 22.36           O  
ATOM    247  CB  VAL D  66      21.673  -6.403  -0.158  1.00 22.09           C  
ATOM    248  CG1 VAL D  66      21.242  -4.943   0.046  1.00 20.66           C  
ATOM    249  CG2 VAL D  66      22.550  -6.882   0.994  1.00 21.00           C  
ATOM    250  N   LEU D  67      18.308  -6.437  -1.054  1.00 25.54           N  
ATOM    251  CA  LEU D  67      17.367  -5.768  -1.946  1.00 26.28           C  
ATOM    252  C   LEU D  67      17.401  -4.254  -1.670  1.00 27.08           C  
ATOM    253  O   LEU D  67      17.319  -3.834  -0.518  1.00 27.44           O  
ATOM    254  CB  LEU D  67      15.957  -6.326  -1.728  1.00 24.50           C  
ATOM    255  CG  LEU D  67      15.837  -7.857  -1.818  1.00 25.17           C  
ATOM    256  CD1 LEU D  67      14.417  -8.371  -1.537  1.00 17.68           C  
ATOM    257  CD2 LEU D  67      16.346  -8.392  -3.158  1.00 20.34           C  
ATOM    258  N   GLU D  68      17.545  -3.443  -2.712  1.00 32.27           N  
ATOM    259  CA  GLU D  68      17.529  -1.987  -2.569  1.00 32.68           C  
ATOM    260  C   GLU D  68      16.346  -1.363  -3.290  1.00 32.57           C  
ATOM    261  O   GLU D  68      16.002  -1.767  -4.390  1.00 31.57           O  
ATOM    262  CB  GLU D  68      18.793  -1.352  -3.153  1.00 33.67           C  
ATOM    263  CG  GLU D  68      20.086  -1.903  -2.616  1.00 38.10           C  
ATOM    264  CD  GLU D  68      21.227  -0.895  -2.731  1.00 42.83           C  
ATOM    265  OE1 GLU D  68      21.051   0.159  -3.422  1.00 38.80           O  
ATOM    266  OE2 GLU D  68      22.285  -1.166  -2.109  1.00 37.36           O1-
ATOM    267  N   MET D  69      15.748  -0.353  -2.666  1.00 33.47           N  
ATOM    268  CA  MET D  69      14.752   0.468  -3.326  1.00 33.79           C  
ATOM    269  C   MET D  69      15.043   1.917  -2.963  1.00 33.57           C  
ATOM    270  O   MET D  69      15.637   2.184  -1.917  1.00 34.50           O  
ATOM    271  CB  MET D  69      13.338   0.104  -2.854  1.00 34.03           C  
ATOM    272  CG  MET D  69      13.048  -1.384  -2.750  1.00 35.64           C  
ATOM    273  SD  MET D  69      11.473  -1.743  -1.921  1.00 39.50           S  
ATOM    274  CE  MET D  69      10.302  -1.205  -3.171  1.00 32.38           C  
ATOM    275  N   TRP D  70      14.642   2.841  -3.834  1.00 30.44           N  
ATOM    276  CA  TRP D  70      14.541   4.247  -3.474  1.00 29.46           C  
ATOM    277  C   TRP D  70      13.088   4.501  -3.106  1.00 29.42           C  
ATOM    278  O   TRP D  70      12.180   3.904  -3.713  1.00 28.44           O  
ATOM    279  CB  TRP D  70      14.987   5.156  -4.624  1.00 31.06           C  
ATOM    280  CG  TRP D  70      16.440   5.024  -4.912  1.00 32.13           C  
ATOM    281  CD1 TRP D  70      17.031   4.111  -5.733  1.00 36.70           C  
ATOM    282  CD2 TRP D  70      17.500   5.804  -4.352  1.00 32.95           C  
ATOM    283  CE2 TRP D  70      18.713   5.315  -4.897  1.00 34.40           C  
ATOM    284  CE3 TRP D  70      17.543   6.882  -3.464  1.00 28.17           C  
ATOM    285  NE1 TRP D  70      18.399   4.274  -5.727  1.00 37.56           N  
ATOM    286  CZ2 TRP D  70      19.948   5.856  -4.572  1.00 32.08           C  
ATOM    287  CZ3 TRP D  70      18.771   7.416  -3.137  1.00 30.60           C  
ATOM    288  CH2 TRP D  70      19.961   6.903  -3.689  1.00 32.57           C  
ATOM    289  N   GLU D  71      12.868   5.376  -2.119  1.00 27.41           N  
ATOM    290  CA  GLU D  71      11.538   5.621  -1.586  1.00 26.83           C  
ATOM    291  C   GLU D  71      10.582   5.869  -2.743  1.00 27.26           C  
ATOM    292  O   GLU D  71      10.898   6.636  -3.661  1.00 26.82           O  
ATOM    293  CB  GLU D  71      11.527   6.884  -0.714  1.00 26.57           C  
ATOM    294  CG  GLU D  71      12.395   6.866   0.529  1.00 25.12           C  
ATOM    295  CD  GLU D  71      12.074   8.046   1.464  1.00 26.93           C  
ATOM    296  OE1 GLU D  71      12.173   9.219   1.032  1.00 29.75           O  
ATOM    297  OE2 GLU D  71      11.703   7.808   2.630  1.00 20.77           O1-
ATOM    298  N   GLY D  72       9.420   5.217  -2.703  1.00 27.58           N  
ATOM    299  CA  GLY D  72       8.416   5.407  -3.731  1.00 28.24           C  
ATOM    300  C   GLY D  72       8.475   4.377  -4.842  1.00 28.61           C  
ATOM    301  O   GLY D  72       7.510   4.246  -5.602  1.00 28.25           O  
ATOM    302  N   ASP D  73       9.596   3.656  -4.943  1.00 24.63           N  
ATOM    303  CA  ASP D  73       9.719   2.529  -5.869  1.00 24.67           C  
ATOM    304  C   ASP D  73       8.766   1.414  -5.485  1.00 25.25           C  
ATOM    305  O   ASP D  73       8.404   1.256  -4.319  1.00 24.48           O  
ATOM    306  CB  ASP D  73      11.118   1.905  -5.812  1.00 23.69           C  
ATOM    307  CG  ASP D  73      12.155   2.683  -6.591  1.00 24.30           C  
ATOM    308  OD1 ASP D  73      11.774   3.563  -7.398  1.00 23.60           O  
ATOM    309  OD2 ASP D  73      13.364   2.384  -6.402  1.00 22.11           O1-
ATOM    310  N   THR D  74       8.411   0.601  -6.470  1.00 30.07           N  
ATOM    311  CA  THR D  74       7.725  -0.647  -6.203  1.00 29.47           C  
ATOM    312  C   THR D  74       8.595  -1.840  -6.577  1.00 29.90           C  
ATOM    313  O   THR D  74       9.219  -1.864  -7.644  1.00 30.44           O  
ATOM    314  CB  THR D  74       6.382  -0.720  -6.944  1.00 30.00           C  
ATOM    315  CG2 THR D  74       5.891  -2.168  -7.036  1.00 28.16           C  
ATOM    316  OG1 THR D  74       5.422   0.081  -6.237  1.00 31.36           O  
ATOM    317  N   LEU D  75       8.631  -2.827  -5.688  1.00 27.19           N  
ATOM    318  CA  LEU D  75       9.271  -4.105  -5.982  1.00 27.20           C  
ATOM    319  C   LEU D  75       8.257  -5.253  -5.954  1.00 27.15           C  
ATOM    320  O   LEU D  75       7.494  -5.423  -4.986  1.00 26.79           O  
ATOM    321  CB  LEU D  75      10.413  -4.392  -5.006  1.00 26.91           C  
ATOM    322  CG  LEU D  75      11.218  -5.660  -5.302  1.00 27.54           C  
ATOM    323  CD1 LEU D  75      11.867  -5.609  -6.681  1.00 25.67           C  
ATOM    324  CD2 LEU D  75      12.286  -5.855  -4.229  1.00 31.98           C  
ATOM    325  N   GLU D  76       8.251  -6.014  -7.040  1.00 27.12           N  
ATOM    326  CA  GLU D  76       7.385  -7.157  -7.215  1.00 28.03           C  
ATOM    327  C   GLU D  76       8.283  -8.354  -7.303  1.00 28.01           C  
ATOM    328  O   GLU D  76       9.193  -8.391  -8.141  1.00 27.78           O  
ATOM    329  CB  GLU D  76       6.613  -7.049  -8.526  1.00 29.74           C  
ATOM    330  CG  GLU D  76       5.419  -6.112  -8.482  1.00 32.99           C  
ATOM    331  CD  GLU D  76       4.881  -5.820  -9.868  1.00 39.54           C  
ATOM    332  OE1 GLU D  76       3.877  -5.082  -9.968  1.00 43.77           O  
ATOM    333  OE2 GLU D  76       5.470  -6.316 -10.862  1.00 40.10           O1-
ATOM    334  N   ILE D  77       8.019  -9.328  -6.440  1.00 25.35           N  
ATOM    335  CA  ILE D  77       8.840 -10.523  -6.334  1.00 25.07           C  
ATOM    336  C   ILE D  77       8.021 -11.786  -6.541  1.00 25.03           C  
ATOM    337  O   ILE D  77       6.972 -11.975  -5.919  1.00 25.18           O  
ATOM    338  CB  ILE D  77       9.497 -10.599  -4.963  1.00 24.70           C  
ATOM    339  CG1 ILE D  77      10.313  -9.328  -4.703  1.00 26.86           C  
ATOM    340  CG2 ILE D  77      10.349 -11.847  -4.855  1.00 24.16           C  
ATOM    341  CD1 ILE D  77      10.347  -8.915  -3.236  1.00 30.39           C  
ATOM    342  N   ASP D  78       8.496 -12.637  -7.436  1.00 26.78           N  
ATOM    343  CA  ASP D  78       7.959 -13.973  -7.555  1.00 27.82           C  
ATOM    344  C   ASP D  78       8.821 -14.856  -6.690  1.00 27.66           C  
ATOM    345  O   ASP D  78      10.003 -15.064  -6.966  1.00 28.06           O  
ATOM    346  CB  ASP D  78       8.010 -14.455  -9.004  1.00 29.00           C  
ATOM    347  CG  ASP D  78       7.018 -13.727  -9.884  1.00 30.97           C  
ATOM    348  OD1 ASP D  78       5.886 -13.480  -9.409  1.00 32.11           O  
ATOM    349  OD2 ASP D  78       7.380 -13.373 -11.029  1.00 34.49           O1-
ATOM    350  N   LEU D  79       8.232 -15.360  -5.620  1.00 27.18           N  
ATOM    351  CA  LEU D  79       8.962 -16.241  -4.742  1.00 26.04           C  
ATOM    352  C   LEU D  79       8.697 -17.659  -5.205  1.00 25.04           C  
ATOM    353  O   LEU D  79       7.569 -18.137  -5.143  1.00 23.70           O  
ATOM    354  CB  LEU D  79       8.523 -16.062  -3.299  1.00 26.02           C  
ATOM    355  CG  LEU D  79       9.352 -16.959  -2.382  1.00 29.15           C  
ATOM    356  CD1 LEU D  79      10.791 -16.459  -2.337  1.00 24.75           C  
ATOM    357  CD2 LEU D  79       8.740 -17.025  -0.987  1.00 28.47           C  
ATOM    358  N   VAL D  80       9.746 -18.309  -5.701  1.00 25.80           N  
ATOM    359  CA  VAL D  80       9.657 -19.678  -6.166  1.00 25.47           C  
ATOM    360  C   VAL D  80      10.079 -20.618  -5.040  1.00 26.54           C  
ATOM    361  O   VAL D  80      11.241 -20.628  -4.626  1.00 25.79           O  
ATOM    362  CB  VAL D  80      10.531 -19.912  -7.416  1.00 26.04           C  
ATOM    363  CG1 VAL D  80      10.268 -21.299  -7.997  1.00 24.90           C  
ATOM    364  CG2 VAL D  80      10.247 -18.839  -8.479  1.00 24.58           C  
ATOM    365  N   ASN D  81       9.136 -21.414  -4.544  1.00 26.57           N  
ATOM    366  CA  ASN D  81       9.446 -22.336  -3.464  1.00 26.51           C  
ATOM    367  C   ASN D  81       9.847 -23.665  -4.109  1.00 27.12           C  
ATOM    368  O   ASN D  81       9.015 -24.372  -4.667  1.00 28.62           O  
ATOM    369  CB  ASN D  81       8.204 -22.495  -2.579  1.00 25.90           C  
ATOM    370  CG  ASN D  81       8.448 -23.347  -1.333  1.00 25.16           C  
ATOM    371  ND2 ASN D  81       7.395 -23.544  -0.541  1.00 20.13           N  
ATOM    372  OD1 ASN D  81       9.561 -23.804  -1.078  1.00 25.80           O  
ATOM    373  N   THR D  82      11.127 -24.004  -4.022  1.00 26.00           N  
ATOM    374  CA  THR D  82      11.631 -25.225  -4.638  1.00 26.51           C  
ATOM    375  C   THR D  82      11.680 -26.333  -3.599  1.00 27.08           C  
ATOM    376  O   THR D  82      12.079 -27.458  -3.894  1.00 28.74           O  
ATOM    377  CB  THR D  82      13.037 -25.021  -5.249  1.00 26.15           C  
ATOM    378  CG2 THR D  82      13.058 -23.788  -6.127  1.00 26.14           C  
ATOM    379  OG1 THR D  82      14.000 -24.847  -4.206  1.00 26.39           O  
ATOM    380  N   THR D  83      11.257 -26.017  -2.382  1.00 22.58           N  
ATOM    381  CA  THR D  83      11.412 -26.944  -1.283  1.00 22.72           C  
ATOM    382  C   THR D  83      10.172 -27.805  -1.058  1.00 24.31           C  
ATOM    383  O   THR D  83       9.146 -27.627  -1.716  1.00 24.06           O  
ATOM    384  CB  THR D  83      11.734 -26.171   0.031  1.00 23.19           C  
ATOM    385  CG2 THR D  83      12.774 -25.063  -0.235  1.00 21.03           C  
ATOM    386  OG1 THR D  83      10.534 -25.595   0.572  1.00 20.96           O  
ATOM    387  N   ASP D  84      10.273 -28.729  -0.107  1.00 31.52           N  
ATOM    388  CA  ASP D  84       9.134 -29.550   0.283  1.00 33.18           C  
ATOM    389  C   ASP D  84       8.382 -28.965   1.484  1.00 33.50           C  
ATOM    390  O   ASP D  84       7.463 -29.581   2.009  1.00 33.85           O  
ATOM    391  CB  ASP D  84       9.508 -31.035   0.476  1.00 35.04           C  
ATOM    392  CG  ASP D  84      10.615 -31.265   1.524  1.00 37.15           C  
ATOM    393  OD1 ASP D  84      10.922 -30.349   2.324  1.00 36.62           O  
ATOM    394  OD2 ASP D  84      11.173 -32.397   1.542  1.00 37.43           O1-
ATOM    395  N   ARG D  85       8.789 -27.773   1.905  1.00 31.90           N  
ATOM    396  CA  ARG D  85       8.212 -27.126   3.072  1.00 32.63           C  
ATOM    397  C   ARG D  85       7.332 -25.943   2.668  1.00 32.26           C  
ATOM    398  O   ARG D  85       7.566 -25.308   1.641  1.00 32.86           O  
ATOM    399  CB  ARG D  85       9.327 -26.597   3.992  1.00 32.61           C  
ATOM    400  CG  ARG D  85      10.478 -27.566   4.269  1.00 34.72           C  
ATOM    401  CD  ARG D  85      10.005 -28.799   5.019  1.00 40.00           C  
ATOM    402  NE  ARG D  85       9.230 -28.398   6.187  1.00 44.17           N  
ATOM    403  CZ  ARG D  85       9.753 -28.143   7.379  1.00 45.71           C  
ATOM    404  NH1 ARG D  85      11.061 -28.253   7.572  1.00 44.29           N1+
ATOM    405  NH2 ARG D  85       8.964 -27.771   8.376  1.00 45.04           N  
ATOM    406  N   VAL D  86       6.302 -25.666   3.465  1.00 26.72           N  
ATOM    407  CA  VAL D  86       5.624 -24.390   3.373  1.00 24.60           C  
ATOM    408  C   VAL D  86       6.583 -23.357   3.922  1.00 24.41           C  
ATOM    409  O   VAL D  86       7.221 -23.576   4.962  1.00 24.74           O  
ATOM    410  CB  VAL D  86       4.330 -24.332   4.219  1.00 25.40           C  
ATOM    411  CG1 VAL D  86       3.841 -22.889   4.332  1.00 23.67           C  
ATOM    412  CG2 VAL D  86       3.245 -25.212   3.609  1.00 25.11           C  
ATOM    413  N   LEU D  87       6.702 -22.238   3.212  1.00 21.58           N  
ATOM    414  CA  LEU D  87       7.502 -21.133   3.683  1.00 20.43           C  
ATOM    415  C   LEU D  87       6.991 -19.872   3.007  1.00 20.62           C  
ATOM    416  O   LEU D  87       6.070 -19.944   2.202  1.00 20.46           O  
ATOM    417  CB  LEU D  87       8.979 -21.366   3.382  1.00 19.90           C  
ATOM    418  CG  LEU D  87       9.352 -21.589   1.925  1.00 20.07           C  
ATOM    419  CD1 LEU D  87       9.198 -20.300   1.123  1.00 18.72           C  
ATOM    420  CD2 LEU D  87      10.784 -22.116   1.845  1.00 20.59           C  
ATOM    421  N   SER D  88       7.580 -18.722   3.327  1.00 22.14           N  
ATOM    422  CA  SER D  88       7.053 -17.466   2.811  1.00 22.11           C  
ATOM    423  C   SER D  88       8.076 -16.345   2.843  1.00 21.31           C  
ATOM    424  O   SER D  88       9.223 -16.529   3.255  1.00 21.48           O  
ATOM    425  CB  SER D  88       5.853 -17.021   3.642  1.00 22.56           C  
ATOM    426  OG  SER D  88       6.317 -16.369   4.810  1.00 22.29           O  
ATOM    427  N   LEU D  89       7.624 -15.170   2.433  1.00 23.80           N  
ATOM    428  CA  LEU D  89       8.455 -13.977   2.411  1.00 23.67           C  
ATOM    429  C   LEU D  89       7.734 -12.843   3.120  1.00 23.41           C  
ATOM    430  O   LEU D  89       6.600 -12.499   2.752  1.00 22.43           O  
ATOM    431  CB  LEU D  89       8.738 -13.570   0.976  1.00 23.30           C  
ATOM    432  CG  LEU D  89       9.732 -12.448   0.731  1.00 24.71           C  
ATOM    433  CD1 LEU D  89      11.113 -12.838   1.247  1.00 24.09           C  
ATOM    434  CD2 LEU D  89       9.780 -12.160  -0.763  1.00 28.16           C  
ATOM    435  N   HIS D  90       8.365 -12.275   4.147  1.00 22.54           N  
ATOM    436  CA  HIS D  90       7.760 -11.119   4.778  1.00 23.69           C  
ATOM    437  C   HIS D  90       8.777  -9.998   5.060  1.00 23.14           C  
ATOM    438  O   HIS D  90       9.850 -10.235   5.618  1.00 24.70           O  
ATOM    439  CB  HIS D  90       7.108 -11.644   6.061  1.00 23.15           C  
ATOM    440  CG  HIS D  90       6.723 -10.591   7.040  1.00 24.26           C  
ATOM    441  CD2 HIS D  90       7.458  -9.897   7.935  1.00 25.35           C  
ATOM    442  ND1 HIS D  90       5.418 -10.183   7.216  1.00 28.99           N  
ATOM    443  CE1 HIS D  90       5.369  -9.264   8.162  1.00 26.03           C  
ATOM    444  NE2 HIS D  90       6.595  -9.073   8.612  1.00 28.65           N  
ATOM    445  N   PRO D  91       8.415  -8.754   4.703  1.00 19.97           N  
ATOM    446  CA  PRO D  91       9.302  -7.605   4.928  1.00 19.33           C  
ATOM    447  C   PRO D  91       9.010  -6.803   6.186  1.00 19.25           C  
ATOM    448  O   PRO D  91       7.926  -6.951   6.747  1.00 18.66           O  
ATOM    449  CB  PRO D  91       9.005  -6.726   3.714  1.00 20.01           C  
ATOM    450  CG  PRO D  91       7.524  -6.961   3.466  1.00 19.51           C  
ATOM    451  CD  PRO D  91       7.233  -8.394   3.901  1.00 19.89           C  
ATOM    452  N   HIS D  92       9.878  -5.838   6.481  1.00 19.43           N  
ATOM    453  CA  HIS D  92       9.647  -4.801   7.489  1.00 19.93           C  
ATOM    454  C   HIS D  92       9.691  -3.459   6.753  1.00 20.28           C  
ATOM    455  O   HIS D  92      10.389  -3.321   5.746  1.00 19.81           O  
ATOM    456  CB  HIS D  92      10.756  -4.767   8.537  1.00 19.08           C  
ATOM    457  CG  HIS D  92      10.653  -5.829   9.583  1.00 23.32           C  
ATOM    458  CD2 HIS D  92      10.745  -7.178   9.498  1.00 21.79           C  
ATOM    459  ND1 HIS D  92      10.459  -5.541  10.919  1.00 24.06           N  
ATOM    460  CE1 HIS D  92      10.425  -6.666  11.610  1.00 21.45           C  
ATOM    461  NE2 HIS D  92      10.591  -7.673  10.770  1.00 21.55           N  
ATOM    462  N   GLY D  93       8.863  -2.520   7.195  1.00 20.10           N  
ATOM    463  CA  GLY D  93       9.005  -1.111   6.898  1.00 20.33           C  
ATOM    464  C   GLY D  93       8.386  -0.679   5.573  1.00 22.02           C  
ATOM    465  O   GLY D  93       7.940   0.459   5.445  1.00 22.74           O  
ATOM    466  N   VAL D  94       8.297  -1.599   4.608  1.00 22.43           N  
ATOM    467  CA  VAL D  94       7.730  -1.289   3.293  1.00 23.30           C  
ATOM    468  C   VAL D  94       6.213  -1.367   3.335  1.00 24.01           C  
ATOM    469  O   VAL D  94       5.668  -2.076   4.166  1.00 24.47           O  
ATOM    470  CB  VAL D  94       8.299  -2.181   2.144  1.00 23.04           C  
ATOM    471  CG1 VAL D  94       9.719  -1.743   1.773  1.00 23.59           C  
ATOM    472  CG2 VAL D  94       8.251  -3.659   2.509  1.00 22.41           C  
ATOM    473  N   ASP D  95       5.533  -0.653   2.443  1.00 25.20           N  
ATOM    474  CA  ASP D  95       4.080  -0.777   2.347  1.00 25.58           C  
ATOM    475  C   ASP D  95       3.691  -2.099   1.657  1.00 25.68           C  
ATOM    476  O   ASP D  95       4.102  -2.387   0.516  1.00 25.65           O  
ATOM    477  CB  ASP D  95       3.485   0.398   1.574  1.00 25.65           C  
ATOM    478  CG  ASP D  95       3.879   1.737   2.148  1.00 29.03           C  
ATOM    479  OD1 ASP D  95       3.775   1.913   3.386  1.00 32.94           O  
ATOM    480  OD2 ASP D  95       4.290   2.618   1.359  1.00 31.62           O1-
ATOM    481  N   TYR D  96       2.893  -2.904   2.346  1.00 25.96           N  
ATOM    482  CA  TYR D  96       2.390  -4.142   1.762  1.00 26.90           C  
ATOM    483  C   TYR D  96       0.972  -4.343   2.263  1.00 27.09           C  
ATOM    484  O   TYR D  96       0.657  -3.925   3.376  1.00 28.21           O  
ATOM    485  CB  TYR D  96       3.300  -5.342   2.110  1.00 26.48           C  
ATOM    486  CG  TYR D  96       3.427  -5.648   3.588  1.00 26.92           C  
ATOM    487  CD1 TYR D  96       4.396  -5.025   4.361  1.00 27.85           C  
ATOM    488  CD2 TYR D  96       2.574  -6.560   4.210  1.00 28.86           C  
ATOM    489  CE1 TYR D  96       4.518  -5.284   5.704  1.00 30.23           C  
ATOM    490  CE2 TYR D  96       2.690  -6.838   5.568  1.00 30.49           C  
ATOM    491  CZ  TYR D  96       3.661  -6.190   6.314  1.00 31.59           C  
ATOM    492  OH  TYR D  96       3.802  -6.450   7.666  1.00 30.33           O  
ATOM    493  N   ASP D  97       0.093  -4.926   1.453  1.00 25.38           N  
ATOM    494  CA  ASP D  97      -1.231  -5.258   1.985  1.00 25.83           C  
ATOM    495  C   ASP D  97      -1.264  -6.701   2.498  1.00 26.21           C  
ATOM    496  O   ASP D  97      -0.289  -7.428   2.355  1.00 25.35           O  
ATOM    497  CB  ASP D  97      -2.343  -4.960   0.972  1.00 25.41           C  
ATOM    498  CG  ASP D  97      -2.223  -5.777  -0.300  1.00 24.77           C  
ATOM    499  OD1 ASP D  97      -1.900  -6.975  -0.223  1.00 18.36           O  
ATOM    500  OD2 ASP D  97      -2.477  -5.211  -1.385  1.00 27.62           O1-
ATOM    501  N   VAL D  98      -2.378  -7.129   3.077  1.00 32.37           N  
ATOM    502  CA  VAL D  98      -2.389  -8.429   3.743  1.00 32.86           C  
ATOM    503  C   VAL D  98      -2.035  -9.586   2.815  1.00 33.37           C  
ATOM    504  O   VAL D  98      -1.374 -10.531   3.231  1.00 34.66           O  
ATOM    505  CB  VAL D  98      -3.721  -8.724   4.484  1.00 33.65           C  
ATOM    506  CG1 VAL D  98      -3.792  -7.944   5.796  1.00 32.85           C  
ATOM    507  CG2 VAL D  98      -4.933  -8.456   3.584  1.00 34.91           C  
ATOM    508  N   ASN D  99      -2.460  -9.514   1.561  1.00 29.39           N  
ATOM    509  CA  ASN D  99      -2.178 -10.589   0.626  1.00 30.16           C  
ATOM    510  C   ASN D  99      -0.674 -10.746   0.382  1.00 30.56           C  
ATOM    511  O   ASN D  99      -0.244 -11.749  -0.181  1.00 30.14           O  
ATOM    512  CB  ASN D  99      -2.895 -10.371  -0.713  1.00 30.01           C  
ATOM    513  CG  ASN D  99      -4.401 -10.204  -0.566  1.00 31.70           C  
ATOM    514  ND2 ASN D  99      -5.017  -9.597  -1.572  1.00 33.19           N  
ATOM    515  OD1 ASN D  99      -5.003 -10.612   0.426  1.00 35.95           O  
ATOM    516  N   SER D 100       0.094  -9.706   0.706  1.00 30.57           N  
ATOM    517  CA  SER D 100       1.556  -9.753   0.712  1.00 31.40           C  
ATOM    518  C   SER D 100       2.241  -9.966   2.085  1.00 31.40           C  
ATOM    519  O   SER D 100       3.458  -9.827   2.207  1.00 31.30           O  
ATOM    520  CB  SER D 100       2.161  -8.555  -0.035  1.00 31.90           C  
ATOM    521  OG  SER D 100       2.161  -8.765  -1.441  1.00 31.63           O  
ATOM    522  N   ASP D 101       1.476 -10.206   3.139  1.00 31.94           N  
ATOM    523  CA  ASP D 101       2.106 -10.193   4.456  1.00 32.18           C  
ATOM    524  C   ASP D 101       2.953 -11.434   4.798  1.00 31.59           C  
ATOM    525  O   ASP D 101       3.702 -11.429   5.773  1.00 31.87           O  
ATOM    526  CB  ASP D 101       1.120  -9.756   5.570  1.00 32.96           C  
ATOM    527  CG  ASP D 101       0.383 -10.905   6.214  1.00 35.35           C  
ATOM    528  OD1 ASP D 101       0.280 -11.988   5.600  1.00 38.96           O  
ATOM    529  OD2 ASP D 101      -0.122 -10.699   7.346  1.00 40.46           O1-
ATOM    530  N   GLY D 102       2.875 -12.463   3.964  1.00 21.02           N  
ATOM    531  CA  GLY D 102       3.722 -13.632   4.118  1.00 21.06           C  
ATOM    532  C   GLY D 102       3.296 -14.595   5.215  1.00 22.07           C  
ATOM    533  O   GLY D 102       4.081 -15.431   5.652  1.00 21.56           O  
ATOM    534  N   THR D 103       2.052 -14.486   5.668  1.00 24.27           N  
ATOM    535  CA  THR D 103       1.576 -15.350   6.742  1.00 25.64           C  
ATOM    536  C   THR D 103       0.535 -16.324   6.222  1.00 27.17           C  
ATOM    537  O   THR D 103      -0.189 -16.039   5.249  1.00 27.18           O  
ATOM    538  CB  THR D 103       0.919 -14.563   7.895  1.00 25.49           C  
ATOM    539  CG2 THR D 103       1.889 -13.536   8.492  1.00 23.75           C  
ATOM    540  OG1 THR D 103      -0.254 -13.909   7.405  1.00 24.87           O  
ATOM    541  N   LEU D 104       0.472 -17.479   6.872  1.00 32.28           N  
ATOM    542  CA  LEU D 104      -0.540 -18.468   6.552  1.00 34.46           C  
ATOM    543  C   LEU D 104      -1.907 -17.917   6.917  1.00 34.70           C  
ATOM    544  O   LEU D 104      -2.879 -18.084   6.169  1.00 35.37           O  
ATOM    545  CB  LEU D 104      -0.284 -19.750   7.328  1.00 35.45           C  
ATOM    546  CG  LEU D 104       0.413 -20.875   6.580  1.00 37.19           C  
ATOM    547  CD1 LEU D 104       0.792 -21.943   7.594  1.00 41.71           C  
ATOM    548  CD2 LEU D 104      -0.483 -21.435   5.470  1.00 38.56           C  
ATOM    549  N   MET D 105      -1.965 -17.247   8.067  1.00 40.73           N  
ATOM    550  CA  MET D 105      -3.201 -16.668   8.562  1.00 41.09           C  
ATOM    551  C   MET D 105      -3.884 -15.816   7.484  1.00 40.38           C  
ATOM    552  O   MET D 105      -5.123 -15.810   7.370  1.00 40.80           O  
ATOM    553  CB  MET D 105      -2.931 -15.828   9.808  1.00 41.25           C  
ATOM    554  CG  MET D 105      -4.190 -15.268  10.436  1.00 48.05           C  
ATOM    555  SD  MET D 105      -3.882 -13.761  11.388  1.00 56.92           S  
ATOM    556  CE  MET D 105      -2.784 -12.878  10.269  1.00 55.83           C  
ATOM    557  N   ASN D 106      -3.082 -15.099   6.701  1.00 31.42           N  
ATOM    558  CA  ASN D 106      -3.617 -14.240   5.650  1.00 31.35           C  
ATOM    559  C   ASN D 106      -3.643 -14.874   4.254  1.00 31.25           C  
ATOM    560  O   ASN D 106      -3.931 -14.193   3.278  1.00 31.19           O  
ATOM    561  CB  ASN D 106      -2.952 -12.858   5.642  1.00 30.58           C  
ATOM    562  CG  ASN D 106      -3.561 -11.910   6.672  1.00 32.41           C  
ATOM    563  ND2 ASN D 106      -2.706 -11.238   7.450  1.00 30.08           N  
ATOM    564  OD1 ASN D 106      -4.786 -11.782   6.767  1.00 35.80           O  
ATOM    565  N   GLY D 107      -3.297 -16.158   4.160  1.00 37.63           N  
ATOM    566  CA  GLY D 107      -3.310 -16.879   2.888  1.00 36.39           C  
ATOM    567  C   GLY D 107      -2.166 -16.468   1.984  1.00 35.71           C  
ATOM    568  O   GLY D 107      -2.213 -16.640   0.762  1.00 36.00           O  
ATOM    569  N   SER D 108      -1.155 -15.876   2.611  1.00 30.02           N  
ATOM    570  CA  SER D 108      -0.024 -15.254   1.934  1.00 28.53           C  
ATOM    571  C   SER D 108       1.265 -16.074   1.841  1.00 27.39           C  
ATOM    572  O   SER D 108       2.290 -15.551   1.437  1.00 28.01           O  
ATOM    573  CB  SER D 108       0.262 -13.894   2.577  1.00 28.87           C  
ATOM    574  OG  SER D 108       1.179 -13.157   1.793  1.00 30.29           O  
ATOM    575  N   ALA D 109       1.257 -17.316   2.304  1.00 21.12           N  
ATOM    576  CA  ALA D 109       2.453 -18.169   2.215  1.00 20.27           C  
ATOM    577  C   ALA D 109       2.560 -18.946   0.883  1.00 20.04           C  
ATOM    578  O   ALA D 109       1.686 -18.837  -0.005  1.00 19.42           O  
ATOM    579  CB  ALA D 109       2.512 -19.133   3.392  1.00 19.82           C  
ATOM    580  N   VAL D 110       3.618 -19.736   0.739  1.00 18.97           N  
ATOM    581  CA  VAL D 110       3.826 -20.464  -0.517  1.00 19.84           C  
ATOM    582  C   VAL D 110       3.922 -21.963  -0.306  1.00 21.78           C  
ATOM    583  O   VAL D 110       4.796 -22.434   0.416  1.00 22.16           O  
ATOM    584  CB  VAL D 110       5.098 -19.998  -1.249  1.00 18.98           C  
ATOM    585  CG1 VAL D 110       5.013 -20.378  -2.740  1.00 19.26           C  
ATOM    586  CG2 VAL D 110       5.283 -18.506  -1.075  1.00 15.90           C  
ATOM    587  N   MET D 111       3.019 -22.712  -0.935  1.00 29.92           N  
ATOM    588  CA  MET D 111       3.077 -24.168  -0.877  1.00 31.41           C  
ATOM    589  C   MET D 111       4.306 -24.683  -1.619  1.00 31.69           C  
ATOM    590  O   MET D 111       4.798 -24.031  -2.544  1.00 31.12           O  
ATOM    591  CB  MET D 111       1.809 -24.782  -1.465  1.00 32.60           C  
ATOM    592  CG  MET D 111       0.534 -24.295  -0.801  1.00 35.92           C  
ATOM    593  SD  MET D 111       0.592 -24.565   0.981  1.00 39.27           S  
ATOM    594  CE  MET D 111       0.441 -22.887   1.604  1.00 38.38           C  
ATOM    595  N   PRO D 112       4.809 -25.862  -1.207  1.00 30.89           N  
ATOM    596  CA  PRO D 112       5.932 -26.494  -1.899  1.00 31.10           C  
ATOM    597  C   PRO D 112       5.667 -26.588  -3.392  1.00 31.59           C  
ATOM    598  O   PRO D 112       4.551 -26.946  -3.789  1.00 31.66           O  
ATOM    599  CB  PRO D 112       5.968 -27.900  -1.287  1.00 31.71           C  
ATOM    600  CG  PRO D 112       5.367 -27.748   0.038  1.00 30.56           C  
ATOM    601  CD  PRO D 112       4.319 -26.681  -0.085  1.00 31.00           C  
ATOM    602  N   GLY D 113       6.677 -26.272  -4.203  1.00 35.84           N  
ATOM    603  CA  GLY D 113       6.578 -26.400  -5.651  1.00 35.45           C  
ATOM    604  C   GLY D 113       5.672 -25.361  -6.282  1.00 36.13           C  
ATOM    605  O   GLY D 113       5.173 -25.544  -7.385  1.00 36.86           O  
ATOM    606  N   GLN D 114       5.445 -24.262  -5.582  1.00 32.43           N  
ATOM    607  CA  GLN D 114       4.593 -23.210  -6.114  1.00 32.12           C  
ATOM    608  C   GLN D 114       5.299 -21.862  -6.013  1.00 30.61           C  
ATOM    609  O   GLN D 114       6.319 -21.732  -5.324  1.00 30.92           O  
ATOM    610  CB  GLN D 114       3.234 -23.190  -5.400  1.00 32.33           C  
ATOM    611  CG  GLN D 114       2.415 -24.463  -5.628  1.00 35.36           C  
ATOM    612  CD  GLN D 114       1.001 -24.393  -5.054  1.00 38.94           C  
ATOM    613  NE2 GLN D 114       0.302 -25.531  -5.072  1.00 40.07           N  
ATOM    614  OE1 GLN D 114       0.543 -23.336  -4.602  1.00 38.43           O  
ATOM    615  N   THR D 115       4.762 -20.875  -6.726  1.00 28.15           N  
ATOM    616  CA  THR D 115       5.308 -19.526  -6.752  1.00 26.04           C  
ATOM    617  C   THR D 115       4.232 -18.552  -6.307  1.00 25.90           C  
ATOM    618  O   THR D 115       3.070 -18.662  -6.721  1.00 25.52           O  
ATOM    619  CB  THR D 115       5.749 -19.143  -8.184  1.00 26.09           C  
ATOM    620  CG2 THR D 115       6.414 -17.761  -8.219  1.00 23.45           C  
ATOM    621  OG1 THR D 115       6.663 -20.122  -8.671  1.00 26.86           O  
ATOM    622  N   ARG D 116       4.615 -17.600  -5.465  1.00 24.44           N  
ATOM    623  CA  ARG D 116       3.692 -16.555  -5.050  1.00 24.07           C  
ATOM    624  C   ARG D 116       4.224 -15.200  -5.484  1.00 24.13           C  
ATOM    625  O   ARG D 116       5.424 -14.940  -5.411  1.00 24.10           O  
ATOM    626  CB  ARG D 116       3.435 -16.586  -3.537  1.00 23.88           C  
ATOM    627  CG  ARG D 116       2.713 -15.315  -2.978  1.00 24.54           C  
ATOM    628  CD  ARG D 116       1.993 -15.569  -1.630  1.00 24.45           C  
ATOM    629  NE  ARG D 116       1.114 -16.743  -1.700  1.00 23.69           N  
ATOM    630  CZ  ARG D 116      -0.101 -16.753  -2.250  1.00 20.28           C  
ATOM    631  NH1 ARG D 116      -0.611 -15.650  -2.763  1.00 16.33           N1+
ATOM    632  NH2 ARG D 116      -0.808 -17.873  -2.276  1.00 22.31           N  
ATOM    633  N   ARG D 117       3.329 -14.351  -5.966  1.00 24.40           N  
ATOM    634  CA  ARG D 117       3.670 -12.966  -6.235  1.00 24.99           C  
ATOM    635  C   ARG D 117       3.558 -12.142  -4.951  1.00 24.39           C  
ATOM    636  O   ARG D 117       2.504 -12.121  -4.295  1.00 23.38           O  
ATOM    637  CB  ARG D 117       2.744 -12.389  -7.310  1.00 25.90           C  
ATOM    638  CG  ARG D 117       2.787 -10.869  -7.464  1.00 26.78           C  
ATOM    639  CD  ARG D 117       4.126 -10.361  -8.001  1.00 30.94           C  
ATOM    640  NE  ARG D 117       4.594 -11.025  -9.219  1.00 31.76           N  
ATOM    641  CZ  ARG D 117       4.380 -10.587 -10.458  1.00 33.08           C  
ATOM    642  NH1 ARG D 117       3.671  -9.486 -10.669  1.00 29.68           N1+
ATOM    643  NH2 ARG D 117       4.865 -11.263 -11.496  1.00 30.39           N  
ATOM    644  N   TYR D 118       4.649 -11.472  -4.594  1.00 24.37           N  
ATOM    645  CA  TYR D 118       4.624 -10.515  -3.491  1.00 23.17           C  
ATOM    646  C   TYR D 118       4.847  -9.097  -4.024  1.00 22.82           C  
ATOM    647  O   TYR D 118       5.664  -8.886  -4.928  1.00 21.44           O  
ATOM    648  CB  TYR D 118       5.690 -10.856  -2.454  1.00 22.84           C  
ATOM    649  CG  TYR D 118       5.452 -12.141  -1.686  1.00 22.21           C  
ATOM    650  CD1 TYR D 118       4.494 -12.198  -0.667  1.00 17.18           C  
ATOM    651  CD2 TYR D 118       6.190 -13.292  -1.963  1.00 18.20           C  
ATOM    652  CE1 TYR D 118       4.275 -13.357   0.053  1.00 17.30           C  
ATOM    653  CE2 TYR D 118       5.985 -14.471  -1.230  1.00 21.65           C  
ATOM    654  CZ  TYR D 118       5.020 -14.492  -0.226  1.00 22.10           C  
ATOM    655  OH  TYR D 118       4.788 -15.643   0.498  1.00 23.43           O  
ATOM    656  N   THR D 119       4.127  -8.133  -3.460  1.00 23.14           N  
ATOM    657  CA  THR D 119       4.247  -6.746  -3.903  1.00 25.20           C  
ATOM    658  C   THR D 119       4.572  -5.789  -2.744  1.00 25.32           C  
ATOM    659  O   THR D 119       3.775  -5.637  -1.811  1.00 26.13           O  
ATOM    660  CB  THR D 119       2.966  -6.275  -4.634  1.00 25.49           C  
ATOM    661  CG2 THR D 119       3.149  -4.884  -5.202  1.00 24.19           C  
ATOM    662  OG1 THR D 119       2.657  -7.182  -5.704  1.00 29.18           O  
ATOM    663  N   TRP D 120       5.742  -5.151  -2.826  1.00 26.08           N  
ATOM    664  CA  TRP D 120       6.214  -4.191  -1.829  1.00 26.15           C  
ATOM    665  C   TRP D 120       6.238  -2.771  -2.395  1.00 27.45           C  
ATOM    666  O   TRP D 120       6.895  -2.505  -3.413  1.00 28.22           O  
ATOM    667  CB  TRP D 120       7.637  -4.525  -1.375  1.00 25.44           C  
ATOM    668  CG  TRP D 120       7.803  -5.856  -0.688  1.00 23.90           C  
ATOM    669  CD1 TRP D 120       6.823  -6.669  -0.252  1.00 20.59           C  
ATOM    670  CD2 TRP D 120       9.042  -6.520  -0.386  1.00 22.87           C  
ATOM    671  CE2 TRP D 120       8.717  -7.734   0.248  1.00 23.07           C  
ATOM    672  CE3 TRP D 120      10.391  -6.203  -0.589  1.00 21.57           C  
ATOM    673  NE1 TRP D 120       7.352  -7.799   0.314  1.00 22.39           N  
ATOM    674  CZ2 TRP D 120       9.684  -8.629   0.697  1.00 22.28           C  
ATOM    675  CZ3 TRP D 120      11.351  -7.096  -0.158  1.00 21.34           C  
ATOM    676  CH2 TRP D 120      10.993  -8.299   0.476  1.00 24.88           C  
ATOM    677  N   ARG D 121       5.554  -1.850  -1.724  1.00 25.78           N  
ATOM    678  CA  ARG D 121       5.600  -0.464  -2.142  1.00 25.86           C  
ATOM    679  C   ARG D 121       6.290   0.379  -1.078  1.00 24.88           C  
ATOM    680  O   ARG D 121       6.621  -0.105  -0.005  1.00 24.30           O  
ATOM    681  CB  ARG D 121       4.181   0.060  -2.432  1.00 24.79           C  
ATOM    682  CG  ARG D 121       3.496  -0.682  -3.566  1.00 29.93           C  
ATOM    683  CD  ARG D 121       2.020  -0.310  -3.754  1.00 34.73           C  
ATOM    684  NE  ARG D 121       1.233  -0.427  -2.519  1.00 40.55           N  
ATOM    685  CZ  ARG D 121       0.819  -1.574  -1.971  1.00 43.87           C  
ATOM    686  NH1 ARG D 121       1.130  -2.740  -2.534  1.00 44.08           N1+
ATOM    687  NH2 ARG D 121       0.097  -1.554  -0.847  1.00 39.88           N  
ATOM    688  N   SER D 122       6.487   1.647  -1.407  1.00 22.35           N  
ATOM    689  CA  SER D 122       7.226   2.596  -0.588  1.00 21.07           C  
ATOM    690  C   SER D 122       6.811   3.990  -1.059  1.00 20.92           C  
ATOM    691  O   SER D 122       6.274   4.140  -2.162  1.00 20.70           O  
ATOM    692  CB  SER D 122       8.732   2.393  -0.767  1.00 21.18           C  
ATOM    693  OG  SER D 122       9.136   2.684  -2.099  1.00 22.15           O  
ATOM    694  N   HIS D 123       7.059   5.005  -0.240  1.00 20.13           N  
ATOM    695  CA  HIS D 123       6.603   6.348  -0.578  1.00 19.81           C  
ATOM    696  C   HIS D 123       7.591   7.385  -0.078  1.00 19.10           C  
ATOM    697  O   HIS D 123       8.346   7.107   0.839  1.00 18.28           O  
ATOM    698  CB  HIS D 123       5.211   6.587   0.029  1.00 19.36           C  
ATOM    699  CG  HIS D 123       5.158   6.343   1.504  1.00 20.37           C  
ATOM    700  CD2 HIS D 123       5.477   7.142   2.550  1.00 21.16           C  
ATOM    701  ND1 HIS D 123       4.770   5.138   2.050  1.00 19.34           N  
ATOM    702  CE1 HIS D 123       4.836   5.210   3.367  1.00 22.47           C  
ATOM    703  NE2 HIS D 123       5.261   6.417   3.697  1.00 21.99           N  
ATOM    704  N   VAL D 124       7.624   8.553  -0.715  1.00 20.74           N  
ATOM    705  CA  VAL D 124       8.286   9.719  -0.132  1.00 22.43           C  
ATOM    706  C   VAL D 124       7.401  10.282   0.974  1.00 23.58           C  
ATOM    707  O   VAL D 124       6.213   9.939   1.060  1.00 24.09           O  
ATOM    708  CB  VAL D 124       8.631  10.832  -1.152  1.00 23.00           C  
ATOM    709  CG1 VAL D 124       9.832  10.432  -1.986  1.00 23.07           C  
ATOM    710  CG2 VAL D 124       7.416  11.184  -2.040  1.00 21.84           C  
ATOM    711  N   GLY D 125       7.987  11.090   1.854  1.00 28.75           N  
ATOM    712  CA  GLY D 125       7.211  11.738   2.890  1.00 29.50           C  
ATOM    713  C   GLY D 125       6.206  12.671   2.258  1.00 31.88           C  
ATOM    714  O   GLY D 125       6.501  13.320   1.244  1.00 32.18           O  
ATOM    715  N   TYR D 126       5.008  12.723   2.827  1.00 27.85           N  
ATOM    716  CA  TYR D 126       3.978  13.623   2.325  1.00 29.50           C  
ATOM    717  C   TYR D 126       3.149  14.197   3.470  1.00 30.31           C  
ATOM    718  O   TYR D 126       3.086  13.609   4.549  1.00 30.72           O  
ATOM    719  CB  TYR D 126       3.083  12.911   1.310  1.00 28.68           C  
ATOM    720  CG  TYR D 126       2.354  11.727   1.886  1.00 29.32           C  
ATOM    721  CD1 TYR D 126       2.901  10.445   1.824  1.00 26.95           C  
ATOM    722  CD2 TYR D 126       1.114  11.889   2.507  1.00 27.21           C  
ATOM    723  CE1 TYR D 126       2.228   9.357   2.361  1.00 25.04           C  
ATOM    724  CE2 TYR D 126       0.433  10.812   3.038  1.00 25.87           C  
ATOM    725  CZ  TYR D 126       0.987   9.548   2.966  1.00 27.81           C  
ATOM    726  OH  TYR D 126       0.298   8.483   3.520  1.00 28.55           O  
ATOM    727  N   ARG D 127       2.526  15.345   3.217  1.00 35.48           N  
ATOM    728  CA  ARG D 127       1.717  16.060   4.191  1.00 36.76           C  
ATOM    729  C   ARG D 127       0.277  15.559   4.178  1.00 37.64           C  
ATOM    730  O   ARG D 127      -0.361  15.495   3.131  1.00 38.74           O  
ATOM    731  CB  ARG D 127       1.731  17.565   3.878  1.00 37.50           C  
ATOM    732  CG  ARG D 127       0.869  18.440   4.812  1.00 37.77           C  
ATOM    733  CD  ARG D 127       1.588  18.735   6.110  1.00 37.76           C  
ATOM    734  NE  ARG D 127       2.901  19.331   5.862  1.00 39.77           N  
ATOM    735  CZ  ARG D 127       3.882  19.393   6.759  1.00 40.02           C  
ATOM    736  NH1 ARG D 127       3.703  18.899   7.977  1.00 38.38           N1+
ATOM    737  NH2 ARG D 127       5.044  19.947   6.433  1.00 41.40           N  
ATOM    738  N   ARG D 128      -0.218  15.188   5.352  1.00 31.59           N  
ATOM    739  CA  ARG D 128      -1.613  14.783   5.539  1.00 32.25           C  
ATOM    740  C   ARG D 128      -2.597  15.952   5.653  1.00 33.00           C  
ATOM    741  O   ARG D 128      -2.228  17.068   6.035  1.00 32.79           O  
ATOM    742  CB  ARG D 128      -1.747  13.896   6.771  1.00 32.02           C  
ATOM    743  CG  ARG D 128      -0.883  12.661   6.737  1.00 31.11           C  
ATOM    744  CD  ARG D 128      -1.286  11.749   7.864  1.00 31.70           C  
ATOM    745  NE  ARG D 128      -0.422  10.586   7.986  1.00 31.84           N  
ATOM    746  CZ  ARG D 128       0.586  10.500   8.838  1.00 28.81           C  
ATOM    747  NH1 ARG D 128       1.311   9.398   8.889  1.00 25.04           N1+
ATOM    748  NH2 ARG D 128       0.851  11.514   9.644  1.00 29.67           N  
ATOM    749  N   ALA D 129      -3.855  15.675   5.323  1.00 47.93           N  
ATOM    750  CA  ALA D 129      -4.926  16.662   5.418  1.00 49.02           C  
ATOM    751  C   ALA D 129      -5.058  17.236   6.838  1.00 49.24           C  
ATOM    752  O   ALA D 129      -5.459  18.385   7.021  1.00 49.46           O  
ATOM    753  CB  ALA D 129      -6.244  16.045   4.962  1.00 48.92           C  
ATOM    754  N   ASP D 130      -4.684  16.445   7.834  1.00 40.91           N  
ATOM    755  CA  ASP D 130      -4.828  16.865   9.219  1.00 41.35           C  
ATOM    756  C   ASP D 130      -3.641  17.720   9.670  1.00 40.78           C  
ATOM    757  O   ASP D 130      -3.516  18.060  10.854  1.00 41.02           O  
ATOM    758  CB  ASP D 130      -5.046  15.662  10.149  1.00 41.74           C  
ATOM    759  CG  ASP D 130      -3.799  14.807  10.320  1.00 42.38           C  
ATOM    760  OD1 ASP D 130      -2.744  15.138   9.737  1.00 45.66           O  
ATOM    761  OD2 ASP D 130      -3.872  13.799  11.055  1.00 43.58           O1-
ATOM    762  N   GLY D 131      -2.740  17.999   8.728  1.00 39.06           N  
ATOM    763  CA  GLY D 131      -1.590  18.854   8.963  1.00 37.11           C  
ATOM    764  C   GLY D 131      -0.295  18.108   9.227  1.00 35.77           C  
ATOM    765  O   GLY D 131       0.797  18.662   9.069  1.00 35.42           O  
ATOM    766  N   SER D 132      -0.406  16.846   9.616  1.00 29.09           N  
ATOM    767  CA  SER D 132       0.768  16.116  10.071  1.00 28.18           C  
ATOM    768  C   SER D 132       1.599  15.571   8.904  1.00 27.61           C  
ATOM    769  O   SER D 132       1.202  15.678   7.740  1.00 27.83           O  
ATOM    770  CB  SER D 132       0.365  14.990  11.046  1.00 28.06           C  
ATOM    771  OG  SER D 132      -0.307  13.922  10.397  1.00 27.05           O  
ATOM    772  N   TRP D 133       2.731  14.961   9.233  1.00 29.09           N  
ATOM    773  CA  TRP D 133       3.676  14.498   8.223  1.00 28.95           C  
ATOM    774  C   TRP D 133       3.782  12.978   8.249  1.00 28.69           C  
ATOM    775  O   TRP D 133       4.171  12.391   9.260  1.00 28.11           O  
ATOM    776  CB  TRP D 133       5.063  15.116   8.454  1.00 28.34           C  
ATOM    777  CG  TRP D 133       6.076  14.720   7.420  1.00 29.66           C  
ATOM    778  CD1 TRP D 133       6.984  13.697   7.502  1.00 28.75           C  
ATOM    779  CD2 TRP D 133       6.274  15.330   6.134  1.00 31.02           C  
ATOM    780  CE2 TRP D 133       7.321  14.635   5.496  1.00 31.17           C  
ATOM    781  CE3 TRP D 133       5.672  16.406   5.467  1.00 32.42           C  
ATOM    782  NE1 TRP D 133       7.736  13.643   6.347  1.00 31.45           N  
ATOM    783  CZ2 TRP D 133       7.777  14.973   4.220  1.00 32.66           C  
ATOM    784  CZ3 TRP D 133       6.125  16.744   4.202  1.00 32.67           C  
ATOM    785  CH2 TRP D 133       7.168  16.027   3.590  1.00 33.56           C  
ATOM    786  N   ALA D 134       3.413  12.344   7.139  1.00 30.96           N  
ATOM    787  CA  ALA D 134       3.610  10.910   6.983  1.00 29.98           C  
ATOM    788  C   ALA D 134       5.021  10.658   6.467  1.00 30.04           C  
ATOM    789  O   ALA D 134       5.399  11.117   5.380  1.00 30.40           O  
ATOM    790  CB  ALA D 134       2.591  10.333   6.036  1.00 29.95           C  
ATOM    791  N   GLU D 135       5.798   9.922   7.250  1.00 28.92           N  
ATOM    792  CA  GLU D 135       7.211   9.749   6.954  1.00 27.53           C  
ATOM    793  C   GLU D 135       7.451   8.868   5.724  1.00 26.77           C  
ATOM    794  O   GLU D 135       6.729   7.911   5.495  1.00 27.84           O  
ATOM    795  CB  GLU D 135       7.900   9.153   8.176  1.00 28.13           C  
ATOM    796  CG  GLU D 135       9.414   9.274   8.155  1.00 29.35           C  
ATOM    797  CD  GLU D 135       9.880  10.698   8.389  1.00 30.35           C  
ATOM    798  OE1 GLU D 135       9.214  11.410   9.175  1.00 34.26           O  
ATOM    799  OE2 GLU D 135      10.900  11.096   7.777  1.00 32.66           O1-
ATOM    800  N   GLY D 136       8.475   9.190   4.936  1.00 18.68           N  
ATOM    801  CA  GLY D 136       8.873   8.353   3.822  1.00 15.74           C  
ATOM    802  C   GLY D 136       9.436   7.024   4.297  1.00 16.60           C  
ATOM    803  O   GLY D 136       9.890   6.904   5.445  1.00 16.74           O  
ATOM    804  N   THR D 137       9.432   6.033   3.411  1.00 18.66           N  
ATOM    805  CA  THR D 137       9.754   4.652   3.761  1.00 19.20           C  
ATOM    806  C   THR D 137      11.230   4.422   4.142  1.00 19.37           C  
ATOM    807  O   THR D 137      11.558   3.440   4.796  1.00 20.09           O  
ATOM    808  CB  THR D 137       9.328   3.697   2.595  1.00 19.77           C  
ATOM    809  CG2 THR D 137       9.589   2.234   2.904  1.00 19.75           C  
ATOM    810  OG1 THR D 137       7.937   3.871   2.318  1.00 20.35           O  
ATOM    811  N   ALA D 138      12.118   5.347   3.806  1.00 25.40           N  
ATOM    812  CA  ALA D 138      13.553   5.083   3.908  1.00 25.96           C  
ATOM    813  C   ALA D 138      14.008   4.526   5.262  1.00 26.40           C  
ATOM    814  O   ALA D 138      13.582   4.993   6.320  1.00 26.73           O  
ATOM    815  CB  ALA D 138      14.351   6.341   3.556  1.00 26.27           C  
ATOM    816  N   GLY D 139      14.867   3.509   5.215  1.00 20.46           N  
ATOM    817  CA  GLY D 139      15.496   2.952   6.410  1.00 19.97           C  
ATOM    818  C   GLY D 139      16.225   1.639   6.140  1.00 19.75           C  
ATOM    819  O   GLY D 139      16.162   1.110   5.042  1.00 20.37           O  
ATOM    820  N   TYR D 140      16.925   1.106   7.136  1.00 24.48           N  
ATOM    821  CA  TYR D 140      17.554  -0.192   6.958  1.00 24.15           C  
ATOM    822  C   TYR D 140      16.610  -1.261   7.477  1.00 25.00           C  
ATOM    823  O   TYR D 140      16.438  -1.437   8.682  1.00 26.47           O  
ATOM    824  CB  TYR D 140      18.878  -0.264   7.712  1.00 22.22           C  
ATOM    825  CG  TYR D 140      19.985   0.548   7.089  1.00 18.28           C  
ATOM    826  CD1 TYR D 140      20.358   1.772   7.633  1.00 11.17           C  
ATOM    827  CD2 TYR D 140      20.666   0.086   5.954  1.00 16.03           C  
ATOM    828  CE1 TYR D 140      21.381   2.521   7.084  1.00 14.93           C  
ATOM    829  CE2 TYR D 140      21.708   0.838   5.373  1.00 13.17           C  
ATOM    830  CZ  TYR D 140      22.066   2.055   5.950  1.00 17.05           C  
ATOM    831  OH  TYR D 140      23.089   2.824   5.406  1.00 19.21           O  
ATOM    832  N   TRP D 141      16.043  -2.011   6.546  1.00 26.48           N  
ATOM    833  CA  TRP D 141      15.025  -2.985   6.878  1.00 26.40           C  
ATOM    834  C   TRP D 141      15.511  -4.394   6.548  1.00 25.74           C  
ATOM    835  O   TRP D 141      16.664  -4.599   6.185  1.00 25.62           O  
ATOM    836  CB  TRP D 141      13.715  -2.672   6.136  1.00 27.26           C  
ATOM    837  CG  TRP D 141      13.206  -1.269   6.342  1.00 26.43           C  
ATOM    838  CD1 TRP D 141      13.360  -0.218   5.491  1.00 25.89           C  
ATOM    839  CD2 TRP D 141      12.466  -0.770   7.470  1.00 24.19           C  
ATOM    840  CE2 TRP D 141      12.205   0.588   7.225  1.00 25.39           C  
ATOM    841  CE3 TRP D 141      11.987  -1.347   8.651  1.00 23.98           C  
ATOM    842  NE1 TRP D 141      12.775   0.902   6.018  1.00 26.63           N  
ATOM    843  CZ2 TRP D 141      11.490   1.389   8.120  1.00 26.89           C  
ATOM    844  CZ3 TRP D 141      11.282  -0.558   9.536  1.00 27.01           C  
ATOM    845  CH2 TRP D 141      11.037   0.802   9.266  1.00 28.14           C  
ATOM    846  N   HIS D 142      14.629  -5.371   6.712  1.00 23.32           N  
ATOM    847  CA  HIS D 142      14.955  -6.733   6.325  1.00 22.17           C  
ATOM    848  C   HIS D 142      13.702  -7.503   5.970  1.00 22.25           C  
ATOM    849  O   HIS D 142      12.565  -7.020   6.139  1.00 22.26           O  
ATOM    850  CB  HIS D 142      15.668  -7.444   7.475  1.00 22.33           C  
ATOM    851  CG  HIS D 142      14.923  -7.388   8.773  1.00 22.04           C  
ATOM    852  CD2 HIS D 142      14.607  -6.341   9.576  1.00 19.38           C  
ATOM    853  ND1 HIS D 142      14.400  -8.510   9.383  1.00 23.45           N  
ATOM    854  CE1 HIS D 142      13.791  -8.156  10.503  1.00 21.39           C  
ATOM    855  NE2 HIS D 142      13.902  -6.846  10.644  1.00 17.07           N  
ATOM    856  N   TYR D 143      13.921  -8.734   5.531  1.00 21.23           N  
ATOM    857  CA  TYR D 143      12.848  -9.607   5.124  1.00 20.46           C  
ATOM    858  C   TYR D 143      13.210 -10.997   5.597  1.00 21.30           C  
ATOM    859  O   TYR D 143      14.386 -11.270   5.897  1.00 21.63           O  
ATOM    860  CB  TYR D 143      12.682  -9.554   3.612  1.00 20.39           C  
ATOM    861  CG  TYR D 143      13.876 -10.045   2.815  1.00 20.33           C  
ATOM    862  CD1 TYR D 143      14.887  -9.170   2.411  1.00 20.51           C  
ATOM    863  CD2 TYR D 143      13.985 -11.377   2.460  1.00 19.47           C  
ATOM    864  CE1 TYR D 143      15.969  -9.627   1.667  1.00 23.31           C  
ATOM    865  CE2 TYR D 143      15.037 -11.837   1.722  1.00 21.00           C  
ATOM    866  CZ  TYR D 143      16.034 -10.974   1.330  1.00 22.58           C  
ATOM    867  OH  TYR D 143      17.085 -11.475   0.602  1.00 21.44           O  
ATOM    868  N   HIS D 144      12.217 -11.876   5.674  1.00 19.57           N  
ATOM    869  CA  HIS D 144      12.457 -13.208   6.210  1.00 19.62           C  
ATOM    870  C   HIS D 144      11.200 -14.078   6.191  1.00 20.68           C  
ATOM    871  O   HIS D 144      10.094 -13.576   6.022  1.00 20.80           O  
ATOM    872  CB  HIS D 144      12.993 -13.097   7.625  1.00 18.52           C  
ATOM    873  CG  HIS D 144      12.012 -12.509   8.591  1.00 18.40           C  
ATOM    874  CD2 HIS D 144      11.923 -11.270   9.133  1.00 15.40           C  
ATOM    875  ND1 HIS D 144      10.956 -13.228   9.104  1.00 15.96           N  
ATOM    876  CE1 HIS D 144      10.258 -12.463   9.925  1.00 14.67           C  
ATOM    877  NE2 HIS D 144      10.820 -11.270   9.955  1.00 16.72           N  
ATOM    878  N   ASP D 145      11.374 -15.384   6.359  1.00 23.73           N  
ATOM    879  CA  ASP D 145      10.244 -16.301   6.343  1.00 24.80           C  
ATOM    880  C   ASP D 145       9.281 -16.046   7.511  1.00 24.36           C  
ATOM    881  O   ASP D 145       9.714 -15.792   8.634  1.00 24.34           O  
ATOM    882  CB  ASP D 145      10.723 -17.747   6.380  1.00 24.47           C  
ATOM    883  CG  ASP D 145       9.582 -18.724   6.609  1.00 28.24           C  
ATOM    884  OD1 ASP D 145       8.674 -18.810   5.728  1.00 27.69           O  
ATOM    885  OD2 ASP D 145       9.601 -19.401   7.668  1.00 29.22           O1-
ATOM    886  N   HIS D 146       7.995 -15.921   7.224  1.00 21.87           N  
ATOM    887  CA  HIS D 146       6.999 -15.967   8.297  1.00 23.09           C  
ATOM    888  C   HIS D 146       6.186 -17.256   8.391  1.00 23.19           C  
ATOM    889  O   HIS D 146       5.277 -17.339   9.212  1.00 23.30           O  
ATOM    890  CB  HIS D 146       6.078 -14.746   8.202  1.00 22.40           C  
ATOM    891  CG  HIS D 146       5.673 -14.170   9.525  1.00 22.09           C  
ATOM    892  CD2 HIS D 146       5.885 -12.948  10.063  1.00 18.68           C  
ATOM    893  ND1 HIS D 146       4.893 -14.859  10.433  1.00 22.60           N  
ATOM    894  CE1 HIS D 146       4.669 -14.094  11.483  1.00 23.39           C  
ATOM    895  NE2 HIS D 146       5.263 -12.933  11.286  1.00 22.27           N  
ATOM    896  N   ALA D 147       6.363 -18.175   7.444  1.00 24.44           N  
ATOM    897  CA  ALA D 147       5.563 -19.406   7.469  1.00 25.66           C  
ATOM    898  C   ALA D 147       6.163 -20.751   7.903  1.00 26.73           C  
ATOM    899  O   ALA D 147       5.401 -21.693   8.161  1.00 27.00           O  
ATOM    900  CB  ALA D 147       4.804 -19.568   6.133  1.00 26.19           C  
ATOM    901  N   MET D 148       7.480 -20.856   8.078  1.00 30.50           N  
ATOM    902  CA  MET D 148       8.055 -22.214   8.169  1.00 31.29           C  
ATOM    903  C   MET D 148       8.173 -22.713   9.596  1.00 31.89           C  
ATOM    904  O   MET D 148       8.880 -22.132  10.408  1.00 32.19           O  
ATOM    905  CB  MET D 148       9.403 -22.369   7.446  1.00 31.78           C  
ATOM    906  CG  MET D 148       9.843 -23.853   7.296  1.00 30.72           C  
ATOM    907  SD  MET D 148      11.595 -24.138   6.916  1.00 34.94           S  
ATOM    908  CE  MET D 148      11.757 -23.510   5.258  1.00 28.05           C  
ATOM    909  N   GLY D 149       7.425 -23.769   9.877  1.00 26.34           N  
ATOM    910  CA  GLY D 149       7.468 -24.508  11.127  1.00 27.19           C  
ATOM    911  C   GLY D 149       6.532 -23.961  12.197  1.00 27.71           C  
ATOM    912  O   GLY D 149       6.037 -24.719  13.011  1.00 27.71           O  
ATOM    913  N   THR D 150       6.223 -22.667  12.142  1.00 23.82           N  
ATOM    914  CA  THR D 150       5.198 -22.068  12.990  1.00 22.74           C  
ATOM    915  C   THR D 150       4.586 -20.913  12.210  1.00 23.62           C  
ATOM    916  O   THR D 150       5.015 -20.610  11.083  1.00 21.78           O  
ATOM    917  CB  THR D 150       5.747 -21.514  14.353  1.00 23.01           C  
ATOM    918  CG2 THR D 150       6.419 -22.615  15.201  1.00 18.26           C  
ATOM    919  OG1 THR D 150       6.655 -20.413  14.128  1.00 21.65           O  
ATOM    920  N   GLU D 151       3.603 -20.255  12.818  1.00 36.68           N  
ATOM    921  CA  GLU D 151       2.955 -19.105  12.204  1.00 37.14           C  
ATOM    922  C   GLU D 151       3.897 -17.903  12.195  1.00 36.49           C  
ATOM    923  O   GLU D 151       3.671 -16.914  11.480  1.00 36.11           O  
ATOM    924  CB  GLU D 151       1.673 -18.761  12.958  1.00 38.77           C  
ATOM    925  CG  GLU D 151       0.582 -19.788  12.784  1.00 44.88           C  
ATOM    926  CD  GLU D 151      -0.550 -19.630  13.798  1.00 52.11           C  
ATOM    927  OE1 GLU D 151      -1.425 -20.529  13.845  1.00 53.85           O  
ATOM    928  OE2 GLU D 151      -0.558 -18.618  14.543  1.00 49.44           O1-
ATOM    929  N   HIS D 152       4.923 -17.975  13.039  1.00 23.52           N  
ATOM    930  CA  HIS D 152       5.930 -16.922  13.112  1.00 22.70           C  
ATOM    931  C   HIS D 152       7.217 -17.160  12.344  1.00 22.63           C  
ATOM    932  O   HIS D 152       8.185 -16.415  12.528  1.00 21.48           O  
ATOM    933  CB  HIS D 152       6.159 -16.461  14.545  1.00 22.04           C  
ATOM    934  CG  HIS D 152       4.924 -15.901  15.165  1.00 25.15           C  
ATOM    935  CD2 HIS D 152       4.400 -14.652  15.137  1.00 26.38           C  
ATOM    936  ND1 HIS D 152       4.021 -16.679  15.860  1.00 27.31           N  
ATOM    937  CE1 HIS D 152       3.010 -15.930  16.254  1.00 27.47           C  
ATOM    938  NE2 HIS D 152       3.216 -14.695  15.830  1.00 28.76           N  
ATOM    939  N   GLY D 153       7.263 -18.249  11.571  1.00 28.90           N  
ATOM    940  CA  GLY D 153       8.427 -18.565  10.753  1.00 30.01           C  
ATOM    941  C   GLY D 153       9.665 -19.014  11.526  1.00 30.39           C  
ATOM    942  O   GLY D 153      10.799 -18.921  11.026  1.00 29.68           O  
ATOM    943  N   THR D 154       9.456 -19.517  12.738  1.00 28.99           N  
ATOM    944  CA  THR D 154      10.570 -19.882  13.616  1.00 29.12           C  
ATOM    945  C   THR D 154      11.633 -20.775  12.974  1.00 29.09           C  
ATOM    946  O   THR D 154      12.832 -20.493  13.085  1.00 29.39           O  
ATOM    947  CB  THR D 154      10.070 -20.549  14.889  1.00 29.92           C  
ATOM    948  CG2 THR D 154      11.250 -21.027  15.752  1.00 29.51           C  
ATOM    949  OG1 THR D 154       9.288 -19.605  15.631  1.00 32.44           O  
ATOM    950  N   GLU D 155      11.204 -21.852  12.314  1.00 25.71           N  
ATOM    951  CA  GLU D 155      12.148 -22.763  11.677  1.00 25.22           C  
ATOM    952  C   GLU D 155      12.798 -22.151  10.449  1.00 24.62           C  
ATOM    953  O   GLU D 155      13.963 -22.418  10.159  1.00 24.71           O  
ATOM    954  CB  GLU D 155      11.487 -24.088  11.296  1.00 26.32           C  
ATOM    955  CG  GLU D 155      12.479 -25.222  11.045  1.00 28.30           C  
ATOM    956  CD  GLU D 155      11.870 -26.388  10.254  1.00 31.77           C  
ATOM    957  OE1 GLU D 155      10.649 -26.617  10.399  1.00 32.50           O  
ATOM    958  OE2 GLU D 155      12.612 -27.057   9.481  1.00 31.06           O1-
ATOM    959  N   GLY D 156      12.038 -21.337   9.718  1.00 26.38           N  
ATOM    960  CA  GLY D 156      12.566 -20.663   8.547  1.00 24.92           C  
ATOM    961  C   GLY D 156      13.703 -19.722   8.891  1.00 23.98           C  
ATOM    962  O   GLY D 156      14.770 -19.745   8.284  1.00 24.11           O  
ATOM    963  N   VAL D 157      13.474 -18.883   9.884  1.00 26.99           N  
ATOM    964  CA  VAL D 157      14.498 -17.964  10.348  1.00 26.76           C  
ATOM    965  C   VAL D 157      15.710 -18.712  10.916  1.00 25.90           C  
ATOM    966  O   VAL D 157      16.857 -18.362  10.624  1.00 24.53           O  
ATOM    967  CB  VAL D 157      13.920 -17.022  11.411  1.00 26.63           C  
ATOM    968  CG1 VAL D 157      15.035 -16.245  12.094  1.00 27.37           C  
ATOM    969  CG2 VAL D 157      12.915 -16.102  10.761  1.00 28.20           C  
ATOM    970  N   LEU D 158      15.442 -19.724  11.739  1.00 24.88           N  
ATOM    971  CA  LEU D 158      16.497 -20.552  12.310  1.00 24.63           C  
ATOM    972  C   LEU D 158      17.449 -21.005  11.192  1.00 24.27           C  
ATOM    973  O   LEU D 158      18.675 -20.903  11.311  1.00 24.42           O  
ATOM    974  CB  LEU D 158      15.886 -21.771  12.998  1.00 25.16           C  
ATOM    975  CG  LEU D 158      16.822 -22.839  13.587  1.00 27.54           C  
ATOM    976  CD1 LEU D 158      17.705 -22.252  14.697  1.00 28.41           C  
ATOM    977  CD2 LEU D 158      16.037 -24.059  14.100  1.00 22.81           C  
ATOM    978  N   LYS D 159      16.876 -21.458  10.087  1.00 25.50           N  
ATOM    979  CA  LYS D 159      17.673 -22.105   9.052  1.00 25.89           C  
ATOM    980  C   LYS D 159      18.206 -21.165   7.968  1.00 25.89           C  
ATOM    981  O   LYS D 159      18.836 -21.621   6.999  1.00 26.04           O  
ATOM    982  CB  LYS D 159      16.940 -23.320   8.485  1.00 26.38           C  
ATOM    983  CG  LYS D 159      16.671 -24.382   9.561  1.00 28.84           C  
ATOM    984  CD  LYS D 159      16.279 -25.732   8.975  1.00 34.32           C  
ATOM    985  CE  LYS D 159      15.929 -26.739  10.078  1.00 37.38           C  
ATOM    986  NZ  LYS D 159      15.751 -28.133   9.550  1.00 40.91           N1+
ATOM    987  N   GLY D 160      17.981 -19.860   8.152  1.00 17.32           N  
ATOM    988  CA  GLY D 160      18.563 -18.862   7.278  1.00 17.05           C  
ATOM    989  C   GLY D 160      17.743 -18.090   6.250  1.00 16.98           C  
ATOM    990  O   GLY D 160      18.326 -17.314   5.477  1.00 16.10           O  
ATOM    991  N   LEU D 161      16.410 -18.177   6.248  1.00 19.49           N  
ATOM    992  CA  LEU D 161      15.779 -17.354   5.235  1.00 19.64           C  
ATOM    993  C   LEU D 161      15.560 -16.006   5.894  1.00 19.75           C  
ATOM    994  O   LEU D 161      14.559 -15.752   6.582  1.00 19.95           O  
ATOM    995  CB  LEU D 161      14.421 -17.948   4.885  1.00 19.16           C  
ATOM    996  CG  LEU D 161      14.419 -19.370   4.324  1.00 22.27           C  
ATOM    997  CD1 LEU D 161      13.093 -20.072   4.591  1.00 25.37           C  
ATOM    998  CD2 LEU D 161      14.769 -19.368   2.836  1.00 22.63           C  
ATOM    999  N   TYR D 162      16.481 -15.113   5.559  1.00 20.60           N  
ATOM   1000  CA  TYR D 162      16.493 -13.731   6.008  1.00 20.40           C  
ATOM   1001  C   TYR D 162      17.433 -12.993   5.066  1.00 20.77           C  
ATOM   1002  O   TYR D 162      18.296 -13.610   4.443  1.00 21.23           O  
ATOM   1003  CB  TYR D 162      16.916 -13.600   7.484  1.00 19.42           C  
ATOM   1004  CG  TYR D 162      18.210 -14.295   7.902  1.00 18.91           C  
ATOM   1005  CD1 TYR D 162      19.451 -13.807   7.516  1.00 16.68           C  
ATOM   1006  CD2 TYR D 162      18.186 -15.419   8.721  1.00 18.87           C  
ATOM   1007  CE1 TYR D 162      20.623 -14.429   7.914  1.00 16.47           C  
ATOM   1008  CE2 TYR D 162      19.359 -16.047   9.121  1.00 16.63           C  
ATOM   1009  CZ  TYR D 162      20.568 -15.547   8.714  1.00 17.02           C  
ATOM   1010  OH  TYR D 162      21.730 -16.164   9.105  1.00 17.20           O  
ATOM   1011  N   GLY D 163      17.298 -11.678   4.990  1.00 22.75           N  
ATOM   1012  CA  GLY D 163      18.083 -10.894   4.054  1.00 21.91           C  
ATOM   1013  C   GLY D 163      17.803  -9.437   4.342  1.00 21.26           C  
ATOM   1014  O   GLY D 163      16.785  -9.114   4.954  1.00 18.96           O  
ATOM   1015  N   ALA D 164      18.714  -8.569   3.913  1.00 20.53           N  
ATOM   1016  CA  ALA D 164      18.559  -7.129   4.105  1.00 21.06           C  
ATOM   1017  C   ALA D 164      17.707  -6.465   3.024  1.00 21.53           C  
ATOM   1018  O   ALA D 164      17.741  -6.843   1.845  1.00 22.18           O  
ATOM   1019  CB  ALA D 164      19.922  -6.444   4.210  1.00 20.77           C  
ATOM   1020  N   LEU D 165      16.957  -5.459   3.450  1.00 20.52           N  
ATOM   1021  CA  LEU D 165      16.154  -4.652   2.567  1.00 21.08           C  
ATOM   1022  C   LEU D 165      16.507  -3.195   2.845  1.00 21.57           C  
ATOM   1023  O   LEU D 165      16.207  -2.632   3.912  1.00 20.76           O  
ATOM   1024  CB  LEU D 165      14.671  -4.924   2.841  1.00 21.40           C  
ATOM   1025  CG  LEU D 165      13.584  -4.049   2.215  1.00 22.32           C  
ATOM   1026  CD1 LEU D 165      13.712  -3.960   0.691  1.00 21.52           C  
ATOM   1027  CD2 LEU D 165      12.207  -4.596   2.602  1.00 20.90           C  
ATOM   1028  N   VAL D 166      17.144  -2.581   1.865  1.00 26.22           N  
ATOM   1029  CA  VAL D 166      17.641  -1.237   2.030  1.00 27.27           C  
ATOM   1030  C   VAL D 166      16.762  -0.261   1.275  1.00 27.12           C  
ATOM   1031  O   VAL D 166      16.672  -0.320   0.051  1.00 27.92           O  
ATOM   1032  CB  VAL D 166      19.089  -1.132   1.530  1.00 27.85           C  
ATOM   1033  CG1 VAL D 166      19.569   0.317   1.572  1.00 27.69           C  
ATOM   1034  CG2 VAL D 166      20.006  -2.032   2.363  1.00 28.84           C  
ATOM   1035  N   VAL D 167      16.088   0.625   1.997  1.00 26.40           N  
ATOM   1036  CA  VAL D 167      15.282   1.636   1.305  1.00 27.38           C  
ATOM   1037  C   VAL D 167      15.917   3.018   1.417  1.00 27.79           C  
ATOM   1038  O   VAL D 167      15.983   3.601   2.501  1.00 28.09           O  
ATOM   1039  CB  VAL D 167      13.812   1.666   1.806  1.00 27.51           C  
ATOM   1040  CG1 VAL D 167      13.029   2.762   1.090  1.00 26.87           C  
ATOM   1041  CG2 VAL D 167      13.155   0.303   1.605  1.00 25.51           C  
ATOM   1042  N   ARG D 168      16.386   3.539   0.293  1.00 24.68           N  
ATOM   1043  CA  ARG D 168      17.168   4.771   0.305  1.00 24.28           C  
ATOM   1044  C   ARG D 168      16.338   6.029   0.081  1.00 25.03           C  
ATOM   1045  O   ARG D 168      15.372   6.031  -0.678  1.00 26.34           O  
ATOM   1046  CB  ARG D 168      18.276   4.688  -0.732  1.00 24.34           C  
ATOM   1047  CG  ARG D 168      19.227   3.517  -0.521  1.00 23.50           C  
ATOM   1048  CD  ARG D 168      20.603   3.846  -1.056  1.00 22.64           C  
ATOM   1049  NE  ARG D 168      21.546   2.731  -0.968  1.00 23.66           N  
ATOM   1050  CZ  ARG D 168      22.166   2.362   0.148  1.00 23.19           C  
ATOM   1051  NH1 ARG D 168      21.924   3.004   1.282  1.00 23.62           N1+
ATOM   1052  NH2 ARG D 168      23.013   1.348   0.135  1.00 19.96           N  
ATOM   1053  N   ARG D 169      16.707   7.097   0.772  1.00 25.03           N  
ATOM   1054  CA  ARG D 169      16.138   8.415   0.520  1.00 24.62           C  
ATOM   1055  C   ARG D 169      17.008   9.112  -0.502  1.00 24.99           C  
ATOM   1056  O   ARG D 169      18.230   9.044  -0.429  1.00 24.30           O  
ATOM   1057  CB  ARG D 169      16.076   9.224   1.823  1.00 23.74           C  
ATOM   1058  CG  ARG D 169      15.861  10.723   1.682  1.00 24.88           C  
ATOM   1059  CD  ARG D 169      15.212  11.276   2.965  1.00 22.95           C  
ATOM   1060  NE  ARG D 169      14.085  10.427   3.328  1.00 27.16           N  
ATOM   1061  CZ  ARG D 169      13.671  10.162   4.565  1.00 27.35           C  
ATOM   1062  NH1 ARG D 169      14.277  10.704   5.623  1.00 28.94           N1+
ATOM   1063  NH2 ARG D 169      12.632   9.353   4.738  1.00 16.98           N  
ATOM   1064  N   GLN D 170      16.377   9.784  -1.455  1.00 33.46           N  
ATOM   1065  CA  GLN D 170      17.110  10.509  -2.469  1.00 34.38           C  
ATOM   1066  C   GLN D 170      18.118  11.435  -1.802  1.00 34.13           C  
ATOM   1067  O   GLN D 170      17.773  12.175  -0.875  1.00 33.52           O  
ATOM   1068  CB  GLN D 170      16.150  11.316  -3.333  1.00 35.63           C  
ATOM   1069  CG  GLN D 170      16.840  12.425  -4.080  1.00 41.48           C  
ATOM   1070  CD  GLN D 170      16.117  12.813  -5.348  1.00 51.01           C  
ATOM   1071  NE2 GLN D 170      16.656  12.382  -6.497  1.00 54.41           N  
ATOM   1072  OE1 GLN D 170      15.087  13.496  -5.307  1.00 52.70           O  
ATOM   1073  N   GLY D 171      19.366  11.370  -2.261  1.00 26.97           N  
ATOM   1074  CA  GLY D 171      20.442  12.159  -1.698  1.00 27.49           C  
ATOM   1075  C   GLY D 171      21.314  11.411  -0.709  1.00 28.55           C  
ATOM   1076  O   GLY D 171      22.380  11.909  -0.326  1.00 29.66           O  
ATOM   1077  N   ASP D 172      20.882  10.220  -0.285  1.00 27.72           N  
ATOM   1078  CA  ASP D 172      21.702   9.389   0.596  1.00 26.50           C  
ATOM   1079  C   ASP D 172      23.040   9.011  -0.047  1.00 27.02           C  
ATOM   1080  O   ASP D 172      23.106   8.698  -1.240  1.00 27.01           O  
ATOM   1081  CB  ASP D 172      20.957   8.125   1.002  1.00 25.46           C  
ATOM   1082  CG  ASP D 172      19.946   8.372   2.105  1.00 28.62           C  
ATOM   1083  OD1 ASP D 172      19.958   9.478   2.684  1.00 31.66           O  
ATOM   1084  OD2 ASP D 172      19.149   7.457   2.416  1.00 32.68           O1-
ATOM   1085  N   LEU D 173      24.100   9.031   0.755  1.00 25.99           N  
ATOM   1086  CA  LEU D 173      25.419   8.592   0.308  1.00 28.45           C  
ATOM   1087  C   LEU D 173      25.474   7.066   0.090  1.00 28.88           C  
ATOM   1088  O   LEU D 173      24.834   6.300   0.816  1.00 28.34           O  
ATOM   1089  CB  LEU D 173      26.502   9.060   1.300  1.00 29.40           C  
ATOM   1090  CG  LEU D 173      26.553  10.582   1.502  1.00 30.35           C  
ATOM   1091  CD1 LEU D 173      27.588  10.964   2.543  1.00 34.21           C  
ATOM   1092  CD2 LEU D 173      26.857  11.271   0.181  1.00 35.92           C  
ATOM   1093  N   LEU D 174      26.269   6.627  -0.884  1.00 31.41           N  
ATOM   1094  CA  LEU D 174      26.299   5.214  -1.233  1.00 31.83           C  
ATOM   1095  C   LEU D 174      27.667   4.613  -0.927  1.00 32.15           C  
ATOM   1096  O   LEU D 174      28.695   5.285  -1.056  1.00 31.87           O  
ATOM   1097  CB  LEU D 174      25.974   5.012  -2.719  1.00 31.51           C  
ATOM   1098  CG  LEU D 174      24.702   5.648  -3.296  1.00 32.89           C  
ATOM   1099  CD1 LEU D 174      24.604   5.392  -4.810  1.00 33.66           C  
ATOM   1100  CD2 LEU D 174      23.437   5.172  -2.590  1.00 30.66           C  
ATOM   1101  N   PRO D 175      27.669   3.339  -0.497  1.00 29.56           N  
ATOM   1102  CA  PRO D 175      28.862   2.595  -0.071  1.00 29.80           C  
ATOM   1103  C   PRO D 175      29.707   2.045  -1.217  1.00 30.94           C  
ATOM   1104  O   PRO D 175      29.190   1.813  -2.301  1.00 31.11           O  
ATOM   1105  CB  PRO D 175      28.280   1.445   0.761  1.00 28.65           C  
ATOM   1106  CG  PRO D 175      26.890   1.249   0.215  1.00 29.26           C  
ATOM   1107  CD  PRO D 175      26.417   2.590  -0.250  1.00 28.70           C  
ATOM   1108  N   LYS D 176      30.999   1.868  -0.965  1.00 34.65           N  
ATOM   1109  CA  LYS D 176      31.851   1.035  -1.800  1.00 36.41           C  
ATOM   1110  C   LYS D 176      31.700  -0.448  -1.428  1.00 35.76           C  
ATOM   1111  O   LYS D 176      31.754  -1.332  -2.297  1.00 35.37           O  
ATOM   1112  CB  LYS D 176      33.316   1.468  -1.678  1.00 37.73           C  
ATOM   1113  CG  LYS D 176      34.269   0.697  -2.581  1.00 39.71           C  
ATOM   1114  CD  LYS D 176      33.954   0.971  -4.040  1.00 44.65           C  
ATOM   1115  CE  LYS D 176      35.216   0.989  -4.902  1.00 48.11           C  
ATOM   1116  NZ  LYS D 176      35.777  -0.376  -5.152  1.00 49.02           N1+
ATOM   1117  N   ARG D 177      31.533  -0.707  -0.126  1.00 27.91           N  
ATOM   1118  CA  ARG D 177      31.394  -2.066   0.406  1.00 28.04           C  
ATOM   1119  C   ARG D 177      30.153  -2.163   1.285  1.00 27.08           C  
ATOM   1120  O   ARG D 177      29.841  -1.238   2.036  1.00 25.65           O  
ATOM   1121  CB  ARG D 177      32.591  -2.435   1.273  1.00 29.11           C  
ATOM   1122  CG  ARG D 177      33.945  -2.188   0.658  1.00 32.10           C  
ATOM   1123  CD  ARG D 177      34.268  -3.200  -0.406  1.00 34.94           C  
ATOM   1124  NE  ARG D 177      35.477  -2.798  -1.107  1.00 36.85           N  
ATOM   1125  CZ  ARG D 177      35.771  -3.138  -2.353  1.00 38.83           C  
ATOM   1126  NH1 ARG D 177      34.938  -3.898  -3.050  1.00 40.03           N1+
ATOM   1127  NH2 ARG D 177      36.895  -2.705  -2.901  1.00 39.91           N  
ATOM   1128  N   GLN D 178      29.472  -3.301   1.221  1.00 30.12           N  
ATOM   1129  CA  GLN D 178      28.233  -3.490   1.965  1.00 29.57           C  
ATOM   1130  C   GLN D 178      28.226  -4.854   2.624  1.00 28.96           C  
ATOM   1131  O   GLN D 178      28.341  -5.864   1.949  1.00 29.16           O  
ATOM   1132  CB  GLN D 178      27.050  -3.372   1.004  1.00 29.19           C  
ATOM   1133  CG  GLN D 178      25.679  -3.478   1.638  1.00 30.16           C  
ATOM   1134  CD  GLN D 178      24.591  -3.376   0.587  1.00 31.92           C  
ATOM   1135  NE2 GLN D 178      23.876  -2.251   0.572  1.00 25.79           N  
ATOM   1136  OE1 GLN D 178      24.422  -4.282  -0.230  1.00 35.96           O  
ATOM   1137  N   PHE D 179      28.078  -4.883   3.941  1.00 26.51           N  
ATOM   1138  CA  PHE D 179      28.105  -6.138   4.684  1.00 25.93           C  
ATOM   1139  C   PHE D 179      26.761  -6.344   5.381  1.00 25.27           C  
ATOM   1140  O   PHE D 179      26.233  -5.409   5.996  1.00 24.38           O  
ATOM   1141  CB  PHE D 179      29.208  -6.104   5.752  1.00 25.89           C  
ATOM   1142  CG  PHE D 179      30.564  -5.675   5.236  1.00 25.66           C  
ATOM   1143  CD1 PHE D 179      31.105  -6.236   4.096  1.00 27.71           C  
ATOM   1144  CD2 PHE D 179      31.304  -4.714   5.911  1.00 26.26           C  
ATOM   1145  CE1 PHE D 179      32.354  -5.850   3.637  1.00 24.17           C  
ATOM   1146  CE2 PHE D 179      32.549  -4.321   5.454  1.00 24.80           C  
ATOM   1147  CZ  PHE D 179      33.071  -4.896   4.315  1.00 27.15           C  
ATOM   1148  N   THR D 180      26.206  -7.551   5.295  1.00 25.59           N  
ATOM   1149  CA  THR D 180      25.043  -7.892   6.121  1.00 25.71           C  
ATOM   1150  C   THR D 180      25.475  -8.767   7.282  1.00 26.16           C  
ATOM   1151  O   THR D 180      26.032  -9.839   7.075  1.00 27.39           O  
ATOM   1152  CB  THR D 180      23.953  -8.668   5.354  1.00 25.70           C  
ATOM   1153  CG2 THR D 180      22.647  -8.654   6.141  1.00 24.78           C  
ATOM   1154  OG1 THR D 180      23.752  -8.084   4.065  1.00 24.88           O  
ATOM   1155  N   VAL D 181      25.219  -8.306   8.501  1.00 23.76           N  
ATOM   1156  CA  VAL D 181      25.524  -9.066   9.705  1.00 23.97           C  
ATOM   1157  C   VAL D 181      24.232  -9.448  10.399  1.00 23.12           C  
ATOM   1158  O   VAL D 181      23.455  -8.577  10.790  1.00 22.26           O  
ATOM   1159  CB  VAL D 181      26.343  -8.242  10.697  1.00 22.74           C  
ATOM   1160  CG1 VAL D 181      27.067  -9.160  11.661  1.00 21.61           C  
ATOM   1161  CG2 VAL D 181      27.319  -7.397   9.959  1.00 25.49           C  
ATOM   1162  N   VAL D 182      24.004 -10.746  10.543  1.00 24.15           N  
ATOM   1163  CA  VAL D 182      22.789 -11.238  11.197  1.00 24.87           C  
ATOM   1164  C   VAL D 182      23.145 -12.073  12.404  1.00 25.76           C  
ATOM   1165  O   VAL D 182      23.755 -13.139  12.277  1.00 27.13           O  
ATOM   1166  CB  VAL D 182      21.920 -12.111  10.254  1.00 24.04           C  
ATOM   1167  CG1 VAL D 182      20.640 -12.573  10.976  1.00 23.92           C  
ATOM   1168  CG2 VAL D 182      21.597 -11.354   8.980  1.00 22.50           C  
ATOM   1169  N   PHE D 183      22.735 -11.615  13.577  1.00 27.80           N  
ATOM   1170  CA  PHE D 183      22.964 -12.425  14.747  1.00 27.62           C  
ATOM   1171  C   PHE D 183      21.683 -13.249  14.832  1.00 27.72           C  
ATOM   1172  O   PHE D 183      20.625 -12.737  15.186  1.00 27.53           O  
ATOM   1173  CB  PHE D 183      23.110 -11.536  15.988  1.00 27.12           C  
ATOM   1174  CG  PHE D 183      24.465 -10.870  16.130  1.00 27.04           C  
ATOM   1175  CD1 PHE D 183      25.474 -11.069  15.186  1.00 27.12           C  
ATOM   1176  CD2 PHE D 183      24.733 -10.060  17.227  1.00 24.22           C  
ATOM   1177  CE1 PHE D 183      26.721 -10.461  15.328  1.00 23.91           C  
ATOM   1178  CE2 PHE D 183      25.974  -9.442  17.384  1.00 24.80           C  
ATOM   1179  CZ  PHE D 183      26.975  -9.647  16.439  1.00 26.66           C  
ATOM   1180  N   ASN D 184      21.796 -14.534  14.524  1.00 22.61           N  
ATOM   1181  CA  ASN D 184      20.653 -15.428  14.534  1.00 23.11           C  
ATOM   1182  C   ASN D 184      20.865 -16.445  15.622  1.00 23.86           C  
ATOM   1183  O   ASN D 184      21.696 -17.338  15.482  1.00 23.54           O  
ATOM   1184  CB  ASN D 184      20.505 -16.151  13.199  1.00 23.11           C  
ATOM   1185  CG  ASN D 184      19.233 -16.942  13.130  1.00 23.53           C  
ATOM   1186  ND2 ASN D 184      19.163 -17.919  12.217  1.00 21.33           N  
ATOM   1187  OD1 ASN D 184      18.310 -16.681  13.907  1.00 27.29           O  
ATOM   1188  N   ASP D 185      20.086 -16.321  16.690  1.00 26.95           N  
ATOM   1189  CA  ASP D 185      20.374 -17.041  17.914  1.00 29.11           C  
ATOM   1190  C   ASP D 185      21.862 -16.885  18.274  1.00 29.96           C  
ATOM   1191  O   ASP D 185      22.342 -15.768  18.446  1.00 29.32           O  
ATOM   1192  CB  ASP D 185      19.925 -18.503  17.813  1.00 29.65           C  
ATOM   1193  CG  ASP D 185      18.470 -18.679  18.191  1.00 32.68           C  
ATOM   1194  OD1 ASP D 185      17.949 -17.835  18.956  1.00 36.05           O  
ATOM   1195  OD2 ASP D 185      17.840 -19.643  17.728  1.00 36.00           O1-
ATOM   1196  N   MET D 186      22.578 -17.998  18.392  1.00 33.83           N  
ATOM   1197  CA  MET D 186      24.015 -17.996  18.686  1.00 34.92           C  
ATOM   1198  C   MET D 186      24.904 -17.985  17.434  1.00 34.12           C  
ATOM   1199  O   MET D 186      26.098 -18.259  17.512  1.00 35.03           O  
ATOM   1200  CB  MET D 186      24.406 -19.138  19.629  1.00 36.38           C  
ATOM   1201  CG  MET D 186      23.652 -19.164  20.979  1.00 41.23           C  
ATOM   1202  SD  MET D 186      23.755 -17.646  21.958  1.00 46.72           S  
ATOM   1203  CE  MET D 186      25.410 -17.109  21.524  1.00 41.99           C  
ATOM   1204  N   MET D 187      24.296 -17.793  16.273  1.00 29.04           N  
ATOM   1205  CA  MET D 187      25.024 -17.784  15.007  1.00 28.72           C  
ATOM   1206  C   MET D 187      25.201 -16.381  14.412  1.00 28.02           C  
ATOM   1207  O   MET D 187      24.382 -15.489  14.640  1.00 27.07           O  
ATOM   1208  CB  MET D 187      24.301 -18.659  13.988  1.00 28.32           C  
ATOM   1209  CG  MET D 187      24.309 -20.137  14.306  1.00 29.09           C  
ATOM   1210  SD  MET D 187      23.135 -21.046  13.266  1.00 31.18           S  
ATOM   1211  CE  MET D 187      21.559 -20.443  13.893  1.00 24.14           C  
ATOM   1212  N   ILE D 188      26.297 -16.183  13.684  1.00 24.28           N  
ATOM   1213  CA  ILE D 188      26.437 -15.029  12.797  1.00 23.35           C  
ATOM   1214  C   ILE D 188      26.258 -15.507  11.351  1.00 24.50           C  
ATOM   1215  O   ILE D 188      27.052 -16.297  10.844  1.00 24.31           O  
ATOM   1216  CB  ILE D 188      27.805 -14.345  12.961  1.00 22.84           C  
ATOM   1217  CG1 ILE D 188      27.999 -13.892  14.410  1.00 22.10           C  
ATOM   1218  CG2 ILE D 188      27.932 -13.174  12.005  1.00 21.90           C  
ATOM   1219  CD1 ILE D 188      29.330 -13.170  14.682  1.00 19.69           C  
ATOM   1220  N   ASN D 189      25.188 -15.050  10.706  1.00 26.89           N  
ATOM   1221  CA  ASN D 189      24.882 -15.465   9.346  1.00 27.39           C  
ATOM   1222  C   ASN D 189      24.879 -16.984   9.163  1.00 29.12           C  
ATOM   1223  O   ASN D 189      25.250 -17.485   8.106  1.00 29.39           O  
ATOM   1224  CB  ASN D 189      25.852 -14.803   8.363  1.00 27.63           C  
ATOM   1225  CG  ASN D 189      25.712 -13.286   8.330  1.00 24.99           C  
ATOM   1226  ND2 ASN D 189      26.522 -12.626   7.497  1.00 22.05           N  
ATOM   1227  OD1 ASN D 189      24.899 -12.714   9.062  1.00 24.92           O  
ATOM   1228  N   ASN D 190      24.470 -17.704  10.206  1.00 29.41           N  
ATOM   1229  CA  ASN D 190      24.346 -19.168  10.191  1.00 30.71           C  
ATOM   1230  C   ASN D 190      25.628 -19.977   9.906  1.00 32.88           C  
ATOM   1231  O   ASN D 190      25.565 -21.126   9.457  1.00 32.23           O  
ATOM   1232  CB  ASN D 190      23.209 -19.602   9.257  1.00 29.79           C  
ATOM   1233  CG  ASN D 190      21.841 -19.469   9.908  1.00 28.46           C  
ATOM   1234  ND2 ASN D 190      21.160 -20.599  10.113  1.00 24.58           N  
ATOM   1235  OD1 ASN D 190      21.408 -18.367  10.237  1.00 27.15           O  
ATOM   1236  N   ARG D 191      26.778 -19.374  10.191  1.00 28.32           N  
ATOM   1237  CA  ARG D 191      28.078 -20.022  10.057  1.00 31.54           C  
ATOM   1238  C   ARG D 191      28.360 -21.035  11.159  1.00 33.37           C  
ATOM   1239  O   ARG D 191      27.729 -20.995  12.201  1.00 32.91           O  
ATOM   1240  CB  ARG D 191      29.169 -18.966  10.013  1.00 30.96           C  
ATOM   1241  CG  ARG D 191      29.148 -18.153   8.756  1.00 31.75           C  
ATOM   1242  CD  ARG D 191      29.498 -19.030   7.557  1.00 37.80           C  
ATOM   1243  NE  ARG D 191      29.647 -18.218   6.352  1.00 41.99           N  
ATOM   1244  CZ  ARG D 191      30.763 -17.572   6.024  1.00 43.64           C  
ATOM   1245  NH1 ARG D 191      31.839 -17.654   6.803  1.00 41.98           N1+
ATOM   1246  NH2 ARG D 191      30.798 -16.843   4.915  1.00 45.25           N  
ATOM   1247  N   ALA D 192      29.325 -21.924  10.931  1.00 51.49           N  
ATOM   1248  CA  ALA D 192      29.642 -23.026  11.864  1.00 54.93           C  
ATOM   1249  C   ALA D 192      30.323 -22.566  13.163  1.00 56.94           C  
ATOM   1250  O   ALA D 192      30.474 -21.363  13.390  1.00 56.49           O  
ATOM   1251  CB  ALA D 192      30.496 -24.087  11.177  1.00 55.20           C  
ATOM   1252  N   HIS D 193      30.770 -23.514  13.993  1.00 80.16           N  
ATOM   1253  CA  HIS D 193      31.110 -23.195  15.381  1.00 81.75           C  
ATOM   1254  C   HIS D 193      31.912 -21.889  15.468  1.00 81.05           C  
ATOM   1255  O   HIS D 193      31.374 -20.870  15.924  1.00 81.22           O  
ATOM   1256  CB  HIS D 193      31.938 -24.330  16.010  1.00 83.39           C  
ATOM   1257  CG  HIS D 193      31.144 -25.317  16.812  1.00 87.35           C  
ATOM   1258  CD2 HIS D 193      29.825 -25.366  17.120  1.00 90.23           C  
ATOM   1259  ND1 HIS D 193      31.716 -26.425  17.401  1.00 89.93           N  
ATOM   1260  CE1 HIS D 193      30.785 -27.116  18.033  1.00 91.02           C  
ATOM   1261  NE2 HIS D 193      29.629 -26.495  17.879  1.00 91.30           N  
ATOM   1262  N   HIS D 194      33.179 -21.889  15.062  1.00 72.97           N  
ATOM   1263  CA  HIS D 194      33.771 -20.629  14.711  1.00 71.69           C  
ATOM   1264  C   HIS D 194      34.115 -20.706  13.257  1.00 70.34           C  
ATOM   1265  O   HIS D 194      35.192 -21.182  12.889  1.00 70.33           O  
ATOM   1266  CB  HIS D 194      35.091 -20.534  15.477  1.00 73.68           C  
ATOM   1267  CG  HIS D 194      35.737 -21.871  15.721  1.00 78.11           C  
ATOM   1268  CD2 HIS D 194      36.254 -22.422  16.846  1.00 81.13           C  
ATOM   1269  ND1 HIS D 194      35.886 -22.822  14.729  1.00 82.50           N  
ATOM   1270  CE1 HIS D 194      36.477 -23.892  15.233  1.00 83.58           C  
ATOM   1271  NE2 HIS D 194      36.712 -23.675  16.515  1.00 82.30           N  
ATOM   1272  N   ASP D 195      33.252 -20.175  12.407  1.00 59.81           N  
ATOM   1273  CA  ASP D 195      33.706 -19.493  11.234  1.00 57.83           C  
ATOM   1274  C   ASP D 195      32.757 -18.302  11.173  1.00 53.74           C  
ATOM   1275  O   ASP D 195      31.692 -18.404  10.588  1.00 51.85           O  
ATOM   1276  CB  ASP D 195      33.441 -20.480  10.087  1.00 59.74           C  
ATOM   1277  CG  ASP D 195      33.946 -19.998   8.763  1.00 61.91           C  
ATOM   1278  OD1 ASP D 195      34.711 -19.006   8.737  1.00 63.39           O  
ATOM   1279  OD2 ASP D 195      33.576 -20.598   7.733  1.00 66.88           O1-
ATOM   1280  N   ALA D 196      33.184 -17.134  11.611  1.00 34.92           N  
ATOM   1281  CA  ALA D 196      32.346 -15.950  11.524  1.00 31.58           C  
ATOM   1282  C   ALA D 196      32.746 -15.162  10.289  1.00 29.25           C  
ATOM   1283  O   ALA D 196      33.930 -15.042  10.006  1.00 28.49           O  
ATOM   1284  CB  ALA D 196      32.416 -15.114  12.788  1.00 30.49           C  
ATOM   1285  N   PRO D 197      31.769 -14.662   9.527  1.00 22.65           N  
ATOM   1286  CA  PRO D 197      32.253 -14.001   8.308  1.00 22.07           C  
ATOM   1287  C   PRO D 197      33.386 -12.972   8.559  1.00 21.69           C  
ATOM   1288  O   PRO D 197      33.337 -12.179   9.516  1.00 20.24           O  
ATOM   1289  CB  PRO D 197      30.999 -13.303   7.758  1.00 20.55           C  
ATOM   1290  CG  PRO D 197      29.842 -13.976   8.420  1.00 20.85           C  
ATOM   1291  CD  PRO D 197      30.335 -14.443   9.771  1.00 20.96           C  
ATOM   1292  N   THR D 198      34.408 -13.014   7.711  1.00 27.98           N  
ATOM   1293  CA  THR D 198      35.365 -11.919   7.647  1.00 28.08           C  
ATOM   1294  C   THR D 198      34.920 -10.888   6.605  1.00 27.86           C  
ATOM   1295  O   THR D 198      34.833 -11.199   5.413  1.00 28.43           O  
ATOM   1296  CB  THR D 198      36.752 -12.408   7.264  1.00 28.52           C  
ATOM   1297  CG2 THR D 198      37.708 -11.237   7.138  1.00 26.66           C  
ATOM   1298  OG1 THR D 198      37.235 -13.290   8.276  1.00 30.49           O  
ATOM   1299  N   PHE D 199      34.628  -9.669   7.053  1.00 28.32           N  
ATOM   1300  CA  PHE D 199      34.254  -8.595   6.135  1.00 29.28           C  
ATOM   1301  C   PHE D 199      35.463  -7.738   5.793  1.00 29.35           C  
ATOM   1302  O   PHE D 199      36.253  -7.381   6.666  1.00 29.25           O  
ATOM   1303  CB  PHE D 199      33.118  -7.754   6.709  1.00 28.57           C  
ATOM   1304  CG  PHE D 199      31.882  -8.555   7.027  1.00 30.09           C  
ATOM   1305  CD1 PHE D 199      31.157  -9.171   6.014  1.00 30.61           C  
ATOM   1306  CD2 PHE D 199      31.445  -8.696   8.335  1.00 28.09           C  
ATOM   1307  CE1 PHE D 199      30.025  -9.916   6.301  1.00 28.38           C  
ATOM   1308  CE2 PHE D 199      30.315  -9.440   8.620  1.00 30.50           C  
ATOM   1309  CZ  PHE D 199      29.607 -10.049   7.605  1.00 29.29           C  
ATOM   1310  N   GLU D 200      35.596  -7.404   4.516  1.00 28.94           N  
ATOM   1311  CA  GLU D 200      36.837  -6.816   4.016  1.00 29.28           C  
ATOM   1312  C   GLU D 200      36.650  -5.465   3.350  1.00 28.35           C  
ATOM   1313  O   GLU D 200      35.719  -5.289   2.573  1.00 28.13           O  
ATOM   1314  CB  GLU D 200      37.462  -7.769   3.007  1.00 30.18           C  
ATOM   1315  CG  GLU D 200      37.580  -9.181   3.531  1.00 34.13           C  
ATOM   1316  CD  GLU D 200      38.617  -9.963   2.774  1.00 39.97           C  
ATOM   1317  OE1 GLU D 200      39.340  -9.337   1.970  1.00 40.06           O  
ATOM   1318  OE2 GLU D 200      38.707 -11.191   2.986  1.00 44.11           O1-
ATOM   1319  N   ALA D 201      37.548  -4.522   3.651  1.00 24.66           N  
ATOM   1320  CA  ALA D 201      37.560  -3.218   2.974  1.00 24.56           C  
ATOM   1321  C   ALA D 201      38.959  -2.636   2.853  1.00 25.79           C  
ATOM   1322  O   ALA D 201      39.878  -3.035   3.570  1.00 26.94           O  
ATOM   1323  CB  ALA D 201      36.660  -2.227   3.685  1.00 23.28           C  
ATOM   1324  N   ASN D 202      39.114  -1.669   1.958  1.00 24.65           N  
ATOM   1325  CA  ASN D 202      40.361  -0.939   1.883  1.00 25.05           C  
ATOM   1326  C   ASN D 202      40.330   0.341   2.699  1.00 25.16           C  
ATOM   1327  O   ASN D 202      39.315   1.026   2.768  1.00 24.46           O  
ATOM   1328  CB  ASN D 202      40.761  -0.668   0.431  1.00 26.33           C  
ATOM   1329  CG  ASN D 202      40.872  -1.937  -0.374  1.00 25.31           C  
ATOM   1330  ND2 ASN D 202      40.449  -1.885  -1.634  1.00 30.99           N  
ATOM   1331  OD1 ASN D 202      41.294  -2.961   0.141  1.00 23.20           O  
ATOM   1332  N   LEU D 203      41.462   0.657   3.312  1.00 30.04           N  
ATOM   1333  CA  LEU D 203      41.537   1.799   4.197  1.00 29.90           C  
ATOM   1334  C   LEU D 203      40.976   3.015   3.461  1.00 30.20           C  
ATOM   1335  O   LEU D 203      41.355   3.289   2.310  1.00 29.41           O  
ATOM   1336  CB  LEU D 203      42.994   2.038   4.581  1.00 29.72           C  
ATOM   1337  CG  LEU D 203      43.323   3.285   5.396  1.00 30.69           C  
ATOM   1338  CD1 LEU D 203      42.781   3.152   6.818  1.00 30.98           C  
ATOM   1339  CD2 LEU D 203      44.832   3.511   5.397  1.00 29.63           C  
ATOM   1340  N   GLY D 204      40.063   3.729   4.123  1.00 25.78           N  
ATOM   1341  CA  GLY D 204      39.464   4.925   3.549  1.00 26.07           C  
ATOM   1342  C   GLY D 204      38.196   4.732   2.718  1.00 25.38           C  
ATOM   1343  O   GLY D 204      37.567   5.705   2.310  1.00 25.44           O  
ATOM   1344  N   GLU D 205      37.811   3.492   2.456  1.00 25.60           N  
ATOM   1345  CA  GLU D 205      36.559   3.252   1.738  1.00 26.31           C  
ATOM   1346  C   GLU D 205      35.312   3.502   2.579  1.00 25.62           C  
ATOM   1347  O   GLU D 205      35.325   3.334   3.800  1.00 24.82           O  
ATOM   1348  CB  GLU D 205      36.530   1.843   1.146  1.00 26.23           C  
ATOM   1349  CG  GLU D 205      37.552   1.668   0.028  1.00 28.81           C  
ATOM   1350  CD  GLU D 205      37.492   0.301  -0.618  1.00 29.70           C  
ATOM   1351  OE1 GLU D 205      37.224  -0.691   0.087  1.00 29.65           O  
ATOM   1352  OE2 GLU D 205      37.729   0.222  -1.836  1.00 34.40           O1-
ATOM   1353  N   ARG D 206      34.241   3.930   1.916  1.00 28.54           N  
ATOM   1354  CA  ARG D 206      32.942   4.052   2.568  1.00 28.02           C  
ATOM   1355  C   ARG D 206      32.261   2.687   2.605  1.00 27.16           C  
ATOM   1356  O   ARG D 206      32.023   2.062   1.569  1.00 27.82           O  
ATOM   1357  CB  ARG D 206      32.059   5.090   1.874  1.00 28.39           C  
ATOM   1358  CG  ARG D 206      30.675   5.228   2.499  1.00 27.58           C  
ATOM   1359  CD  ARG D 206      29.947   6.420   1.917  1.00 22.85           C  
ATOM   1360  NE  ARG D 206      30.663   7.641   2.255  1.00 24.35           N  
ATOM   1361  CZ  ARG D 206      30.460   8.322   3.380  1.00 26.33           C  
ATOM   1362  NH1 ARG D 206      29.543   7.896   4.245  1.00 23.09           N1+
ATOM   1363  NH2 ARG D 206      31.153   9.425   3.633  1.00 26.26           N  
ATOM   1364  N   VAL D 207      31.940   2.257   3.819  1.00 22.46           N  
ATOM   1365  CA  VAL D 207      31.508   0.898   4.116  1.00 21.39           C  
ATOM   1366  C   VAL D 207      30.131   0.902   4.798  1.00 20.85           C  
ATOM   1367  O   VAL D 207      29.909   1.618   5.777  1.00 20.75           O  
ATOM   1368  CB  VAL D 207      32.550   0.228   5.046  1.00 21.01           C  
ATOM   1369  CG1 VAL D 207      32.004  -1.029   5.672  1.00 21.44           C  
ATOM   1370  CG2 VAL D 207      33.871  -0.048   4.286  1.00 22.82           C  
ATOM   1371  N   GLU D 208      29.207   0.105   4.279  1.00 22.29           N  
ATOM   1372  CA  GLU D 208      27.867   0.051   4.844  1.00 21.92           C  
ATOM   1373  C   GLU D 208      27.656  -1.246   5.623  1.00 22.20           C  
ATOM   1374  O   GLU D 208      27.827  -2.350   5.079  1.00 21.46           O  
ATOM   1375  CB  GLU D 208      26.814   0.196   3.746  1.00 21.62           C  
ATOM   1376  CG  GLU D 208      25.376   0.227   4.238  1.00 21.39           C  
ATOM   1377  CD  GLU D 208      24.406   0.740   3.173  1.00 24.91           C  
ATOM   1378  OE1 GLU D 208      24.133  -0.003   2.200  1.00 25.64           O  
ATOM   1379  OE2 GLU D 208      23.928   1.890   3.298  1.00 23.09           O1-
ATOM   1380  N   TRP D 209      27.326  -1.097   6.909  1.00 20.07           N  
ATOM   1381  CA  TRP D 209      26.939  -2.225   7.735  1.00 21.09           C  
ATOM   1382  C   TRP D 209      25.415  -2.282   7.857  1.00 21.01           C  
ATOM   1383  O   TRP D 209      24.779  -1.309   8.277  1.00 20.96           O  
ATOM   1384  CB  TRP D 209      27.563  -2.125   9.133  1.00 21.42           C  
ATOM   1385  CG  TRP D 209      29.046  -2.209   9.144  1.00 21.29           C  
ATOM   1386  CD1 TRP D 209      29.919  -1.218   8.821  1.00 21.73           C  
ATOM   1387  CD2 TRP D 209      29.844  -3.353   9.495  1.00 23.35           C  
ATOM   1388  CE2 TRP D 209      31.199  -2.970   9.358  1.00 23.57           C  
ATOM   1389  CE3 TRP D 209      29.547  -4.657   9.907  1.00 21.44           C  
ATOM   1390  NE1 TRP D 209      31.212  -1.665   8.947  1.00 24.22           N  
ATOM   1391  CZ2 TRP D 209      32.261  -3.847   9.619  1.00 23.83           C  
ATOM   1392  CZ3 TRP D 209      30.602  -5.528  10.174  1.00 21.97           C  
ATOM   1393  CH2 TRP D 209      31.948  -5.118  10.021  1.00 23.59           C  
ATOM   1394  N   ILE D 210      24.833  -3.420   7.479  1.00 22.24           N  
ATOM   1395  CA  ILE D 210      23.431  -3.681   7.778  1.00 21.21           C  
ATOM   1396  C   ILE D 210      23.397  -4.766   8.832  1.00 21.24           C  
ATOM   1397  O   ILE D 210      23.987  -5.824   8.648  1.00 21.49           O  
ATOM   1398  CB  ILE D 210      22.659  -4.152   6.552  1.00 21.42           C  
ATOM   1399  CG1 ILE D 210      22.852  -3.163   5.412  1.00 21.89           C  
ATOM   1400  CG2 ILE D 210      21.179  -4.310   6.890  1.00 20.30           C  
ATOM   1401  CD1 ILE D 210      22.589  -3.744   4.068  1.00 24.57           C  
ATOM   1402  N   ALA D 211      22.710  -4.498   9.937  1.00 21.62           N  
ATOM   1403  CA  ALA D 211      22.717  -5.400  11.072  1.00 21.29           C  
ATOM   1404  C   ALA D 211      21.297  -5.822  11.453  1.00 21.21           C  
ATOM   1405  O   ALA D 211      20.424  -4.988  11.628  1.00 20.87           O  
ATOM   1406  CB  ALA D 211      23.423  -4.732  12.260  1.00 21.12           C  
ATOM   1407  N   ILE D 212      21.077  -7.124  11.584  1.00 22.83           N  
ATOM   1408  CA  ILE D 212      19.743  -7.669  11.811  1.00 22.09           C  
ATOM   1409  C   ILE D 212      19.825  -8.736  12.877  1.00 22.23           C  
ATOM   1410  O   ILE D 212      20.653  -9.642  12.778  1.00 22.92           O  
ATOM   1411  CB  ILE D 212      19.214  -8.382  10.558  1.00 22.49           C  
ATOM   1412  CG1 ILE D 212      19.244  -7.466   9.340  1.00 24.49           C  
ATOM   1413  CG2 ILE D 212      17.809  -8.954  10.788  1.00 19.32           C  
ATOM   1414  CD1 ILE D 212      19.167  -8.234   8.050  1.00 26.32           C  
ATOM   1415  N   GLY D 213      18.980  -8.624  13.900  1.00 17.17           N  
ATOM   1416  CA  GLY D 213      18.845  -9.676  14.886  1.00 17.57           C  
ATOM   1417  C   GLY D 213      17.713 -10.640  14.559  1.00 18.70           C  
ATOM   1418  O   GLY D 213      16.731 -10.266  13.910  1.00 18.78           O  
ATOM   1419  N   HIS D 214      17.842 -11.873  15.041  1.00 16.67           N  
ATOM   1420  CA  HIS D 214      16.842 -12.908  14.834  1.00 18.02           C  
ATOM   1421  C   HIS D 214      16.971 -13.961  15.920  1.00 18.93           C  
ATOM   1422  O   HIS D 214      18.011 -14.073  16.567  1.00 19.26           O  
ATOM   1423  CB  HIS D 214      17.014 -13.580  13.462  1.00 17.92           C  
ATOM   1424  CG  HIS D 214      16.200 -12.959  12.370  1.00 17.06           C  
ATOM   1425  CD2 HIS D 214      16.569 -12.375  11.206  1.00 12.11           C  
ATOM   1426  ND1 HIS D 214      14.820 -12.926  12.393  1.00 16.76           N  
ATOM   1427  CE1 HIS D 214      14.379 -12.323  11.302  1.00 14.26           C  
ATOM   1428  NE2 HIS D 214      15.421 -11.981  10.566  1.00 11.89           N  
ATOM   1429  N   GLY D 215      15.938 -14.779  16.071  1.00 25.02           N  
ATOM   1430  CA  GLY D 215      15.990 -15.880  17.005  1.00 24.02           C  
ATOM   1431  C   GLY D 215      15.304 -15.563  18.314  1.00 25.24           C  
ATOM   1432  O   GLY D 215      14.380 -14.744  18.352  1.00 24.47           O  
ATOM   1433  N   SER D 216      15.654 -16.346  19.333  1.00 23.89           N  
ATOM   1434  CA  SER D 216      15.209 -16.191  20.713  1.00 25.02           C  
ATOM   1435  C   SER D 216      16.195 -15.533  21.684  1.00 25.42           C  
ATOM   1436  O   SER D 216      15.936 -15.494  22.897  1.00 25.21           O  
ATOM   1437  CB  SER D 216      14.740 -17.536  21.261  1.00 25.89           C  
ATOM   1438  OG  SER D 216      13.558 -17.927  20.600  1.00 26.37           O  
ATOM   1439  N   ASN D 217      17.350 -15.102  21.175  1.00 24.11           N  
ATOM   1440  CA  ASN D 217      18.428 -14.614  22.037  1.00 24.56           C  
ATOM   1441  C   ASN D 217      18.658 -13.093  21.967  1.00 23.68           C  
ATOM   1442  O   ASN D 217      18.404 -12.472  20.944  1.00 21.43           O  
ATOM   1443  CB  ASN D 217      19.734 -15.371  21.750  1.00 23.92           C  
ATOM   1444  CG  ASN D 217      19.682 -16.820  22.215  1.00 27.65           C  
ATOM   1445  ND2 ASN D 217      19.893 -17.028  23.512  1.00 27.46           N  
ATOM   1446  OD1 ASN D 217      19.463 -17.747  21.415  1.00 28.96           O  
ATOM   1447  N   PHE D 218      19.114 -12.498  23.070  1.00 20.93           N  
ATOM   1448  CA  PHE D 218      19.458 -11.074  23.053  1.00 21.90           C  
ATOM   1449  C   PHE D 218      20.949 -10.872  22.776  1.00 20.35           C  
ATOM   1450  O   PHE D 218      21.784 -11.664  23.205  1.00 19.07           O  
ATOM   1451  CB  PHE D 218      18.994 -10.327  24.326  1.00 22.34           C  
ATOM   1452  CG  PHE D 218      19.847 -10.584  25.549  1.00 26.91           C  
ATOM   1453  CD1 PHE D 218      19.478 -11.546  26.492  1.00 32.50           C  
ATOM   1454  CD2 PHE D 218      21.006  -9.854  25.775  1.00 30.57           C  
ATOM   1455  CE1 PHE D 218      20.258 -11.778  27.623  1.00 29.60           C  
ATOM   1456  CE2 PHE D 218      21.782 -10.093  26.901  1.00 29.71           C  
ATOM   1457  CZ  PHE D 218      21.405 -11.056  27.820  1.00 30.52           C  
ATOM   1458  N   HIS D 219      21.258  -9.811  22.033  1.00 21.97           N  
ATOM   1459  CA  HIS D 219      22.622  -9.514  21.609  1.00 21.65           C  
ATOM   1460  C   HIS D 219      22.987  -8.022  21.733  1.00 22.06           C  
ATOM   1461  O   HIS D 219      22.114  -7.164  21.862  1.00 22.21           O  
ATOM   1462  CB  HIS D 219      22.829  -9.990  20.161  1.00 19.51           C  
ATOM   1463  CG  HIS D 219      22.445 -11.420  19.942  1.00 22.76           C  
ATOM   1464  CD2 HIS D 219      21.410 -11.975  19.266  1.00 23.88           C  
ATOM   1465  ND1 HIS D 219      23.154 -12.470  20.478  1.00 20.93           N  
ATOM   1466  CE1 HIS D 219      22.581 -13.609  20.138  1.00 21.74           C  
ATOM   1467  NE2 HIS D 219      21.519 -13.337  19.402  1.00 22.85           N  
ATOM   1468  N   THR D 220      24.284  -7.722  21.694  1.00 20.44           N  
ATOM   1469  CA  THR D 220      24.733  -6.351  21.519  1.00 20.84           C  
ATOM   1470  C   THR D 220      25.831  -6.304  20.451  1.00 21.85           C  
ATOM   1471  O   THR D 220      26.878  -6.938  20.589  1.00 23.29           O  
ATOM   1472  CB  THR D 220      25.162  -5.683  22.876  1.00 21.63           C  
ATOM   1473  CG2 THR D 220      23.967  -5.559  23.812  1.00 18.63           C  
ATOM   1474  OG1 THR D 220      26.159  -6.470  23.543  1.00 22.04           O  
ATOM   1475  N   PHE D 221      25.586  -5.569  19.372  1.00 24.97           N  
ATOM   1476  CA  PHE D 221      26.525  -5.542  18.260  1.00 25.21           C  
ATOM   1477  C   PHE D 221      27.596  -4.490  18.480  1.00 26.69           C  
ATOM   1478  O   PHE D 221      27.285  -3.314  18.687  1.00 28.27           O  
ATOM   1479  CB  PHE D 221      25.809  -5.252  16.943  1.00 24.67           C  
ATOM   1480  CG  PHE D 221      26.749  -5.007  15.800  1.00 24.18           C  
ATOM   1481  CD1 PHE D 221      27.303  -6.068  15.099  1.00 22.95           C  
ATOM   1482  CD2 PHE D 221      27.098  -3.722  15.438  1.00 22.85           C  
ATOM   1483  CE1 PHE D 221      28.184  -5.842  14.057  1.00 21.97           C  
ATOM   1484  CE2 PHE D 221      27.980  -3.496  14.397  1.00 22.51           C  
ATOM   1485  CZ  PHE D 221      28.522  -4.553  13.709  1.00 20.27           C  
ATOM   1486  N   HIS D 222      28.856  -4.909  18.415  1.00 26.72           N  
ATOM   1487  CA  HIS D 222      29.970  -4.008  18.688  1.00 25.41           C  
ATOM   1488  C   HIS D 222      31.084  -4.149  17.652  1.00 26.31           C  
ATOM   1489  O   HIS D 222      31.483  -5.265  17.320  1.00 25.98           O  
ATOM   1490  CB  HIS D 222      30.532  -4.302  20.065  1.00 24.36           C  
ATOM   1491  CG  HIS D 222      31.717  -3.467  20.422  1.00 22.33           C  
ATOM   1492  CD2 HIS D 222      32.860  -3.778  21.077  1.00 19.36           C  
ATOM   1493  ND1 HIS D 222      31.800  -2.125  20.118  1.00 21.26           N  
ATOM   1494  CE1 HIS D 222      32.945  -1.645  20.567  1.00 16.46           C  
ATOM   1495  NE2 HIS D 222      33.604  -2.626  21.153  1.00 17.39           N  
ATOM   1496  N   LEU D 223      31.581  -3.009  17.168  1.00 26.54           N  
ATOM   1497  CA  LEU D 223      32.662  -2.961  16.176  1.00 26.55           C  
ATOM   1498  C   LEU D 223      33.901  -2.233  16.751  1.00 27.07           C  
ATOM   1499  O   LEU D 223      33.803  -1.088  17.199  1.00 28.23           O  
ATOM   1500  CB  LEU D 223      32.146  -2.274  14.904  1.00 25.76           C  
ATOM   1501  CG  LEU D 223      33.058  -2.023  13.698  1.00 27.05           C  
ATOM   1502  CD1 LEU D 223      33.693  -3.303  13.139  1.00 21.26           C  
ATOM   1503  CD2 LEU D 223      32.284  -1.290  12.603  1.00 23.65           C  
ATOM   1504  N   HIS D 224      35.057  -2.900  16.770  1.00 22.96           N  
ATOM   1505  CA  HIS D 224      36.275  -2.271  17.278  1.00 22.18           C  
ATOM   1506  C   HIS D 224      36.715  -1.180  16.325  1.00 21.95           C  
ATOM   1507  O   HIS D 224      36.530  -1.298  15.136  1.00 21.68           O  
ATOM   1508  CB  HIS D 224      37.418  -3.274  17.401  1.00 22.45           C  
ATOM   1509  CG  HIS D 224      37.349  -4.145  18.616  1.00 22.42           C  
ATOM   1510  CD2 HIS D 224      36.304  -4.526  19.392  1.00 23.27           C  
ATOM   1511  ND1 HIS D 224      38.463  -4.752  19.152  1.00 23.52           N  
ATOM   1512  CE1 HIS D 224      38.113  -5.455  20.214  1.00 21.77           C  
ATOM   1513  NE2 HIS D 224      36.809  -5.332  20.383  1.00 22.58           N  
ATOM   1514  N   GLY D 225      37.302  -0.119  16.864  1.00 25.48           N  
ATOM   1515  CA  GLY D 225      38.044   0.843  16.062  1.00 25.87           C  
ATOM   1516  C   GLY D 225      37.205   1.764  15.199  1.00 25.30           C  
ATOM   1517  O   GLY D 225      37.741   2.578  14.454  1.00 25.14           O  
ATOM   1518  N   HIS D 226      35.887   1.632  15.298  1.00 25.98           N  
ATOM   1519  CA  HIS D 226      34.977   2.415  14.473  1.00 26.49           C  
ATOM   1520  C   HIS D 226      33.759   2.817  15.272  1.00 25.81           C  
ATOM   1521  O   HIS D 226      33.477   2.239  16.317  1.00 27.02           O  
ATOM   1522  CB  HIS D 226      34.531   1.625  13.245  1.00 25.77           C  
ATOM   1523  CG  HIS D 226      35.652   1.240  12.334  1.00 26.04           C  
ATOM   1524  CD2 HIS D 226      36.161   1.853  11.241  1.00 23.18           C  
ATOM   1525  ND1 HIS D 226      36.400   0.098  12.519  1.00 24.50           N  
ATOM   1526  CE1 HIS D 226      37.316   0.017  11.574  1.00 22.46           C  
ATOM   1527  NE2 HIS D 226      37.188   1.066  10.779  1.00 23.63           N  
ATOM   1528  N   ARG D 227      33.032   3.804  14.767  1.00 21.80           N  
ATOM   1529  CA  ARG D 227      31.857   4.300  15.462  1.00 21.55           C  
ATOM   1530  C   ARG D 227      30.926   4.996  14.485  1.00 20.82           C  
ATOM   1531  O   ARG D 227      31.333   5.371  13.381  1.00 21.90           O  
ATOM   1532  CB  ARG D 227      32.265   5.232  16.606  1.00 20.90           C  
ATOM   1533  CG  ARG D 227      32.963   6.480  16.154  1.00 24.12           C  
ATOM   1534  CD  ARG D 227      34.041   6.887  17.153  1.00 25.43           C  
ATOM   1535  NE  ARG D 227      35.148   5.944  17.148  1.00 29.38           N  
ATOM   1536  CZ  ARG D 227      36.078   5.897  16.192  1.00 29.76           C  
ATOM   1537  NH1 ARG D 227      36.022   6.742  15.170  1.00 28.39           N1+
ATOM   1538  NH2 ARG D 227      37.057   5.006  16.256  1.00 25.65           N  
ATOM   1539  N   TRP D 228      29.672   5.150  14.880  1.00 19.40           N  
ATOM   1540  CA  TRP D 228      28.705   5.846  14.053  1.00 19.54           C  
ATOM   1541  C   TRP D 228      27.739   6.622  14.955  1.00 19.24           C  
ATOM   1542  O   TRP D 228      27.688   6.347  16.158  1.00 19.31           O  
ATOM   1543  CB  TRP D 228      27.982   4.867  13.113  1.00 16.73           C  
ATOM   1544  CG  TRP D 228      27.171   3.826  13.812  1.00 18.07           C  
ATOM   1545  CD1 TRP D 228      25.803   3.797  13.934  1.00 18.61           C  
ATOM   1546  CD2 TRP D 228      27.656   2.654  14.484  1.00 17.62           C  
ATOM   1547  CE2 TRP D 228      26.534   1.971  14.996  1.00 18.32           C  
ATOM   1548  CE3 TRP D 228      28.930   2.119  14.712  1.00 18.36           C  
ATOM   1549  NE1 TRP D 228      25.416   2.687  14.644  1.00 17.82           N  
ATOM   1550  CZ2 TRP D 228      26.649   0.776  15.716  1.00 17.49           C  
ATOM   1551  CZ3 TRP D 228      29.038   0.942  15.439  1.00 16.81           C  
ATOM   1552  CH2 TRP D 228      27.908   0.285  15.925  1.00 15.12           C  
ATOM   1553  N   LEU D 229      27.041   7.608  14.376  1.00 18.24           N  
ATOM   1554  CA  LEU D 229      25.947   8.343  15.037  1.00 19.61           C  
ATOM   1555  C   LEU D 229      24.693   7.489  15.066  1.00 19.99           C  
ATOM   1556  O   LEU D 229      24.410   6.791  14.097  1.00 20.56           O  
ATOM   1557  CB  LEU D 229      25.584   9.595  14.237  1.00 19.44           C  
ATOM   1558  CG  LEU D 229      26.063  10.962  14.683  1.00 19.73           C  
ATOM   1559  CD1 LEU D 229      25.223  12.057  13.998  1.00 16.86           C  
ATOM   1560  CD2 LEU D 229      26.018  11.114  16.198  1.00 18.59           C  
ATOM   1561  N   ASP D 230      23.887   7.587  16.117  1.00 25.45           N  
ATOM   1562  CA  ASP D 230      22.785   6.652  16.219  1.00 25.41           C  
ATOM   1563  C   ASP D 230      21.555   7.392  15.736  1.00 25.29           C  
ATOM   1564  O   ASP D 230      20.841   8.034  16.504  1.00 25.86           O  
ATOM   1565  CB  ASP D 230      22.640   6.305  17.715  1.00 24.77           C  
ATOM   1566  CG  ASP D 230      21.607   5.223  18.000  1.00 25.93           C  
ATOM   1567  OD1 ASP D 230      21.389   4.331  17.157  1.00 28.31           O  
ATOM   1568  OD2 ASP D 230      21.016   5.262  19.103  1.00 33.37           O1-
ATOM   1569  N   ASN D 231      21.215   7.108  14.486  1.00 20.71           N  
ATOM   1570  CA  ASN D 231      20.134   7.756  13.756  1.00 20.19           C  
ATOM   1571  C   ASN D 231      19.910   6.922  12.517  1.00 21.05           C  
ATOM   1572  O   ASN D 231      20.428   5.807  12.444  1.00 22.47           O  
ATOM   1573  CB  ASN D 231      20.354   9.259  13.483  1.00 19.63           C  
ATOM   1574  CG  ASN D 231      21.559   9.570  12.586  1.00 21.07           C  
ATOM   1575  ND2 ASN D 231      21.943  10.849  12.589  1.00 20.57           N  
ATOM   1576  OD1 ASN D 231      22.130   8.704  11.894  1.00 20.00           O  
ATOM   1577  N   ARG D 232      19.099   7.394  11.580  1.00 20.90           N  
ATOM   1578  CA  ARG D 232      18.793   6.594  10.405  1.00 21.63           C  
ATOM   1579  C   ARG D 232      20.041   6.163   9.623  1.00 22.46           C  
ATOM   1580  O   ARG D 232      20.273   4.965   9.447  1.00 22.44           O  
ATOM   1581  CB  ARG D 232      17.839   7.358   9.474  1.00 22.25           C  
ATOM   1582  CG  ARG D 232      17.338   6.545   8.284  1.00 23.20           C  
ATOM   1583  CD  ARG D 232      16.366   7.332   7.418  1.00 22.41           C  
ATOM   1584  NE  ARG D 232      17.018   8.454   6.748  1.00 22.05           N  
ATOM   1585  CZ  ARG D 232      17.633   8.385   5.567  1.00 19.95           C  
ATOM   1586  NH1 ARG D 232      17.697   7.231   4.903  1.00 19.79           N1+
ATOM   1587  NH2 ARG D 232      18.181   9.476   5.049  1.00 16.16           N  
ATOM   1588  N   THR D 233      20.829   7.126   9.151  1.00 25.15           N  
ATOM   1589  CA  THR D 233      21.984   6.826   8.290  1.00 26.33           C  
ATOM   1590  C   THR D 233      23.300   6.601   9.016  1.00 26.00           C  
ATOM   1591  O   THR D 233      24.240   6.105   8.426  1.00 27.40           O  
ATOM   1592  CB  THR D 233      22.251   7.989   7.339  1.00 26.73           C  
ATOM   1593  CG2 THR D 233      21.057   8.214   6.437  1.00 27.67           C  
ATOM   1594  OG1 THR D 233      22.501   9.177   8.114  1.00 28.46           O  
ATOM   1595  N   GLY D 234      23.368   6.967  10.288  1.00 30.21           N  
ATOM   1596  CA  GLY D 234      24.611   6.869  11.040  1.00 30.50           C  
ATOM   1597  C   GLY D 234      25.559   8.060  10.940  1.00 30.80           C  
ATOM   1598  O   GLY D 234      26.648   8.042  11.524  1.00 30.83           O  
ATOM   1599  N   MET D 235      25.159   9.094  10.208  1.00 24.74           N  
ATOM   1600  CA  MET D 235      26.010  10.269  10.015  1.00 26.97           C  
ATOM   1601  C   MET D 235      25.224  11.563  10.259  1.00 27.06           C  
ATOM   1602  O   MET D 235      23.995  11.575  10.160  1.00 26.93           O  
ATOM   1603  CB  MET D 235      26.692  10.245   8.629  1.00 27.69           C  
ATOM   1604  CG  MET D 235      25.770  10.532   7.443  1.00 31.36           C  
ATOM   1605  SD  MET D 235      26.357   9.841   5.871  1.00 40.27           S  
ATOM   1606  CE  MET D 235      26.208   8.084   6.205  1.00 39.00           C  
ATOM   1607  N   ARG D 236      25.917  12.638  10.618  1.00 31.56           N  
ATOM   1608  CA  ARG D 236      25.220  13.866  11.007  1.00 33.44           C  
ATOM   1609  C   ARG D 236      24.479  14.514   9.841  1.00 34.87           C  
ATOM   1610  O   ARG D 236      25.061  14.788   8.791  1.00 35.44           O  
ATOM   1611  CB  ARG D 236      26.188  14.868  11.631  1.00 34.20           C  
ATOM   1612  CG  ARG D 236      25.638  16.283  11.767  1.00 33.61           C  
ATOM   1613  CD  ARG D 236      26.589  17.138  12.593  1.00 32.32           C  
ATOM   1614  NE  ARG D 236      26.774  16.527  13.898  1.00 34.52           N  
ATOM   1615  CZ  ARG D 236      25.998  16.783  14.949  1.00 36.65           C  
ATOM   1616  NH1 ARG D 236      25.008  17.668  14.855  1.00 32.59           N1+
ATOM   1617  NH2 ARG D 236      26.223  16.162  16.100  1.00 36.03           N  
ATOM   1618  N   THR D 237      23.185  14.736  10.051  1.00 39.42           N  
ATOM   1619  CA  THR D 237      22.286  15.356   9.081  1.00 40.91           C  
ATOM   1620  C   THR D 237      22.296  16.897   9.084  1.00 41.15           C  
ATOM   1621  O   THR D 237      21.880  17.533   8.126  1.00 42.32           O  
ATOM   1622  CB  THR D 237      20.840  14.871   9.342  1.00 41.07           C  
ATOM   1623  CG2 THR D 237      20.723  13.353   9.133  1.00 39.85           C  
ATOM   1624  OG1 THR D 237      20.483  15.161  10.704  1.00 42.73           O  
ATOM   1625  N   SER D 238      22.758  17.492  10.174  1.00 36.76           N  
ATOM   1626  CA  SER D 238      22.597  18.927  10.385  1.00 37.31           C  
ATOM   1627  C   SER D 238      23.147  19.323  11.735  1.00 37.53           C  
ATOM   1628  O   SER D 238      23.309  18.479  12.617  1.00 37.79           O  
ATOM   1629  CB  SER D 238      21.116  19.295  10.373  1.00 37.35           C  
ATOM   1630  OG  SER D 238      20.481  18.819  11.550  1.00 37.41           O  
ATOM   1631  N   GLU D 239      23.374  20.617  11.919  1.00 41.57           N  
ATOM   1632  CA  GLU D 239      23.951  21.131  13.159  1.00 42.09           C  
ATOM   1633  C   GLU D 239      23.105  20.850  14.401  1.00 41.14           C  
ATOM   1634  O   GLU D 239      23.628  20.850  15.517  1.00 40.58           O  
ATOM   1635  CB  GLU D 239      24.225  22.642  13.044  1.00 44.25           C  
ATOM   1636  CG  GLU D 239      23.205  23.403  12.198  1.00 48.30           C  
ATOM   1637  CD  GLU D 239      23.482  24.895  12.154  1.00 55.54           C  
ATOM   1638  OE1 GLU D 239      23.178  25.530  11.112  1.00 56.10           O  
ATOM   1639  OE2 GLU D 239      23.987  25.431  13.174  1.00 59.16           O1-
ATOM   1640  N   TYR D 240      21.808  20.608  14.201  1.00 33.69           N  
ATOM   1641  CA  TYR D 240      20.880  20.417  15.308  1.00 32.33           C  
ATOM   1642  C   TYR D 240      20.700  18.964  15.741  1.00 31.53           C  
ATOM   1643  O   TYR D 240      19.989  18.696  16.715  1.00 31.42           O  
ATOM   1644  CB  TYR D 240      19.519  20.996  14.949  1.00 32.99           C  
ATOM   1645  CG  TYR D 240      19.579  22.457  14.577  1.00 34.10           C  
ATOM   1646  CD1 TYR D 240      19.949  23.418  15.514  1.00 33.78           C  
ATOM   1647  CD2 TYR D 240      19.256  22.883  13.293  1.00 35.20           C  
ATOM   1648  CE1 TYR D 240      19.997  24.759  15.176  1.00 34.72           C  
ATOM   1649  CE2 TYR D 240      19.300  24.228  12.951  1.00 34.65           C  
ATOM   1650  CZ  TYR D 240      19.672  25.153  13.893  1.00 35.06           C  
ATOM   1651  OH  TYR D 240      19.732  26.481  13.547  1.00 41.96           O  
ATOM   1652  N   ASP D 241      21.340  18.044  15.016  1.00 31.28           N  
ATOM   1653  CA  ASP D 241      21.224  16.613  15.274  1.00 29.39           C  
ATOM   1654  C   ASP D 241      21.827  16.275  16.652  1.00 29.24           C  
ATOM   1655  O   ASP D 241      23.039  16.407  16.857  1.00 28.14           O  
ATOM   1656  CB  ASP D 241      21.979  15.867  14.161  1.00 29.58           C  
ATOM   1657  CG  ASP D 241      21.658  14.381  14.101  1.00 30.74           C  
ATOM   1658  OD1 ASP D 241      21.362  13.746  15.142  1.00 32.07           O  
ATOM   1659  OD2 ASP D 241      21.728  13.838  12.980  1.00 32.35           O1-
ATOM   1660  N   PRO D 242      20.953  15.874  17.605  1.00 30.50           N  
ATOM   1661  CA  PRO D 242      21.206  15.456  18.987  1.00 29.89           C  
ATOM   1662  C   PRO D 242      21.800  14.054  19.176  1.00 28.92           C  
ATOM   1663  O   PRO D 242      22.349  13.750  20.255  1.00 30.08           O  
ATOM   1664  CB  PRO D 242      19.826  15.575  19.644  1.00 29.90           C  
ATOM   1665  CG  PRO D 242      18.876  15.300  18.552  1.00 30.35           C  
ATOM   1666  CD  PRO D 242      19.521  15.752  17.262  1.00 29.82           C  
ATOM   1667  N   SER D 243      21.670  13.205  18.160  1.00 22.52           N  
ATOM   1668  CA  SER D 243      21.994  11.787  18.326  1.00 20.82           C  
ATOM   1669  C   SER D 243      23.395  11.614  18.873  1.00 21.26           C  
ATOM   1670  O   SER D 243      24.334  12.329  18.451  1.00 21.09           O  
ATOM   1671  CB  SER D 243      21.847  11.011  17.017  1.00 20.76           C  
ATOM   1672  OG  SER D 243      20.919  11.632  16.146  1.00 20.64           O  
ATOM   1673  N   PRO D 244      23.551  10.671  19.821  1.00 24.18           N  
ATOM   1674  CA  PRO D 244      24.852  10.348  20.421  1.00 23.65           C  
ATOM   1675  C   PRO D 244      25.711   9.541  19.452  1.00 22.61           C  
ATOM   1676  O   PRO D 244      25.143   8.819  18.652  1.00 21.39           O  
ATOM   1677  CB  PRO D 244      24.467   9.468  21.603  1.00 24.05           C  
ATOM   1678  CG  PRO D 244      23.230   8.746  21.125  1.00 24.49           C  
ATOM   1679  CD  PRO D 244      22.486   9.770  20.301  1.00 23.37           C  
ATOM   1680  N   LEU D 245      27.036   9.685  19.520  1.00 23.32           N  
ATOM   1681  CA  LEU D 245      27.959   8.779  18.835  1.00 22.98           C  
ATOM   1682  C   LEU D 245      28.041   7.462  19.635  1.00 23.10           C  
ATOM   1683  O   LEU D 245      28.014   7.488  20.875  1.00 23.01           O  
ATOM   1684  CB  LEU D 245      29.344   9.428  18.705  1.00 22.97           C  
ATOM   1685  CG  LEU D 245      30.368   8.724  17.805  1.00 22.52           C  
ATOM   1686  CD1 LEU D 245      29.867   8.740  16.363  1.00 17.48           C  
ATOM   1687  CD2 LEU D 245      31.762   9.361  17.903  1.00 20.66           C  
ATOM   1688  N   ILE D 246      28.116   6.319  18.944  1.00 19.64           N  
ATOM   1689  CA  ILE D 246      28.195   5.017  19.614  1.00 18.56           C  
ATOM   1690  C   ILE D 246      29.068   4.030  18.845  1.00 19.29           C  
ATOM   1691  O   ILE D 246      29.228   4.141  17.635  1.00 18.78           O  
ATOM   1692  CB  ILE D 246      26.798   4.374  19.787  1.00 18.89           C  
ATOM   1693  CG1 ILE D 246      26.110   4.206  18.435  1.00 18.96           C  
ATOM   1694  CG2 ILE D 246      25.897   5.187  20.721  1.00 18.37           C  
ATOM   1695  CD1 ILE D 246      24.822   3.428  18.525  1.00 17.99           C  
ATOM   1696  N   ASP D 247      29.746   3.137  19.558  1.00 26.40           N  
ATOM   1697  CA  ASP D 247      30.316   1.928  18.954  1.00 25.23           C  
ATOM   1698  C   ASP D 247      29.583   0.598  19.171  1.00 24.87           C  
ATOM   1699  O   ASP D 247      30.115  -0.477  18.840  1.00 23.19           O  
ATOM   1700  CB  ASP D 247      31.828   1.824  19.165  1.00 27.20           C  
ATOM   1701  CG  ASP D 247      32.201   1.706  20.599  1.00 26.99           C  
ATOM   1702  OD1 ASP D 247      31.309   1.416  21.432  1.00 27.21           O  
ATOM   1703  OD2 ASP D 247      33.400   1.875  20.879  1.00 31.07           O1-
ATOM   1704  N   ILE D 248      28.431   0.651  19.836  1.00 21.59           N  
ATOM   1705  CA  ILE D 248      27.696  -0.571  20.136  1.00 20.19           C  
ATOM   1706  C   ILE D 248      26.200  -0.326  20.255  1.00 20.36           C  
ATOM   1707  O   ILE D 248      25.785   0.712  20.760  1.00 20.52           O  
ATOM   1708  CB  ILE D 248      28.240  -1.216  21.448  1.00 21.35           C  
ATOM   1709  CG1 ILE D 248      27.618  -2.599  21.697  1.00 17.81           C  
ATOM   1710  CG2 ILE D 248      28.075  -0.259  22.648  1.00 17.30           C  
ATOM   1711  CD1 ILE D 248      28.158  -3.281  22.942  1.00 18.64           C  
ATOM   1712  N   LYS D 249      25.388  -1.294  19.828  1.00 18.02           N  
ATOM   1713  CA  LYS D 249      23.941  -1.130  19.878  1.00 18.12           C  
ATOM   1714  C   LYS D 249      23.212  -2.482  20.078  1.00 18.68           C  
ATOM   1715  O   LYS D 249      23.667  -3.506  19.545  1.00 17.10           O  
ATOM   1716  CB  LYS D 249      23.486  -0.425  18.603  1.00 17.33           C  
ATOM   1717  CG  LYS D 249      22.008  -0.144  18.514  1.00 17.80           C  
ATOM   1718  CD  LYS D 249      21.649   0.610  17.228  1.00 18.23           C  
ATOM   1719  CE  LYS D 249      20.307   1.312  17.386  1.00 23.25           C  
ATOM   1720  NZ  LYS D 249      19.734   1.697  16.079  1.00 26.94           N1+
ATOM   1721  N   ASP D 250      22.108  -2.493  20.846  1.00 17.30           N  
ATOM   1722  CA  ASP D 250      21.325  -3.722  21.026  1.00 18.60           C  
ATOM   1723  C   ASP D 250      20.898  -4.248  19.671  1.00 18.17           C  
ATOM   1724  O   ASP D 250      20.374  -3.478  18.846  1.00 18.61           O  
ATOM   1725  CB  ASP D 250      20.056  -3.457  21.838  1.00 19.54           C  
ATOM   1726  CG  ASP D 250      20.349  -2.966  23.225  1.00 26.09           C  
ATOM   1727  OD1 ASP D 250      20.954  -3.739  24.004  1.00 28.11           O  
ATOM   1728  OD2 ASP D 250      19.964  -1.811  23.547  1.00 32.50           O1-
ATOM   1729  N   LEU D 251      21.191  -5.515  19.377  1.00 20.76           N  
ATOM   1730  CA  LEU D 251      20.561  -6.115  18.210  1.00 21.07           C  
ATOM   1731  C   LEU D 251      19.723  -7.298  18.653  1.00 21.53           C  
ATOM   1732  O   LEU D 251      20.178  -8.425  18.663  1.00 21.98           O  
ATOM   1733  CB  LEU D 251      21.702  -6.600  17.303  1.00 20.54           C  
ATOM   1734  CG  LEU D 251      21.509  -7.004  15.838  1.00 21.87           C  
ATOM   1735  CD1 LEU D 251      20.666  -6.018  15.076  1.00 19.96           C  
ATOM   1736  CD2 LEU D 251      22.866  -7.179  15.178  1.00 23.50           C  
ATOM   1737  N   ASN D 252      18.446  -7.046  18.842  1.00 25.30           N  
ATOM   1738  CA  ASN D 252      17.474  -8.038  19.281  1.00 26.29           C  
ATOM   1739  C   ASN D 252      16.641  -8.709  18.171  1.00 26.02           C  
ATOM   1740  O   ASN D 252      16.566  -8.189  17.049  1.00 26.27           O  
ATOM   1741  CB  ASN D 252      16.690  -7.535  20.508  1.00 26.70           C  
ATOM   1742  CG  ASN D 252      17.590  -7.407  21.732  1.00 30.95           C  
ATOM   1743  ND2 ASN D 252      17.403  -6.350  22.517  1.00 34.03           N  
ATOM   1744  OD1 ASN D 252      18.473  -8.237  21.944  1.00 35.13           O  
ATOM   1745  N   PRO D 253      16.038  -9.873  18.468  1.00 21.95           N  
ATOM   1746  CA  PRO D 253      15.231 -10.505  17.416  1.00 21.33           C  
ATOM   1747  C   PRO D 253      14.199  -9.545  16.789  1.00 20.97           C  
ATOM   1748  O   PRO D 253      13.470  -8.836  17.509  1.00 21.17           O  
ATOM   1749  CB  PRO D 253      14.540 -11.650  18.161  1.00 21.53           C  
ATOM   1750  CG  PRO D 253      15.535 -12.011  19.258  1.00 22.38           C  
ATOM   1751  CD  PRO D 253      16.058 -10.666  19.710  1.00 21.64           C  
ATOM   1752  N   GLY D 254      14.158  -9.545  15.455  1.00 15.64           N  
ATOM   1753  CA  GLY D 254      13.314  -8.664  14.661  1.00 16.08           C  
ATOM   1754  C   GLY D 254      13.878  -7.273  14.382  1.00 15.65           C  
ATOM   1755  O   GLY D 254      13.382  -6.547  13.506  1.00 16.50           O  
ATOM   1756  N   VAL D 255      14.907  -6.885  15.132  1.00 16.91           N  
ATOM   1757  CA  VAL D 255      15.497  -5.554  14.992  1.00 16.54           C  
ATOM   1758  C   VAL D 255      16.542  -5.462  13.882  1.00 17.56           C  
ATOM   1759  O   VAL D 255      17.349  -6.391  13.670  1.00 17.73           O  
ATOM   1760  CB  VAL D 255      16.175  -5.069  16.299  1.00 16.65           C  
ATOM   1761  CG1 VAL D 255      16.810  -3.662  16.094  1.00 14.90           C  
ATOM   1762  CG2 VAL D 255      15.191  -5.070  17.435  1.00 14.71           C  
ATOM   1763  N   SER D 256      16.520  -4.325  13.188  1.00 21.18           N  
ATOM   1764  CA  SER D 256      17.512  -4.013  12.181  1.00 21.23           C  
ATOM   1765  C   SER D 256      17.919  -2.550  12.248  1.00 21.64           C  
ATOM   1766  O   SER D 256      17.092  -1.675  12.509  1.00 21.39           O  
ATOM   1767  CB  SER D 256      16.965  -4.316  10.783  1.00 22.04           C  
ATOM   1768  OG  SER D 256      15.982  -3.367  10.396  1.00 23.24           O  
ATOM   1769  N   PHE D 257      19.195  -2.289  12.012  1.00 20.28           N  
ATOM   1770  CA  PHE D 257      19.638  -0.941  11.726  1.00 20.79           C  
ATOM   1771  C   PHE D 257      20.810  -1.016  10.773  1.00 20.62           C  
ATOM   1772  O   PHE D 257      21.284  -2.104  10.415  1.00 22.55           O  
ATOM   1773  CB  PHE D 257      20.021  -0.201  13.007  1.00 20.69           C  
ATOM   1774  CG  PHE D 257      21.112  -0.867  13.794  1.00 21.16           C  
ATOM   1775  CD1 PHE D 257      22.419  -0.408  13.722  1.00 19.62           C  
ATOM   1776  CD2 PHE D 257      20.830  -1.939  14.625  1.00 21.75           C  
ATOM   1777  CE1 PHE D 257      23.426  -1.024  14.444  1.00 21.30           C  
ATOM   1778  CE2 PHE D 257      21.834  -2.553  15.357  1.00 23.16           C  
ATOM   1779  CZ  PHE D 257      23.135  -2.099  15.261  1.00 20.72           C  
ATOM   1780  N   GLY D 258      21.290   0.144  10.364  1.00 20.17           N  
ATOM   1781  CA  GLY D 258      22.444   0.204   9.498  1.00 19.40           C  
ATOM   1782  C   GLY D 258      23.157   1.519   9.702  1.00 19.68           C  
ATOM   1783  O   GLY D 258      22.600   2.448  10.304  1.00 18.99           O  
ATOM   1784  N   PHE D 259      24.388   1.574   9.205  1.00 17.82           N  
ATOM   1785  CA  PHE D 259      25.219   2.768   9.257  1.00 18.64           C  
ATOM   1786  C   PHE D 259      26.351   2.632   8.256  1.00 19.05           C  
ATOM   1787  O   PHE D 259      26.528   1.587   7.617  1.00 19.20           O  
ATOM   1788  CB  PHE D 259      25.825   2.962  10.654  1.00 19.13           C  
ATOM   1789  CG  PHE D 259      26.638   1.777  11.148  1.00 18.19           C  
ATOM   1790  CD1 PHE D 259      27.996   1.697  10.898  1.00 18.19           C  
ATOM   1791  CD2 PHE D 259      26.033   0.755  11.860  1.00 15.61           C  
ATOM   1792  CE1 PHE D 259      28.743   0.623  11.343  1.00 19.65           C  
ATOM   1793  CE2 PHE D 259      26.768  -0.328  12.314  1.00 16.83           C  
ATOM   1794  CZ  PHE D 259      28.129  -0.394  12.051  1.00 19.67           C  
ATOM   1795  N   GLN D 260      27.142   3.693   8.164  1.00 21.76           N  
ATOM   1796  CA  GLN D 260      28.291   3.748   7.270  1.00 21.13           C  
ATOM   1797  C   GLN D 260      29.469   4.275   8.055  1.00 21.66           C  
ATOM   1798  O   GLN D 260      29.315   5.156   8.900  1.00 21.35           O  
ATOM   1799  CB  GLN D 260      28.009   4.669   6.075  1.00 21.28           C  
ATOM   1800  CG  GLN D 260      27.261   3.980   4.925  1.00 21.49           C  
ATOM   1801  CD  GLN D 260      26.756   4.938   3.855  1.00 20.85           C  
ATOM   1802  NE2 GLN D 260      25.793   4.486   3.075  1.00 22.13           N  
ATOM   1803  OE1 GLN D 260      27.229   6.059   3.731  1.00 26.25           O  
ATOM   1804  N   VAL D 261      30.647   3.738   7.769  1.00 23.23           N  
ATOM   1805  CA  VAL D 261      31.884   4.264   8.323  1.00 24.63           C  
ATOM   1806  C   VAL D 261      32.945   4.364   7.218  1.00 26.21           C  
ATOM   1807  O   VAL D 261      32.790   3.790   6.131  1.00 26.58           O  
ATOM   1808  CB  VAL D 261      32.421   3.368   9.463  1.00 24.50           C  
ATOM   1809  CG1 VAL D 261      31.485   3.388  10.637  1.00 24.79           C  
ATOM   1810  CG2 VAL D 261      32.645   1.934   8.982  1.00 22.36           C  
ATOM   1811  N   ILE D 262      34.012   5.106   7.495  1.00 24.31           N  
ATOM   1812  CA  ILE D 262      35.169   5.153   6.604  1.00 24.38           C  
ATOM   1813  C   ILE D 262      36.159   4.164   7.201  1.00 25.36           C  
ATOM   1814  O   ILE D 262      36.593   4.329   8.341  1.00 25.64           O  
ATOM   1815  CB  ILE D 262      35.786   6.576   6.524  1.00 25.13           C  
ATOM   1816  CG1 ILE D 262      34.755   7.579   6.007  1.00 26.41           C  
ATOM   1817  CG2 ILE D 262      37.016   6.615   5.610  1.00 22.27           C  
ATOM   1818  CD1 ILE D 262      34.284   7.298   4.589  1.00 23.22           C  
ATOM   1819  N   ALA D 263      36.484   3.121   6.447  1.00 27.77           N  
ATOM   1820  CA  ALA D 263      37.326   2.039   6.958  1.00 28.49           C  
ATOM   1821  C   ALA D 263      38.669   2.543   7.495  1.00 29.30           C  
ATOM   1822  O   ALA D 263      39.399   3.250   6.797  1.00 30.76           O  
ATOM   1823  CB  ALA D 263      37.548   1.002   5.896  1.00 26.66           C  
ATOM   1824  N   GLY D 264      38.981   2.171   8.738  1.00 23.37           N  
ATOM   1825  CA  GLY D 264      40.228   2.552   9.375  1.00 23.87           C  
ATOM   1826  C   GLY D 264      40.409   4.049   9.613  1.00 24.51           C  
ATOM   1827  O   GLY D 264      41.528   4.509   9.844  1.00 24.65           O  
ATOM   1828  N   GLU D 265      39.327   4.823   9.580  1.00 29.93           N  
ATOM   1829  CA  GLU D 265      39.484   6.267   9.753  1.00 30.89           C  
ATOM   1830  C   GLU D 265      40.015   6.566  11.160  1.00 29.83           C  
ATOM   1831  O   GLU D 265      39.414   6.198  12.162  1.00 29.61           O  
ATOM   1832  CB  GLU D 265      38.157   7.001   9.490  1.00 29.98           C  
ATOM   1833  CG  GLU D 265      38.121   8.457   9.966  1.00 33.03           C  
ATOM   1834  CD  GLU D 265      36.905   9.231   9.447  1.00 35.40           C  
ATOM   1835  OE1 GLU D 265      35.855   9.241  10.131  1.00 37.35           O  
ATOM   1836  OE2 GLU D 265      37.004   9.832   8.354  1.00 34.33           O1-
ATOM   1837  N   GLY D 266      41.165   7.231  11.203  1.00 29.90           N  
ATOM   1838  CA  GLY D 266      41.786   7.692  12.432  1.00 29.34           C  
ATOM   1839  C   GLY D 266      42.395   6.549  13.231  1.00 28.88           C  
ATOM   1840  O   GLY D 266      43.075   6.780  14.230  1.00 28.62           O  
ATOM   1841  N   VAL D 267      42.031   5.318  12.883  1.00 25.65           N  
ATOM   1842  CA  VAL D 267      42.635   4.122  13.473  1.00 24.76           C  
ATOM   1843  C   VAL D 267      43.630   3.250  12.676  1.00 24.96           C  
ATOM   1844  O   VAL D 267      44.298   2.401  13.265  1.00 25.81           O  
ATOM   1845  CB  VAL D 267      41.512   3.226  14.067  1.00 24.07           C  
ATOM   1846  CG1 VAL D 267      40.664   4.045  15.035  1.00 22.73           C  
ATOM   1847  CG2 VAL D 267      40.636   2.655  12.961  1.00 22.17           C  
ATOM   1848  N   GLY D 268      43.790   3.496  11.378  1.00 23.57           N  
ATOM   1849  CA  GLY D 268      44.604   2.628  10.528  1.00 23.24           C  
ATOM   1850  C   GLY D 268      44.065   1.236  10.174  1.00 23.39           C  
ATOM   1851  O   GLY D 268      43.040   0.796  10.700  1.00 22.76           O  
ATOM   1852  N   PRO D 269      44.768   0.519   9.281  1.00 28.21           N  
ATOM   1853  CA  PRO D 269      44.371  -0.816   8.809  1.00 28.49           C  
ATOM   1854  C   PRO D 269      44.657  -1.950   9.819  1.00 28.78           C  
ATOM   1855  O   PRO D 269      45.132  -1.673  10.915  1.00 29.30           O  
ATOM   1856  CB  PRO D 269      45.233  -0.998   7.561  1.00 28.69           C  
ATOM   1857  CG  PRO D 269      46.491  -0.225   7.875  1.00 29.43           C  
ATOM   1858  CD  PRO D 269      46.026   0.977   8.647  1.00 29.16           C  
ATOM   1859  N   GLY D 270      44.456  -3.204   9.408  1.00 24.76           N  
ATOM   1860  CA  GLY D 270      44.551  -4.361  10.294  1.00 24.39           C  
ATOM   1861  C   GLY D 270      43.256  -5.084  10.654  1.00 24.49           C  
ATOM   1862  O   GLY D 270      42.170  -4.773  10.137  1.00 23.72           O  
ATOM   1863  N   MET D 271      43.353  -6.070  11.535  1.00 32.17           N  
ATOM   1864  CA  MET D 271      42.197  -6.915  11.774  1.00 33.68           C  
ATOM   1865  C   MET D 271      41.368  -6.344  12.911  1.00 32.69           C  
ATOM   1866  O   MET D 271      41.732  -6.426  14.083  1.00 33.90           O  
ATOM   1867  CB  MET D 271      42.654  -8.331  12.130  1.00 34.34           C  
ATOM   1868  CG  MET D 271      43.108  -9.166  10.949  1.00 39.93           C  
ATOM   1869  SD  MET D 271      41.730  -9.976  10.118  1.00 51.81           S  
ATOM   1870  CE  MET D 271      42.595 -10.847   8.809  1.00 48.49           C  
ATOM   1871  N   TRP D 272      40.209  -5.819  12.549  1.00 25.60           N  
ATOM   1872  CA  TRP D 272      39.330  -5.167  13.509  1.00 25.53           C  
ATOM   1873  C   TRP D 272      38.164  -6.095  13.867  1.00 26.02           C  
ATOM   1874  O   TRP D 272      37.385  -6.521  13.006  1.00 26.61           O  
ATOM   1875  CB  TRP D 272      38.821  -3.827  12.955  1.00 24.77           C  
ATOM   1876  CG  TRP D 272      39.876  -2.750  12.855  1.00 23.33           C  
ATOM   1877  CD1 TRP D 272      40.443  -2.256  11.713  1.00 25.43           C  
ATOM   1878  CD2 TRP D 272      40.481  -2.032  13.939  1.00 22.06           C  
ATOM   1879  CE2 TRP D 272      41.399  -1.121  13.381  1.00 24.17           C  
ATOM   1880  CE3 TRP D 272      40.338  -2.073  15.326  1.00 25.48           C  
ATOM   1881  NE1 TRP D 272      41.355  -1.271  12.020  1.00 24.08           N  
ATOM   1882  CZ2 TRP D 272      42.168  -0.257  14.164  1.00 25.29           C  
ATOM   1883  CZ3 TRP D 272      41.104  -1.215  16.102  1.00 27.14           C  
ATOM   1884  CH2 TRP D 272      42.006  -0.318  15.516  1.00 23.92           C  
ATOM   1885  N   MET D 273      38.055  -6.403  15.147  1.00 30.65           N  
ATOM   1886  CA  MET D 273      37.064  -7.344  15.629  1.00 31.04           C  
ATOM   1887  C   MET D 273      35.671  -6.724  15.635  1.00 30.95           C  
ATOM   1888  O   MET D 273      35.495  -5.582  16.074  1.00 31.39           O  
ATOM   1889  CB  MET D 273      37.453  -7.768  17.044  1.00 31.89           C  
ATOM   1890  CG  MET D 273      36.925  -9.100  17.492  1.00 35.04           C  
ATOM   1891  SD  MET D 273      37.335  -9.354  19.231  1.00 43.22           S  
ATOM   1892  CE  MET D 273      39.129  -9.432  19.157  1.00 38.69           C  
ATOM   1893  N   TYR D 274      34.686  -7.455  15.120  1.00 27.39           N  
ATOM   1894  CA  TYR D 274      33.298  -7.155  15.451  1.00 25.54           C  
ATOM   1895  C   TYR D 274      32.774  -8.357  16.208  1.00 25.07           C  
ATOM   1896  O   TYR D 274      33.170  -9.486  15.925  1.00 25.21           O  
ATOM   1897  CB  TYR D 274      32.438  -6.922  14.204  1.00 25.71           C  
ATOM   1898  CG  TYR D 274      32.118  -8.189  13.432  1.00 24.62           C  
ATOM   1899  CD1 TYR D 274      32.953  -8.633  12.403  1.00 23.74           C  
ATOM   1900  CD2 TYR D 274      30.979  -8.942  13.729  1.00 21.61           C  
ATOM   1901  CE1 TYR D 274      32.666  -9.800  11.697  1.00 21.84           C  
ATOM   1902  CE2 TYR D 274      30.686 -10.103  13.030  1.00 18.61           C  
ATOM   1903  CZ  TYR D 274      31.529 -10.531  12.015  1.00 21.64           C  
ATOM   1904  OH  TYR D 274      31.232 -11.702  11.319  1.00 22.42           O  
ATOM   1905  N   HIS D 275      31.892  -8.133  17.173  1.00 21.99           N  
ATOM   1906  CA  HIS D 275      31.330  -9.251  17.905  1.00 21.57           C  
ATOM   1907  C   HIS D 275      30.142  -8.862  18.751  1.00 21.37           C  
ATOM   1908  O   HIS D 275      29.788  -7.685  18.856  1.00 21.40           O  
ATOM   1909  CB  HIS D 275      32.396  -9.868  18.818  1.00 21.92           C  
ATOM   1910  CG  HIS D 275      32.913  -8.931  19.860  1.00 22.57           C  
ATOM   1911  CD2 HIS D 275      33.975  -8.089  19.855  1.00 21.83           C  
ATOM   1912  ND1 HIS D 275      32.310  -8.783  21.091  1.00 23.49           N  
ATOM   1913  CE1 HIS D 275      32.985  -7.902  21.808  1.00 24.41           C  
ATOM   1914  NE2 HIS D 275      33.991  -7.458  21.077  1.00 25.78           N  
ATOM   1915  N   CYS D 276      29.550  -9.864  19.387  1.00 20.98           N  
ATOM   1916  CA  CYS D 276      28.504  -9.613  20.355  1.00 21.45           C  
ATOM   1917  C   CYS D 276      29.182  -9.337  21.693  1.00 21.41           C  
ATOM   1918  O   CYS D 276      30.020 -10.107  22.147  1.00 21.07           O  
ATOM   1919  CB  CYS D 276      27.564 -10.816  20.457  1.00 21.76           C  
ATOM   1920  SG  CYS D 276      26.326 -10.602  21.740  1.00 23.61           S  
ATOM   1921  N   HIS D 277      28.839  -8.231  22.327  1.00 24.41           N  
ATOM   1922  CA  HIS D 277      29.496  -7.902  23.587  1.00 24.25           C  
ATOM   1923  C   HIS D 277      29.016  -8.733  24.775  1.00 25.09           C  
ATOM   1924  O   HIS D 277      29.551  -8.614  25.872  1.00 26.48           O  
ATOM   1925  CB  HIS D 277      29.406  -6.404  23.906  1.00 23.15           C  
ATOM   1926  CG  HIS D 277      30.608  -5.883  24.626  1.00 21.41           C  
ATOM   1927  CD2 HIS D 277      31.474  -4.889  24.320  1.00 20.36           C  
ATOM   1928  ND1 HIS D 277      31.050  -6.422  25.811  1.00 23.73           N  
ATOM   1929  CE1 HIS D 277      32.132  -5.776  26.212  1.00 23.41           C  
ATOM   1930  NE2 HIS D 277      32.408  -4.841  25.326  1.00 19.27           N  
ATOM   1931  N   VAL D 278      28.003  -9.560  24.577  1.00 24.03           N  
ATOM   1932  CA  VAL D 278      27.569 -10.429  25.654  1.00 24.75           C  
ATOM   1933  C   VAL D 278      28.675 -11.463  25.836  1.00 26.13           C  
ATOM   1934  O   VAL D 278      28.975 -12.238  24.923  1.00 26.98           O  
ATOM   1935  CB  VAL D 278      26.218 -11.105  25.308  1.00 25.18           C  
ATOM   1936  CG1 VAL D 278      25.800 -12.091  26.394  1.00 24.22           C  
ATOM   1937  CG2 VAL D 278      25.118 -10.031  25.080  1.00 22.69           C  
ATOM   1938  N   GLN D 279      29.243 -11.509  27.037  1.00 25.50           N  
ATOM   1939  CA  GLN D 279      30.509 -12.203  27.230  1.00 26.54           C  
ATOM   1940  C   GLN D 279      30.476 -13.689  26.851  1.00 28.33           C  
ATOM   1941  O   GLN D 279      31.305 -14.136  26.056  1.00 29.29           O  
ATOM   1942  CB  GLN D 279      31.064 -11.979  28.649  1.00 26.80           C  
ATOM   1943  CG  GLN D 279      31.484 -10.526  28.957  1.00 23.61           C  
ATOM   1944  CD  GLN D 279      32.656 -10.014  28.088  1.00 21.70           C  
ATOM   1945  NE2 GLN D 279      33.600 -10.899  27.763  1.00 17.81           N  
ATOM   1946  OE1 GLN D 279      32.702  -8.829  27.729  1.00 25.04           O  
ATOM   1947  N   ASN D 280      29.545 -14.468  27.390  1.00 32.01           N  
ATOM   1948  CA  ASN D 280      29.550 -15.877  27.015  1.00 34.16           C  
ATOM   1949  C   ASN D 280      29.183 -16.103  25.546  1.00 33.63           C  
ATOM   1950  O   ASN D 280      29.479 -17.149  24.992  1.00 35.54           O  
ATOM   1951  CB  ASN D 280      28.705 -16.742  27.951  1.00 35.25           C  
ATOM   1952  CG  ASN D 280      27.257 -16.345  27.950  1.00 39.52           C  
ATOM   1953  ND2 ASN D 280      26.403 -17.199  28.506  1.00 44.77           N  
ATOM   1954  OD1 ASN D 280      26.906 -15.273  27.465  1.00 42.22           O  
ATOM   1955  N   HIS D 281      28.565 -15.117  24.914  1.00 23.33           N  
ATOM   1956  CA  HIS D 281      28.261 -15.229  23.504  1.00 23.09           C  
ATOM   1957  C   HIS D 281      29.512 -15.111  22.654  1.00 23.85           C  
ATOM   1958  O   HIS D 281      29.747 -15.940  21.784  1.00 24.69           O  
ATOM   1959  CB  HIS D 281      27.237 -14.180  23.076  1.00 21.05           C  
ATOM   1960  CG  HIS D 281      25.843 -14.503  23.505  1.00 20.66           C  
ATOM   1961  CD2 HIS D 281      25.378 -15.345  24.460  1.00 18.44           C  
ATOM   1962  ND1 HIS D 281      24.734 -13.934  22.926  1.00 18.54           N  
ATOM   1963  CE1 HIS D 281      23.643 -14.395  23.513  1.00 22.08           C  
ATOM   1964  NE2 HIS D 281      24.007 -15.254  24.449  1.00 20.98           N  
ATOM   1965  N   SER D 282      30.303 -14.072  22.905  1.00 25.09           N  
ATOM   1966  CA  SER D 282      31.551 -13.893  22.190  1.00 26.29           C  
ATOM   1967  C   SER D 282      32.462 -15.114  22.398  1.00 26.93           C  
ATOM   1968  O   SER D 282      33.160 -15.528  21.483  1.00 25.65           O  
ATOM   1969  CB  SER D 282      32.257 -12.601  22.628  1.00 25.16           C  
ATOM   1970  OG  SER D 282      32.650 -12.667  23.987  1.00 27.04           O  
ATOM   1971  N   ASP D 283      32.450 -15.693  23.593  1.00 28.28           N  
ATOM   1972  CA  ASP D 283      33.291 -16.864  23.846  1.00 30.72           C  
ATOM   1973  C   ASP D 283      32.782 -18.096  23.105  1.00 32.21           C  
ATOM   1974  O   ASP D 283      33.552 -18.998  22.769  1.00 33.04           O  
ATOM   1975  CB  ASP D 283      33.394 -17.176  25.338  1.00 29.96           C  
ATOM   1976  CG  ASP D 283      34.063 -16.072  26.113  1.00 30.89           C  
ATOM   1977  OD1 ASP D 283      34.913 -15.352  25.528  1.00 28.55           O  
ATOM   1978  OD2 ASP D 283      33.721 -15.923  27.309  1.00 29.19           O1-
ATOM   1979  N   MET D 284      31.483 -18.126  22.851  1.00 38.86           N  
ATOM   1980  CA  MET D 284      30.898 -19.225  22.114  1.00 40.49           C  
ATOM   1981  C   MET D 284      31.120 -18.984  20.636  1.00 39.73           C  
ATOM   1982  O   MET D 284      30.750 -19.795  19.792  1.00 40.58           O  
ATOM   1983  CB  MET D 284      29.415 -19.347  22.423  1.00 41.83           C  
ATOM   1984  CG  MET D 284      29.157 -20.041  23.732  1.00 47.31           C  
ATOM   1985  SD  MET D 284      27.424 -20.443  23.909  1.00 62.30           S  
ATOM   1986  CE  MET D 284      27.191 -21.618  22.569  1.00 58.36           C  
ATOM   1987  N   GLY D 285      31.758 -17.861  20.336  1.00 32.87           N  
ATOM   1988  CA  GLY D 285      32.077 -17.522  18.973  1.00 31.53           C  
ATOM   1989  C   GLY D 285      31.285 -16.473  18.210  1.00 30.31           C  
ATOM   1990  O   GLY D 285      31.470 -16.398  16.988  1.00 30.72           O  
ATOM   1991  N   MET D 286      30.453 -15.626  18.831  1.00 28.01           N  
ATOM   1992  CA  MET D 286      29.961 -14.601  17.920  1.00 25.88           C  
ATOM   1993  C   MET D 286      30.965 -13.484  18.076  1.00 24.26           C  
ATOM   1994  O   MET D 286      30.785 -12.524  18.841  1.00 21.96           O  
ATOM   1995  CB  MET D 286      28.592 -14.085  18.383  1.00 25.56           C  
ATOM   1996  CG  MET D 286      27.572 -15.167  18.771  1.00 28.66           C  
ATOM   1997  SD  MET D 286      25.972 -14.470  19.295  1.00 33.94           S  
ATOM   1998  CE  MET D 286      25.262 -14.003  17.727  1.00 28.27           C  
ATOM   1999  N   ALA D 287      31.947 -13.568  17.192  1.00 23.02           N  
ATOM   2000  CA  ALA D 287      33.000 -12.603  17.020  1.00 23.42           C  
ATOM   2001  C   ALA D 287      33.500 -12.920  15.625  1.00 23.93           C  
ATOM   2002  O   ALA D 287      33.565 -14.100  15.267  1.00 24.69           O  
ATOM   2003  CB  ALA D 287      34.094 -12.838  18.063  1.00 23.30           C  
ATOM   2004  N   GLY D 288      33.934 -11.914  14.874  1.00 25.13           N  
ATOM   2005  CA  GLY D 288      34.478 -12.123  13.545  1.00 25.74           C  
ATOM   2006  C   GLY D 288      35.352 -10.934  13.218  1.00 26.18           C  
ATOM   2007  O   GLY D 288      35.501 -10.034  14.037  1.00 24.86           O  
ATOM   2008  N   MET D 289      35.936 -10.918  12.025  1.00 41.71           N  
ATOM   2009  CA  MET D 289      36.848  -9.836  11.661  1.00 41.88           C  
ATOM   2010  C   MET D 289      36.292  -8.908  10.597  1.00 40.54           C  
ATOM   2011  O   MET D 289      35.770  -9.355   9.578  1.00 40.95           O  
ATOM   2012  CB  MET D 289      38.199 -10.378  11.176  1.00 42.69           C  
ATOM   2013  CG  MET D 289      38.973 -11.166  12.203  1.00 48.96           C  
ATOM   2014  SD  MET D 289      39.448 -10.206  13.659  1.00 60.01           S  
ATOM   2015  CE  MET D 289      39.551 -11.533  14.860  1.00 58.82           C  
ATOM   2016  N   PHE D 290      36.441  -7.615  10.858  1.00 26.86           N  
ATOM   2017  CA  PHE D 290      36.393  -6.587   9.839  1.00 24.93           C  
ATOM   2018  C   PHE D 290      37.871  -6.400   9.424  1.00 23.96           C  
ATOM   2019  O   PHE D 290      38.674  -5.854  10.178  1.00 22.49           O  
ATOM   2020  CB  PHE D 290      35.845  -5.301  10.487  1.00 23.52           C  
ATOM   2021  CG  PHE D 290      35.736  -4.117   9.547  1.00 24.58           C  
ATOM   2022  CD1 PHE D 290      35.640  -4.296   8.176  1.00 23.38           C  
ATOM   2023  CD2 PHE D 290      35.722  -2.822  10.046  1.00 27.14           C  
ATOM   2024  CE1 PHE D 290      35.542  -3.224   7.318  1.00 23.22           C  
ATOM   2025  CE2 PHE D 290      35.618  -1.731   9.180  1.00 27.28           C  
ATOM   2026  CZ  PHE D 290      35.525  -1.943   7.814  1.00 25.59           C  
ATOM   2027  N   LEU D 291      38.225  -6.832   8.222  1.00 25.65           N  
ATOM   2028  CA  LEU D 291      39.605  -6.705   7.756  1.00 25.62           C  
ATOM   2029  C   LEU D 291      39.788  -5.426   6.941  1.00 25.95           C  
ATOM   2030  O   LEU D 291      39.215  -5.276   5.850  1.00 26.54           O  
ATOM   2031  CB  LEU D 291      40.015  -7.908   6.916  1.00 24.97           C  
ATOM   2032  CG  LEU D 291      41.394  -7.791   6.242  1.00 28.67           C  
ATOM   2033  CD1 LEU D 291      42.521  -7.440   7.236  1.00 22.69           C  
ATOM   2034  CD2 LEU D 291      41.737  -9.068   5.457  1.00 28.80           C  
ATOM   2035  N   VAL D 292      40.567  -4.489   7.475  1.00 21.93           N  
ATOM   2036  CA  VAL D 292      40.868  -3.275   6.723  1.00 21.64           C  
ATOM   2037  C   VAL D 292      42.286  -3.356   6.151  1.00 22.91           C  
ATOM   2038  O   VAL D 292      43.261  -3.243   6.876  1.00 22.89           O  
ATOM   2039  CB  VAL D 292      40.722  -2.019   7.604  1.00 20.70           C  
ATOM   2040  CG1 VAL D 292      41.274  -0.793   6.885  1.00 15.35           C  
ATOM   2041  CG2 VAL D 292      39.256  -1.835   8.024  1.00 19.48           C  
ATOM   2042  N   ARG D 293      42.377  -3.540   4.840  1.00 32.45           N  
ATOM   2043  CA  ARG D 293      43.650  -3.570   4.142  1.00 34.32           C  
ATOM   2044  C   ARG D 293      44.171  -2.150   3.964  1.00 34.67           C  
ATOM   2045  O   ARG D 293      43.499  -1.172   4.320  1.00 34.38           O  
ATOM   2046  CB  ARG D 293      43.468  -4.206   2.758  1.00 34.81           C  
ATOM   2047  CG  ARG D 293      43.013  -5.661   2.781  1.00 37.38           C  
ATOM   2048  CD  ARG D 293      42.362  -6.070   1.466  1.00 40.18           C  
ATOM   2049  NE  ARG D 293      41.987  -7.485   1.447  1.00 42.75           N  
ATOM   2050  CZ  ARG D 293      42.710  -8.445   0.875  1.00 47.07           C  
ATOM   2051  NH1 ARG D 293      43.855  -8.153   0.268  1.00 47.45           N1+
ATOM   2052  NH2 ARG D 293      42.289  -9.703   0.904  1.00 47.78           N  
ATOM   2053  N   ASN D 294      45.356  -2.048   3.374  1.00 31.81           N  
ATOM   2054  CA  ASN D 294      45.925  -0.771   2.997  1.00 31.47           C  
ATOM   2055  C   ASN D 294      45.094  -0.201   1.874  1.00 31.73           C  
ATOM   2056  O   ASN D 294      44.363  -0.934   1.215  1.00 31.39           O  
ATOM   2057  CB  ASN D 294      47.371  -0.945   2.551  1.00 32.03           C  
ATOM   2058  CG  ASN D 294      48.265  -1.514   3.657  1.00 32.37           C  
ATOM   2059  ND2 ASN D 294      48.914  -2.633   3.375  1.00 32.57           N  
ATOM   2060  OD1 ASN D 294      48.360  -0.958   4.744  1.00 35.97           O  
ATOM   2061  N   ALA D 295      45.185   1.108   1.668  1.00 27.41           N  
ATOM   2062  CA  ALA D 295      44.379   1.761   0.651  1.00 28.17           C  
ATOM   2063  C   ALA D 295      44.516   1.090  -0.717  1.00 30.03           C  
ATOM   2064  O   ALA D 295      43.531   0.973  -1.456  1.00 30.18           O  
ATOM   2065  CB  ALA D 295      44.720   3.220   0.570  1.00 27.21           C  
ATOM   2066  N   ASP D 296      45.727   0.649  -1.053  1.00 41.63           N  
ATOM   2067  CA  ASP D 296      45.968   0.011  -2.347  1.00 44.32           C  
ATOM   2068  C   ASP D 296      45.473  -1.431  -2.389  1.00 45.01           C  
ATOM   2069  O   ASP D 296      45.484  -2.067  -3.441  1.00 45.66           O  
ATOM   2070  CB  ASP D 296      47.452   0.077  -2.737  1.00 45.28           C  
ATOM   2071  CG  ASP D 296      48.371  -0.524  -1.676  1.00 48.23           C  
ATOM   2072  OD1 ASP D 296      48.007  -1.554  -1.064  1.00 50.28           O  
ATOM   2073  OD2 ASP D 296      49.462   0.046  -1.450  1.00 51.47           O1-
ATOM   2074  N   GLY D 297      45.055  -1.946  -1.236  1.00 40.25           N  
ATOM   2075  CA  GLY D 297      44.461  -3.267  -1.166  1.00 40.84           C  
ATOM   2076  C   GLY D 297      45.424  -4.346  -0.707  1.00 41.74           C  
ATOM   2077  O   GLY D 297      45.058  -5.521  -0.645  1.00 42.28           O  
ATOM   2078  N   THR D 298      46.651  -3.956  -0.380  1.00 33.51           N  
ATOM   2079  CA  THR D 298      47.640  -4.907   0.133  1.00 34.71           C  
ATOM   2080  C   THR D 298      47.351  -5.234   1.596  1.00 35.59           C  
ATOM   2081  O   THR D 298      46.846  -4.388   2.336  1.00 34.92           O  
ATOM   2082  CB  THR D 298      49.085  -4.356   0.019  1.00 34.69           C  
ATOM   2083  CG2 THR D 298      49.571  -4.407  -1.423  1.00 34.13           C  
ATOM   2084  OG1 THR D 298      49.115  -2.998   0.486  1.00 33.49           O  
ATOM   2085  N   MET D 299      47.683  -6.455   2.003  1.00 41.41           N  
ATOM   2086  CA  MET D 299      47.465  -6.920   3.370  1.00 42.58           C  
ATOM   2087  C   MET D 299      48.270  -6.115   4.396  1.00 43.01           C  
ATOM   2088  O   MET D 299      49.377  -5.690   4.108  1.00 43.73           O  
ATOM   2089  CB  MET D 299      47.847  -8.399   3.457  1.00 43.43           C  
ATOM   2090  CG  MET D 299      46.992  -9.206   4.409  1.00 45.32           C  
ATOM   2091  SD  MET D 299      45.230  -9.106   4.031  1.00 46.57           S  
ATOM   2092  CE  MET D 299      45.022 -10.455   2.884  1.00 44.59           C  
ATOM   2093  N   PRO D 300      47.709  -5.897   5.597  1.00 41.61           N  
ATOM   2094  CA  PRO D 300      48.440  -5.232   6.688  1.00 42.35           C  
ATOM   2095  C   PRO D 300      49.369  -6.182   7.477  1.00 44.89           C  
ATOM   2096  O   PRO D 300      49.565  -7.326   7.074  1.00 45.04           O  
ATOM   2097  CB  PRO D 300      47.320  -4.680   7.576  1.00 41.25           C  
ATOM   2098  CG  PRO D 300      46.174  -5.599   7.350  1.00 40.97           C  
ATOM   2099  CD  PRO D 300      46.277  -6.062   5.912  1.00 41.06           C  
ATOM   2100  N   ALA D 301      49.930  -5.688   8.581  1.00 56.54           N  
ATOM   2101  CA  ALA D 301      51.053  -6.325   9.285  1.00 59.04           C  
ATOM   2102  C   ALA D 301      50.970  -7.826   9.572  1.00 61.41           C  
ATOM   2103  O   ALA D 301      51.728  -8.626   9.005  1.00 62.45           O  
ATOM   2104  CB  ALA D 301      51.319  -5.591  10.585  1.00 58.52           C  
ATOM   2105  N   GLY D 302      50.066  -8.197  10.471  1.00 74.86           N  
ATOM   2106  CA  GLY D 302      50.098  -9.520  11.067  1.00 77.14           C  
ATOM   2107  C   GLY D 302      49.323 -10.595  10.334  1.00 78.91           C  
ATOM   2108  O   GLY D 302      48.945 -11.603  10.931  1.00 79.42           O  
ATOM   2109  N   VAL D 303      49.085 -10.389   9.041  1.00 56.71           N  
ATOM   2110  CA  VAL D 303      48.243 -11.304   8.271  1.00 57.64           C  
ATOM   2111  C   VAL D 303      49.020 -12.250   7.335  1.00 59.11           C  
ATOM   2112  O   VAL D 303      50.003 -11.865   6.695  1.00 58.91           O  
ATOM   2113  CB  VAL D 303      47.162 -10.535   7.499  1.00 57.18           C  
ATOM   2114  CG1 VAL D 303      46.090 -11.487   6.998  1.00 57.22           C  
ATOM   2115  CG2 VAL D 303      46.550  -9.490   8.401  1.00 55.74           C  
ATOM   2116  N   HIS D 304      48.556 -13.495   7.289  1.00 62.23           N  
ATOM   2117  CA  HIS D 304      49.211 -14.591   6.585  1.00 64.05           C  
ATOM   2118  C   HIS D 304      48.321 -15.079   5.428  1.00 65.36           C  
ATOM   2119  O   HIS D 304      47.280 -15.709   5.653  1.00 65.08           O  
ATOM   2120  CB  HIS D 304      49.441 -15.712   7.606  1.00 64.15           C  
ATOM   2121  CG  HIS D 304      50.329 -16.819   7.133  1.00 64.63           C  
ATOM   2122  CD2 HIS D 304      51.600 -16.810   6.663  1.00 64.59           C  
ATOM   2123  ND1 HIS D 304      49.936 -18.140   7.151  1.00 65.32           N  
ATOM   2124  CE1 HIS D 304      50.920 -18.894   6.699  1.00 66.35           C  
ATOM   2125  NE2 HIS D 304      51.941 -18.113   6.395  1.00 66.00           N  
ATOM   2126  N   GLU D 305      48.746 -14.809   4.195  1.00 84.12           N  
ATOM   2127  CA  GLU D 305      47.944 -15.106   3.005  1.00 85.81           C  
ATOM   2128  C   GLU D 305      48.268 -16.469   2.398  1.00 87.23           C  
ATOM   2129  O   GLU D 305      49.429 -16.865   2.322  1.00 87.68           O  
ATOM   2130  CB  GLU D 305      48.145 -14.022   1.937  1.00 85.89           C  
ATOM   2131  CG  GLU D 305      47.229 -12.810   2.049  1.00 86.54           C  
ATOM   2132  CD  GLU D 305      45.950 -12.945   1.224  1.00 88.11           C  
ATOM   2133  OE1 GLU D 305      45.641 -12.012   0.447  1.00 87.37           O  
ATOM   2134  OE2 GLU D 305      45.248 -13.974   1.361  1.00 89.67           O1-
ATOM   2135  N   HIS D 306      47.235 -17.175   1.946  1.00 88.56           N  
ATOM   2136  CA  HIS D 306      47.423 -18.466   1.293  1.00 90.02           C  
ATOM   2137  C   HIS D 306      47.106 -18.415  -0.203  1.00 90.23           C  
ATOM   2138  O   HIS D 306      45.945 -18.307  -0.601  1.00 90.05           O  
ATOM   2139  CB  HIS D 306      46.576 -19.539   1.980  1.00 90.63           C  
ATOM   2140  CG  HIS D 306      47.231 -20.146   3.183  1.00 91.79           C  
ATOM   2141  CD2 HIS D 306      47.263 -19.752   4.478  1.00 92.21           C  
ATOM   2142  ND1 HIS D 306      47.970 -21.307   3.119  1.00 93.01           N  
ATOM   2143  CE1 HIS D 306      48.424 -21.605   4.323  1.00 93.07           C  
ATOM   2144  NE2 HIS D 306      48.010 -20.677   5.166  1.00 92.24           N  
TER   
HETATM 2145 CU    CU D 307      35.555  -2.935  22.233  1.00 69.34          CU  
HETATM 2146 CU    CU D 308       6.898  -8.192  10.416  1.00 60.54          CU  
HETATM 2147 CU    CU D 309      35.818  -6.475  21.827  1.00 24.57          CU  
HETATM 2148 CU    CU D 310      24.876 -12.270  21.662  1.00 25.41          CU  
HETATM 2149 CU    CU D 311      10.349  -9.677  11.220  1.00 25.37          CU  
ATOM   2150  N   GLY E  34      -2.266  25.712  35.160  1.00 27.93           N  
ATOM   2151  CA  GLY E  34      -2.178  24.276  35.410  1.00 27.23           C  
ATOM   2152  C   GLY E  34      -3.392  23.746  36.157  1.00 27.95           C  
ATOM   2153  O   GLY E  34      -3.837  24.357  37.133  1.00 26.45           O  
ATOM   2154  N   THR E  35      -3.929  22.611  35.709  1.00 33.31           N  
ATOM   2155  CA  THR E  35      -5.131  22.023  36.318  1.00 34.55           C  
ATOM   2156  C   THR E  35      -4.837  20.920  37.343  1.00 35.18           C  
ATOM   2157  O   THR E  35      -4.040  20.014  37.091  1.00 34.82           O  
ATOM   2158  CB  THR E  35      -6.106  21.462  35.243  1.00 35.54           C  
ATOM   2159  CG2 THR E  35      -7.304  20.768  35.889  1.00 33.23           C  
ATOM   2160  OG1 THR E  35      -6.582  22.535  34.413  1.00 37.45           O  
ATOM   2161  N   THR E  36      -5.501  20.998  38.495  1.00 37.97           N  
ATOM   2162  CA  THR E  36      -5.414  19.959  39.515  1.00 38.69           C  
ATOM   2163  C   THR E  36      -6.637  19.056  39.418  1.00 39.89           C  
ATOM   2164  O   THR E  36      -7.759  19.542  39.329  1.00 42.05           O  
ATOM   2165  CB  THR E  36      -5.352  20.569  40.934  1.00 39.32           C  
ATOM   2166  CG2 THR E  36      -5.054  19.498  41.959  1.00 38.95           C  
ATOM   2167  OG1 THR E  36      -4.332  21.579  40.992  1.00 39.21           O  
ATOM   2168  N   ARG E  37      -6.429  17.744  39.410  1.00 38.96           N  
ATOM   2169  CA  ARG E  37      -7.542  16.796  39.299  1.00 39.64           C  
ATOM   2170  C   ARG E  37      -7.471  15.735  40.385  1.00 39.09           C  
ATOM   2171  O   ARG E  37      -6.408  15.192  40.676  1.00 38.48           O  
ATOM   2172  CB  ARG E  37      -7.589  16.139  37.912  1.00 40.59           C  
ATOM   2173  CG  ARG E  37      -7.860  17.111  36.768  1.00 42.24           C  
ATOM   2174  CD  ARG E  37      -7.991  16.400  35.426  1.00 47.49           C  
ATOM   2175  NE  ARG E  37      -7.102  16.966  34.405  1.00 51.29           N  
ATOM   2176  CZ  ARG E  37      -7.450  17.923  33.551  1.00 52.59           C  
ATOM   2177  NH1 ARG E  37      -8.669  18.431  33.590  1.00 55.20           N1+
ATOM   2178  NH2 ARG E  37      -6.581  18.377  32.657  1.00 54.03           N  
ATOM   2179  N   ARG E  38      -8.617  15.447  40.984  1.00 43.85           N  
ATOM   2180  CA  ARG E  38      -8.668  14.540  42.120  1.00 43.82           C  
ATOM   2181  C   ARG E  38      -9.451  13.295  41.758  1.00 43.20           C  
ATOM   2182  O   ARG E  38     -10.604  13.373  41.338  1.00 43.75           O  
ATOM   2183  CB  ARG E  38      -9.281  15.247  43.341  1.00 44.10           C  
ATOM   2184  CG  ARG E  38      -8.433  16.428  43.851  1.00 45.80           C  
ATOM   2185  CD  ARG E  38      -9.232  17.445  44.672  1.00 46.77           C  
ATOM   2186  NE  ARG E  38      -9.964  16.834  45.784  1.00 50.07           N  
ATOM   2187  CZ  ARG E  38      -9.412  16.461  46.938  1.00 51.79           C  
ATOM   2188  NH1 ARG E  38      -8.111  16.626  47.138  1.00 50.45           N1+
ATOM   2189  NH2 ARG E  38     -10.164  15.920  47.892  1.00 51.21           N  
ATOM   2190  N   ILE E  39      -8.812  12.145  41.904  1.00 32.35           N  
ATOM   2191  CA  ILE E  39      -9.491  10.896  41.613  1.00 32.05           C  
ATOM   2192  C   ILE E  39      -9.258   9.845  42.669  1.00 31.08           C  
ATOM   2193  O   ILE E  39      -8.245   9.855  43.381  1.00 30.59           O  
ATOM   2194  CB  ILE E  39      -9.047  10.309  40.274  1.00 32.49           C  
ATOM   2195  CG1 ILE E  39      -7.530  10.098  40.279  1.00 32.30           C  
ATOM   2196  CG2 ILE E  39      -9.484  11.214  39.132  1.00 32.77           C  
ATOM   2197  CD1 ILE E  39      -7.056   9.047  39.291  1.00 33.90           C  
ATOM   2198  N   THR E  40     -10.218   8.933  42.752  1.00 32.05           N  
ATOM   2199  CA  THR E  40     -10.111   7.755  43.581  1.00 31.14           C  
ATOM   2200  C   THR E  40      -9.661   6.561  42.738  1.00 31.02           C  
ATOM   2201  O   THR E  40     -10.147   6.337  41.633  1.00 31.06           O  
ATOM   2202  CB  THR E  40     -11.439   7.444  44.247  1.00 31.38           C  
ATOM   2203  CG2 THR E  40     -11.268   6.352  45.287  1.00 33.01           C  
ATOM   2204  OG1 THR E  40     -11.917   8.620  44.898  1.00 31.07           O  
ATOM   2205  N   MET E  41      -8.711   5.804  43.259  1.00 37.03           N  
ATOM   2206  CA  MET E  41      -8.265   4.609  42.588  1.00 36.92           C  
ATOM   2207  C   MET E  41      -8.413   3.425  43.531  1.00 36.74           C  
ATOM   2208  O   MET E  41      -8.009   3.492  44.698  1.00 37.26           O  
ATOM   2209  CB  MET E  41      -6.811   4.758  42.205  1.00 36.70           C  
ATOM   2210  CG  MET E  41      -6.400   3.861  41.095  1.00 40.46           C  
ATOM   2211  SD  MET E  41      -6.034   4.908  39.700  1.00 47.98           S  
ATOM   2212  CE  MET E  41      -5.051   3.781  38.702  1.00 42.75           C  
ATOM   2213  N   TYR E  42      -8.990   2.341  43.032  1.00 27.38           N  
ATOM   2214  CA  TYR E  42      -9.261   1.190  43.877  1.00 27.30           C  
ATOM   2215  C   TYR E  42      -8.391   0.016  43.469  1.00 27.61           C  
ATOM   2216  O   TYR E  42      -8.449  -0.424  42.322  1.00 26.91           O  
ATOM   2217  CB  TYR E  42     -10.731   0.788  43.750  1.00 27.55           C  
ATOM   2218  CG  TYR E  42     -11.706   1.794  44.313  1.00 26.78           C  
ATOM   2219  CD1 TYR E  42     -12.202   2.825  43.533  1.00 28.77           C  
ATOM   2220  CD2 TYR E  42     -12.137   1.700  45.620  1.00 27.97           C  
ATOM   2221  CE1 TYR E  42     -13.089   3.746  44.045  1.00 30.30           C  
ATOM   2222  CE2 TYR E  42     -13.035   2.611  46.148  1.00 32.62           C  
ATOM   2223  CZ  TYR E  42     -13.505   3.635  45.356  1.00 32.30           C  
ATOM   2224  OH  TYR E  42     -14.387   4.541  45.884  1.00 34.69           O  
ATOM   2225  N   ALA E  43      -7.584  -0.499  44.390  1.00 29.02           N  
ATOM   2226  CA  ALA E  43      -6.916  -1.763  44.120  1.00 29.91           C  
ATOM   2227  C   ALA E  43      -7.834  -2.916  44.513  1.00 30.91           C  
ATOM   2228  O   ALA E  43      -8.173  -3.085  45.683  1.00 31.12           O  
ATOM   2229  CB  ALA E  43      -5.596  -1.848  44.854  1.00 29.67           C  
ATOM   2230  N   GLU E  44      -8.225  -3.710  43.526  1.00 37.24           N  
ATOM   2231  CA  GLU E  44      -9.118  -4.838  43.744  1.00 38.86           C  
ATOM   2232  C   GLU E  44      -8.500  -6.155  43.280  1.00 39.06           C  
ATOM   2233  O   GLU E  44      -7.639  -6.179  42.399  1.00 38.06           O  
ATOM   2234  CB  GLU E  44     -10.440  -4.607  43.011  1.00 39.40           C  
ATOM   2235  CG  GLU E  44     -11.407  -3.706  43.765  1.00 42.18           C  
ATOM   2236  CD  GLU E  44     -12.435  -3.042  42.862  1.00 44.24           C  
ATOM   2237  OE1 GLU E  44     -12.352  -3.220  41.622  1.00 43.35           O  
ATOM   2238  OE2 GLU E  44     -13.311  -2.328  43.404  1.00 44.29           O1-
ATOM   2239  N   LYS E  45      -8.947  -7.249  43.892  1.00 36.04           N  
ATOM   2240  CA  LYS E  45      -8.631  -8.575  43.408  1.00 36.40           C  
ATOM   2241  C   LYS E  45      -9.738  -8.916  42.438  1.00 37.18           C  
ATOM   2242  O   LYS E  45     -10.892  -9.024  42.833  1.00 38.06           O  
ATOM   2243  CB  LYS E  45      -8.638  -9.580  44.550  1.00 35.99           C  
ATOM   2244  CG  LYS E  45      -8.282 -11.000  44.127  1.00 37.81           C  
ATOM   2245  CD  LYS E  45      -8.549 -11.988  45.247  1.00 40.30           C  
ATOM   2246  CE  LYS E  45      -7.744 -13.262  45.069  1.00 42.08           C  
ATOM   2247  NZ  LYS E  45      -7.898 -14.188  46.240  1.00 42.75           N1+
ATOM   2248  N   ILE E  46      -9.393  -9.050  41.165  1.00 35.01           N  
ATOM   2249  CA  ILE E  46     -10.376  -9.375  40.140  1.00 36.46           C  
ATOM   2250  C   ILE E  46     -10.689 -10.871  40.160  1.00 37.52           C  
ATOM   2251  O   ILE E  46     -11.854 -11.286  40.121  1.00 38.02           O  
ATOM   2252  CB  ILE E  46      -9.871  -8.962  38.757  1.00 36.22           C  
ATOM   2253  CG1 ILE E  46      -9.724  -7.439  38.679  1.00 34.55           C  
ATOM   2254  CG2 ILE E  46     -10.811  -9.477  37.685  1.00 37.93           C  
ATOM   2255  CD1 ILE E  46      -8.638  -6.978  37.725  1.00 32.58           C  
ATOM   2256  N   SER E  47      -9.626 -11.664  40.245  1.00 45.74           N  
ATOM   2257  CA  SER E  47      -9.701 -13.113  40.303  1.00 46.97           C  
ATOM   2258  C   SER E  47      -8.460 -13.582  41.048  1.00 46.73           C  
ATOM   2259  O   SER E  47      -7.691 -12.758  41.544  1.00 46.20           O  
ATOM   2260  CB  SER E  47      -9.704 -13.703  38.892  1.00 47.41           C  
ATOM   2261  OG  SER E  47      -8.423 -13.573  38.294  1.00 47.02           O  
ATOM   2262  N   ASP E  48      -8.255 -14.895  41.111  1.00 54.79           N  
ATOM   2263  CA  ASP E  48      -7.129 -15.474  41.846  1.00 55.44           C  
ATOM   2264  C   ASP E  48      -5.770 -15.090  41.271  1.00 54.58           C  
ATOM   2265  O   ASP E  48      -4.808 -14.901  42.005  1.00 55.14           O  
ATOM   2266  CB  ASP E  48      -7.248 -16.996  41.863  1.00 56.38           C  
ATOM   2267  CG  ASP E  48      -8.401 -17.476  42.711  1.00 59.46           C  
ATOM   2268  OD1 ASP E  48      -8.466 -17.100  43.900  1.00 60.99           O  
ATOM   2269  OD2 ASP E  48      -9.255 -18.221  42.186  1.00 64.59           O1-
ATOM   2270  N   GLU E  49      -5.694 -15.005  39.951  1.00 52.93           N  
ATOM   2271  CA  GLU E  49      -4.435 -14.721  39.272  1.00 51.58           C  
ATOM   2272  C   GLU E  49      -4.279 -13.240  38.921  1.00 49.09           C  
ATOM   2273  O   GLU E  49      -3.326 -12.850  38.253  1.00 49.96           O  
ATOM   2274  CB  GLU E  49      -4.330 -15.571  38.005  1.00 52.49           C  
ATOM   2275  CG  GLU E  49      -5.353 -15.198  36.937  1.00 55.53           C  
ATOM   2276  CD  GLU E  49      -5.475 -16.238  35.836  1.00 58.95           C  
ATOM   2277  OE1 GLU E  49      -5.609 -15.832  34.654  1.00 60.62           O  
ATOM   2278  OE2 GLU E  49      -5.464 -17.450  36.158  1.00 57.93           O1-
ATOM   2279  N   LEU E  50      -5.231 -12.423  39.342  1.00 32.12           N  
ATOM   2280  CA  LEU E  50      -5.320 -11.071  38.813  1.00 29.94           C  
ATOM   2281  C   LEU E  50      -5.663 -10.022  39.873  1.00 28.86           C  
ATOM   2282  O   LEU E  50      -6.676 -10.133  40.553  1.00 29.05           O  
ATOM   2283  CB  LEU E  50      -6.370 -11.064  37.694  1.00 30.09           C  
ATOM   2284  CG  LEU E  50      -6.161 -10.384  36.333  1.00 29.86           C  
ATOM   2285  CD1 LEU E  50      -4.790 -10.685  35.652  1.00 25.03           C  
ATOM   2286  CD2 LEU E  50      -7.337 -10.761  35.418  1.00 26.90           C  
ATOM   2287  N   TYR E  51      -4.823  -8.999  40.001  1.00 34.12           N  
ATOM   2288  CA  TYR E  51      -5.176  -7.795  40.762  1.00 32.93           C  
ATOM   2289  C   TYR E  51      -5.186  -6.594  39.823  1.00 32.10           C  
ATOM   2290  O   TYR E  51      -4.384  -6.525  38.882  1.00 32.18           O  
ATOM   2291  CB  TYR E  51      -4.190  -7.526  41.910  1.00 32.92           C  
ATOM   2292  CG  TYR E  51      -4.248  -8.525  43.042  1.00 34.64           C  
ATOM   2293  CD1 TYR E  51      -3.468  -9.669  43.022  1.00 37.08           C  
ATOM   2294  CD2 TYR E  51      -5.086  -8.323  44.134  1.00 36.52           C  
ATOM   2295  CE1 TYR E  51      -3.526 -10.593  44.050  1.00 39.57           C  
ATOM   2296  CE2 TYR E  51      -5.145  -9.238  45.168  1.00 37.94           C  
ATOM   2297  CZ  TYR E  51      -4.359 -10.368  45.120  1.00 37.76           C  
ATOM   2298  OH  TYR E  51      -4.416 -11.276  46.148  1.00 40.38           O  
ATOM   2299  N   GLY E  52      -6.055  -5.626  40.098  1.00 27.69           N  
ATOM   2300  CA  GLY E  52      -6.183  -4.484  39.216  1.00 26.31           C  
ATOM   2301  C   GLY E  52      -6.497  -3.175  39.912  1.00 25.94           C  
ATOM   2302  O   GLY E  52      -6.847  -3.132  41.095  1.00 25.28           O  
ATOM   2303  N   TYR E  53      -6.341  -2.095  39.160  1.00 25.11           N  
ATOM   2304  CA  TYR E  53      -6.787  -0.787  39.586  1.00 24.64           C  
ATOM   2305  C   TYR E  53      -8.042  -0.398  38.793  1.00 25.27           C  
ATOM   2306  O   TYR E  53      -8.163  -0.724  37.609  1.00 25.77           O  
ATOM   2307  CB  TYR E  53      -5.715   0.240  39.283  1.00 24.07           C  
ATOM   2308  CG  TYR E  53      -4.381   0.099  39.981  1.00 21.09           C  
ATOM   2309  CD1 TYR E  53      -4.228   0.421  41.332  1.00 20.42           C  
ATOM   2310  CD2 TYR E  53      -3.251  -0.258  39.263  1.00 20.48           C  
ATOM   2311  CE1 TYR E  53      -2.970   0.345  41.953  1.00 18.64           C  
ATOM   2312  CE2 TYR E  53      -2.005  -0.337  39.858  1.00 16.60           C  
ATOM   2313  CZ  TYR E  53      -1.857  -0.028  41.194  1.00 16.61           C  
ATOM   2314  OH  TYR E  53      -0.600  -0.125  41.763  1.00 16.11           O  
ATOM   2315  N   GLY E  54      -8.953   0.332  39.432  1.00 27.55           N  
ATOM   2316  CA  GLY E  54     -10.151   0.814  38.762  1.00 28.31           C  
ATOM   2317  C   GLY E  54     -10.563   2.193  39.264  1.00 29.42           C  
ATOM   2318  O   GLY E  54     -10.097   2.654  40.316  1.00 28.83           O  
ATOM   2319  N   LEU E  55     -11.410   2.872  38.492  1.00 29.98           N  
ATOM   2320  CA  LEU E  55     -11.832   4.211  38.847  1.00 30.54           C  
ATOM   2321  C   LEU E  55     -13.086   4.146  39.698  1.00 31.93           C  
ATOM   2322  O   LEU E  55     -13.483   5.134  40.324  1.00 32.19           O  
ATOM   2323  CB  LEU E  55     -12.057   5.057  37.596  1.00 30.62           C  
ATOM   2324  CG  LEU E  55     -10.773   5.371  36.819  1.00 31.69           C  
ATOM   2325  CD1 LEU E  55     -11.053   6.306  35.644  1.00 31.72           C  
ATOM   2326  CD2 LEU E  55      -9.716   5.963  37.729  1.00 30.27           C  
ATOM   2327  N   ALA E  56     -13.686   2.960  39.742  1.00 35.78           N  
ATOM   2328  CA  ALA E  56     -14.867   2.731  40.563  1.00 37.07           C  
ATOM   2329  C   ALA E  56     -14.822   1.351  41.205  1.00 36.77           C  
ATOM   2330  O   ALA E  56     -14.196   0.432  40.668  1.00 36.85           O  
ATOM   2331  CB  ALA E  56     -16.130   2.877  39.725  1.00 37.55           C  
ATOM   2332  N   PRO E  57     -15.510   1.200  42.350  1.00 30.60           N  
ATOM   2333  CA  PRO E  57     -15.662  -0.089  43.026  1.00 30.54           C  
ATOM   2334  C   PRO E  57     -16.130  -1.158  42.052  1.00 30.42           C  
ATOM   2335  O   PRO E  57     -17.059  -0.928  41.286  1.00 31.82           O  
ATOM   2336  CB  PRO E  57     -16.757   0.199  44.058  1.00 31.04           C  
ATOM   2337  CG  PRO E  57     -16.557   1.626  44.388  1.00 30.90           C  
ATOM   2338  CD  PRO E  57     -16.182   2.285  43.086  1.00 30.58           C  
ATOM   2339  N   GLY E  58     -15.490  -2.315  42.085  1.00 31.26           N  
ATOM   2340  CA  GLY E  58     -15.808  -3.389  41.164  1.00 31.53           C  
ATOM   2341  C   GLY E  58     -15.438  -3.102  39.713  1.00 31.51           C  
ATOM   2342  O   GLY E  58     -15.743  -3.900  38.824  1.00 32.30           O  
ATOM   2343  N   GLY E  59     -14.784  -1.972  39.460  1.00 26.93           N  
ATOM   2344  CA  GLY E  59     -14.457  -1.600  38.095  1.00 26.78           C  
ATOM   2345  C   GLY E  59     -13.009  -1.792  37.677  1.00 25.94           C  
ATOM   2346  O   GLY E  59     -12.590  -1.266  36.647  1.00 26.41           O  
ATOM   2347  N   ALA E  60     -12.244  -2.549  38.454  1.00 27.90           N  
ATOM   2348  CA  ALA E  60     -10.817  -2.704  38.179  1.00 27.01           C  
ATOM   2349  C   ALA E  60     -10.579  -3.490  36.898  1.00 26.91           C  
ATOM   2350  O   ALA E  60     -11.267  -4.471  36.626  1.00 25.91           O  
ATOM   2351  CB  ALA E  60     -10.105  -3.362  39.349  1.00 26.99           C  
ATOM   2352  N   THR E  61      -9.613  -3.037  36.108  1.00 27.94           N  
ATOM   2353  CA  THR E  61      -9.240  -3.722  34.878  1.00 26.81           C  
ATOM   2354  C   THR E  61      -7.733  -3.926  34.809  1.00 26.16           C  
ATOM   2355  O   THR E  61      -6.974  -3.252  35.510  1.00 26.16           O  
ATOM   2356  CB  THR E  61      -9.651  -2.914  33.633  1.00 27.96           C  
ATOM   2357  CG2 THR E  61     -11.160  -2.700  33.589  1.00 27.27           C  
ATOM   2358  OG1 THR E  61      -8.969  -1.649  33.637  1.00 28.03           O  
ATOM   2359  N   VAL E  62      -7.310  -4.891  34.001  1.00 22.55           N  
ATOM   2360  CA  VAL E  62      -5.898  -5.066  33.672  1.00 21.52           C  
ATOM   2361  C   VAL E  62      -5.680  -4.976  32.170  1.00 21.66           C  
ATOM   2362  O   VAL E  62      -6.189  -5.810  31.421  1.00 22.13           O  
ATOM   2363  CB  VAL E  62      -5.332  -6.417  34.209  1.00 21.53           C  
ATOM   2364  CG1 VAL E  62      -3.900  -6.604  33.778  1.00 17.80           C  
ATOM   2365  CG2 VAL E  62      -5.427  -6.471  35.725  1.00 20.89           C  
ATOM   2366  N   PRO E  63      -4.904  -3.989  31.712  1.00 21.27           N  
ATOM   2367  CA  PRO E  63      -4.223  -2.943  32.479  1.00 20.24           C  
ATOM   2368  C   PRO E  63      -5.210  -1.960  33.078  1.00 21.09           C  
ATOM   2369  O   PRO E  63      -6.369  -1.937  32.672  1.00 21.43           O  
ATOM   2370  CB  PRO E  63      -3.357  -2.236  31.430  1.00 20.62           C  
ATOM   2371  CG  PRO E  63      -3.931  -2.628  30.097  1.00 20.18           C  
ATOM   2372  CD  PRO E  63      -4.526  -3.977  30.284  1.00 20.93           C  
ATOM   2373  N   GLY E  64      -4.758  -1.161  34.040  1.00 20.69           N  
ATOM   2374  CA  GLY E  64      -5.637  -0.215  34.707  1.00 22.00           C  
ATOM   2375  C   GLY E  64      -6.055   0.942  33.820  1.00 23.01           C  
ATOM   2376  O   GLY E  64      -5.786   0.962  32.613  1.00 23.34           O  
ATOM   2377  N   PRO E  65      -6.732   1.932  34.406  1.00 25.60           N  
ATOM   2378  CA  PRO E  65      -7.168   3.023  33.532  1.00 25.93           C  
ATOM   2379  C   PRO E  65      -5.988   3.861  33.031  1.00 25.02           C  
ATOM   2380  O   PRO E  65      -4.964   3.988  33.710  1.00 24.73           O  
ATOM   2381  CB  PRO E  65      -8.075   3.852  34.436  1.00 25.59           C  
ATOM   2382  CG  PRO E  65      -7.595   3.571  35.806  1.00 25.88           C  
ATOM   2383  CD  PRO E  65      -7.065   2.166  35.816  1.00 25.94           C  
ATOM   2384  N   VAL E  66      -6.140   4.438  31.845  1.00 23.89           N  
ATOM   2385  CA  VAL E  66      -5.137   5.345  31.319  1.00 23.12           C  
ATOM   2386  C   VAL E  66      -5.270   6.715  31.989  1.00 23.50           C  
ATOM   2387  O   VAL E  66      -6.291   7.384  31.862  1.00 24.13           O  
ATOM   2388  CB  VAL E  66      -5.306   5.530  29.800  1.00 23.38           C  
ATOM   2389  CG1 VAL E  66      -4.323   6.587  29.279  1.00 23.20           C  
ATOM   2390  CG2 VAL E  66      -5.159   4.194  29.060  1.00 19.17           C  
ATOM   2391  N   LEU E  67      -4.229   7.140  32.694  1.00 18.40           N  
ATOM   2392  CA  LEU E  67      -4.255   8.446  33.341  1.00 19.34           C  
ATOM   2393  C   LEU E  67      -3.661   9.495  32.404  1.00 20.44           C  
ATOM   2394  O   LEU E  67      -2.571   9.299  31.874  1.00 19.35           O  
ATOM   2395  CB  LEU E  67      -3.509   8.385  34.674  1.00 19.26           C  
ATOM   2396  CG  LEU E  67      -4.188   7.427  35.668  1.00 19.07           C  
ATOM   2397  CD1 LEU E  67      -3.511   7.393  37.060  1.00 15.20           C  
ATOM   2398  CD2 LEU E  67      -5.689   7.786  35.761  1.00 18.86           C  
ATOM   2399  N   GLU E  68      -4.397  10.583  32.177  1.00 30.75           N  
ATOM   2400  CA  GLU E  68      -4.014  11.598  31.196  1.00 31.72           C  
ATOM   2401  C   GLU E  68      -3.749  12.973  31.827  1.00 32.04           C  
ATOM   2402  O   GLU E  68      -4.535  13.449  32.646  1.00 31.79           O  
ATOM   2403  CB  GLU E  68      -5.092  11.704  30.103  1.00 32.67           C  
ATOM   2404  CG  GLU E  68      -4.559  11.524  28.678  1.00 38.17           C  
ATOM   2405  CD  GLU E  68      -5.600  10.956  27.692  1.00 44.89           C  
ATOM   2406  OE1 GLU E  68      -6.570  11.680  27.356  1.00 46.79           O  
ATOM   2407  OE2 GLU E  68      -5.435   9.791  27.251  1.00 43.25           O1-
ATOM   2408  N   MET E  69      -2.646  13.610  31.441  1.00 31.37           N  
ATOM   2409  CA  MET E  69      -2.291  14.933  31.969  1.00 32.37           C  
ATOM   2410  C   MET E  69      -1.648  15.822  30.911  1.00 31.62           C  
ATOM   2411  O   MET E  69      -0.970  15.339  30.002  1.00 31.12           O  
ATOM   2412  CB  MET E  69      -1.270  14.812  33.109  1.00 32.87           C  
ATOM   2413  CG  MET E  69      -1.774  14.257  34.418  1.00 36.60           C  
ATOM   2414  SD  MET E  69      -0.399  13.876  35.538  1.00 42.35           S  
ATOM   2415  CE  MET E  69       0.067  15.518  36.060  1.00 37.44           C  
ATOM   2416  N   TRP E  70      -1.816  17.128  31.063  1.00 29.87           N  
ATOM   2417  CA  TRP E  70      -1.001  18.080  30.313  1.00 29.60           C  
ATOM   2418  C   TRP E  70       0.077  18.641  31.237  1.00 29.35           C  
ATOM   2419  O   TRP E  70      -0.195  18.893  32.422  1.00 30.31           O  
ATOM   2420  CB  TRP E  70      -1.876  19.210  29.773  1.00 30.30           C  
ATOM   2421  CG  TRP E  70      -2.950  18.725  28.834  1.00 33.87           C  
ATOM   2422  CD1 TRP E  70      -4.180  18.233  29.174  1.00 35.47           C  
ATOM   2423  CD2 TRP E  70      -2.875  18.661  27.401  1.00 33.62           C  
ATOM   2424  CE2 TRP E  70      -4.099  18.137  26.945  1.00 36.52           C  
ATOM   2425  CE3 TRP E  70      -1.898  19.004  26.465  1.00 32.16           C  
ATOM   2426  NE1 TRP E  70      -4.877  17.885  28.047  1.00 38.15           N  
ATOM   2427  CZ2 TRP E  70      -4.367  17.944  25.594  1.00 37.39           C  
ATOM   2428  CZ3 TRP E  70      -2.167  18.816  25.130  1.00 33.78           C  
ATOM   2429  CH2 TRP E  70      -3.390  18.292  24.703  1.00 36.69           C  
ATOM   2430  N   GLU E  71       1.282  18.867  30.704  1.00 22.04           N  
ATOM   2431  CA  GLU E  71       2.387  19.410  31.510  1.00 21.32           C  
ATOM   2432  C   GLU E  71       1.921  20.638  32.287  1.00 21.34           C  
ATOM   2433  O   GLU E  71       1.328  21.554  31.721  1.00 21.53           O  
ATOM   2434  CB  GLU E  71       3.582  19.816  30.637  1.00 20.76           C  
ATOM   2435  CG  GLU E  71       4.082  18.737  29.695  1.00 19.95           C  
ATOM   2436  CD  GLU E  71       5.337  19.159  28.941  1.00 23.31           C  
ATOM   2437  OE1 GLU E  71       5.310  20.184  28.216  1.00 24.09           O  
ATOM   2438  OE2 GLU E  71       6.363  18.467  29.085  1.00 22.67           O1-
ATOM   2439  N   GLY E  72       2.212  20.640  33.585  1.00 25.43           N  
ATOM   2440  CA  GLY E  72       1.765  21.673  34.495  1.00 26.42           C  
ATOM   2441  C   GLY E  72       0.617  21.240  35.387  1.00 26.58           C  
ATOM   2442  O   GLY E  72       0.434  21.801  36.464  1.00 28.16           O  
ATOM   2443  N   ASP E  73      -0.135  20.229  34.954  1.00 20.86           N  
ATOM   2444  CA  ASP E  73      -1.268  19.706  35.724  1.00 20.66           C  
ATOM   2445  C   ASP E  73      -0.793  18.908  36.918  1.00 20.53           C  
ATOM   2446  O   ASP E  73       0.319  18.406  36.946  1.00 19.98           O  
ATOM   2447  CB  ASP E  73      -2.123  18.745  34.886  1.00 19.74           C  
ATOM   2448  CG  ASP E  73      -2.908  19.438  33.821  1.00 20.97           C  
ATOM   2449  OD1 ASP E  73      -2.924  20.696  33.823  1.00 21.62           O  
ATOM   2450  OD2 ASP E  73      -3.532  18.720  32.995  1.00 21.73           O1-
ATOM   2451  N   THR E  74      -1.677  18.750  37.886  1.00 22.94           N  
ATOM   2452  CA  THR E  74      -1.407  17.903  39.030  1.00 22.72           C  
ATOM   2453  C   THR E  74      -2.514  16.880  39.171  1.00 23.38           C  
ATOM   2454  O   THR E  74      -3.687  17.200  38.984  1.00 23.87           O  
ATOM   2455  CB  THR E  74      -1.302  18.738  40.283  1.00 23.00           C  
ATOM   2456  CG2 THR E  74      -0.983  17.869  41.484  1.00 22.89           C  
ATOM   2457  OG1 THR E  74      -0.268  19.709  40.089  1.00 22.35           O  
ATOM   2458  N   LEU E  75      -2.130  15.642  39.463  1.00 29.57           N  
ATOM   2459  CA  LEU E  75      -3.088  14.569  39.654  1.00 31.54           C  
ATOM   2460  C   LEU E  75      -2.953  14.016  41.064  1.00 32.20           C  
ATOM   2461  O   LEU E  75      -1.930  13.420  41.408  1.00 33.62           O  
ATOM   2462  CB  LEU E  75      -2.890  13.464  38.603  1.00 31.33           C  
ATOM   2463  CG  LEU E  75      -3.791  12.218  38.641  1.00 33.24           C  
ATOM   2464  CD1 LEU E  75      -5.271  12.573  38.637  1.00 35.17           C  
ATOM   2465  CD2 LEU E  75      -3.459  11.271  37.477  1.00 32.90           C  
ATOM   2466  N   GLU E  76      -3.992  14.236  41.870  1.00 27.27           N  
ATOM   2467  CA  GLU E  76      -4.057  13.764  43.248  1.00 27.41           C  
ATOM   2468  C   GLU E  76      -4.911  12.505  43.297  1.00 27.13           C  
ATOM   2469  O   GLU E  76      -6.068  12.517  42.867  1.00 26.88           O  
ATOM   2470  CB  GLU E  76      -4.674  14.839  44.145  1.00 28.23           C  
ATOM   2471  CG  GLU E  76      -4.024  16.190  43.994  1.00 32.27           C  
ATOM   2472  CD  GLU E  76      -4.543  17.220  44.986  1.00 40.38           C  
ATOM   2473  OE1 GLU E  76      -5.667  17.059  45.518  1.00 39.51           O  
ATOM   2474  OE2 GLU E  76      -3.805  18.201  45.235  1.00 47.09           O1-
ATOM   2475  N   ILE E  77      -4.339  11.418  43.811  1.00 33.44           N  
ATOM   2476  CA  ILE E  77      -5.021  10.128  43.795  1.00 33.81           C  
ATOM   2477  C   ILE E  77      -5.194   9.534  45.178  1.00 34.65           C  
ATOM   2478  O   ILE E  77      -4.220   9.342  45.915  1.00 34.23           O  
ATOM   2479  CB  ILE E  77      -4.276   9.077  42.946  1.00 33.34           C  
ATOM   2480  CG1 ILE E  77      -3.835   9.661  41.607  1.00 34.18           C  
ATOM   2481  CG2 ILE E  77      -5.161   7.839  42.731  1.00 34.01           C  
ATOM   2482  CD1 ILE E  77      -2.955   8.725  40.820  1.00 33.50           C  
ATOM   2483  N   ASP E  78      -6.434   9.217  45.520  1.00 27.31           N  
ATOM   2484  CA  ASP E  78      -6.671   8.418  46.704  1.00 28.09           C  
ATOM   2485  C   ASP E  78      -6.644   6.961  46.296  1.00 27.04           C  
ATOM   2486  O   ASP E  78      -7.531   6.504  45.575  1.00 26.73           O  
ATOM   2487  CB  ASP E  78      -8.034   8.743  47.315  1.00 28.98           C  
ATOM   2488  CG  ASP E  78      -7.999   9.986  48.188  1.00 32.99           C  
ATOM   2489  OD1 ASP E  78      -6.912  10.600  48.325  1.00 32.96           O  
ATOM   2490  OD2 ASP E  78      -9.061  10.333  48.756  1.00 36.03           O1-
ATOM   2491  N   LEU E  79      -5.654   6.216  46.767  1.00 28.77           N  
ATOM   2492  CA  LEU E  79      -5.658   4.783  46.487  1.00 29.17           C  
ATOM   2493  C   LEU E  79      -6.354   4.035  47.612  1.00 28.68           C  
ATOM   2494  O   LEU E  79      -5.872   3.990  48.736  1.00 30.24           O  
ATOM   2495  CB  LEU E  79      -4.247   4.229  46.248  1.00 27.73           C  
ATOM   2496  CG  LEU E  79      -4.185   2.732  45.917  1.00 28.62           C  
ATOM   2497  CD1 LEU E  79      -4.688   2.420  44.527  1.00 26.92           C  
ATOM   2498  CD2 LEU E  79      -2.779   2.187  46.094  1.00 30.89           C  
ATOM   2499  N   VAL E  80      -7.507   3.460  47.305  1.00 26.23           N  
ATOM   2500  CA  VAL E  80      -8.216   2.629  48.269  1.00 26.00           C  
ATOM   2501  C   VAL E  80      -7.764   1.178  48.118  1.00 26.45           C  
ATOM   2502  O   VAL E  80      -7.939   0.585  47.051  1.00 25.96           O  
ATOM   2503  CB  VAL E  80      -9.734   2.728  48.058  1.00 26.57           C  
ATOM   2504  CG1 VAL E  80     -10.473   1.785  48.999  1.00 25.08           C  
ATOM   2505  CG2 VAL E  80     -10.199   4.175  48.239  1.00 25.56           C  
ATOM   2506  N   ASN E  81      -7.174   0.602  49.164  1.00 29.79           N  
ATOM   2507  CA  ASN E  81      -6.725  -0.789  49.063  1.00 31.05           C  
ATOM   2508  C   ASN E  81      -7.812  -1.752  49.575  1.00 31.89           C  
ATOM   2509  O   ASN E  81      -8.011  -1.892  50.779  1.00 32.33           O  
ATOM   2510  CB  ASN E  81      -5.425  -0.977  49.850  1.00 29.62           C  
ATOM   2511  CG  ASN E  81      -4.850  -2.387  49.726  1.00 32.22           C  
ATOM   2512  ND2 ASN E  81      -3.747  -2.637  50.438  1.00 30.23           N  
ATOM   2513  OD1 ASN E  81      -5.377  -3.234  48.986  1.00 35.23           O  
ATOM   2514  N   THR E  82      -8.476  -2.443  48.649  1.00 33.78           N  
ATOM   2515  CA  THR E  82      -9.596  -3.315  48.994  1.00 34.69           C  
ATOM   2516  C   THR E  82      -9.172  -4.772  49.118  1.00 34.98           C  
ATOM   2517  O   THR E  82     -10.006  -5.657  49.264  1.00 36.23           O  
ATOM   2518  CB  THR E  82     -10.780  -3.205  47.992  1.00 35.05           C  
ATOM   2519  CG2 THR E  82     -11.137  -1.749  47.720  1.00 33.57           C  
ATOM   2520  OG1 THR E  82     -10.428  -3.840  46.759  1.00 36.17           O  
ATOM   2521  N   THR E  83      -7.879  -5.031  49.020  1.00 28.08           N  
ATOM   2522  CA  THR E  83      -7.408  -6.395  49.173  1.00 28.09           C  
ATOM   2523  C   THR E  83      -6.918  -6.677  50.585  1.00 28.84           C  
ATOM   2524  O   THR E  83      -6.964  -5.806  51.467  1.00 28.82           O  
ATOM   2525  CB  THR E  83      -6.287  -6.740  48.160  1.00 27.20           C  
ATOM   2526  CG2 THR E  83      -6.624  -6.178  46.803  1.00 24.99           C  
ATOM   2527  OG1 THR E  83      -5.036  -6.208  48.614  1.00 26.75           O  
ATOM   2528  N   ASP E  84      -6.498  -7.922  50.783  1.00 37.08           N  
ATOM   2529  CA  ASP E  84      -5.855  -8.376  52.009  1.00 38.54           C  
ATOM   2530  C   ASP E  84      -4.324  -8.351  51.907  1.00 37.70           C  
ATOM   2531  O   ASP E  84      -3.633  -8.875  52.782  1.00 37.43           O  
ATOM   2532  CB  ASP E  84      -6.365  -9.763  52.428  1.00 39.49           C  
ATOM   2533  CG  ASP E  84      -6.091 -10.845  51.387  1.00 41.55           C  
ATOM   2534  OD1 ASP E  84      -6.742 -11.903  51.476  1.00 44.61           O  
ATOM   2535  OD2 ASP E  84      -5.230 -10.657  50.494  1.00 42.74           O1-
ATOM   2536  N   ARG E  85      -3.818  -7.787  50.812  1.00 32.63           N  
ATOM   2537  CA  ARG E  85      -2.386  -7.720  50.529  1.00 32.50           C  
ATOM   2538  C   ARG E  85      -1.873  -6.307  50.709  1.00 32.88           C  
ATOM   2539  O   ARG E  85      -2.573  -5.346  50.426  1.00 34.20           O  
ATOM   2540  CB  ARG E  85      -2.129  -8.130  49.071  1.00 32.02           C  
ATOM   2541  CG  ARG E  85      -2.857  -9.393  48.625  1.00 31.42           C  
ATOM   2542  CD  ARG E  85      -2.324 -10.575  49.385  1.00 34.39           C  
ATOM   2543  NE  ARG E  85      -0.876 -10.457  49.478  1.00 35.30           N  
ATOM   2544  CZ  ARG E  85      -0.037 -10.902  48.548  1.00 38.08           C  
ATOM   2545  NH1 ARG E  85      -0.516 -11.521  47.461  1.00 37.81           N1+
ATOM   2546  NH2 ARG E  85       1.277 -10.739  48.706  1.00 35.56           N  
ATOM   2547  N   VAL E  86      -0.641  -6.170  51.172  1.00 34.67           N  
ATOM   2548  CA  VAL E  86       0.019  -4.877  51.126  1.00 33.69           C  
ATOM   2549  C   VAL E  86       0.379  -4.539  49.671  1.00 32.38           C  
ATOM   2550  O   VAL E  86       0.861  -5.401  48.941  1.00 31.10           O  
ATOM   2551  CB  VAL E  86       1.305  -4.878  51.971  1.00 34.33           C  
ATOM   2552  CG1 VAL E  86       2.072  -3.555  51.792  1.00 32.31           C  
ATOM   2553  CG2 VAL E  86       0.973  -5.154  53.426  1.00 35.41           C  
ATOM   2554  N   LEU E  87       0.127  -3.295  49.258  1.00 33.65           N  
ATOM   2555  CA  LEU E  87       0.421  -2.842  47.900  1.00 33.00           C  
ATOM   2556  C   LEU E  87       0.575  -1.318  47.837  1.00 32.40           C  
ATOM   2557  O   LEU E  87       0.461  -0.632  48.857  1.00 33.13           O  
ATOM   2558  CB  LEU E  87      -0.656  -3.328  46.920  1.00 33.53           C  
ATOM   2559  CG  LEU E  87      -2.124  -3.170  47.336  1.00 35.39           C  
ATOM   2560  CD1 LEU E  87      -2.538  -1.708  47.443  1.00 34.85           C  
ATOM   2561  CD2 LEU E  87      -3.020  -3.905  46.356  1.00 37.35           C  
ATOM   2562  N   SER E  88       0.833  -0.788  46.644  1.00 32.60           N  
ATOM   2563  CA  SER E  88       1.109   0.640  46.492  1.00 32.59           C  
ATOM   2564  C   SER E  88       0.843   1.140  45.079  1.00 32.31           C  
ATOM   2565  O   SER E  88       0.445   0.386  44.192  1.00 32.21           O  
ATOM   2566  CB  SER E  88       2.570   0.930  46.822  1.00 32.95           C  
ATOM   2567  OG  SER E  88       3.408   0.538  45.739  1.00 31.36           O  
ATOM   2568  N   LEU E  89       1.082   2.424  44.871  1.00 32.72           N  
ATOM   2569  CA  LEU E  89       1.013   2.984  43.540  1.00 31.94           C  
ATOM   2570  C   LEU E  89       2.315   3.725  43.244  1.00 31.71           C  
ATOM   2571  O   LEU E  89       2.785   4.518  44.073  1.00 32.22           O  
ATOM   2572  CB  LEU E  89      -0.178   3.915  43.437  1.00 32.27           C  
ATOM   2573  CG  LEU E  89      -0.566   4.426  42.057  1.00 33.60           C  
ATOM   2574  CD1 LEU E  89      -0.803   3.267  41.101  1.00 36.14           C  
ATOM   2575  CD2 LEU E  89      -1.817   5.279  42.184  1.00 33.16           C  
ATOM   2576  N   HIS E  90       2.918   3.453  42.086  1.00 27.03           N  
ATOM   2577  CA  HIS E  90       4.157   4.147  41.750  1.00 26.54           C  
ATOM   2578  C   HIS E  90       4.197   4.590  40.284  1.00 25.35           C  
ATOM   2579  O   HIS E  90       4.001   3.774  39.391  1.00 25.47           O  
ATOM   2580  CB  HIS E  90       5.297   3.173  42.050  1.00 25.48           C  
ATOM   2581  CG  HIS E  90       6.644   3.661  41.640  1.00 24.56           C  
ATOM   2582  CD2 HIS E  90       7.420   3.344  40.579  1.00 20.64           C  
ATOM   2583  ND1 HIS E  90       7.369   4.557  42.393  1.00 26.01           N  
ATOM   2584  CE1 HIS E  90       8.522   4.796  41.798  1.00 21.03           C  
ATOM   2585  NE2 HIS E  90       8.575   4.074  40.696  1.00 19.55           N  
ATOM   2586  N   PRO E  91       4.468   5.890  40.042  1.00 20.10           N  
ATOM   2587  CA  PRO E  91       4.550   6.545  38.727  1.00 19.11           C  
ATOM   2588  C   PRO E  91       5.952   6.553  38.139  1.00 19.34           C  
ATOM   2589  O   PRO E  91       6.910   6.609  38.919  1.00 18.61           O  
ATOM   2590  CB  PRO E  91       4.110   7.982  39.040  1.00 20.03           C  
ATOM   2591  CG  PRO E  91       4.679   8.228  40.418  1.00 19.48           C  
ATOM   2592  CD  PRO E  91       4.710   6.860  41.132  1.00 20.08           C  
ATOM   2593  N   HIS E  92       6.084   6.571  36.811  1.00 27.82           N  
ATOM   2594  CA  HIS E  92       7.326   7.041  36.226  1.00 27.97           C  
ATOM   2595  C   HIS E  92       7.121   8.466  35.711  1.00 28.60           C  
ATOM   2596  O   HIS E  92       5.984   8.933  35.576  1.00 29.52           O  
ATOM   2597  CB  HIS E  92       7.713   6.161  35.032  1.00 27.42           C  
ATOM   2598  CG  HIS E  92       8.210   4.802  35.409  1.00 26.90           C  
ATOM   2599  CD2 HIS E  92       7.716   3.878  36.268  1.00 24.38           C  
ATOM   2600  ND1 HIS E  92       9.362   4.261  34.880  1.00 25.14           N  
ATOM   2601  CE1 HIS E  92       9.549   3.055  35.384  1.00 23.29           C  
ATOM   2602  NE2 HIS E  92       8.563   2.798  36.228  1.00 24.92           N  
ATOM   2603  N   GLY E  93       8.233   9.141  35.415  1.00 20.72           N  
ATOM   2604  CA  GLY E  93       8.291  10.401  34.689  1.00 19.43           C  
ATOM   2605  C   GLY E  93       7.773  11.641  35.428  1.00 21.44           C  
ATOM   2606  O   GLY E  93       8.401  12.697  35.363  1.00 21.70           O  
ATOM   2607  N   VAL E  94       6.724  11.496  36.244  1.00 17.64           N  
ATOM   2608  CA  VAL E  94       6.107  12.658  36.882  1.00 18.87           C  
ATOM   2609  C   VAL E  94       6.871  13.109  38.114  1.00 19.97           C  
ATOM   2610  O   VAL E  94       7.607  12.333  38.705  1.00 20.80           O  
ATOM   2611  CB  VAL E  94       4.622  12.413  37.280  1.00 19.83           C  
ATOM   2612  CG1 VAL E  94       3.736  12.306  36.039  1.00 16.15           C  
ATOM   2613  CG2 VAL E  94       4.491  11.184  38.186  1.00 17.20           C  
ATOM   2614  N   ASP E  95       6.696  14.359  38.506  1.00 27.96           N  
ATOM   2615  CA  ASP E  95       7.302  14.859  39.736  1.00 30.38           C  
ATOM   2616  C   ASP E  95       6.512  14.378  40.952  1.00 30.31           C  
ATOM   2617  O   ASP E  95       5.327  14.656  41.085  1.00 31.23           O  
ATOM   2618  CB  ASP E  95       7.329  16.397  39.738  1.00 31.69           C  
ATOM   2619  CG  ASP E  95       7.977  16.985  38.487  1.00 32.88           C  
ATOM   2620  OD1 ASP E  95       9.148  16.666  38.210  1.00 34.50           O  
ATOM   2621  OD2 ASP E  95       7.312  17.776  37.782  1.00 37.24           O1-
ATOM   2622  N   TYR E  96       7.178  13.647  41.837  1.00 28.22           N  
ATOM   2623  CA  TYR E  96       6.577  13.235  43.100  1.00 28.24           C  
ATOM   2624  C   TYR E  96       7.643  13.271  44.191  1.00 28.79           C  
ATOM   2625  O   TYR E  96       8.808  12.952  43.931  1.00 27.96           O  
ATOM   2626  CB  TYR E  96       5.975  11.830  42.988  1.00 27.55           C  
ATOM   2627  CG  TYR E  96       6.973  10.760  42.618  1.00 25.96           C  
ATOM   2628  CD1 TYR E  96       7.186  10.416  41.297  1.00 25.15           C  
ATOM   2629  CD2 TYR E  96       7.707  10.096  43.594  1.00 26.64           C  
ATOM   2630  CE1 TYR E  96       8.095   9.432  40.946  1.00 27.05           C  
ATOM   2631  CE2 TYR E  96       8.624   9.111  43.260  1.00 25.20           C  
ATOM   2632  CZ  TYR E  96       8.816   8.783  41.931  1.00 26.42           C  
ATOM   2633  OH  TYR E  96       9.708   7.800  41.583  1.00 25.72           O  
ATOM   2634  N   ASP E  97       7.263  13.701  45.394  1.00 26.39           N  
ATOM   2635  CA  ASP E  97       8.164  13.631  46.541  1.00 27.22           C  
ATOM   2636  C   ASP E  97       8.239  12.205  47.088  1.00 27.44           C  
ATOM   2637  O   ASP E  97       7.393  11.357  46.753  1.00 27.21           O  
ATOM   2638  CB  ASP E  97       7.838  14.685  47.623  1.00 28.82           C  
ATOM   2639  CG  ASP E  97       6.520  14.420  48.363  1.00 30.63           C  
ATOM   2640  OD1 ASP E  97       6.118  13.258  48.524  1.00 28.08           O  
ATOM   2641  OD2 ASP E  97       5.883  15.391  48.817  1.00 38.46           O1-
ATOM   2642  N   VAL E  98       9.264  11.924  47.888  1.00 24.43           N  
ATOM   2643  CA  VAL E  98       9.411  10.600  48.486  1.00 24.74           C  
ATOM   2644  C   VAL E  98       8.151  10.073  49.194  1.00 26.23           C  
ATOM   2645  O   VAL E  98       7.887   8.869  49.163  1.00 26.38           O  
ATOM   2646  CB  VAL E  98      10.616  10.531  49.448  1.00 24.66           C  
ATOM   2647  CG1 VAL E  98      11.902  10.757  48.681  1.00 25.77           C  
ATOM   2648  CG2 VAL E  98      10.481  11.556  50.588  1.00 24.22           C  
ATOM   2649  N   ASN E  99       7.379  10.954  49.827  1.00 33.09           N  
ATOM   2650  CA  ASN E  99       6.156  10.535  50.524  1.00 35.03           C  
ATOM   2651  C   ASN E  99       5.110   9.913  49.586  1.00 35.11           C  
ATOM   2652  O   ASN E  99       4.180   9.241  50.041  1.00 35.25           O  
ATOM   2653  CB  ASN E  99       5.526  11.704  51.309  1.00 36.41           C  
ATOM   2654  CG  ASN E  99       6.462  12.289  52.370  1.00 38.44           C  
ATOM   2655  ND2 ASN E  99       6.923  13.511  52.144  1.00 39.42           N  
ATOM   2656  OD1 ASN E  99       6.750  11.651  53.382  1.00 41.01           O  
ATOM   2657  N   SER E 100       5.229  10.225  48.295  1.00 34.39           N  
ATOM   2658  CA  SER E 100       4.418   9.640  47.212  1.00 34.53           C  
ATOM   2659  C   SER E 100       5.065   8.545  46.341  1.00 34.22           C  
ATOM   2660  O   SER E 100       4.519   8.211  45.284  1.00 33.67           O  
ATOM   2661  CB  SER E 100       3.784  10.721  46.332  1.00 33.88           C  
ATOM   2662  OG  SER E 100       2.512  11.091  46.829  1.00 36.42           O  
ATOM   2663  N   ASP E 101       6.252   8.057  46.695  1.00 42.26           N  
ATOM   2664  CA  ASP E 101       6.920   7.116  45.794  1.00 41.80           C  
ATOM   2665  C   ASP E 101       6.443   5.659  45.885  1.00 40.88           C  
ATOM   2666  O   ASP E 101       6.851   4.814  45.084  1.00 39.13           O  
ATOM   2667  CB  ASP E 101       8.450   7.274  45.817  1.00 43.17           C  
ATOM   2668  CG  ASP E 101       9.156   6.238  46.673  1.00 46.01           C  
ATOM   2669  OD1 ASP E 101       8.590   5.831  47.710  1.00 48.87           O  
ATOM   2670  OD2 ASP E 101      10.302   5.860  46.311  1.00 46.14           O1-
ATOM   2671  N   GLY E 102       5.554   5.384  46.838  1.00 28.90           N  
ATOM   2672  CA  GLY E 102       4.852   4.115  46.895  1.00 28.25           C  
ATOM   2673  C   GLY E 102       5.726   2.921  47.213  1.00 28.05           C  
ATOM   2674  O   GLY E 102       5.578   1.837  46.629  1.00 28.13           O  
ATOM   2675  N   THR E 103       6.652   3.113  48.139  1.00 28.89           N  
ATOM   2676  CA  THR E 103       7.538   2.032  48.547  1.00 28.36           C  
ATOM   2677  C   THR E 103       7.471   1.916  50.057  1.00 29.32           C  
ATOM   2678  O   THR E 103       7.268   2.913  50.758  1.00 29.18           O  
ATOM   2679  CB  THR E 103       9.010   2.279  48.139  1.00 27.46           C  
ATOM   2680  CG2 THR E 103       9.148   2.410  46.642  1.00 24.60           C  
ATOM   2681  OG1 THR E 103       9.483   3.476  48.763  1.00 28.02           O  
ATOM   2682  N   LEU E 104       7.636   0.695  50.549  1.00 34.98           N  
ATOM   2683  CA  LEU E 104       7.639   0.444  51.972  1.00 36.13           C  
ATOM   2684  C   LEU E 104       8.772   1.213  52.625  1.00 36.08           C  
ATOM   2685  O   LEU E 104       8.589   1.840  53.663  1.00 36.26           O  
ATOM   2686  CB  LEU E 104       7.781  -1.050  52.226  1.00 36.57           C  
ATOM   2687  CG  LEU E 104       6.422  -1.743  52.182  1.00 39.85           C  
ATOM   2688  CD1 LEU E 104       6.532  -3.179  51.654  1.00 42.93           C  
ATOM   2689  CD2 LEU E 104       5.759  -1.685  53.561  1.00 38.66           C  
ATOM   2690  N   MET E 105       9.943   1.165  51.996  1.00 38.96           N  
ATOM   2691  CA  MET E 105      11.120   1.856  52.506  1.00 40.09           C  
ATOM   2692  C   MET E 105      10.865   3.340  52.764  1.00 39.89           C  
ATOM   2693  O   MET E 105      11.410   3.912  53.697  1.00 40.37           O  
ATOM   2694  CB  MET E 105      12.297   1.709  51.546  1.00 39.66           C  
ATOM   2695  CG  MET E 105      13.534   2.438  52.048  1.00 46.12           C  
ATOM   2696  SD  MET E 105      14.734   2.927  50.790  1.00 53.57           S  
ATOM   2697  CE  MET E 105      13.716   3.888  49.675  1.00 53.86           C  
ATOM   2698  N   ASN E 106      10.058   3.967  51.917  1.00 37.19           N  
ATOM   2699  CA  ASN E 106       9.686   5.366  52.125  1.00 36.69           C  
ATOM   2700  C   ASN E 106       8.369   5.620  52.882  1.00 36.87           C  
ATOM   2701  O   ASN E 106       7.849   6.734  52.845  1.00 38.18           O  
ATOM   2702  CB  ASN E 106       9.797   6.190  50.842  1.00 35.73           C  
ATOM   2703  CG  ASN E 106      11.164   6.836  50.697  1.00 36.51           C  
ATOM   2704  ND2 ASN E 106      11.762   6.734  49.507  1.00 31.24           N  
ATOM   2705  OD1 ASN E 106      11.694   7.386  51.664  1.00 39.03           O  
ATOM   2706  N   GLY E 107       7.793   4.572  53.477  1.00 26.45           N  
ATOM   2707  CA  GLY E 107       6.575   4.674  54.277  1.00 26.05           C  
ATOM   2708  C   GLY E 107       5.380   5.021  53.410  1.00 25.98           C  
ATOM   2709  O   GLY E 107       4.379   5.576  53.858  1.00 25.63           O  
ATOM   2710  N   SER E 108       5.528   4.727  52.127  1.00 35.16           N  
ATOM   2711  CA  SER E 108       4.590   5.146  51.099  1.00 34.80           C  
ATOM   2712  C   SER E 108       3.595   4.077  50.607  1.00 35.23           C  
ATOM   2713  O   SER E 108       2.880   4.305  49.634  1.00 36.16           O  
ATOM   2714  CB  SER E 108       5.386   5.750  49.945  1.00 33.92           C  
ATOM   2715  OG  SER E 108       4.628   6.715  49.261  1.00 35.03           O  
ATOM   2716  N   ALA E 109       3.596   2.892  51.207  1.00 29.88           N  
ATOM   2717  CA  ALA E 109       2.687   1.842  50.764  1.00 30.26           C  
ATOM   2718  C   ALA E 109       1.318   1.893  51.459  1.00 31.29           C  
ATOM   2719  O   ALA E 109       1.096   2.682  52.379  1.00 31.63           O  
ATOM   2720  CB  ALA E 109       3.329   0.476  50.947  1.00 30.13           C  
ATOM   2721  N   VAL E 110       0.414   1.009  51.051  1.00 29.05           N  
ATOM   2722  CA  VAL E 110      -0.933   0.972  51.645  1.00 28.94           C  
ATOM   2723  C   VAL E 110      -1.280  -0.390  52.254  1.00 29.40           C  
ATOM   2724  O   VAL E 110      -1.324  -1.393  51.550  1.00 28.64           O  
ATOM   2725  CB  VAL E 110      -2.031   1.366  50.609  1.00 27.82           C  
ATOM   2726  CG1 VAL E 110      -3.301   1.770  51.312  1.00 28.88           C  
ATOM   2727  CG2 VAL E 110      -1.547   2.517  49.731  1.00 27.83           C  
ATOM   2728  N   MET E 111      -1.539  -0.425  53.561  1.00 35.19           N  
ATOM   2729  CA  MET E 111      -1.996  -1.656  54.222  1.00 36.21           C  
ATOM   2730  C   MET E 111      -3.364  -2.085  53.712  1.00 36.14           C  
ATOM   2731  O   MET E 111      -4.102  -1.267  53.151  1.00 35.25           O  
ATOM   2732  CB  MET E 111      -2.076  -1.478  55.738  1.00 36.96           C  
ATOM   2733  CG  MET E 111      -0.769  -1.076  56.414  1.00 40.12           C  
ATOM   2734  SD  MET E 111       0.636  -2.155  56.049  1.00 42.82           S  
ATOM   2735  CE  MET E 111       1.361  -1.318  54.622  1.00 42.24           C  
ATOM   2736  N   PRO E 112      -3.709  -3.371  53.909  1.00 37.39           N  
ATOM   2737  CA  PRO E 112      -5.065  -3.824  53.578  1.00 38.03           C  
ATOM   2738  C   PRO E 112      -6.104  -2.992  54.323  1.00 38.96           C  
ATOM   2739  O   PRO E 112      -5.974  -2.761  55.529  1.00 39.18           O  
ATOM   2740  CB  PRO E 112      -5.080  -5.276  54.066  1.00 38.03           C  
ATOM   2741  CG  PRO E 112      -3.671  -5.710  53.940  1.00 38.19           C  
ATOM   2742  CD  PRO E 112      -2.838  -4.494  54.295  1.00 37.24           C  
ATOM   2743  N   GLY E 113      -7.100  -2.517  53.574  1.00 43.60           N  
ATOM   2744  CA  GLY E 113      -8.185  -1.715  54.108  1.00 44.25           C  
ATOM   2745  C   GLY E 113      -7.949  -0.214  54.110  1.00 44.15           C  
ATOM   2746  O   GLY E 113      -8.905   0.557  54.100  1.00 45.94           O  
ATOM   2747  N   GLN E 114      -6.686   0.207  54.112  1.00 36.58           N  
ATOM   2748  CA  GLN E 114      -6.345   1.627  54.231  1.00 35.22           C  
ATOM   2749  C   GLN E 114      -6.552   2.410  52.936  1.00 34.19           C  
ATOM   2750  O   GLN E 114      -6.569   1.846  51.837  1.00 32.92           O  
ATOM   2751  CB  GLN E 114      -4.887   1.814  54.640  1.00 34.71           C  
ATOM   2752  CG  GLN E 114      -4.478   1.424  56.052  1.00 37.04           C  
ATOM   2753  CD  GLN E 114      -2.950   1.552  56.225  1.00 40.25           C  
ATOM   2754  NE2 GLN E 114      -2.475   1.411  57.460  1.00 43.05           N  
ATOM   2755  OE1 GLN E 114      -2.216   1.783  55.249  1.00 35.87           O  
ATOM   2756  N   THR E 115      -6.672   3.725  53.074  1.00 31.27           N  
ATOM   2757  CA  THR E 115      -6.669   4.614  51.919  1.00 30.19           C  
ATOM   2758  C   THR E 115      -5.468   5.563  51.942  1.00 29.66           C  
ATOM   2759  O   THR E 115      -5.186   6.203  52.963  1.00 29.13           O  
ATOM   2760  CB  THR E 115      -7.982   5.399  51.809  1.00 30.29           C  
ATOM   2761  CG2 THR E 115      -7.913   6.396  50.654  1.00 29.92           C  
ATOM   2762  OG1 THR E 115      -9.049   4.477  51.570  1.00 28.45           O  
ATOM   2763  N   ARG E 116      -4.740   5.632  50.826  1.00 30.20           N  
ATOM   2764  CA  ARG E 116      -3.572   6.510  50.774  1.00 29.80           C  
ATOM   2765  C   ARG E 116      -3.609   7.574  49.678  1.00 28.98           C  
ATOM   2766  O   ARG E 116      -4.001   7.302  48.542  1.00 29.09           O  
ATOM   2767  CB  ARG E 116      -2.276   5.711  50.665  1.00 29.15           C  
ATOM   2768  CG  ARG E 116      -1.063   6.607  50.370  1.00 31.14           C  
ATOM   2769  CD  ARG E 116       0.270   5.892  50.560  1.00 29.97           C  
ATOM   2770  NE  ARG E 116       0.458   5.420  51.928  1.00 31.46           N  
ATOM   2771  CZ  ARG E 116       1.052   6.122  52.889  1.00 32.43           C  
ATOM   2772  NH1 ARG E 116       1.512   7.347  52.629  1.00 31.54           N1+
ATOM   2773  NH2 ARG E 116       1.172   5.606  54.110  1.00 28.98           N  
ATOM   2774  N   ARG E 117      -3.183   8.783  50.033  1.00 29.16           N  
ATOM   2775  CA  ARG E 117      -3.021   9.864  49.059  1.00 28.87           C  
ATOM   2776  C   ARG E 117      -1.634   9.876  48.380  1.00 27.55           C  
ATOM   2777  O   ARG E 117      -0.579   9.872  49.029  1.00 27.86           O  
ATOM   2778  CB  ARG E 117      -3.293  11.231  49.696  1.00 29.72           C  
ATOM   2779  CG  ARG E 117      -2.916  12.399  48.781  1.00 31.50           C  
ATOM   2780  CD  ARG E 117      -3.905  12.511  47.618  1.00 34.55           C  
ATOM   2781  NE  ARG E 117      -5.273  12.540  48.129  1.00 35.95           N  
ATOM   2782  CZ  ARG E 117      -5.850  13.620  48.646  1.00 36.04           C  
ATOM   2783  NH1 ARG E 117      -5.182  14.767  48.702  1.00 35.57           N1+
ATOM   2784  NH2 ARG E 117      -7.093  13.554  49.101  1.00 36.40           N  
ATOM   2785  N   TYR E 118      -1.664   9.883  47.058  1.00 24.38           N  
ATOM   2786  CA  TYR E 118      -0.475  10.021  46.241  1.00 23.11           C  
ATOM   2787  C   TYR E 118      -0.677  11.276  45.398  1.00 22.73           C  
ATOM   2788  O   TYR E 118      -1.782  11.520  44.905  1.00 22.29           O  
ATOM   2789  CB  TYR E 118      -0.343   8.821  45.312  1.00 21.65           C  
ATOM   2790  CG  TYR E 118      -0.014   7.523  45.993  1.00 20.83           C  
ATOM   2791  CD1 TYR E 118       1.229   7.319  46.547  1.00 19.04           C  
ATOM   2792  CD2 TYR E 118      -0.922   6.483  46.035  1.00 23.42           C  
ATOM   2793  CE1 TYR E 118       1.565   6.144  47.137  1.00 18.77           C  
ATOM   2794  CE2 TYR E 118      -0.592   5.279  46.648  1.00 21.84           C  
ATOM   2795  CZ  TYR E 118       0.661   5.126  47.197  1.00 20.37           C  
ATOM   2796  OH  TYR E 118       1.027   3.959  47.823  1.00 25.95           O  
ATOM   2797  N   THR E 119       0.380  12.058  45.221  1.00 20.68           N  
ATOM   2798  CA  THR E 119       0.279  13.328  44.506  1.00 21.60           C  
ATOM   2799  C   THR E 119       1.330  13.382  43.383  1.00 21.46           C  
ATOM   2800  O   THR E 119       2.527  13.344  43.663  1.00 20.23           O  
ATOM   2801  CB  THR E 119       0.502  14.533  45.482  1.00 22.36           C  
ATOM   2802  CG2 THR E 119       0.270  15.871  44.796  1.00 19.92           C  
ATOM   2803  OG1 THR E 119      -0.379  14.414  46.606  1.00 26.00           O  
ATOM   2804  N   TRP E 120       0.889  13.465  42.128  1.00 23.42           N  
ATOM   2805  CA  TRP E 120       1.821  13.576  40.998  1.00 23.75           C  
ATOM   2806  C   TRP E 120       1.716  14.982  40.410  1.00 24.86           C  
ATOM   2807  O   TRP E 120       0.642  15.421  39.986  1.00 23.89           O  
ATOM   2808  CB  TRP E 120       1.529  12.527  39.906  1.00 22.58           C  
ATOM   2809  CG  TRP E 120       1.504  11.095  40.390  1.00 22.75           C  
ATOM   2810  CD1 TRP E 120       2.008  10.616  41.568  1.00 24.90           C  
ATOM   2811  CD2 TRP E 120       0.923   9.964  39.719  1.00 21.76           C  
ATOM   2812  CE2 TRP E 120       1.136   8.834  40.540  1.00 23.54           C  
ATOM   2813  CE3 TRP E 120       0.246   9.794  38.506  1.00 18.94           C  
ATOM   2814  NE1 TRP E 120       1.799   9.259  41.659  1.00 24.17           N  
ATOM   2815  CZ2 TRP E 120       0.703   7.553  40.181  1.00 23.43           C  
ATOM   2816  CZ3 TRP E 120      -0.174   8.525  38.152  1.00 19.27           C  
ATOM   2817  CH2 TRP E 120       0.052   7.420  38.985  1.00 20.69           C  
ATOM   2818  N   ARG E 121       2.821  15.708  40.402  1.00 29.70           N  
ATOM   2819  CA  ARG E 121       2.798  16.995  39.737  1.00 31.05           C  
ATOM   2820  C   ARG E 121       3.541  16.853  38.420  1.00 30.44           C  
ATOM   2821  O   ARG E 121       4.082  15.781  38.121  1.00 29.28           O  
ATOM   2822  CB  ARG E 121       3.393  18.089  40.629  1.00 31.62           C  
ATOM   2823  CG  ARG E 121       2.653  18.264  41.947  1.00 34.51           C  
ATOM   2824  CD  ARG E 121       3.325  19.308  42.820  1.00 40.62           C  
ATOM   2825  NE  ARG E 121       2.538  19.664  44.004  1.00 46.88           N  
ATOM   2826  CZ  ARG E 121       2.653  19.070  45.193  1.00 48.46           C  
ATOM   2827  NH1 ARG E 121       3.517  18.074  45.367  1.00 45.17           N1+
ATOM   2828  NH2 ARG E 121       1.902  19.471  46.211  1.00 50.83           N  
ATOM   2829  N   SER E 122       3.541  17.922  37.629  1.00 27.57           N  
ATOM   2830  CA  SER E 122       4.229  17.929  36.335  1.00 27.10           C  
ATOM   2831  C   SER E 122       4.496  19.375  35.950  1.00 27.42           C  
ATOM   2832  O   SER E 122       3.953  20.289  36.575  1.00 27.17           O  
ATOM   2833  CB  SER E 122       3.421  17.185  35.266  1.00 26.79           C  
ATOM   2834  OG  SER E 122       2.211  17.854  34.973  1.00 27.22           O  
ATOM   2835  N   HIS E 123       5.357  19.596  34.959  1.00 28.72           N  
ATOM   2836  CA  HIS E 123       5.741  20.958  34.613  1.00 28.80           C  
ATOM   2837  C   HIS E 123       6.049  21.118  33.131  1.00 28.55           C  
ATOM   2838  O   HIS E 123       6.398  20.143  32.441  1.00 28.00           O  
ATOM   2839  CB  HIS E 123       6.977  21.340  35.407  1.00 28.72           C  
ATOM   2840  CG  HIS E 123       8.148  20.465  35.114  1.00 30.82           C  
ATOM   2841  CD2 HIS E 123       9.119  20.557  34.174  1.00 32.27           C  
ATOM   2842  ND1 HIS E 123       8.382  19.291  35.795  1.00 32.38           N  
ATOM   2843  CE1 HIS E 123       9.463  18.709  35.305  1.00 32.89           C  
ATOM   2844  NE2 HIS E 123       9.928  19.454  34.319  1.00 31.73           N  
ATOM   2845  N   VAL E 124       5.909  22.342  32.631  1.00 25.50           N  
ATOM   2846  CA  VAL E 124       6.455  22.676  31.324  1.00 25.23           C  
ATOM   2847  C   VAL E 124       7.953  22.935  31.439  1.00 25.44           C  
ATOM   2848  O   VAL E 124       8.466  23.233  32.521  1.00 25.09           O  
ATOM   2849  CB  VAL E 124       5.775  23.898  30.679  1.00 25.94           C  
ATOM   2850  CG1 VAL E 124       4.259  23.747  30.716  1.00 26.48           C  
ATOM   2851  CG2 VAL E 124       6.225  25.182  31.372  1.00 29.52           C  
ATOM   2852  N   GLY E 125       8.658  22.805  30.320  1.00 25.84           N  
ATOM   2853  CA  GLY E 125      10.069  23.125  30.299  1.00 26.80           C  
ATOM   2854  C   GLY E 125      10.327  24.559  30.735  1.00 27.74           C  
ATOM   2855  O   GLY E 125       9.507  25.455  30.527  1.00 28.61           O  
ATOM   2856  N   TYR E 126      11.483  24.778  31.342  1.00 23.57           N  
ATOM   2857  CA  TYR E 126      11.867  26.115  31.757  1.00 25.09           C  
ATOM   2858  C   TYR E 126      13.376  26.190  31.754  1.00 25.54           C  
ATOM   2859  O   TYR E 126      14.050  25.165  31.848  1.00 24.89           O  
ATOM   2860  CB  TYR E 126      11.332  26.425  33.157  1.00 24.57           C  
ATOM   2861  CG  TYR E 126      11.741  25.404  34.191  1.00 24.43           C  
ATOM   2862  CD1 TYR E 126      10.905  24.347  34.514  1.00 22.90           C  
ATOM   2863  CD2 TYR E 126      12.967  25.491  34.827  1.00 25.72           C  
ATOM   2864  CE1 TYR E 126      11.272  23.409  35.448  1.00 23.46           C  
ATOM   2865  CE2 TYR E 126      13.350  24.558  35.765  1.00 25.58           C  
ATOM   2866  CZ  TYR E 126      12.501  23.516  36.072  1.00 25.79           C  
ATOM   2867  OH  TYR E 126      12.889  22.579  37.014  1.00 25.71           O  
ATOM   2868  N   ARG E 127      13.890  27.406  31.634  1.00 30.60           N  
ATOM   2869  CA  ARG E 127      15.325  27.672  31.609  1.00 31.59           C  
ATOM   2870  C   ARG E 127      15.876  27.724  33.050  1.00 32.98           C  
ATOM   2871  O   ARG E 127      15.319  28.403  33.910  1.00 33.46           O  
ATOM   2872  CB  ARG E 127      15.571  28.996  30.858  1.00 32.33           C  
ATOM   2873  CG  ARG E 127      17.017  29.522  30.831  1.00 32.32           C  
ATOM   2874  CD  ARG E 127      17.860  28.853  29.726  1.00 31.14           C  
ATOM   2875  NE  ARG E 127      17.214  28.889  28.409  1.00 30.75           N  
ATOM   2876  CZ  ARG E 127      17.385  27.963  27.465  1.00 31.80           C  
ATOM   2877  NH1 ARG E 127      18.176  26.921  27.690  1.00 30.92           N1+
ATOM   2878  NH2 ARG E 127      16.754  28.068  26.296  1.00 30.76           N  
ATOM   2879  N   ARG E 128      16.932  26.958  33.321  1.00 36.18           N  
ATOM   2880  CA  ARG E 128      17.651  27.037  34.598  1.00 37.35           C  
ATOM   2881  C   ARG E 128      18.581  28.249  34.660  1.00 39.05           C  
ATOM   2882  O   ARG E 128      18.999  28.785  33.621  1.00 39.22           O  
ATOM   2883  CB  ARG E 128      18.480  25.780  34.828  1.00 36.66           C  
ATOM   2884  CG  ARG E 128      17.701  24.503  34.692  1.00 36.47           C  
ATOM   2885  CD  ARG E 128      18.462  23.361  35.323  1.00 32.56           C  
ATOM   2886  NE  ARG E 128      17.687  22.127  35.333  1.00 27.86           N  
ATOM   2887  CZ  ARG E 128      17.828  21.150  34.444  1.00 28.65           C  
ATOM   2888  NH1 ARG E 128      17.089  20.048  34.537  1.00 21.32           N1+
ATOM   2889  NH2 ARG E 128      18.715  21.271  33.457  1.00 31.54           N  
ATOM   2890  N   ALA E 129      18.921  28.665  35.880  1.00 43.15           N  
ATOM   2891  CA  ALA E 129      19.860  29.768  36.075  1.00 44.03           C  
ATOM   2892  C   ALA E 129      21.231  29.512  35.428  1.00 44.18           C  
ATOM   2893  O   ALA E 129      21.941  30.456  35.087  1.00 44.72           O  
ATOM   2894  CB  ALA E 129      20.010  30.094  37.560  1.00 44.58           C  
ATOM   2895  N   ASP E 130      21.592  28.242  35.243  1.00 40.89           N  
ATOM   2896  CA  ASP E 130      22.873  27.897  34.612  1.00 40.23           C  
ATOM   2897  C   ASP E 130      22.807  27.892  33.071  1.00 39.20           C  
ATOM   2898  O   ASP E 130      23.770  27.515  32.387  1.00 39.15           O  
ATOM   2899  CB  ASP E 130      23.455  26.574  35.165  1.00 40.36           C  
ATOM   2900  CG  ASP E 130      22.630  25.336  34.784  1.00 40.50           C  
ATOM   2901  OD1 ASP E 130      22.010  25.324  33.701  1.00 38.17           O  
ATOM   2902  OD2 ASP E 130      22.617  24.354  35.567  1.00 45.23           O1-
ATOM   2903  N   GLY E 131      21.661  28.283  32.522  1.00 36.41           N  
ATOM   2904  CA  GLY E 131      21.527  28.396  31.081  1.00 34.47           C  
ATOM   2905  C   GLY E 131      20.943  27.157  30.426  1.00 33.54           C  
ATOM   2906  O   GLY E 131      20.387  27.229  29.333  1.00 32.76           O  
ATOM   2907  N   SER E 132      21.055  26.020  31.100  1.00 31.72           N  
ATOM   2908  CA  SER E 132      20.508  24.775  30.590  1.00 30.67           C  
ATOM   2909  C   SER E 132      18.987  24.761  30.683  1.00 29.99           C  
ATOM   2910  O   SER E 132      18.377  25.537  31.439  1.00 28.91           O  
ATOM   2911  CB  SER E 132      21.096  23.573  31.338  1.00 30.42           C  
ATOM   2912  OG  SER E 132      20.729  23.596  32.701  1.00 29.90           O  
ATOM   2913  N   TRP E 133      18.389  23.860  29.911  1.00 29.52           N  
ATOM   2914  CA  TRP E 133      16.940  23.745  29.820  1.00 30.37           C  
ATOM   2915  C   TRP E 133      16.408  22.533  30.579  1.00 29.46           C  
ATOM   2916  O   TRP E 133      16.811  21.396  30.329  1.00 29.99           O  
ATOM   2917  CB  TRP E 133      16.528  23.672  28.353  1.00 30.14           C  
ATOM   2918  CG  TRP E 133      15.063  23.619  28.134  1.00 35.26           C  
ATOM   2919  CD1 TRP E 133      14.307  22.506  27.880  1.00 36.35           C  
ATOM   2920  CD2 TRP E 133      14.156  24.729  28.131  1.00 38.42           C  
ATOM   2921  CE2 TRP E 133      12.870  24.214  27.875  1.00 37.89           C  
ATOM   2922  CE3 TRP E 133      14.308  26.107  28.322  1.00 39.72           C  
ATOM   2923  NE1 TRP E 133      12.992  22.859  27.718  1.00 37.76           N  
ATOM   2924  CZ2 TRP E 133      11.740  25.029  27.801  1.00 37.98           C  
ATOM   2925  CZ3 TRP E 133      13.178  26.917  28.251  1.00 39.52           C  
ATOM   2926  CH2 TRP E 133      11.915  26.373  27.986  1.00 35.99           C  
ATOM   2927  N   ALA E 134      15.514  22.795  31.526  1.00 30.17           N  
ATOM   2928  CA  ALA E 134      14.805  21.746  32.241  1.00 28.99           C  
ATOM   2929  C   ALA E 134      13.661  21.266  31.362  1.00 28.14           C  
ATOM   2930  O   ALA E 134      12.802  22.056  30.965  1.00 29.38           O  
ATOM   2931  CB  ALA E 134      14.273  22.278  33.560  1.00 28.82           C  
ATOM   2932  N   GLU E 135      13.650  19.978  31.045  1.00 26.40           N  
ATOM   2933  CA  GLU E 135      12.643  19.440  30.133  1.00 25.41           C  
ATOM   2934  C   GLU E 135      11.283  19.317  30.807  1.00 24.34           C  
ATOM   2935  O   GLU E 135      11.197  18.963  31.975  1.00 23.41           O  
ATOM   2936  CB  GLU E 135      13.074  18.078  29.591  1.00 26.11           C  
ATOM   2937  CG  GLU E 135      12.299  17.655  28.362  1.00 30.03           C  
ATOM   2938  CD  GLU E 135      12.540  18.580  27.179  1.00 34.41           C  
ATOM   2939  OE1 GLU E 135      13.642  19.187  27.122  1.00 34.86           O  
ATOM   2940  OE2 GLU E 135      11.628  18.701  26.322  1.00 34.56           O1-
ATOM   2941  N   GLY E 136      10.220  19.624  30.072  1.00 24.89           N  
ATOM   2942  CA  GLY E 136       8.885  19.405  30.576  1.00 24.27           C  
ATOM   2943  C   GLY E 136       8.616  17.915  30.671  1.00 24.24           C  
ATOM   2944  O   GLY E 136       9.307  17.122  30.039  1.00 25.53           O  
ATOM   2945  N   THR E 137       7.583  17.548  31.421  1.00 20.49           N  
ATOM   2946  CA  THR E 137       7.300  16.163  31.787  1.00 20.98           C  
ATOM   2947  C   THR E 137       6.856  15.241  30.636  1.00 20.76           C  
ATOM   2948  O   THR E 137       6.913  14.028  30.755  1.00 21.24           O  
ATOM   2949  CB  THR E 137       6.172  16.141  32.846  1.00 21.57           C  
ATOM   2950  CG2 THR E 137       6.052  14.775  33.491  1.00 22.16           C  
ATOM   2951  OG1 THR E 137       6.442  17.122  33.851  1.00 23.77           O  
ATOM   2952  N   ALA E 138       6.409  15.822  29.531  1.00 19.11           N  
ATOM   2953  CA  ALA E 138       5.636  15.093  28.527  1.00 18.48           C  
ATOM   2954  C   ALA E 138       6.289  13.777  28.093  1.00 18.38           C  
ATOM   2955  O   ALA E 138       7.508  13.701  27.883  1.00 19.19           O  
ATOM   2956  CB  ALA E 138       5.370  15.977  27.321  1.00 17.07           C  
ATOM   2957  N   GLY E 139       5.466  12.743  27.981  1.00 21.46           N  
ATOM   2958  CA  GLY E 139       5.939  11.431  27.594  1.00 22.44           C  
ATOM   2959  C   GLY E 139       4.884  10.348  27.754  1.00 22.82           C  
ATOM   2960  O   GLY E 139       3.786  10.591  28.277  1.00 23.39           O  
ATOM   2961  N   TYR E 140       5.220   9.157  27.277  1.00 20.08           N  
ATOM   2962  CA  TYR E 140       4.407   7.981  27.506  1.00 21.17           C  
ATOM   2963  C   TYR E 140       5.006   7.290  28.722  1.00 21.42           C  
ATOM   2964  O   TYR E 140       6.070   6.674  28.665  1.00 21.98           O  
ATOM   2965  CB  TYR E 140       4.418   7.065  26.276  1.00 20.01           C  
ATOM   2966  CG  TYR E 140       3.634   7.627  25.122  1.00 20.15           C  
ATOM   2967  CD1 TYR E 140       4.261   8.263  24.052  1.00 17.65           C  
ATOM   2968  CD2 TYR E 140       2.246   7.540  25.109  1.00 19.20           C  
ATOM   2969  CE1 TYR E 140       3.511   8.781  22.988  1.00 16.71           C  
ATOM   2970  CE2 TYR E 140       1.500   8.048  24.071  1.00 15.72           C  
ATOM   2971  CZ  TYR E 140       2.123   8.670  23.018  1.00 15.51           C  
ATOM   2972  OH  TYR E 140       1.321   9.166  22.005  1.00 18.55           O  
ATOM   2973  N   TRP E 141       4.299   7.384  29.829  1.00 21.94           N  
ATOM   2974  CA  TRP E 141       4.841   6.907  31.074  1.00 21.64           C  
ATOM   2975  C   TRP E 141       3.871   5.846  31.535  1.00 21.56           C  
ATOM   2976  O   TRP E 141       2.969   5.458  30.787  1.00 20.35           O  
ATOM   2977  CB  TRP E 141       4.968   8.039  32.097  1.00 20.72           C  
ATOM   2978  CG  TRP E 141       5.879   9.203  31.690  1.00 21.65           C  
ATOM   2979  CD1 TRP E 141       5.481  10.443  31.280  1.00 21.22           C  
ATOM   2980  CD2 TRP E 141       7.326   9.228  31.679  1.00 20.10           C  
ATOM   2981  CE2 TRP E 141       7.714  10.512  31.252  1.00 17.02           C  
ATOM   2982  CE3 TRP E 141       8.317   8.291  31.986  1.00 21.62           C  
ATOM   2983  NE1 TRP E 141       6.572  11.231  31.025  1.00 19.49           N  
ATOM   2984  CZ2 TRP E 141       9.051  10.886  31.120  1.00 20.81           C  
ATOM   2985  CZ3 TRP E 141       9.658   8.671  31.864  1.00 24.07           C  
ATOM   2986  CH2 TRP E 141      10.008   9.952  31.436  1.00 23.47           C  
ATOM   2987  N   HIS E 142       4.085   5.342  32.742  1.00 21.86           N  
ATOM   2988  CA  HIS E 142       3.251   4.286  33.269  1.00 21.40           C  
ATOM   2989  C   HIS E 142       3.324   4.271  34.776  1.00 21.70           C  
ATOM   2990  O   HIS E 142       4.206   4.892  35.371  1.00 20.77           O  
ATOM   2991  CB  HIS E 142       3.664   2.935  32.685  1.00 20.59           C  
ATOM   2992  CG  HIS E 142       5.067   2.536  33.012  1.00 21.23           C  
ATOM   2993  CD2 HIS E 142       6.257   3.042  32.607  1.00 21.47           C  
ATOM   2994  ND1 HIS E 142       5.367   1.469  33.834  1.00 20.85           N  
ATOM   2995  CE1 HIS E 142       6.678   1.336  33.922  1.00 20.38           C  
ATOM   2996  NE2 HIS E 142       7.241   2.280  33.188  1.00 19.67           N  
ATOM   2997  N   TYR E 143       2.377   3.571  35.387  1.00 21.52           N  
ATOM   2998  CA  TYR E 143       2.305   3.466  36.835  1.00 22.01           C  
ATOM   2999  C   TYR E 143       2.069   2.009  37.214  1.00 22.99           C  
ATOM   3000  O   TYR E 143       1.449   1.248  36.454  1.00 22.65           O  
ATOM   3001  CB  TYR E 143       1.177   4.349  37.370  1.00 21.94           C  
ATOM   3002  CG  TYR E 143      -0.210   3.929  36.923  1.00 21.61           C  
ATOM   3003  CD1 TYR E 143      -0.780   4.452  35.763  1.00 19.57           C  
ATOM   3004  CD2 TYR E 143      -0.958   3.026  37.673  1.00 22.95           C  
ATOM   3005  CE1 TYR E 143      -2.049   4.080  35.349  1.00 19.62           C  
ATOM   3006  CE2 TYR E 143      -2.236   2.648  37.273  1.00 24.36           C  
ATOM   3007  CZ  TYR E 143      -2.781   3.180  36.101  1.00 23.86           C  
ATOM   3008  OH  TYR E 143      -4.054   2.805  35.693  1.00 20.54           O  
ATOM   3009  N   HIS E 144       2.578   1.603  38.374  1.00 24.67           N  
ATOM   3010  CA  HIS E 144       2.403   0.224  38.805  1.00 25.03           C  
ATOM   3011  C   HIS E 144       2.614   0.040  40.301  1.00 26.70           C  
ATOM   3012  O   HIS E 144       3.141   0.930  40.974  1.00 27.57           O  
ATOM   3013  CB  HIS E 144       3.338  -0.683  38.022  1.00 24.01           C  
ATOM   3014  CG  HIS E 144       4.778  -0.372  38.241  1.00 23.93           C  
ATOM   3015  CD2 HIS E 144       5.652   0.364  37.518  1.00 21.53           C  
ATOM   3016  ND1 HIS E 144       5.470  -0.815  39.347  1.00 24.69           N  
ATOM   3017  CE1 HIS E 144       6.715  -0.381  39.286  1.00 22.26           C  
ATOM   3018  NE2 HIS E 144       6.850   0.336  38.189  1.00 25.98           N  
ATOM   3019  N   ASP E 145       2.188  -1.111  40.823  1.00 23.45           N  
ATOM   3020  CA  ASP E 145       2.470  -1.469  42.207  1.00 23.30           C  
ATOM   3021  C   ASP E 145       3.969  -1.527  42.455  1.00 24.25           C  
ATOM   3022  O   ASP E 145       4.738  -2.025  41.603  1.00 22.97           O  
ATOM   3023  CB  ASP E 145       1.895  -2.840  42.540  1.00 23.70           C  
ATOM   3024  CG  ASP E 145       2.403  -3.367  43.868  1.00 24.68           C  
ATOM   3025  OD1 ASP E 145       2.176  -2.678  44.897  1.00 25.29           O  
ATOM   3026  OD2 ASP E 145       3.037  -4.450  43.882  1.00 21.19           O1-
ATOM   3027  N   HIS E 146       4.396  -0.932  43.569  1.00 24.24           N  
ATOM   3028  CA  HIS E 146       5.739  -1.153  44.091  1.00 24.93           C  
ATOM   3029  C   HIS E 146       5.861  -1.946  45.410  1.00 25.16           C  
ATOM   3030  O   HIS E 146       6.970  -2.145  45.902  1.00 25.73           O  
ATOM   3031  CB  HIS E 146       6.438   0.197  44.211  1.00 25.28           C  
ATOM   3032  CG  HIS E 146       7.853   0.203  43.736  1.00 24.05           C  
ATOM   3033  CD2 HIS E 146       8.407   0.688  42.602  1.00 22.08           C  
ATOM   3034  ND1 HIS E 146       8.896  -0.283  44.497  1.00 24.83           N  
ATOM   3035  CE1 HIS E 146      10.032  -0.102  43.847  1.00 22.02           C  
ATOM   3036  NE2 HIS E 146       9.760   0.483  42.696  1.00 21.80           N  
ATOM   3037  N   ALA E 147       4.741  -2.268  46.049  1.00 29.53           N  
ATOM   3038  CA  ALA E 147       4.773  -2.945  47.357  1.00 30.38           C  
ATOM   3039  C   ALA E 147       4.345  -4.422  47.502  1.00 30.61           C  
ATOM   3040  O   ALA E 147       4.474  -4.988  48.588  1.00 31.17           O  
ATOM   3041  CB  ALA E 147       4.065  -2.095  48.399  1.00 30.16           C  
ATOM   3042  N   MET E 148       3.824  -5.048  46.451  1.00 32.02           N  
ATOM   3043  CA  MET E 148       3.197  -6.362  46.646  1.00 31.96           C  
ATOM   3044  C   MET E 148       4.157  -7.522  46.370  1.00 31.93           C  
ATOM   3045  O   MET E 148       4.718  -7.652  45.289  1.00 32.24           O  
ATOM   3046  CB  MET E 148       1.883  -6.517  45.856  1.00 31.48           C  
ATOM   3047  CG  MET E 148       1.129  -7.801  46.210  1.00 33.14           C  
ATOM   3048  SD  MET E 148      -0.309  -8.259  45.190  1.00 32.18           S  
ATOM   3049  CE  MET E 148      -1.440  -6.930  45.574  1.00 29.02           C  
ATOM   3050  N   GLY E 149       4.363  -8.321  47.405  1.00 28.38           N  
ATOM   3051  CA  GLY E 149       5.163  -9.527  47.390  1.00 27.88           C  
ATOM   3052  C   GLY E 149       6.633  -9.266  47.649  1.00 28.83           C  
ATOM   3053  O   GLY E 149       7.266 -10.019  48.377  1.00 29.95           O  
ATOM   3054  N   THR E 150       7.140  -8.130  47.180  1.00 24.99           N  
ATOM   3055  CA  THR E 150       8.544  -7.764  47.367  1.00 25.07           C  
ATOM   3056  C   THR E 150       8.615  -6.246  47.350  1.00 25.20           C  
ATOM   3057  O   THR E 150       7.670  -5.594  46.919  1.00 25.12           O  
ATOM   3058  CB  THR E 150       9.482  -8.294  46.252  1.00 24.68           C  
ATOM   3059  CG2 THR E 150       9.146  -9.709  45.850  1.00 24.28           C  
ATOM   3060  OG1 THR E 150       9.396  -7.439  45.113  1.00 24.13           O  
ATOM   3061  N   GLU E 151       9.726  -5.696  47.829  1.00 36.36           N  
ATOM   3062  CA  GLU E 151       9.932  -4.253  47.886  1.00 37.05           C  
ATOM   3063  C   GLU E 151       9.929  -3.649  46.484  1.00 34.94           C  
ATOM   3064  O   GLU E 151       9.893  -2.427  46.323  1.00 34.47           O  
ATOM   3065  CB  GLU E 151      11.260  -3.928  48.577  1.00 38.28           C  
ATOM   3066  CG  GLU E 151      11.320  -4.225  50.072  1.00 44.96           C  
ATOM   3067  CD  GLU E 151      12.718  -3.972  50.661  1.00 53.79           C  
ATOM   3068  OE1 GLU E 151      13.028  -4.524  51.743  1.00 57.36           O  
ATOM   3069  OE2 GLU E 151      13.512  -3.229  50.033  1.00 54.12           O1-
ATOM   3070  N   HIS E 152      10.024  -4.507  45.473  1.00 24.49           N  
ATOM   3071  CA  HIS E 152       9.862  -4.077  44.079  1.00 23.89           C  
ATOM   3072  C   HIS E 152       8.507  -4.351  43.416  1.00 22.94           C  
ATOM   3073  O   HIS E 152       8.350  -4.147  42.207  1.00 20.60           O  
ATOM   3074  CB  HIS E 152      11.057  -4.516  43.230  1.00 23.52           C  
ATOM   3075  CG  HIS E 152      12.336  -3.902  43.698  1.00 25.45           C  
ATOM   3076  CD2 HIS E 152      12.884  -2.696  43.444  1.00 25.69           C  
ATOM   3077  ND1 HIS E 152      13.148  -4.504  44.634  1.00 29.01           N  
ATOM   3078  CE1 HIS E 152      14.177  -3.717  44.885  1.00 29.77           C  
ATOM   3079  NE2 HIS E 152      14.039  -2.613  44.177  1.00 27.96           N  
ATOM   3080  N   GLY E 153       7.552  -4.860  44.193  1.00 23.16           N  
ATOM   3081  CA  GLY E 153       6.205  -5.052  43.688  1.00 22.69           C  
ATOM   3082  C   GLY E 153       6.113  -6.197  42.701  1.00 23.02           C  
ATOM   3083  O   GLY E 153       5.211  -6.242  41.860  1.00 22.78           O  
ATOM   3084  N   THR E 154       7.047  -7.133  42.814  1.00 25.44           N  
ATOM   3085  CA  THR E 154       7.140  -8.222  41.848  1.00 25.25           C  
ATOM   3086  C   THR E 154       5.811  -8.991  41.679  1.00 25.42           C  
ATOM   3087  O   THR E 154       5.340  -9.192  40.549  1.00 24.92           O  
ATOM   3088  CB  THR E 154       8.314  -9.157  42.187  1.00 25.10           C  
ATOM   3089  CG2 THR E 154       8.329 -10.362  41.281  1.00 22.33           C  
ATOM   3090  OG1 THR E 154       9.537  -8.428  42.020  1.00 27.96           O  
ATOM   3091  N   GLU E 155       5.196  -9.402  42.785  1.00 24.73           N  
ATOM   3092  CA  GLU E 155       3.902 -10.075  42.690  1.00 24.13           C  
ATOM   3093  C   GLU E 155       2.798  -9.162  42.150  1.00 23.32           C  
ATOM   3094  O   GLU E 155       1.977  -9.584  41.329  1.00 23.17           O  
ATOM   3095  CB  GLU E 155       3.483 -10.675  44.028  1.00 24.71           C  
ATOM   3096  CG  GLU E 155       2.215 -11.472  43.918  1.00 26.40           C  
ATOM   3097  CD  GLU E 155       1.711 -11.963  45.244  1.00 28.24           C  
ATOM   3098  OE1 GLU E 155       2.387 -11.745  46.282  1.00 28.72           O  
ATOM   3099  OE2 GLU E 155       0.627 -12.582  45.237  1.00 31.25           O1-
ATOM   3100  N   GLY E 156       2.788  -7.904  42.585  1.00 23.11           N  
ATOM   3101  CA  GLY E 156       1.799  -6.938  42.103  1.00 21.98           C  
ATOM   3102  C   GLY E 156       1.883  -6.610  40.620  1.00 20.77           C  
ATOM   3103  O   GLY E 156       0.879  -6.527  39.926  1.00 20.44           O  
ATOM   3104  N   VAL E 157       3.088  -6.396  40.122  1.00 23.13           N  
ATOM   3105  CA  VAL E 157       3.280  -6.259  38.683  1.00 22.83           C  
ATOM   3106  C   VAL E 157       2.813  -7.539  37.962  1.00 23.55           C  
ATOM   3107  O   VAL E 157       1.994  -7.483  37.046  1.00 22.91           O  
ATOM   3108  CB  VAL E 157       4.758  -5.945  38.366  1.00 23.70           C  
ATOM   3109  CG1 VAL E 157       5.079  -6.191  36.896  1.00 22.13           C  
ATOM   3110  CG2 VAL E 157       5.113  -4.498  38.818  1.00 22.96           C  
ATOM   3111  N   LEU E 158       3.317  -8.692  38.401  1.00 22.89           N  
ATOM   3112  CA  LEU E 158       2.926  -9.989  37.834  1.00 23.66           C  
ATOM   3113  C   LEU E 158       1.399 -10.204  37.700  1.00 23.50           C  
ATOM   3114  O   LEU E 158       0.920 -10.646  36.653  1.00 23.34           O  
ATOM   3115  CB  LEU E 158       3.562 -11.149  38.629  1.00 23.69           C  
ATOM   3116  CG  LEU E 158       3.295 -12.590  38.155  1.00 24.72           C  
ATOM   3117  CD1 LEU E 158       4.022 -12.947  36.838  1.00 26.66           C  
ATOM   3118  CD2 LEU E 158       3.666 -13.581  39.244  1.00 28.39           C  
ATOM   3119  N   LYS E 159       0.639  -9.874  38.738  1.00 25.38           N  
ATOM   3120  CA  LYS E 159      -0.793 -10.177  38.753  1.00 25.71           C  
ATOM   3121  C   LYS E 159      -1.636  -9.053  38.138  1.00 26.13           C  
ATOM   3122  O   LYS E 159      -2.874  -9.100  38.133  1.00 26.84           O  
ATOM   3123  CB  LYS E 159      -1.260 -10.586  40.155  1.00 26.32           C  
ATOM   3124  CG  LYS E 159      -0.654 -11.917  40.627  1.00 27.87           C  
ATOM   3125  CD  LYS E 159      -1.242 -12.448  41.938  1.00 31.08           C  
ATOM   3126  CE  LYS E 159      -0.554 -13.779  42.329  1.00 34.43           C  
ATOM   3127  NZ  LYS E 159      -0.887 -14.352  43.694  1.00 31.66           N1+
ATOM   3128  N   GLY E 160      -0.943  -8.068  37.575  1.00 27.03           N  
ATOM   3129  CA  GLY E 160      -1.583  -7.062  36.756  1.00 25.78           C  
ATOM   3130  C   GLY E 160      -1.768  -5.641  37.254  1.00 24.77           C  
ATOM   3131  O   GLY E 160      -2.527  -4.896  36.647  1.00 26.93           O  
ATOM   3132  N   LEU E 161      -1.082  -5.218  38.308  1.00 19.78           N  
ATOM   3133  CA  LEU E 161      -1.308  -3.843  38.716  1.00 19.60           C  
ATOM   3134  C   LEU E 161      -0.328  -2.947  37.974  1.00 19.38           C  
ATOM   3135  O   LEU E 161       0.799  -2.706  38.405  1.00 19.48           O  
ATOM   3136  CB  LEU E 161      -1.077  -3.708  40.219  1.00 19.35           C  
ATOM   3137  CG  LEU E 161      -2.115  -4.440  41.076  1.00 19.96           C  
ATOM   3138  CD1 LEU E 161      -1.515  -4.870  42.416  1.00 20.12           C  
ATOM   3139  CD2 LEU E 161      -3.347  -3.574  41.270  1.00 19.23           C  
ATOM   3140  N   TYR E 162      -0.818  -2.394  36.879  1.00 19.57           N  
ATOM   3141  CA  TYR E 162      -0.044  -1.480  36.070  1.00 18.97           C  
ATOM   3142  C   TYR E 162      -1.014  -0.761  35.157  1.00 18.22           C  
ATOM   3143  O   TYR E 162      -2.103  -1.275  34.864  1.00 17.83           O  
ATOM   3144  CB  TYR E 162       1.038  -2.226  35.266  1.00 19.09           C  
ATOM   3145  CG  TYR E 162       0.546  -3.436  34.503  1.00 17.98           C  
ATOM   3146  CD1 TYR E 162      -0.288  -3.293  33.386  1.00 20.42           C  
ATOM   3147  CD2 TYR E 162       0.908  -4.719  34.890  1.00 19.53           C  
ATOM   3148  CE1 TYR E 162      -0.755  -4.399  32.672  1.00 18.19           C  
ATOM   3149  CE2 TYR E 162       0.469  -5.845  34.164  1.00 20.03           C  
ATOM   3150  CZ  TYR E 162      -0.369  -5.673  33.057  1.00 19.72           C  
ATOM   3151  OH  TYR E 162      -0.830  -6.765  32.351  1.00 17.76           O  
ATOM   3152  N   GLY E 163      -0.602   0.402  34.672  1.00 17.37           N  
ATOM   3153  CA  GLY E 163      -1.382   1.138  33.703  1.00 17.49           C  
ATOM   3154  C   GLY E 163      -0.554   2.230  33.072  1.00 17.08           C  
ATOM   3155  O   GLY E 163       0.513   2.561  33.581  1.00 17.04           O  
ATOM   3156  N   ALA E 164      -1.066   2.790  31.972  1.00 18.71           N  
ATOM   3157  CA  ALA E 164      -0.409   3.860  31.234  1.00 19.19           C  
ATOM   3158  C   ALA E 164      -0.677   5.225  31.883  1.00 20.35           C  
ATOM   3159  O   ALA E 164      -1.789   5.512  32.346  1.00 19.85           O  
ATOM   3160  CB  ALA E 164      -0.875   3.871  29.786  1.00 16.55           C  
ATOM   3161  N   LEU E 165       0.370   6.041  31.929  1.00 22.16           N  
ATOM   3162  CA  LEU E 165       0.273   7.418  32.372  1.00 23.15           C  
ATOM   3163  C   LEU E 165       0.779   8.298  31.230  1.00 23.39           C  
ATOM   3164  O   LEU E 165       1.982   8.352  30.942  1.00 25.43           O  
ATOM   3165  CB  LEU E 165       1.115   7.616  33.643  1.00 22.27           C  
ATOM   3166  CG  LEU E 165       1.439   9.008  34.199  1.00 24.53           C  
ATOM   3167  CD1 LEU E 165       0.210   9.914  34.255  1.00 24.32           C  
ATOM   3168  CD2 LEU E 165       2.155   8.907  35.591  1.00 18.26           C  
ATOM   3169  N   VAL E 166      -0.140   9.006  30.594  1.00 18.06           N  
ATOM   3170  CA  VAL E 166       0.202   9.806  29.439  1.00 17.47           C  
ATOM   3171  C   VAL E 166       0.252  11.281  29.816  1.00 18.16           C  
ATOM   3172  O   VAL E 166      -0.769  11.861  30.173  1.00 17.77           O  
ATOM   3173  CB  VAL E 166      -0.845   9.617  28.316  1.00 17.90           C  
ATOM   3174  CG1 VAL E 166      -0.522  10.525  27.128  1.00 16.37           C  
ATOM   3175  CG2 VAL E 166      -0.903   8.163  27.892  1.00 14.34           C  
ATOM   3176  N   VAL E 167       1.435  11.883  29.726  1.00 19.48           N  
ATOM   3177  CA  VAL E 167       1.550  13.313  29.931  1.00 20.05           C  
ATOM   3178  C   VAL E 167       1.744  14.014  28.603  1.00 21.56           C  
ATOM   3179  O   VAL E 167       2.694  13.749  27.876  1.00 21.50           O  
ATOM   3180  CB  VAL E 167       2.710  13.681  30.852  1.00 20.55           C  
ATOM   3181  CG1 VAL E 167       2.708  15.190  31.097  1.00 19.22           C  
ATOM   3182  CG2 VAL E 167       2.615  12.917  32.163  1.00 15.27           C  
ATOM   3183  N   ARG E 168       0.841  14.930  28.291  1.00 28.01           N  
ATOM   3184  CA  ARG E 168       0.864  15.563  26.992  1.00 28.15           C  
ATOM   3185  C   ARG E 168       1.414  16.981  27.049  1.00 29.27           C  
ATOM   3186  O   ARG E 168       1.249  17.693  28.046  1.00 29.62           O  
ATOM   3187  CB  ARG E 168      -0.532  15.556  26.382  1.00 27.97           C  
ATOM   3188  CG  ARG E 168      -1.141  14.175  26.234  1.00 26.36           C  
ATOM   3189  CD  ARG E 168      -2.197  14.186  25.143  1.00 23.00           C  
ATOM   3190  NE  ARG E 168      -2.925  12.922  25.026  1.00 24.63           N  
ATOM   3191  CZ  ARG E 168      -2.532  11.889  24.283  1.00 26.52           C  
ATOM   3192  NH1 ARG E 168      -1.388  11.950  23.604  1.00 24.73           N1+
ATOM   3193  NH2 ARG E 168      -3.277  10.790  24.225  1.00 23.91           N  
ATOM   3194  N   ARG E 169       2.097  17.350  25.968  1.00 27.29           N  
ATOM   3195  CA  ARG E 169       2.548  18.715  25.706  1.00 27.86           C  
ATOM   3196  C   ARG E 169       1.529  19.452  24.819  1.00 27.88           C  
ATOM   3197  O   ARG E 169       0.910  18.847  23.947  1.00 26.40           O  
ATOM   3198  CB  ARG E 169       3.918  18.666  25.026  1.00 28.17           C  
ATOM   3199  CG  ARG E 169       4.546  20.015  24.655  1.00 31.14           C  
ATOM   3200  CD  ARG E 169       6.046  19.826  24.348  1.00 31.35           C  
ATOM   3201  NE  ARG E 169       6.754  19.412  25.554  1.00 34.63           N  
ATOM   3202  CZ  ARG E 169       7.877  18.692  25.587  1.00 36.02           C  
ATOM   3203  NH1 ARG E 169       8.468  18.285  24.461  1.00 38.12           N1+
ATOM   3204  NH2 ARG E 169       8.413  18.379  26.760  1.00 32.83           N  
ATOM   3205  N   GLN E 170       1.356  20.754  25.050  1.00 32.60           N  
ATOM   3206  CA  GLN E 170       0.412  21.560  24.279  1.00 33.04           C  
ATOM   3207  C   GLN E 170       0.651  21.398  22.790  1.00 33.21           C  
ATOM   3208  O   GLN E 170       1.789  21.480  22.317  1.00 33.07           O  
ATOM   3209  CB  GLN E 170       0.559  23.030  24.638  1.00 33.44           C  
ATOM   3210  CG  GLN E 170       0.247  23.342  26.084  1.00 38.88           C  
ATOM   3211  CD  GLN E 170      -1.248  23.332  26.393  1.00 43.88           C  
ATOM   3212  NE2 GLN E 170      -1.610  22.748  27.543  1.00 43.13           N  
ATOM   3213  OE1 GLN E 170      -2.068  23.852  25.615  1.00 43.91           O  
ATOM   3214  N   GLY E 171      -0.421  21.168  22.048  1.00 28.59           N  
ATOM   3215  CA  GLY E 171      -0.293  20.977  20.617  1.00 29.08           C  
ATOM   3216  C   GLY E 171      -0.151  19.538  20.149  1.00 29.88           C  
ATOM   3217  O   GLY E 171      -0.203  19.279  18.944  1.00 30.74           O  
ATOM   3218  N   ASP E 172       0.026  18.599  21.073  1.00 31.84           N  
ATOM   3219  CA  ASP E 172       0.095  17.189  20.696  1.00 31.90           C  
ATOM   3220  C   ASP E 172      -1.241  16.731  20.086  1.00 31.54           C  
ATOM   3221  O   ASP E 172      -2.318  17.083  20.589  1.00 31.66           O  
ATOM   3222  CB  ASP E 172       0.446  16.309  21.911  1.00 31.78           C  
ATOM   3223  CG  ASP E 172       1.924  16.380  22.309  1.00 33.38           C  
ATOM   3224  OD1 ASP E 172       2.735  17.010  21.584  1.00 31.97           O  
ATOM   3225  OD2 ASP E 172       2.277  15.772  23.351  1.00 36.72           O1-
ATOM   3226  N   LEU E 173      -1.164  15.942  19.017  1.00 27.61           N  
ATOM   3227  CA  LEU E 173      -2.348  15.421  18.339  1.00 26.85           C  
ATOM   3228  C   LEU E 173      -2.974  14.299  19.155  1.00 26.99           C  
ATOM   3229  O   LEU E 173      -2.264  13.413  19.653  1.00 25.68           O  
ATOM   3230  CB  LEU E 173      -1.991  14.865  16.961  1.00 27.66           C  
ATOM   3231  CG  LEU E 173      -1.165  15.673  15.949  1.00 28.82           C  
ATOM   3232  CD1 LEU E 173      -1.166  14.955  14.610  1.00 28.51           C  
ATOM   3233  CD2 LEU E 173      -1.729  17.081  15.788  1.00 31.10           C  
ATOM   3234  N   LEU E 174      -4.301  14.354  19.293  1.00 27.86           N  
ATOM   3235  CA  LEU E 174      -5.070  13.387  20.072  1.00 27.88           C  
ATOM   3236  C   LEU E 174      -5.611  12.234  19.207  1.00 28.25           C  
ATOM   3237  O   LEU E 174      -6.028  12.448  18.070  1.00 28.70           O  
ATOM   3238  CB  LEU E 174      -6.201  14.110  20.810  1.00 28.13           C  
ATOM   3239  CG  LEU E 174      -5.653  15.245  21.690  1.00 29.92           C  
ATOM   3240  CD1 LEU E 174      -6.740  16.134  22.271  1.00 30.34           C  
ATOM   3241  CD2 LEU E 174      -4.791  14.660  22.796  1.00 29.93           C  
ATOM   3242  N   PRO E 175      -5.591  11.005  19.739  1.00 24.69           N  
ATOM   3243  CA  PRO E 175      -6.067   9.827  18.999  1.00 24.84           C  
ATOM   3244  C   PRO E 175      -7.590   9.682  18.953  1.00 25.74           C  
ATOM   3245  O   PRO E 175      -8.293  10.197  19.827  1.00 25.12           O  
ATOM   3246  CB  PRO E 175      -5.504   8.665  19.817  1.00 24.76           C  
ATOM   3247  CG  PRO E 175      -5.436   9.206  21.231  1.00 23.94           C  
ATOM   3248  CD  PRO E 175      -5.063  10.655  21.074  1.00 23.86           C  
ATOM   3249  N   LYS E 176      -8.084   8.964  17.944  1.00 36.26           N  
ATOM   3250  CA  LYS E 176      -9.446   8.439  17.965  1.00 36.19           C  
ATOM   3251  C   LYS E 176      -9.542   7.132  18.781  1.00 35.86           C  
ATOM   3252  O   LYS E 176     -10.543   6.899  19.475  1.00 35.38           O  
ATOM   3253  CB  LYS E 176      -9.963   8.215  16.543  1.00 37.80           C  
ATOM   3254  CG  LYS E 176     -11.452   7.929  16.456  1.00 39.42           C  
ATOM   3255  CD  LYS E 176     -11.945   8.026  15.020  1.00 47.84           C  
ATOM   3256  CE  LYS E 176     -13.396   7.534  14.890  1.00 49.60           C  
ATOM   3257  NZ  LYS E 176     -14.320   8.228  15.836  1.00 50.48           N1+
ATOM   3258  N   ARG E 177      -8.515   6.285  18.682  1.00 25.39           N  
ATOM   3259  CA  ARG E 177      -8.437   5.038  19.449  1.00 24.65           C  
ATOM   3260  C   ARG E 177      -7.149   5.016  20.264  1.00 23.71           C  
ATOM   3261  O   ARG E 177      -6.111   5.550  19.834  1.00 23.35           O  
ATOM   3262  CB  ARG E 177      -8.415   3.799  18.534  1.00 25.46           C  
ATOM   3263  CG  ARG E 177      -9.519   3.698  17.522  1.00 26.56           C  
ATOM   3264  CD  ARG E 177     -10.862   3.580  18.181  1.00 29.28           C  
ATOM   3265  NE  ARG E 177     -11.903   4.062  17.283  1.00 34.80           N  
ATOM   3266  CZ  ARG E 177     -13.194   3.781  17.422  1.00 35.96           C  
ATOM   3267  NH1 ARG E 177     -13.588   3.009  18.426  1.00 34.50           N1+
ATOM   3268  NH2 ARG E 177     -14.083   4.252  16.552  1.00 32.52           N  
ATOM   3269  N   GLN E 178      -7.194   4.365  21.420  1.00 27.48           N  
ATOM   3270  CA  GLN E 178      -6.009   4.269  22.271  1.00 26.79           C  
ATOM   3271  C   GLN E 178      -5.841   2.870  22.870  1.00 26.93           C  
ATOM   3272  O   GLN E 178      -6.739   2.335  23.544  1.00 27.46           O  
ATOM   3273  CB  GLN E 178      -6.078   5.327  23.359  1.00 26.15           C  
ATOM   3274  CG  GLN E 178      -4.846   5.456  24.245  1.00 24.29           C  
ATOM   3275  CD  GLN E 178      -5.133   6.418  25.400  1.00 23.41           C  
ATOM   3276  NE2 GLN E 178      -4.362   7.505  25.507  1.00 21.11           N  
ATOM   3277  OE1 GLN E 178      -6.065   6.192  26.163  1.00 24.26           O  
ATOM   3278  N   PHE E 179      -4.686   2.277  22.615  1.00 21.65           N  
ATOM   3279  CA  PHE E 179      -4.427   0.927  23.063  1.00 20.73           C  
ATOM   3280  C   PHE E 179      -3.261   0.904  24.031  1.00 20.98           C  
ATOM   3281  O   PHE E 179      -2.207   1.476  23.742  1.00 20.85           O  
ATOM   3282  CB  PHE E 179      -4.064   0.036  21.869  1.00 21.47           C  
ATOM   3283  CG  PHE E 179      -5.048   0.093  20.732  1.00 20.27           C  
ATOM   3284  CD1 PHE E 179      -6.416   0.091  20.966  1.00 18.51           C  
ATOM   3285  CD2 PHE E 179      -4.597   0.121  19.422  1.00 19.07           C  
ATOM   3286  CE1 PHE E 179      -7.309   0.120  19.909  1.00 18.31           C  
ATOM   3287  CE2 PHE E 179      -5.487   0.154  18.361  1.00 18.74           C  
ATOM   3288  CZ  PHE E 179      -6.842   0.153  18.610  1.00 17.75           C  
ATOM   3289  N   THR E 180      -3.442   0.230  25.165  1.00 23.37           N  
ATOM   3290  CA  THR E 180      -2.328  -0.070  26.060  1.00 23.99           C  
ATOM   3291  C   THR E 180      -1.871  -1.512  25.854  1.00 25.05           C  
ATOM   3292  O   THR E 180      -2.637  -2.440  26.092  1.00 25.40           O  
ATOM   3293  CB  THR E 180      -2.735   0.099  27.538  1.00 24.54           C  
ATOM   3294  CG2 THR E 180      -1.530  -0.082  28.468  1.00 22.72           C  
ATOM   3295  OG1 THR E 180      -3.305   1.400  27.736  1.00 25.39           O  
ATOM   3296  N   VAL E 181      -0.635  -1.707  25.401  1.00 24.90           N  
ATOM   3297  CA  VAL E 181      -0.070  -3.050  25.369  1.00 25.30           C  
ATOM   3298  C   VAL E 181       1.064  -3.193  26.357  1.00 24.89           C  
ATOM   3299  O   VAL E 181       2.024  -2.436  26.339  1.00 24.92           O  
ATOM   3300  CB  VAL E 181       0.430  -3.489  23.979  1.00 25.74           C  
ATOM   3301  CG1 VAL E 181      -0.719  -3.967  23.143  1.00 27.56           C  
ATOM   3302  CG2 VAL E 181       1.199  -2.362  23.293  1.00 24.85           C  
ATOM   3303  N   VAL E 182       0.932  -4.182  27.225  1.00 25.32           N  
ATOM   3304  CA  VAL E 182       1.903  -4.435  28.255  1.00 24.21           C  
ATOM   3305  C   VAL E 182       2.432  -5.821  28.010  1.00 25.02           C  
ATOM   3306  O   VAL E 182       1.669  -6.786  27.995  1.00 25.33           O  
ATOM   3307  CB  VAL E 182       1.263  -4.390  29.652  1.00 24.13           C  
ATOM   3308  CG1 VAL E 182       2.318  -4.673  30.719  1.00 24.33           C  
ATOM   3309  CG2 VAL E 182       0.593  -3.025  29.902  1.00 21.29           C  
ATOM   3310  N   PHE E 183       3.738  -5.931  27.793  1.00 26.29           N  
ATOM   3311  CA  PHE E 183       4.337  -7.243  27.712  1.00 27.02           C  
ATOM   3312  C   PHE E 183       4.804  -7.554  29.123  1.00 27.15           C  
ATOM   3313  O   PHE E 183       5.819  -7.020  29.590  1.00 27.63           O  
ATOM   3314  CB  PHE E 183       5.538  -7.233  26.764  1.00 27.06           C  
ATOM   3315  CG  PHE E 183       5.176  -7.271  25.293  1.00 26.09           C  
ATOM   3316  CD1 PHE E 183       3.863  -7.166  24.874  1.00 26.98           C  
ATOM   3317  CD2 PHE E 183       6.164  -7.423  24.335  1.00 26.50           C  
ATOM   3318  CE1 PHE E 183       3.549  -7.212  23.533  1.00 24.58           C  
ATOM   3319  CE2 PHE E 183       5.855  -7.474  22.985  1.00 27.12           C  
ATOM   3320  CZ  PHE E 183       4.546  -7.378  22.588  1.00 27.84           C  
ATOM   3321  N   ASN E 184       4.083  -8.446  29.789  1.00 25.56           N  
ATOM   3322  CA  ASN E 184       4.392  -8.779  31.176  1.00 26.73           C  
ATOM   3323  C   ASN E 184       4.797 -10.230  31.310  1.00 27.64           C  
ATOM   3324  O   ASN E 184       3.952 -11.125  31.224  1.00 29.32           O  
ATOM   3325  CB  ASN E 184       3.210  -8.484  32.091  1.00 25.79           C  
ATOM   3326  CG  ASN E 184       3.554  -8.680  33.541  1.00 26.35           C  
ATOM   3327  ND2 ASN E 184       2.550  -8.975  34.369  1.00 21.82           N  
ATOM   3328  OD1 ASN E 184       4.722  -8.571  33.922  1.00 29.09           O  
ATOM   3329  N   ASP E 185       6.081 -10.450  31.559  1.00 28.65           N  
ATOM   3330  CA  ASP E 185       6.688 -11.765  31.392  1.00 30.31           C  
ATOM   3331  C   ASP E 185       6.280 -12.365  30.053  1.00 29.78           C  
ATOM   3332  O   ASP E 185       6.470 -11.722  29.031  1.00 29.74           O  
ATOM   3333  CB  ASP E 185       6.400 -12.666  32.593  1.00 30.15           C  
ATOM   3334  CG  ASP E 185       7.308 -12.343  33.756  1.00 33.43           C  
ATOM   3335  OD1 ASP E 185       8.541 -12.229  33.515  1.00 35.11           O  
ATOM   3336  OD2 ASP E 185       6.803 -12.159  34.888  1.00 32.76           O1-
ATOM   3337  N   MET E 186       5.704 -13.562  30.051  1.00 38.74           N  
ATOM   3338  CA  MET E 186       5.260 -14.182  28.802  1.00 40.26           C  
ATOM   3339  C   MET E 186       3.840 -13.784  28.405  1.00 39.66           C  
ATOM   3340  O   MET E 186       3.290 -14.346  27.460  1.00 40.64           O  
ATOM   3341  CB  MET E 186       5.366 -15.707  28.858  1.00 41.30           C  
ATOM   3342  CG  MET E 186       6.780 -16.215  29.060  1.00 45.85           C  
ATOM   3343  SD  MET E 186       7.984 -15.367  28.018  1.00 51.30           S  
ATOM   3344  CE  MET E 186       7.450 -15.934  26.405  1.00 50.91           C  
ATOM   3345  N   MET E 187       3.249 -12.832  29.127  1.00 26.16           N  
ATOM   3346  CA  MET E 187       1.860 -12.415  28.880  1.00 26.00           C  
ATOM   3347  C   MET E 187       1.715 -11.076  28.153  1.00 25.01           C  
ATOM   3348  O   MET E 187       2.591 -10.206  28.231  1.00 24.42           O  
ATOM   3349  CB  MET E 187       1.052 -12.388  30.176  1.00 25.19           C  
ATOM   3350  CG  MET E 187       0.909 -13.757  30.840  1.00 27.74           C  
ATOM   3351  SD  MET E 187       0.390 -13.634  32.568  1.00 30.74           S  
ATOM   3352  CE  MET E 187       1.650 -12.521  33.200  1.00 28.71           C  
ATOM   3353  N   ILE E 188       0.623 -10.953  27.402  1.00 23.94           N  
ATOM   3354  CA  ILE E 188       0.195  -9.674  26.858  1.00 22.42           C  
ATOM   3355  C   ILE E 188      -1.039  -9.232  27.644  1.00 21.96           C  
ATOM   3356  O   ILE E 188      -2.090  -9.862  27.558  1.00 22.08           O  
ATOM   3357  CB  ILE E 188      -0.103  -9.743  25.334  1.00 22.55           C  
ATOM   3358  CG1 ILE E 188       1.097 -10.332  24.573  1.00 21.00           C  
ATOM   3359  CG2 ILE E 188      -0.480  -8.354  24.797  1.00 20.27           C  
ATOM   3360  CD1 ILE E 188       1.203  -9.901  23.117  1.00 18.35           C  
ATOM   3361  N   ASN E 189      -0.892  -8.167  28.431  1.00 23.09           N  
ATOM   3362  CA  ASN E 189      -1.966  -7.691  29.306  1.00 23.23           C  
ATOM   3363  C   ASN E 189      -2.547  -8.794  30.191  1.00 23.75           C  
ATOM   3364  O   ASN E 189      -3.765  -8.882  30.398  1.00 24.22           O  
ATOM   3365  CB  ASN E 189      -3.077  -7.021  28.490  1.00 23.38           C  
ATOM   3366  CG  ASN E 189      -2.603  -5.757  27.798  1.00 24.07           C  
ATOM   3367  ND2 ASN E 189      -3.467  -5.168  26.963  1.00 23.81           N  
ATOM   3368  OD1 ASN E 189      -1.473  -5.305  28.019  1.00 23.91           O  
ATOM   3369  N   ASN E 190      -1.664  -9.647  30.692  1.00 24.35           N  
ATOM   3370  CA  ASN E 190      -2.055 -10.772  31.535  1.00 25.37           C  
ATOM   3371  C   ASN E 190      -3.051 -11.743  30.912  1.00 25.85           C  
ATOM   3372  O   ASN E 190      -3.736 -12.472  31.623  1.00 25.56           O  
ATOM   3373  CB  ASN E 190      -2.546 -10.292  32.909  1.00 24.83           C  
ATOM   3374  CG  ASN E 190      -1.399  -9.939  33.833  1.00 25.70           C  
ATOM   3375  ND2 ASN E 190      -1.208 -10.731  34.881  1.00 25.17           N  
ATOM   3376  OD1 ASN E 190      -0.678  -8.976  33.591  1.00 27.40           O  
ATOM   3377  N   ARG E 191      -3.118 -11.780  29.590  1.00 30.79           N  
ATOM   3378  CA  ARG E 191      -3.843 -12.865  28.963  1.00 32.43           C  
ATOM   3379  C   ARG E 191      -2.865 -14.022  28.982  1.00 32.98           C  
ATOM   3380  O   ARG E 191      -1.805 -13.952  28.360  1.00 33.20           O  
ATOM   3381  CB  ARG E 191      -4.218 -12.502  27.530  1.00 32.82           C  
ATOM   3382  CG  ARG E 191      -5.168 -11.319  27.424  1.00 35.10           C  
ATOM   3383  CD  ARG E 191      -6.580 -11.665  27.905  1.00 35.07           C  
ATOM   3384  NE  ARG E 191      -7.469 -10.515  27.758  1.00 36.05           N  
ATOM   3385  CZ  ARG E 191      -8.162 -10.236  26.654  1.00 38.97           C  
ATOM   3386  NH1 ARG E 191      -8.082 -11.033  25.593  1.00 37.53           N1+
ATOM   3387  NH2 ARG E 191      -8.930  -9.153  26.605  1.00 38.97           N  
ATOM   3388  N   ALA E 192      -3.198 -15.068  29.728  1.00 32.30           N  
ATOM   3389  CA  ALA E 192      -2.261 -16.178  29.916  1.00 33.95           C  
ATOM   3390  C   ALA E 192      -2.588 -17.395  29.057  1.00 34.93           C  
ATOM   3391  O   ALA E 192      -1.953 -18.442  29.185  1.00 35.39           O  
ATOM   3392  CB  ALA E 192      -2.158 -16.565  31.400  1.00 32.45           C  
ATOM   3393  N   HIS E 193      -3.648 -17.258  28.266  1.00 39.58           N  
ATOM   3394  CA  HIS E 193      -4.256 -18.344  27.488  1.00 40.91           C  
ATOM   3395  C   HIS E 193      -4.093 -18.483  25.963  1.00 40.01           C  
ATOM   3396  O   HIS E 193      -4.951 -19.106  25.333  1.00 39.15           O  
ATOM   3397  CB  HIS E 193      -5.679 -18.606  27.956  1.00 42.75           C  
ATOM   3398  CG  HIS E 193      -5.738 -19.084  29.371  1.00 48.41           C  
ATOM   3399  CD2 HIS E 193      -6.376 -18.587  30.458  1.00 51.77           C  
ATOM   3400  ND1 HIS E 193      -5.046 -20.195  29.805  1.00 52.37           N  
ATOM   3401  CE1 HIS E 193      -5.272 -20.373  31.094  1.00 54.17           C  
ATOM   3402  NE2 HIS E 193      -6.079 -19.414  31.513  1.00 54.63           N  
ATOM   3403  N   HIS E 194      -3.120 -17.798  25.359  1.00 37.07           N  
ATOM   3404  CA  HIS E 194      -3.059 -17.677  23.898  1.00 37.01           C  
ATOM   3405  C   HIS E 194      -4.266 -16.861  23.422  1.00 36.72           C  
ATOM   3406  O   HIS E 194      -4.749 -17.011  22.301  1.00 36.71           O  
ATOM   3407  CB  HIS E 194      -3.079 -19.056  23.224  1.00 37.78           C  
ATOM   3408  CG  HIS E 194      -1.789 -19.807  23.315  1.00 39.49           C  
ATOM   3409  CD2 HIS E 194      -1.334 -20.692  24.234  1.00 40.43           C  
ATOM   3410  ND1 HIS E 194      -0.801 -19.707  22.360  1.00 41.11           N  
ATOM   3411  CE1 HIS E 194       0.213 -20.487  22.691  1.00 40.66           C  
ATOM   3412  NE2 HIS E 194      -0.084 -21.094  23.826  1.00 43.17           N  
ATOM   3413  N   ASP E 195      -4.770 -16.053  24.346  1.00 32.87           N  
ATOM   3414  CA  ASP E 195      -5.870 -15.098  24.195  1.00 31.74           C  
ATOM   3415  C   ASP E 195      -5.479 -13.607  24.004  1.00 30.28           C  
ATOM   3416  O   ASP E 195      -6.239 -12.720  24.378  1.00 28.66           O  
ATOM   3417  CB  ASP E 195      -6.961 -15.308  25.269  1.00 31.89           C  
ATOM   3418  CG  ASP E 195      -6.405 -15.342  26.672  1.00 33.29           C  
ATOM   3419  OD1 ASP E 195      -7.214 -15.303  27.618  1.00 34.78           O  
ATOM   3420  OD2 ASP E 195      -5.166 -15.388  26.841  1.00 34.80           O1-
ATOM   3421  N   ALA E 196      -4.251 -13.321  23.579  1.00 29.22           N  
ATOM   3422  CA  ALA E 196      -3.790 -11.925  23.534  1.00 27.95           C  
ATOM   3423  C   ALA E 196      -4.819 -10.976  22.904  1.00 27.95           C  
ATOM   3424  O   ALA E 196      -5.483 -11.314  21.937  1.00 27.89           O  
ATOM   3425  CB  ALA E 196      -2.470 -11.821  22.799  1.00 27.50           C  
ATOM   3426  N   PRO E 197      -4.965  -9.777  23.482  1.00 27.71           N  
ATOM   3427  CA  PRO E 197      -6.023  -8.856  23.054  1.00 26.82           C  
ATOM   3428  C   PRO E 197      -6.058  -8.573  21.562  1.00 26.81           C  
ATOM   3429  O   PRO E 197      -5.015  -8.516  20.895  1.00 26.69           O  
ATOM   3430  CB  PRO E 197      -5.706  -7.563  23.825  1.00 26.29           C  
ATOM   3431  CG  PRO E 197      -4.325  -7.774  24.415  1.00 26.48           C  
ATOM   3432  CD  PRO E 197      -4.199  -9.239  24.616  1.00 26.20           C  
ATOM   3433  N   THR E 198      -7.277  -8.401  21.056  1.00 26.46           N  
ATOM   3434  CA  THR E 198      -7.513  -7.857  19.731  1.00 25.70           C  
ATOM   3435  C   THR E 198      -7.869  -6.383  19.908  1.00 25.82           C  
ATOM   3436  O   THR E 198      -8.859  -6.059  20.574  1.00 25.56           O  
ATOM   3437  CB  THR E 198      -8.676  -8.592  19.023  1.00 25.80           C  
ATOM   3438  CG2 THR E 198      -9.076  -7.875  17.746  1.00 22.87           C  
ATOM   3439  OG1 THR E 198      -8.276  -9.932  18.700  1.00 27.77           O  
ATOM   3440  N   PHE E 199      -7.050  -5.494  19.349  1.00 24.88           N  
ATOM   3441  CA  PHE E 199      -7.340  -4.053  19.384  1.00 25.26           C  
ATOM   3442  C   PHE E 199      -7.947  -3.625  18.036  1.00 24.92           C  
ATOM   3443  O   PHE E 199      -7.439  -3.969  16.978  1.00 25.29           O  
ATOM   3444  CB  PHE E 199      -6.076  -3.221  19.673  1.00 25.07           C  
ATOM   3445  CG  PHE E 199      -5.329  -3.629  20.915  1.00 26.55           C  
ATOM   3446  CD1 PHE E 199      -5.753  -3.205  22.174  1.00 30.55           C  
ATOM   3447  CD2 PHE E 199      -4.177  -4.403  20.825  1.00 25.18           C  
ATOM   3448  CE1 PHE E 199      -5.063  -3.567  23.322  1.00 28.22           C  
ATOM   3449  CE2 PHE E 199      -3.486  -4.768  21.961  1.00 26.04           C  
ATOM   3450  CZ  PHE E 199      -3.931  -4.353  23.215  1.00 27.18           C  
ATOM   3451  N   GLU E 200      -9.033  -2.874  18.059  1.00 28.69           N  
ATOM   3452  CA  GLU E 200      -9.713  -2.601  16.802  1.00 28.73           C  
ATOM   3453  C   GLU E 200      -9.745  -1.141  16.418  1.00 27.73           C  
ATOM   3454  O   GLU E 200      -9.891  -0.264  17.259  1.00 27.23           O  
ATOM   3455  CB  GLU E 200     -11.136  -3.142  16.839  1.00 29.72           C  
ATOM   3456  CG  GLU E 200     -11.242  -4.559  17.334  1.00 32.72           C  
ATOM   3457  CD  GLU E 200     -12.675  -5.043  17.352  1.00 39.05           C  
ATOM   3458  OE1 GLU E 200     -13.426  -4.747  16.396  1.00 40.04           O  
ATOM   3459  OE2 GLU E 200     -13.056  -5.713  18.335  1.00 43.02           O1-
ATOM   3460  N   ALA E 201      -9.619  -0.890  15.123  1.00 21.27           N  
ATOM   3461  CA  ALA E 201      -9.864   0.442  14.603  1.00 20.17           C  
ATOM   3462  C   ALA E 201     -10.468   0.361  13.208  1.00 20.57           C  
ATOM   3463  O   ALA E 201     -10.385  -0.663  12.537  1.00 20.11           O  
ATOM   3464  CB  ALA E 201      -8.566   1.277  14.600  1.00 19.92           C  
ATOM   3465  N   ASN E 202     -11.098   1.443  12.789  1.00 24.59           N  
ATOM   3466  CA  ASN E 202     -11.537   1.563  11.416  1.00 27.44           C  
ATOM   3467  C   ASN E 202     -10.478   2.180  10.519  1.00 27.40           C  
ATOM   3468  O   ASN E 202      -9.683   3.026  10.951  1.00 27.62           O  
ATOM   3469  CB  ASN E 202     -12.849   2.316  11.332  1.00 28.35           C  
ATOM   3470  CG  ASN E 202     -13.939   1.604  12.068  1.00 30.59           C  
ATOM   3471  ND2 ASN E 202     -14.836   2.364  12.672  1.00 31.98           N  
ATOM   3472  OD1 ASN E 202     -13.953   0.371  12.130  1.00 30.15           O  
ATOM   3473  N   LEU E 203     -10.467   1.743   9.272  1.00 27.07           N  
ATOM   3474  CA  LEU E 203      -9.476   2.221   8.336  1.00 27.36           C  
ATOM   3475  C   LEU E 203      -9.444   3.741   8.314  1.00 27.72           C  
ATOM   3476  O   LEU E 203     -10.462   4.405   8.072  1.00 28.62           O  
ATOM   3477  CB  LEU E 203      -9.817   1.721   6.935  1.00 28.37           C  
ATOM   3478  CG  LEU E 203      -8.838   2.197   5.866  1.00 26.40           C  
ATOM   3479  CD1 LEU E 203      -7.509   1.484   6.051  1.00 21.43           C  
ATOM   3480  CD2 LEU E 203      -9.429   1.942   4.489  1.00 26.87           C  
ATOM   3481  N   GLY E 204      -8.258   4.289   8.548  1.00 24.32           N  
ATOM   3482  CA  GLY E 204      -8.052   5.713   8.421  1.00 23.87           C  
ATOM   3483  C   GLY E 204      -8.073   6.480   9.729  1.00 23.81           C  
ATOM   3484  O   GLY E 204      -7.756   7.680   9.747  1.00 22.61           O  
ATOM   3485  N   GLU E 205      -8.434   5.800  10.818  1.00 32.76           N  
ATOM   3486  CA  GLU E 205      -8.502   6.448  12.131  1.00 32.95           C  
ATOM   3487  C   GLU E 205      -7.125   6.607  12.753  1.00 31.92           C  
ATOM   3488  O   GLU E 205      -6.248   5.770  12.565  1.00 32.79           O  
ATOM   3489  CB  GLU E 205      -9.419   5.677  13.083  1.00 33.37           C  
ATOM   3490  CG  GLU E 205     -10.854   5.640  12.616  1.00 35.05           C  
ATOM   3491  CD  GLU E 205     -11.738   4.775  13.490  1.00 41.45           C  
ATOM   3492  OE1 GLU E 205     -11.218   3.846  14.151  1.00 42.69           O  
ATOM   3493  OE2 GLU E 205     -12.960   5.030  13.519  1.00 45.17           O1-
ATOM   3494  N   ARG E 206      -6.945   7.694  13.494  1.00 29.77           N  
ATOM   3495  CA  ARG E 206      -5.693   7.952  14.183  1.00 28.85           C  
ATOM   3496  C   ARG E 206      -5.660   7.106  15.440  1.00 28.37           C  
ATOM   3497  O   ARG E 206      -6.550   7.212  16.288  1.00 27.23           O  
ATOM   3498  CB  ARG E 206      -5.558   9.440  14.526  1.00 29.50           C  
ATOM   3499  CG  ARG E 206      -4.334   9.765  15.373  1.00 31.57           C  
ATOM   3500  CD  ARG E 206      -4.081  11.264  15.466  1.00 32.43           C  
ATOM   3501  NE  ARG E 206      -3.610  11.843  14.206  1.00 32.81           N  
ATOM   3502  CZ  ARG E 206      -2.362  11.747  13.746  1.00 32.63           C  
ATOM   3503  NH1 ARG E 206      -1.445  11.076  14.429  1.00 30.24           N1+
ATOM   3504  NH2 ARG E 206      -2.036  12.321  12.597  1.00 29.28           N  
ATOM   3505  N   VAL E 207      -4.633   6.268  15.553  1.00 28.48           N  
ATOM   3506  CA  VAL E 207      -4.543   5.306  16.644  1.00 28.52           C  
ATOM   3507  C   VAL E 207      -3.297   5.481  17.512  1.00 28.43           C  
ATOM   3508  O   VAL E 207      -2.171   5.499  17.010  1.00 28.75           O  
ATOM   3509  CB  VAL E 207      -4.542   3.859  16.109  1.00 29.75           C  
ATOM   3510  CG1 VAL E 207      -4.253   2.881  17.234  1.00 29.76           C  
ATOM   3511  CG2 VAL E 207      -5.862   3.537  15.415  1.00 29.18           C  
ATOM   3512  N   GLU E 208      -3.503   5.584  18.819  1.00 23.73           N  
ATOM   3513  CA  GLU E 208      -2.404   5.667  19.757  1.00 23.27           C  
ATOM   3514  C   GLU E 208      -2.116   4.314  20.410  1.00 23.07           C  
ATOM   3515  O   GLU E 208      -3.019   3.641  20.919  1.00 21.80           O  
ATOM   3516  CB  GLU E 208      -2.725   6.705  20.837  1.00 23.49           C  
ATOM   3517  CG  GLU E 208      -1.573   7.049  21.751  1.00 22.61           C  
ATOM   3518  CD  GLU E 208      -1.803   8.378  22.460  1.00 23.81           C  
ATOM   3519  OE1 GLU E 208      -2.537   8.397  23.472  1.00 21.92           O  
ATOM   3520  OE2 GLU E 208      -1.261   9.410  21.995  1.00 24.94           O1-
ATOM   3521  N   TRP E 209      -0.845   3.934  20.397  1.00 22.18           N  
ATOM   3522  CA  TRP E 209      -0.361   2.740  21.086  1.00 22.56           C  
ATOM   3523  C   TRP E 209       0.505   3.153  22.256  1.00 21.12           C  
ATOM   3524  O   TRP E 209       1.428   3.925  22.081  1.00 22.26           O  
ATOM   3525  CB  TRP E 209       0.494   1.889  20.136  1.00 22.43           C  
ATOM   3526  CG  TRP E 209      -0.287   1.301  19.036  1.00 26.07           C  
ATOM   3527  CD1 TRP E 209      -0.732   1.941  17.916  1.00 27.37           C  
ATOM   3528  CD2 TRP E 209      -0.749  -0.051  18.940  1.00 27.24           C  
ATOM   3529  CE2 TRP E 209      -1.457  -0.162  17.728  1.00 28.01           C  
ATOM   3530  CE3 TRP E 209      -0.622  -1.181  19.753  1.00 26.53           C  
ATOM   3531  NE1 TRP E 209      -1.425   1.069  17.123  1.00 28.37           N  
ATOM   3532  CZ2 TRP E 209      -2.044  -1.362  17.308  1.00 28.07           C  
ATOM   3533  CZ3 TRP E 209      -1.205  -2.369  19.336  1.00 29.09           C  
ATOM   3534  CH2 TRP E 209      -1.913  -2.448  18.127  1.00 29.00           C  
ATOM   3535  N   ILE E 210       0.222   2.635  23.442  1.00 19.82           N  
ATOM   3536  CA  ILE E 210       1.098   2.847  24.597  1.00 18.58           C  
ATOM   3537  C   ILE E 210       1.691   1.513  24.990  1.00 17.86           C  
ATOM   3538  O   ILE E 210       0.976   0.602  25.366  1.00 18.26           O  
ATOM   3539  CB  ILE E 210       0.344   3.474  25.806  1.00 18.73           C  
ATOM   3540  CG1 ILE E 210      -0.211   4.836  25.426  1.00 19.08           C  
ATOM   3541  CG2 ILE E 210       1.250   3.637  27.021  1.00 16.72           C  
ATOM   3542  CD1 ILE E 210      -1.661   4.816  25.267  1.00 19.41           C  
ATOM   3543  N   ALA E 211       3.004   1.398  24.890  1.00 22.16           N  
ATOM   3544  CA  ALA E 211       3.664   0.120  25.102  1.00 21.82           C  
ATOM   3545  C   ALA E 211       4.457   0.134  26.398  1.00 21.80           C  
ATOM   3546  O   ALA E 211       5.249   1.051  26.617  1.00 23.02           O  
ATOM   3547  CB  ALA E 211       4.567  -0.197  23.913  1.00 21.09           C  
ATOM   3548  N   ILE E 212       4.260  -0.882  27.242  1.00 19.88           N  
ATOM   3549  CA  ILE E 212       4.923  -0.964  28.549  1.00 19.70           C  
ATOM   3550  C   ILE E 212       5.511  -2.357  28.721  1.00 21.13           C  
ATOM   3551  O   ILE E 212       4.874  -3.340  28.345  1.00 22.01           O  
ATOM   3552  CB  ILE E 212       3.908  -0.657  29.717  1.00 20.04           C  
ATOM   3553  CG1 ILE E 212       3.147   0.634  29.420  1.00 19.55           C  
ATOM   3554  CG2 ILE E 212       4.615  -0.562  31.071  1.00 16.54           C  
ATOM   3555  CD1 ILE E 212       1.859   0.801  30.192  1.00 23.20           C  
ATOM   3556  N   GLY E 213       6.758  -2.445  29.192  1.00 21.34           N  
ATOM   3557  CA  GLY E 213       7.347  -3.715  29.592  1.00 20.17           C  
ATOM   3558  C   GLY E 213       7.326  -3.945  31.101  1.00 19.95           C  
ATOM   3559  O   GLY E 213       7.467  -3.013  31.871  1.00 18.60           O  
ATOM   3560  N   HIS E 214       7.234  -5.203  31.514  1.00 19.75           N  
ATOM   3561  CA  HIS E 214       7.265  -5.565  32.917  1.00 20.29           C  
ATOM   3562  C   HIS E 214       7.732  -7.001  33.054  1.00 21.04           C  
ATOM   3563  O   HIS E 214       7.642  -7.793  32.107  1.00 20.09           O  
ATOM   3564  CB  HIS E 214       5.881  -5.444  33.552  1.00 19.80           C  
ATOM   3565  CG  HIS E 214       5.577  -4.085  34.097  1.00 21.46           C  
ATOM   3566  CD2 HIS E 214       4.499  -3.283  33.939  1.00 20.77           C  
ATOM   3567  ND1 HIS E 214       6.433  -3.411  34.941  1.00 21.07           N  
ATOM   3568  CE1 HIS E 214       5.893  -2.255  35.283  1.00 20.81           C  
ATOM   3569  NE2 HIS E 214       4.719  -2.155  34.687  1.00 20.43           N  
ATOM   3570  N   GLY E 215       8.187  -7.339  34.256  1.00 32.19           N  
ATOM   3571  CA  GLY E 215       8.571  -8.700  34.574  1.00 32.65           C  
ATOM   3572  C   GLY E 215      10.052  -8.969  34.432  1.00 33.14           C  
ATOM   3573  O   GLY E 215      10.871  -8.084  34.633  1.00 33.39           O  
ATOM   3574  N   SER E 216      10.381 -10.236  34.214  1.00 22.91           N  
ATOM   3575  CA  SER E 216      11.756 -10.703  34.127  1.00 24.09           C  
ATOM   3576  C   SER E 216      12.297 -11.111  32.744  1.00 23.76           C  
ATOM   3577  O   SER E 216      13.379 -11.684  32.645  1.00 24.23           O  
ATOM   3578  CB  SER E 216      12.014 -11.751  35.200  1.00 23.78           C  
ATOM   3579  OG  SER E 216      11.721 -11.166  36.460  1.00 27.04           O  
ATOM   3580  N   ASN E 217      11.513 -10.886  31.702  1.00 22.28           N  
ATOM   3581  CA  ASN E 217      11.913 -11.287  30.369  1.00 23.60           C  
ATOM   3582  C   ASN E 217      12.185 -10.103  29.434  1.00 22.89           C  
ATOM   3583  O   ASN E 217      11.724  -8.985  29.667  1.00 22.68           O  
ATOM   3584  CB  ASN E 217      10.876 -12.234  29.779  1.00 23.64           C  
ATOM   3585  CG  ASN E 217      10.766 -13.532  30.564  1.00 26.84           C  
ATOM   3586  ND2 ASN E 217       9.919 -13.542  31.590  1.00 26.21           N  
ATOM   3587  OD1 ASN E 217      11.432 -14.508  30.251  1.00 25.07           O  
ATOM   3588  N   PHE E 218      12.982 -10.348  28.406  1.00 20.50           N  
ATOM   3589  CA  PHE E 218      13.212  -9.339  27.386  1.00 21.20           C  
ATOM   3590  C   PHE E 218      12.254  -9.536  26.192  1.00 20.51           C  
ATOM   3591  O   PHE E 218      11.914 -10.651  25.841  1.00 20.87           O  
ATOM   3592  CB  PHE E 218      14.686  -9.342  26.956  1.00 21.27           C  
ATOM   3593  CG  PHE E 218      15.059 -10.468  26.018  1.00 23.83           C  
ATOM   3594  CD1 PHE E 218      15.398 -11.722  26.507  1.00 27.03           C  
ATOM   3595  CD2 PHE E 218      15.111 -10.258  24.646  1.00 28.08           C  
ATOM   3596  CE1 PHE E 218      15.764 -12.752  25.637  1.00 27.06           C  
ATOM   3597  CE2 PHE E 218      15.475 -11.283  23.780  1.00 28.67           C  
ATOM   3598  CZ  PHE E 218      15.794 -12.530  24.276  1.00 27.90           C  
ATOM   3599  N   HIS E 219      11.791  -8.450  25.596  1.00 20.94           N  
ATOM   3600  CA  HIS E 219      10.864  -8.553  24.481  1.00 21.63           C  
ATOM   3601  C   HIS E 219      11.199  -7.522  23.439  1.00 20.71           C  
ATOM   3602  O   HIS E 219      11.804  -6.506  23.744  1.00 20.39           O  
ATOM   3603  CB  HIS E 219       9.421  -8.291  24.921  1.00 21.06           C  
ATOM   3604  CG  HIS E 219       8.996  -9.102  26.096  1.00 22.03           C  
ATOM   3605  CD2 HIS E 219       8.920  -8.794  27.411  1.00 21.42           C  
ATOM   3606  ND1 HIS E 219       8.590 -10.411  25.984  1.00 20.58           N  
ATOM   3607  CE1 HIS E 219       8.290 -10.881  27.179  1.00 22.75           C  
ATOM   3608  NE2 HIS E 219       8.482  -9.920  28.064  1.00 20.99           N  
ATOM   3609  N   THR E 220      10.760  -7.790  22.222  1.00 20.11           N  
ATOM   3610  CA  THR E 220      10.692  -6.779  21.187  1.00 21.29           C  
ATOM   3611  C   THR E 220       9.280  -6.693  20.644  1.00 22.29           C  
ATOM   3612  O   THR E 220       8.707  -7.686  20.198  1.00 23.53           O  
ATOM   3613  CB  THR E 220      11.647  -7.057  20.032  1.00 21.25           C  
ATOM   3614  CG2 THR E 220      13.095  -7.010  20.538  1.00 20.86           C  
ATOM   3615  OG1 THR E 220      11.352  -8.349  19.477  1.00 21.75           O  
ATOM   3616  N   PHE E 221       8.729  -5.488  20.687  1.00 24.54           N  
ATOM   3617  CA  PHE E 221       7.391  -5.259  20.212  1.00 25.31           C  
ATOM   3618  C   PHE E 221       7.387  -4.905  18.736  1.00 26.00           C  
ATOM   3619  O   PHE E 221       8.082  -3.988  18.303  1.00 26.64           O  
ATOM   3620  CB  PHE E 221       6.735  -4.156  21.023  1.00 24.44           C  
ATOM   3621  CG  PHE E 221       5.493  -3.617  20.401  1.00 24.43           C  
ATOM   3622  CD1 PHE E 221       4.248  -4.136  20.747  1.00 23.32           C  
ATOM   3623  CD2 PHE E 221       5.561  -2.576  19.479  1.00 21.73           C  
ATOM   3624  CE1 PHE E 221       3.095  -3.628  20.178  1.00 21.57           C  
ATOM   3625  CE2 PHE E 221       4.419  -2.070  18.909  1.00 23.48           C  
ATOM   3626  CZ  PHE E 221       3.179  -2.598  19.258  1.00 21.08           C  
ATOM   3627  N   HIS E 222       6.577  -5.626  17.974  1.00 25.15           N  
ATOM   3628  CA  HIS E 222       6.543  -5.447  16.533  1.00 25.59           C  
ATOM   3629  C   HIS E 222       5.118  -5.380  16.003  1.00 25.07           C  
ATOM   3630  O   HIS E 222       4.261  -6.145  16.419  1.00 24.98           O  
ATOM   3631  CB  HIS E 222       7.284  -6.582  15.840  1.00 24.64           C  
ATOM   3632  CG  HIS E 222       7.190  -6.528  14.351  1.00 28.81           C  
ATOM   3633  CD2 HIS E 222       6.665  -7.398  13.456  1.00 28.06           C  
ATOM   3634  ND1 HIS E 222       7.681  -5.468  13.614  1.00 30.95           N  
ATOM   3635  CE1 HIS E 222       7.467  -5.690  12.331  1.00 27.73           C  
ATOM   3636  NE2 HIS E 222       6.851  -6.852  12.211  1.00 29.32           N  
ATOM   3637  N   LEU E 223       4.890  -4.474  15.063  1.00 23.90           N  
ATOM   3638  CA  LEU E 223       3.563  -4.242  14.498  1.00 24.41           C  
ATOM   3639  C   LEU E 223       3.585  -4.389  12.975  1.00 23.79           C  
ATOM   3640  O   LEU E 223       4.253  -3.615  12.297  1.00 24.20           O  
ATOM   3641  CB  LEU E 223       3.103  -2.834  14.876  1.00 24.52           C  
ATOM   3642  CG  LEU E 223       1.734  -2.379  14.402  1.00 26.41           C  
ATOM   3643  CD1 LEU E 223       0.731  -3.498  14.550  1.00 26.78           C  
ATOM   3644  CD2 LEU E 223       1.301  -1.126  15.180  1.00 25.81           C  
ATOM   3645  N   HIS E 224       2.873  -5.384  12.438  1.00 24.95           N  
ATOM   3646  CA  HIS E 224       2.783  -5.566  10.982  1.00 24.70           C  
ATOM   3647  C   HIS E 224       2.089  -4.374  10.332  1.00 24.50           C  
ATOM   3648  O   HIS E 224       1.162  -3.772  10.920  1.00 24.10           O  
ATOM   3649  CB  HIS E 224       1.969  -6.813  10.612  1.00 25.43           C  
ATOM   3650  CG  HIS E 224       2.697  -8.112  10.778  1.00 25.16           C  
ATOM   3651  CD2 HIS E 224       3.604  -8.520  11.692  1.00 25.72           C  
ATOM   3652  ND1 HIS E 224       2.491  -9.185   9.939  1.00 24.02           N  
ATOM   3653  CE1 HIS E 224       3.248 -10.197  10.319  1.00 21.18           C  
ATOM   3654  NE2 HIS E 224       3.937  -9.819  11.377  1.00 24.72           N  
ATOM   3655  N   GLY E 225       2.521  -4.053   9.114  1.00 21.48           N  
ATOM   3656  CA  GLY E 225       1.833  -3.091   8.269  1.00 20.96           C  
ATOM   3657  C   GLY E 225       1.767  -1.669   8.801  1.00 20.64           C  
ATOM   3658  O   GLY E 225       0.958  -0.861   8.339  1.00 21.56           O  
ATOM   3659  N   HIS E 226       2.612  -1.357   9.773  1.00 17.58           N  
ATOM   3660  CA  HIS E 226       2.641  -0.023  10.352  1.00 16.68           C  
ATOM   3661  C   HIS E 226       4.030   0.316  10.847  1.00 16.93           C  
ATOM   3662  O   HIS E 226       4.784  -0.574  11.229  1.00 17.01           O  
ATOM   3663  CB  HIS E 226       1.607   0.101  11.486  1.00 15.54           C  
ATOM   3664  CG  HIS E 226       0.204  -0.042  11.000  1.00 16.08           C  
ATOM   3665  CD2 HIS E 226      -0.674   0.875  10.526  1.00 14.63           C  
ATOM   3666  ND1 HIS E 226      -0.407  -1.271  10.854  1.00 15.30           N  
ATOM   3667  CE1 HIS E 226      -1.617  -1.100  10.355  1.00 13.65           C  
ATOM   3668  NE2 HIS E 226      -1.804   0.192  10.143  1.00 16.22           N  
ATOM   3669  N   ARG E 227       4.346   1.609  10.842  1.00 20.21           N  
ATOM   3670  CA  ARG E 227       5.619   2.102  11.324  1.00 21.16           C  
ATOM   3671  C   ARG E 227       5.447   3.473  11.982  1.00 20.95           C  
ATOM   3672  O   ARG E 227       4.441   4.145  11.774  1.00 21.30           O  
ATOM   3673  CB  ARG E 227       6.629   2.175  10.172  1.00 19.81           C  
ATOM   3674  CG  ARG E 227       6.148   2.992   9.001  1.00 24.61           C  
ATOM   3675  CD  ARG E 227       6.438   2.304   7.678  1.00 31.12           C  
ATOM   3676  NE  ARG E 227       5.488   1.229   7.386  1.00 33.24           N  
ATOM   3677  CZ  ARG E 227       4.226   1.431   7.025  1.00 31.51           C  
ATOM   3678  NH1 ARG E 227       3.758   2.672   6.931  1.00 31.37           N1+
ATOM   3679  NH2 ARG E 227       3.436   0.400   6.771  1.00 30.71           N  
ATOM   3680  N   TRP E 228       6.443   3.869  12.767  1.00 18.67           N  
ATOM   3681  CA  TRP E 228       6.449   5.150  13.459  1.00 19.59           C  
ATOM   3682  C   TRP E 228       7.892   5.680  13.649  1.00 20.05           C  
ATOM   3683  O   TRP E 228       8.860   4.902  13.752  1.00 19.01           O  
ATOM   3684  CB  TRP E 228       5.750   5.015  14.816  1.00 18.23           C  
ATOM   3685  CG  TRP E 228       6.508   4.152  15.837  1.00 19.43           C  
ATOM   3686  CD1 TRP E 228       7.337   4.600  16.829  1.00 19.81           C  
ATOM   3687  CD2 TRP E 228       6.484   2.716  15.958  1.00 20.79           C  
ATOM   3688  CE2 TRP E 228       7.321   2.372  17.047  1.00 22.73           C  
ATOM   3689  CE3 TRP E 228       5.836   1.687  15.256  1.00 19.72           C  
ATOM   3690  NE1 TRP E 228       7.824   3.543  17.564  1.00 21.10           N  
ATOM   3691  CZ2 TRP E 228       7.537   1.038  17.446  1.00 18.11           C  
ATOM   3692  CZ3 TRP E 228       6.055   0.354  15.656  1.00 18.77           C  
ATOM   3693  CH2 TRP E 228       6.895   0.049  16.746  1.00 17.47           C  
ATOM   3694  N   LEU E 229       8.034   7.001  13.694  1.00 26.49           N  
ATOM   3695  CA  LEU E 229       9.337   7.606  13.953  1.00 27.30           C  
ATOM   3696  C   LEU E 229       9.809   7.266  15.376  1.00 26.98           C  
ATOM   3697  O   LEU E 229       9.009   7.325  16.326  1.00 27.84           O  
ATOM   3698  CB  LEU E 229       9.271   9.124  13.757  1.00 27.32           C  
ATOM   3699  CG  LEU E 229       9.939   9.658  12.489  1.00 30.41           C  
ATOM   3700  CD1 LEU E 229      10.477  11.063  12.708  1.00 33.55           C  
ATOM   3701  CD2 LEU E 229      11.056   8.770  12.103  1.00 31.14           C  
ATOM   3702  N   ASP E 230      11.094   6.948  15.556  1.00 22.72           N  
ATOM   3703  CA  ASP E 230      11.519   6.560  16.888  1.00 22.83           C  
ATOM   3704  C   ASP E 230      11.927   7.829  17.649  1.00 22.28           C  
ATOM   3705  O   ASP E 230      13.104   8.183  17.726  1.00 21.96           O  
ATOM   3706  CB  ASP E 230      12.728   5.633  16.753  1.00 21.95           C  
ATOM   3707  CG  ASP E 230      13.155   5.009  18.072  1.00 26.76           C  
ATOM   3708  OD1 ASP E 230      12.295   4.873  18.966  1.00 24.07           O  
ATOM   3709  OD2 ASP E 230      14.354   4.633  18.213  1.00 31.11           O1-
ATOM   3710  N   ASN E 231      10.955   8.374  18.375  1.00 21.38           N  
ATOM   3711  CA  ASN E 231      11.075   9.637  19.098  1.00 20.84           C  
ATOM   3712  C   ASN E 231       9.875   9.769  20.042  1.00 21.40           C  
ATOM   3713  O   ASN E 231       9.076   8.842  20.144  1.00 20.85           O  
ATOM   3714  CB  ASN E 231      11.184  10.831  18.141  1.00 21.28           C  
ATOM   3715  CG  ASN E 231       9.846  11.211  17.496  1.00 21.57           C  
ATOM   3716  ND2 ASN E 231       9.886  12.185  16.591  1.00 19.88           N  
ATOM   3717  OD1 ASN E 231       8.793  10.644  17.814  1.00 25.60           O  
ATOM   3718  N   ARG E 232       9.740  10.898  20.732  1.00 20.42           N  
ATOM   3719  CA  ARG E 232       8.694  11.028  21.742  1.00 21.33           C  
ATOM   3720  C   ARG E 232       7.282  10.664  21.231  1.00 21.86           C  
ATOM   3721  O   ARG E 232       6.619   9.773  21.778  1.00 21.67           O  
ATOM   3722  CB  ARG E 232       8.703  12.449  22.349  1.00 22.02           C  
ATOM   3723  CG  ARG E 232       7.674  12.652  23.461  1.00 21.27           C  
ATOM   3724  CD  ARG E 232       7.697  14.081  24.046  1.00 25.43           C  
ATOM   3725  NE  ARG E 232       7.181  15.098  23.128  1.00 21.74           N  
ATOM   3726  CZ  ARG E 232       5.897  15.430  23.024  1.00 23.16           C  
ATOM   3727  NH1 ARG E 232       4.974  14.832  23.786  1.00 18.28           N1+
ATOM   3728  NH2 ARG E 232       5.530  16.370  22.164  1.00 21.09           N  
ATOM   3729  N   THR E 233       6.836  11.354  20.181  1.00 21.21           N  
ATOM   3730  CA  THR E 233       5.489  11.174  19.652  1.00 21.58           C  
ATOM   3731  C   THR E 233       5.361  10.184  18.505  1.00 22.16           C  
ATOM   3732  O   THR E 233       4.250   9.893  18.070  1.00 21.85           O  
ATOM   3733  CB  THR E 233       4.937  12.493  19.105  1.00 22.00           C  
ATOM   3734  CG2 THR E 233       4.866  13.560  20.204  1.00 21.48           C  
ATOM   3735  OG1 THR E 233       5.787  12.936  18.043  1.00 22.85           O  
ATOM   3736  N   GLY E 234       6.480   9.702  17.977  1.00 26.16           N  
ATOM   3737  CA  GLY E 234       6.432   8.828  16.819  1.00 27.74           C  
ATOM   3738  C   GLY E 234       6.138   9.558  15.516  1.00 28.86           C  
ATOM   3739  O   GLY E 234       5.783   8.935  14.525  1.00 29.37           O  
ATOM   3740  N   MET E 235       6.267  10.878  15.505  1.00 29.93           N  
ATOM   3741  CA  MET E 235       6.059  11.625  14.264  1.00 30.97           C  
ATOM   3742  C   MET E 235       7.020  12.797  14.146  1.00 30.60           C  
ATOM   3743  O   MET E 235       7.640  13.196  15.125  1.00 30.25           O  
ATOM   3744  CB  MET E 235       4.608  12.087  14.124  1.00 31.53           C  
ATOM   3745  CG  MET E 235       4.139  13.052  15.196  1.00 34.61           C  
ATOM   3746  SD  MET E 235       2.335  13.231  15.207  1.00 43.92           S  
ATOM   3747  CE  MET E 235       1.830  11.848  16.234  1.00 34.41           C  
ATOM   3748  N   ARG E 236       7.142  13.338  12.942  1.00 26.53           N  
ATOM   3749  CA  ARG E 236       8.148  14.355  12.644  1.00 27.92           C  
ATOM   3750  C   ARG E 236       7.678  15.773  12.970  1.00 29.58           C  
ATOM   3751  O   ARG E 236       6.614  16.191  12.513  1.00 29.40           O  
ATOM   3752  CB  ARG E 236       8.533  14.261  11.165  1.00 27.73           C  
ATOM   3753  CG  ARG E 236       9.283  15.458  10.610  1.00 25.67           C  
ATOM   3754  CD  ARG E 236       9.727  15.171   9.200  1.00 22.60           C  
ATOM   3755  NE  ARG E 236      10.519  13.952   9.190  1.00 25.48           N  
ATOM   3756  CZ  ARG E 236      11.834  13.915   9.396  1.00 28.05           C  
ATOM   3757  NH1 ARG E 236      12.517  15.044   9.598  1.00 26.09           N1+
ATOM   3758  NH2 ARG E 236      12.465  12.745   9.402  1.00 27.08           N  
ATOM   3759  N   THR E 237       8.434  16.484  13.809  1.00 50.51           N  
ATOM   3760  CA  THR E 237       8.203  17.918  14.045  1.00 52.03           C  
ATOM   3761  C   THR E 237       9.081  18.973  13.323  1.00 52.23           C  
ATOM   3762  O   THR E 237       8.725  20.152  13.310  1.00 53.33           O  
ATOM   3763  CB  THR E 237       8.168  18.230  15.544  1.00 52.66           C  
ATOM   3764  CG2 THR E 237       6.748  18.075  16.069  1.00 54.98           C  
ATOM   3765  OG1 THR E 237       9.029  17.316  16.237  1.00 53.65           O  
ATOM   3766  N   SER E 238      10.199  18.573  12.718  1.00 30.14           N  
ATOM   3767  CA  SER E 238      10.993  19.511  11.902  1.00 29.22           C  
ATOM   3768  C   SER E 238      11.796  18.744  10.855  1.00 29.41           C  
ATOM   3769  O   SER E 238      11.937  17.530  10.967  1.00 29.32           O  
ATOM   3770  CB  SER E 238      11.911  20.396  12.759  1.00 29.44           C  
ATOM   3771  OG  SER E 238      13.110  19.733  13.138  1.00 27.87           O  
ATOM   3772  N   GLU E 239      12.304  19.418   9.828  1.00 43.71           N  
ATOM   3773  CA  GLU E 239      13.095  18.691   8.844  1.00 44.91           C  
ATOM   3774  C   GLU E 239      14.400  18.184   9.455  1.00 43.76           C  
ATOM   3775  O   GLU E 239      15.109  17.386   8.836  1.00 45.03           O  
ATOM   3776  CB  GLU E 239      13.347  19.511   7.572  1.00 46.40           C  
ATOM   3777  CG  GLU E 239      14.326  20.671   7.704  1.00 51.12           C  
ATOM   3778  CD  GLU E 239      14.324  21.588   6.475  1.00 55.96           C  
ATOM   3779  OE1 GLU E 239      14.732  21.136   5.374  1.00 56.45           O  
ATOM   3780  OE2 GLU E 239      13.900  22.760   6.615  1.00 57.87           O1-
ATOM   3781  N   TYR E 240      14.697  18.635  10.676  1.00 33.22           N  
ATOM   3782  CA  TYR E 240      15.958  18.298  11.340  1.00 31.21           C  
ATOM   3783  C   TYR E 240      15.910  17.011  12.154  1.00 29.93           C  
ATOM   3784  O   TYR E 240      16.954  16.495  12.542  1.00 29.85           O  
ATOM   3785  CB  TYR E 240      16.434  19.465  12.223  1.00 31.01           C  
ATOM   3786  CG  TYR E 240      16.540  20.746  11.455  1.00 28.66           C  
ATOM   3787  CD1 TYR E 240      17.247  20.804  10.255  1.00 27.85           C  
ATOM   3788  CD2 TYR E 240      15.905  21.891  11.898  1.00 28.15           C  
ATOM   3789  CE1 TYR E 240      17.325  21.972   9.531  1.00 23.79           C  
ATOM   3790  CE2 TYR E 240      15.977  23.064  11.186  1.00 25.26           C  
ATOM   3791  CZ  TYR E 240      16.680  23.103  10.001  1.00 25.37           C  
ATOM   3792  OH  TYR E 240      16.734  24.282   9.295  1.00 24.15           O  
ATOM   3793  N   ASP E 241      14.708  16.504  12.412  1.00 24.49           N  
ATOM   3794  CA  ASP E 241      14.550  15.285  13.191  1.00 23.49           C  
ATOM   3795  C   ASP E 241      15.197  14.157  12.391  1.00 23.55           C  
ATOM   3796  O   ASP E 241      14.738  13.821  11.293  1.00 22.99           O  
ATOM   3797  CB  ASP E 241      13.060  15.003  13.417  1.00 22.96           C  
ATOM   3798  CG  ASP E 241      12.798  13.877  14.417  1.00 23.10           C  
ATOM   3799  OD1 ASP E 241      13.705  13.069  14.720  1.00 24.48           O  
ATOM   3800  OD2 ASP E 241      11.651  13.806  14.913  1.00 21.12           O1-
ATOM   3801  N   PRO E 242      16.310  13.623  12.915  1.00 28.02           N  
ATOM   3802  CA  PRO E 242      17.151  12.503  12.465  1.00 28.03           C  
ATOM   3803  C   PRO E 242      16.610  11.100  12.789  1.00 27.42           C  
ATOM   3804  O   PRO E 242      17.102  10.100  12.220  1.00 27.20           O  
ATOM   3805  CB  PRO E 242      18.496  12.783  13.144  1.00 28.09           C  
ATOM   3806  CG  PRO E 242      18.162  13.702  14.331  1.00 29.64           C  
ATOM   3807  CD  PRO E 242      16.695  14.048  14.271  1.00 27.98           C  
ATOM   3808  N   SER E 243      15.635  11.037  13.697  1.00 24.77           N  
ATOM   3809  CA  SER E 243      15.093   9.769  14.199  1.00 24.42           C  
ATOM   3810  C   SER E 243      14.800   8.802  13.064  1.00 23.13           C  
ATOM   3811  O   SER E 243      14.219   9.184  12.053  1.00 23.97           O  
ATOM   3812  CB  SER E 243      13.766   9.998  14.932  1.00 24.36           C  
ATOM   3813  OG  SER E 243      13.910  10.759  16.104  1.00 26.51           O  
ATOM   3814  N   PRO E 244      15.212   7.542  13.222  1.00 22.46           N  
ATOM   3815  CA  PRO E 244      14.891   6.532  12.204  1.00 21.53           C  
ATOM   3816  C   PRO E 244      13.416   6.181  12.245  1.00 20.89           C  
ATOM   3817  O   PRO E 244      12.773   6.356  13.288  1.00 19.50           O  
ATOM   3818  CB  PRO E 244      15.711   5.321  12.645  1.00 21.65           C  
ATOM   3819  CG  PRO E 244      15.884   5.509  14.133  1.00 22.57           C  
ATOM   3820  CD  PRO E 244      16.004   6.987  14.337  1.00 21.90           C  
ATOM   3821  N   LEU E 245      12.886   5.701  11.124  1.00 19.31           N  
ATOM   3822  CA  LEU E 245      11.531   5.152  11.122  1.00 19.26           C  
ATOM   3823  C   LEU E 245      11.656   3.659  11.450  1.00 19.46           C  
ATOM   3824  O   LEU E 245      12.520   2.986  10.896  1.00 18.39           O  
ATOM   3825  CB  LEU E 245      10.860   5.366   9.758  1.00 18.89           C  
ATOM   3826  CG  LEU E 245       9.362   5.056   9.694  1.00 15.55           C  
ATOM   3827  CD1 LEU E 245       8.554   6.210  10.227  1.00 12.74           C  
ATOM   3828  CD2 LEU E 245       8.973   4.756   8.271  1.00 14.58           C  
ATOM   3829  N   ILE E 246      10.824   3.160  12.364  1.00 17.87           N  
ATOM   3830  CA  ILE E 246      10.919   1.777  12.858  1.00 19.05           C  
ATOM   3831  C   ILE E 246       9.556   1.090  12.851  1.00 19.73           C  
ATOM   3832  O   ILE E 246       8.539   1.751  12.929  1.00 20.60           O  
ATOM   3833  CB  ILE E 246      11.468   1.713  14.313  1.00 19.35           C  
ATOM   3834  CG1 ILE E 246      10.659   2.642  15.241  1.00 20.43           C  
ATOM   3835  CG2 ILE E 246      12.958   2.055  14.352  1.00 16.89           C  
ATOM   3836  CD1 ILE E 246      11.075   2.576  16.703  1.00 17.00           C  
ATOM   3837  N   ASP E 247       9.518  -0.215  12.626  1.00 20.51           N  
ATOM   3838  CA  ASP E 247       8.317  -0.998  12.929  1.00 20.47           C  
ATOM   3839  C   ASP E 247       8.427  -1.950  14.129  1.00 19.95           C  
ATOM   3840  O   ASP E 247       7.578  -2.826  14.327  1.00 19.54           O  
ATOM   3841  CB  ASP E 247       7.759  -1.679  11.682  1.00 21.33           C  
ATOM   3842  CG  ASP E 247       8.669  -2.748  11.143  1.00 21.23           C  
ATOM   3843  OD1 ASP E 247       9.573  -3.214  11.880  1.00 19.62           O  
ATOM   3844  OD2 ASP E 247       8.447  -3.132   9.972  1.00 24.69           O1-
ATOM   3845  N   ILE E 248       9.544  -1.878  14.835  1.00 21.22           N  
ATOM   3846  CA  ILE E 248       9.801  -2.778  15.959  1.00 22.04           C  
ATOM   3847  C   ILE E 248      10.717  -2.085  16.974  1.00 23.24           C  
ATOM   3848  O   ILE E 248      11.613  -1.330  16.593  1.00 24.23           O  
ATOM   3849  CB  ILE E 248      10.425  -4.121  15.458  1.00 21.16           C  
ATOM   3850  CG1 ILE E 248      10.498  -5.160  16.575  1.00 22.34           C  
ATOM   3851  CG2 ILE E 248      11.800  -3.885  14.854  1.00 18.76           C  
ATOM   3852  CD1 ILE E 248      11.406  -6.361  16.239  1.00 19.66           C  
ATOM   3853  N   LYS E 249      10.497  -2.336  18.261  1.00 23.70           N  
ATOM   3854  CA  LYS E 249      11.322  -1.724  19.299  1.00 23.33           C  
ATOM   3855  C   LYS E 249      11.438  -2.592  20.570  1.00 24.30           C  
ATOM   3856  O   LYS E 249      10.460  -3.256  20.962  1.00 22.94           O  
ATOM   3857  CB  LYS E 249      10.767  -0.342  19.653  1.00 22.88           C  
ATOM   3858  CG  LYS E 249      11.653   0.443  20.605  1.00 23.31           C  
ATOM   3859  CD  LYS E 249      11.169   1.865  20.783  1.00 25.38           C  
ATOM   3860  CE  LYS E 249      12.244   2.733  21.433  1.00 26.38           C  
ATOM   3861  NZ  LYS E 249      11.575   3.834  22.134  1.00 28.31           N1+
ATOM   3862  N   ASP E 250      12.614  -2.573  21.211  1.00 23.66           N  
ATOM   3863  CA  ASP E 250      12.798  -3.249  22.500  1.00 25.29           C  
ATOM   3864  C   ASP E 250      11.729  -2.799  23.506  1.00 24.99           C  
ATOM   3865  O   ASP E 250      11.459  -1.594  23.665  1.00 24.77           O  
ATOM   3866  CB  ASP E 250      14.175  -2.951  23.100  1.00 25.61           C  
ATOM   3867  CG  ASP E 250      15.331  -3.539  22.275  1.00 31.40           C  
ATOM   3868  OD1 ASP E 250      15.386  -4.775  22.128  1.00 33.11           O  
ATOM   3869  OD2 ASP E 250      16.197  -2.766  21.795  1.00 36.07           O1-
ATOM   3870  N   LEU E 251      11.083  -3.755  24.159  1.00 21.91           N  
ATOM   3871  CA  LEU E 251      10.210  -3.369  25.244  1.00 21.96           C  
ATOM   3872  C   LEU E 251      10.540  -4.227  26.449  1.00 22.08           C  
ATOM   3873  O   LEU E 251       9.934  -5.275  26.647  1.00 21.44           O  
ATOM   3874  CB  LEU E 251       8.777  -3.633  24.796  1.00 21.34           C  
ATOM   3875  CG  LEU E 251       7.590  -3.373  25.727  1.00 24.23           C  
ATOM   3876  CD1 LEU E 251       7.579  -1.917  26.200  1.00 21.46           C  
ATOM   3877  CD2 LEU E 251       6.289  -3.732  25.018  1.00 21.20           C  
ATOM   3878  N   ASN E 252      11.406  -3.707  27.320  1.00 22.75           N  
ATOM   3879  CA  ASN E 252      11.905  -4.478  28.451  1.00 22.13           C  
ATOM   3880  C   ASN E 252      11.335  -4.003  29.765  1.00 22.17           C  
ATOM   3881  O   ASN E 252      10.646  -3.003  29.799  1.00 22.30           O  
ATOM   3882  CB  ASN E 252      13.426  -4.502  28.431  1.00 22.22           C  
ATOM   3883  CG  ASN E 252      13.947  -5.281  27.243  1.00 22.78           C  
ATOM   3884  ND2 ASN E 252      15.104  -4.891  26.720  1.00 23.09           N  
ATOM   3885  OD1 ASN E 252      13.286  -6.211  26.776  1.00 23.73           O  
ATOM   3886  N   PRO E 253      11.639  -4.706  30.859  1.00 22.85           N  
ATOM   3887  CA  PRO E 253      10.912  -4.363  32.085  1.00 23.63           C  
ATOM   3888  C   PRO E 253      11.128  -2.934  32.588  1.00 23.98           C  
ATOM   3889  O   PRO E 253      12.257  -2.459  32.717  1.00 25.30           O  
ATOM   3890  CB  PRO E 253      11.409  -5.406  33.085  1.00 22.50           C  
ATOM   3891  CG  PRO E 253      11.672  -6.583  32.239  1.00 23.44           C  
ATOM   3892  CD  PRO E 253      12.259  -6.034  30.951  1.00 23.43           C  
ATOM   3893  N   GLY E 254      10.021  -2.261  32.863  1.00 28.07           N  
ATOM   3894  CA  GLY E 254      10.044  -0.884  33.318  1.00 29.46           C  
ATOM   3895  C   GLY E 254       9.933   0.130  32.191  1.00 28.70           C  
ATOM   3896  O   GLY E 254       9.630   1.302  32.420  1.00 29.98           O  
ATOM   3897  N   VAL E 255      10.175  -0.324  30.970  1.00 21.08           N  
ATOM   3898  CA  VAL E 255      10.256   0.565  29.821  1.00 20.11           C  
ATOM   3899  C   VAL E 255       8.892   0.828  29.183  1.00 19.86           C  
ATOM   3900  O   VAL E 255       8.068  -0.081  29.044  1.00 18.29           O  
ATOM   3901  CB  VAL E 255      11.256   0.016  28.751  1.00 19.68           C  
ATOM   3902  CG1 VAL E 255      11.278   0.913  27.527  1.00 17.01           C  
ATOM   3903  CG2 VAL E 255      12.640  -0.107  29.340  1.00 20.35           C  
ATOM   3904  N   SER E 256       8.660   2.081  28.807  1.00 21.40           N  
ATOM   3905  CA  SER E 256       7.466   2.444  28.067  1.00 22.02           C  
ATOM   3906  C   SER E 256       7.797   3.389  26.920  1.00 21.75           C  
ATOM   3907  O   SER E 256       8.883   3.969  26.855  1.00 20.95           O  
ATOM   3908  CB  SER E 256       6.384   3.059  28.980  1.00 23.00           C  
ATOM   3909  OG  SER E 256       6.816   4.279  29.558  1.00 25.76           O  
ATOM   3910  N   PHE E 257       6.847   3.523  26.009  1.00 17.67           N  
ATOM   3911  CA  PHE E 257       6.982   4.441  24.899  1.00 19.10           C  
ATOM   3912  C   PHE E 257       5.674   4.356  24.180  1.00 18.23           C  
ATOM   3913  O   PHE E 257       4.862   3.499  24.499  1.00 19.91           O  
ATOM   3914  CB  PHE E 257       8.138   4.042  23.958  1.00 18.68           C  
ATOM   3915  CG  PHE E 257       7.916   2.745  23.240  1.00 19.04           C  
ATOM   3916  CD1 PHE E 257       7.213   2.712  22.047  1.00 16.84           C  
ATOM   3917  CD2 PHE E 257       8.419   1.555  23.755  1.00 18.93           C  
ATOM   3918  CE1 PHE E 257       7.013   1.503  21.377  1.00 19.31           C  
ATOM   3919  CE2 PHE E 257       8.224   0.352  23.075  1.00 20.64           C  
ATOM   3920  CZ  PHE E 257       7.513   0.331  21.893  1.00 17.64           C  
ATOM   3921  N   GLY E 258       5.470   5.238  23.215  1.00 17.49           N  
ATOM   3922  CA  GLY E 258       4.210   5.300  22.496  1.00 17.31           C  
ATOM   3923  C   GLY E 258       4.343   6.010  21.165  1.00 17.01           C  
ATOM   3924  O   GLY E 258       5.324   6.695  20.900  1.00 15.67           O  
ATOM   3925  N   PHE E 259       3.340   5.831  20.316  1.00 21.49           N  
ATOM   3926  CA  PHE E 259       3.312   6.466  19.014  1.00 20.77           C  
ATOM   3927  C   PHE E 259       1.873   6.475  18.531  1.00 20.97           C  
ATOM   3928  O   PHE E 259       1.020   5.754  19.057  1.00 21.24           O  
ATOM   3929  CB  PHE E 259       4.187   5.683  18.034  1.00 21.80           C  
ATOM   3930  CG  PHE E 259       3.841   4.221  17.957  1.00 20.98           C  
ATOM   3931  CD1 PHE E 259       2.910   3.766  17.034  1.00 20.05           C  
ATOM   3932  CD2 PHE E 259       4.421   3.311  18.838  1.00 19.23           C  
ATOM   3933  CE1 PHE E 259       2.580   2.421  16.969  1.00 22.11           C  
ATOM   3934  CE2 PHE E 259       4.099   1.964  18.787  1.00 19.09           C  
ATOM   3935  CZ  PHE E 259       3.182   1.515  17.844  1.00 20.26           C  
ATOM   3936  N   GLN E 260       1.591   7.304  17.541  1.00 19.90           N  
ATOM   3937  CA  GLN E 260       0.314   7.218  16.858  1.00 21.09           C  
ATOM   3938  C   GLN E 260       0.569   6.714  15.437  1.00 21.06           C  
ATOM   3939  O   GLN E 260       1.614   6.987  14.870  1.00 21.48           O  
ATOM   3940  CB  GLN E 260      -0.385   8.578  16.859  1.00 21.35           C  
ATOM   3941  CG  GLN E 260      -0.634   9.108  18.255  1.00 22.16           C  
ATOM   3942  CD  GLN E 260      -1.388  10.438  18.283  1.00 23.21           C  
ATOM   3943  NE2 GLN E 260      -1.852  10.836  19.482  1.00 19.07           N  
ATOM   3944  OE1 GLN E 260      -1.554  11.096  17.249  1.00 22.11           O  
ATOM   3945  N   VAL E 261      -0.365   5.949  14.888  1.00 24.24           N  
ATOM   3946  CA  VAL E 261      -0.355   5.637  13.464  1.00 25.42           C  
ATOM   3947  C   VAL E 261      -1.728   5.939  12.874  1.00 26.28           C  
ATOM   3948  O   VAL E 261      -2.700   6.093  13.609  1.00 26.82           O  
ATOM   3949  CB  VAL E 261       0.012   4.151  13.164  1.00 25.28           C  
ATOM   3950  CG1 VAL E 261       1.442   3.847  13.582  1.00 25.52           C  
ATOM   3951  CG2 VAL E 261      -0.963   3.199  13.833  1.00 25.61           C  
ATOM   3952  N   ILE E 262      -1.795   6.028  11.549  1.00 23.32           N  
ATOM   3953  CA  ILE E 262      -3.074   6.048  10.857  1.00 22.77           C  
ATOM   3954  C   ILE E 262      -3.400   4.620  10.442  1.00 23.46           C  
ATOM   3955  O   ILE E 262      -2.650   4.002   9.692  1.00 22.89           O  
ATOM   3956  CB  ILE E 262      -3.055   6.955   9.630  1.00 22.07           C  
ATOM   3957  CG1 ILE E 262      -2.676   8.373  10.044  1.00 21.58           C  
ATOM   3958  CG2 ILE E 262      -4.416   6.954   8.946  1.00 21.63           C  
ATOM   3959  CD1 ILE E 262      -3.582   8.968  11.128  1.00 20.85           C  
ATOM   3960  N   ALA E 263      -4.515   4.094  10.944  1.00 27.65           N  
ATOM   3961  CA  ALA E 263      -4.831   2.690  10.739  1.00 27.96           C  
ATOM   3962  C   ALA E 263      -4.889   2.342   9.263  1.00 29.16           C  
ATOM   3963  O   ALA E 263      -5.645   2.948   8.488  1.00 30.04           O  
ATOM   3964  CB  ALA E 263      -6.131   2.330  11.417  1.00 28.14           C  
ATOM   3965  N   GLY E 264      -4.089   1.345   8.890  1.00 29.61           N  
ATOM   3966  CA  GLY E 264      -4.079   0.822   7.536  1.00 29.83           C  
ATOM   3967  C   GLY E 264      -3.576   1.793   6.492  1.00 29.52           C  
ATOM   3968  O   GLY E 264      -3.899   1.657   5.317  1.00 29.26           O  
ATOM   3969  N   GLU E 265      -2.780   2.769   6.902  1.00 27.78           N  
ATOM   3970  CA  GLU E 265      -2.350   3.784   5.948  1.00 28.33           C  
ATOM   3971  C   GLU E 265      -1.413   3.185   4.888  1.00 26.92           C  
ATOM   3972  O   GLU E 265      -0.390   2.577   5.208  1.00 25.75           O  
ATOM   3973  CB  GLU E 265      -1.679   4.949   6.662  1.00 28.18           C  
ATOM   3974  CG  GLU E 265      -1.373   6.095   5.737  1.00 30.78           C  
ATOM   3975  CD  GLU E 265      -0.586   7.199   6.416  1.00 36.25           C  
ATOM   3976  OE1 GLU E 265       0.440   6.902   7.079  1.00 30.90           O  
ATOM   3977  OE2 GLU E 265      -1.002   8.369   6.280  1.00 41.68           O1-
ATOM   3978  N   GLY E 266      -1.804   3.333   3.628  1.00 25.59           N  
ATOM   3979  CA  GLY E 266      -1.041   2.815   2.503  1.00 23.70           C  
ATOM   3980  C   GLY E 266      -1.072   1.299   2.464  1.00 22.82           C  
ATOM   3981  O   GLY E 266      -0.490   0.701   1.573  1.00 22.73           O  
ATOM   3982  N   VAL E 267      -1.613   0.667   3.499  1.00 22.86           N  
ATOM   3983  CA  VAL E 267      -1.680  -0.797   3.506  1.00 24.15           C  
ATOM   3984  C   VAL E 267      -3.057  -1.508   3.393  1.00 24.66           C  
ATOM   3985  O   VAL E 267      -3.116  -2.708   3.118  1.00 25.30           O  
ATOM   3986  CB  VAL E 267      -0.813  -1.385   4.662  1.00 23.43           C  
ATOM   3987  CG1 VAL E 267       0.635  -0.887   4.548  1.00 22.97           C  
ATOM   3988  CG2 VAL E 267      -1.386  -1.005   6.003  1.00 23.14           C  
ATOM   3989  N   GLY E 268      -4.150  -0.762   3.532  1.00 23.53           N  
ATOM   3990  CA  GLY E 268      -5.493  -1.340   3.542  1.00 22.90           C  
ATOM   3991  C   GLY E 268      -5.867  -1.969   4.882  1.00 22.47           C  
ATOM   3992  O   GLY E 268      -5.030  -2.060   5.766  1.00 21.30           O  
ATOM   3993  N   PRO E 269      -7.129  -2.422   5.028  1.00 25.24           N  
ATOM   3994  CA  PRO E 269      -7.625  -3.025   6.273  1.00 25.50           C  
ATOM   3995  C   PRO E 269      -7.263  -4.509   6.374  1.00 25.90           C  
ATOM   3996  O   PRO E 269      -6.748  -5.076   5.414  1.00 26.06           O  
ATOM   3997  CB  PRO E 269      -9.143  -2.887   6.125  1.00 25.90           C  
ATOM   3998  CG  PRO E 269      -9.370  -3.034   4.656  1.00 25.45           C  
ATOM   3999  CD  PRO E 269      -8.158  -2.433   3.969  1.00 24.95           C  
ATOM   4000  N   GLY E 270      -7.547  -5.145   7.510  1.00 23.03           N  
ATOM   4001  CA  GLY E 270      -7.279  -6.576   7.626  1.00 22.45           C  
ATOM   4002  C   GLY E 270      -6.841  -7.023   9.008  1.00 22.52           C  
ATOM   4003  O   GLY E 270      -6.858  -6.238   9.957  1.00 20.59           O  
ATOM   4004  N   MET E 271      -6.416  -8.282   9.120  1.00 36.33           N  
ATOM   4005  CA  MET E 271      -5.891  -8.760  10.388  1.00 37.21           C  
ATOM   4006  C   MET E 271      -4.402  -8.499  10.360  1.00 36.86           C  
ATOM   4007  O   MET E 271      -3.638  -9.201   9.689  1.00 36.44           O  
ATOM   4008  CB  MET E 271      -6.140 -10.257  10.548  1.00 38.78           C  
ATOM   4009  CG  MET E 271      -7.597 -10.641  10.808  1.00 45.43           C  
ATOM   4010  SD  MET E 271      -8.351  -9.791  12.238  1.00 58.87           S  
ATOM   4011  CE  MET E 271      -7.709 -10.675  13.636  1.00 58.34           C  
ATOM   4012  N   TRP E 272      -3.991  -7.494  11.123  1.00 28.24           N  
ATOM   4013  CA  TRP E 272      -2.598  -7.088  11.149  1.00 27.64           C  
ATOM   4014  C   TRP E 272      -1.972  -7.535  12.467  1.00 28.23           C  
ATOM   4015  O   TRP E 272      -2.365  -7.074  13.543  1.00 28.12           O  
ATOM   4016  CB  TRP E 272      -2.476  -5.579  11.020  1.00 26.80           C  
ATOM   4017  CG  TRP E 272      -2.721  -5.039   9.649  1.00 26.13           C  
ATOM   4018  CD1 TRP E 272      -3.726  -4.190   9.269  1.00 21.58           C  
ATOM   4019  CD2 TRP E 272      -1.923  -5.271   8.474  1.00 22.87           C  
ATOM   4020  CE2 TRP E 272      -2.511  -4.549   7.425  1.00 22.58           C  
ATOM   4021  CE3 TRP E 272      -0.785  -6.044   8.208  1.00 23.64           C  
ATOM   4022  NE1 TRP E 272      -3.609  -3.901   7.937  1.00 23.10           N  
ATOM   4023  CZ2 TRP E 272      -1.994  -4.568   6.119  1.00 24.92           C  
ATOM   4024  CZ3 TRP E 272      -0.270  -6.064   6.906  1.00 22.28           C  
ATOM   4025  CH2 TRP E 272      -0.870  -5.323   5.885  1.00 21.63           C  
ATOM   4026  N   MET E 273      -0.995  -8.430  12.377  1.00 34.03           N  
ATOM   4027  CA  MET E 273      -0.344  -8.954  13.568  1.00 35.09           C  
ATOM   4028  C   MET E 273       0.458  -7.882  14.277  1.00 33.20           C  
ATOM   4029  O   MET E 273       1.092  -7.041  13.635  1.00 33.17           O  
ATOM   4030  CB  MET E 273       0.612 -10.087  13.207  1.00 35.87           C  
ATOM   4031  CG  MET E 273       0.041 -11.469  13.290  1.00 41.79           C  
ATOM   4032  SD  MET E 273       1.413 -12.644  13.339  1.00 55.26           S  
ATOM   4033  CE  MET E 273       0.704 -14.035  12.440  1.00 47.87           C  
ATOM   4034  N   TYR E 274       0.395  -7.919  15.603  1.00 24.63           N  
ATOM   4035  CA  TYR E 274       1.424  -7.330  16.451  1.00 23.41           C  
ATOM   4036  C   TYR E 274       1.899  -8.495  17.299  1.00 22.46           C  
ATOM   4037  O   TYR E 274       1.138  -9.431  17.550  1.00 23.39           O  
ATOM   4038  CB  TYR E 274       0.886  -6.199  17.334  1.00 22.56           C  
ATOM   4039  CG  TYR E 274       0.042  -6.674  18.483  1.00 23.60           C  
ATOM   4040  CD1 TYR E 274      -1.342  -6.743  18.366  1.00 24.61           C  
ATOM   4041  CD2 TYR E 274       0.621  -7.063  19.688  1.00 22.36           C  
ATOM   4042  CE1 TYR E 274      -2.122  -7.192  19.395  1.00 26.01           C  
ATOM   4043  CE2 TYR E 274      -0.155  -7.505  20.726  1.00 24.26           C  
ATOM   4044  CZ  TYR E 274      -1.532  -7.572  20.577  1.00 26.98           C  
ATOM   4045  OH  TYR E 274      -2.335  -8.023  21.611  1.00 26.69           O  
ATOM   4046  N   HIS E 275       3.148  -8.449  17.732  1.00 19.21           N  
ATOM   4047  CA  HIS E 275       3.680  -9.537  18.518  1.00 18.51           C  
ATOM   4048  C   HIS E 275       5.083  -9.261  19.015  1.00 18.73           C  
ATOM   4049  O   HIS E 275       5.707  -8.243  18.674  1.00 19.54           O  
ATOM   4050  CB  HIS E 275       3.664 -10.836  17.702  1.00 18.67           C  
ATOM   4051  CG  HIS E 275       4.565 -10.819  16.507  1.00 19.45           C  
ATOM   4052  CD2 HIS E 275       4.338 -10.464  15.219  1.00 18.63           C  
ATOM   4053  ND1 HIS E 275       5.889 -11.208  16.569  1.00 20.43           N  
ATOM   4054  CE1 HIS E 275       6.433 -11.111  15.368  1.00 19.74           C  
ATOM   4055  NE2 HIS E 275       5.515 -10.658  14.532  1.00 23.35           N  
ATOM   4056  N   CYS E 276       5.573 -10.164  19.857  1.00 18.39           N  
ATOM   4057  CA  CYS E 276       6.952 -10.123  20.221  1.00 17.29           C  
ATOM   4058  C   CYS E 276       7.758 -10.912  19.188  1.00 17.80           C  
ATOM   4059  O   CYS E 276       7.465 -12.081  18.873  1.00 17.22           O  
ATOM   4060  CB  CYS E 276       7.162 -10.663  21.622  1.00 17.95           C  
ATOM   4061  SG  CYS E 276       8.882 -10.568  22.112  1.00 21.07           S  
ATOM   4062  N   HIS E 277       8.784 -10.257  18.656  1.00 21.75           N  
ATOM   4063  CA  HIS E 277       9.612 -10.868  17.635  1.00 21.50           C  
ATOM   4064  C   HIS E 277      10.575 -11.934  18.152  1.00 22.56           C  
ATOM   4065  O   HIS E 277      11.266 -12.582  17.343  1.00 21.26           O  
ATOM   4066  CB  HIS E 277      10.372  -9.810  16.836  1.00 21.55           C  
ATOM   4067  CG  HIS E 277      10.459 -10.137  15.380  1.00 21.18           C  
ATOM   4068  CD2 HIS E 277       9.994  -9.488  14.289  1.00 22.02           C  
ATOM   4069  ND1 HIS E 277      11.046 -11.296  14.918  1.00 19.36           N  
ATOM   4070  CE1 HIS E 277      10.964 -11.334  13.601  1.00 21.99           C  
ATOM   4071  NE2 HIS E 277      10.327 -10.249  13.197  1.00 24.09           N  
ATOM   4072  N   VAL E 278      10.617 -12.131  19.475  1.00 22.76           N  
ATOM   4073  CA  VAL E 278      11.452 -13.197  20.035  1.00 23.96           C  
ATOM   4074  C   VAL E 278      10.731 -14.498  19.703  1.00 24.83           C  
ATOM   4075  O   VAL E 278       9.638 -14.758  20.217  1.00 26.26           O  
ATOM   4076  CB  VAL E 278      11.571 -13.070  21.583  1.00 24.81           C  
ATOM   4077  CG1 VAL E 278      12.434 -14.195  22.163  1.00 23.56           C  
ATOM   4078  CG2 VAL E 278      12.108 -11.691  21.992  1.00 23.16           C  
ATOM   4079  N   GLN E 279      11.356 -15.334  18.879  1.00 21.53           N  
ATOM   4080  CA  GLN E 279      10.627 -16.419  18.215  1.00 21.70           C  
ATOM   4081  C   GLN E 279       9.953 -17.371  19.205  1.00 23.92           C  
ATOM   4082  O   GLN E 279       8.754 -17.659  19.103  1.00 24.99           O  
ATOM   4083  CB  GLN E 279      11.533 -17.201  17.250  1.00 21.46           C  
ATOM   4084  CG  GLN E 279      12.123 -16.390  16.066  1.00 19.12           C  
ATOM   4085  CD  GLN E 279      11.071 -15.868  15.094  1.00 17.64           C  
ATOM   4086  NE2 GLN E 279      10.010 -16.643  14.899  1.00 20.18           N  
ATOM   4087  OE1 GLN E 279      11.218 -14.792  14.513  1.00 19.11           O  
ATOM   4088  N   ASN E 280      10.713 -17.858  20.176  1.00 27.07           N  
ATOM   4089  CA  ASN E 280      10.124 -18.753  21.140  1.00 27.60           C  
ATOM   4090  C   ASN E 280       8.979 -18.076  21.911  1.00 27.71           C  
ATOM   4091  O   ASN E 280       8.070 -18.751  22.381  1.00 28.61           O  
ATOM   4092  CB  ASN E 280      11.179 -19.382  22.063  1.00 27.78           C  
ATOM   4093  CG  ASN E 280      11.857 -18.369  22.981  1.00 30.35           C  
ATOM   4094  ND2 ASN E 280      12.220 -18.820  24.176  1.00 32.51           N  
ATOM   4095  OD1 ASN E 280      12.064 -17.210  22.625  1.00 31.33           O  
ATOM   4096  N   HIS E 281       9.014 -16.750  22.022  1.00 23.14           N  
ATOM   4097  CA  HIS E 281       7.935 -16.027  22.687  1.00 22.73           C  
ATOM   4098  C   HIS E 281       6.688 -16.001  21.835  1.00 23.24           C  
ATOM   4099  O   HIS E 281       5.599 -16.320  22.309  1.00 23.36           O  
ATOM   4100  CB  HIS E 281       8.343 -14.595  23.047  1.00 21.34           C  
ATOM   4101  CG  HIS E 281       9.356 -14.526  24.141  1.00 20.33           C  
ATOM   4102  CD2 HIS E 281      10.060 -15.504  24.765  1.00 20.02           C  
ATOM   4103  ND1 HIS E 281       9.745 -13.344  24.726  1.00 17.79           N  
ATOM   4104  CE1 HIS E 281      10.651 -13.590  25.655  1.00 19.10           C  
ATOM   4105  NE2 HIS E 281      10.856 -14.896  25.701  1.00 17.66           N  
ATOM   4106  N   SER E 282       6.834 -15.610  20.578  1.00 24.78           N  
ATOM   4107  CA  SER E 282       5.658 -15.534  19.737  1.00 25.24           C  
ATOM   4108  C   SER E 282       4.989 -16.921  19.678  1.00 26.69           C  
ATOM   4109  O   SER E 282       3.788 -17.038  19.942  1.00 26.17           O  
ATOM   4110  CB  SER E 282       5.976 -14.948  18.355  1.00 24.81           C  
ATOM   4111  OG  SER E 282       6.926 -15.718  17.659  1.00 23.51           O  
ATOM   4112  N   ASP E 283       5.781 -17.957  19.392  1.00 25.60           N  
ATOM   4113  CA  ASP E 283       5.292 -19.337  19.345  1.00 27.24           C  
ATOM   4114  C   ASP E 283       4.546 -19.737  20.607  1.00 28.15           C  
ATOM   4115  O   ASP E 283       3.653 -20.586  20.568  1.00 28.45           O  
ATOM   4116  CB  ASP E 283       6.443 -20.332  19.122  1.00 27.11           C  
ATOM   4117  CG  ASP E 283       7.050 -20.228  17.739  1.00 27.15           C  
ATOM   4118  OD1 ASP E 283       6.438 -19.576  16.857  1.00 26.88           O  
ATOM   4119  OD2 ASP E 283       8.142 -20.799  17.539  1.00 31.20           O1-
ATOM   4120  N   MET E 284       4.926 -19.124  21.722  1.00 36.51           N  
ATOM   4121  CA  MET E 284       4.338 -19.426  23.023  1.00 37.03           C  
ATOM   4122  C   MET E 284       3.141 -18.546  23.327  1.00 36.00           C  
ATOM   4123  O   MET E 284       2.635 -18.542  24.440  1.00 36.25           O  
ATOM   4124  CB  MET E 284       5.380 -19.303  24.138  1.00 37.98           C  
ATOM   4125  CG  MET E 284       6.218 -20.557  24.339  1.00 42.25           C  
ATOM   4126  SD  MET E 284       7.466 -20.349  25.640  1.00 53.99           S  
ATOM   4127  CE  MET E 284       6.628 -19.207  26.748  1.00 53.52           C  
ATOM   4128  N   GLY E 285       2.710 -17.773  22.340  1.00 32.53           N  
ATOM   4129  CA  GLY E 285       1.528 -16.952  22.507  1.00 31.54           C  
ATOM   4130  C   GLY E 285       1.634 -15.446  22.676  1.00 30.39           C  
ATOM   4131  O   GLY E 285       0.616 -14.825  23.030  1.00 30.60           O  
ATOM   4132  N   MET E 286       2.797 -14.826  22.434  1.00 23.58           N  
ATOM   4133  CA  MET E 286       2.763 -13.369  22.503  1.00 21.79           C  
ATOM   4134  C   MET E 286       2.612 -12.842  21.085  1.00 20.93           C  
ATOM   4135  O   MET E 286       3.548 -12.311  20.480  1.00 19.84           O  
ATOM   4136  CB  MET E 286       4.081 -12.836  23.078  1.00 21.72           C  
ATOM   4137  CG  MET E 286       4.461 -13.356  24.455  1.00 22.91           C  
ATOM   4138  SD  MET E 286       5.909 -12.533  25.176  1.00 30.07           S  
ATOM   4139  CE  MET E 286       5.157 -11.066  25.898  1.00 24.98           C  
ATOM   4140  N   ALA E 287       1.357 -12.846  20.654  1.00 17.97           N  
ATOM   4141  CA  ALA E 287       0.931 -12.380  19.358  1.00 18.06           C  
ATOM   4142  C   ALA E 287      -0.548 -12.133  19.507  1.00 18.34           C  
ATOM   4143  O   ALA E 287      -1.273 -12.963  20.076  1.00 18.42           O  
ATOM   4144  CB  ALA E 287       1.178 -13.458  18.287  1.00 17.65           C  
ATOM   4145  N   GLY E 288      -1.009 -11.064  18.888  1.00 21.61           N  
ATOM   4146  CA  GLY E 288      -2.408 -10.703  18.897  1.00 22.61           C  
ATOM   4147  C   GLY E 288      -2.665  -9.984  17.592  1.00 23.18           C  
ATOM   4148  O   GLY E 288      -1.761  -9.833  16.758  1.00 21.96           O  
ATOM   4149  N   MET E 289      -3.894  -9.537  17.420  1.00 29.76           N  
ATOM   4150  CA  MET E 289      -4.282  -8.846  16.208  1.00 30.98           C  
ATOM   4151  C   MET E 289      -4.587  -7.366  16.435  1.00 29.72           C  
ATOM   4152  O   MET E 289      -5.170  -6.976  17.454  1.00 29.00           O  
ATOM   4153  CB  MET E 289      -5.497  -9.540  15.594  1.00 32.14           C  
ATOM   4154  CG  MET E 289      -5.218 -10.964  15.223  1.00 39.10           C  
ATOM   4155  SD  MET E 289      -3.916 -11.083  13.955  1.00 51.28           S  
ATOM   4156  CE  MET E 289      -2.829 -12.288  14.742  1.00 52.26           C  
ATOM   4157  N   PHE E 290      -4.161  -6.559  15.469  1.00 25.87           N  
ATOM   4158  CA  PHE E 290      -4.643  -5.199  15.304  1.00 24.93           C  
ATOM   4159  C   PHE E 290      -5.606  -5.330  14.145  1.00 25.30           C  
ATOM   4160  O   PHE E 290      -5.186  -5.507  12.998  1.00 25.76           O  
ATOM   4161  CB  PHE E 290      -3.478  -4.297  14.923  1.00 24.74           C  
ATOM   4162  CG  PHE E 290      -3.861  -2.877  14.632  1.00 23.84           C  
ATOM   4163  CD1 PHE E 290      -5.008  -2.317  15.184  1.00 23.13           C  
ATOM   4164  CD2 PHE E 290      -3.062  -2.095  13.808  1.00 21.70           C  
ATOM   4165  CE1 PHE E 290      -5.351  -1.010  14.924  1.00 22.00           C  
ATOM   4166  CE2 PHE E 290      -3.398  -0.780  13.533  1.00 24.22           C  
ATOM   4167  CZ  PHE E 290      -4.550  -0.229  14.096  1.00 21.32           C  
ATOM   4168  N   LEU E 291      -6.898  -5.268  14.441  1.00 22.89           N  
ATOM   4169  CA  LEU E 291      -7.915  -5.464  13.419  1.00 23.44           C  
ATOM   4170  C   LEU E 291      -8.327  -4.121  12.853  1.00 23.54           C  
ATOM   4171  O   LEU E 291      -8.920  -3.291  13.547  1.00 24.16           O  
ATOM   4172  CB  LEU E 291      -9.141  -6.166  13.998  1.00 23.53           C  
ATOM   4173  CG  LEU E 291     -10.386  -6.189  13.100  1.00 25.13           C  
ATOM   4174  CD1 LEU E 291     -10.113  -6.949  11.777  1.00 23.12           C  
ATOM   4175  CD2 LEU E 291     -11.586  -6.782  13.833  1.00 23.58           C  
ATOM   4176  N   VAL E 292      -7.999  -3.895  11.592  1.00 21.37           N  
ATOM   4177  CA  VAL E 292      -8.439  -2.681  10.928  1.00 22.05           C  
ATOM   4178  C   VAL E 292      -9.680  -3.021  10.137  1.00 23.25           C  
ATOM   4179  O   VAL E 292      -9.635  -3.842   9.201  1.00 24.40           O  
ATOM   4180  CB  VAL E 292      -7.364  -2.142   9.993  1.00 21.52           C  
ATOM   4181  CG1 VAL E 292      -7.800  -0.811   9.398  1.00 19.12           C  
ATOM   4182  CG2 VAL E 292      -6.038  -2.005  10.758  1.00 22.05           C  
ATOM   4183  N   ARG E 293     -10.804  -2.433  10.520  1.00 25.50           N  
ATOM   4184  CA  ARG E 293     -12.033  -2.698   9.790  1.00 26.30           C  
ATOM   4185  C   ARG E 293     -12.067  -1.829   8.547  1.00 26.67           C  
ATOM   4186  O   ARG E 293     -11.171  -1.004   8.330  1.00 26.35           O  
ATOM   4187  CB  ARG E 293     -13.254  -2.438  10.673  1.00 27.32           C  
ATOM   4188  CG  ARG E 293     -13.261  -3.310  11.910  1.00 27.93           C  
ATOM   4189  CD  ARG E 293     -14.364  -2.973  12.892  1.00 29.07           C  
ATOM   4190  NE  ARG E 293     -14.492  -4.063  13.858  1.00 28.72           N  
ATOM   4191  CZ  ARG E 293     -15.315  -5.103  13.722  1.00 29.40           C  
ATOM   4192  NH1 ARG E 293     -16.128  -5.189  12.673  1.00 29.23           N1+
ATOM   4193  NH2 ARG E 293     -15.334  -6.057  14.649  1.00 26.09           N  
ATOM   4194  N   ASN E 294     -13.097  -2.017   7.733  1.00 26.95           N  
ATOM   4195  CA  ASN E 294     -13.331  -1.132   6.609  1.00 26.69           C  
ATOM   4196  C   ASN E 294     -13.713   0.245   7.132  1.00 27.63           C  
ATOM   4197  O   ASN E 294     -14.168   0.388   8.272  1.00 29.15           O  
ATOM   4198  CB  ASN E 294     -14.410  -1.710   5.692  1.00 26.77           C  
ATOM   4199  CG  ASN E 294     -13.957  -3.006   5.002  1.00 26.62           C  
ATOM   4200  ND2 ASN E 294     -14.807  -4.026   5.031  1.00 25.75           N  
ATOM   4201  OD1 ASN E 294     -12.850  -3.087   4.477  1.00 22.55           O  
ATOM   4202  N   ALA E 295     -13.527   1.261   6.309  1.00 28.68           N  
ATOM   4203  CA  ALA E 295     -13.817   2.616   6.737  1.00 29.22           C  
ATOM   4204  C   ALA E 295     -15.187   2.684   7.412  1.00 30.04           C  
ATOM   4205  O   ALA E 295     -15.388   3.471   8.346  1.00 30.82           O  
ATOM   4206  CB  ALA E 295     -13.750   3.562   5.548  1.00 28.89           C  
ATOM   4207  N   ASP E 296     -16.114   1.845   6.949  1.00 30.65           N  
ATOM   4208  CA  ASP E 296     -17.487   1.812   7.465  1.00 31.93           C  
ATOM   4209  C   ASP E 296     -17.743   0.882   8.664  1.00 31.70           C  
ATOM   4210  O   ASP E 296     -18.870   0.771   9.135  1.00 31.76           O  
ATOM   4211  CB  ASP E 296     -18.491   1.495   6.339  1.00 32.39           C  
ATOM   4212  CG  ASP E 296     -18.474   0.022   5.917  1.00 32.78           C  
ATOM   4213  OD1 ASP E 296     -17.763  -0.789   6.541  1.00 29.05           O  
ATOM   4214  OD2 ASP E 296     -19.202  -0.335   4.966  1.00 38.17           O1-
ATOM   4215  N   GLY E 297     -16.716   0.197   9.147  1.00 28.26           N  
ATOM   4216  CA  GLY E 297     -16.862  -0.570  10.376  1.00 29.29           C  
ATOM   4217  C   GLY E 297     -17.020  -2.068  10.186  1.00 29.91           C  
ATOM   4218  O   GLY E 297     -16.944  -2.841  11.141  1.00 29.73           O  
ATOM   4219  N   THR E 298     -17.230  -2.482   8.944  1.00 33.78           N  
ATOM   4220  CA  THR E 298     -17.394  -3.899   8.633  1.00 34.83           C  
ATOM   4221  C   THR E 298     -16.063  -4.646   8.626  1.00 35.21           C  
ATOM   4222  O   THR E 298     -14.996  -4.031   8.498  1.00 35.05           O  
ATOM   4223  CB  THR E 298     -18.113  -4.083   7.294  1.00 34.93           C  
ATOM   4224  CG2 THR E 298     -19.571  -3.588   7.403  1.00 35.11           C  
ATOM   4225  OG1 THR E 298     -17.427  -3.334   6.284  1.00 34.44           O  
ATOM   4226  N   MET E 299     -16.137  -5.966   8.793  1.00 38.62           N  
ATOM   4227  CA  MET E 299     -14.968  -6.843   8.742  1.00 39.14           C  
ATOM   4228  C   MET E 299     -14.442  -6.861   7.311  1.00 39.05           C  
ATOM   4229  O   MET E 299     -15.199  -6.621   6.381  1.00 40.32           O  
ATOM   4230  CB  MET E 299     -15.383  -8.263   9.144  1.00 39.92           C  
ATOM   4231  CG  MET E 299     -14.333  -9.082   9.901  1.00 42.00           C  
ATOM   4232  SD  MET E 299     -14.135  -8.598  11.641  1.00 46.84           S  
ATOM   4233  CE  MET E 299     -15.837  -8.344  12.133  1.00 49.40           C  
ATOM   4234  N   PRO E 300     -13.138  -7.112   7.128  1.00 37.12           N  
ATOM   4235  CA  PRO E 300     -12.575  -7.376   5.787  1.00 36.70           C  
ATOM   4236  C   PRO E 300     -12.523  -8.870   5.421  1.00 36.73           C  
ATOM   4237  O   PRO E 300     -12.312  -9.219   4.247  1.00 37.50           O  
ATOM   4238  CB  PRO E 300     -11.161  -6.788   5.883  1.00 36.33           C  
ATOM   4239  CG  PRO E 300     -10.806  -6.897   7.329  1.00 35.73           C  
ATOM   4240  CD  PRO E 300     -12.096  -6.774   8.118  1.00 35.39           C  
TER   
HETATM 4241 CU    CU E 308       8.608   1.049  37.272  1.00 28.03          CU  
HETATM 4242 CU    CU E 309       5.355 -11.050  12.356  1.00 26.22          CU  
HETATM 4243 CU    CU E 310       9.054 -11.546  24.120  1.00 24.76          CU  
ATOM   4244  N   GLY F  25      54.615  31.993  23.311  1.00 65.37           N  
ATOM   4245  CA  GLY F  25      54.240  33.276  22.746  1.00 66.70           C  
ATOM   4246  C   GLY F  25      54.542  33.235  21.264  1.00 67.35           C  
ATOM   4247  O   GLY F  25      55.056  32.222  20.777  1.00 67.60           O  
ATOM   4248  N   SER F  26      54.295  34.328  20.542  1.00 49.08           N  
ATOM   4249  CA  SER F  26      54.404  34.243  19.114  1.00 48.83           C  
ATOM   4250  C   SER F  26      55.808  33.707  18.976  1.00 50.21           C  
ATOM   4251  O   SER F  26      56.802  34.335  19.408  1.00 52.17           O  
ATOM   4252  CB  SER F  26      54.311  35.641  18.505  1.00 50.48           C  
ATOM   4253  OG  SER F  26      53.570  35.684  17.284  1.00 49.14           O  
ATOM   4254  N   HIS F  27      55.895  32.560  18.325  1.00 66.01           N  
ATOM   4255  CA  HIS F  27      54.690  31.967  17.783  1.00 65.45           C  
ATOM   4256  C   HIS F  27      54.087  30.748  18.499  1.00 64.78           C  
ATOM   4257  O   HIS F  27      54.762  29.757  18.822  1.00 64.58           O  
ATOM   4258  CB  HIS F  27      54.876  31.753  16.298  1.00 65.21           C  
ATOM   4259  CG  HIS F  27      55.410  32.968  15.617  1.00 67.37           C  
ATOM   4260  CD2 HIS F  27      56.678  33.340  15.320  1.00 67.81           C  
ATOM   4261  ND1 HIS F  27      54.603  34.010  15.222  1.00 68.56           N  
ATOM   4262  CE1 HIS F  27      55.347  34.959  14.684  1.00 68.70           C  
ATOM   4263  NE2 HIS F  27      56.610  34.577  14.732  1.00 67.57           N  
ATOM   4264  N   MET F  28      52.789  30.893  18.757  1.00 55.36           N  
ATOM   4265  CA  MET F  28      51.901  29.843  19.217  1.00 54.67           C  
ATOM   4266  C   MET F  28      51.741  28.801  18.110  1.00 54.36           C  
ATOM   4267  O   MET F  28      52.304  28.956  17.020  1.00 54.36           O  
ATOM   4268  CB  MET F  28      50.544  30.481  19.542  1.00 54.39           C  
ATOM   4269  CG  MET F  28      49.920  31.269  18.366  1.00 55.16           C  
ATOM   4270  SD  MET F  28      50.956  32.566  17.615  1.00 57.48           S  
ATOM   4271  CE  MET F  28      50.869  33.877  18.836  1.00 56.31           C  
ATOM   4272  N   PRO F  29      50.969  27.735  18.377  1.00 66.02           N  
ATOM   4273  CA  PRO F  29      50.773  26.710  17.349  1.00 65.84           C  
ATOM   4274  C   PRO F  29      49.965  27.215  16.152  1.00 66.18           C  
ATOM   4275  O   PRO F  29      48.985  27.949  16.318  1.00 66.06           O  
ATOM   4276  CB  PRO F  29      50.010  25.605  18.092  1.00 64.58           C  
ATOM   4277  CG  PRO F  29      49.385  26.283  19.250  1.00 64.93           C  
ATOM   4278  CD  PRO F  29      50.349  27.354  19.655  1.00 65.41           C  
ATOM   4279  N   VAL F  30      50.403  26.811  14.961  1.00 52.11           N  
ATOM   4280  CA  VAL F  30      49.760  27.145  13.689  1.00 52.61           C  
ATOM   4281  C   VAL F  30      48.307  26.687  13.651  1.00 52.12           C  
ATOM   4282  O   VAL F  30      47.468  27.303  12.999  1.00 51.82           O  
ATOM   4283  CB  VAL F  30      50.520  26.494  12.501  1.00 52.47           C  
ATOM   4284  CG1 VAL F  30      49.708  26.590  11.204  1.00 51.64           C  
ATOM   4285  CG2 VAL F  30      51.914  27.111  12.345  1.00 53.97           C  
ATOM   4286  N   ARG F  31      48.022  25.588  14.341  1.00 79.34           N  
ATOM   4287  CA  ARG F  31      46.662  25.079  14.443  1.00 79.63           C  
ATOM   4288  C   ARG F  31      46.431  24.623  15.881  1.00 78.54           C  
ATOM   4289  O   ARG F  31      47.291  23.962  16.470  1.00 78.41           O  
ATOM   4290  CB  ARG F  31      46.446  23.926  13.454  1.00 79.75           C  
ATOM   4291  CG  ARG F  31      45.009  23.783  12.953  1.00 83.36           C  
ATOM   4292  CD  ARG F  31      44.507  22.346  13.099  1.00 88.77           C  
ATOM   4293  NE  ARG F  31      44.246  21.709  11.809  1.00 93.38           N  
ATOM   4294  CZ  ARG F  31      45.194  21.240  11.003  1.00 96.17           C  
ATOM   4295  NH1 ARG F  31      46.470  21.346  11.350  1.00 98.36           N1+
ATOM   4296  NH2 ARG F  31      44.872  20.672   9.847  1.00 96.69           N  
ATOM   4297  N   ALA F  32      45.287  24.995  16.454  1.00 60.69           N  
ATOM   4298  CA  ALA F  32      44.969  24.612  17.827  1.00 59.25           C  
ATOM   4299  C   ALA F  32      45.068  23.100  17.978  1.00 57.49           C  
ATOM   4300  O   ALA F  32      44.559  22.349  17.148  1.00 56.78           O  
ATOM   4301  CB  ALA F  32      43.582  25.108  18.226  1.00 58.84           C  
ATOM   4302  N   GLN F  33      45.756  22.660  19.024  1.00 59.33           N  
ATOM   4303  CA  GLN F  33      45.890  21.237  19.305  1.00 57.67           C  
ATOM   4304  C   GLN F  33      45.398  20.941  20.717  1.00 56.10           C  
ATOM   4305  O   GLN F  33      45.368  21.830  21.571  1.00 55.66           O  
ATOM   4306  CB  GLN F  33      47.341  20.782  19.134  1.00 58.47           C  
ATOM   4307  N   GLY F  34      44.998  19.695  20.948  1.00 38.96           N  
ATOM   4308  CA  GLY F  34      44.551  19.260  22.257  1.00 36.93           C  
ATOM   4309  C   GLY F  34      45.709  18.935  23.186  1.00 35.95           C  
ATOM   4310  O   GLY F  34      46.881  19.137  22.855  1.00 36.30           O  
ATOM   4311  N   THR F  35      45.378  18.408  24.353  1.00 40.12           N  
ATOM   4312  CA  THR F  35      46.362  18.182  25.397  1.00 39.82           C  
ATOM   4313  C   THR F  35      46.730  16.711  25.446  1.00 39.40           C  
ATOM   4314  O   THR F  35      45.886  15.839  25.215  1.00 38.44           O  
ATOM   4315  CB  THR F  35      45.816  18.603  26.786  1.00 39.90           C  
ATOM   4316  CG2 THR F  35      46.910  18.492  27.840  1.00 40.65           C  
ATOM   4317  OG1 THR F  35      45.321  19.953  26.740  1.00 39.45           O  
ATOM   4318  N   THR F  36      47.992  16.437  25.748  1.00 42.54           N  
ATOM   4319  CA  THR F  36      48.463  15.067  25.868  1.00 41.57           C  
ATOM   4320  C   THR F  36      48.755  14.731  27.322  1.00 41.61           C  
ATOM   4321  O   THR F  36      49.707  15.256  27.914  1.00 41.85           O  
ATOM   4322  CB  THR F  36      49.726  14.836  25.024  1.00 42.15           C  
ATOM   4323  CG2 THR F  36      50.168  13.370  25.100  1.00 41.20           C  
ATOM   4324  OG1 THR F  36      49.461  15.197  23.662  1.00 40.94           O  
ATOM   4325  N   ARG F  37      47.934  13.853  27.892  1.00 45.70           N  
ATOM   4326  CA  ARG F  37      48.118  13.420  29.274  1.00 46.68           C  
ATOM   4327  C   ARG F  37      48.714  12.015  29.377  1.00 46.00           C  
ATOM   4328  O   ARG F  37      48.278  11.091  28.691  1.00 45.23           O  
ATOM   4329  CB  ARG F  37      46.807  13.526  30.069  1.00 46.82           C  
ATOM   4330  CG  ARG F  37      46.664  14.846  30.816  1.00 51.15           C  
ATOM   4331  CD  ARG F  37      45.364  14.907  31.603  1.00 56.22           C  
ATOM   4332  NE  ARG F  37      44.219  15.110  30.720  1.00 60.47           N  
ATOM   4333  CZ  ARG F  37      43.751  16.308  30.377  1.00 62.83           C  
ATOM   4334  NH1 ARG F  37      44.326  17.408  30.854  1.00 62.22           N1+
ATOM   4335  NH2 ARG F  37      42.706  16.407  29.563  1.00 61.65           N  
ATOM   4336  N   ARG F  38      49.720  11.877  30.237  1.00 53.22           N  
ATOM   4337  CA  ARG F  38      50.393  10.605  30.468  1.00 52.75           C  
ATOM   4338  C   ARG F  38      50.111  10.100  31.871  1.00 51.71           C  
ATOM   4339  O   ARG F  38      50.372  10.791  32.850  1.00 52.80           O  
ATOM   4340  CB  ARG F  38      51.898  10.763  30.272  1.00 53.69           C  
ATOM   4341  CG  ARG F  38      52.295  10.973  28.827  1.00 55.99           C  
ATOM   4342  CD  ARG F  38      53.453  11.945  28.680  1.00 59.75           C  
ATOM   4343  NE  ARG F  38      53.727  12.218  27.268  1.00 62.14           N  
ATOM   4344  CZ  ARG F  38      53.661  13.420  26.695  1.00 62.00           C  
ATOM   4345  NH1 ARG F  38      53.336  14.495  27.414  1.00 59.41           N1+
ATOM   4346  NH2 ARG F  38      53.929  13.542  25.394  1.00 60.42           N  
ATOM   4347  N   ILE F  39      49.567   8.896  31.969  1.00 37.28           N  
ATOM   4348  CA  ILE F  39      49.298   8.305  33.276  1.00 35.66           C  
ATOM   4349  C   ILE F  39      49.744   6.854  33.318  1.00 33.98           C  
ATOM   4350  O   ILE F  39      49.946   6.216  32.285  1.00 33.46           O  
ATOM   4351  CB  ILE F  39      47.797   8.346  33.626  1.00 35.60           C  
ATOM   4352  CG1 ILE F  39      47.022   7.365  32.744  1.00 34.87           C  
ATOM   4353  CG2 ILE F  39      47.242   9.754  33.473  1.00 36.96           C  
ATOM   4354  CD1 ILE F  39      45.542   7.363  33.006  1.00 37.87           C  
ATOM   4355  N   THR F  40      49.882   6.343  34.533  1.00 32.37           N  
ATOM   4356  CA  THR F  40      50.185   4.941  34.767  1.00 30.76           C  
ATOM   4357  C   THR F  40      48.989   4.255  35.440  1.00 30.04           C  
ATOM   4358  O   THR F  40      48.386   4.798  36.364  1.00 29.66           O  
ATOM   4359  CB  THR F  40      51.423   4.800  35.655  1.00 31.06           C  
ATOM   4360  CG2 THR F  40      51.823   3.342  35.800  1.00 28.70           C  
ATOM   4361  OG1 THR F  40      52.499   5.536  35.066  1.00 32.49           O  
ATOM   4362  N   MET F  41      48.638   3.072  34.961  1.00 34.62           N  
ATOM   4363  CA  MET F  41      47.575   2.316  35.582  1.00 34.67           C  
ATOM   4364  C   MET F  41      48.048   0.965  36.049  1.00 33.99           C  
ATOM   4365  O   MET F  41      48.616   0.191  35.285  1.00 34.74           O  
ATOM   4366  CB  MET F  41      46.395   2.167  34.637  1.00 35.00           C  
ATOM   4367  CG  MET F  41      45.623   3.454  34.471  1.00 38.05           C  
ATOM   4368  SD  MET F  41      44.026   3.179  33.736  1.00 46.30           S  
ATOM   4369  CE  MET F  41      43.030   2.782  35.165  1.00 40.91           C  
ATOM   4370  N   TYR F  42      47.811   0.679  37.315  1.00 29.81           N  
ATOM   4371  CA  TYR F  42      48.238  -0.590  37.875  1.00 29.65           C  
ATOM   4372  C   TYR F  42      47.053  -1.520  37.885  1.00 28.79           C  
ATOM   4373  O   TYR F  42      46.000  -1.180  38.424  1.00 29.68           O  
ATOM   4374  CB  TYR F  42      48.812  -0.393  39.283  1.00 30.54           C  
ATOM   4375  CG  TYR F  42      49.956   0.600  39.307  1.00 31.10           C  
ATOM   4376  CD1 TYR F  42      49.713   1.975  39.303  1.00 32.58           C  
ATOM   4377  CD2 TYR F  42      51.277   0.168  39.298  1.00 32.49           C  
ATOM   4378  CE1 TYR F  42      50.753   2.885  39.302  1.00 31.29           C  
ATOM   4379  CE2 TYR F  42      52.324   1.074  39.296  1.00 32.02           C  
ATOM   4380  CZ  TYR F  42      52.056   2.429  39.298  1.00 33.52           C  
ATOM   4381  OH  TYR F  42      53.101   3.325  39.297  1.00 38.27           O  
ATOM   4382  N   ALA F  43      47.206  -2.673  37.244  1.00 25.33           N  
ATOM   4383  CA  ALA F  43      46.199  -3.718  37.331  1.00 24.69           C  
ATOM   4384  C   ALA F  43      46.640  -4.652  38.453  1.00 25.86           C  
ATOM   4385  O   ALA F  43      47.766  -5.184  38.437  1.00 25.44           O  
ATOM   4386  CB  ALA F  43      46.050  -4.465  35.998  1.00 23.04           C  
ATOM   4387  N   GLU F  44      45.761  -4.830  39.434  1.00 28.40           N  
ATOM   4388  CA  GLU F  44      46.125  -5.531  40.650  1.00 29.72           C  
ATOM   4389  C   GLU F  44      45.076  -6.533  41.091  1.00 29.17           C  
ATOM   4390  O   GLU F  44      43.888  -6.296  40.929  1.00 28.84           O  
ATOM   4391  CB  GLU F  44      46.351  -4.522  41.777  1.00 31.37           C  
ATOM   4392  CG  GLU F  44      47.398  -3.456  41.469  1.00 35.85           C  
ATOM   4393  CD  GLU F  44      47.548  -2.455  42.604  1.00 43.62           C  
ATOM   4394  OE1 GLU F  44      46.552  -2.225  43.338  1.00 44.30           O  
ATOM   4395  OE2 GLU F  44      48.670  -1.912  42.771  1.00 46.70           O1-
ATOM   4396  N   LYS F  45      45.517  -7.637  41.688  1.00 29.63           N  
ATOM   4397  CA  LYS F  45      44.596  -8.527  42.377  1.00 28.57           C  
ATOM   4398  C   LYS F  45      44.255  -7.971  43.764  1.00 29.14           C  
ATOM   4399  O   LYS F  45      45.137  -7.789  44.613  1.00 29.35           O  
ATOM   4400  CB  LYS F  45      45.232  -9.900  42.537  1.00 28.93           C  
ATOM   4401  CG  LYS F  45      44.290 -10.971  43.114  1.00 27.43           C  
ATOM   4402  CD  LYS F  45      45.049 -12.273  43.368  1.00 23.37           C  
ATOM   4403  CE  LYS F  45      44.096 -13.383  43.740  1.00 23.18           C  
ATOM   4404  NZ  LYS F  45      44.741 -14.412  44.625  1.00 25.24           N1+
ATOM   4405  N   ILE F  46      42.973  -7.677  43.972  1.00 27.55           N  
ATOM   4406  CA  ILE F  46      42.468  -7.185  45.258  1.00 29.43           C  
ATOM   4407  C   ILE F  46      42.154  -8.283  46.282  1.00 31.39           C  
ATOM   4408  O   ILE F  46      42.440  -8.149  47.484  1.00 32.22           O  
ATOM   4409  CB  ILE F  46      41.277  -6.236  45.060  1.00 29.29           C  
ATOM   4410  CG1 ILE F  46      41.688  -5.106  44.106  1.00 27.28           C  
ATOM   4411  CG2 ILE F  46      40.797  -5.699  46.407  1.00 28.23           C  
ATOM   4412  CD1 ILE F  46      40.537  -4.413  43.395  1.00 22.83           C  
ATOM   4413  N   SER F  47      41.550  -9.361  45.787  1.00 37.49           N  
ATOM   4414  CA  SER F  47      41.231 -10.536  46.592  1.00 38.32           C  
ATOM   4415  C   SER F  47      41.052 -11.676  45.607  1.00 37.35           C  
ATOM   4416  O   SER F  47      41.291 -11.483  44.428  1.00 36.39           O  
ATOM   4417  CB  SER F  47      39.959 -10.321  47.440  1.00 38.33           C  
ATOM   4418  OG  SER F  47      38.776 -10.233  46.651  1.00 38.06           O  
ATOM   4419  N   ASP F  48      40.638 -12.850  46.078  1.00 37.53           N  
ATOM   4420  CA  ASP F  48      40.469 -14.010  45.199  1.00 37.88           C  
ATOM   4421  C   ASP F  48      39.351 -13.797  44.192  1.00 37.19           C  
ATOM   4422  O   ASP F  48      39.318 -14.444  43.153  1.00 37.87           O  
ATOM   4423  CB  ASP F  48      40.197 -15.289  46.005  1.00 37.65           C  
ATOM   4424  CG  ASP F  48      41.445 -15.822  46.700  1.00 39.73           C  
ATOM   4425  OD1 ASP F  48      42.551 -15.315  46.401  1.00 38.65           O  
ATOM   4426  OD2 ASP F  48      41.326 -16.754  47.531  1.00 41.50           O1-
ATOM   4427  N   GLU F  49      38.387 -12.957  44.548  1.00 33.40           N  
ATOM   4428  CA  GLU F  49      37.270 -12.651  43.658  1.00 32.77           C  
ATOM   4429  C   GLU F  49      37.363 -11.339  42.885  1.00 31.57           C  
ATOM   4430  O   GLU F  49      36.485 -11.040  42.075  1.00 31.82           O  
ATOM   4431  CB  GLU F  49      35.965 -12.666  44.446  1.00 32.41           C  
ATOM   4432  CG  GLU F  49      35.950 -11.690  45.584  1.00 32.69           C  
ATOM   4433  CD  GLU F  49      34.739 -11.868  46.456  1.00 36.06           C  
ATOM   4434  OE1 GLU F  49      34.508 -11.023  47.348  1.00 37.78           O  
ATOM   4435  OE2 GLU F  49      34.006 -12.854  46.243  1.00 38.63           O1-
ATOM   4436  N   LEU F  50      38.403 -10.551  43.126  1.00 26.14           N  
ATOM   4437  CA  LEU F  50      38.383  -9.159  42.669  1.00 25.89           C  
ATOM   4438  C   LEU F  50      39.700  -8.706  42.061  1.00 25.28           C  
ATOM   4439  O   LEU F  50      40.755  -8.857  42.669  1.00 26.23           O  
ATOM   4440  CB  LEU F  50      38.019  -8.233  43.835  1.00 24.77           C  
ATOM   4441  CG  LEU F  50      37.255  -6.940  43.555  1.00 26.04           C  
ATOM   4442  CD1 LEU F  50      35.948  -7.233  42.805  1.00 22.20           C  
ATOM   4443  CD2 LEU F  50      36.981  -6.136  44.852  1.00 23.54           C  
ATOM   4444  N   TYR F  51      39.631  -8.148  40.860  1.00 27.54           N  
ATOM   4445  CA  TYR F  51      40.772  -7.494  40.234  1.00 27.76           C  
ATOM   4446  C   TYR F  51      40.350  -6.080  39.839  1.00 28.12           C  
ATOM   4447  O   TYR F  51      39.178  -5.821  39.528  1.00 26.77           O  
ATOM   4448  CB  TYR F  51      41.241  -8.245  38.981  1.00 28.52           C  
ATOM   4449  CG  TYR F  51      41.946  -9.565  39.223  1.00 28.22           C  
ATOM   4450  CD1 TYR F  51      41.296 -10.644  39.832  1.00 28.67           C  
ATOM   4451  CD2 TYR F  51      43.264  -9.737  38.821  1.00 30.94           C  
ATOM   4452  CE1 TYR F  51      41.963 -11.860  40.045  1.00 30.89           C  
ATOM   4453  CE2 TYR F  51      43.932 -10.925  39.032  1.00 29.73           C  
ATOM   4454  CZ  TYR F  51      43.291 -11.986  39.632  1.00 29.48           C  
ATOM   4455  OH  TYR F  51      44.007 -13.152  39.801  1.00 27.70           O  
ATOM   4456  N   GLY F  52      41.302  -5.158  39.849  1.00 24.96           N  
ATOM   4457  CA  GLY F  52      40.977  -3.793  39.514  1.00 24.35           C  
ATOM   4458  C   GLY F  52      42.148  -3.001  38.975  1.00 23.92           C  
ATOM   4459  O   GLY F  52      43.300  -3.433  39.062  1.00 23.17           O  
ATOM   4460  N   TYR F  53      41.824  -1.837  38.417  1.00 23.91           N  
ATOM   4461  CA  TYR F  53      42.808  -0.882  37.930  1.00 25.16           C  
ATOM   4462  C   TYR F  53      42.952   0.244  38.951  1.00 25.80           C  
ATOM   4463  O   TYR F  53      41.984   0.609  39.619  1.00 24.63           O  
ATOM   4464  CB  TYR F  53      42.353  -0.267  36.608  1.00 24.71           C  
ATOM   4465  CG  TYR F  53      42.180  -1.202  35.419  1.00 25.61           C  
ATOM   4466  CD1 TYR F  53      43.281  -1.658  34.695  1.00 26.87           C  
ATOM   4467  CD2 TYR F  53      40.914  -1.563  34.978  1.00 25.71           C  
ATOM   4468  CE1 TYR F  53      43.120  -2.479  33.597  1.00 27.37           C  
ATOM   4469  CE2 TYR F  53      40.739  -2.381  33.883  1.00 25.67           C  
ATOM   4470  CZ  TYR F  53      41.844  -2.838  33.192  1.00 28.40           C  
ATOM   4471  OH  TYR F  53      41.671  -3.656  32.096  1.00 28.89           O  
ATOM   4472  N   GLY F  54      44.155   0.797  39.073  1.00 26.95           N  
ATOM   4473  CA  GLY F  54      44.359   1.918  39.965  1.00 27.43           C  
ATOM   4474  C   GLY F  54      45.421   2.872  39.447  1.00 28.78           C  
ATOM   4475  O   GLY F  54      46.216   2.524  38.569  1.00 27.68           O  
ATOM   4476  N   LEU F  55      45.420   4.088  39.987  1.00 29.11           N  
ATOM   4477  CA  LEU F  55      46.366   5.107  39.570  1.00 30.14           C  
ATOM   4478  C   LEU F  55      47.648   5.085  40.392  1.00 30.83           C  
ATOM   4479  O   LEU F  55      48.624   5.748  40.050  1.00 30.79           O  
ATOM   4480  CB  LEU F  55      45.723   6.490  39.642  1.00 30.15           C  
ATOM   4481  CG  LEU F  55      44.580   6.691  38.660  1.00 31.12           C  
ATOM   4482  CD1 LEU F  55      44.165   8.150  38.680  1.00 32.07           C  
ATOM   4483  CD2 LEU F  55      45.028   6.269  37.268  1.00 27.10           C  
ATOM   4484  N   ALA F  56      47.642   4.328  41.479  1.00 28.77           N  
ATOM   4485  CA  ALA F  56      48.826   4.231  42.317  1.00 30.20           C  
ATOM   4486  C   ALA F  56      48.946   2.807  42.796  1.00 30.11           C  
ATOM   4487  O   ALA F  56      47.935   2.135  42.968  1.00 29.89           O  
ATOM   4488  CB  ALA F  56      48.722   5.189  43.519  1.00 30.06           C  
ATOM   4489  N   PRO F  57      50.183   2.338  43.008  1.00 35.16           N  
ATOM   4490  CA  PRO F  57      50.377   0.998  43.579  1.00 35.71           C  
ATOM   4491  C   PRO F  57      49.516   0.835  44.837  1.00 36.20           C  
ATOM   4492  O   PRO F  57      49.483   1.750  45.670  1.00 36.67           O  
ATOM   4493  CB  PRO F  57      51.862   0.991  43.954  1.00 36.15           C  
ATOM   4494  CG  PRO F  57      52.494   1.956  43.006  1.00 35.93           C  
ATOM   4495  CD  PRO F  57      51.454   2.998  42.663  1.00 34.96           C  
ATOM   4496  N   GLY F  58      48.820  -0.298  44.957  1.00 34.84           N  
ATOM   4497  CA  GLY F  58      47.932  -0.554  46.081  1.00 34.32           C  
ATOM   4498  C   GLY F  58      46.641   0.232  46.001  1.00 34.31           C  
ATOM   4499  O   GLY F  58      45.809   0.187  46.910  1.00 34.42           O  
ATOM   4500  N   GLY F  59      46.472   0.958  44.903  1.00 35.48           N  
ATOM   4501  CA  GLY F  59      45.354   1.865  44.746  1.00 34.79           C  
ATOM   4502  C   GLY F  59      44.246   1.411  43.816  1.00 34.51           C  
ATOM   4503  O   GLY F  59      43.464   2.236  43.357  1.00 35.94           O  
ATOM   4504  N   ALA F  60      44.173   0.118  43.522  1.00 30.21           N  
ATOM   4505  CA  ALA F  60      43.125  -0.393  42.628  1.00 28.83           C  
ATOM   4506  C   ALA F  60      41.731  -0.291  43.244  1.00 28.07           C  
ATOM   4507  O   ALA F  60      41.546  -0.557  44.434  1.00 26.96           O  
ATOM   4508  CB  ALA F  60      43.408  -1.829  42.211  1.00 27.98           C  
ATOM   4509  N   THR F  61      40.760   0.091  42.410  1.00 30.65           N  
ATOM   4510  CA  THR F  61      39.355   0.135  42.802  1.00 29.91           C  
ATOM   4511  C   THR F  61      38.479  -0.571  41.760  1.00 28.65           C  
ATOM   4512  O   THR F  61      38.909  -0.792  40.624  1.00 28.38           O  
ATOM   4513  CB  THR F  61      38.869   1.596  43.028  1.00 30.70           C  
ATOM   4514  CG2 THR F  61      39.748   2.300  44.056  1.00 29.85           C  
ATOM   4515  OG1 THR F  61      38.933   2.335  41.805  1.00 32.31           O  
ATOM   4516  N   VAL F  62      37.313  -1.046  42.187  1.00 23.87           N  
ATOM   4517  CA  VAL F  62      36.250  -1.472  41.272  1.00 22.22           C  
ATOM   4518  C   VAL F  62      34.975  -0.647  41.504  1.00 22.80           C  
ATOM   4519  O   VAL F  62      34.426  -0.653  42.615  1.00 22.46           O  
ATOM   4520  CB  VAL F  62      35.965  -2.998  41.330  1.00 22.09           C  
ATOM   4521  CG1 VAL F  62      35.044  -3.407  40.205  1.00 18.80           C  
ATOM   4522  CG2 VAL F  62      37.247  -3.766  41.233  1.00 19.49           C  
ATOM   4523  N   PRO F  63      34.529   0.106  40.484  1.00 28.48           N  
ATOM   4524  CA  PRO F  63      35.193   0.244  39.180  1.00 28.74           C  
ATOM   4525  C   PRO F  63      36.447   1.098  39.324  1.00 28.64           C  
ATOM   4526  O   PRO F  63      36.628   1.750  40.351  1.00 28.04           O  
ATOM   4527  CB  PRO F  63      34.159   0.977  38.318  1.00 28.15           C  
ATOM   4528  CG  PRO F  63      33.047   1.391  39.250  1.00 28.72           C  
ATOM   4529  CD  PRO F  63      33.444   1.084  40.655  1.00 28.79           C  
ATOM   4530  N   GLY F  64      37.312   1.073  38.319  1.00 22.38           N  
ATOM   4531  CA  GLY F  64      38.550   1.828  38.383  1.00 22.56           C  
ATOM   4532  C   GLY F  64      38.361   3.316  38.154  1.00 22.77           C  
ATOM   4533  O   GLY F  64      37.242   3.816  38.134  1.00 22.31           O  
ATOM   4534  N   PRO F  65      39.475   4.040  37.979  1.00 21.88           N  
ATOM   4535  CA  PRO F  65      39.425   5.496  37.861  1.00 22.57           C  
ATOM   4536  C   PRO F  65      38.511   5.913  36.736  1.00 22.73           C  
ATOM   4537  O   PRO F  65      38.416   5.219  35.727  1.00 23.12           O  
ATOM   4538  CB  PRO F  65      40.861   5.866  37.494  1.00 23.32           C  
ATOM   4539  CG  PRO F  65      41.684   4.719  37.970  1.00 24.02           C  
ATOM   4540  CD  PRO F  65      40.835   3.513  37.810  1.00 21.30           C  
ATOM   4541  N   VAL F  66      37.847   7.046  36.912  1.00 28.05           N  
ATOM   4542  CA  VAL F  66      37.168   7.689  35.808  1.00 28.78           C  
ATOM   4543  C   VAL F  66      38.244   8.432  35.030  1.00 28.81           C  
ATOM   4544  O   VAL F  66      38.928   9.283  35.577  1.00 29.16           O  
ATOM   4545  CB  VAL F  66      36.098   8.690  36.295  1.00 28.64           C  
ATOM   4546  CG1 VAL F  66      35.447   9.397  35.085  1.00 30.68           C  
ATOM   4547  CG2 VAL F  66      35.044   7.989  37.145  1.00 28.91           C  
ATOM   4548  N   LEU F  67      38.407   8.092  33.758  1.00 32.71           N  
ATOM   4549  CA  LEU F  67      39.352   8.808  32.903  1.00 33.01           C  
ATOM   4550  C   LEU F  67      38.576   9.840  32.078  1.00 33.27           C  
ATOM   4551  O   LEU F  67      37.477   9.567  31.582  1.00 33.24           O  
ATOM   4552  CB  LEU F  67      40.141   7.842  32.019  1.00 33.07           C  
ATOM   4553  CG  LEU F  67      40.916   6.742  32.759  1.00 32.99           C  
ATOM   4554  CD1 LEU F  67      41.546   5.752  31.768  1.00 27.76           C  
ATOM   4555  CD2 LEU F  67      41.976   7.321  33.704  1.00 31.26           C  
ATOM   4556  N   GLU F  68      39.136  11.035  31.960  1.00 31.05           N  
ATOM   4557  CA  GLU F  68      38.399  12.158  31.424  1.00 31.58           C  
ATOM   4558  C   GLU F  68      39.271  12.889  30.417  1.00 31.53           C  
ATOM   4559  O   GLU F  68      40.451  13.110  30.664  1.00 31.21           O  
ATOM   4560  CB  GLU F  68      37.999  13.091  32.572  1.00 32.75           C  
ATOM   4561  CG  GLU F  68      36.966  14.138  32.207  1.00 37.29           C  
ATOM   4562  CD  GLU F  68      36.219  14.656  33.429  1.00 44.27           C  
ATOM   4563  OE1 GLU F  68      36.153  15.904  33.598  1.00 47.03           O  
ATOM   4564  OE2 GLU F  68      35.698  13.816  34.210  1.00 43.69           O1-
ATOM   4565  N   MET F  69      38.691  13.243  29.274  1.00 35.15           N  
ATOM   4566  CA  MET F  69      39.409  13.934  28.208  1.00 34.54           C  
ATOM   4567  C   MET F  69      38.486  14.943  27.573  1.00 33.54           C  
ATOM   4568  O   MET F  69      37.263  14.810  27.653  1.00 31.78           O  
ATOM   4569  CB  MET F  69      39.803  12.967  27.079  1.00 35.21           C  
ATOM   4570  CG  MET F  69      40.491  11.665  27.475  1.00 37.47           C  
ATOM   4571  SD  MET F  69      40.766  10.634  26.000  1.00 46.82           S  
ATOM   4572  CE  MET F  69      41.784  11.737  25.035  1.00 43.59           C  
ATOM   4573  N   TRP F  70      39.081  15.926  26.904  1.00 26.54           N  
ATOM   4574  CA  TRP F  70      38.360  16.739  25.927  1.00 26.30           C  
ATOM   4575  C   TRP F  70      38.693  16.298  24.485  1.00 25.60           C  
ATOM   4576  O   TRP F  70      39.800  15.813  24.206  1.00 24.61           O  
ATOM   4577  CB  TRP F  70      38.634  18.228  26.125  1.00 27.17           C  
ATOM   4578  CG  TRP F  70      38.234  18.711  27.490  1.00 30.93           C  
ATOM   4579  CD1 TRP F  70      38.938  18.564  28.657  1.00 35.72           C  
ATOM   4580  CD2 TRP F  70      37.037  19.413  27.833  1.00 33.74           C  
ATOM   4581  CE2 TRP F  70      37.082  19.666  29.222  1.00 36.38           C  
ATOM   4582  CE3 TRP F  70      35.931  19.857  27.100  1.00 33.50           C  
ATOM   4583  NE1 TRP F  70      38.250  19.133  29.702  1.00 37.19           N  
ATOM   4584  CZ2 TRP F  70      36.066  20.339  29.891  1.00 36.96           C  
ATOM   4585  CZ3 TRP F  70      34.924  20.527  27.767  1.00 37.56           C  
ATOM   4586  CH2 TRP F  70      34.996  20.764  29.147  1.00 38.97           C  
ATOM   4587  N   GLU F  71      37.723  16.435  23.586  1.00 25.52           N  
ATOM   4588  CA  GLU F  71      37.948  16.109  22.193  1.00 25.63           C  
ATOM   4589  C   GLU F  71      39.225  16.807  21.723  1.00 25.53           C  
ATOM   4590  O   GLU F  71      39.415  18.007  21.962  1.00 25.26           O  
ATOM   4591  CB  GLU F  71      36.781  16.607  21.341  1.00 25.82           C  
ATOM   4592  CG  GLU F  71      35.501  15.864  21.548  1.00 26.72           C  
ATOM   4593  CD  GLU F  71      34.403  16.372  20.649  1.00 27.80           C  
ATOM   4594  OE1 GLU F  71      34.399  17.596  20.337  1.00 26.28           O  
ATOM   4595  OE2 GLU F  71      33.556  15.543  20.254  1.00 24.34           O1-
ATOM   4596  N   GLY F  72      40.085  16.047  21.053  1.00 25.68           N  
ATOM   4597  CA  GLY F  72      41.391  16.516  20.620  1.00 26.68           C  
ATOM   4598  C   GLY F  72      42.508  15.993  21.522  1.00 27.68           C  
ATOM   4599  O   GLY F  72      43.658  15.851  21.085  1.00 27.05           O  
ATOM   4600  N   ASP F  73      42.164  15.637  22.760  1.00 27.51           N  
ATOM   4601  CA  ASP F  73      43.172  15.204  23.718  1.00 28.35           C  
ATOM   4602  C   ASP F  73      43.708  13.815  23.392  1.00 28.79           C  
ATOM   4603  O   ASP F  73      43.033  13.004  22.747  1.00 28.66           O  
ATOM   4604  CB  ASP F  73      42.640  15.249  25.161  1.00 27.69           C  
ATOM   4605  CG  ASP F  73      42.440  16.677  25.673  1.00 28.41           C  
ATOM   4606  OD1 ASP F  73      42.930  17.624  25.024  1.00 28.26           O  
ATOM   4607  OD2 ASP F  73      41.791  16.853  26.728  1.00 29.25           O1-
ATOM   4608  N   THR F  74      44.943  13.564  23.821  1.00 30.41           N  
ATOM   4609  CA  THR F  74      45.527  12.237  23.750  1.00 30.67           C  
ATOM   4610  C   THR F  74      45.759  11.730  25.157  1.00 31.01           C  
ATOM   4611  O   THR F  74      46.003  12.504  26.091  1.00 30.81           O  
ATOM   4612  CB  THR F  74      46.872  12.210  22.996  1.00 32.06           C  
ATOM   4613  CG2 THR F  74      47.441  10.785  22.950  1.00 30.46           C  
ATOM   4614  OG1 THR F  74      46.688  12.683  21.655  1.00 35.42           O  
ATOM   4615  N   LEU F  75      45.673  10.420  25.311  1.00 34.10           N  
ATOM   4616  CA  LEU F  75      45.931   9.802  26.589  1.00 35.15           C  
ATOM   4617  C   LEU F  75      46.904   8.663  26.358  1.00 35.68           C  
ATOM   4618  O   LEU F  75      46.642   7.739  25.587  1.00 36.45           O  
ATOM   4619  CB  LEU F  75      44.624   9.340  27.235  1.00 35.01           C  
ATOM   4620  CG  LEU F  75      44.610   8.974  28.717  1.00 36.39           C  
ATOM   4621  CD1 LEU F  75      45.415   9.959  29.589  1.00 37.69           C  
ATOM   4622  CD2 LEU F  75      43.167   8.869  29.187  1.00 34.82           C  
ATOM   4623  N   GLU F  76      48.056   8.778  27.006  1.00 48.61           N  
ATOM   4624  CA  GLU F  76      49.148   7.838  26.868  1.00 48.86           C  
ATOM   4625  C   GLU F  76      49.213   7.117  28.196  1.00 47.17           C  
ATOM   4626  O   GLU F  76      49.581   7.702  29.207  1.00 49.39           O  
ATOM   4627  CB  GLU F  76      50.444   8.623  26.594  1.00 49.86           C  
ATOM   4628  CG  GLU F  76      51.658   7.801  26.237  1.00 55.39           C  
ATOM   4629  CD  GLU F  76      51.319   6.698  25.248  1.00 64.59           C  
ATOM   4630  OE1 GLU F  76      50.940   6.993  24.086  1.00 66.71           O  
ATOM   4631  OE2 GLU F  76      51.402   5.519  25.648  1.00 64.79           O1-
ATOM   4632  N   ILE F  77      48.839   5.848  28.194  1.00 27.04           N  
ATOM   4633  CA  ILE F  77      48.694   5.074  29.418  1.00 24.65           C  
ATOM   4634  C   ILE F  77      49.708   3.942  29.503  1.00 24.51           C  
ATOM   4635  O   ILE F  77      49.780   3.098  28.589  1.00 24.21           O  
ATOM   4636  CB  ILE F  77      47.312   4.384  29.460  1.00 24.29           C  
ATOM   4637  CG1 ILE F  77      46.190   5.423  29.380  1.00 23.83           C  
ATOM   4638  CG2 ILE F  77      47.192   3.460  30.691  1.00 20.06           C  
ATOM   4639  CD1 ILE F  77      44.786   4.827  29.500  1.00 24.63           C  
ATOM   4640  N   ASP F  78      50.470   3.900  30.595  1.00 21.12           N  
ATOM   4641  CA  ASP F  78      51.300   2.743  30.865  1.00 21.74           C  
ATOM   4642  C   ASP F  78      50.545   1.821  31.771  1.00 20.86           C  
ATOM   4643  O   ASP F  78      50.303   2.153  32.935  1.00 19.34           O  
ATOM   4644  CB  ASP F  78      52.594   3.133  31.558  1.00 22.78           C  
ATOM   4645  CG  ASP F  78      53.591   3.766  30.615  1.00 24.51           C  
ATOM   4646  OD1 ASP F  78      53.192   4.304  29.559  1.00 25.51           O  
ATOM   4647  OD2 ASP F  78      54.782   3.735  30.955  1.00 29.00           O1-
ATOM   4648  N   LEU F  79      50.175   0.656  31.247  1.00 23.88           N  
ATOM   4649  CA  LEU F  79      49.521  -0.327  32.096  1.00 23.58           C  
ATOM   4650  C   LEU F  79      50.584  -1.250  32.690  1.00 23.87           C  
ATOM   4651  O   LEU F  79      51.330  -1.926  31.972  1.00 23.22           O  
ATOM   4652  CB  LEU F  79      48.446  -1.102  31.345  1.00 22.49           C  
ATOM   4653  CG  LEU F  79      47.682  -2.070  32.260  1.00 23.95           C  
ATOM   4654  CD1 LEU F  79      46.652  -1.329  33.155  1.00 18.93           C  
ATOM   4655  CD2 LEU F  79      47.030  -3.163  31.445  1.00 23.41           C  
ATOM   4656  N   VAL F  80      50.686  -1.216  34.011  1.00 28.09           N  
ATOM   4657  CA  VAL F  80      51.598  -2.083  34.738  1.00 28.72           C  
ATOM   4658  C   VAL F  80      50.791  -3.254  35.290  1.00 28.57           C  
ATOM   4659  O   VAL F  80      49.891  -3.060  36.115  1.00 28.48           O  
ATOM   4660  CB  VAL F  80      52.268  -1.332  35.899  1.00 29.79           C  
ATOM   4661  CG1 VAL F  80      52.987  -2.308  36.819  1.00 29.92           C  
ATOM   4662  CG2 VAL F  80      53.215  -0.274  35.365  1.00 27.93           C  
ATOM   4663  N   ASN F  81      51.109  -4.463  34.822  1.00 26.83           N  
ATOM   4664  CA  ASN F  81      50.388  -5.659  35.243  1.00 27.02           C  
ATOM   4665  C   ASN F  81      51.123  -6.284  36.424  1.00 27.51           C  
ATOM   4666  O   ASN F  81      52.183  -6.894  36.265  1.00 27.60           O  
ATOM   4667  CB  ASN F  81      50.315  -6.645  34.066  1.00 27.04           C  
ATOM   4668  CG  ASN F  81      49.548  -7.914  34.397  1.00 28.76           C  
ATOM   4669  ND2 ASN F  81      49.751  -8.947  33.583  1.00 25.24           N  
ATOM   4670  OD1 ASN F  81      48.790  -7.975  35.377  1.00 29.45           O  
ATOM   4671  N   THR F  82      50.519  -6.164  37.607  1.00 27.44           N  
ATOM   4672  CA  THR F  82      51.143  -6.604  38.852  1.00 27.25           C  
ATOM   4673  C   THR F  82      50.679  -8.007  39.186  1.00 26.80           C  
ATOM   4674  O   THR F  82      51.015  -8.551  40.230  1.00 26.36           O  
ATOM   4675  CB  THR F  82      50.794  -5.680  40.039  1.00 28.38           C  
ATOM   4676  CG2 THR F  82      51.198  -4.241  39.757  1.00 28.60           C  
ATOM   4677  OG1 THR F  82      49.384  -5.743  40.313  1.00 27.08           O  
ATOM   4678  N   THR F  83      49.866  -8.582  38.313  1.00 22.92           N  
ATOM   4679  CA  THR F  83      49.300  -9.883  38.601  1.00 22.89           C  
ATOM   4680  C   THR F  83      50.069 -11.003  37.892  1.00 24.14           C  
ATOM   4681  O   THR F  83      50.985 -10.751  37.095  1.00 23.06           O  
ATOM   4682  CB  THR F  83      47.829  -9.916  38.193  1.00 22.44           C  
ATOM   4683  CG2 THR F  83      47.110  -8.658  38.729  1.00 22.83           C  
ATOM   4684  OG1 THR F  83      47.737  -9.935  36.768  1.00 22.04           O  
ATOM   4685  N   ASP F  84      49.672 -12.234  38.177  1.00 35.46           N  
ATOM   4686  CA  ASP F  84      50.290 -13.403  37.577  1.00 37.53           C  
ATOM   4687  C   ASP F  84      49.510 -13.826  36.348  1.00 37.13           C  
ATOM   4688  O   ASP F  84      49.825 -14.845  35.745  1.00 38.86           O  
ATOM   4689  CB  ASP F  84      50.412 -14.564  38.578  1.00 38.16           C  
ATOM   4690  CG  ASP F  84      49.123 -14.824  39.341  1.00 42.15           C  
ATOM   4691  OD1 ASP F  84      48.035 -14.424  38.851  1.00 43.51           O  
ATOM   4692  OD2 ASP F  84      49.200 -15.444  40.436  1.00 44.47           O1-
ATOM   4693  N   ARG F  85      48.505 -13.036  35.977  1.00 30.27           N  
ATOM   4694  CA  ARG F  85      47.639 -13.369  34.851  1.00 30.35           C  
ATOM   4695  C   ARG F  85      47.865 -12.441  33.653  1.00 30.04           C  
ATOM   4696  O   ARG F  85      48.281 -11.284  33.814  1.00 29.99           O  
ATOM   4697  CB  ARG F  85      46.157 -13.299  35.260  1.00 29.95           C  
ATOM   4698  CG  ARG F  85      45.781 -14.168  36.445  1.00 31.49           C  
ATOM   4699  CD  ARG F  85      45.968 -15.656  36.133  1.00 30.86           C  
ATOM   4700  NE  ARG F  85      45.161 -16.053  34.983  1.00 33.12           N  
ATOM   4701  CZ  ARG F  85      43.837 -16.201  35.014  1.00 34.71           C  
ATOM   4702  NH1 ARG F  85      43.158 -15.994  36.146  1.00 31.25           N1+
ATOM   4703  NH2 ARG F  85      43.186 -16.553  33.911  1.00 32.47           N  
ATOM   4704  N   VAL F  86      47.601 -12.969  32.455  1.00 25.92           N  
ATOM   4705  CA  VAL F  86      47.516 -12.161  31.250  1.00 25.25           C  
ATOM   4706  C   VAL F  86      46.247 -11.333  31.301  1.00 25.06           C  
ATOM   4707  O   VAL F  86      45.160 -11.854  31.598  1.00 25.20           O  
ATOM   4708  CB  VAL F  86      47.448 -13.021  29.975  1.00 25.42           C  
ATOM   4709  CG1 VAL F  86      47.353 -12.131  28.758  1.00 22.72           C  
ATOM   4710  CG2 VAL F  86      48.664 -13.963  29.887  1.00 27.10           C  
ATOM   4711  N   LEU F  87      46.377 -10.042  31.032  1.00 24.51           N  
ATOM   4712  CA  LEU F  87      45.225  -9.161  31.005  1.00 23.64           C  
ATOM   4713  C   LEU F  87      45.539  -7.985  30.106  1.00 23.72           C  
ATOM   4714  O   LEU F  87      46.638  -7.877  29.570  1.00 24.69           O  
ATOM   4715  CB  LEU F  87      44.851  -8.686  32.422  1.00 23.47           C  
ATOM   4716  CG  LEU F  87      45.920  -8.023  33.291  1.00 23.33           C  
ATOM   4717  CD1 LEU F  87      46.342  -6.648  32.750  1.00 23.47           C  
ATOM   4718  CD2 LEU F  87      45.433  -7.899  34.717  1.00 20.95           C  
ATOM   4719  N   SER F  88      44.580  -7.095  29.940  1.00 21.04           N  
ATOM   4720  CA  SER F  88      44.815  -5.971  29.063  1.00 20.74           C  
ATOM   4721  C   SER F  88      43.921  -4.794  29.395  1.00 20.97           C  
ATOM   4722  O   SER F  88      43.222  -4.779  30.407  1.00 21.13           O  
ATOM   4723  CB  SER F  88      44.601  -6.380  27.614  1.00 20.43           C  
ATOM   4724  OG  SER F  88      43.234  -6.606  27.351  1.00 21.84           O  
ATOM   4725  N   LEU F  89      43.967  -3.804  28.528  1.00 25.92           N  
ATOM   4726  CA  LEU F  89      43.140  -2.635  28.673  1.00 26.35           C  
ATOM   4727  C   LEU F  89      42.645  -2.305  27.261  1.00 25.99           C  
ATOM   4728  O   LEU F  89      43.439  -2.221  26.316  1.00 25.83           O  
ATOM   4729  CB  LEU F  89      43.978  -1.514  29.286  1.00 26.18           C  
ATOM   4730  CG  LEU F  89      43.398  -0.157  29.645  1.00 27.84           C  
ATOM   4731  CD1 LEU F  89      42.314  -0.279  30.711  1.00 31.23           C  
ATOM   4732  CD2 LEU F  89      44.542   0.750  30.116  1.00 28.74           C  
ATOM   4733  N   HIS F  90      41.329  -2.187  27.100  1.00 24.11           N  
ATOM   4734  CA  HIS F  90      40.804  -1.819  25.801  1.00 22.92           C  
ATOM   4735  C   HIS F  90      39.688  -0.815  26.004  1.00 22.45           C  
ATOM   4736  O   HIS F  90      38.853  -1.005  26.869  1.00 22.66           O  
ATOM   4737  CB  HIS F  90      40.286  -3.108  25.177  1.00 22.56           C  
ATOM   4738  CG  HIS F  90      39.273  -2.907  24.112  1.00 22.65           C  
ATOM   4739  CD2 HIS F  90      37.928  -2.778  24.173  1.00 19.67           C  
ATOM   4740  ND1 HIS F  90      39.612  -2.825  22.779  1.00 22.60           N  
ATOM   4741  CE1 HIS F  90      38.515  -2.646  22.061  1.00 22.54           C  
ATOM   4742  NE2 HIS F  90      37.483  -2.608  22.884  1.00 22.05           N  
ATOM   4743  N   PRO F  91      39.672   0.273  25.212  1.00 23.19           N  
ATOM   4744  CA  PRO F  91      38.586   1.254  25.348  1.00 21.85           C  
ATOM   4745  C   PRO F  91      37.437   1.158  24.330  1.00 22.08           C  
ATOM   4746  O   PRO F  91      37.560   0.496  23.298  1.00 22.81           O  
ATOM   4747  CB  PRO F  91      39.331   2.580  25.178  1.00 22.50           C  
ATOM   4748  CG  PRO F  91      40.415   2.243  24.163  1.00 21.47           C  
ATOM   4749  CD  PRO F  91      40.774   0.785  24.370  1.00 22.04           C  
ATOM   4750  N   HIS F  92      36.411   1.976  24.537  1.00 19.54           N  
ATOM   4751  CA  HIS F  92      35.395   2.231  23.525  1.00 19.14           C  
ATOM   4752  C   HIS F  92      35.506   3.688  23.072  1.00 19.87           C  
ATOM   4753  O   HIS F  92      35.989   4.540  23.815  1.00 18.64           O  
ATOM   4754  CB  HIS F  92      33.992   1.978  24.078  1.00 18.95           C  
ATOM   4755  CG  HIS F  92      33.660   0.530  24.222  1.00 16.16           C  
ATOM   4756  CD2 HIS F  92      34.240  -0.446  24.958  1.00 11.93           C  
ATOM   4757  ND1 HIS F  92      32.625  -0.067  23.535  1.00 15.08           N  
ATOM   4758  CE1 HIS F  92      32.581  -1.352  23.843  1.00  9.84           C  
ATOM   4759  NE2 HIS F  92      33.553  -1.604  24.705  1.00 10.60           N  
ATOM   4760  N   GLY F  93      35.219   3.922  21.799  1.00 28.15           N  
ATOM   4761  CA  GLY F  93      34.853   5.219  21.252  1.00 27.90           C  
ATOM   4762  C   GLY F  93      36.024   6.125  20.881  1.00 28.55           C  
ATOM   4763  O   GLY F  93      35.933   6.848  19.884  1.00 27.85           O  
ATOM   4764  N   VAL F  94      37.165   5.990  21.571  1.00 16.35           N  
ATOM   4765  CA  VAL F  94      38.311   6.846  21.287  1.00 16.31           C  
ATOM   4766  C   VAL F  94      39.087   6.265  20.101  1.00 18.50           C  
ATOM   4767  O   VAL F  94      38.776   5.166  19.618  1.00 17.62           O  
ATOM   4768  CB  VAL F  94      39.264   6.960  22.498  1.00 17.06           C  
ATOM   4769  CG1 VAL F  94      38.709   7.902  23.560  1.00 16.01           C  
ATOM   4770  CG2 VAL F  94      39.567   5.576  23.097  1.00 13.70           C  
ATOM   4771  N   ASP F  95      40.124   6.973  19.663  1.00 24.83           N  
ATOM   4772  CA  ASP F  95      40.876   6.538  18.491  1.00 25.85           C  
ATOM   4773  C   ASP F  95      42.112   5.800  18.936  1.00 26.42           C  
ATOM   4774  O   ASP F  95      42.983   6.377  19.578  1.00 27.39           O  
ATOM   4775  CB  ASP F  95      41.279   7.721  17.605  1.00 25.76           C  
ATOM   4776  CG  ASP F  95      40.090   8.502  17.078  1.00 26.67           C  
ATOM   4777  OD1 ASP F  95      39.172   7.898  16.496  1.00 25.95           O  
ATOM   4778  OD2 ASP F  95      40.073   9.735  17.248  1.00 27.86           O1-
ATOM   4779  N   TYR F  96      42.185   4.519  18.597  1.00 24.09           N  
ATOM   4780  CA  TYR F  96      43.364   3.718  18.896  1.00 24.98           C  
ATOM   4781  C   TYR F  96      43.723   2.870  17.672  1.00 25.58           C  
ATOM   4782  O   TYR F  96      42.839   2.522  16.886  1.00 24.72           O  
ATOM   4783  CB  TYR F  96      43.128   2.847  20.135  1.00 24.73           C  
ATOM   4784  CG  TYR F  96      41.927   1.935  20.037  1.00 25.70           C  
ATOM   4785  CD1 TYR F  96      40.678   2.330  20.519  1.00 24.09           C  
ATOM   4786  CD2 TYR F  96      42.038   0.671  19.469  1.00 24.96           C  
ATOM   4787  CE1 TYR F  96      39.567   1.473  20.424  1.00 23.84           C  
ATOM   4788  CE2 TYR F  96      40.945  -0.180  19.376  1.00 22.51           C  
ATOM   4789  CZ  TYR F  96      39.715   0.218  19.849  1.00 23.41           C  
ATOM   4790  OH  TYR F  96      38.641  -0.646  19.738  1.00 22.98           O  
ATOM   4791  N   ASP F  97      45.004   2.574  17.473  1.00 31.30           N  
ATOM   4792  CA  ASP F  97      45.344   1.633  16.407  1.00 32.48           C  
ATOM   4793  C   ASP F  97      45.372   0.210  16.961  1.00 32.17           C  
ATOM   4794  O   ASP F  97      45.185   0.008  18.160  1.00 32.29           O  
ATOM   4795  CB  ASP F  97      46.641   2.005  15.675  1.00 33.42           C  
ATOM   4796  CG  ASP F  97      47.868   2.000  16.575  1.00 33.11           C  
ATOM   4797  OD1 ASP F  97      47.980   1.130  17.467  1.00 34.51           O  
ATOM   4798  OD2 ASP F  97      48.744   2.871  16.367  1.00 37.07           O1-
ATOM   4799  N   VAL F  98      45.607  -0.773  16.101  1.00 27.41           N  
ATOM   4800  CA  VAL F  98      45.485  -2.156  16.523  1.00 26.75           C  
ATOM   4801  C   VAL F  98      46.462  -2.474  17.654  1.00 27.56           C  
ATOM   4802  O   VAL F  98      46.191  -3.323  18.516  1.00 27.88           O  
ATOM   4803  CB  VAL F  98      45.666  -3.149  15.347  1.00 26.53           C  
ATOM   4804  CG1 VAL F  98      44.516  -3.022  14.402  1.00 27.07           C  
ATOM   4805  CG2 VAL F  98      46.994  -2.917  14.620  1.00 26.12           C  
ATOM   4806  N   ASN F  99      47.593  -1.786  17.654  1.00 31.03           N  
ATOM   4807  CA  ASN F  99      48.626  -2.071  18.634  1.00 32.16           C  
ATOM   4808  C   ASN F  99      48.212  -1.606  20.025  1.00 31.22           C  
ATOM   4809  O   ASN F  99      48.791  -2.009  21.032  1.00 32.73           O  
ATOM   4810  CB  ASN F  99      49.957  -1.468  18.184  1.00 33.22           C  
ATOM   4811  CG  ASN F  99      50.429  -2.050  16.863  1.00 36.79           C  
ATOM   4812  ND2 ASN F  99      50.487  -1.216  15.834  1.00 38.05           N  
ATOM   4813  OD1 ASN F  99      50.719  -3.245  16.766  1.00 39.29           O  
ATOM   4814  N   SER F 100      47.230  -0.717  20.066  1.00 27.38           N  
ATOM   4815  CA  SER F 100      46.545  -0.351  21.316  1.00 27.62           C  
ATOM   4816  C   SER F 100      45.189  -1.018  21.613  1.00 26.78           C  
ATOM   4817  O   SER F 100      44.513  -0.600  22.549  1.00 25.96           O  
ATOM   4818  CB  SER F 100      46.455   1.168  21.480  1.00 26.67           C  
ATOM   4819  OG  SER F 100      47.759   1.704  21.645  1.00 27.45           O  
ATOM   4820  N   ASP F 101      44.736  -1.975  20.801  1.00 33.50           N  
ATOM   4821  CA  ASP F 101      43.361  -2.471  21.009  1.00 35.10           C  
ATOM   4822  C   ASP F 101      43.113  -3.413  22.188  1.00 34.60           C  
ATOM   4823  O   ASP F 101      41.957  -3.669  22.527  1.00 35.38           O  
ATOM   4824  CB  ASP F 101      42.655  -2.932  19.714  1.00 36.49           C  
ATOM   4825  CG  ASP F 101      42.959  -4.377  19.322  1.00 41.10           C  
ATOM   4826  OD1 ASP F 101      44.104  -4.848  19.498  1.00 46.04           O  
ATOM   4827  OD2 ASP F 101      42.030  -5.039  18.801  1.00 44.52           O1-
ATOM   4828  N   GLY F 102      44.182  -3.890  22.827  1.00 24.60           N  
ATOM   4829  CA  GLY F 102      44.079  -4.650  24.063  1.00 23.83           C  
ATOM   4830  C   GLY F 102      43.719  -6.124  23.931  1.00 24.30           C  
ATOM   4831  O   GLY F 102      43.165  -6.743  24.861  1.00 24.00           O  
ATOM   4832  N   THR F 103      44.041  -6.700  22.782  1.00 24.33           N  
ATOM   4833  CA  THR F 103      43.729  -8.092  22.519  1.00 25.14           C  
ATOM   4834  C   THR F 103      45.009  -8.878  22.295  1.00 26.92           C  
ATOM   4835  O   THR F 103      45.986  -8.348  21.755  1.00 28.55           O  
ATOM   4836  CB  THR F 103      42.806  -8.248  21.285  1.00 25.24           C  
ATOM   4837  CG2 THR F 103      41.485  -7.523  21.505  1.00 23.19           C  
ATOM   4838  OG1 THR F 103      43.448  -7.730  20.111  1.00 23.35           O  
ATOM   4839  N   LEU F 104      45.015 -10.131  22.741  1.00 30.49           N  
ATOM   4840  CA  LEU F 104      46.123 -11.038  22.484  1.00 31.78           C  
ATOM   4841  C   LEU F 104      46.292 -11.168  20.984  1.00 31.96           C  
ATOM   4842  O   LEU F 104      47.402 -11.151  20.458  1.00 33.59           O  
ATOM   4843  CB  LEU F 104      45.808 -12.424  23.039  1.00 32.19           C  
ATOM   4844  CG  LEU F 104      46.618 -13.040  24.180  1.00 34.99           C  
ATOM   4845  CD1 LEU F 104      46.296 -14.546  24.268  1.00 36.00           C  
ATOM   4846  CD2 LEU F 104      48.116 -12.806  24.030  1.00 31.09           C  
ATOM   4847  N   MET F 105      45.163 -11.316  20.309  1.00 41.22           N  
ATOM   4848  CA  MET F 105      45.112 -11.527  18.875  1.00 42.64           C  
ATOM   4849  C   MET F 105      45.960 -10.511  18.082  1.00 41.78           C  
ATOM   4850  O   MET F 105      46.628 -10.865  17.105  1.00 41.07           O  
ATOM   4851  CB  MET F 105      43.645 -11.478  18.452  1.00 43.67           C  
ATOM   4852  CG  MET F 105      43.396 -11.483  16.965  1.00 51.30           C  
ATOM   4853  SD  MET F 105      41.965 -10.458  16.515  1.00 64.40           S  
ATOM   4854  CE  MET F 105      42.418  -8.875  17.224  1.00 58.40           C  
ATOM   4855  N   ASN F 106      45.921  -9.254  18.508  1.00 31.66           N  
ATOM   4856  CA  ASN F 106      46.727  -8.188  17.912  1.00 30.99           C  
ATOM   4857  C   ASN F 106      48.071  -7.945  18.617  1.00 30.85           C  
ATOM   4858  O   ASN F 106      48.704  -6.914  18.409  1.00 30.81           O  
ATOM   4859  CB  ASN F 106      45.934  -6.892  17.709  1.00 30.83           C  
ATOM   4860  CG  ASN F 106      45.194  -6.861  16.372  1.00 31.04           C  
ATOM   4861  ND2 ASN F 106      43.976  -6.343  16.378  1.00 29.63           N  
ATOM   4862  OD1 ASN F 106      45.721  -7.294  15.349  1.00 34.68           O  
ATOM   4863  N   GLY F 107      48.428  -8.829  19.541  1.00 30.41           N  
ATOM   4864  CA  GLY F 107      49.685  -8.715  20.266  1.00 30.83           C  
ATOM   4865  C   GLY F 107      49.640  -7.520  21.195  1.00 30.33           C  
ATOM   4866  O   GLY F 107      50.661  -6.911  21.499  1.00 31.38           O  
ATOM   4867  N   SER F 108      48.420  -7.158  21.583  1.00 29.22           N  
ATOM   4868  CA  SER F 108      48.125  -5.976  22.382  1.00 27.91           C  
ATOM   4869  C   SER F 108      47.897  -6.195  23.890  1.00 25.81           C  
ATOM   4870  O   SER F 108      47.543  -5.251  24.609  1.00 23.45           O  
ATOM   4871  CB  SER F 108      46.935  -5.250  21.753  1.00 28.96           C  
ATOM   4872  OG  SER F 108      46.928  -3.893  22.141  1.00 33.97           O  
ATOM   4873  N   ALA F 109      48.031  -7.435  24.358  1.00 23.07           N  
ATOM   4874  CA  ALA F 109      47.778  -7.744  25.768  1.00 21.63           C  
ATOM   4875  C   ALA F 109      49.020  -7.551  26.640  1.00 22.21           C  
ATOM   4876  O   ALA F 109      50.104  -7.253  26.135  1.00 22.56           O  
ATOM   4877  CB  ALA F 109      47.243  -9.145  25.913  1.00 20.34           C  
ATOM   4878  N   VAL F 110      48.884  -7.749  27.947  1.00 20.51           N  
ATOM   4879  CA  VAL F 110      50.025  -7.536  28.833  1.00 20.68           C  
ATOM   4880  C   VAL F 110      50.330  -8.751  29.691  1.00 21.12           C  
ATOM   4881  O   VAL F 110      49.508  -9.167  30.506  1.00 20.83           O  
ATOM   4882  CB  VAL F 110      49.821  -6.298  29.737  1.00 21.16           C  
ATOM   4883  CG1 VAL F 110      51.063  -6.025  30.554  1.00 18.99           C  
ATOM   4884  CG2 VAL F 110      49.440  -5.093  28.883  1.00 21.01           C  
ATOM   4885  N   MET F 111      51.523  -9.303  29.491  1.00 23.07           N  
ATOM   4886  CA  MET F 111      52.000 -10.491  30.186  1.00 23.88           C  
ATOM   4887  C   MET F 111      52.258 -10.232  31.655  1.00 24.46           C  
ATOM   4888  O   MET F 111      52.555  -9.101  32.058  1.00 25.34           O  
ATOM   4889  CB  MET F 111      53.300 -10.991  29.541  1.00 24.29           C  
ATOM   4890  CG  MET F 111      53.134 -11.436  28.105  1.00 25.92           C  
ATOM   4891  SD  MET F 111      51.906 -12.752  27.956  1.00 32.21           S  
ATOM   4892  CE  MET F 111      50.747 -11.971  26.837  1.00 31.44           C  
ATOM   4893  N   PRO F 112      52.189 -11.293  32.464  1.00 27.92           N  
ATOM   4894  CA  PRO F 112      52.344 -11.129  33.911  1.00 27.85           C  
ATOM   4895  C   PRO F 112      53.576 -10.299  34.243  1.00 27.93           C  
ATOM   4896  O   PRO F 112      54.639 -10.492  33.638  1.00 27.76           O  
ATOM   4897  CB  PRO F 112      52.523 -12.569  34.403  1.00 28.20           C  
ATOM   4898  CG  PRO F 112      51.744 -13.393  33.408  1.00 28.54           C  
ATOM   4899  CD  PRO F 112      51.913 -12.689  32.082  1.00 28.33           C  
ATOM   4900  N   GLY F 113      53.407  -9.360  35.173  1.00 25.81           N  
ATOM   4901  CA  GLY F 113      54.503  -8.566  35.694  1.00 26.22           C  
ATOM   4902  C   GLY F 113      55.042  -7.514  34.744  1.00 27.15           C  
ATOM   4903  O   GLY F 113      55.976  -6.804  35.098  1.00 27.93           O  
ATOM   4904  N   GLN F 114      54.486  -7.409  33.541  1.00 27.59           N  
ATOM   4905  CA  GLN F 114      55.069  -6.506  32.548  1.00 27.86           C  
ATOM   4906  C   GLN F 114      54.346  -5.179  32.453  1.00 26.64           C  
ATOM   4907  O   GLN F 114      53.294  -4.979  33.076  1.00 24.82           O  
ATOM   4908  CB  GLN F 114      55.102  -7.153  31.152  1.00 28.43           C  
ATOM   4909  CG  GLN F 114      55.745  -8.533  31.097  1.00 31.15           C  
ATOM   4910  CD  GLN F 114      57.116  -8.577  31.758  1.00 37.57           C  
ATOM   4911  NE2 GLN F 114      57.620  -9.786  31.983  1.00 40.91           N  
ATOM   4912  OE1 GLN F 114      57.713  -7.539  32.065  1.00 39.44           O  
ATOM   4913  N   THR F 115      54.896  -4.294  31.629  1.00 26.07           N  
ATOM   4914  CA  THR F 115      54.300  -2.991  31.389  1.00 26.54           C  
ATOM   4915  C   THR F 115      54.089  -2.771  29.898  1.00 26.66           C  
ATOM   4916  O   THR F 115      55.033  -2.863  29.112  1.00 27.92           O  
ATOM   4917  CB  THR F 115      55.162  -1.835  31.979  1.00 27.13           C  
ATOM   4918  CG2 THR F 115      54.589  -0.478  31.575  1.00 26.82           C  
ATOM   4919  OG1 THR F 115      55.180  -1.923  33.415  1.00 29.13           O  
ATOM   4920  N   ARG F 116      52.852  -2.489  29.510  1.00 24.14           N  
ATOM   4921  CA  ARG F 116      52.556  -2.093  28.137  1.00 25.09           C  
ATOM   4922  C   ARG F 116      52.117  -0.634  28.024  1.00 25.42           C  
ATOM   4923  O   ARG F 116      51.401  -0.110  28.880  1.00 26.31           O  
ATOM   4924  CB  ARG F 116      51.501  -2.993  27.484  1.00 24.57           C  
ATOM   4925  CG  ARG F 116      50.952  -2.389  26.199  1.00 28.97           C  
ATOM   4926  CD  ARG F 116      50.325  -3.402  25.256  1.00 34.55           C  
ATOM   4927  NE  ARG F 116      51.283  -4.418  24.830  1.00 40.31           N  
ATOM   4928  CZ  ARG F 116      51.958  -4.391  23.685  1.00 38.13           C  
ATOM   4929  NH1 ARG F 116      51.783  -3.400  22.823  1.00 35.73           N1+
ATOM   4930  NH2 ARG F 116      52.802  -5.373  23.403  1.00 39.26           N  
ATOM   4931  N   ARG F 117      52.536   0.015  26.947  1.00 28.76           N  
ATOM   4932  CA  ARG F 117      52.156   1.395  26.714  1.00 30.05           C  
ATOM   4933  C   ARG F 117      50.989   1.504  25.721  1.00 29.29           C  
ATOM   4934  O   ARG F 117      51.098   1.099  24.569  1.00 30.01           O  
ATOM   4935  CB  ARG F 117      53.371   2.178  26.231  1.00 30.86           C  
ATOM   4936  CG  ARG F 117      53.156   3.658  26.150  1.00 34.03           C  
ATOM   4937  CD  ARG F 117      54.464   4.433  26.156  1.00 40.37           C
[truncated: 124,164 more chars]
