# Supplementary material for: Hydrophobic tuning with non-canonical amino acids in a copper metalloenzyme
Source: Nat Chem. 2026 Apr 13;18(7):1269–77. doi: 10.1038/s41557-026-02116-7 (PMC13323077; doi:10.1038/s41557-026-02116-7)
Supplement: Supplementary file 4 — Code related to logP prediction, PDB analysis and redox deconvolution. [file 41557_2026_2116_MOESM4_ESM.zip › Code_lite/PDB_analysis_lite/inputs/starting_pdbs/5ehf.pdb]

CRYST1   48.150   81.540   78.500  90.00 104.75  90.00 P 1 21 1      1
ATOM      1  N   ALA A   1       5.760 -17.803  17.606  1.00 17.56           N  
ATOM      2  CA  ALA A   1       5.552 -16.489  18.280  1.00 17.78           C  
ATOM      3  C   ALA A   1       5.132 -16.758  19.747  1.00 18.74           C  
ATOM      4  O   ALA A   1       4.802 -17.892  20.110  1.00 18.73           O  
ATOM      5  CB  ALA A   1       4.492 -15.702  17.521  1.00 16.30           C  
ATOM      6  N   ILE A   2       5.191 -15.744  20.592  1.00 16.82           N  
ATOM      7  CA  ILE A   2       4.724 -15.826  21.972  1.00 17.50           C  
ATOM      8  C   ILE A   2       3.925 -14.584  22.303  1.00 18.26           C  
ATOM      9  O   ILE A   2       3.979 -13.591  21.581  1.00 17.91           O  
ATOM     10  CB  ILE A   2       5.850 -15.998  22.980  1.00 17.33           C  
ATOM     11  CG1 ILE A   2       6.763 -14.757  22.982  1.00 15.63           C  
ATOM     12  CG2 ILE A   2       6.612 -17.266  22.677  1.00 17.44           C  
ATOM     13  CD1 ILE A   2       7.863 -14.728  24.011  1.00 16.46           C  
ATOM     14  N   GLY A   3       3.138 -14.652  23.359  1.00 18.82           N  
ATOM     15  CA  GLY A   3       2.400 -13.501  23.824  1.00 17.31           C  
ATOM     16  C   GLY A   3       0.929 -13.502  23.470  1.00 18.39           C  
ATOM     17  O   GLY A   3       0.491 -14.317  22.642  1.00 19.89           O  
ATOM     18  N   PRO A   4       0.157 -12.544  24.006  1.00 17.97           N  
ATOM     19  CA  PRO A   4       0.555 -11.343  24.806  1.00 17.51           C  
ATOM     20  C   PRO A   4       0.993 -11.702  26.256  1.00 18.29           C  
ATOM     21  O   PRO A   4       1.664 -10.914  26.887  1.00 15.83           O  
ATOM     22  CB  PRO A   4      -0.713 -10.453  24.762  1.00 17.29           C  
ATOM     23  CG  PRO A   4      -1.854 -11.466  24.499  1.00 18.09           C  
ATOM     24  CD  PRO A   4      -1.252 -12.439  23.541  1.00 20.01           C  
ATOM     25  N   VAL A   5       0.657 -12.899  26.730  1.00 17.39           N  
ATOM     26  CA  VAL A   5       1.103 -13.310  28.055  1.00 18.81           C  
ATOM     27  C   VAL A   5       2.155 -14.389  27.821  1.00 18.80           C  
ATOM     28  O   VAL A   5       1.856 -15.439  27.261  1.00 19.28           O  
ATOM     29  CB  VAL A   5      -0.066 -13.842  28.921  1.00 18.83           C  
ATOM     30  CG1 VAL A   5       0.428 -14.241  30.320  1.00 19.92           C  
ATOM     31  CG2 VAL A   5      -1.150 -12.797  29.042  1.00 19.90           C  
ATOM     32  N   ALA A   6       3.386 -14.142  28.250  1.00 19.45           N  
ATOM     33  CA  ALA A   6       4.449 -15.126  28.056  1.00 19.53           C  
ATOM     34  C   ALA A   6       5.616 -14.917  28.958  1.00 19.86           C  
ATOM     35  O   ALA A   6       5.850 -13.786  29.447  1.00 20.30           O  
ATOM     36  CB  ALA A   6       4.931 -15.074  26.616  1.00 20.06           C  
ATOM     37  N   ASP A   7       6.417 -15.976  29.141  1.00 18.98           N  
ATOM     38  CA  ASP A   7       7.706 -15.820  29.741  1.00 19.03           C  
ATOM     39  C   ASP A   7       8.677 -15.482  28.649  1.00 18.95           C  
ATOM     40  O   ASP A   7       8.588 -16.013  27.550  1.00 18.42           O  
ATOM     41  CB  ASP A   7       8.189 -17.154  30.310  1.00 20.27           C  
ATOM     42  CG  ASP A   7       7.484 -17.562  31.578  1.00 23.05           C  
ATOM     43  OD1 ASP A   7       6.930 -16.721  32.290  1.00 23.46           O  
ATOM     44  OD2 ASP A   7       7.547 -18.761  31.875  1.00 22.19           O1-
ATOM     45  N   LEU A   8       9.681 -14.684  28.976  1.00 18.07           N  
ATOM     46  CA  LEU A   8      10.810 -14.420  28.046  1.00 16.46           C  
ATOM     47  C   LEU A   8      12.133 -14.688  28.750  1.00 17.00           C  
ATOM     48  O   LEU A   8      12.566 -13.918  29.623  1.00 18.37           O  
ATOM     49  CB  LEU A   8      10.769 -12.960  27.574  1.00 17.37           C  
ATOM     50  CG  LEU A   8      11.687 -12.533  26.416  1.00 18.00           C  
ATOM     51  CD1 LEU A   8      11.324 -13.217  25.126  1.00 18.33           C  
ATOM     52  CD2 LEU A   8      11.596 -11.018  26.247  1.00 16.88           C  
ATOM     53  N   LYS A   9      12.765 -15.792  28.394  1.00 17.97           N  
ATOM     54  CA  LYS A   9      13.983 -16.159  29.071  1.00 18.61           C  
ATOM     55  C   LYS A   9      15.108 -15.380  28.418  1.00 18.49           C  
ATOM     56  O   LYS A   9      15.172 -15.280  27.199  1.00 16.94           O  
ATOM     57  CB  LYS A   9      14.266 -17.652  28.901  1.00 20.89           C  
ATOM     58  CG  LYS A   9      13.132 -18.558  29.389  1.00 22.65           C  
ATOM     59  CD  LYS A   9      13.173 -18.759  30.890  1.00 21.87           C  
ATOM     60  CE  LYS A   9      12.062 -19.697  31.337  1.00 23.35           C  
ATOM     61  NZ  LYS A   9      12.301 -20.997  30.681  1.00 22.27           N1+
ATOM     62  N   ILE A  10      16.009 -14.855  29.225  1.00 16.66           N  
ATOM     63  CA  ILE A  10      17.174 -14.146  28.675  1.00 16.40           C  
ATOM     64  C   ILE A  10      18.396 -14.956  29.017  1.00 16.43           C  
ATOM     65  O   ILE A  10      18.716 -15.106  30.216  1.00 18.11           O  
ATOM     66  CB  ILE A  10      17.309 -12.763  29.326  1.00 15.68           C  
ATOM     67  CG1 ILE A  10      15.965 -11.983  29.220  1.00 15.67           C  
ATOM     68  CG2 ILE A  10      18.496 -11.999  28.703  1.00 15.83           C  
ATOM     69  CD1 ILE A  10      15.465 -11.837  27.760  1.00 13.76           C  
ATOM     70  N   VAL A  11      19.118 -15.438  27.998  1.00 15.90           N  
ATOM     71  CA  VAL A  11      20.139 -16.455  28.266  1.00 18.03           C  
ATOM     72  C   VAL A  11      21.417 -16.178  27.503  1.00 17.55           C  
ATOM     73  O   VAL A  11      21.414 -15.434  26.521  1.00 16.65           O  
ATOM     74  CB  VAL A  11      19.638 -17.874  27.841  1.00 18.78           C  
ATOM     75  CG1 VAL A  11      18.260 -18.189  28.464  1.00 22.04           C  
ATOM     76  CG2 VAL A  11      19.517 -17.949  26.315  1.00 16.71           C  
ATOM     77  N   ASN A  12      22.519 -16.789  27.912  1.00 18.46           N  
ATOM     78  CA  ASN A  12      23.720 -16.752  27.077  1.00 18.68           C  
ATOM     79  C   ASN A  12      23.755 -17.977  26.156  1.00 19.38           C  
ATOM     80  O   ASN A  12      23.386 -19.043  26.582  1.00 20.03           O  
ATOM     81  CB  ASN A  12      24.950 -16.772  27.982  1.00 20.56           C  
ATOM     82  CG  ASN A  12      25.157 -15.458  28.693  1.00 21.16           C  
ATOM     83  ND2 ASN A  12      25.140 -14.334  27.939  1.00 19.51           N  
ATOM     84  OD1 ASN A  12      25.354 -15.451  29.905  1.00 21.47           O  
ATOM     85  N   ALA A  13      24.173 -17.848  24.904  1.00 18.45           N  
ATOM     86  CA  ALA A  13      24.366 -19.039  24.066  1.00 19.40           C  
ATOM     87  C   ALA A  13      25.443 -18.654  23.095  1.00 20.83           C  
ATOM     88  O   ALA A  13      25.660 -17.448  22.852  1.00 21.70           O  
ATOM     89  CB  ALA A  13      23.097 -19.446  23.325  1.00 17.91           C  
ATOM     90  N   ASN A  14      26.145 -19.635  22.565  1.00 19.91           N  
ATOM     91  CA  ASN A  14      27.091 -19.361  21.499  1.00 22.24           C  
ATOM     92  C   ASN A  14      26.396 -19.565  20.193  1.00 20.13           C  
ATOM     93  O   ASN A  14      25.728 -20.590  19.995  1.00 20.41           O  
ATOM     94  CB  ASN A  14      28.291 -20.318  21.608  1.00 22.94           C  
ATOM     95  CG  ASN A  14      29.032 -20.139  22.889  1.00 25.13           C  
ATOM     96  ND2 ASN A  14      29.418 -21.249  23.486  1.00 28.64           N  
ATOM     97  OD1 ASN A  14      29.272 -19.012  23.344  1.00 24.75           O  
ATOM     98  N   ILE A  15      26.531 -18.591  19.293  1.00 22.11           N  
ATOM     99  CA  ILE A  15      25.873 -18.661  17.967  1.00 19.82           C  
ATOM    100  C   ILE A  15      26.814 -18.262  16.859  1.00 20.37           C  
ATOM    101  O   ILE A  15      27.854 -17.639  17.086  1.00 23.06           O  
ATOM    102  CB  ILE A  15      24.585 -17.779  17.943  1.00 21.40           C  
ATOM    103  CG1 ILE A  15      24.927 -16.324  18.321  1.00 20.45           C  
ATOM    104  CG2 ILE A  15      23.527 -18.357  18.894  1.00 19.51           C  
ATOM    105  CD1 ILE A  15      23.812 -15.341  17.966  1.00 20.01           C  
ATOM    106  N   GLN A  16      26.446 -18.612  15.636  1.00 19.07           N  
ATOM    107  CA  GLN A  16      27.232 -18.273  14.484  1.00 20.78           C  
ATOM    108  C   GLN A  16      26.334 -17.856  13.319  1.00 19.59           C  
ATOM    109  O   GLN A  16      26.304 -18.504  12.243  1.00 19.55           O  
ATOM    110  CB  GLN A  16      28.223 -19.407  14.113  1.00 21.68           C  
ATOM    111  CG  GLN A  16      27.590 -20.815  14.146  1.00 22.69           C  
ATOM    112  CD  GLN A  16      27.327 -21.316  15.576  1.00 23.33           C  
ATOM    113  NE2 GLN A  16      26.200 -22.010  15.761  1.00 23.36           N  
ATOM    114  OE1 GLN A  16      28.118 -21.073  16.501  1.00 23.65           O  
ATOM    115  N   PRO A  17      25.600 -16.731  13.502  1.00 18.90           N  
ATOM    116  CA  PRO A  17      24.642 -16.341  12.502  1.00 18.54           C  
ATOM    117  C   PRO A  17      25.274 -15.954  11.153  1.00 18.71           C  
ATOM    118  O   PRO A  17      24.578 -15.998  10.119  1.00 18.89           O  
ATOM    119  CB  PRO A  17      23.927 -15.161  13.157  1.00 18.31           C  
ATOM    120  CG  PRO A  17      25.033 -14.537  14.015  1.00 20.70           C  
ATOM    121  CD  PRO A  17      25.630 -15.782  14.641  1.00 17.73           C  
ATOM    122  N   ASP A  18      26.561 -15.605  11.139  1.00 16.94           N  
ATOM    123  CA  ASP A  18      27.262 -15.281   9.888  1.00 18.50           C  
ATOM    124  C   ASP A  18      28.485 -16.151   9.753  1.00 19.71           C  
ATOM    125  O   ASP A  18      29.465 -15.755   9.094  1.00 20.66           O  
ATOM    126  CB  ASP A  18      27.739 -13.808   9.836  1.00 17.58           C  
ATOM    127  CG  ASP A  18      28.577 -13.419  11.039  1.00 19.63           C  
ATOM    128  OD1 ASP A  18      28.922 -14.301  11.850  1.00 19.87           O  
ATOM    129  OD2 ASP A  18      28.893 -12.228  11.174  1.00 18.99           O1-
ATOM    130  N   GLY A  19      28.430 -17.328  10.366  1.00 23.93           N  
ATOM    131  CA  GLY A  19      29.568 -18.264  10.287  1.00 22.76           C  
ATOM    132  C   GLY A  19      30.609 -18.115  11.385  1.00 26.35           C  
ATOM    133  O   GLY A  19      31.364 -19.047  11.605  1.00 25.31           O  
ATOM    134  N   PHE A  20      30.682 -16.954  12.062  1.00 24.58           N  
ATOM    135  CA  PHE A  20      31.695 -16.717  13.120  1.00 22.78           C  
ATOM    136  C   PHE A  20      31.082 -17.051  14.476  1.00 24.11           C  
ATOM    137  O   PHE A  20      30.023 -16.537  14.807  1.00 22.27           O  
ATOM    138  CB  PHE A  20      32.206 -15.275  13.058  1.00 23.48           C  
ATOM    139  CG  PHE A  20      33.208 -14.926  14.123  1.00 26.35           C  
ATOM    140  CD1 PHE A  20      32.803 -14.384  15.339  1.00 24.66           C  
ATOM    141  CD2 PHE A  20      34.584 -15.174  13.916  1.00 27.92           C  
ATOM    142  CE1 PHE A  20      33.753 -14.069  16.341  1.00 27.21           C  
ATOM    143  CE2 PHE A  20      35.521 -14.857  14.898  1.00 29.52           C  
ATOM    144  CZ  PHE A  20      35.113 -14.317  16.118  1.00 28.16           C  
ATOM    145  N   THR A  21      31.697 -17.937  15.263  1.00 21.35           N  
ATOM    146  CA  THR A  21      31.088 -18.299  16.550  1.00 21.06           C  
ATOM    147  C   THR A  21      31.439 -17.317  17.657  1.00 21.00           C  
ATOM    148  O   THR A  21      32.602 -16.928  17.803  1.00 20.68           O  
ATOM    149  CB  THR A  21      31.443 -19.747  16.994  1.00 22.79           C  
ATOM    150  CG2 THR A  21      30.979 -20.012  18.429  1.00 22.08           C  
ATOM    151  OG1 THR A  21      30.795 -20.671  16.114  1.00 24.39           O  
ATOM    152  N   ARG A  22      30.420 -16.866  18.426  1.00 19.41           N  
ATOM    153  CA  ARG A  22      30.635 -15.945  19.567  1.00 18.53           C  
ATOM    154  C   ARG A  22      29.509 -16.083  20.601  1.00 19.04           C  
ATOM    155  O   ARG A  22      28.389 -16.493  20.246  1.00 19.47           O  
ATOM    156  CB  ARG A  22      30.781 -14.493  19.114  1.00 18.08           C  
ATOM    157  CG  ARG A  22      29.546 -13.938  18.366  1.00 17.14           C  
ATOM    158  CD  ARG A  22      29.501 -12.397  18.463  1.00 17.57           C  
ATOM    159  NE  ARG A  22      28.974 -11.975  19.782  1.00 17.97           N  
ATOM    160  CZ  ARG A  22      28.649 -10.735  20.168  1.00 19.24           C  
ATOM    161  NH1 ARG A  22      28.791  -9.664  19.369  1.00 19.70           N1+
ATOM    162  NH2 ARG A  22      28.208 -10.565  21.406  1.00 18.19           N  
ATOM    163  N   PRO A  23      29.771 -15.718  21.865  1.00 19.36           N  
ATOM    164  CA  PRO A  23      28.690 -15.844  22.837  1.00 17.34           C  
ATOM    165  C   PRO A  23      27.745 -14.650  22.665  1.00 18.49           C  
ATOM    166  O   PRO A  23      28.118 -13.638  22.085  1.00 17.10           O  
ATOM    167  CB  PRO A  23      29.392 -15.725  24.205  1.00 18.21           C  
ATOM    168  CG  PRO A  23      30.789 -15.314  23.912  1.00 18.05           C  
ATOM    169  CD  PRO A  23      31.020 -15.190  22.450  1.00 20.18           C  
ATOM    170  N   ALA A  24      26.529 -14.763  23.175  1.00 17.55           N  
ATOM    171  CA  ALA A  24      25.562 -13.678  22.904  1.00 18.18           C  
ATOM    172  C   ALA A  24      24.611 -13.605  24.043  1.00 16.49           C  
ATOM    173  O   ALA A  24      24.565 -14.537  24.827  1.00 15.89           O  
ATOM    174  CB  ALA A  24      24.816 -13.964  21.594  1.00 16.76           C  
ATOM    175  N   VAL A  25      23.828 -12.523  24.105  1.00 15.28           N  
ATOM    176  CA  VAL A  25      22.735 -12.372  25.089  1.00 15.62           C  
ATOM    177  C   VAL A  25      21.435 -12.505  24.293  1.00 15.26           C  
ATOM    178  O   VAL A  25      21.140 -11.648  23.457  1.00 15.77           O  
ATOM    179  CB  VAL A  25      22.799 -10.966  25.751  1.00 15.44           C  
ATOM    180  CG1 VAL A  25      21.593 -10.689  26.662  1.00 15.23           C  
ATOM    181  CG2 VAL A  25      24.091 -10.776  26.525  1.00 15.34           C  
ATOM    182  N   LEU A  26      20.645 -13.546  24.530  1.00 15.43           N  
ATOM    183  CA  LEU A  26      19.546 -13.888  23.642  1.00 16.05           C  
ATOM    184  C   LEU A  26      18.232 -14.040  24.398  1.00 16.47           C  
ATOM    185  O   LEU A  26      18.112 -14.788  25.385  1.00 18.14           O  
ATOM    186  CB  LEU A  26      19.843 -15.187  22.877  1.00 15.86           C  
ATOM    187  CG  LEU A  26      21.133 -15.122  22.050  1.00 16.99           C  
ATOM    188  CD1 LEU A  26      21.361 -16.517  21.425  1.00 17.98           C  
ATOM    189  CD2 LEU A  26      20.966 -14.071  20.940  1.00 14.64           C  
ATOM    190  N   ALA A  27      17.236 -13.333  23.911  1.00 15.73           N  
ATOM    191  CA  ALA A  27      15.859 -13.554  24.324  1.00 14.92           C  
ATOM    192  C   ALA A  27      15.411 -14.877  23.703  1.00 14.76           C  
ATOM    193  O   ALA A  27      15.571 -15.126  22.484  1.00 14.31           O  
ATOM    194  CB  ALA A  27      14.959 -12.380  23.861  1.00 16.20           C  
ATOM    195  N   GLY A  28      14.845 -15.742  24.563  1.00 16.03           N  
ATOM    196  CA  GLY A  28      14.457 -17.099  24.127  1.00 16.88           C  
ATOM    197  C   GLY A  28      15.511 -17.962  23.479  1.00 16.67           C  
ATOM    198  O   GLY A  28      15.187 -18.921  22.771  1.00 17.45           O  
ATOM    199  N   GLY A  29      16.769 -17.614  23.674  1.00 17.34           N  
ATOM    200  CA  GLY A  29      17.861 -18.414  23.182  1.00 17.80           C  
ATOM    201  C   GLY A  29      18.082 -18.347  21.705  1.00 20.07           C  
ATOM    202  O   GLY A  29      18.851 -19.160  21.164  1.00 20.44           O  
ATOM    203  N   THR A  30      17.453 -17.373  21.026  1.00 16.13           N  
ATOM    204  CA  THR A  30      17.632 -17.249  19.599  1.00 17.75           C  
ATOM    205  C   THR A  30      18.023 -15.835  19.206  1.00 16.74           C  
ATOM    206  O   THR A  30      17.814 -14.895  19.981  1.00 15.78           O  
ATOM    207  CB  THR A  30      16.364 -17.577  18.809  1.00 17.14           C  
ATOM    208  CG2 THR A  30      15.933 -19.078  19.046  1.00 16.23           C  
ATOM    209  OG1 THR A  30      15.301 -16.700  19.220  1.00 18.08           O  
ATOM    210  N   PHE A  31      18.632 -15.722  18.031  1.00 16.88           N  
ATOM    211  CA  PHE A  31      18.824 -14.444  17.433  1.00 18.03           C  
ATOM    212  C   PHE A  31      18.128 -14.334  16.070  1.00 17.91           C  
ATOM    213  O   PHE A  31      18.408 -15.131  15.156  1.00 18.32           O  
ATOM    214  CB  PHE A  31      20.304 -14.030  17.269  1.00 16.19           C  
ATOM    215  CG  PHE A  31      20.404 -12.594  16.812  1.00 16.85           C  
ATOM    216  CD1 PHE A  31      20.430 -12.272  15.430  1.00 17.53           C  
ATOM    217  CD2 PHE A  31      20.298 -11.574  17.749  1.00 16.63           C  
ATOM    218  CE1 PHE A  31      20.356 -10.954  15.016  1.00 15.80           C  
ATOM    219  CE2 PHE A  31      20.294 -10.244  17.339  1.00 15.49           C  
ATOM    220  CZ  PHE A  31      20.326  -9.946  15.972  1.00 17.04           C  
ATOM    221  N   PRO A  32      17.256 -13.329  15.911  1.00 16.78           N  
ATOM    222  CA  PRO A  32      16.737 -12.445  16.948  1.00 16.78           C  
ATOM    223  C   PRO A  32      15.822 -13.231  17.912  1.00 16.84           C  
ATOM    224  O   PRO A  32      15.538 -14.444  17.687  1.00 16.73           O  
ATOM    225  CB  PRO A  32      15.890 -11.422  16.168  1.00 17.39           C  
ATOM    226  CG  PRO A  32      16.294 -11.592  14.723  1.00 21.07           C  
ATOM    227  CD  PRO A  32      16.664 -13.055  14.599  1.00 16.86           C  
ATOM    228  N   GLY A  33      15.392 -12.547  18.969  1.00 15.88           N  
ATOM    229  CA  GLY A  33      14.446 -13.095  19.902  1.00 14.76           C  
ATOM    230  C   GLY A  33      13.166 -13.541  19.247  1.00 15.00           C  
ATOM    231  O   GLY A  33      12.886 -13.195  18.087  1.00 14.80           O  
ATOM    232  N   PRO A  34      12.342 -14.251  20.009  1.00 15.89           N  
ATOM    233  CA  PRO A  34      11.087 -14.658  19.436  1.00 15.75           C  
ATOM    234  C   PRO A  34      10.204 -13.452  19.100  1.00 15.40           C  
ATOM    235  O   PRO A  34      10.267 -12.381  19.756  1.00 14.05           O  
ATOM    236  CB  PRO A  34      10.421 -15.454  20.573  1.00 16.50           C  
ATOM    237  CG  PRO A  34      11.042 -14.900  21.858  1.00 16.15           C  
ATOM    238  CD  PRO A  34      12.487 -14.673  21.438  1.00 15.39           C  
ATOM    239  N   LEU A  35       9.337 -13.649  18.128  1.00 13.49           N  
ATOM    240  CA  LEU A  35       8.282 -12.656  17.878  1.00 14.67           C  
ATOM    241  C   LEU A  35       7.330 -12.627  19.055  1.00 14.32           C  
ATOM    242  O   LEU A  35       6.690 -13.643  19.384  1.00 16.27           O  
ATOM    243  CB  LEU A  35       7.480 -13.017  16.606  1.00 14.01           C  
ATOM    244  CG  LEU A  35       6.214 -12.160  16.339  1.00 14.00           C  
ATOM    245  CD1 LEU A  35       6.651 -10.718  16.083  1.00 14.84           C  
ATOM    246  CD2 LEU A  35       5.537 -12.682  15.064  1.00 14.14           C  
ATOM    247  N   ILE A  36       7.154 -11.457  19.638  1.00 14.79           N  
ATOM    248  CA  ILE A  36       6.126 -11.256  20.637  1.00 13.80           C  
ATOM    249  C   ILE A  36       4.927 -10.629  19.964  1.00 16.48           C  
ATOM    250  O   ILE A  36       5.097  -9.674  19.185  1.00 15.01           O  
ATOM    251  CB  ILE A  36       6.676 -10.325  21.796  1.00 13.75           C  
ATOM    252  CG1 ILE A  36       7.770 -11.049  22.543  1.00 12.98           C  
ATOM    253  CG2 ILE A  36       5.540  -9.954  22.782  1.00 13.01           C  
ATOM    254  CD1 ILE A  36       8.411 -10.146  23.631  1.00 13.96           C  
ATOM    255  N   LYS A  37       3.700 -11.081  20.273  1.00 15.21           N  
ATOM    256  CA  LYS A  37       2.552 -10.576  19.543  1.00 17.25           C  
ATOM    257  C   LYS A  37       1.325 -10.468  20.435  1.00 18.50           C  
ATOM    258  O   LYS A  37       1.282 -11.053  21.526  1.00 16.85           O  
ATOM    259  CB  LYS A  37       2.208 -11.519  18.363  1.00 18.59           C  
ATOM    260  CG  LYS A  37       1.884 -12.948  18.840  1.00 19.76           C  
ATOM    261  CD  LYS A  37       1.300 -13.745  17.704  1.00 29.54           C  
ATOM    262  CE  LYS A  37       0.636 -15.031  18.174  1.00 33.62           C  
ATOM    263  NZ  LYS A  37      -0.471 -15.226  17.186  1.00 43.95           N1+
ATOM    264  N   GLY A  38       0.357  -9.699  19.934  1.00 17.51           N  
ATOM    265  CA  GLY A  38      -0.947  -9.549  20.533  1.00 17.81           C  
ATOM    266  C   GLY A  38      -1.815  -8.794  19.572  1.00 18.31           C  
ATOM    267  O   GLY A  38      -1.406  -8.449  18.473  1.00 15.54           O  
ATOM    268  N   ASN A  39      -3.055  -8.567  19.976  1.00 17.19           N  
ATOM    269  CA  ASN A  39      -3.942  -7.732  19.229  1.00 18.65           C  
ATOM    270  C   ASN A  39      -4.084  -6.408  19.894  1.00 17.65           C  
ATOM    271  O   ASN A  39      -3.931  -6.298  21.100  1.00 17.65           O  
ATOM    272  CB  ASN A  39      -5.331  -8.382  19.225  1.00 19.99           C  
ATOM    273  CG  ASN A  39      -5.367  -9.600  18.377  1.00 25.81           C  
ATOM    274  ND2 ASN A  39      -6.253 -10.519  18.709  1.00 28.56           N  
ATOM    275  OD1 ASN A  39      -4.617  -9.716  17.414  1.00 24.60           O  
ATOM    276  N   LYS A  40      -4.460  -5.407  19.115  1.00 16.69           N  
ATOM    277  CA  LYS A  40      -4.773  -4.093  19.671  1.00 17.39           C  
ATOM    278  C   LYS A  40      -5.721  -4.189  20.849  1.00 18.73           C  
ATOM    279  O   LYS A  40      -6.731  -4.888  20.788  1.00 17.52           O  
ATOM    280  CB  LYS A  40      -5.414  -3.253  18.604  1.00 17.67           C  
ATOM    281  CG  LYS A  40      -5.682  -1.828  19.056  1.00 17.77           C  
ATOM    282  CD  LYS A  40      -6.201  -0.950  17.883  1.00 18.60           C  
ATOM    283  CE  LYS A  40      -6.213   0.497  18.315  1.00 18.69           C  
ATOM    284  NZ  LYS A  40      -6.813   1.337  17.242  1.00 17.39           N1+
ATOM    285  N   GLY A  41      -5.374  -3.538  21.947  1.00 18.65           N  
ATOM    286  CA  GLY A  41      -6.216  -3.621  23.145  1.00 18.85           C  
ATOM    287  C   GLY A  41      -5.728  -4.624  24.168  1.00 20.41           C  
ATOM    288  O   GLY A  41      -6.159  -4.571  25.324  1.00 21.88           O  
ATOM    289  N   ASP A  42      -4.841  -5.542  23.776  1.00 19.90           N  
ATOM    290  CA  ASP A  42      -4.383  -6.603  24.692  1.00 17.94           C  
ATOM    291  C   ASP A  42      -3.586  -6.069  25.883  1.00 19.04           C  
ATOM    292  O   ASP A  42      -2.973  -4.993  25.819  1.00 16.19           O  
ATOM    293  CB  ASP A  42      -3.561  -7.698  23.987  1.00 18.80           C  
ATOM    294  CG  ASP A  42      -4.415  -8.665  23.175  1.00 20.56           C  
ATOM    295  OD1 ASP A  42      -5.680  -8.609  23.251  1.00 20.92           O  
ATOM    296  OD2 ASP A  42      -3.836  -9.508  22.487  1.00 19.59           O1-
ATOM    297  N   ASN A  43      -3.603  -6.888  26.936  1.00 18.35           N  
ATOM    298  CA  ASN A  43      -2.733  -6.781  28.123  1.00 18.40           C  
ATOM    299  C   ASN A  43      -1.541  -7.670  27.893  1.00 18.68           C  
ATOM    300  O   ASN A  43      -1.649  -8.904  27.860  1.00 20.79           O  
ATOM    301  CB  ASN A  43      -3.513  -7.263  29.363  1.00 20.03           C  
ATOM    302  CG  ASN A  43      -2.705  -7.165  30.681  1.00 22.18           C  
ATOM    303  ND2 ASN A  43      -3.126  -7.928  31.651  1.00 19.88           N  
ATOM    304  OD1 ASN A  43      -1.722  -6.409  30.813  1.00 24.81           O  
ATOM    305  N   PHE A  44      -0.387  -7.051  27.704  1.00 17.57           N  
ATOM    306  CA  PHE A  44       0.878  -7.792  27.626  1.00 16.99           C  
ATOM    307  C   PHE A  44       1.352  -8.066  29.033  1.00 16.37           C  
ATOM    308  O   PHE A  44       1.383  -7.148  29.842  1.00 18.92           O  
ATOM    309  CB  PHE A  44       1.892  -6.949  26.840  1.00 15.96           C  
ATOM    310  CG  PHE A  44       1.668  -7.024  25.350  1.00 18.32           C  
ATOM    311  CD1 PHE A  44       2.183  -8.080  24.635  1.00 19.33           C  
ATOM    312  CD2 PHE A  44       0.855  -6.102  24.696  1.00 20.70           C  
ATOM    313  CE1 PHE A  44       1.921  -8.218  23.282  1.00 21.41           C  
ATOM    314  CE2 PHE A  44       0.606  -6.215  23.325  1.00 23.37           C  
ATOM    315  CZ  PHE A  44       1.133  -7.274  22.626  1.00 20.22           C  
ATOM    316  N   GLN A  45       1.719  -9.310  29.305  1.00 15.86           N  
ATOM    317  CA  GLN A  45       2.314  -9.730  30.614  1.00 17.48           C  
ATOM    318  C   GLN A  45       3.522 -10.552  30.245  1.00 17.03           C  
ATOM    319  O   GLN A  45       3.432 -11.737  29.880  1.00 17.86           O  
ATOM    320  CB  GLN A  45       1.305 -10.568  31.445  1.00 19.68           C  
ATOM    321  CG  GLN A  45       0.182  -9.635  31.870  1.00 20.88           C  
ATOM    322  CD  GLN A  45      -0.639 -10.196  32.987  1.00 28.03           C  
ATOM    323  NE2 GLN A  45       0.019 -10.893  33.895  1.00 28.20           N  
ATOM    324  OE1 GLN A  45      -1.857 -10.016  33.033  1.00 32.06           O  
ATOM    325  N   LEU A  46       4.647  -9.861  30.200  1.00 15.90           N  
ATOM    326  CA  LEU A  46       5.865 -10.459  29.683  1.00 16.46           C  
ATOM    327  C   LEU A  46       6.795 -10.663  30.854  1.00 18.27           C  
ATOM    328  O   LEU A  46       7.361  -9.674  31.393  1.00 17.43           O  
ATOM    329  CB  LEU A  46       6.492  -9.565  28.646  1.00 16.00           C  
ATOM    330  CG  LEU A  46       5.546  -9.461  27.425  1.00 17.42           C  
ATOM    331  CD1 LEU A  46       5.861  -8.285  26.502  1.00 17.32           C  
ATOM    332  CD2 LEU A  46       5.518 -10.815  26.701  1.00 16.62           C  
ATOM    333  N   ASN A  47       6.901 -11.930  31.277  1.00 16.96           N  
ATOM    334  CA  ASN A  47       7.714 -12.239  32.462  1.00 16.28           C  
ATOM    335  C   ASN A  47       9.135 -12.447  32.010  1.00 14.77           C  
ATOM    336  O   ASN A  47       9.435 -13.476  31.446  1.00 15.75           O  
ATOM    337  CB  ASN A  47       7.150 -13.452  33.153  1.00 15.38           C  
ATOM    338  CG  ASN A  47       7.701 -13.619  34.529  1.00 19.43           C  
ATOM    339  ND2 ASN A  47       7.663 -14.858  34.977  1.00 20.25           N  
ATOM    340  OD1 ASN A  47       8.184 -12.658  35.183  1.00 18.09           O  
ATOM    341  N   VAL A  48       9.976 -11.424  32.193  1.00 14.73           N  
ATOM    342  CA  VAL A  48      11.384 -11.464  31.722  1.00 14.45           C  
ATOM    343  C   VAL A  48      12.220 -12.173  32.792  1.00 14.69           C  
ATOM    344  O   VAL A  48      12.323 -11.718  33.919  1.00 15.21           O  
ATOM    345  CB  VAL A  48      11.919 -10.053  31.409  1.00 14.34           C  
ATOM    346  CG1 VAL A  48      13.435 -10.127  31.062  1.00 13.93           C  
ATOM    347  CG2 VAL A  48      11.135  -9.450  30.235  1.00 13.74           C  
ATOM    348  N   ILE A  49      12.810 -13.281  32.412  1.00 15.19           N  
ATOM    349  CA  ILE A  49      13.516 -14.180  33.360  1.00 15.10           C  
ATOM    350  C   ILE A  49      14.988 -14.129  33.034  1.00 14.60           C  
ATOM    351  O   ILE A  49      15.443 -14.625  31.985  1.00 15.37           O  
ATOM    352  CB  ILE A  49      12.954 -15.634  33.206  1.00 14.63           C  
ATOM    353  CG1 ILE A  49      11.434 -15.588  33.444  1.00 17.02           C  
ATOM    354  CG2 ILE A  49      13.716 -16.649  34.084  1.00 13.94           C  
ATOM    355  CD1 ILE A  49      10.695 -16.878  33.094  1.00 17.61           C  
ATOM    356  N   ASP A  50      15.754 -13.507  33.921  1.00 16.19           N  
ATOM    357  CA  ASP A  50      17.177 -13.230  33.614  1.00 15.16           C  
ATOM    358  C   ASP A  50      18.018 -14.421  34.089  1.00 17.38           C  
ATOM    359  O   ASP A  50      18.076 -14.686  35.303  1.00 16.04           O  
ATOM    360  CB  ASP A  50      17.611 -11.974  34.339  1.00 15.25           C  
ATOM    361  CG  ASP A  50      19.023 -11.597  34.033  1.00 15.28           C  
ATOM    362  OD1 ASP A  50      19.629 -12.318  33.291  1.00 16.77           O  
ATOM    363  OD2 ASP A  50      19.572 -10.569  34.529  1.00 17.88           O1-
ATOM    364  N   GLU A  51      18.607 -15.155  33.131  1.00 16.77           N  
ATOM    365  CA  GLU A  51      19.443 -16.329  33.409  1.00 16.78           C  
ATOM    366  C   GLU A  51      20.852 -16.118  32.920  1.00 17.90           C  
ATOM    367  O   GLU A  51      21.622 -17.087  32.712  1.00 18.28           O  
ATOM    368  CB  GLU A  51      18.885 -17.520  32.667  1.00 18.33           C  
ATOM    369  CG  GLU A  51      17.480 -17.963  33.069  1.00 18.03           C  
ATOM    370  CD  GLU A  51      17.263 -19.390  32.531  1.00 20.22           C  
ATOM    371  OE1 GLU A  51      17.050 -19.521  31.326  1.00 17.62           O  
ATOM    372  OE2 GLU A  51      17.460 -20.383  33.289  1.00 21.04           O1-
ATOM    373  N   LEU A  52      21.233 -14.853  32.749  1.00 16.83           N  
ATOM    374  CA  LEU A  52      22.579 -14.516  32.246  1.00 16.21           C  
ATOM    375  C   LEU A  52      23.698 -14.865  33.245  1.00 21.17           C  
ATOM    376  O   LEU A  52      23.563 -14.644  34.460  1.00 20.52           O  
ATOM    377  CB  LEU A  52      22.672 -13.054  31.837  1.00 17.00           C  
ATOM    378  CG  LEU A  52      21.673 -12.696  30.728  1.00 15.92           C  
ATOM    379  CD1 LEU A  52      21.734 -11.174  30.568  1.00 15.33           C  
ATOM    380  CD2 LEU A  52      21.981 -13.409  29.400  1.00 16.27           C  
ATOM    381  N   GLU A  53      24.829 -15.328  32.697  1.00 23.89           N  
ATOM    382  CA  GLU A  53      25.965 -15.784  33.515  1.00 25.16           C  
ATOM    383  C   GLU A  53      27.273 -15.183  33.000  1.00 27.51           C  
ATOM    384  O   GLU A  53      28.298 -15.166  33.700  1.00 28.79           O  
ATOM    385  CB  GLU A  53      26.006 -17.334  33.529  1.00 27.12           C  
ATOM    386  CG  GLU A  53      24.741 -18.027  34.112  1.00 29.35           C  
ATOM    387  CD AGLU A  53      24.623 -17.978  35.664  0.50 29.52           C  
ATOM    388  CD BGLU A  53      24.823 -19.543  34.017  0.50 29.90           C  
ATOM    389  OE1AGLU A  53      25.583 -17.572  36.349  0.50 32.28           O  
ATOM    390  OE1BGLU A  53      25.714 -20.086  33.333  0.50 30.15           O  
ATOM    391  OE2AGLU A  53      23.572 -18.346  36.234  0.50 27.69           O1-
ATOM    392  OE2BGLU A  53      23.980 -20.200  34.640  0.50 34.23           O1-
ATOM    393  N   ASN A  54      27.262 -14.642  31.782  1.00 24.47           N  
ATOM    394  CA  ASN A  54      28.503 -14.100  31.232  1.00 22.07           C  
ATOM    395  C   ASN A  54      28.700 -12.618  31.581  1.00 23.28           C  
ATOM    396  O   ASN A  54      28.101 -11.712  30.954  1.00 20.28           O  
ATOM    397  CB  ASN A  54      28.545 -14.388  29.716  1.00 21.37           C  
ATOM    398  CG  ASN A  54      29.874 -14.064  29.107  1.00 23.72           C  
ATOM    399  ND2 ASN A  54      30.183 -14.700  27.977  1.00 23.72           N  
ATOM    400  OD1 ASN A  54      30.615 -13.228  29.638  1.00 23.35           O  
ATOM    401  N   GLU A  55      29.520 -12.343  32.602  1.00 22.64           N  
ATOM    402  CA  GLU A  55      29.794 -10.949  32.970  1.00 23.22           C  
ATOM    403  C   GLU A  55      30.231 -10.075  31.808  1.00 22.61           C  
ATOM    404  O   GLU A  55      29.998  -8.863  31.848  1.00 22.27           O  
ATOM    405  CB  GLU A  55      30.832 -10.860  34.124  1.00 24.46           C  
ATOM    406  CG  GLU A  55      31.140  -9.460  34.597  1.00 27.47           C  
ATOM    407  CD  GLU A  55      29.891  -8.679  35.010  1.00 31.75           C  
ATOM    408  OE1 GLU A  55      29.916  -7.439  34.922  1.00 34.75           O  
ATOM    409  OE2 GLU A  55      28.883  -9.294  35.433  1.00 29.99           O1-
ATOM    410  N   ASP A  56      30.860 -10.642  30.782  1.00 23.36           N  
ATOM    411  CA  ASP A  56      31.413  -9.836  29.682  1.00 23.50           C  
ATOM    412  C   ASP A  56      30.339  -9.072  28.922  1.00 21.58           C  
ATOM    413  O   ASP A  56      30.641  -8.122  28.213  1.00 20.96           O  
ATOM    414  CB  ASP A  56      32.168 -10.711  28.682  1.00 26.95           C  
ATOM    415  CG  ASP A  56      33.435 -11.339  29.292  1.00 30.55           C  
ATOM    416  OD1 ASP A  56      33.929 -10.804  30.265  1.00 28.58           O  
ATOM    417  OD2 ASP A  56      33.938 -12.336  28.768  1.00 31.89           O1-
ATOM    418  N   MET A  57      29.104  -9.534  29.046  1.00 20.64           N  
ATOM    419  CA  MET A  57      27.961  -8.895  28.336  1.00 19.25           C  
ATOM    420  C   MET A  57      26.912  -8.452  29.319  1.00 18.97           C  
ATOM    421  O   MET A  57      25.789  -8.101  28.905  1.00 19.51           O  
ATOM    422  CB  MET A  57      27.369  -9.868  27.333  1.00 17.78           C  
ATOM    423  CG  MET A  57      28.410 -10.261  26.299  1.00 18.00           C  
ATOM    424  SD  MET A  57      27.785 -11.422  25.060  1.00 19.91           S  
ATOM    425  CE  MET A  57      27.558 -12.864  26.073  1.00 19.31           C  
ATOM    426  N   LEU A  58      27.300  -8.413  30.621  1.00 18.35           N  
ATOM    427  CA  LEU A  58      26.448  -8.022  31.753  1.00 16.40           C  
ATOM    428  C   LEU A  58      25.490  -9.151  32.057  1.00 16.64           C  
ATOM    429  O   LEU A  58      24.965  -9.810  31.157  1.00 17.52           O  
ATOM    430  CB  LEU A  58      25.669  -6.710  31.549  1.00 16.01           C  
ATOM    431  CG  LEU A  58      26.473  -5.439  31.217  1.00 18.43           C  
ATOM    432  CD1 LEU A  58      25.519  -4.256  30.977  1.00 17.08           C  
ATOM    433  CD2 LEU A  58      27.519  -5.176  32.331  1.00 18.20           C  
ATOM    434  N   LYS A  59      25.316  -9.398  33.349  1.00 16.69           N  
ATOM    435  CA  LYS A  59      24.406 -10.408  33.812  1.00 16.28           C  
ATOM    436  C   LYS A  59      23.055  -9.787  34.147  1.00 15.47           C  
ATOM    437  O   LYS A  59      22.078 -10.524  34.246  1.00 15.96           O  
ATOM    438  CB  LYS A  59      24.947 -11.163  35.062  1.00 17.84           C  
ATOM    439  CG  LYS A  59      26.283 -11.873  34.840  1.00 22.13           C  
ATOM    440  CD  LYS A  59      26.518 -12.807  36.035  1.00 26.72           C  
ATOM    441  CE  LYS A  59      27.892 -12.601  36.626  1.00 29.27           C  
ATOM    442  NZ  LYS A  59      28.125 -13.597  37.728  1.00 26.59           N1+
ATOM    443  N   SER A  60      22.986  -8.468  34.354  1.00 15.09           N  
ATOM    444  CA  SER A  60      21.669  -7.842  34.663  1.00 14.89           C  
ATOM    445  C   SER A  60      21.106  -7.525  33.278  1.00 15.19           C  
ATOM    446  O   SER A  60      21.824  -7.610  32.298  1.00 15.79           O  
ATOM    447  CB  SER A  60      21.806  -6.534  35.457  1.00 17.62           C  
ATOM    448  OG  SER A  60      22.473  -6.819  36.708  1.00 17.95           O  
ATOM    449  N   THR A  61      19.836  -7.171  33.222  1.00 14.12           N  
ATOM    450  CA  THR A  61      19.249  -6.774  31.953  1.00 13.27           C  
ATOM    451  C   THR A  61      17.985  -5.939  32.263  1.00 14.99           C  
ATOM    452  O   THR A  61      17.525  -5.895  33.401  1.00 14.81           O  
ATOM    453  CB  THR A  61      18.851  -8.024  31.139  1.00 13.48           C  
ATOM    454  CG2 THR A  61      17.567  -8.739  31.702  1.00 15.53           C  
ATOM    455  OG1 THR A  61      18.635  -7.664  29.756  1.00 15.60           O  
ATOM    456  N   SER A  62      17.386  -5.327  31.219  1.00 13.68           N  
ATOM    457  CA  SER A  62      16.192  -4.548  31.393  1.00 14.28           C  
ATOM    458  C   SER A  62      15.635  -4.446  29.988  1.00 14.78           C  
ATOM    459  O   SER A  62      16.410  -4.222  29.070  1.00 14.38           O  
ATOM    460  CB  SER A  62      16.592  -3.155  31.893  1.00 15.13           C  
ATOM    461  OG  SER A  62      15.431  -2.462  32.271  1.00 17.32           O  
ATOM    462  N   ILE A  63      14.330  -4.620  29.793  1.00 12.75           N  
ATOM    463  CA  ILE A  63      13.851  -4.672  28.399  1.00 12.98           C  
ATOM    464  C   ILE A  63      12.926  -3.535  28.117  1.00 12.52           C  
ATOM    465  O   ILE A  63      12.078  -3.219  28.929  1.00 12.47           O  
ATOM    466  CB  ILE A  63      13.101  -6.014  28.102  1.00 12.84           C  
ATOM    467  CG1 ILE A  63      13.857  -7.273  28.603  1.00 17.41           C  
ATOM    468  CG2 ILE A  63      12.752  -6.159  26.609  1.00 13.28           C  
ATOM    469  CD1 ILE A  63      15.268  -7.369  28.034  1.00 15.78           C  
ATOM    470  N   HIS A  64      13.035  -2.953  26.932  1.00 12.09           N  
ATOM    471  CA  HIS A  64      12.133  -1.886  26.508  1.00 11.96           C  
ATOM    472  C   HIS A  64      11.347  -2.399  25.326  1.00 13.16           C  
ATOM    473  O   HIS A  64      11.864  -3.132  24.447  1.00 12.32           O  
ATOM    474  CB  HIS A  64      12.972  -0.717  26.057  1.00 11.56           C  
ATOM    475  CG  HIS A  64      12.221   0.327  25.309  1.00 12.46           C  
ATOM    476  CD2 HIS A  64      12.379   0.788  24.057  1.00 13.00           C  
ATOM    477  ND1 HIS A  64      11.192   1.055  25.865  1.00 11.66           N  
ATOM    478  CE1 HIS A  64      10.759   1.937  24.984  1.00 12.50           C  
ATOM    479  NE2 HIS A  64      11.465   1.792  23.881  1.00 14.07           N  
ATOM    480  N   TRP A  65      10.072  -2.010  25.322  1.00 12.55           N  
ATOM    481  CA  TRP A  65       9.110  -2.408  24.288  1.00 12.57           C  
ATOM    482  C   TRP A  65       8.998  -1.172  23.351  1.00 12.66           C  
ATOM    483  O   TRP A  65       8.246  -0.224  23.621  1.00 12.89           O  
ATOM    484  CB  TRP A  65       7.795  -2.792  25.041  1.00 11.93           C  
ATOM    485  CG  TRP A  65       8.140  -3.563  26.294  1.00 12.64           C  
ATOM    486  CD1 TRP A  65       8.240  -3.050  27.553  1.00 12.47           C  
ATOM    487  CD2 TRP A  65       8.617  -4.919  26.371  1.00 11.56           C  
ATOM    488  CE2 TRP A  65       8.875  -5.190  27.730  1.00 12.47           C  
ATOM    489  CE3 TRP A  65       8.704  -5.968  25.450  1.00 12.88           C  
ATOM    490  NE1 TRP A  65       8.679  -4.032  28.420  1.00 13.12           N  
ATOM    491  CZ2 TRP A  65       9.313  -6.452  28.191  1.00 13.07           C  
ATOM    492  CZ3 TRP A  65       9.183  -7.238  25.907  1.00 12.10           C  
ATOM    493  CH2 TRP A  65       9.452  -7.460  27.248  1.00 13.69           C  
ATOM    494  N   HIS A  66       9.804  -1.175  22.284  1.00 13.49           N  
ATOM    495  CA  HIS A  66      10.082   0.042  21.499  1.00 13.76           C  
ATOM    496  C   HIS A  66       8.861   0.472  20.721  1.00 13.53           C  
ATOM    497  O   HIS A  66       8.401  -0.275  19.840  1.00 12.97           O  
ATOM    498  CB  HIS A  66      11.250  -0.173  20.560  1.00 14.01           C  
ATOM    499  CG  HIS A  66      11.537   1.014  19.693  1.00 15.26           C  
ATOM    500  CD2 HIS A  66      10.763   1.691  18.803  1.00 13.80           C  
ATOM    501  ND1 HIS A  66      12.771   1.645  19.703  1.00 16.85           N  
ATOM    502  CE1 HIS A  66      12.741   2.645  18.828  1.00 14.42           C  
ATOM    503  NE2 HIS A  66      11.535   2.703  18.285  1.00 13.77           N  
ATOM    504  N   GLY A  67       8.377   1.679  21.036  1.00 12.41           N  
ATOM    505  CA  GLY A  67       7.268   2.334  20.317  1.00 12.78           C  
ATOM    506  C   GLY A  67       5.958   2.329  21.103  1.00 13.37           C  
ATOM    507  O   GLY A  67       5.005   3.073  20.761  1.00 12.86           O  
ATOM    508  N   PHE A  68       5.925   1.578  22.192  1.00 12.63           N  
ATOM    509  CA  PHE A  68       4.670   1.521  22.985  1.00 12.89           C  
ATOM    510  C   PHE A  68       4.620   2.679  23.996  1.00 13.54           C  
ATOM    511  O   PHE A  68       5.614   2.971  24.682  1.00 13.22           O  
ATOM    512  CB  PHE A  68       4.541   0.174  23.671  1.00 13.57           C  
ATOM    513  CG  PHE A  68       4.397  -0.941  22.693  1.00 14.70           C  
ATOM    514  CD1 PHE A  68       3.274  -0.987  21.864  1.00 15.90           C  
ATOM    515  CD2 PHE A  68       5.413  -1.897  22.515  1.00 15.54           C  
ATOM    516  CE1 PHE A  68       3.125  -2.020  20.926  1.00 16.28           C  
ATOM    517  CE2 PHE A  68       5.278  -2.926  21.560  1.00 15.99           C  
ATOM    518  CZ  PHE A  68       4.134  -2.970  20.755  1.00 16.03           C  
ATOM    519  N   PHE A  69       3.452   3.320  24.122  1.00 11.95           N  
ATOM    520  CA  PHE A  69       3.396   4.562  24.849  1.00 12.89           C  
ATOM    521  C   PHE A  69       3.500   4.334  26.346  1.00 13.84           C  
ATOM    522  O   PHE A  69       3.913   5.285  27.095  1.00 13.15           O  
ATOM    523  CB  PHE A  69       2.091   5.284  24.596  1.00 13.72           C  
ATOM    524  CG  PHE A  69       1.878   5.660  23.162  1.00 13.73           C  
ATOM    525  CD1 PHE A  69       2.931   6.038  22.341  1.00 14.76           C  
ATOM    526  CD2 PHE A  69       0.614   5.594  22.622  1.00 14.82           C  
ATOM    527  CE1 PHE A  69       2.697   6.354  21.000  1.00 14.48           C  
ATOM    528  CE2 PHE A  69       0.360   5.942  21.300  1.00 12.85           C  
ATOM    529  CZ  PHE A  69       1.407   6.328  20.489  1.00 14.13           C  
ATOM    530  N   GLN A  70       3.128   3.126  26.788  1.00 12.99           N  
ATOM    531  CA  GLN A  70       3.189   2.816  28.258  1.00 14.75           C  
ATOM    532  C   GLN A  70       2.422   3.841  29.151  1.00 16.17           C  
ATOM    533  O   GLN A  70       2.889   4.225  30.254  1.00 14.88           O  
ATOM    534  CB  GLN A  70       4.653   2.694  28.750  1.00 16.09           C  
ATOM    535  CG  GLN A  70       5.453   1.636  28.015  1.00 14.69           C  
ATOM    536  CD  GLN A  70       5.122   0.219  28.433  1.00 16.45           C  
ATOM    537  NE2 GLN A  70       5.806  -0.752  27.789  1.00 13.20           N  
ATOM    538  OE1 GLN A  70       4.206  -0.022  29.269  1.00 15.33           O  
ATOM    539  N   HIS A  71       1.247   4.258  28.698  1.00 16.92           N  
ATOM    540  CA  HIS A  71       0.491   5.243  29.452  1.00 16.94           C  
ATOM    541  C   HIS A  71       0.027   4.640  30.774  1.00 16.24           C  
ATOM    542  O   HIS A  71      -0.662   3.573  30.807  1.00 16.36           O  
ATOM    543  CB  HIS A  71      -0.631   5.772  28.628  1.00 17.93           C  
ATOM    544  CG  HIS A  71      -1.411   6.864  29.292  1.00 21.16           C  
ATOM    545  CD2 HIS A  71      -1.320   8.208  29.187  1.00 20.21           C  
ATOM    546  ND1 HIS A  71      -2.482   6.608  30.119  1.00 21.97           N  
ATOM    547  CE1 HIS A  71      -3.018   7.762  30.493  1.00 23.99           C  
ATOM    548  NE2 HIS A  71      -2.333   8.742  29.943  1.00 21.72           N  
ATOM    549  N   GLY A  72       0.528   5.245  31.856  1.00 17.20           N  
ATOM    550  CA  GLY A  72       0.224   4.782  33.240  1.00 17.38           C  
ATOM    551  C   GLY A  72       1.090   3.618  33.700  1.00 17.46           C  
ATOM    552  O   GLY A  72       0.932   3.113  34.812  1.00 18.48           O  
ATOM    553  N   THR A  73       2.028   3.197  32.851  1.00 15.22           N  
ATOM    554  CA  THR A  73       2.946   2.097  33.148  1.00 14.00           C  
ATOM    555  C   THR A  73       4.357   2.528  32.786  1.00 14.83           C  
ATOM    556  O   THR A  73       5.135   1.766  32.232  1.00 14.51           O  
ATOM    557  CB  THR A  73       2.568   0.800  32.383  1.00 15.06           C  
ATOM    558  CG2 THR A  73       1.297   0.153  33.056  1.00 15.78           C  
ATOM    559  OG1 THR A  73       2.316   1.089  30.978  1.00 14.76           O  
ATOM    560  N   ASN A  74       4.726   3.732  33.199  1.00 14.59           N  
ATOM    561  CA  ASN A  74       6.069   4.245  32.880  1.00 14.24           C  
ATOM    562  C   ASN A  74       7.107   3.294  33.439  1.00 14.33           C  
ATOM    563  O   ASN A  74       8.232   3.192  32.907  1.00 15.32           O  
ATOM    564  CB  ASN A  74       6.187   5.651  33.465  1.00 14.01           C  
ATOM    565  CG  ASN A  74       7.571   6.265  33.269  1.00 14.51           C  
ATOM    566  ND2 ASN A  74       7.697   7.030  32.196  1.00 12.69           N  
ATOM    567  OD1 ASN A  74       8.516   6.036  34.052  1.00 15.11           O  
ATOM    568  N   TRP A  75       6.761   2.608  34.545  1.00 13.93           N  
ATOM    569  CA  TRP A  75       7.694   1.715  35.213  1.00 15.04           C  
ATOM    570  C   TRP A  75       8.063   0.500  34.378  1.00 13.85           C  
ATOM    571  O   TRP A  75       9.065  -0.171  34.667  1.00 14.51           O  
ATOM    572  CB  TRP A  75       7.103   1.241  36.551  1.00 15.11           C  
ATOM    573  CG  TRP A  75       5.763   0.538  36.380  1.00 16.03           C  
ATOM    574  CD1 TRP A  75       4.531   1.098  36.546  1.00 17.61           C  
ATOM    575  CD2 TRP A  75       5.555  -0.828  36.040  1.00 16.23           C  
ATOM    576  CE2 TRP A  75       4.145  -1.045  36.005  1.00 17.18           C  
ATOM    577  CE3 TRP A  75       6.424  -1.912  35.800  1.00 17.01           C  
ATOM    578  NE1 TRP A  75       3.538   0.149  36.295  1.00 16.51           N  
ATOM    579  CZ2 TRP A  75       3.583  -2.292  35.710  1.00 15.24           C  
ATOM    580  CZ3 TRP A  75       5.871  -3.159  35.510  1.00 16.40           C  
ATOM    581  CH2 TRP A  75       4.449  -3.334  35.479  1.00 16.09           C  
ATOM    582  N   ALA A  76       7.259   0.214  33.329  1.00 14.74           N  
ATOM    583  CA  ALA A  76       7.500  -0.913  32.451  1.00 15.36           C  
ATOM    584  C   ALA A  76       8.222  -0.499  31.166  1.00 14.97           C  
ATOM    585  O   ALA A  76       8.393  -1.342  30.273  1.00 14.21           O  
ATOM    586  CB  ALA A  76       6.176  -1.603  32.080  1.00 15.29           C  
ATOM    587  N   ASP A  77       8.716   0.748  31.091  1.00 14.15           N  
ATOM    588  CA  ASP A  77       9.268   1.188  29.799  1.00 13.16           C  
ATOM    589  C   ASP A  77      10.642   0.565  29.520  1.00 13.12           C  
ATOM    590  O   ASP A  77      10.979   0.366  28.372  1.00 14.15           O  
ATOM    591  CB  ASP A  77       9.288   2.725  29.664  1.00 12.91           C  
ATOM    592  CG  ASP A  77       9.577   3.189  28.239  1.00 13.38           C  
ATOM    593  OD1 ASP A  77       8.960   2.620  27.292  1.00 13.11           O  
ATOM    594  OD2 ASP A  77      10.517   4.046  28.073  1.00 12.74           O1-
ATOM    595  N   GLY A  78      11.461   0.329  30.545  1.00 13.20           N  
ATOM    596  CA  GLY A  78      12.726  -0.373  30.305  1.00 13.06           C  
ATOM    597  C   GLY A  78      14.082   0.328  30.461  1.00 13.18           C  
ATOM    598  O   GLY A  78      15.002  -0.319  30.932  1.00 13.31           O  
ATOM    599  N   PRO A  79      14.234   1.599  30.038  1.00 12.41           N  
ATOM    600  CA  PRO A  79      15.541   2.252  30.158  1.00 12.25           C  
ATOM    601  C   PRO A  79      16.148   2.187  31.588  1.00 12.48           C  
ATOM    602  O   PRO A  79      15.576   2.674  32.523  1.00 11.86           O  
ATOM    603  CB  PRO A  79      15.235   3.701  29.744  1.00 12.54           C  
ATOM    604  CG  PRO A  79      14.217   3.514  28.644  1.00 13.68           C  
ATOM    605  CD  PRO A  79      13.304   2.447  29.243  1.00 13.48           C  
ATOM    606  N   ALA A  80      17.307   1.539  31.694  1.00 13.13           N  
ATOM    607  CA  ALA A  80      17.969   1.347  32.985  1.00 13.54           C  
ATOM    608  C   ALA A  80      18.284   2.756  33.558  1.00 14.02           C  
ATOM    609  O   ALA A  80      18.799   3.616  32.846  1.00 14.47           O  
ATOM    610  CB  ALA A  80      19.264   0.572  32.771  1.00 14.11           C  
ATOM    611  N   PHE A  81      17.923   2.962  34.831  1.00 14.24           N  
ATOM    612  CA  PHE A  81      18.204   4.197  35.598  1.00 13.96           C  
ATOM    613  C   PHE A  81      17.350   5.384  35.180  1.00 14.51           C  
ATOM    614  O   PHE A  81      17.551   6.492  35.708  1.00 14.60           O  
ATOM    615  CB  PHE A  81      19.698   4.506  35.598  1.00 15.17           C  
ATOM    616  CG  PHE A  81      20.497   3.287  35.936  1.00 15.59           C  
ATOM    617  CD1 PHE A  81      20.429   2.771  37.218  1.00 15.54           C  
ATOM    618  CD2 PHE A  81      21.174   2.585  34.942  1.00 15.69           C  
ATOM    619  CE1 PHE A  81      21.089   1.577  37.516  1.00 18.10           C  
ATOM    620  CE2 PHE A  81      21.816   1.392  35.231  1.00 16.84           C  
ATOM    621  CZ  PHE A  81      21.793   0.903  36.515  1.00 16.54           C  
ATOM    622  N   VAL A  82      16.426   5.151  34.234  1.00 13.77           N  
ATOM    623  CA  VAL A  82      15.365   6.118  33.982  1.00 14.23           C  
ATOM    624  C   VAL A  82      14.050   5.546  34.534  1.00 13.40           C  
ATOM    625  O   VAL A  82      13.391   6.171  35.359  1.00 15.13           O  
ATOM    626  CB  VAL A  82      15.217   6.446  32.471  1.00 12.96           C  
ATOM    627  CG1 VAL A  82      14.139   7.531  32.292  1.00 14.90           C  
ATOM    628  CG2 VAL A  82      16.545   6.884  31.824  1.00 13.67           C  
ATOM    629  N   ASN A  83      13.678   4.351  34.093  1.00 12.01           N  
ATOM    630  CA  ASN A  83      12.392   3.816  34.472  1.00 13.05           C  
ATOM    631  C   ASN A  83      12.476   2.632  35.427  1.00 12.42           C  
ATOM    632  O   ASN A  83      11.460   2.258  36.029  1.00 14.10           O  
ATOM    633  CB  ASN A  83      11.628   3.460  33.199  1.00 11.87           C  
ATOM    634  CG  ASN A  83      11.563   4.669  32.263  1.00 13.62           C  
ATOM    635  ND2 ASN A  83      12.485   4.760  31.304  1.00 11.73           N  
ATOM    636  OD1 ASN A  83      10.745   5.579  32.494  1.00 15.41           O  
ATOM    637  N   GLN A  84      13.644   2.028  35.549  1.00 12.87           N  
ATOM    638  CA  GLN A  84      13.846   0.957  36.532  1.00 13.12           C  
ATOM    639  C   GLN A  84      15.323   0.712  36.801  1.00 14.73           C  
ATOM    640  O   GLN A  84      16.139   1.172  36.033  1.00 15.81           O  
ATOM    641  CB  GLN A  84      13.245  -0.379  36.017  1.00 13.32           C  
ATOM    642  CG  GLN A  84      14.065  -0.957  34.865  1.00 13.92           C  
ATOM    643  CD  GLN A  84      13.518  -2.294  34.400  1.00 15.47           C  
ATOM    644  NE2 GLN A  84      13.961  -3.383  35.044  1.00 13.45           N  
ATOM    645  OE1 GLN A  84      12.715  -2.354  33.450  1.00 15.90           O  
ATOM    646  N   CYS A  85      15.660   0.021  37.913  1.00 14.17           N  
ATOM    647  CA  CYS A  85      16.971  -0.627  37.981  1.00 14.39           C  
ATOM    648  C   CYS A  85      16.929  -1.919  37.163  1.00 13.70           C  
ATOM    649  O   CYS A  85      15.873  -2.529  37.088  1.00 15.87           O  
ATOM    650  CB  CYS A  85      17.325  -0.975  39.448  1.00 15.60           C  
ATOM    651  SG  CYS A  85      17.870   0.458  40.439  1.00 17.01           S  
ATOM    652  N   PRO A  86      18.064  -2.369  36.600  1.00 13.73           N  
ATOM    653  CA  PRO A  86      18.065  -3.602  35.879  1.00 13.92           C  
ATOM    654  C   PRO A  86      17.666  -4.766  36.777  1.00 15.49           C  
ATOM    655  O   PRO A  86      17.843  -4.725  38.021  1.00 15.53           O  
ATOM    656  CB  PRO A  86      19.528  -3.762  35.438  1.00 13.29           C  
ATOM    657  CG  PRO A  86      20.072  -2.381  35.377  1.00 12.78           C  
ATOM    658  CD  PRO A  86      19.382  -1.708  36.536  1.00 13.75           C  
ATOM    659  N   ILE A  87      17.048  -5.737  36.130  1.00 15.70           N  
ATOM    660  CA  ILE A  87      16.746  -7.075  36.652  1.00 15.45           C  
ATOM    661  C   ILE A  87      18.077  -7.741  36.847  1.00 16.95           C  
ATOM    662  O   ILE A  87      19.004  -7.522  36.058  1.00 17.23           O  
ATOM    663  CB  ILE A  87      15.989  -7.904  35.577  1.00 15.24           C  
ATOM    664  CG1 ILE A  87      14.677  -7.190  35.193  1.00 15.23           C  
ATOM    665  CG2 ILE A  87      15.680  -9.323  36.139  1.00 17.44           C  
ATOM    666  CD1 ILE A  87      14.005  -7.849  33.968  1.00 15.68           C  
ATOM    667  N   THR A  88      18.204  -8.497  37.957  1.00 18.19           N  
ATOM    668  CA  THR A  88      19.446  -9.207  38.258  1.00 17.85           C  
ATOM    669  C   THR A  88      19.328 -10.675  37.876  1.00 17.17           C  
ATOM    670  O   THR A  88      18.226 -11.237  37.846  1.00 16.25           O  
ATOM    671  CB  THR A  88      19.821  -9.068  39.760  1.00 17.88           C  
ATOM    672  CG2 THR A  88      19.836  -7.583  40.167  1.00 17.35           C  
ATOM    673  OG1 THR A  88      18.815  -9.678  40.555  1.00 21.29           O  
ATOM    674  N   THR A  89      20.465 -11.297  37.571  1.00 16.70           N  
ATOM    675  CA  THR A  89      20.447 -12.693  37.164  1.00 19.30           C  
ATOM    676  C   THR A  89      19.905 -13.555  38.321  1.00 20.25           C  
ATOM    677  O   THR A  89      20.053 -13.210  39.510  1.00 19.53           O  
ATOM    678  CB  THR A  89      21.816 -13.191  36.649  1.00 18.35           C  
ATOM    679  CG2 THR A  89      22.831 -13.342  37.803  1.00 20.15           C  
ATOM    680  OG1 THR A  89      21.637 -14.458  35.985  1.00 19.07           O  
ATOM    681  N   GLY A  90      19.228 -14.638  37.976  1.00 20.45           N  
ATOM    682  CA  GLY A  90      18.596 -15.451  39.035  1.00 19.61           C  
ATOM    683  C   GLY A  90      17.221 -14.908  39.347  1.00 19.48           C  
ATOM    684  O   GLY A  90      16.465 -15.569  40.067  1.00 21.49           O  
ATOM    685  N   HIS A  91      16.834 -13.739  38.797  1.00 17.79           N  
ATOM    686  CA  HIS A  91      15.497 -13.160  39.099  1.00 17.10           C  
ATOM    687  C   HIS A  91      14.698 -12.862  37.821  1.00 18.41           C  
ATOM    688  O   HIS A  91      15.248 -12.956  36.727  1.00 18.26           O  
ATOM    689  CB  HIS A  91      15.609 -11.858  39.900  1.00 18.08           C  
ATOM    690  CG  HIS A  91      16.232 -12.069  41.245  1.00 19.44           C  
ATOM    691  CD2 HIS A  91      17.511 -12.328  41.593  1.00 18.43           C  
ATOM    692  ND1 HIS A  91      15.490 -12.173  42.403  1.00 19.32           N  
ATOM    693  CE1 HIS A  91      16.300 -12.401  43.425  1.00 20.27           C  
ATOM    694  NE2 HIS A  91      17.534 -12.506  42.959  1.00 19.96           N  
ATOM    695  N   SER A  92      13.418 -12.496  37.989  1.00 18.63           N  
ATOM    696  CA  SER A  92      12.550 -12.215  36.858  1.00 20.10           C  
ATOM    697  C   SER A  92      11.802 -10.937  37.185  1.00 20.52           C  
ATOM    698  O   SER A  92      11.829 -10.450  38.319  1.00 23.18           O  
ATOM    699  CB  SER A  92      11.559 -13.344  36.620  1.00 18.39           C  
ATOM    700  OG ASER A  92      10.681 -13.466  37.704  0.50 20.08           O  
ATOM    701  OG BSER A  92      12.193 -14.598  36.508  0.50 17.53           O  
ATOM    702  N   PHE A  93      11.175 -10.349  36.181  1.00 17.81           N  
ATOM    703  CA  PHE A  93      10.386  -9.164  36.421  1.00 17.01           C  
ATOM    704  C   PHE A  93       9.301  -9.129  35.380  1.00 15.69           C  
ATOM    705  O   PHE A  93       9.562  -9.328  34.205  1.00 15.31           O  
ATOM    706  CB  PHE A  93      11.270  -7.883  36.368  1.00 16.31           C  
ATOM    707  CG  PHE A  93      10.497  -6.650  36.583  1.00 18.22           C  
ATOM    708  CD1 PHE A  93       9.806  -6.470  37.781  1.00 18.34           C  
ATOM    709  CD2 PHE A  93      10.374  -5.662  35.568  1.00 17.36           C  
ATOM    710  CE1 PHE A  93       9.031  -5.355  37.976  1.00 17.26           C  
ATOM    711  CE2 PHE A  93       9.601  -4.524  35.753  1.00 17.45           C  
ATOM    712  CZ  PHE A  93       8.912  -4.364  36.976  1.00 19.14           C  
ATOM    713  N   LEU A  94       8.080  -8.887  35.822  1.00 15.35           N  
ATOM    714  CA  LEU A  94       6.916  -8.974  34.990  1.00 15.48           C  
ATOM    715  C   LEU A  94       6.590  -7.548  34.468  1.00 17.14           C  
ATOM    716  O   LEU A  94       6.221  -6.647  35.233  1.00 16.21           O  
ATOM    717  CB  LEU A  94       5.691  -9.509  35.805  1.00 18.46           C  
ATOM    718  CG  LEU A  94       4.398  -9.502  34.971  1.00 18.23           C  
ATOM    719  CD1 LEU A  94       4.434 -10.542  33.828  1.00 20.25           C  
ATOM    720  CD2 LEU A  94       3.166  -9.760  35.859  1.00 18.88           C  
ATOM    721  N   TYR A  95       6.704  -7.378  33.153  1.00 13.82           N  
ATOM    722  CA  TYR A  95       6.259  -6.177  32.511  1.00 15.24           C  
ATOM    723  C   TYR A  95       4.816  -6.356  32.155  1.00 15.53           C  
ATOM    724  O   TYR A  95       4.461  -7.210  31.325  1.00 17.26           O  
ATOM    725  CB  TYR A  95       7.084  -5.959  31.242  1.00 13.51           C  
ATOM    726  CG  TYR A  95       8.529  -5.637  31.518  1.00 11.93           C  
ATOM    727  CD1 TYR A  95       8.929  -4.305  31.640  1.00 11.85           C  
ATOM    728  CD2 TYR A  95       9.482  -6.655  31.706  1.00 12.75           C  
ATOM    729  CE1 TYR A  95      10.251  -3.983  31.889  1.00 12.28           C  
ATOM    730  CE2 TYR A  95      10.835  -6.358  31.902  1.00 12.57           C  
ATOM    731  CZ  TYR A  95      11.205  -5.025  32.036  1.00 12.60           C  
ATOM    732  OH  TYR A  95      12.536  -4.734  32.209  1.00 14.16           O  
ATOM    733  N   ASN A  96       3.975  -5.522  32.743  1.00 17.66           N  
ATOM    734  CA  ASN A  96       2.521  -5.703  32.662  1.00 18.05           C  
ATOM    735  C   ASN A  96       1.883  -4.424  32.201  1.00 18.63           C  
ATOM    736  O   ASN A  96       1.862  -3.428  32.950  1.00 17.65           O  
ATOM    737  CB  ASN A  96       1.995  -6.099  34.047  1.00 19.77           C  
ATOM    738  CG  ASN A  96       0.509  -6.442  34.030  1.00 22.03           C  
ATOM    739  ND2 ASN A  96       0.028  -6.963  35.144  1.00 22.21           N  
ATOM    740  OD1 ASN A  96      -0.189  -6.249  33.035  1.00 21.12           O  
ATOM    741  N   PHE A  97       1.455  -4.397  30.933  1.00 17.12           N  
ATOM    742  CA  PHE A  97       1.038  -3.162  30.362  1.00 17.45           C  
ATOM    743  C   PHE A  97      -0.006  -3.415  29.271  1.00 17.41           C  
ATOM    744  O   PHE A  97      -0.191  -4.575  28.872  1.00 18.74           O  
ATOM    745  CB  PHE A  97       2.267  -2.384  29.890  1.00 16.86           C  
ATOM    746  CG  PHE A  97       3.047  -3.047  28.784  1.00 16.99           C  
ATOM    747  CD1 PHE A  97       2.718  -2.802  27.460  1.00 17.73           C  
ATOM    748  CD2 PHE A  97       4.099  -3.894  29.060  1.00 15.48           C  
ATOM    749  CE1 PHE A  97       3.418  -3.388  26.409  1.00 18.71           C  
ATOM    750  CE2 PHE A  97       4.820  -4.481  28.040  1.00 16.17           C  
ATOM    751  CZ  PHE A  97       4.493  -4.217  26.690  1.00 17.09           C  
ATOM    752  N   HIS A  98      -0.704  -2.355  28.828  1.00 18.75           N  
ATOM    753  CA  HIS A  98      -1.686  -2.456  27.769  1.00 18.64           C  
ATOM    754  C   HIS A  98      -1.336  -1.634  26.563  1.00 18.41           C  
ATOM    755  O   HIS A  98      -0.657  -0.608  26.638  1.00 16.67           O  
ATOM    756  CB  HIS A  98      -3.048  -1.980  28.290  1.00 20.40           C  
ATOM    757  CG  HIS A  98      -3.610  -2.851  29.382  1.00 22.95           C  
ATOM    758  CD2 HIS A  98      -4.405  -3.944  29.328  1.00 24.84           C  
ATOM    759  ND1 HIS A  98      -3.332  -2.641  30.721  1.00 26.00           N  
ATOM    760  CE1 HIS A  98      -3.935  -3.567  31.442  1.00 26.55           C  
ATOM    761  NE2 HIS A  98      -4.606  -4.361  30.625  1.00 26.67           N  
ATOM    762  N   VAL A  99      -1.883  -2.059  25.433  1.00 18.29           N  
ATOM    763  CA  VAL A  99      -1.768  -1.328  24.199  1.00 17.09           C  
ATOM    764  C   VAL A  99      -3.146  -1.023  23.653  1.00 18.46           C  
ATOM    765  O   VAL A  99      -3.529  -1.593  22.619  1.00 19.32           O  
ATOM    766  CB  VAL A  99      -0.928  -2.122  23.194  1.00 17.25           C  
ATOM    767  CG1AVAL A  99      -0.663  -1.317  21.955  0.50 14.97           C  
ATOM    768  CG1BVAL A  99       0.486  -2.328  23.746  0.50 17.37           C  
ATOM    769  CG2AVAL A  99       0.382  -2.587  23.856  0.50 16.12           C  
ATOM    770  CG2BVAL A  99      -1.557  -3.496  22.960  0.50 18.92           C  
ATOM    771  N   PRO A 100      -3.866  -0.084  24.305  1.00 19.27           N  
ATOM    772  CA  PRO A 100      -5.257   0.263  23.914  1.00 18.63           C  
ATOM    773  C   PRO A 100      -5.398   0.954  22.565  1.00 18.58           C  
ATOM    774  O   PRO A 100      -6.445   0.834  21.946  1.00 20.71           O  
ATOM    775  CB  PRO A 100      -5.716   1.245  25.023  1.00 18.40           C  
ATOM    776  CG  PRO A 100      -4.428   1.838  25.546  1.00 19.52           C  
ATOM    777  CD  PRO A 100      -3.396   0.739  25.463  1.00 16.74           C  
ATOM    778  N   ASP A 101      -4.385   1.696  22.134  1.00 15.95           N  
ATOM    779  CA  ASP A 101      -4.548   2.685  21.085  1.00 17.56           C  
ATOM    780  C   ASP A 101      -3.450   2.583  20.042  1.00 15.87           C  
ATOM    781  O   ASP A 101      -3.185   3.544  19.317  1.00 16.30           O  
ATOM    782  CB  ASP A 101      -4.506   4.114  21.694  1.00 18.60           C  
ATOM    783  CG  ASP A 101      -3.289   4.342  22.608  1.00 17.91           C  
ATOM    784  OD1 ASP A 101      -2.518   3.419  22.913  1.00 18.35           O  
ATOM    785  OD2 ASP A 101      -3.151   5.443  23.139  1.00 19.01           O1-
ATOM    786  N   GLN A 102      -2.772   1.444  20.011  1.00 16.60           N  
ATOM    787  CA  GLN A 102      -1.735   1.222  18.984  1.00 14.22           C  
ATOM    788  C   GLN A 102      -1.925  -0.165  18.349  1.00 13.42           C  
ATOM    789  O   GLN A 102      -2.371  -1.126  19.005  1.00 14.00           O  
ATOM    790  CB  GLN A 102      -0.351   1.264  19.592  1.00 13.93           C  
ATOM    791  CG  GLN A 102      -0.065   2.549  20.421  1.00 14.02           C  
ATOM    792  CD  GLN A 102       1.334   2.561  20.934  1.00 13.46           C  
ATOM    793  NE2 GLN A 102       2.254   2.959  20.080  1.00 13.08           N  
ATOM    794  OE1 GLN A 102       1.594   2.230  22.104  1.00 13.94           O  
ATOM    795  N   ALA A 103      -1.565  -0.239  17.074  1.00 14.68           N  
ATOM    796  CA  ALA A 103      -1.510  -1.488  16.323  1.00 14.23           C  
ATOM    797  C   ALA A 103      -0.548  -1.232  15.168  1.00 12.79           C  
ATOM    798  O   ALA A 103      -0.728  -0.316  14.375  1.00 14.69           O  
ATOM    799  CB  ALA A 103      -2.882  -1.893  15.796  1.00 15.04           C  
ATOM    800  N   GLY A 104       0.463  -2.072  15.083  1.00 12.80           N  
ATOM    801  CA  GLY A 104       1.559  -1.804  14.127  1.00 12.88           C  
ATOM    802  C   GLY A 104       2.718  -2.699  14.341  1.00 12.08           C  
ATOM    803  O   GLY A 104       2.642  -3.707  15.104  1.00 12.27           O  
ATOM    804  N   THR A 105       3.842  -2.309  13.732  1.00 11.82           N  
ATOM    805  CA  THR A 105       5.086  -3.100  13.845  1.00 11.14           C  
ATOM    806  C   THR A 105       6.054  -2.398  14.804  1.00 10.42           C  
ATOM    807  O   THR A 105       6.242  -1.207  14.690  1.00 10.58           O  
ATOM    808  CB  THR A 105       5.726  -3.212  12.501  1.00 11.60           C  
ATOM    809  CG2 THR A 105       6.895  -4.218  12.585  1.00 11.50           C  
ATOM    810  OG1 THR A 105       4.729  -3.747  11.608  1.00 11.53           O  
ATOM    811  N   PHE A 106       6.556  -3.146  15.785  1.00 10.31           N  
ATOM    812  CA  PHE A 106       7.354  -2.609  16.904  1.00 11.19           C  
ATOM    813  C   PHE A 106       8.483  -3.624  17.108  1.00 10.81           C  
ATOM    814  O   PHE A 106       8.655  -4.546  16.286  1.00 11.06           O  
ATOM    815  CB  PHE A 106       6.460  -2.522  18.182  1.00 11.13           C  
ATOM    816  CG  PHE A 106       5.306  -1.531  17.998  1.00 11.64           C  
ATOM    817  CD1 PHE A 106       5.521  -0.190  18.189  1.00 11.36           C  
ATOM    818  CD2 PHE A 106       4.052  -1.949  17.512  1.00 11.85           C  
ATOM    819  CE1 PHE A 106       4.511   0.730  17.955  1.00 13.23           C  
ATOM    820  CE2 PHE A 106       3.035  -1.046  17.285  1.00 12.82           C  
ATOM    821  CZ  PHE A 106       3.232   0.314  17.535  1.00 13.10           C  
ATOM    822  N   TRP A 107       9.208  -3.509  18.218  1.00 11.12           N  
ATOM    823  CA  TRP A 107      10.237  -4.490  18.504  1.00 10.99           C  
ATOM    824  C   TRP A 107      10.613  -4.322  19.970  1.00 10.50           C  
ATOM    825  O   TRP A 107      10.194  -3.371  20.593  1.00 10.98           O  
ATOM    826  CB  TRP A 107      11.456  -4.320  17.567  1.00 10.88           C  
ATOM    827  CG  TRP A 107      12.218  -2.980  17.577  1.00 11.29           C  
ATOM    828  CD1 TRP A 107      11.754  -1.726  17.286  1.00 10.80           C  
ATOM    829  CD2 TRP A 107      13.626  -2.827  17.845  1.00 12.29           C  
ATOM    830  CE2 TRP A 107      13.943  -1.442  17.699  1.00 11.56           C  
ATOM    831  CE3 TRP A 107      14.636  -3.728  18.231  1.00 11.45           C  
ATOM    832  NE1 TRP A 107      12.799  -0.785  17.357  1.00 10.85           N  
ATOM    833  CZ2 TRP A 107      15.239  -0.936  17.937  1.00 11.53           C  
ATOM    834  CZ3 TRP A 107      15.932  -3.246  18.411  1.00 11.39           C  
ATOM    835  CH2 TRP A 107      16.227  -1.878  18.212  1.00 10.86           C  
ATOM    836  N   TYR A 108      11.417  -5.226  20.503  1.00 10.78           N  
ATOM    837  CA  TYR A 108      11.835  -5.082  21.895  1.00 11.60           C  
ATOM    838  C   TYR A 108      13.332  -5.250  21.978  1.00 12.55           C  
ATOM    839  O   TYR A 108      13.951  -5.902  21.094  1.00 13.84           O  
ATOM    840  CB  TYR A 108      11.160  -6.115  22.784  1.00 10.67           C  
ATOM    841  CG  TYR A 108      11.436  -7.523  22.412  1.00 11.36           C  
ATOM    842  CD1 TYR A 108      12.458  -8.234  23.025  1.00 11.11           C  
ATOM    843  CD2 TYR A 108      10.643  -8.185  21.457  1.00 11.53           C  
ATOM    844  CE1 TYR A 108      12.713  -9.564  22.706  1.00 12.30           C  
ATOM    845  CE2 TYR A 108      10.902  -9.498  21.094  1.00 11.20           C  
ATOM    846  CZ  TYR A 108      11.963 -10.172  21.731  1.00 11.81           C  
ATOM    847  OH  TYR A 108      12.182 -11.492  21.424  1.00 13.51           O  
ATOM    848  N   HIS A 109      13.961  -4.624  22.981  1.00 12.61           N  
ATOM    849  CA  HIS A 109      15.400  -4.730  22.997  1.00 12.09           C  
ATOM    850  C   HIS A 109      15.882  -4.414  24.396  1.00 12.06           C  
ATOM    851  O   HIS A 109      15.208  -3.721  25.136  1.00 14.21           O  
ATOM    852  CB  HIS A 109      16.100  -3.778  21.953  1.00 12.38           C  
ATOM    853  CG  HIS A 109      15.764  -2.312  22.073  1.00 12.26           C  
ATOM    854  CD2 HIS A 109      14.936  -1.531  21.336  1.00 12.62           C  
ATOM    855  ND1 HIS A 109      16.372  -1.467  22.981  1.00 13.44           N  
ATOM    856  CE1 HIS A 109      15.923  -0.233  22.798  1.00 13.61           C  
ATOM    857  NE2 HIS A 109      15.048  -0.234  21.792  1.00 13.18           N  
ATOM    858  N   SER A 110      17.022  -4.966  24.761  1.00 11.86           N  
ATOM    859  CA  SER A 110      17.673  -4.537  26.028  1.00 12.37           C  
ATOM    860  C   SER A 110      17.842  -3.010  26.014  1.00 13.06           C  
ATOM    861  O   SER A 110      18.094  -2.405  24.959  1.00 12.72           O  
ATOM    862  CB  SER A 110      19.071  -5.140  26.216  1.00 13.32           C  
ATOM    863  OG  SER A 110      19.532  -4.731  27.531  1.00 15.20           O  
ATOM    864  N   HIS A 111      17.686  -2.398  27.177  1.00 12.09           N  
ATOM    865  CA  HIS A 111      17.856  -0.968  27.309  1.00 13.02           C  
ATOM    866  C   HIS A 111      18.733  -0.776  28.500  1.00 13.63           C  
ATOM    867  O   HIS A 111      18.588   0.195  29.233  1.00 13.83           O  
ATOM    868  CB  HIS A 111      16.466  -0.212  27.454  1.00 13.05           C  
ATOM    869  CG  HIS A 111      16.399   1.084  26.675  1.00 12.09           C  
ATOM    870  CD2 HIS A 111      15.563   1.477  25.666  1.00 11.42           C  
ATOM    871  ND1 HIS A 111      17.292   2.119  26.860  1.00 12.76           N  
ATOM    872  CE1 HIS A 111      17.022   3.089  25.984  1.00 11.55           C  
ATOM    873  NE2 HIS A 111      15.967   2.727  25.261  1.00 11.95           N  
ATOM    874  N   LEU A 112      19.712  -1.685  28.639  1.00 14.68           N  
ATOM    875  CA  LEU A 112      20.752  -1.543  29.632  1.00 16.21           C  
ATOM    876  C   LEU A 112      22.066  -1.430  28.857  1.00 16.54           C  
ATOM    877  O   LEU A 112      22.448  -2.374  28.165  1.00 17.42           O  
ATOM    878  CB  LEU A 112      20.794  -2.785  30.512  1.00 14.96           C  
ATOM    879  CG  LEU A 112      21.964  -2.891  31.489  1.00 16.42           C  
ATOM    880  CD1 LEU A 112      22.112  -1.639  32.394  1.00 15.91           C  
ATOM    881  CD2 LEU A 112      21.835  -4.170  32.323  1.00 15.99           C  
ATOM    882  N   SER A 113      22.744  -0.290  28.964  1.00 15.07           N  
ATOM    883  CA  SER A 113      24.033  -0.104  28.324  1.00 16.02           C  
ATOM    884  C   SER A 113      23.936  -0.531  26.835  1.00 16.78           C  
ATOM    885  O   SER A 113      22.946  -0.194  26.164  1.00 16.18           O  
ATOM    886  CB  SER A 113      25.125  -0.841  29.139  1.00 16.85           C  
ATOM    887  OG  SER A 113      26.459  -0.551  28.650  1.00 17.22           O  
ATOM    888  N   THR A 114      24.964  -1.186  26.304  1.00 16.92           N  
ATOM    889  CA  THR A 114      25.001  -1.561  24.895  1.00 15.96           C  
ATOM    890  C   THR A 114      24.616  -3.046  24.726  1.00 15.66           C  
ATOM    891  O   THR A 114      24.918  -3.679  23.695  1.00 16.84           O  
ATOM    892  CB  THR A 114      26.399  -1.329  24.305  1.00 15.30           C  
ATOM    893  CG2 THR A 114      26.705   0.151  24.243  1.00 16.54           C  
ATOM    894  OG1 THR A 114      27.355  -1.992  25.142  1.00 17.24           O  
ATOM    895  N   GLN A 115      23.909  -3.598  25.703  1.00 15.25           N  
ATOM    896  CA  GLN A 115      23.630  -5.004  25.712  1.00 14.38           C  
ATOM    897  C   GLN A 115      22.783  -5.480  24.502  1.00 14.12           C  
ATOM    898  O   GLN A 115      22.890  -6.631  24.082  1.00 14.89           O  
ATOM    899  CB  GLN A 115      22.948  -5.392  27.017  1.00 14.80           C  
ATOM    900  CG  GLN A 115      22.708  -6.903  27.248  1.00 13.77           C  
ATOM    901  CD  GLN A 115      22.006  -7.128  28.564  1.00 15.42           C  
ATOM    902  NE2 GLN A 115      22.711  -7.756  29.529  1.00 15.52           N  
ATOM    903  OE1 GLN A 115      20.840  -6.717  28.751  1.00 15.74           O  
ATOM    904  N   TYR A 116      21.961  -4.619  23.909  1.00 14.07           N  
ATOM    905  CA  TYR A 116      21.112  -5.166  22.868  1.00 12.01           C  
ATOM    906  C   TYR A 116      21.962  -5.515  21.682  1.00 12.52           C  
ATOM    907  O   TYR A 116      21.597  -6.434  20.880  1.00 12.63           O  
ATOM    908  CB  TYR A 116      19.880  -4.264  22.567  1.00 12.29           C  
ATOM    909  CG  TYR A 116      19.912  -3.221  21.453  1.00 12.50           C  
ATOM    910  CD1 TYR A 116      19.883  -3.595  20.081  1.00 13.07           C  
ATOM    911  CD2 TYR A 116      19.756  -1.864  21.774  1.00 12.30           C  
ATOM    912  CE1 TYR A 116      19.806  -2.586  19.068  1.00 13.35           C  
ATOM    913  CE2 TYR A 116      19.675  -0.869  20.833  1.00 12.22           C  
ATOM    914  CZ  TYR A 116      19.666  -1.209  19.487  1.00 13.41           C  
ATOM    915  OH  TYR A 116      19.597  -0.152  18.598  1.00 12.32           O  
ATOM    916  N   CYS A 117      23.099  -4.816  21.540  1.00 11.84           N  
ATOM    917  CA  CYS A 117      23.990  -5.161  20.440  1.00 12.91           C  
ATOM    918  C   CYS A 117      24.454  -6.619  20.545  1.00 14.42           C  
ATOM    919  O   CYS A 117      24.600  -7.264  19.512  1.00 14.32           O  
ATOM    920  CB  CYS A 117      25.194  -4.235  20.418  1.00 13.84           C  
ATOM    921  SG  CYS A 117      24.735  -2.489  20.410  1.00 16.61           S  
ATOM    922  N   ASP A 118      24.711  -7.083  21.786  1.00 14.76           N  
ATOM    923  CA  ASP A 118      25.151  -8.495  22.063  1.00 15.71           C  
ATOM    924  C   ASP A 118      24.059  -9.539  21.808  1.00 16.96           C  
ATOM    925  O   ASP A 118      24.284 -10.737  21.980  1.00 16.76           O  
ATOM    926  CB  ASP A 118      25.665  -8.576  23.514  1.00 16.02           C  
ATOM    927  CG  ASP A 118      27.066  -7.984  23.646  1.00 16.30           C  
ATOM    928  OD1 ASP A 118      27.794  -7.990  22.644  1.00 17.02           O  
ATOM    929  OD2 ASP A 118      27.446  -7.528  24.738  1.00 17.77           O1-
ATOM    930  N   GLY A 119      22.837  -9.081  21.445  1.00 16.06           N  
ATOM    931  CA  GLY A 119      21.866 -10.035  20.903  1.00 15.46           C  
ATOM    932  C   GLY A 119      20.455  -9.889  21.392  1.00 15.18           C  
ATOM    933  O   GLY A 119      19.561 -10.548  20.845  1.00 14.51           O  
ATOM    934  N   LEU A 120      20.232  -9.038  22.389  1.00 13.22           N  
ATOM    935  CA  LEU A 120      18.874  -9.096  23.010  1.00 12.50           C  
ATOM    936  C   LEU A 120      17.988  -8.092  22.280  1.00 12.92           C  
ATOM    937  O   LEU A 120      17.861  -6.944  22.690  1.00 13.15           O  
ATOM    938  CB  LEU A 120      18.955  -8.789  24.517  1.00 13.38           C  
ATOM    939  CG  LEU A 120      17.839  -9.337  25.391  1.00 13.71           C  
ATOM    940  CD1 LEU A 120      18.143  -8.873  26.806  1.00 12.20           C  
ATOM    941  CD2 LEU A 120      16.431  -8.925  24.918  1.00 12.93           C  
ATOM    942  N   ARG A 121      17.344  -8.552  21.209  1.00 11.96           N  
ATOM    943  CA  ARG A 121      16.487  -7.686  20.374  1.00 11.89           C  
ATOM    944  C   ARG A 121      15.624  -8.673  19.601  1.00 12.88           C  
ATOM    945  O   ARG A 121      16.077  -9.786  19.236  1.00 13.39           O  
ATOM    946  CB  ARG A 121      17.309  -6.779  19.441  1.00 12.60           C  
ATOM    947  CG  ARG A 121      18.743  -7.263  19.234  1.00 12.07           C  
ATOM    948  CD  ARG A 121      19.457  -6.506  18.122  1.00 13.48           C  
ATOM    949  NE  ARG A 121      20.908  -6.750  18.200  1.00 12.79           N  
ATOM    950  CZ  ARG A 121      21.726  -6.516  17.189  1.00 13.61           C  
ATOM    951  NH1 ARG A 121      21.250  -6.064  16.010  1.00 12.27           N1+
ATOM    952  NH2 ARG A 121      23.027  -6.777  17.325  1.00 13.40           N  
ATOM    953  N   GLY A 122      14.349  -8.328  19.386  1.00 11.67           N  
ATOM    954  CA  GLY A 122      13.454  -9.235  18.624  1.00 11.25           C  
ATOM    955  C   GLY A 122      12.280  -8.392  18.186  1.00 11.66           C  
ATOM    956  O   GLY A 122      12.145  -7.263  18.622  1.00 10.71           O  
ATOM    957  N   PRO A 123      11.456  -8.926  17.256  1.00 12.11           N  
ATOM    958  CA  PRO A 123      10.369  -8.209  16.709  1.00 12.23           C  
ATOM    959  C   PRO A 123       9.137  -8.313  17.650  1.00 11.70           C  
ATOM    960  O   PRO A 123       9.052  -9.244  18.431  1.00 11.47           O  
ATOM    961  CB  PRO A 123      10.132  -8.924  15.362  1.00 12.29           C  
ATOM    962  CG  PRO A 123      10.489 -10.404  15.712  1.00 12.04           C  
ATOM    963  CD  PRO A 123      11.598 -10.297  16.728  1.00 12.20           C  
ATOM    964  N   MET A 124       8.216  -7.353  17.558  1.00 11.40           N  
ATOM    965  CA  MET A 124       7.013  -7.400  18.390  1.00 12.07           C  
ATOM    966  C   MET A 124       5.911  -6.776  17.538  1.00 13.24           C  
ATOM    967  O   MET A 124       6.086  -5.643  17.031  1.00 13.92           O  
ATOM    968  CB  MET A 124       7.272  -6.550  19.632  1.00 12.25           C  
ATOM    969  CG  MET A 124       6.072  -6.490  20.594  1.00 13.22           C  
ATOM    970  SD  MET A 124       6.709  -6.188  22.272  1.00 15.79           S  
ATOM    971  CE  MET A 124       5.139  -6.101  23.134  1.00 13.88           C  
ATOM    972  N   VAL A 125       4.776  -7.476  17.325  1.00 14.23           N  
ATOM    973  CA  VAL A 125       3.712  -6.933  16.484  1.00 12.96           C  
ATOM    974  C   VAL A 125       2.392  -6.916  17.240  1.00 13.86           C  
ATOM    975  O   VAL A 125       2.032  -7.920  17.912  1.00 15.64           O  
ATOM    976  CB  VAL A 125       3.567  -7.816  15.226  1.00 13.35           C  
ATOM    977  CG1 VAL A 125       2.351  -7.455  14.395  1.00 13.64           C  
ATOM    978  CG2 VAL A 125       4.852  -7.731  14.379  1.00 13.44           C  
ATOM    979  N   VAL A 126       1.674  -5.799  17.116  1.00 12.42           N  
ATOM    980  CA  VAL A 126       0.291  -5.706  17.629  1.00 13.01           C  
ATOM    981  C   VAL A 126      -0.637  -5.692  16.409  1.00 13.56           C  
ATOM    982  O   VAL A 126      -0.695  -4.722  15.663  1.00 14.17           O  
ATOM    983  CB  VAL A 126       0.180  -4.499  18.537  1.00 13.08           C  
ATOM    984  CG1 VAL A 126      -1.281  -4.244  18.928  1.00 12.72           C  
ATOM    985  CG2 VAL A 126       1.082  -4.740  19.810  1.00 12.34           C  
ATOM    986  N   TYR A 127      -1.339  -6.813  16.198  1.00 15.94           N  
ATOM    987  CA  TYR A 127      -2.214  -6.938  15.026  1.00 16.64           C  
ATOM    988  C   TYR A 127      -3.502  -6.186  15.275  1.00 18.11           C  
ATOM    989  O   TYR A 127      -3.943  -6.064  16.400  1.00 19.60           O  
ATOM    990  CB  TYR A 127      -2.521  -8.428  14.744  1.00 15.82           C  
ATOM    991  CG  TYR A 127      -1.274  -9.184  14.304  1.00 17.40           C  
ATOM    992  CD1 TYR A 127      -0.864  -9.137  12.968  1.00 16.54           C  
ATOM    993  CD2 TYR A 127      -0.449  -9.848  15.241  1.00 16.19           C  
ATOM    994  CE1 TYR A 127       0.284  -9.821  12.542  1.00 17.83           C  
ATOM    995  CE2 TYR A 127       0.701 -10.520  14.822  1.00 18.45           C  
ATOM    996  CZ  TYR A 127       1.049 -10.510  13.481  1.00 19.05           C  
ATOM    997  OH  TYR A 127       2.214 -11.154  13.056  1.00 20.76           O  
ATOM    998  N   ASP A 128      -4.098  -5.697  14.209  1.00 18.34           N  
ATOM    999  CA  ASP A 128      -5.417  -5.041  14.307  1.00 20.83           C  
ATOM   1000  C   ASP A 128      -6.384  -5.921  13.492  1.00 23.26           C  
ATOM   1001  O   ASP A 128      -6.261  -5.999  12.263  1.00 22.50           O  
ATOM   1002  CB  ASP A 128      -5.362  -3.654  13.700  1.00 18.15           C  
ATOM   1003  CG  ASP A 128      -6.693  -2.911  13.817  1.00 20.64           C  
ATOM   1004  OD1 ASP A 128      -7.708  -3.480  14.308  1.00 20.06           O  
ATOM   1005  OD2 ASP A 128      -6.696  -1.757  13.405  1.00 22.12           O1-
ATOM   1006  N   PRO A 129      -7.339  -6.582  14.165  1.00 25.20           N  
ATOM   1007  CA  PRO A 129      -8.301  -7.412  13.421  1.00 27.39           C  
ATOM   1008  C   PRO A 129      -9.182  -6.552  12.521  1.00 29.78           C  
ATOM   1009  O   PRO A 129      -9.790  -7.068  11.561  1.00 30.90           O  
ATOM   1010  CB  PRO A 129      -9.151  -8.057  14.529  1.00 25.70           C  
ATOM   1011  CG  PRO A 129      -8.377  -7.862  15.800  1.00 27.09           C  
ATOM   1012  CD  PRO A 129      -7.631  -6.560  15.613  1.00 25.58           C  
ATOM   1013  N   HIS A 130      -9.253  -5.258  12.825  1.00 29.05           N  
ATOM   1014  CA  HIS A 130      -9.885  -4.277  11.926  1.00 31.28           C  
ATOM   1015  C   HIS A 130      -8.953  -3.414  11.141  1.00 26.74           C  
ATOM   1016  O   HIS A 130      -9.273  -2.275  10.792  1.00 29.02           O  
ATOM   1017  CB  HIS A 130     -10.875  -3.429  12.699  1.00 36.67           C  
ATOM   1018  CG  HIS A 130     -12.203  -4.061  12.714  1.00 45.67           C  
ATOM   1019  CD2 HIS A 130     -12.758  -4.949  13.572  1.00 50.03           C  
ATOM   1020  ND1 HIS A 130     -13.058  -3.971  11.630  1.00 50.29           N  
ATOM   1021  CE1 HIS A 130     -14.128  -4.703  11.866  1.00 49.54           C  
ATOM   1022  NE2 HIS A 130     -13.972  -5.307  13.034  1.00 54.87           N  
ATOM   1023  N   ASP A 131      -7.772  -3.935  10.872  1.00 24.34           N  
ATOM   1024  CA  ASP A 131      -6.810  -3.154  10.140  1.00 21.48           C  
ATOM   1025  C   ASP A 131      -7.399  -2.716   8.814  1.00 24.15           C  
ATOM   1026  O   ASP A 131      -7.775  -3.587   8.021  1.00 24.68           O  
ATOM   1027  CB  ASP A 131      -5.610  -4.005   9.808  1.00 20.30           C  
ATOM   1028  CG  ASP A 131      -4.370  -3.159   9.529  1.00 21.78           C  
ATOM   1029  OD1 ASP A 131      -4.425  -2.245   8.694  1.00 23.21           O  
ATOM   1030  OD2 ASP A 131      -3.325  -3.435  10.103  1.00 19.76           O1-
ATOM   1031  N   PRO A 132      -7.415  -1.407   8.550  1.00 25.82           N  
ATOM   1032  CA  PRO A 132      -8.013  -0.897   7.314  1.00 29.22           C  
ATOM   1033  C   PRO A 132      -7.218  -1.325   6.096  1.00 29.84           C  
ATOM   1034  O   PRO A 132      -7.755  -1.312   4.981  1.00 27.67           O  
ATOM   1035  CB  PRO A 132      -7.927   0.641   7.484  1.00 30.12           C  
ATOM   1036  CG  PRO A 132      -6.780   0.830   8.421  1.00 30.34           C  
ATOM   1037  CD  PRO A 132      -6.888  -0.315   9.394  1.00 28.14           C  
ATOM   1038  N   LEU A 133      -5.947  -1.716   6.277  1.00 22.66           N  
ATOM   1039  CA  LEU A 133      -5.188  -2.152   5.110  1.00 24.07           C  
ATOM   1040  C   LEU A 133      -5.262  -3.677   4.846  1.00 23.99           C  
ATOM   1041  O   LEU A 133      -4.568  -4.154   3.952  1.00 20.66           O  
ATOM   1042  CB  LEU A 133      -3.725  -1.707   5.247  1.00 23.54           C  
ATOM   1043  CG  LEU A 133      -3.575  -0.172   5.305  1.00 25.07           C  
ATOM   1044  CD1 LEU A 133      -2.220   0.291   5.785  1.00 23.48           C  
ATOM   1045  CD2 LEU A 133      -3.888   0.536   3.988  1.00 24.38           C  
ATOM   1046  N   LYS A 134      -6.054  -4.400   5.638  1.00 23.69           N  
ATOM   1047  CA  LYS A 134      -6.222  -5.870   5.534  1.00 26.63           C  
ATOM   1048  C   LYS A 134      -6.580  -6.284   4.113  1.00 27.66           C  
ATOM   1049  O   LYS A 134      -6.160  -7.342   3.638  1.00 25.98           O  
ATOM   1050  CB  LYS A 134      -7.337  -6.363   6.458  1.00 26.68           C  
ATOM   1051  CG  LYS A 134      -6.915  -7.392   7.490  1.00 38.19           C  
ATOM   1052  CD  LYS A 134      -8.057  -8.384   7.731  1.00 41.81           C  
ATOM   1053  CE  LYS A 134      -8.246  -8.732   9.204  1.00 47.29           C  
ATOM   1054  NZ  LYS A 134      -9.671  -9.083   9.462  1.00 48.60           N1+
ATOM   1055  N   GLN A 135      -7.339  -5.462   3.414  1.00 23.98           N  
ATOM   1056  CA  GLN A 135      -7.784  -5.948   2.114  1.00 30.18           C  
ATOM   1057  C   GLN A 135      -6.729  -5.772   1.037  1.00 28.75           C  
ATOM   1058  O   GLN A 135      -6.879  -6.256  -0.098  1.00 28.66           O  
ATOM   1059  CB  GLN A 135      -9.238  -5.547   1.759  1.00 31.77           C  
ATOM   1060  CG  GLN A 135     -10.210  -6.384   2.624  1.00 40.10           C  
ATOM   1061  CD  GLN A 135     -11.715  -6.089   2.470  1.00 46.98           C  
ATOM   1062  NE2 GLN A 135     -12.519  -7.138   2.212  1.00 37.43           N  
ATOM   1063  OE1 GLN A 135     -12.149  -4.949   2.626  1.00 54.50           O  
ATOM   1064  N   LEU A 136      -5.613  -5.149   1.427  1.00 23.81           N  
ATOM   1065  CA  LEU A 136      -4.461  -5.042   0.510  1.00 22.70           C  
ATOM   1066  C   LEU A 136      -3.498  -6.235   0.440  1.00 20.81           C  
ATOM   1067  O   LEU A 136      -2.567  -6.265  -0.374  1.00 24.69           O  
ATOM   1068  CB  LEU A 136      -3.641  -3.785   0.847  1.00 22.27           C  
ATOM   1069  CG  LEU A 136      -4.264  -2.410   0.679  1.00 23.72           C  
ATOM   1070  CD1 LEU A 136      -3.162  -1.394   0.993  1.00 26.08           C  
ATOM   1071  CD2 LEU A 136      -4.748  -2.193  -0.744  1.00 24.05           C  
ATOM   1072  N   TYR A 137      -3.670  -7.208   1.296  1.00 20.03           N  
ATOM   1073  CA  TYR A 137      -2.723  -8.328   1.314  1.00 20.56           C  
ATOM   1074  C   TYR A 137      -3.431  -9.565   1.778  1.00 20.68           C  
ATOM   1075  O   TYR A 137      -4.548  -9.477   2.322  1.00 21.70           O  
ATOM   1076  CB  TYR A 137      -1.536  -8.056   2.222  1.00 20.46           C  
ATOM   1077  CG  TYR A 137      -1.899  -7.575   3.617  1.00 18.38           C  
ATOM   1078  CD1 TYR A 137      -2.235  -8.479   4.645  1.00 19.05           C  
ATOM   1079  CD2 TYR A 137      -1.853  -6.225   3.901  1.00 17.62           C  
ATOM   1080  CE1 TYR A 137      -2.565  -8.019   5.927  1.00 18.86           C  
ATOM   1081  CE2 TYR A 137      -2.169  -5.754   5.163  1.00 16.81           C  
ATOM   1082  CZ  TYR A 137      -2.513  -6.654   6.156  1.00 17.36           C  
ATOM   1083  OH  TYR A 137      -2.781  -6.122   7.367  1.00 17.47           O  
ATOM   1084  N   ASP A 138      -2.792 -10.712   1.553  1.00 19.64           N  
ATOM   1085  CA  ASP A 138      -3.395 -11.998   1.842  1.00 20.58           C  
ATOM   1086  C   ASP A 138      -2.799 -12.611   3.071  1.00 21.11           C  
ATOM   1087  O   ASP A 138      -3.513 -13.314   3.759  1.00 19.73           O  
ATOM   1088  CB  ASP A 138      -3.160 -12.968   0.687  1.00 20.38           C  
ATOM   1089  CG  ASP A 138      -3.735 -12.457  -0.565  1.00 22.13           C  
ATOM   1090  OD1 ASP A 138      -4.935 -12.133  -0.556  1.00 22.73           O  
ATOM   1091  OD2 ASP A 138      -2.990 -12.304  -1.544  1.00 21.62           O1-
ATOM   1092  N   VAL A 139      -1.482 -12.420   3.308  1.00 15.86           N  
ATOM   1093  CA  VAL A 139      -0.811 -13.124   4.393  1.00 15.09           C  
ATOM   1094  C   VAL A 139      -0.111 -12.088   5.254  1.00 14.88           C  
ATOM   1095  O   VAL A 139       0.595 -11.242   4.725  1.00 14.48           O  
ATOM   1096  CB  VAL A 139       0.250 -14.114   3.850  1.00 15.95           C  
ATOM   1097  CG1 VAL A 139       1.076 -14.727   4.999  1.00 16.26           C  
ATOM   1098  CG2 VAL A 139      -0.422 -15.204   3.036  1.00 17.70           C  
ATOM   1099  N   ASP A 140      -0.246 -12.206   6.565  1.00 14.73           N  
ATOM   1100  CA  ASP A 140       0.494 -11.309   7.491  1.00 15.48           C  
ATOM   1101  C   ASP A 140       0.721 -12.144   8.747  1.00 16.18           C  
ATOM   1102  O   ASP A 140      -0.199 -12.356   9.537  1.00 16.17           O  
ATOM   1103  CB  ASP A 140      -0.375 -10.079   7.783  1.00 15.36           C  
ATOM   1104  CG  ASP A 140       0.213  -9.188   8.875  1.00 17.08           C  
ATOM   1105  OD1 ASP A 140       1.435  -9.225   9.059  1.00 14.89           O  
ATOM   1106  OD2 ASP A 140      -0.563  -8.440   9.483  1.00 15.85           O1-
ATOM   1107  N   ASP A 141       1.914 -12.681   8.910  1.00 15.05           N  
ATOM   1108  CA  ASP A 141       2.098 -13.579  10.076  1.00 16.92           C  
ATOM   1109  C   ASP A 141       3.562 -13.628  10.444  1.00 17.04           C  
ATOM   1110  O   ASP A 141       4.332 -12.773   9.992  1.00 17.88           O  
ATOM   1111  CB  ASP A 141       1.533 -14.970   9.787  1.00 17.63           C  
ATOM   1112  CG  ASP A 141       2.225 -15.648   8.632  1.00 21.40           C  
ATOM   1113  OD1 ASP A 141       1.600 -16.597   8.105  1.00 23.09           O  
ATOM   1114  OD2 ASP A 141       3.376 -15.289   8.218  1.00 19.50           O1-
ATOM   1115  N   GLU A 142       3.966 -14.584  11.273  1.00 18.89           N  
ATOM   1116  CA  GLU A 142       5.343 -14.580  11.781  1.00 18.07           C  
ATOM   1117  C   GLU A 142       6.362 -14.676  10.654  1.00 17.00           C  
ATOM   1118  O   GLU A 142       7.452 -14.070  10.743  1.00 15.31           O  
ATOM   1119  CB  GLU A 142       5.576 -15.735  12.790  1.00 20.17           C  
ATOM   1120  CG  GLU A 142       7.021 -15.808  13.230  1.00 22.39           C  
ATOM   1121  CD  GLU A 142       7.189 -16.650  14.480  1.00 28.19           C  
ATOM   1122  OE1 GLU A 142       6.206 -17.245  14.909  1.00 31.91           O  
ATOM   1123  OE2 GLU A 142       8.292 -16.736  15.021  1.00 27.90           O1-
ATOM   1124  N   SER A 143       6.034 -15.425   9.610  1.00 16.85           N  
ATOM   1125  CA  SER A 143       6.922 -15.564   8.457  1.00 17.06           C  
ATOM   1126  C   SER A 143       7.157 -14.271   7.678  1.00 15.38           C  
ATOM   1127  O   SER A 143       8.194 -14.154   7.002  1.00 15.79           O  
ATOM   1128  CB  SER A 143       6.413 -16.670   7.477  1.00 18.80           C  
ATOM   1129  OG  SER A 143       5.410 -16.161   6.658  1.00 20.83           O  
ATOM   1130  N   THR A 144       6.262 -13.282   7.825  1.00 13.51           N  
ATOM   1131  CA  THR A 144       6.376 -12.034   7.059  1.00 13.88           C  
ATOM   1132  C   THR A 144       7.034 -10.899   7.870  1.00 13.65           C  
ATOM   1133  O   THR A 144       7.193  -9.820   7.341  1.00 13.08           O  
ATOM   1134  CB  THR A 144       5.063 -11.539   6.473  1.00 15.17           C  
ATOM   1135  CG2 THR A 144       4.447 -12.645   5.601  1.00 17.50           C  
ATOM   1136  OG1 THR A 144       4.137 -11.210   7.516  1.00 15.93           O  
ATOM   1137  N   VAL A 145       7.380 -11.169   9.117  1.00 13.35           N  
ATOM   1138  CA  VAL A 145       8.190 -10.210   9.879  1.00 13.53           C  
ATOM   1139  C   VAL A 145       9.637 -10.378   9.358  1.00 15.20           C  
ATOM   1140  O   VAL A 145      10.174 -11.518   9.283  1.00 17.24           O  
ATOM   1141  CB  VAL A 145       8.099 -10.509  11.366  1.00 14.52           C  
ATOM   1142  CG1 VAL A 145       9.068  -9.603  12.158  1.00 14.69           C  
ATOM   1143  CG2 VAL A 145       6.681 -10.267  11.838  1.00 14.83           C  
ATOM   1144  N   MET A 146      10.243  -9.277   8.950  1.00 13.00           N  
ATOM   1145  CA  MET A 146      11.615  -9.344   8.472  1.00 12.49           C  
ATOM   1146  C   MET A 146      12.510  -8.395   9.285  1.00 12.67           C  
ATOM   1147  O   MET A 146      12.287  -7.173   9.311  1.00 12.54           O  
ATOM   1148  CB  MET A 146      11.706  -9.042   6.955  1.00 12.05           C  
ATOM   1149  CG  MET A 146      13.176  -9.031   6.492  1.00 12.51           C  
ATOM   1150  SD  MET A 146      13.326  -9.130   4.708  1.00 14.35           S  
ATOM   1151  CE  MET A 146      12.741 -10.802   4.381  1.00 14.76           C  
ATOM   1152  N   THR A 147      13.495  -8.951   9.998  1.00 13.03           N  
ATOM   1153  CA  THR A 147      14.410  -8.066  10.803  1.00 13.37           C  
ATOM   1154  C   THR A 147      15.718  -7.855  10.039  1.00 14.48           C  
ATOM   1155  O   THR A 147      16.182  -8.777   9.356  1.00 14.80           O  
ATOM   1156  CB  THR A 147      14.723  -8.653  12.163  1.00 14.06           C  
ATOM   1157  CG2 THR A 147      13.426  -8.659  13.028  1.00 14.53           C  
ATOM   1158  OG1 THR A 147      15.178 -10.019  12.006  1.00 15.22           O  
ATOM   1159  N   LEU A 148      16.257  -6.641  10.102  1.00 13.92           N  
ATOM   1160  CA  LEU A 148      17.562  -6.289   9.559  1.00 14.79           C  
ATOM   1161  C   LEU A 148      18.430  -5.944  10.768  1.00 15.53           C  
ATOM   1162  O   LEU A 148      18.093  -5.011  11.528  1.00 14.25           O  
ATOM   1163  CB  LEU A 148      17.437  -5.053   8.658  1.00 13.66           C  
ATOM   1164  CG  LEU A 148      16.390  -5.147   7.545  1.00 13.89           C  
ATOM   1165  CD1 LEU A 148      16.258  -3.898   6.689  1.00 14.77           C  
ATOM   1166  CD2 LEU A 148      16.688  -6.361   6.634  1.00 15.73           C  
ATOM   1167  N   ALA A 149      19.530  -6.691  10.972  1.00 14.06           N  
ATOM   1168  CA  ALA A 149      20.293  -6.551  12.210  1.00 14.44           C  
ATOM   1169  C   ALA A 149      21.797  -6.382  11.851  1.00 15.56           C  
ATOM   1170  O   ALA A 149      22.291  -7.065  10.981  1.00 16.46           O  
ATOM   1171  CB  ALA A 149      20.076  -7.789  13.059  1.00 14.12           C  
ATOM   1172  N   ASP A 150      22.520  -5.517  12.526  1.00 14.69           N  
ATOM   1173  CA  ASP A 150      23.944  -5.534  12.363  1.00 13.61           C  
ATOM   1174  C   ASP A 150      24.440  -6.611  13.353  1.00 14.83           C  
ATOM   1175  O   ASP A 150      23.759  -7.016  14.286  1.00 12.33           O  
ATOM   1176  CB  ASP A 150      24.614  -4.188  12.676  1.00 14.40           C  
ATOM   1177  CG  ASP A 150      24.135  -3.544  14.040  1.00 15.51           C  
ATOM   1178  OD1 ASP A 150      23.268  -4.095  14.775  1.00 14.87           O  
ATOM   1179  OD2 ASP A 150      24.613  -2.425  14.348  1.00 15.01           O1-
ATOM   1180  N   TRP A 151      25.675  -7.046  13.138  1.00 14.91           N  
ATOM   1181  CA  TRP A 151      26.228  -8.121  13.949  1.00 16.35           C  
ATOM   1182  C   TRP A 151      27.712  -7.886  14.040  1.00 18.02           C  
ATOM   1183  O   TRP A 151      28.356  -7.520  13.025  1.00 18.22           O  
ATOM   1184  CB  TRP A 151      25.902  -9.531  13.365  1.00 15.52           C  
ATOM   1185  CG  TRP A 151      26.237 -10.584  14.390  1.00 15.79           C  
ATOM   1186  CD1 TRP A 151      27.256 -11.527  14.326  1.00 16.47           C  
ATOM   1187  CD2 TRP A 151      25.596 -10.776  15.660  1.00 15.58           C  
ATOM   1188  CE2 TRP A 151      26.273 -11.840  16.316  1.00 16.21           C  
ATOM   1189  CE3 TRP A 151      24.529 -10.124  16.330  1.00 14.73           C  
ATOM   1190  NE1 TRP A 151      27.279 -12.276  15.486  1.00 16.03           N  
ATOM   1191  CZ2 TRP A 151      25.899 -12.306  17.565  1.00 16.65           C  
ATOM   1192  CZ3 TRP A 151      24.162 -10.570  17.581  1.00 16.41           C  
ATOM   1193  CH2 TRP A 151      24.855 -11.666  18.209  1.00 15.77           C  
ATOM   1194  N   TYR A 152      28.250  -8.066  15.239  1.00 17.28           N  
ATOM   1195  CA  TYR A 152      29.637  -7.682  15.490  1.00 16.92           C  
ATOM   1196  C   TYR A 152      30.414  -8.914  15.964  1.00 17.36           C  
ATOM   1197  O   TYR A 152      29.899  -9.714  16.748  1.00 16.94           O  
ATOM   1198  CB  TYR A 152      29.649  -6.627  16.628  1.00 18.43           C  
ATOM   1199  CG  TYR A 152      28.898  -5.359  16.259  1.00 16.98           C  
ATOM   1200  CD1 TYR A 152      29.577  -4.278  15.719  1.00 18.15           C  
ATOM   1201  CD2 TYR A 152      27.504  -5.238  16.471  1.00 18.06           C  
ATOM   1202  CE1 TYR A 152      28.923  -3.115  15.359  1.00 17.42           C  
ATOM   1203  CE2 TYR A 152      26.827  -4.070  16.098  1.00 17.12           C  
ATOM   1204  CZ  TYR A 152      27.553  -3.021  15.564  1.00 17.83           C  
ATOM   1205  OH  TYR A 152      26.958  -1.846  15.207  1.00 15.51           O  
ATOM   1206  N   HIS A 153      31.664  -9.084  15.509  1.00 16.90           N  
ATOM   1207  CA  HIS A 153      32.424 -10.238  16.022  1.00 17.97           C  
ATOM   1208  C   HIS A 153      33.095  -9.972  17.384  1.00 19.84           C  
ATOM   1209  O   HIS A 153      33.418 -10.892  18.095  1.00 24.05           O  
ATOM   1210  CB  HIS A 153      33.407 -10.740  14.958  1.00 20.40           C  
ATOM   1211  CG  HIS A 153      32.709 -11.275  13.759  1.00 22.34           C  
ATOM   1212  CD2 HIS A 153      31.389 -11.493  13.535  1.00 20.38           C  
ATOM   1213  ND1 HIS A 153      33.353 -11.575  12.582  1.00 24.55           N  
ATOM   1214  CE1 HIS A 153      32.470 -11.986  11.688  1.00 21.79           C  
ATOM   1215  NE2 HIS A 153      31.267 -11.944  12.243  1.00 23.73           N  
ATOM   1216  N   THR A 154      33.286  -8.711  17.731  1.00 19.29           N  
ATOM   1217  CA  THR A 154      33.759  -8.337  19.057  1.00 21.04           C  
ATOM   1218  C   THR A 154      32.613  -8.047  19.989  1.00 19.98           C  
ATOM   1219  O   THR A 154      31.648  -7.392  19.587  1.00 20.74           O  
ATOM   1220  CB  THR A 154      34.647  -7.095  18.955  1.00 21.61           C  
ATOM   1221  CG2 THR A 154      35.192  -6.661  20.338  1.00 23.45           C  
ATOM   1222  OG1 THR A 154      35.740  -7.420  18.100  1.00 22.36           O  
ATOM   1223  N   LEU A 155      32.705  -8.514  21.223  1.00 19.24           N  
ATOM   1224  CA  LEU A 155      31.646  -8.220  22.206  1.00 19.82           C  
ATOM   1225  C   LEU A 155      31.511  -6.694  22.405  1.00 20.50           C  
ATOM   1226  O   LEU A 155      32.488  -5.942  22.294  1.00 22.27           O  
ATOM   1227  CB  LEU A 155      31.889  -8.912  23.545  1.00 19.86           C  
ATOM   1228  CG  LEU A 155      31.303 -10.313  23.778  1.00 20.59           C  
ATOM   1229  CD1 LEU A 155      31.625 -11.277  22.632  1.00 19.57           C  
ATOM   1230  CD2 LEU A 155      31.745 -10.848  25.166  1.00 22.04           C  
ATOM   1231  N   ALA A 156      30.288  -6.250  22.713  1.00 19.49           N  
ATOM   1232  CA  ALA A 156      29.989  -4.815  22.722  1.00 19.32           C  
ATOM   1233  C   ALA A 156      30.872  -4.121  23.748  1.00 19.27           C  
ATOM   1234  O   ALA A 156      31.410  -3.019  23.492  1.00 19.68           O  
ATOM   1235  CB  ALA A 156      28.505  -4.573  23.076  1.00 20.90           C  
ATOM   1236  N   ARG A 157      31.054  -4.777  24.888  1.00 19.51           N  
ATOM   1237  CA  ARG A 157      31.797  -4.126  25.990  1.00 23.25           C  
ATOM   1238  C   ARG A 157      33.305  -4.223  25.778  1.00 26.59           C  
ATOM   1239  O   ARG A 157      34.095  -3.695  26.594  1.00 27.47           O  
ATOM   1240  CB  ARG A 157      31.387  -4.670  27.344  1.00 22.40           C  
ATOM   1241  CG  ARG A 157      29.895  -4.458  27.624  1.00 20.42           C  
ATOM   1242  CD  ARG A 157      29.480  -4.935  29.004  1.00 21.91           C  
ATOM   1243  NE  ARG A 157      29.958  -4.051  30.097  1.00 21.45           N  
ATOM   1244  CZ  ARG A 157      29.420  -2.858  30.368  1.00 24.17           C  
ATOM   1245  NH1 ARG A 157      28.402  -2.390  29.626  1.00 22.03           N1+
ATOM   1246  NH2 ARG A 157      29.899  -2.108  31.361  1.00 21.60           N  
ATOM   1247  N   GLN A 158      33.704  -4.834  24.670  1.00 26.32           N  
ATOM   1248  CA  GLN A 158      35.115  -5.056  24.419  1.00 26.15           C  
ATOM   1249  C   GLN A 158      35.518  -4.299  23.208  1.00 28.11           C  
ATOM   1250  O   GLN A 158      36.641  -4.449  22.710  1.00 28.20           O  
ATOM   1251  CB  GLN A 158      35.416  -6.556  24.317  1.00 28.97           C  
ATOM   1252  CG  GLN A 158      35.217  -7.237  25.672  1.00 27.76           C  
ATOM   1253  CD  GLN A 158      35.466  -8.708  25.661  1.00 32.64           C  
ATOM   1254  NE2 GLN A 158      35.860  -9.240  24.520  1.00 34.91           N  
ATOM   1255  OE1 GLN A 158      35.301  -9.377  26.678  1.00 37.74           O  
ATOM   1256  N   GLU A 159      34.579  -3.509  22.695  1.00 27.04           N  
ATOM   1257  CA  GLU A 159      34.846  -2.703  21.545  1.00 26.72           C  
ATOM   1258  C   GLU A 159      35.856  -1.646  21.967  1.00 30.04           C  
ATOM   1259  O   GLU A 159      35.729  -1.058  23.042  1.00 28.12           O  
ATOM   1260  CB  GLU A 159      33.572  -2.086  21.008  1.00 27.43           C  
ATOM   1261  CG  GLU A 159      32.650  -3.083  20.332  1.00 24.71           C  
ATOM   1262  CD  GLU A 159      33.064  -3.428  18.933  1.00 29.51           C  
ATOM   1263  OE1 GLU A 159      34.243  -3.188  18.594  1.00 28.47           O  
ATOM   1264  OE2 GLU A 159      32.222  -3.980  18.173  1.00 28.36           O1-
ATOM   1265  N   PRO A 160      36.910  -1.445  21.154  1.00 32.74           N  
ATOM   1266  CA  PRO A 160      37.848  -0.359  21.435  1.00 33.38           C  
ATOM   1267  C   PRO A 160      37.179   1.014  21.355  1.00 35.05           C  
ATOM   1268  O   PRO A 160      36.122   1.167  20.741  1.00 32.94           O  
ATOM   1269  CB  PRO A 160      38.851  -0.488  20.293  1.00 34.77           C  
ATOM   1270  CG  PRO A 160      38.852  -1.948  19.990  1.00 38.59           C  
ATOM   1271  CD  PRO A 160      37.388  -2.295  20.047  1.00 35.41           C  
ATOM   1272  N   PRO A 161      37.820   2.040  21.930  1.00 35.67           N  
ATOM   1273  CA  PRO A 161      37.325   3.424  21.771  1.00 31.97           C  
ATOM   1274  C   PRO A 161      37.152   3.888  20.317  1.00 31.84           C  
ATOM   1275  O   PRO A 161      37.881   3.448  19.430  1.00 31.34           O  
ATOM   1276  CB  PRO A 161      38.428   4.270  22.464  1.00 31.57           C  
ATOM   1277  CG  PRO A 161      39.051   3.343  23.454  1.00 33.31           C  
ATOM   1278  CD  PRO A 161      38.923   1.931  22.915  1.00 32.82           C  
ATOM   1279  N   GLY A 162      36.192   4.781  20.063  1.00 29.56           N  
ATOM   1280  CA  GLY A 162      36.067   5.469  18.758  1.00 27.28           C  
ATOM   1281  C   GLY A 162      34.961   4.752  17.979  1.00 31.27           C  
ATOM   1282  O   GLY A 162      34.294   3.910  18.570  1.00 30.15           O  
ATOM   1283  N   PRO A 163      34.786   5.063  16.668  1.00 31.36           N  
ATOM   1284  CA  PRO A 163      33.698   4.537  15.834  1.00 32.06           C  
ATOM   1285  C   PRO A 163      33.731   3.020  15.778  1.00 34.23           C  
ATOM   1286  O   PRO A 163      34.802   2.456  15.588  1.00 33.90           O  
ATOM   1287  CB  PRO A 163      34.014   5.094  14.445  1.00 32.45           C  
ATOM   1288  CG  PRO A 163      34.914   6.265  14.669  1.00 34.41           C  
ATOM   1289  CD  PRO A 163      35.718   5.892  15.880  1.00 33.25           C  
ATOM   1290  N   VAL A 164      32.568   2.380  15.950  1.00 31.50           N  
ATOM   1291  CA  VAL A 164      32.396   0.918  15.871  1.00 28.80           C  
ATOM   1292  C   VAL A 164      31.697   0.576  14.520  1.00 28.55           C  
ATOM   1293  O   VAL A 164      30.817   1.284  14.086  1.00 26.55           O  
ATOM   1294  CB  VAL A 164      31.530   0.434  17.036  1.00 30.12           C  
ATOM   1295  CG1 VAL A 164      31.537  -1.071  17.126  1.00 31.83           C  
ATOM   1296  CG2 VAL A 164      32.021   0.996  18.356  1.00 35.55           C  
ATOM   1297  N   THR A 165      32.101  -0.492  13.860  1.00 28.46           N  
ATOM   1298  CA  THR A 165      31.542  -0.828  12.548  1.00 27.63           C  
ATOM   1299  C   THR A 165      31.112  -2.293  12.541  1.00 24.53           C  
ATOM   1300  O   THR A 165      31.851  -3.137  13.012  1.00 23.88           O  
ATOM   1301  CB  THR A 165      32.616  -0.638  11.470  1.00 33.83           C  
ATOM   1302  CG2 THR A 165      32.084  -1.000  10.121  1.00 32.61           C  
ATOM   1303  OG1 THR A 165      32.997   0.742  11.449  1.00 42.00           O  
ATOM   1304  N   PRO A 166      29.908  -2.601  12.022  1.00 22.96           N  
ATOM   1305  CA  PRO A 166      29.532  -4.017  12.089  1.00 22.45           C  
ATOM   1306  C   PRO A 166      30.319  -4.915  11.139  1.00 20.37           C  
ATOM   1307  O   PRO A 166      30.818  -4.466  10.090  1.00 21.77           O  
ATOM   1308  CB  PRO A 166      28.069  -4.033  11.673  1.00 22.36           C  
ATOM   1309  CG  PRO A 166      27.654  -2.643  11.434  1.00 21.42           C  
ATOM   1310  CD  PRO A 166      28.826  -1.733  11.523  1.00 22.88           C  
ATOM   1311  N   ASP A 167      30.329  -6.194  11.477  1.00 21.27           N  
ATOM   1312  CA  ASP A 167      30.977  -7.216  10.657  1.00 20.65           C  
ATOM   1313  C   ASP A 167      30.056  -7.770   9.601  1.00 19.61           C  
ATOM   1314  O   ASP A 167      30.501  -8.197   8.528  1.00 20.11           O  
ATOM   1315  CB  ASP A 167      31.475  -8.335  11.563  1.00 21.48           C  
ATOM   1316  CG  ASP A 167      32.751  -7.948  12.263  1.00 25.98           C  
ATOM   1317  OD1 ASP A 167      33.787  -7.895  11.569  1.00 30.18           O  
ATOM   1318  OD2 ASP A 167      32.726  -7.677  13.464  1.00 25.52           O1-
ATOM   1319  N   SER A 168      28.755  -7.796   9.896  1.00 18.78           N  
ATOM   1320  CA  SER A 168      27.818  -8.324   8.943  1.00 18.25           C  
ATOM   1321  C   SER A 168      26.407  -7.814   9.154  1.00 18.15           C  
ATOM   1322  O   SER A 168      26.117  -7.184  10.172  1.00 17.70           O  
ATOM   1323  CB  SER A 168      27.822  -9.843   9.044  1.00 17.78           C  
ATOM   1324  OG  SER A 168      27.364 -10.243  10.335  1.00 18.59           O  
ATOM   1325  N   THR A 169      25.571  -8.080   8.164  1.00 15.74           N  
ATOM   1326  CA  THR A 169      24.147  -7.842   8.232  1.00 17.09           C  
ATOM   1327  C   THR A 169      23.414  -9.180   8.300  1.00 17.50           C  
ATOM   1328  O   THR A 169      23.603 -10.031   7.402  1.00 19.47           O  
ATOM   1329  CB  THR A 169      23.684  -7.083   6.940  1.00 16.67           C  
ATOM   1330  CG2 THR A 169      22.167  -6.813   6.927  1.00 16.95           C  
ATOM   1331  OG1 THR A 169      24.377  -5.813   6.878  1.00 16.39           O  
ATOM   1332  N   LEU A 170      22.519  -9.317   9.274  1.00 14.17           N  
ATOM   1333  CA  LEU A 170      21.738 -10.504   9.433  1.00 14.74           C  
ATOM   1334  C   LEU A 170      20.324 -10.203   9.093  1.00 15.18           C  
ATOM   1335  O   LEU A 170      19.805  -9.232   9.645  1.00 15.46           O  
ATOM   1336  CB  LEU A 170      21.809 -10.914  10.913  1.00 13.76           C  
ATOM   1337  CG  LEU A 170      23.252 -11.074  11.332  1.00 13.75           C  
ATOM   1338  CD1 LEU A 170      23.243 -11.520  12.758  1.00 14.99           C  
ATOM   1339  CD2 LEU A 170      23.892 -12.203  10.524  1.00 12.62           C  
ATOM   1340  N   ILE A 171      19.722 -10.951   8.150  1.00 14.98           N  
ATOM   1341  CA  ILE A 171      18.341 -10.716   7.801  1.00 15.34           C  
ATOM   1342  C   ILE A 171      17.586 -11.919   8.378  1.00 16.22           C  
ATOM   1343  O   ILE A 171      18.001 -13.053   8.111  1.00 15.64           O  
ATOM   1344  CB  ILE A 171      18.174 -10.582   6.267  1.00 15.00           C  
ATOM   1345  CG1 ILE A 171      18.950  -9.350   5.804  1.00 15.55           C  
ATOM   1346  CG2 ILE A 171      16.697 -10.517   5.880  1.00 15.26           C  
ATOM   1347  CD1 ILE A 171      19.053  -9.210   4.294  1.00 17.70           C  
ATOM   1348  N   ASN A 172      16.525 -11.708   9.193  1.00 15.27           N  
ATOM   1349  CA  ASN A 172      15.931 -12.846   9.884  1.00 15.60           C  
ATOM   1350  C   ASN A 172      16.991 -13.742  10.494  1.00 17.32           C  
ATOM   1351  O   ASN A 172      16.872 -14.953  10.446  1.00 15.12           O  
ATOM   1352  CB  ASN A 172      15.009 -13.665   8.945  1.00 16.07           C  
ATOM   1353  CG  ASN A 172      13.849 -12.832   8.428  1.00 16.83           C  
ATOM   1354  ND2 ASN A 172      13.179 -13.306   7.368  1.00 15.91           N  
ATOM   1355  OD1 ASN A 172      13.597 -11.737   8.949  1.00 16.41           O  
ATOM   1356  N   GLY A 173      18.008 -13.116  11.102  1.00 16.28           N  
ATOM   1357  CA  GLY A 173      18.981 -13.849  11.898  1.00 16.91           C  
ATOM   1358  C   GLY A 173      20.112 -14.465  11.125  1.00 16.01           C  
ATOM   1359  O   GLY A 173      20.991 -15.035  11.734  1.00 15.42           O  
ATOM   1360  N   LEU A 174      20.111 -14.355   9.801  1.00 16.27           N  
ATOM   1361  CA  LEU A 174      21.250 -14.921   8.985  1.00 15.82           C  
ATOM   1362  C   LEU A 174      21.835 -13.980   7.972  1.00 15.39           C  
ATOM   1363  O   LEU A 174      21.152 -13.169   7.340  1.00 14.85           O  
ATOM   1364  CB  LEU A 174      20.779 -16.200   8.198  1.00 15.66           C  
ATOM   1365  CG  LEU A 174      20.285 -17.363   9.062  1.00 15.81           C  
ATOM   1366  CD1 LEU A 174      19.476 -18.397   8.300  1.00 16.77           C  
ATOM   1367  CD2 LEU A 174      21.384 -18.036   9.919  1.00 16.22           C  
ATOM   1368  N   GLY A 175      23.110 -14.144   7.700  1.00 15.95           N  
ATOM   1369  CA  GLY A 175      23.658 -13.363   6.606  1.00 16.99           C  
ATOM   1370  C   GLY A 175      25.115 -13.676   6.500  1.00 16.51           C  
ATOM   1371  O   GLY A 175      25.640 -14.360   7.349  1.00 19.20           O  
ATOM   1372  N   ARG A 176      25.761 -13.241   5.428  1.00 18.42           N  
ATOM   1373  CA  ARG A 176      27.178 -13.555   5.288  1.00 18.73           C  
ATOM   1374  C   ARG A 176      28.041 -12.396   5.722  1.00 20.14           C  
ATOM   1375  O   ARG A 176      27.725 -11.239   5.463  1.00 19.15           O  
ATOM   1376  CB  ARG A 176      27.528 -13.965   3.849  1.00 17.02           C  
ATOM   1377  CG  ARG A 176      26.823 -15.267   3.413  1.00 15.55           C  
ATOM   1378  CD  ARG A 176      27.040 -15.459   1.921  1.00 17.06           C  
ATOM   1379  NE  ARG A 176      26.360 -16.664   1.489  1.00 18.36           N  
ATOM   1380  CZ  ARG A 176      26.109 -17.010   0.229  1.00 17.63           C  
ATOM   1381  NH1 ARG A 176      26.481 -16.257  -0.783  1.00 18.97           N1+
ATOM   1382  NH2 ARG A 176      25.484 -18.159   0.005  1.00 20.24           N  
ATOM   1383  N   ALA A 177      29.164 -12.744   6.369  1.00 20.27           N  
ATOM   1384  CA  ALA A 177      30.205 -11.757   6.638  1.00 21.57           C  
ATOM   1385  C   ALA A 177      31.190 -11.800   5.447  1.00 23.90           C  
ATOM   1386  O   ALA A 177      31.286 -12.811   4.756  1.00 22.87           O  
ATOM   1387  CB  ALA A 177      30.921 -12.089   7.942  1.00 22.85           C  
ATOM   1388  N   PRO A 178      31.910 -10.698   5.206  1.00 23.50           N  
ATOM   1389  CA  PRO A 178      32.837 -10.614   4.092  1.00 24.32           C  
ATOM   1390  C   PRO A 178      34.014 -11.547   4.361  1.00 24.02           C  
ATOM   1391  O   PRO A 178      34.218 -11.976   5.512  1.00 24.24           O  
ATOM   1392  CB  PRO A 178      33.248  -9.139   4.091  1.00 22.16           C  
ATOM   1393  CG  PRO A 178      32.991  -8.693   5.492  1.00 23.54           C  
ATOM   1394  CD  PRO A 178      31.746  -9.407   5.881  1.00 22.21           C  
ATOM   1395  N   GLY A 179      34.727 -11.937   3.313  1.00 26.92           N  
ATOM   1396  CA  GLY A 179      35.922 -12.784   3.531  1.00 28.93           C  
ATOM   1397  C   GLY A 179      35.759 -14.298   3.704  1.00 30.99           C  
ATOM   1398  O   GLY A 179      36.744 -15.018   3.872  1.00 33.00           O  
ATOM   1399  N   GLN A 180      34.542 -14.823   3.663  1.00 29.88           N  
ATOM   1400  CA  GLN A 180      34.340 -16.271   3.830  1.00 29.21           C  
ATOM   1401  C   GLN A 180      34.861 -17.035   2.577  1.00 30.31           C  
ATOM   1402  O   GLN A 180      34.700 -16.583   1.410  1.00 30.01           O  
ATOM   1403  CB  GLN A 180      32.853 -16.631   4.043  1.00 26.31           C  
ATOM   1404  CG  GLN A 180      32.138 -16.010   5.229  1.00 23.27           C  
ATOM   1405  CD  GLN A 180      30.601 -16.202   5.145  1.00 23.17           C  
ATOM   1406  NE2 GLN A 180      29.930 -16.131   6.277  1.00 20.15           N  
ATOM   1407  OE1 GLN A 180      30.040 -16.429   4.055  1.00 22.91           O  
ATOM   1408  N   THR A 181      35.470 -18.176   2.821  1.00 26.95           N  
ATOM   1409  CA  THR A 181      36.009 -18.991   1.713  1.00 29.48           C  
ATOM   1410  C   THR A 181      34.932 -19.954   1.160  1.00 28.53           C  
ATOM   1411  O   THR A 181      34.915 -20.299  -0.048  1.00 25.48           O  
ATOM   1412  CB  THR A 181      37.266 -19.741   2.184  1.00 28.15           C  
ATOM   1413  CG2 THR A 181      38.435 -18.741   2.424  1.00 25.65           C  
ATOM   1414  OG1 THR A 181      36.949 -20.405   3.409  1.00 27.55           O  
ATOM   1415  N   THR A 182      34.028 -20.387   2.038  1.00 28.06           N  
ATOM   1416  CA  THR A 182      32.783 -21.039   1.548  1.00 28.58           C  
ATOM   1417  C   THR A 182      31.571 -20.236   2.081  1.00 28.67           C  
ATOM   1418  O   THR A 182      31.478 -19.907   3.264  1.00 24.76           O  
ATOM   1419  CB  THR A 182      32.665 -22.564   1.866  1.00 33.65           C  
ATOM   1420  CG2 THR A 182      33.895 -23.332   1.395  1.00 31.66           C  
ATOM   1421  OG1 THR A 182      32.504 -22.750   3.264  1.00 37.41           O  
ATOM   1422  N   PRO A 183      30.649 -19.927   1.198  1.00 29.05           N  
ATOM   1423  CA  PRO A 183      29.660 -18.952   1.628  1.00 28.16           C  
ATOM   1424  C   PRO A 183      28.721 -19.520   2.703  1.00 26.63           C  
ATOM   1425  O   PRO A 183      28.201 -20.626   2.515  1.00 28.10           O  
ATOM   1426  CB  PRO A 183      28.908 -18.649   0.331  1.00 29.48           C  
ATOM   1427  CG  PRO A 183      29.686 -19.292  -0.800  1.00 33.81           C  
ATOM   1428  CD  PRO A 183      30.403 -20.434  -0.173  1.00 31.97           C  
ATOM   1429  N   SER A 184      28.450 -18.783   3.790  1.00 23.17           N  
ATOM   1430  CA  SER A 184      27.527 -19.293   4.865  1.00 21.66           C  
ATOM   1431  C   SER A 184      26.033 -19.158   4.507  1.00 20.48           C  
ATOM   1432  O   SER A 184      25.694 -18.600   3.473  1.00 21.26           O  
ATOM   1433  CB  SER A 184      27.836 -18.620   6.242  1.00 22.52           C  
ATOM   1434  OG  SER A 184      27.381 -17.232   6.285  1.00 21.26           O  
ATOM   1435  N   GLU A 185      25.150 -19.623   5.382  1.00 18.83           N  
ATOM   1436  CA  GLU A 185      23.741 -19.807   5.036  1.00 19.64           C  
ATOM   1437  C   GLU A 185      22.990 -18.458   4.910  1.00 19.78           C  
ATOM   1438  O   GLU A 185      23.088 -17.591   5.806  1.00 19.87           O  
ATOM   1439  CB  GLU A 185      23.063 -20.649   6.105  1.00 20.83           C  
ATOM   1440  CG  GLU A 185      21.559 -20.820   5.911  1.00 23.55           C  
ATOM   1441  CD  GLU A 185      20.840 -21.513   7.070  1.00 24.90           C  
ATOM   1442  OE1 GLU A 185      21.499 -21.843   8.083  1.00 26.09           O  
ATOM   1443  OE2 GLU A 185      19.605 -21.764   6.968  1.00 23.39           O1-
ATOM   1444  N   LEU A 186      22.211 -18.310   3.851  1.00 18.25           N  
ATOM   1445  CA  LEU A 186      21.406 -17.078   3.674  1.00 16.04           C  
ATOM   1446  C   LEU A 186      20.027 -17.301   4.211  1.00 15.38           C  
ATOM   1447  O   LEU A 186      19.531 -18.408   4.149  1.00 17.51           O  
ATOM   1448  CB  LEU A 186      21.346 -16.746   2.166  1.00 16.72           C  
ATOM   1449  CG  LEU A 186      22.663 -16.254   1.573  1.00 16.58           C  
ATOM   1450  CD1 LEU A 186      22.603 -16.344   0.020  1.00 16.20           C  
ATOM   1451  CD2 LEU A 186      23.023 -14.850   2.112  1.00 16.66           C  
ATOM   1452  N   ALA A 187      19.386 -16.258   4.748  1.00 15.11           N  
ATOM   1453  CA  ALA A 187      17.959 -16.319   5.135  1.00 15.05           C  
ATOM   1454  C   ALA A 187      17.124 -16.458   3.857  1.00 14.78           C  
ATOM   1455  O   ALA A 187      17.551 -15.948   2.792  1.00 15.33           O  
ATOM   1456  CB  ALA A 187      17.553 -15.031   5.849  1.00 14.04           C  
ATOM   1457  N   VAL A 188      15.934 -17.066   3.961  1.00 14.74           N  
ATOM   1458  CA  VAL A 188      15.089 -17.300   2.799  1.00 14.75           C  
ATOM   1459  C   VAL A 188      13.683 -16.916   3.239  1.00 14.74           C  
ATOM   1460  O   VAL A 188      13.241 -17.361   4.270  1.00 15.42           O  
ATOM   1461  CB  VAL A 188      15.104 -18.790   2.354  1.00 15.80           C  
ATOM   1462  CG1 VAL A 188      14.139 -18.978   1.204  1.00 14.71           C  
ATOM   1463  CG2 VAL A 188      16.544 -19.227   1.933  1.00 14.84           C  
ATOM   1464  N   LEU A 189      13.052 -16.024   2.510  1.00 13.73           N  
ATOM   1465  CA  LEU A 189      11.640 -15.717   2.748  1.00 13.80           C  
ATOM   1466  C   LEU A 189      10.981 -16.444   1.592  1.00 15.06           C  
ATOM   1467  O   LEU A 189      11.258 -16.140   0.420  1.00 14.49           O  
ATOM   1468  CB  LEU A 189      11.399 -14.233   2.561  1.00 12.92           C  
ATOM   1469  CG  LEU A 189       9.948 -13.763   2.470  1.00 13.28           C  
ATOM   1470  CD1 LEU A 189       9.101 -14.259   3.652  1.00 13.16           C  
ATOM   1471  CD2 LEU A 189       9.900 -12.248   2.283  1.00 12.85           C  
ATOM   1472  N   THR A 190      10.127 -17.398   1.925  1.00 15.98           N  
ATOM   1473  CA  THR A 190       9.388 -18.168   0.897  1.00 15.98           C  
ATOM   1474  C   THR A 190       7.966 -17.612   0.648  1.00 15.97           C  
ATOM   1475  O   THR A 190       7.224 -17.303   1.563  1.00 18.41           O  
ATOM   1476  CB  THR A 190       9.283 -19.635   1.331  1.00 16.24           C  
ATOM   1477  CG2 THR A 190       8.489 -20.444   0.255  1.00 17.95           C  
ATOM   1478  OG1 THR A 190      10.621 -20.174   1.423  1.00 17.17           O  
ATOM   1479  N   VAL A 191       7.607 -17.472  -0.625  1.00 14.83           N  
ATOM   1480  CA  VAL A 191       6.360 -16.815  -1.006  1.00 14.90           C  
ATOM   1481  C   VAL A 191       5.636 -17.703  -2.034  1.00 16.40           C  
ATOM   1482  O   VAL A 191       6.284 -18.449  -2.771  1.00 15.37           O  
ATOM   1483  CB  VAL A 191       6.567 -15.387  -1.605  1.00 14.62           C  
ATOM   1484  CG1 VAL A 191       7.087 -14.405  -0.521  1.00 14.74           C  
ATOM   1485  CG2 VAL A 191       7.420 -15.394  -2.910  1.00 13.76           C  
ATOM   1486  N   LYS A 192       4.306 -17.655  -2.023  1.00 17.14           N  
ATOM   1487  CA  LYS A 192       3.526 -18.352  -3.067  1.00 16.90           C  
ATOM   1488  C   LYS A 192       3.178 -17.408  -4.187  1.00 16.21           C  
ATOM   1489  O   LYS A 192       2.697 -16.263  -3.964  1.00 15.91           O  
ATOM   1490  CB  LYS A 192       2.263 -18.869  -2.379  1.00 16.64           C  
ATOM   1491  CG  LYS A 192       2.583 -19.906  -1.300  1.00 17.69           C  
ATOM   1492  CD  LYS A 192       1.254 -20.182  -0.555  1.00 18.81           C  
ATOM   1493  CE  LYS A 192       1.457 -20.996   0.703  1.00 20.34           C  
ATOM   1494  NZ  LYS A 192       2.006 -22.330   0.387  1.00 23.85           N1+
ATOM   1495  N   ARG A 193       3.441 -17.827  -5.422  1.00 15.28           N  
ATOM   1496  CA  ARG A 193       3.063 -16.984  -6.572  1.00 15.30           C  
ATOM   1497  C   ARG A 193       1.613 -16.490  -6.615  1.00 16.27           C  
ATOM   1498  O   ARG A 193       0.675 -17.306  -6.505  1.00 17.52           O  
ATOM   1499  CB  ARG A 193       3.432 -17.725  -7.874  1.00 14.10           C  
ATOM   1500  CG  ARG A 193       3.452 -16.849  -9.095  1.00 15.24           C  
ATOM   1501  CD  ARG A 193       4.486 -17.377 -10.087  1.00 15.92           C  
ATOM   1502  NE  ARG A 193       4.486 -16.588 -11.334  1.00 16.67           N  
ATOM   1503  CZ  ARG A 193       3.807 -16.944 -12.426  1.00 18.31           C  
ATOM   1504  NH1 ARG A 193       3.073 -18.063 -12.443  1.00 18.75           N1+
ATOM   1505  NH2 ARG A 193       3.846 -16.188 -13.488  1.00 17.10           N  
ATOM   1506  N   GLY A 194       1.429 -15.183  -6.856  1.00 15.12           N  
ATOM   1507  CA  GLY A 194       0.084 -14.579  -6.841  1.00 16.47           C  
ATOM   1508  C   GLY A 194      -0.413 -14.124  -5.468  1.00 15.54           C  
ATOM   1509  O   GLY A 194      -1.486 -13.556  -5.361  1.00 19.39           O  
ATOM   1510  N   THR A 195       0.328 -14.413  -4.411  1.00 15.73           N  
ATOM   1511  CA  THR A 195      -0.073 -14.009  -3.070  1.00 15.03           C  
ATOM   1512  C   THR A 195       0.588 -12.659  -2.721  1.00 14.63           C  
ATOM   1513  O   THR A 195       1.739 -12.389  -3.120  1.00 14.42           O  
ATOM   1514  CB  THR A 195       0.347 -15.085  -2.040  1.00 16.58           C  
ATOM   1515  CG2 THR A 195      -0.115 -14.812  -0.657  1.00 16.85           C  
ATOM   1516  OG1 THR A 195      -0.213 -16.325  -2.446  1.00 18.32           O  
ATOM   1517  N   ARG A 196      -0.169 -11.837  -1.992  1.00 14.71           N  
ATOM   1518  CA  ARG A 196       0.298 -10.516  -1.494  1.00 15.59           C  
ATOM   1519  C   ARG A 196       0.614 -10.685  -0.026  1.00 15.99           C  
ATOM   1520  O   ARG A 196      -0.208 -11.213   0.767  1.00 16.27           O  
ATOM   1521  CB  ARG A 196      -0.799  -9.471  -1.688  1.00 18.25           C  
ATOM   1522  CG  ARG A 196      -1.143  -9.129  -3.168  1.00 21.17           C  
ATOM   1523  CD  ARG A 196      -2.502  -8.435  -3.328  1.00 24.37           C  
ATOM   1524  NE  ARG A 196      -3.480  -9.207  -2.548  1.00 28.70           N  
ATOM   1525  CZ  ARG A 196      -4.648  -8.757  -2.086  1.00 32.54           C  
ATOM   1526  NH1 ARG A 196      -5.084  -7.542  -2.417  1.00 35.95           N1+
ATOM   1527  NH2 ARG A 196      -5.406  -9.548  -1.326  1.00 35.11           N  
ATOM   1528  N   TYR A 197       1.792 -10.211   0.386  1.00 15.75           N  
ATOM   1529  CA  TYR A 197       2.185 -10.329   1.806  1.00 14.95           C  
ATOM   1530  C   TYR A 197       2.367  -8.969   2.442  1.00 15.20           C  
ATOM   1531  O   TYR A 197       2.896  -8.087   1.796  1.00 15.16           O  
ATOM   1532  CB  TYR A 197       3.568 -10.989   1.809  1.00 16.34           C  
ATOM   1533  CG  TYR A 197       3.460 -12.405   1.281  1.00 16.70           C  
ATOM   1534  CD1 TYR A 197       3.329 -13.464   2.176  1.00 17.35           C  
ATOM   1535  CD2 TYR A 197       3.451 -12.663  -0.095  1.00 16.42           C  
ATOM   1536  CE1 TYR A 197       3.194 -14.788   1.739  1.00 16.59           C  
ATOM   1537  CE2 TYR A 197       3.289 -13.968  -0.543  1.00 16.83           C  
ATOM   1538  CZ  TYR A 197       3.173 -15.011   0.372  1.00 16.00           C  
ATOM   1539  OH  TYR A 197       3.018 -16.290  -0.063  1.00 16.77           O  
ATOM   1540  N   ARG A 198       2.063  -8.854   3.742  1.00 13.43           N  
ATOM   1541  CA  ARG A 198       2.434  -7.645   4.456  1.00 13.52           C  
ATOM   1542  C   ARG A 198       3.772  -7.963   5.101  1.00 14.29           C  
ATOM   1543  O   ARG A 198       3.829  -8.668   6.128  1.00 13.36           O  
ATOM   1544  CB  ARG A 198       1.411  -7.309   5.521  1.00 13.97           C  
ATOM   1545  CG  ARG A 198       1.884  -6.130   6.388  1.00 12.89           C  
ATOM   1546  CD  ARG A 198       0.808  -5.821   7.421  1.00 13.70           C  
ATOM   1547  NE  ARG A 198       1.095  -4.583   8.140  1.00 12.62           N  
ATOM   1548  CZ  ARG A 198       0.174  -3.789   8.693  1.00 14.88           C  
ATOM   1549  NH1 ARG A 198      -1.095  -4.131   8.608  1.00 15.75           N1+
ATOM   1550  NH2 ARG A 198       0.541  -2.690   9.399  1.00 14.67           N  
ATOM   1551  N   ILE A 199       4.847  -7.474   4.498  1.00 13.58           N  
ATOM   1552  CA  ILE A 199       6.172  -7.647   5.120  1.00 12.96           C  
ATOM   1553  C   ILE A 199       6.365  -6.552   6.162  1.00 12.13           C  
ATOM   1554  O   ILE A 199       6.224  -5.370   5.864  1.00 13.88           O  
ATOM   1555  CB  ILE A 199       7.287  -7.544   4.059  1.00 12.65           C  
ATOM   1556  CG1 ILE A 199       6.993  -8.559   2.917  1.00 12.67           C  
ATOM   1557  CG2 ILE A 199       8.659  -7.748   4.729  1.00 12.55           C  
ATOM   1558  CD1 ILE A 199       6.991  -9.986   3.390  1.00 10.15           C  
ATOM   1559  N   ARG A 200       6.691  -6.935   7.375  1.00 11.84           N  
ATOM   1560  CA  ARG A 200       6.846  -5.999   8.472  1.00 11.12           C  
ATOM   1561  C   ARG A 200       8.336  -5.924   8.713  1.00 10.81           C  
ATOM   1562  O   ARG A 200       8.912  -6.853   9.266  1.00 11.53           O  
ATOM   1563  CB  ARG A 200       6.092  -6.519   9.704  1.00 10.74           C  
ATOM   1564  CG  ARG A 200       4.577  -6.494   9.447  1.00  9.93           C  
ATOM   1565  CD  ARG A 200       3.879  -6.996  10.686  1.00 10.28           C  
ATOM   1566  NE  ARG A 200       2.415  -6.998  10.623  1.00 11.95           N  
ATOM   1567  CZ  ARG A 200       1.586  -6.067  11.117  1.00 11.11           C  
ATOM   1568  NH1 ARG A 200       2.049  -4.972  11.766  1.00 11.81           N1+
ATOM   1569  NH2 ARG A 200       0.249  -6.288  11.020  1.00 12.05           N  
ATOM   1570  N   LEU A 201       8.901  -4.842   8.222  1.00 10.77           N  
ATOM   1571  CA  LEU A 201      10.372  -4.684   8.080  1.00 11.21           C  
ATOM   1572  C   LEU A 201      10.844  -3.843   9.278  1.00 10.36           C  
ATOM   1573  O   LEU A 201      10.345  -2.729   9.516  1.00 10.30           O  
ATOM   1574  CB  LEU A 201      10.722  -3.981   6.776  1.00 10.40           C  
ATOM   1575  CG  LEU A 201      12.248  -3.901   6.464  1.00 10.79           C  
ATOM   1576  CD1 LEU A 201      12.831  -5.277   6.184  1.00 10.56           C  
ATOM   1577  CD2 LEU A 201      12.512  -2.967   5.268  1.00 12.08           C  
ATOM   1578  N   ILE A 202      11.766  -4.408  10.044  1.00 11.03           N  
ATOM   1579  CA  ILE A 202      12.233  -3.801  11.279  1.00 10.44           C  
ATOM   1580  C   ILE A 202      13.717  -3.717  11.265  1.00 11.84           C  
ATOM   1581  O   ILE A 202      14.378  -4.741  11.146  1.00 12.51           O  
ATOM   1582  CB  ILE A 202      11.839  -4.674  12.479  1.00 10.98           C  
ATOM   1583  CG1 ILE A 202      10.362  -5.052  12.361  1.00 11.47           C  
ATOM   1584  CG2 ILE A 202      12.126  -3.979  13.828  1.00  9.79           C  
ATOM   1585  CD1 ILE A 202       9.886  -5.994  13.453  1.00 11.64           C  
ATOM   1586  N   ASN A 203      14.251  -2.526  11.505  1.00 11.79           N  
ATOM   1587  CA  ASN A 203      15.686  -2.396  11.633  1.00 11.76           C  
ATOM   1588  C   ASN A 203      16.013  -2.435  13.107  1.00 12.59           C  
ATOM   1589  O   ASN A 203      15.750  -1.489  13.852  1.00 12.83           O  
ATOM   1590  CB  ASN A 203      16.169  -1.082  10.967  1.00 12.69           C  
ATOM   1591  CG  ASN A 203      17.663  -0.870  11.131  1.00 12.91           C  
ATOM   1592  ND2 ASN A 203      18.197   0.054  10.374  1.00 12.53           N  
ATOM   1593  OD1 ASN A 203      18.325  -1.531  11.957  1.00 13.86           O  
ATOM   1594  N   ILE A 204      16.512  -3.579  13.545  1.00 11.31           N  
ATOM   1595  CA  ILE A 204      16.825  -3.813  14.950  1.00 11.72           C  
ATOM   1596  C   ILE A 204      18.328  -3.647  15.187  1.00 12.72           C  
ATOM   1597  O   ILE A 204      18.903  -4.257  16.122  1.00 12.17           O  
ATOM   1598  CB  ILE A 204      16.461  -5.252  15.417  1.00 12.40           C  
ATOM   1599  CG1 ILE A 204      17.193  -6.359  14.673  1.00 11.82           C  
ATOM   1600  CG2 ILE A 204      14.974  -5.490  15.324  1.00  9.95           C  
ATOM   1601  CD1 ILE A 204      16.752  -7.806  15.088  1.00 12.65           C  
ATOM   1602  N   SER A 205      18.958  -2.827  14.365  1.00 12.88           N  
ATOM   1603  CA  SER A 205      20.397  -2.659  14.468  1.00 12.49           C  
ATOM   1604  C   SER A 205      20.829  -1.705  15.595  1.00 14.67           C  
ATOM   1605  O   SER A 205      20.070  -0.857  16.076  1.00 13.62           O  
ATOM   1606  CB  SER A 205      20.943  -2.158  13.177  1.00 11.58           C  
ATOM   1607  OG ASER A 205      20.953  -0.744  13.111  0.50 11.62           O  
ATOM   1608  OG BSER A 205      20.756  -3.130  12.173  0.50 12.49           O  
ATOM   1609  N   CYS A 206      22.101  -1.824  15.966  1.00 13.66           N  
ATOM   1610  CA  CYS A 206      22.679  -0.905  16.915  1.00 13.43           C  
ATOM   1611  C   CYS A 206      23.241   0.301  16.182  1.00 13.36           C  
ATOM   1612  O   CYS A 206      23.611   1.275  16.827  1.00 14.71           O  
ATOM   1613  CB  CYS A 206      23.781  -1.586  17.693  1.00 14.34           C  
ATOM   1614  SG  CYS A 206      23.116  -2.361  19.157  1.00 16.89           S  
ATOM   1615  N   GLU A 207      23.280   0.279  14.849  1.00 12.79           N  
ATOM   1616  CA  GLU A 207      23.918   1.387  14.171  1.00 15.83           C  
ATOM   1617  C   GLU A 207      23.498   1.700  12.722  1.00 15.43           C  
ATOM   1618  O   GLU A 207      22.857   2.729  12.502  1.00 15.85           O  
ATOM   1619  CB  GLU A 207      25.430   1.221  14.231  1.00 17.18           C  
ATOM   1620  CG  GLU A 207      26.110   2.417  13.594  1.00 21.91           C  
ATOM   1621  CD  GLU A 207      27.562   2.318  13.860  1.00 28.77           C  
ATOM   1622  OE1 GLU A 207      28.012   3.043  14.764  1.00 27.57           O  
ATOM   1623  OE2 GLU A 207      28.204   1.428  13.235  1.00 33.21           O1-
ATOM   1624  N   PRO A 208      23.771   0.770  11.746  1.00 14.86           N  
ATOM   1625  CA  PRO A 208      23.584   1.195  10.372  1.00 13.77           C  
ATOM   1626  C   PRO A 208      22.152   1.451  10.027  1.00 14.15           C  
ATOM   1627  O   PRO A 208      21.245   0.847  10.621  1.00 13.84           O  
ATOM   1628  CB  PRO A 208      24.068  -0.008   9.542  1.00 14.61           C  
ATOM   1629  CG  PRO A 208      24.219  -1.157  10.494  1.00 15.45           C  
ATOM   1630  CD  PRO A 208      24.232  -0.625  11.866  1.00 14.17           C  
ATOM   1631  N   ASN A 209      21.973   2.279   9.015  1.00 13.37           N  
ATOM   1632  CA  ASN A 209      20.715   2.322   8.262  1.00 13.20           C  
ATOM   1633  C   ASN A 209      20.904   1.420   7.046  1.00 13.66           C  
ATOM   1634  O   ASN A 209      22.047   1.140   6.680  1.00 13.71           O  
ATOM   1635  CB  ASN A 209      20.326   3.780   7.858  1.00 13.08           C  
ATOM   1636  CG  ASN A 209      21.335   4.427   6.921  1.00 13.56           C  
ATOM   1637  ND2 ASN A 209      22.099   5.371   7.435  1.00 13.06           N  
ATOM   1638  OD1 ASN A 209      21.348   4.144   5.715  1.00 14.43           O  
ATOM   1639  N   TYR A 210      19.816   0.929   6.456  1.00 13.59           N  
ATOM   1640  CA  TYR A 210      19.892  -0.014   5.303  1.00 12.68           C  
ATOM   1641  C   TYR A 210      19.137   0.571   4.181  1.00 12.82           C  
ATOM   1642  O   TYR A 210      17.986   0.987   4.351  1.00 13.08           O  
ATOM   1643  CB  TYR A 210      19.300  -1.409   5.594  1.00 13.21           C  
ATOM   1644  CG  TYR A 210      20.038  -2.054   6.721  1.00 13.64           C  
ATOM   1645  CD1 TYR A 210      21.216  -2.774   6.474  1.00 12.87           C  
ATOM   1646  CD2 TYR A 210      19.586  -1.939   8.016  1.00 14.13           C  
ATOM   1647  CE1 TYR A 210      21.932  -3.360   7.508  1.00 13.84           C  
ATOM   1648  CE2 TYR A 210      20.314  -2.465   9.049  1.00 14.45           C  
ATOM   1649  CZ  TYR A 210      21.486  -3.165   8.788  1.00 14.46           C  
ATOM   1650  OH  TYR A 210      22.181  -3.722   9.828  1.00 16.46           O  
ATOM   1651  N   HIS A 211      19.753   0.569   3.012  1.00 11.70           N  
ATOM   1652  CA  HIS A 211      19.025   0.833   1.815  1.00 13.39           C  
ATOM   1653  C   HIS A 211      18.469  -0.546   1.315  1.00 13.84           C  
ATOM   1654  O   HIS A 211      19.196  -1.479   0.938  1.00 13.31           O  
ATOM   1655  CB  HIS A 211      19.912   1.519   0.812  1.00 15.54           C  
ATOM   1656  CG  HIS A 211      19.212   1.859  -0.475  1.00 19.76           C  
ATOM   1657  CD2 HIS A 211      17.934   2.214  -0.728  1.00 21.09           C  
ATOM   1658  ND1 HIS A 211      19.852   1.839  -1.691  1.00 25.11           N  
ATOM   1659  CE1 HIS A 211      18.997   2.160  -2.644  1.00 25.83           C  
ATOM   1660  NE2 HIS A 211      17.821   2.382  -2.089  1.00 22.92           N  
ATOM   1661  N   TYR A 212      17.152  -0.684   1.380  1.00 13.00           N  
ATOM   1662  CA  TYR A 212      16.558  -1.992   1.223  1.00 11.55           C  
ATOM   1663  C   TYR A 212      15.817  -2.050  -0.094  1.00 11.71           C  
ATOM   1664  O   TYR A 212      15.046  -1.141  -0.422  1.00 11.82           O  
ATOM   1665  CB  TYR A 212      15.625  -2.210   2.405  1.00 11.83           C  
ATOM   1666  CG  TYR A 212      14.854  -3.495   2.373  1.00 12.88           C  
ATOM   1667  CD1 TYR A 212      13.592  -3.547   1.740  1.00 12.77           C  
ATOM   1668  CD2 TYR A 212      15.309  -4.605   3.064  1.00 12.31           C  
ATOM   1669  CE1 TYR A 212      12.829  -4.721   1.746  1.00 13.16           C  
ATOM   1670  CE2 TYR A 212      14.572  -5.815   3.045  1.00 13.23           C  
ATOM   1671  CZ  TYR A 212      13.321  -5.844   2.395  1.00 13.07           C  
ATOM   1672  OH  TYR A 212      12.543  -6.996   2.445  1.00 13.68           O  
ATOM   1673  N   SER A 213      15.965  -3.154  -0.791  1.00 11.77           N  
ATOM   1674  CA  SER A 213      15.188  -3.386  -2.051  1.00 11.48           C  
ATOM   1675  C   SER A 213      15.096  -4.876  -2.305  1.00 11.90           C  
ATOM   1676  O   SER A 213      15.799  -5.677  -1.680  1.00 13.20           O  
ATOM   1677  CB  SER A 213      15.866  -2.675  -3.231  1.00 12.23           C  
ATOM   1678  OG  SER A 213      17.205  -3.180  -3.471  1.00 12.54           O  
ATOM   1679  N   ILE A 214      14.170  -5.261  -3.186  1.00 13.59           N  
ATOM   1680  CA  ILE A 214      14.049  -6.673  -3.575  1.00 14.11           C  
ATOM   1681  C   ILE A 214      14.040  -6.685  -5.078  1.00 14.95           C  
ATOM   1682  O   ILE A 214      13.246  -5.971  -5.734  1.00 14.90           O  
ATOM   1683  CB  ILE A 214      12.731  -7.282  -3.069  1.00 14.06           C  
ATOM   1684  CG1 ILE A 214      12.716  -7.255  -1.548  1.00 12.97           C  
ATOM   1685  CG2 ILE A 214      12.522  -8.733  -3.581  1.00 12.84           C  
ATOM   1686  CD1 ILE A 214      11.330  -7.590  -0.970  1.00 13.19           C  
ATOM   1687  N   ASP A 215      15.006  -7.422  -5.626  1.00 14.88           N  
ATOM   1688  CA  ASP A 215      15.114  -7.511  -7.083  1.00 16.05           C  
ATOM   1689  C   ASP A 215      13.792  -7.864  -7.729  1.00 17.05           C  
ATOM   1690  O   ASP A 215      13.086  -8.811  -7.324  1.00 15.76           O  
ATOM   1691  CB  ASP A 215      16.195  -8.532  -7.472  1.00 17.11           C  
ATOM   1692  CG  ASP A 215      17.625  -8.039  -7.191  1.00 20.14           C  
ATOM   1693  OD1 ASP A 215      17.809  -6.871  -6.711  1.00 19.77           O  
ATOM   1694  OD2 ASP A 215      18.604  -8.837  -7.467  1.00 18.34           O1-
ATOM   1695  N   ASN A 216      13.452  -7.098  -8.754  1.00 15.54           N  
ATOM   1696  CA  ASN A 216      12.280  -7.378  -9.575  1.00 17.62           C  
ATOM   1697  C   ASN A 216      10.990  -7.215  -8.872  1.00 16.08           C  
ATOM   1698  O   ASN A 216       9.986  -7.539  -9.444  1.00 13.84           O  
ATOM   1699  CB  ASN A 216      12.341  -8.778 -10.183  1.00 18.78           C  
ATOM   1700  CG  ASN A 216      13.502  -8.893 -11.115  1.00 22.57           C  
ATOM   1701  ND2 ASN A 216      14.596  -9.419 -10.649  1.00 17.23           N  
ATOM   1702  OD1 ASN A 216      13.408  -8.441 -12.248  1.00 30.14           O  
ATOM   1703  N   HIS A 217      11.009  -6.721  -7.616  1.00 15.52           N  
ATOM   1704  CA  HIS A 217       9.706  -6.480  -6.936  1.00 15.23           C  
ATOM   1705  C   HIS A 217       9.625  -5.060  -6.421  1.00 17.32           C  
ATOM   1706  O   HIS A 217      10.533  -4.619  -5.765  1.00 20.45           O  
ATOM   1707  CB  HIS A 217       9.533  -7.481  -5.750  1.00 13.62           C  
ATOM   1708  CG  HIS A 217       9.432  -8.904  -6.183  1.00 14.00           C  
ATOM   1709  CD2 HIS A 217       8.390  -9.778  -6.111  1.00 13.80           C  
ATOM   1710  ND1 HIS A 217      10.499  -9.604  -6.730  1.00 13.54           N  
ATOM   1711  CE1 HIS A 217      10.090 -10.840  -7.017  1.00 14.10           C  
ATOM   1712  NE2 HIS A 217       8.818 -10.963  -6.655  1.00 14.59           N  
ATOM   1713  N   ASP A 218       8.500  -4.372  -6.591  1.00 17.80           N  
ATOM   1714  CA  ASP A 218       8.381  -3.080  -5.883  1.00 18.55           C  
ATOM   1715  C   ASP A 218       7.880  -3.258  -4.445  1.00 17.09           C  
ATOM   1716  O   ASP A 218       7.449  -4.324  -4.087  1.00 16.99           O  
ATOM   1717  CB AASP A 218       7.432  -2.171  -6.679  0.50 18.27           C  
ATOM   1718  CB BASP A 218       7.558  -2.015  -6.666  0.50 20.03           C  
ATOM   1719  CG AASP A 218       8.034  -1.749  -7.999  0.50 19.24           C  
ATOM   1720  CG BASP A 218       6.232  -2.512  -7.139  0.50 21.43           C  
ATOM   1721  OD1AASP A 218       9.258  -1.447  -8.048  0.50 19.15           O  
ATOM   1722  OD1BASP A 218       5.556  -3.274  -6.409  0.50 25.85           O  
ATOM   1723  OD2AASP A 218       7.275  -1.714  -8.970  0.50 22.75           O1-
ATOM   1724  OD2BASP A 218       5.847  -2.130  -8.267  0.50 23.48           O1-
ATOM   1725  N   LEU A 219       7.948  -2.204  -3.635  1.00 15.01           N  
ATOM   1726  CA  LEU A 219       7.494  -2.271  -2.239  1.00 13.36           C  
ATOM   1727  C   LEU A 219       6.326  -1.284  -2.125  1.00 13.97           C  
ATOM   1728  O   LEU A 219       6.488  -0.122  -2.500  1.00 15.38           O  
ATOM   1729  CB  LEU A 219       8.633  -1.839  -1.286  1.00 13.40           C  
ATOM   1730  CG  LEU A 219      10.058  -2.382  -1.649  1.00 14.65           C  
ATOM   1731  CD1 LEU A 219      11.177  -1.768  -0.776  1.00 14.24           C  
ATOM   1732  CD2 LEU A 219      10.100  -3.897  -1.572  1.00 15.21           C  
ATOM   1733  N   THR A 220       5.204  -1.704  -1.579  1.00 12.43           N  
ATOM   1734  CA  THR A 220       4.109  -0.700  -1.380  1.00 14.04           C  
ATOM   1735  C   THR A 220       4.017  -0.452   0.106  1.00 13.66           C  
ATOM   1736  O   THR A 220       3.459  -1.270   0.830  1.00 14.80           O  
ATOM   1737  CB  THR A 220       2.798  -1.192  -1.960  1.00 15.88           C  
ATOM   1738  CG2 THR A 220       1.656  -0.158  -1.713  1.00 15.69           C  
ATOM   1739  OG1 THR A 220       3.003  -1.316  -3.367  1.00 15.29           O  
ATOM   1740  N   VAL A 221       4.555   0.693   0.528  1.00 13.31           N  
ATOM   1741  CA  VAL A 221       4.700   1.002   1.965  1.00 13.07           C  
ATOM   1742  C   VAL A 221       3.310   1.423   2.528  1.00 13.81           C  
ATOM   1743  O   VAL A 221       2.619   2.297   1.938  1.00 13.74           O  
ATOM   1744  CB  VAL A 221       5.744   2.111   2.168  1.00 13.39           C  
ATOM   1745  CG1 VAL A 221       5.665   2.632   3.602  1.00 13.89           C  
ATOM   1746  CG2 VAL A 221       7.150   1.589   1.747  1.00 14.31           C  
ATOM   1747  N   ILE A 222       2.914   0.782   3.617  1.00 11.99           N  
ATOM   1748  CA  ILE A 222       1.563   1.002   4.194  1.00 12.08           C  
ATOM   1749  C   ILE A 222       1.628   1.313   5.697  1.00 12.06           C  
ATOM   1750  O   ILE A 222       0.591   1.501   6.344  1.00 12.71           O  
ATOM   1751  CB  ILE A 222       0.628  -0.209   3.962  1.00 12.40           C  
ATOM   1752  CG1 ILE A 222       1.174  -1.517   4.573  1.00 12.52           C  
ATOM   1753  CG2 ILE A 222       0.376  -0.324   2.465  1.00 12.60           C  
ATOM   1754  CD1 ILE A 222       0.167  -2.634   4.771  1.00 14.22           C  
ATOM   1755  N   GLU A 223       2.812   1.323   6.266  1.00 11.88           N  
ATOM   1756  CA  GLU A 223       2.979   1.598   7.745  1.00 11.15           C  
ATOM   1757  C   GLU A 223       4.387   2.154   7.997  1.00 12.64           C  
ATOM   1758  O   GLU A 223       5.328   1.659   7.381  1.00 12.96           O  
ATOM   1759  CB  GLU A 223       2.803   0.283   8.527  1.00 11.85           C  
ATOM   1760  CG  GLU A 223       2.749   0.524  10.060  1.00 11.99           C  
ATOM   1761  CD  GLU A 223       3.365  -0.631  10.824  1.00 11.06           C  
ATOM   1762  OE1 GLU A 223       3.179  -1.800  10.467  1.00 12.53           O  
ATOM   1763  OE2 GLU A 223       3.963  -0.381  11.896  1.00 11.59           O1-
ATOM   1764  N   ALA A 224       4.526   3.171   8.880  1.00 11.27           N  
ATOM   1765  CA  ALA A 224       5.822   3.655   9.323  1.00 11.75           C  
ATOM   1766  C   ALA A 224       5.815   3.708  10.862  1.00 11.67           C  
ATOM   1767  O   ALA A 224       4.900   4.319  11.469  1.00 12.90           O  
ATOM   1768  CB  ALA A 224       6.092   5.043   8.759  1.00 11.39           C  
ATOM   1769  N   ASP A 225       6.786   3.026  11.478  1.00 11.40           N  
ATOM   1770  CA  ASP A 225       6.953   3.033  12.974  1.00 11.10           C  
ATOM   1771  C   ASP A 225       5.590   2.905  13.701  1.00 11.89           C  
ATOM   1772  O   ASP A 225       5.307   3.704  14.606  1.00 12.02           O  
ATOM   1773  CB  ASP A 225       7.625   4.328  13.495  1.00 10.35           C  
ATOM   1774  CG  ASP A 225       9.003   4.574  12.925  1.00 11.61           C  
ATOM   1775  OD1 ASP A 225       9.638   5.597  13.348  1.00 11.90           O  
ATOM   1776  OD2 ASP A 225       9.468   3.738  12.097  1.00 10.92           O1-
ATOM   1777  N   GLY A 226       4.803   1.881  13.368  1.00 13.06           N  
ATOM   1778  CA  GLY A 226       3.539   1.592  14.089  1.00 12.99           C  
ATOM   1779  C   GLY A 226       2.321   2.301  13.510  1.00 13.49           C  
ATOM   1780  O   GLY A 226       1.210   1.938  13.862  1.00 15.53           O  
ATOM   1781  N   VAL A 227       2.493   3.291  12.628  1.00 11.71           N  
ATOM   1782  CA  VAL A 227       1.364   4.133  12.221  1.00 12.72           C  
ATOM   1783  C   VAL A 227       1.051   3.856  10.765  1.00 12.72           C  
ATOM   1784  O   VAL A 227       1.930   3.920   9.918  1.00 11.56           O  
ATOM   1785  CB  VAL A 227       1.675   5.640  12.408  1.00 12.20           C  
ATOM   1786  CG1 VAL A 227       0.517   6.459  11.825  1.00 13.08           C  
ATOM   1787  CG2 VAL A 227       1.901   5.905  13.905  1.00 12.66           C  
ATOM   1788  N   SER A 228      -0.182   3.459  10.496  1.00 12.25           N  
ATOM   1789  CA  SER A 228      -0.549   3.091   9.110  1.00 13.78           C  
ATOM   1790  C   SER A 228      -0.454   4.319   8.218  1.00 13.89           C  
ATOM   1791  O   SER A 228      -0.785   5.478   8.633  1.00 13.49           O  
ATOM   1792  CB  SER A 228      -2.025   2.628   9.126  1.00 13.36           C  
ATOM   1793  OG  SER A 228      -2.145   1.467   9.919  1.00 14.56           O  
ATOM   1794  N   THR A 229      -0.029   4.100   6.975  1.00 14.77           N  
ATOM   1795  CA  THR A 229       0.143   5.197   6.036  1.00 14.47           C  
ATOM   1796  C   THR A 229      -0.673   4.971   4.783  1.00 14.45           C  
ATOM   1797  O   THR A 229      -1.132   3.849   4.527  1.00 13.55           O  
ATOM   1798  CB  THR A 229       1.663   5.369   5.665  1.00 16.48           C  
ATOM   1799  CG2 THR A 229       2.563   5.497   6.938  1.00 17.24           C  
ATOM   1800  OG1 THR A 229       2.107   4.238   4.928  1.00 19.39           O  
ATOM   1801  N   GLN A 230      -0.889   6.025   4.000  1.00 15.01           N  
ATOM   1802  CA  GLN A 230      -1.399   5.817   2.642  1.00 16.20           C  
ATOM   1803  C   GLN A 230      -0.373   4.987   1.824  1.00 17.67           C  
ATOM   1804  O   GLN A 230       0.824   5.183   1.982  1.00 19.72           O  
ATOM   1805  CB  GLN A 230      -1.583   7.189   1.997  1.00 18.56           C  
ATOM   1806  CG  GLN A 230      -2.680   7.998   2.684  1.00 22.54           C  
ATOM   1807  CD  GLN A 230      -2.827   9.340   2.021  1.00 25.33           C  
ATOM   1808  NE2 GLN A 230      -3.748  10.147   2.509  1.00 29.33           N  
ATOM   1809  OE1 GLN A 230      -2.079   9.652   1.091  1.00 26.50           O  
ATOM   1810  N   SER A 231      -0.844   4.071   0.962  1.00 17.83           N  
ATOM   1811  CA  SER A 231       0.029   3.224   0.168  1.00 18.34           C  
ATOM   1812  C   SER A 231       0.930   4.023  -0.710  1.00 18.62           C  
ATOM   1813  O   SER A 231       0.488   4.940  -1.427  1.00 18.90           O  
ATOM   1814  CB  SER A 231      -0.789   2.331  -0.762  1.00 19.95           C  
ATOM   1815  OG  SER A 231      -1.698   1.627  -0.014  1.00 22.82           O  
ATOM   1816  N   LEU A 232       2.198   3.652  -0.735  1.00 16.72           N  
ATOM   1817  CA  LEU A 232       3.122   4.389  -1.557  1.00 19.14           C  
ATOM   1818  C   LEU A 232       4.015   3.350  -2.152  1.00 18.40           C  
ATOM   1819  O   LEU A 232       4.735   2.680  -1.424  1.00 16.07           O  
ATOM   1820  CB  LEU A 232       3.927   5.338  -0.644  1.00 22.48           C  
ATOM   1821  CG  LEU A 232       4.586   6.608  -1.115  1.00 28.35           C  
ATOM   1822  CD1 LEU A 232       3.661   7.413  -2.040  1.00 29.63           C  
ATOM   1823  CD2 LEU A 232       5.040   7.436   0.107  1.00 26.08           C  
ATOM   1824  N   THR A 233       3.957   3.198  -3.473  1.00 17.72           N  
ATOM   1825  CA  THR A 233       4.718   2.136  -4.118  1.00 17.23           C  
ATOM   1826  C   THR A 233       6.044   2.700  -4.532  1.00 15.53           C  
ATOM   1827  O   THR A 233       6.132   3.741  -5.220  1.00 17.05           O  
ATOM   1828  CB  THR A 233       3.995   1.539  -5.362  1.00 18.38           C  
ATOM   1829  CG2 THR A 233       4.837   0.415  -5.977  1.00 16.12           C  
ATOM   1830  OG1 THR A 233       2.718   1.028  -4.967  1.00 18.27           O  
ATOM   1831  N   VAL A 234       7.106   2.011  -4.130  1.00 16.01           N  
ATOM   1832  CA  VAL A 234       8.432   2.576  -4.268  1.00 14.52           C  
ATOM   1833  C   VAL A 234       9.372   1.503  -4.775  1.00 13.44           C  
ATOM   1834  O   VAL A 234       9.074   0.331  -4.644  1.00 14.14           O  
ATOM   1835  CB  VAL A 234       8.973   3.176  -2.921  1.00 13.91           C  
ATOM   1836  CG1 VAL A 234       8.106   4.379  -2.474  1.00 13.63           C  
ATOM   1837  CG2 VAL A 234       9.028   2.080  -1.840  1.00 13.69           C  
ATOM   1838  N   SER A 235      10.531   1.930  -5.260  1.00 14.18           N  
ATOM   1839  CA  SER A 235      11.573   0.983  -5.737  1.00 14.65           C  
ATOM   1840  C   SER A 235      12.571   0.505  -4.679  1.00 15.15           C  
ATOM   1841  O   SER A 235      13.220  -0.542  -4.844  1.00 14.61           O  
ATOM   1842  CB  SER A 235      12.319   1.588  -6.922  1.00 17.32           C  
ATOM   1843  OG  SER A 235      12.840   2.898  -6.643  1.00 17.31           O  
ATOM   1844  N   SER A 236      12.675   1.257  -3.579  1.00 13.94           N  
ATOM   1845  CA  SER A 236      13.544   0.891  -2.459  1.00 13.11           C  
ATOM   1846  C   SER A 236      13.142   1.788  -1.309  1.00 12.28           C  
ATOM   1847  O   SER A 236      12.351   2.726  -1.471  1.00 12.85           O  
ATOM   1848  CB  SER A 236      15.032   1.161  -2.844  1.00 13.61           C  
ATOM   1849  OG  SER A 236      15.264   2.590  -2.858  1.00 16.89           O  
ATOM   1850  N   LEU A 237      13.700   1.542  -0.143  1.00 12.49           N  
ATOM   1851  CA  LEU A 237      13.522   2.496   0.944  1.00 13.79           C  
ATOM   1852  C   LEU A 237      14.805   2.480   1.763  1.00 14.34           C  
ATOM   1853  O   LEU A 237      15.611   1.511   1.670  1.00 13.58           O  
ATOM   1854  CB  LEU A 237      12.300   2.076   1.818  1.00 13.26           C  
ATOM   1855  CG  LEU A 237      12.274   0.646   2.442  1.00 13.02           C  
ATOM   1856  CD1 LEU A 237      13.099   0.497   3.742  1.00 12.70           C  
ATOM   1857  CD2 LEU A 237      10.824   0.188   2.728  1.00 13.44           C  
ATOM   1858  N   THR A 238      14.957   3.459   2.659  1.00 13.47           N  
ATOM   1859  CA  THR A 238      16.099   3.450   3.559  1.00 14.20           C  
ATOM   1860  C   THR A 238      15.535   3.448   4.956  1.00 13.58           C  
ATOM   1861  O   THR A 238      14.636   4.243   5.259  1.00 15.12           O  
ATOM   1862  CB  THR A 238      17.014   4.689   3.277  1.00 14.67           C  
ATOM   1863  CG2 THR A 238      18.140   4.735   4.214  1.00 15.18           C  
ATOM   1864  OG1 THR A 238      17.530   4.534   1.955  1.00 16.62           O  
ATOM   1865  N   ILE A 239      16.010   2.542   5.789  1.00 13.32           N  
ATOM   1866  CA  ILE A 239      15.388   2.322   7.059  1.00 13.12           C  
ATOM   1867  C   ILE A 239      16.464   2.459   8.137  1.00 13.07           C  
ATOM   1868  O   ILE A 239      17.524   1.795   8.105  1.00 12.61           O  
ATOM   1869  CB  ILE A 239      14.636   0.950   7.111  1.00 12.91           C  
ATOM   1870  CG1 ILE A 239      13.912   0.779   8.464  1.00 13.15           C  
ATOM   1871  CG2 ILE A 239      15.601  -0.258   6.889  1.00 11.61           C  
ATOM   1872  CD1 ILE A 239      13.025  -0.489   8.572  1.00 11.97           C  
ATOM   1873  N   PHE A 240      16.235   3.399   9.056  1.00 13.12           N  
ATOM   1874  CA  PHE A 240      17.223   3.711  10.098  1.00 12.39           C  
ATOM   1875  C   PHE A 240      17.062   2.820  11.353  1.00 12.04           C  
ATOM   1876  O   PHE A 240      16.019   2.209  11.549  1.00 13.37           O  
ATOM   1877  CB  PHE A 240      17.178   5.211  10.513  1.00 11.94           C  
ATOM   1878  CG  PHE A 240      17.710   6.122   9.421  1.00 13.73           C  
ATOM   1879  CD1 PHE A 240      16.934   6.385   8.281  1.00 13.52           C  
ATOM   1880  CD2 PHE A 240      18.992   6.658   9.512  1.00 13.46           C  
ATOM   1881  CE1 PHE A 240      17.423   7.191   7.245  1.00 16.24           C  
ATOM   1882  CE2 PHE A 240      19.491   7.453   8.478  1.00 13.81           C  
ATOM   1883  CZ  PHE A 240      18.722   7.673   7.309  1.00 15.04           C  
ATOM   1884  N   ALA A 241      18.083   2.769  12.201  1.00 12.55           N  
ATOM   1885  CA  ALA A 241      18.057   1.974  13.413  1.00 11.38           C  
ATOM   1886  C   ALA A 241      16.799   2.291  14.230  1.00 12.06           C  
ATOM   1887  O   ALA A 241      16.571   3.462  14.623  1.00 13.81           O  
ATOM   1888  CB  ALA A 241      19.303   2.230  14.244  1.00 12.73           C  
ATOM   1889  N   GLY A 242      16.013   1.257  14.495  1.00 10.61           N  
ATOM   1890  CA  GLY A 242      14.821   1.383  15.350  1.00 11.28           C  
ATOM   1891  C   GLY A 242      13.558   1.679  14.557  1.00 11.38           C  
ATOM   1892  O   GLY A 242      12.453   1.579  15.115  1.00 12.35           O  
ATOM   1893  N   GLN A 243      13.654   1.987  13.245  1.00 12.01           N  
ATOM   1894  CA  GLN A 243      12.454   2.265  12.474  1.00 11.91           C  
ATOM   1895  C   GLN A 243      11.842   0.958  11.924  1.00 11.63           C  
ATOM   1896  O   GLN A 243      12.495  -0.123  11.930  1.00 11.23           O  
ATOM   1897  CB  GLN A 243      12.743   3.142  11.244  1.00 12.52           C  
ATOM   1898  CG  GLN A 243      13.201   4.539  11.643  1.00 12.60           C  
ATOM   1899  CD  GLN A 243      13.465   5.422  10.457  1.00 11.40           C  
ATOM   1900  NE2 GLN A 243      13.280   6.725  10.654  1.00 12.24           N  
ATOM   1901  OE1 GLN A 243      13.859   4.953   9.359  1.00 13.02           O  
ATOM   1902  N   ARG A 244      10.564   1.086  11.553  1.00 10.91           N  
ATOM   1903  CA  ARG A 244       9.772  -0.009  10.957  1.00 11.58           C  
ATOM   1904  C   ARG A 244       9.009   0.534   9.782  1.00 12.05           C  
ATOM   1905  O   ARG A 244       8.521   1.669   9.852  1.00 10.82           O  
ATOM   1906  CB  ARG A 244       8.747  -0.596  11.936  1.00 11.41           C  
ATOM   1907  CG  ARG A 244       9.378  -1.379  13.064  1.00 11.01           C  
ATOM   1908  CD  ARG A 244       9.861  -0.463  14.199  1.00 10.60           C  
ATOM   1909  NE  ARG A 244       8.674   0.154  14.872  1.00 10.35           N  
ATOM   1910  CZ  ARG A 244       8.653   1.339  15.524  1.00 10.91           C  
ATOM   1911  NH1 ARG A 244       9.719   2.133  15.652  1.00 10.05           N1+
ATOM   1912  NH2 ARG A 244       7.488   1.762  16.048  1.00 10.75           N  
ATOM   1913  N   TYR A 245       8.879  -0.294   8.727  1.00 12.24           N  
ATOM   1914  CA  TYR A 245       7.936  -0.061   7.644  1.00 13.29           C  
ATOM   1915  C   TYR A 245       7.201  -1.349   7.351  1.00 12.73           C  
ATOM   1916  O   TYR A 245       7.841  -2.417   7.389  1.00 13.03           O  
ATOM   1917  CB  TYR A 245       8.682   0.330   6.356  1.00 13.86           C  
ATOM   1918  CG  TYR A 245       9.267   1.711   6.405  1.00 12.61           C  
ATOM   1919  CD1 TYR A 245       8.444   2.834   6.433  1.00 11.79           C  
ATOM   1920  CD2 TYR A 245      10.635   1.896   6.396  1.00 13.59           C  
ATOM   1921  CE1 TYR A 245       8.971   4.090   6.464  1.00 12.18           C  
ATOM   1922  CE2 TYR A 245      11.170   3.162   6.458  1.00 13.99           C  
ATOM   1923  CZ  TYR A 245      10.313   4.255   6.459  1.00 13.86           C  
ATOM   1924  OH  TYR A 245      10.817   5.519   6.456  1.00 13.85           O  
ATOM   1925  N   SER A 246       5.874  -1.312   7.180  1.00 12.06           N  
ATOM   1926  CA  SER A 246       5.231  -2.491   6.543  1.00 11.77           C  
ATOM   1927  C   SER A 246       5.177  -2.156   5.085  1.00 12.28           C  
ATOM   1928  O   SER A 246       4.881  -1.004   4.699  1.00 11.82           O  
ATOM   1929  CB  SER A 246       3.784  -2.751   7.025  1.00 10.94           C  
ATOM   1930  OG  SER A 246       3.742  -3.300   8.349  1.00 11.51           O  
ATOM   1931  N   PHE A 247       5.366  -3.159   4.246  1.00 12.38           N  
ATOM   1932  CA  PHE A 247       5.081  -2.902   2.826  1.00 12.69           C  
ATOM   1933  C   PHE A 247       4.426  -4.153   2.284  1.00 14.08           C  
ATOM   1934  O   PHE A 247       4.639  -5.261   2.813  1.00 15.22           O  
ATOM   1935  CB  PHE A 247       6.360  -2.528   2.025  1.00 13.84           C  
ATOM   1936  CG  PHE A 247       7.405  -3.649   1.959  1.00 14.76           C  
ATOM   1937  CD1 PHE A 247       7.373  -4.579   0.896  1.00 13.12           C  
ATOM   1938  CD2 PHE A 247       8.402  -3.776   2.947  1.00 14.67           C  
ATOM   1939  CE1 PHE A 247       8.277  -5.623   0.852  1.00 13.77           C  
ATOM   1940  CE2 PHE A 247       9.327  -4.829   2.887  1.00 14.72           C  
ATOM   1941  CZ  PHE A 247       9.268  -5.743   1.826  1.00 14.29           C  
ATOM   1942  N   ILE A 248       3.737  -3.993   1.169  1.00 15.13           N  
ATOM   1943  CA  ILE A 248       3.137  -5.132   0.516  1.00 16.25           C  
ATOM   1944  C   ILE A 248       4.134  -5.634  -0.501  1.00 15.33           C  
ATOM   1945  O   ILE A 248       4.629  -4.866  -1.358  1.00 15.60           O  
ATOM   1946  CB  ILE A 248       1.838  -4.751  -0.191  1.00 17.33           C  
ATOM   1947  CG1 ILE A 248       0.828  -4.217   0.855  1.00 17.06           C  
ATOM   1948  CG2 ILE A 248       1.259  -5.956  -0.994  1.00 15.27           C  
ATOM   1949  CD1 ILE A 248      -0.130  -3.291   0.157  1.00 21.68           C  
ATOM   1950  N   LEU A 249       4.398  -6.923  -0.384  1.00 16.04           N  
ATOM   1951  CA  LEU A 249       5.161  -7.643  -1.391  1.00 14.96           C  
ATOM   1952  C   LEU A 249       4.126  -8.430  -2.193  1.00 15.10           C  
ATOM   1953  O   LEU A 249       3.446  -9.291  -1.630  1.00 14.67           O  
ATOM   1954  CB  LEU A 249       6.131  -8.568  -0.720  1.00 15.60           C  
ATOM   1955  CG  LEU A 249       7.046  -9.406  -1.637  1.00 17.29           C  
ATOM   1956  CD1 LEU A 249       7.886  -8.527  -2.581  1.00 19.65           C  
ATOM   1957  CD2 LEU A 249       7.946 -10.320  -0.803  1.00 18.79           C  
ATOM   1958  N   ASN A 250       4.037  -8.142  -3.496  1.00 14.34           N  
ATOM   1959  CA  ASN A 250       3.111  -8.844  -4.367  1.00 15.42           C  
ATOM   1960  C   ASN A 250       3.969  -9.867  -5.123  1.00 15.63           C  
ATOM   1961  O   ASN A 250       4.844  -9.476  -5.909  1.00 15.01           O  
ATOM   1962  CB  ASN A 250       2.439  -7.867  -5.351  1.00 16.27           C  
ATOM   1963  CG  ASN A 250       1.433  -8.587  -6.261  1.00 17.46           C  
ATOM   1964  ND2 ASN A 250       0.886  -7.888  -7.229  1.00 20.93           N  
ATOM   1965  OD1 ASN A 250       1.197  -9.789  -6.090  1.00 17.68           O  
ATOM   1966  N   ALA A 251       3.774 -11.147  -4.836  1.00 14.63           N  
ATOM   1967  CA  ALA A 251       4.610 -12.167  -5.460  1.00 15.18           C  
ATOM   1968  C   ALA A 251       4.108 -12.501  -6.873  1.00 16.34           C  
ATOM   1969  O   ALA A 251       3.558 -13.569  -7.111  1.00 16.77           O  
ATOM   1970  CB  ALA A 251       4.632 -13.417  -4.604  1.00 14.90           C  
ATOM   1971  N   ASN A 252       4.336 -11.591  -7.793  1.00 15.67           N  
ATOM   1972  CA  ASN A 252       3.720 -11.622  -9.116  1.00 15.95           C  
ATOM   1973  C   ASN A 252       4.732 -11.864 -10.219  1.00 16.27           C  
ATOM   1974  O   ASN A 252       4.438 -11.683 -11.425  1.00 16.86           O  
ATOM   1975  CB  ASN A 252       2.941 -10.317  -9.318  1.00 16.82           C  
ATOM   1976  CG  ASN A 252       3.839  -9.076  -9.454  1.00 18.63           C  
ATOM   1977  ND2 ASN A 252       3.212  -7.977  -9.884  1.00 22.71           N  
ATOM   1978  OD1 ASN A 252       5.057  -9.090  -9.226  1.00 19.49           O  
ATOM   1979  N   GLN A 253       5.932 -12.291  -9.822  1.00 15.83           N  
ATOM   1980  CA  GLN A 253       6.971 -12.446 -10.807  1.00 16.22           C  
ATOM   1981  C   GLN A 253       7.061 -13.929 -11.149  1.00 16.70           C  
ATOM   1982  O   GLN A 253       6.358 -14.721 -10.530  1.00 15.48           O  
ATOM   1983  CB  GLN A 253       8.289 -11.905 -10.261  1.00 15.14           C  
ATOM   1984  CG  GLN A 253       8.259 -10.395  -9.983  1.00 16.39           C  
ATOM   1985  CD  GLN A 253       8.006  -9.578 -11.234  1.00 18.06           C  
ATOM   1986  NE2 GLN A 253       6.924  -8.828 -11.250  1.00 17.79           N  
ATOM   1987  OE1 GLN A 253       8.769  -9.658 -12.210  1.00 21.14           O  
ATOM   1988  N   PRO A 254       7.932 -14.312 -12.122  1.00 16.11           N  
ATOM   1989  CA  PRO A 254       8.027 -15.740 -12.395  1.00 17.15           C  
ATOM   1990  C   PRO A 254       8.631 -16.484 -11.190  1.00 17.23           C  
ATOM   1991  O   PRO A 254       9.425 -15.900 -10.426  1.00 17.15           O  
ATOM   1992  CB  PRO A 254       8.966 -15.796 -13.636  1.00 17.74           C  
ATOM   1993  CG  PRO A 254       8.720 -14.499 -14.321  1.00 16.19           C  
ATOM   1994  CD  PRO A 254       8.665 -13.535 -13.142  1.00 16.51           C  
ATOM   1995  N   VAL A 255       8.271 -17.760 -11.026  1.00 17.82           N  
ATOM   1996  CA  VAL A 255       8.900 -18.633 -10.011  1.00 16.51           C  
ATOM   1997  C   VAL A 255      10.401 -18.548 -10.100  1.00 17.78           C  
ATOM   1998  O   VAL A 255      10.973 -18.778 -11.173  1.00 17.66           O  
ATOM   1999  CB  VAL A 255       8.501 -20.093 -10.212  1.00 16.19           C  
ATOM   2000  CG1 VAL A 255       9.154 -20.999  -9.148  1.00 15.63           C  
ATOM   2001  CG2 VAL A 255       6.981 -20.135 -10.063  1.00 15.66           C  
ATOM   2002  N   GLY A 256      11.058 -18.170  -9.002  1.00 17.27           N  
ATOM   2003  CA  GLY A 256      12.508 -18.057  -9.058  1.00 15.98           C  
ATOM   2004  C   GLY A 256      13.002 -17.609  -7.689  1.00 17.11           C  
ATOM   2005  O   GLY A 256      12.214 -17.494  -6.746  1.00 16.49           O  
ATOM   2006  N   ASN A 257      14.296 -17.329  -7.621  1.00 16.16           N  
ATOM   2007  CA  ASN A 257      14.913 -16.780  -6.418  1.00 16.95           C  
ATOM   2008  C   ASN A 257      15.326 -15.380  -6.753  1.00 16.71           C  
ATOM   2009  O   ASN A 257      15.915 -15.145  -7.793  1.00 17.53           O  
ATOM   2010  CB  ASN A 257      16.148 -17.588  -6.046  1.00 16.71           C  
ATOM   2011  CG  ASN A 257      15.773 -18.958  -5.529  1.00 19.01           C  
ATOM   2012  ND2 ASN A 257      16.039 -19.998  -6.341  1.00 19.16           N  
ATOM   2013  OD1 ASN A 257      15.231 -19.082  -4.405  1.00 18.30           O  
ATOM   2014  N   TYR A 258      15.040 -14.443  -5.842  1.00 16.69           N  
ATOM   2015  CA  TYR A 258      15.266 -13.010  -6.059  1.00 15.35           C  
ATOM   2016  C   TYR A 258      16.042 -12.456  -4.864  1.00 15.52           C  
ATOM   2017  O   TYR A 258      15.769 -12.804  -3.740  1.00 14.93           O  
ATOM   2018  CB  TYR A 258      13.921 -12.232  -6.196  1.00 13.57           C  
ATOM   2019  CG  TYR A 258      13.149 -12.640  -7.398  1.00 13.69           C  
ATOM   2020  CD1 TYR A 258      12.363 -13.795  -7.361  1.00 13.32           C  
ATOM   2021  CD2 TYR A 258      13.245 -11.928  -8.597  1.00 14.19           C  
ATOM   2022  CE1 TYR A 258      11.656 -14.235  -8.479  1.00 13.14           C  
ATOM   2023  CE2 TYR A 258      12.515 -12.347  -9.716  1.00 14.63           C  
ATOM   2024  CZ  TYR A 258      11.698 -13.481  -9.620  1.00 13.69           C  
ATOM   2025  OH  TYR A 258      11.013 -13.907 -10.733  1.00 13.52           O  
ATOM   2026  N   TRP A 259      17.073 -11.647  -5.119  1.00 15.28           N  
ATOM   2027  CA  TRP A 259      17.833 -11.105  -4.016  1.00 14.28           C  
ATOM   2028  C   TRP A 259      17.034 -10.071  -3.241  1.00 14.16           C  
ATOM   2029  O   TRP A 259      16.445  -9.210  -3.823  1.00 14.06           O  
ATOM   2030  CB  TRP A 259      19.074 -10.402  -4.532  1.00 16.41           C  
ATOM   2031  CG  TRP A 259      20.227 -11.305  -4.975  1.00 15.40           C  
ATOM   2032  CD1 TRP A 259      20.789 -11.344  -6.231  1.00 18.11           C  
ATOM   2033  CD2 TRP A 259      20.973 -12.219  -4.179  1.00 16.66           C  
ATOM   2034  CE2 TRP A 259      21.982 -12.778  -5.012  1.00 16.53           C  
ATOM   2035  CE3 TRP A 259      20.936 -12.587  -2.826  1.00 17.17           C  
ATOM   2036  NE1 TRP A 259      21.844 -12.228  -6.255  1.00 16.20           N  
ATOM   2037  CZ2 TRP A 259      22.912 -13.709  -4.539  1.00 18.57           C  
ATOM   2038  CZ3 TRP A 259      21.873 -13.541  -2.353  1.00 18.74           C  
ATOM   2039  CH2 TRP A 259      22.858 -14.060  -3.204  1.00 18.93           C  
ATOM   2040  N   ILE A 260      17.023 -10.215  -1.922  1.00 13.91           N  
ATOM   2041  CA  ILE A 260      16.588  -9.156  -1.013  1.00 14.75           C  
ATOM   2042  C   ILE A 260      17.902  -8.499  -0.604  1.00 14.40           C  
ATOM   2043  O   ILE A 260      18.813  -9.181  -0.151  1.00 15.73           O  
ATOM   2044  CB  ILE A 260      15.885  -9.807   0.186  1.00 14.67           C  
ATOM   2045  CG1 ILE A 260      14.595 -10.518  -0.284  1.00 15.86           C  
ATOM   2046  CG2 ILE A 260      15.535  -8.741   1.193  1.00 14.42           C  
ATOM   2047  CD1 ILE A 260      14.075 -11.421   0.833  1.00 15.55           C  
ATOM   2048  N   ARG A 261      18.009  -7.209  -0.820  1.00 15.53           N  
ATOM   2049  CA  ARG A 261      19.248  -6.455  -0.618  1.00 14.85           C  
ATOM   2050  C   ARG A 261      19.077  -5.517   0.564  1.00 15.45           C  
ATOM   2051  O   ARG A 261      18.085  -4.774   0.628  1.00 15.16           O  
ATOM   2052  CB  ARG A 261      19.472  -5.595  -1.873  1.00 15.30           C  
ATOM   2053  CG  ARG A 261      19.973  -6.426  -3.071  1.00 16.20           C  
ATOM   2054  CD  ARG A 261      20.155  -5.575  -4.335  1.00 16.61           C  
ATOM   2055  NE  ARG A 261      20.168  -6.485  -5.490  1.00 19.04           N  
ATOM   2056  CZ  ARG A 261      21.253  -7.155  -5.881  1.00 20.85           C  
ATOM   2057  NH1 ARG A 261      22.425  -6.908  -5.304  1.00 21.09           N1+
ATOM   2058  NH2 ARG A 261      21.182  -8.007  -6.892  1.00 19.22           N  
ATOM   2059  N   ALA A 262      19.999  -5.543   1.517  1.00 14.96           N  
ATOM   2060  CA  ALA A 262      19.900  -4.626   2.635  1.00 15.42           C  
ATOM   2061  C   ALA A 262      21.261  -4.004   2.803  1.00 16.93           C  
ATOM   2062  O   ALA A 262      22.093  -4.564   3.503  1.00 17.12           O  
ATOM   2063  CB  ALA A 262      19.523  -5.363   3.902  1.00 16.02           C  
ATOM   2064  N   GLN A 263      21.461  -2.865   2.180  1.00 16.13           N  
ATOM   2065  CA  GLN A 263      22.846  -2.343   2.041  1.00 16.49           C  
ATOM   2066  C   GLN A 263      23.094  -1.387   3.194  1.00 15.55           C  
ATOM   2067  O   GLN A 263      22.401  -0.364   3.273  1.00 17.92           O  
ATOM   2068  CB  GLN A 263      22.996  -1.625   0.722  1.00 16.90           C  
ATOM   2069  CG  GLN A 263      24.362  -0.960   0.475  1.00 21.65           C  
ATOM   2070  CD  GLN A 263      24.590  -0.765  -1.019  1.00 26.06           C  
ATOM   2071  NE2 GLN A 263      25.726  -1.238  -1.523  1.00 25.38           N  
ATOM   2072  OE1 GLN A 263      23.718  -0.264  -1.719  1.00 27.30           O  
ATOM   2073  N   PRO A 264      23.983  -1.762   4.125  1.00 15.86           N  
ATOM   2074  CA  PRO A 264      24.215  -0.897   5.275  1.00 15.94           C  
ATOM   2075  C   PRO A 264      24.950   0.345   4.866  1.00 17.76           C  
ATOM   2076  O   PRO A 264      25.824   0.294   3.972  1.00 15.92           O  
ATOM   2077  CB  PRO A 264      25.114  -1.745   6.183  1.00 16.21           C  
ATOM   2078  CG  PRO A 264      25.871  -2.637   5.230  1.00 15.73           C  
ATOM   2079  CD  PRO A 264      24.927  -2.907   4.099  1.00 15.16           C  
ATOM   2080  N   ASN A 265      24.643   1.463   5.530  1.00 17.86           N  
ATOM   2081  CA  ASN A 265      25.486   2.660   5.332  1.00 21.28           C  
ATOM   2082  C   ASN A 265      26.912   2.446   5.800  1.00 23.66           C  
ATOM   2083  O   ASN A 265      27.817   2.963   5.184  1.00 27.16           O  
ATOM   2084  CB  ASN A 265      24.909   3.906   5.994  1.00 19.03           C  
ATOM   2085  CG  ASN A 265      24.937   3.800   7.496  1.00 19.10           C  
ATOM   2086  ND2 ASN A 265      25.487   4.806   8.177  1.00 17.68           N  
ATOM   2087  OD1 ASN A 265      24.518   2.815   8.026  1.00 16.81           O  
ATOM   2088  N   ASP A 266      27.134   1.738   6.898  1.00 26.18           N  
ATOM   2089  CA  ASP A 266      28.519   1.422   7.262  1.00 30.65           C  
ATOM   2090  C   ASP A 266      28.685   0.021   7.873  1.00 26.31           C  
ATOM   2091  O   ASP A 266      27.874  -0.439   8.678  1.00 26.35           O  
ATOM   2092  CB  ASP A 266      29.135   2.505   8.181  1.00 38.53           C  
ATOM   2093  CG  ASP A 266      28.962   2.173   9.626  1.00 46.78           C  
ATOM   2094  OD1 ASP A 266      27.797   2.181  10.101  1.00 59.58           O  
ATOM   2095  OD2 ASP A 266      29.980   1.843  10.273  1.00 43.85           O1-
ATOM   2096  N   ALA A 267      29.760  -0.653   7.465  1.00 21.23           N  
ATOM   2097  CA  ALA A 267      30.024  -2.031   7.878  1.00 20.80           C  
ATOM   2098  C   ALA A 267      31.378  -2.340   7.274  1.00 20.45           C  
ATOM   2099  O   ALA A 267      31.898  -1.549   6.459  1.00 19.40           O  
ATOM   2100  CB  ALA A 267      28.990  -3.024   7.331  1.00 22.06           C  
ATOM   2101  N   ALA A 268      31.926  -3.475   7.693  1.00 20.13           N  
ATOM   2102  CA  ALA A 268      33.207  -3.970   7.169  1.00 21.54           C  
ATOM   2103  C   ALA A 268      33.181  -3.948   5.641  1.00 22.39           C  
ATOM   2104  O   ALA A 268      34.152  -3.558   5.022  1.00 22.10           O  
ATOM   2105  CB  ALA A 268      33.500  -5.369   7.694  1.00 21.05           C  
ATOM   2106  N   ASP A 269      32.047  -4.367   5.047  1.00 20.85           N  
ATOM   2107  CA  ASP A 269      31.877  -4.385   3.603  1.00 20.76           C  
ATOM   2108  C   ASP A 269      30.440  -3.988   3.349  1.00 19.89           C  
ATOM   2109  O   ASP A 269      29.493  -4.632   3.893  1.00 19.78           O  
ATOM   2110  CB  ASP A 269      32.138  -5.824   3.056  1.00 21.39           C  
ATOM   2111  CG  ASP A 269      32.214  -5.883   1.506  1.00 22.72           C  
ATOM   2112  OD1 ASP A 269      31.586  -5.044   0.824  1.00 20.16           O  
ATOM   2113  OD2 ASP A 269      32.951  -6.777   0.973  1.00 22.63           O1-
ATOM   2114  N   VAL A 270      30.278  -2.916   2.576  1.00 19.01           N  
ATOM   2115  CA  VAL A 270      28.947  -2.376   2.300  1.00 20.81           C  
ATOM   2116  C   VAL A 270      28.396  -2.879   0.960  1.00 19.90           C  
ATOM   2117  O   VAL A 270      27.265  -2.552   0.614  1.00 20.64           O  
ATOM   2118  CB  VAL A 270      28.887  -0.818   2.383  1.00 21.86           C  
ATOM   2119  CG1 VAL A 270      29.296  -0.360   3.789  1.00 20.76           C  
ATOM   2120  CG2 VAL A 270      29.759  -0.145   1.314  1.00 21.23           C  
ATOM   2121  N   THR A 271      29.187  -3.655   0.211  1.00 19.32           N  
ATOM   2122  CA  THR A 271      28.750  -4.081  -1.118  1.00 20.14           C  
ATOM   2123  C   THR A 271      27.844  -5.309  -0.978  1.00 19.62           C  
ATOM   2124  O   THR A 271      27.457  -5.722   0.123  1.00 20.08           O  
ATOM   2125  CB  THR A 271      29.962  -4.454  -2.045  1.00 20.24           C  
ATOM   2126  CG2 THR A 271      31.032  -3.320  -2.034  1.00 21.45           C  
ATOM   2127  OG1 THR A 271      30.551  -5.664  -1.544  1.00 19.35           O  
ATOM   2128  N   PHE A 272      27.506  -5.918  -2.111  1.00 20.53           N  
ATOM   2129  CA  PHE A 272      26.828  -7.216  -2.111  1.00 20.57           C  
ATOM   2130  C   PHE A 272      27.766  -8.337  -2.560  1.00 22.82           C  
ATOM   2131  O   PHE A 272      27.315  -9.457  -2.845  1.00 20.50           O  
ATOM   2132  CB  PHE A 272      25.620  -7.152  -3.016  1.00 20.58           C  
ATOM   2133  CG  PHE A 272      24.643  -6.104  -2.603  1.00 20.71           C  
ATOM   2134  CD1 PHE A 272      24.418  -4.997  -3.424  1.00 19.37           C  
ATOM   2135  CD2 PHE A 272      23.965  -6.226  -1.365  1.00 17.79           C  
ATOM   2136  CE1 PHE A 272      23.509  -3.998  -3.047  1.00 20.38           C  
ATOM   2137  CE2 PHE A 272      23.058  -5.235  -0.996  1.00 19.85           C  
ATOM   2138  CZ  PHE A 272      22.839  -4.118  -1.843  1.00 19.02           C  
ATOM   2139  N   ASN A 273      29.070  -8.053  -2.571  1.00 23.10           N  
ATOM   2140  CA  ASN A 273      30.041  -9.078  -2.995  1.00 25.05           C  
ATOM   2141  C   ASN A 273      29.944 -10.335  -2.168  1.00 24.27           C  
ATOM   2142  O   ASN A 273      29.954 -10.273  -0.935  1.00 21.79           O  
ATOM   2143  CB  ASN A 273      31.484  -8.542  -2.955  1.00 26.88           C  
ATOM   2144  CG  ASN A 273      31.746  -7.547  -4.048  1.00 31.47           C  
ATOM   2145  ND2 ASN A 273      32.699  -6.627  -3.824  1.00 33.42           N  
ATOM   2146  OD1 ASN A 273      31.114  -7.609  -5.103  1.00 37.36           O  
ATOM   2147  N   GLY A 274      29.859 -11.490  -2.846  1.00 22.67           N  
ATOM   2148  CA  GLY A 274      29.802 -12.800  -2.150  1.00 20.76           C  
ATOM   2149  C   GLY A 274      28.422 -13.064  -1.522  1.00 19.71           C  
ATOM   2150  O   GLY A 274      28.250 -14.003  -0.734  1.00 21.24           O  
ATOM   2151  N   GLY A 275      27.446 -12.218  -1.849  1.00 19.85           N  
ATOM   2152  CA  GLY A 275      26.049 -12.369  -1.299  1.00 17.75           C  
ATOM   2153  C   GLY A 275      25.920 -11.899   0.164  1.00 18.59           C  
ATOM   2154  O   GLY A 275      25.025 -12.320   0.889  1.00 17.27           O  
ATOM   2155  N   ILE A 276      26.836 -11.024   0.596  1.00 17.04           N  
ATOM   2156  CA  ILE A 276      26.770 -10.431   1.933  1.00 15.92           C  
ATOM   2157  C   ILE A 276      25.678  -9.382   1.838  1.00 14.87           C  
ATOM   2158  O   ILE A 276      25.238  -8.987   0.721  1.00 13.39           O  
ATOM   2159  CB  ILE A 276      28.090  -9.706   2.347  1.00 16.12           C  
ATOM   2160  CG1 ILE A 276      28.401  -8.516   1.405  1.00 16.58           C  
ATOM   2161  CG2 ILE A 276      29.207 -10.756   2.555  1.00 15.35           C  
ATOM   2162  CD1 ILE A 276      29.474  -7.594   1.976  1.00 18.53           C  
ATOM   2163  N   ASN A 277      25.232  -8.929   3.016  1.00 14.79           N  
ATOM   2164  CA  ASN A 277      24.142  -7.888   3.026  1.00 14.68           C  
ATOM   2165  C   ASN A 277      22.888  -8.233   2.184  1.00 14.34           C  
ATOM   2166  O   ASN A 277      22.206  -7.337   1.646  1.00 14.26           O  
ATOM   2167  CB  ASN A 277      24.667  -6.528   2.615  1.00 14.14           C  
ATOM   2168  CG  ASN A 277      25.843  -6.078   3.481  1.00 16.15           C  
ATOM   2169  ND2 ASN A 277      26.825  -5.411   2.867  1.00 15.49           N  
ATOM   2170  OD1 ASN A 277      25.856  -6.295   4.675  1.00 17.19           O  
ATOM   2171  N   SER A 278      22.576  -9.522   2.136  1.00 15.45           N  
ATOM   2172  CA  SER A 278      21.530 -10.071   1.250  1.00 15.68           C  
ATOM   2173  C   SER A 278      20.816 -11.217   1.907  1.00 14.46           C  
ATOM   2174  O   SER A 278      21.319 -11.865   2.853  1.00 14.53           O  
ATOM   2175  CB  SER A 278      22.176 -10.600  -0.036  1.00 15.92           C  
ATOM   2176  OG  SER A 278      22.925  -9.576  -0.651  1.00 16.94           O  
ATOM   2177  N   ALA A 279      19.613 -11.462   1.401  1.00 15.40           N  
ATOM   2178  CA  ALA A 279      18.830 -12.678   1.711  1.00 14.81           C  
ATOM   2179  C   ALA A 279      18.120 -13.083   0.444  1.00 13.85           C  
ATOM   2180  O   ALA A 279      18.235 -12.430  -0.610  1.00 14.52           O  
ATOM   2181  CB  ALA A 279      17.832 -12.459   2.849  1.00 14.48           C  
ATOM   2182  N   ILE A 280      17.409 -14.191   0.530  1.00 15.40           N  
ATOM   2183  CA  ILE A 280      16.814 -14.746  -0.688  1.00 14.01           C  
ATOM   2184  C   ILE A 280      15.312 -14.689  -0.572  1.00 14.68           C  
ATOM   2185  O   ILE A 280      14.787 -15.098   0.458  1.00 16.74           O  
ATOM   2186  CB  ILE A 280      17.239 -16.204  -0.863  1.00 14.38           C  
ATOM   2187  CG1 ILE A 280      18.794 -16.260  -0.920  1.00 16.20           C  
ATOM   2188  CG2 ILE A 280      16.563 -16.767  -2.136  1.00 13.60           C  
ATOM   2189  CD1 ILE A 280      19.336 -17.681  -1.171  1.00 16.31           C  
ATOM   2190  N   LEU A 281      14.652 -14.150  -1.591  1.00 14.93           N  
ATOM   2191  CA  LEU A 281      13.179 -14.274  -1.741  1.00 13.91           C  
ATOM   2192  C   LEU A 281      12.945 -15.463  -2.676  1.00 14.40           C  
ATOM   2193  O   LEU A 281      13.355 -15.367  -3.842  1.00 14.35           O  
ATOM   2194  CB  LEU A 281      12.594 -13.020  -2.459  1.00 14.17           C  
ATOM   2195  CG  LEU A 281      11.100 -13.083  -2.843  1.00 15.27           C  
ATOM   2196  CD1 LEU A 281      10.254 -13.307  -1.593  1.00 14.27           C  
ATOM   2197  CD2 LEU A 281      10.555 -11.868  -3.618  1.00 14.51           C  
ATOM   2198  N   ARG A 282      12.381 -16.560  -2.141  1.00 14.42           N  
ATOM   2199  CA  ARG A 282      12.225 -17.793  -2.885  1.00 14.69           C  
ATOM   2200  C   ARG A 282      10.774 -18.063  -3.129  1.00 15.66           C  
ATOM   2201  O   ARG A 282      10.020 -18.203  -2.177  1.00 15.55           O  
ATOM   2202  CB  ARG A 282      12.806 -18.931  -2.076  1.00 18.00           C  
ATOM   2203  CG  ARG A 282      12.679 -20.284  -2.818  1.00 17.20           C  
ATOM   2204  CD  ARG A 282      13.628 -21.297  -2.202  1.00 17.50           C  
ATOM   2205  NE  ARG A 282      15.025 -20.908  -2.474  1.00 16.76           N  
ATOM   2206  CZ  ARG A 282      16.051 -21.235  -1.687  1.00 19.14           C  
ATOM   2207  NH1 ARG A 282      15.842 -21.997  -0.589  1.00 19.51           N1+
ATOM   2208  NH2 ARG A 282      17.286 -20.789  -1.983  1.00 20.15           N  
ATOM   2209  N   TYR A 283      10.372 -18.098  -4.405  1.00 15.34           N  
ATOM   2210  CA  TYR A 283       9.015 -18.581  -4.727  1.00 15.87           C  
ATOM   2211  C   TYR A 283       8.946 -20.065  -4.435  1.00 16.48           C  
ATOM   2212  O   TYR A 283       9.861 -20.796  -4.757  1.00 16.21           O  
ATOM   2213  CB  TYR A 283       8.683 -18.298  -6.207  1.00 16.33           C  
ATOM   2214  CG  TYR A 283       8.295 -16.823  -6.472  1.00 15.48           C  
ATOM   2215  CD1 TYR A 283       9.166 -15.759  -6.165  1.00 15.52           C  
ATOM   2216  CD2 TYR A 283       7.062 -16.518  -7.022  1.00 16.32           C  
ATOM   2217  CE1 TYR A 283       8.798 -14.446  -6.425  1.00 15.48           C  
ATOM   2218  CE2 TYR A 283       6.697 -15.222  -7.305  1.00 16.74           C  
ATOM   2219  CZ  TYR A 283       7.545 -14.191  -6.962  1.00 16.16           C  
ATOM   2220  OH  TYR A 283       7.122 -12.888  -7.218  1.00 14.54           O  
ATOM   2221  N   GLU A 284       7.856 -20.550  -3.860  1.00 15.55           N  
ATOM   2222  CA  GLU A 284       7.732 -22.035  -3.793  1.00 17.88           C  
ATOM   2223  C   GLU A 284       7.994 -22.678  -5.134  1.00 17.13           C  
ATOM   2224  O   GLU A 284       7.533 -22.171  -6.170  1.00 17.45           O  
ATOM   2225  CB  GLU A 284       6.328 -22.412  -3.395  1.00 18.84           C  
ATOM   2226  CG  GLU A 284       6.150 -22.165  -1.927  1.00 22.55           C  
ATOM   2227  CD  GLU A 284       4.847 -22.724  -1.390  1.00 26.15           C  
ATOM   2228  OE1 GLU A 284       4.018 -23.190  -2.173  1.00 21.96           O  
ATOM   2229  OE2 GLU A 284       4.662 -22.648  -0.164  1.00 27.18           O1-
ATOM   2230  N   GLY A 285       8.756 -23.775  -5.129  1.00 18.59           N  
ATOM   2231  CA  GLY A 285       9.041 -24.457  -6.392  1.00 18.89           C  
ATOM   2232  C   GLY A 285      10.351 -24.027  -7.003  1.00 22.68           C  
ATOM   2233  O   GLY A 285      10.818 -24.700  -7.922  1.00 21.70           O  
ATOM   2234  N   ALA A 286      10.936 -22.893  -6.534  1.00 18.69           N  
ATOM   2235  CA  ALA A 286      12.188 -22.406  -7.118  1.00 19.16           C  
ATOM   2236  C   ALA A 286      13.238 -23.356  -6.633  1.00 19.28           C  
ATOM   2237  O   ALA A 286      13.073 -23.918  -5.558  1.00 19.76           O  
ATOM   2238  CB  ALA A 286      12.519 -20.971  -6.627  1.00 18.39           C  
ATOM   2239  N   PRO A 287      14.368 -23.463  -7.346  1.00 20.33           N  
ATOM   2240  CA  PRO A 287      15.492 -24.298  -6.923  1.00 22.28           C  
ATOM   2241  C   PRO A 287      16.037 -23.867  -5.570  1.00 22.93           C  
ATOM   2242  O   PRO A 287      15.971 -22.659  -5.242  1.00 23.35           O  
ATOM   2243  CB  PRO A 287      16.586 -23.921  -7.935  1.00 22.49           C  
ATOM   2244  CG  PRO A 287      15.855 -23.471  -9.131  1.00 26.34           C  
ATOM   2245  CD  PRO A 287      14.628 -22.788  -8.630  1.00 22.20           C  
ATOM   2246  N   VAL A 288      16.629 -24.794  -4.815  1.00 20.94           N  
ATOM   2247  CA  VAL A 288      17.368 -24.426  -3.609  1.00 21.34           C  
ATOM   2248  C   VAL A 288      18.742 -23.928  -4.093  1.00 23.17           C  
ATOM   2249  O   VAL A 288      19.693 -24.711  -4.226  1.00 22.18           O  
ATOM   2250  CB  VAL A 288      17.414 -25.594  -2.581  1.00 24.09           C  
ATOM   2251  CG1 VAL A 288      18.146 -25.213  -1.322  1.00 24.84           C  
ATOM   2252  CG2 VAL A 288      15.979 -25.975  -2.202  1.00 24.14           C  
ATOM   2253  N   ALA A 289      18.818 -22.626  -4.406  1.00 22.37           N  
ATOM   2254  CA  ALA A 289      19.995 -22.005  -5.001  1.00 19.77           C  
ATOM   2255  C   ALA A 289      19.947 -20.500  -4.724  1.00 19.96           C  
ATOM   2256  O   ALA A 289      18.916 -19.961  -4.362  1.00 16.98           O  
ATOM   2257  CB  ALA A 289      20.009 -22.214  -6.501  1.00 21.09           C  
ATOM   2258  N   GLU A 290      21.048 -19.821  -4.980  1.00 18.33           N  
ATOM   2259  CA  GLU A 290      21.052 -18.367  -4.890  1.00 18.39           C  
ATOM   2260  C   GLU A 290      20.325 -17.730  -6.036  1.00 17.86           C  
ATOM   2261  O   GLU A 290      20.187 -18.337  -7.133  1.00 16.92           O  
ATOM   2262  CB  GLU A 290      22.466 -17.855  -4.912  1.00 20.28           C  
ATOM   2263  CG  GLU A 290      23.240 -18.208  -3.659  1.00 23.58           C  
ATOM   2264  CD  GLU A 290      24.602 -17.533  -3.650  1.00 22.29           C  
ATOM   2265  OE1 GLU A 290      24.880 -16.667  -4.536  1.00 22.47           O  
ATOM   2266  OE2 GLU A 290      25.392 -17.888  -2.756  1.00 24.03           O1-
ATOM   2267  N   PRO A 291      19.819 -16.490  -5.822  1.00 16.48           N  
ATOM   2268  CA  PRO A 291      19.240 -15.725  -6.878  1.00 16.97           C  
ATOM   2269  C   PRO A 291      20.335 -15.383  -7.920  1.00 20.73           C  
ATOM   2270  O   PRO A 291      21.498 -15.311  -7.559  1.00 19.61           O  
ATOM   2271  CB  PRO A 291      18.817 -14.425  -6.188  1.00 17.09           C  
ATOM   2272  CG  PRO A 291      18.625 -14.772  -4.731  1.00 15.03           C  
ATOM   2273  CD  PRO A 291      19.620 -15.897  -4.471  1.00 16.50           C  
ATOM   2274  N   ASN A 292      19.949 -15.139  -9.169  1.00 22.72           N  
ATOM   2275  CA  ASN A 292      20.867 -14.601 -10.157  1.00 25.34           C  
ATOM   2276  C   ASN A 292      20.409 -13.242 -10.634  1.00 24.55           C  
ATOM   2277  O   ASN A 292      20.736 -12.814 -11.749  1.00 22.08           O  
ATOM   2278  CB  ASN A 292      20.974 -15.589 -11.357  1.00 30.40           C  
ATOM   2279  CG  ASN A 292      19.722 -15.614 -12.205  1.00 34.55           C  
ATOM   2280  ND2 ASN A 292      19.876 -15.975 -13.494  1.00 44.29           N  
ATOM   2281  OD1 ASN A 292      18.615 -15.310 -11.721  1.00 38.43           O  
ATOM   2282  N   THR A 293      19.596 -12.558  -9.823  1.00 22.13           N  
ATOM   2283  CA  THR A 293      18.898 -11.369 -10.325  1.00 19.55           C  
ATOM   2284  C   THR A 293      19.761 -10.127 -10.136  1.00 19.90           C  
ATOM   2285  O   THR A 293      20.772 -10.151  -9.400  1.00 20.44           O  
ATOM   2286  CB  THR A 293      17.553 -11.215  -9.554  1.00 17.33           C  
ATOM   2287  CG2 THR A 293      16.682 -12.456  -9.845  1.00 17.78           C  
ATOM   2288  OG1 THR A 293      17.838 -11.214  -8.138  1.00 16.73           O  
ATOM   2289  N   THR A 294      19.320  -9.015 -10.718  1.00 20.34           N  
ATOM   2290  CA  THR A 294      19.997  -7.746 -10.455  1.00 23.77           C  
ATOM   2291  C   THR A 294      19.025  -6.649 -10.014  1.00 23.99           C  
ATOM   2292  O   THR A 294      17.878  -6.677 -10.394  1.00 23.85           O  
ATOM   2293  CB  THR A 294      20.771  -7.257 -11.681  1.00 26.26           C  
ATOM   2294  CG2 THR A 294      21.866  -8.285 -12.054  1.00 26.00           C  
ATOM   2295  OG1 THR A 294      19.856  -7.151 -12.751  1.00 27.75           O  
ATOM   2296  N   ALA A 295      19.513  -5.702  -9.211  1.00 23.35           N  
ATOM   2297  CA  ALA A 295      18.706  -4.530  -8.767  1.00 25.01           C  
ATOM   2298  C   ALA A 295      18.326  -3.626  -9.939  1.00 27.18           C  
ATOM   2299  O   ALA A 295      19.102  -3.522 -10.906  1.00 28.68           O  
ATOM   2300  CB  ALA A 295      19.504  -3.751  -7.725  1.00 23.39           C  
ATOM   2301  N   GLY A 296      17.167  -2.962  -9.875  1.00 28.11           N  
ATOM   2302  CA  GLY A 296      16.672  -2.110 -10.974  1.00 30.65           C  
ATOM   2303  C   GLY A 296      17.290  -0.733 -10.887  1.00 35.75           C  
ATOM   2304  O   GLY A 296      18.237  -0.544 -10.123  1.00 38.79           O  
ATOM   2305  N   PRO A 297      16.765   0.256 -11.653  1.00 34.14           N  
ATOM   2306  CA  PRO A 297      17.406   1.604 -11.655  1.00 36.28           C  
ATOM   2307  C   PRO A 297      17.183   2.413 -10.354  1.00 33.89           C  
ATOM   2308  O   PRO A 297      17.854   3.420 -10.128  1.00 36.11           O  
ATOM   2309  CB  PRO A 297      16.726   2.315 -12.832  1.00 34.76           C  
ATOM   2310  CG  PRO A 297      15.395   1.626 -12.932  1.00 37.34           C  
ATOM   2311  CD  PRO A 297      15.600   0.185 -12.554  1.00 35.04           C  
ATOM   2312  N   ASP A 298      16.216   1.994  -9.544  1.00 25.53           N  
ATOM   2313  CA  ASP A 298      15.903   2.651  -8.261  1.00 25.44           C  
ATOM   2314  C   ASP A 298      15.395   4.107  -8.464  1.00 21.92           C  
ATOM   2315  O   ASP A 298      15.796   5.011  -7.747  1.00 22.00           O  
ATOM   2316  CB  ASP A 298      17.034   2.554  -7.220  1.00 23.40           C  
ATOM   2317  CG  ASP A 298      16.565   2.916  -5.820  1.00 26.11           C  
ATOM   2318  OD1 ASP A 298      15.338   2.852  -5.574  1.00 22.45           O  
ATOM   2319  OD2 ASP A 298      17.393   3.288  -4.937  1.00 26.14           O1-
ATOM   2320  N   ASN A 299      14.420   4.266  -9.342  1.00 22.05           N  
ATOM   2321  CA  ASN A 299      13.892   5.605  -9.722  1.00 23.55           C  
ATOM   2322  C   ASN A 299      12.835   6.201  -8.799  1.00 21.49           C  
ATOM   2323  O   ASN A 299      12.497   7.356  -8.933  1.00 20.04           O  
ATOM   2324  CB  ASN A 299      13.317   5.584 -11.157  1.00 23.81           C  
ATOM   2325  CG  ASN A 299      14.394   5.329 -12.225  1.00 26.92           C  
ATOM   2326  ND2 ASN A 299      13.989   4.694 -13.317  1.00 28.34           N  
ATOM   2327  OD1 ASN A 299      15.569   5.694 -12.062  1.00 30.26           O  
ATOM   2328  N   THR A 300      12.302   5.415  -7.884  1.00 20.97           N  
ATOM   2329  CA  THR A 300      11.251   5.930  -6.998  1.00 19.14           C  
ATOM   2330  C   THR A 300      11.530   5.490  -5.550  1.00 17.47           C  
ATOM   2331  O   THR A 300      10.749   4.738  -4.987  1.00 16.97           O  
ATOM   2332  CB  THR A 300       9.878   5.410  -7.429  1.00 20.21           C  
ATOM   2333  CG2ATHR A 300       8.755   6.152  -6.674  0.50 17.48           C  
ATOM   2334  CG2BTHR A 300       9.474   5.975  -8.817  0.50 21.04           C  
ATOM   2335  OG1ATHR A 300       9.719   5.596  -8.844  0.50 19.01           O  
ATOM   2336  OG1BTHR A 300       9.913   3.968  -7.493  0.50 23.92           O  
ATOM   2337  N   PRO A 301      12.632   5.944  -4.967  1.00 18.41           N  
ATOM   2338  CA  PRO A 301      12.876   5.549  -3.569  1.00 17.17           C  
ATOM   2339  C   PRO A 301      11.830   6.167  -2.644  1.00 17.92           C  
ATOM   2340  O   PRO A 301      11.239   7.226  -2.970  1.00 17.83           O  
ATOM   2341  CB  PRO A 301      14.218   6.159  -3.272  1.00 17.58           C  
ATOM   2342  CG  PRO A 301      14.307   7.362  -4.192  1.00 18.72           C  
ATOM   2343  CD  PRO A 301      13.685   6.861  -5.473  1.00 17.78           C  
ATOM   2344  N   LEU A 302      11.628   5.539  -1.494  1.00 16.24           N  
ATOM   2345  CA  LEU A 302      10.723   6.119  -0.503  1.00 15.51           C  
ATOM   2346  C   LEU A 302      11.427   7.389   0.033  1.00 15.82           C  
ATOM   2347  O   LEU A 302      12.628   7.353   0.392  1.00 16.22           O  
ATOM   2348  CB  LEU A 302      10.519   5.121   0.633  1.00 15.80           C  
ATOM   2349  CG  LEU A 302       9.633   5.634   1.785  1.00 15.79           C  
ATOM   2350  CD1 LEU A 302       8.219   5.779   1.306  1.00 16.09           C  
ATOM   2351  CD2 LEU A 302       9.650   4.652   2.988  1.00 15.73           C  
ATOM   2352  N   LEU A 303      10.681   8.475   0.124  1.00 14.88           N  
ATOM   2353  CA  LEU A 303      11.183   9.679   0.786  1.00 15.27           C  
ATOM   2354  C   LEU A 303      10.255  10.005   1.929  1.00 14.31           C  
ATOM   2355  O   LEU A 303       9.062   9.995   1.761  1.00 13.78           O  
ATOM   2356  CB  LEU A 303      11.220  10.812  -0.232  1.00 17.00           C  
ATOM   2357  CG  LEU A 303      12.044  10.637  -1.528  1.00 19.91           C  
ATOM   2358  CD1 LEU A 303      11.948  11.863  -2.425  1.00 20.41           C  
ATOM   2359  CD2 LEU A 303      13.494  10.312  -1.237  1.00 19.53           C  
ATOM   2360  N   GLU A 304      10.816  10.246   3.117  1.00 13.77           N  
ATOM   2361  CA  GLU A 304       9.994  10.433   4.291  1.00 14.63           C  
ATOM   2362  C   GLU A 304       8.935  11.567   4.086  1.00 13.58           C  
ATOM   2363  O   GLU A 304       7.804  11.450   4.586  1.00 14.64           O  
ATOM   2364  CB  GLU A 304      10.915  10.732   5.495  1.00 12.39           C  
ATOM   2365  CG  GLU A 304      10.131  10.792   6.777  1.00 12.58           C  
ATOM   2366  CD  GLU A 304      11.042  10.949   7.965  1.00 13.43           C  
ATOM   2367  OE1 GLU A 304      11.233   9.928   8.670  1.00 15.18           O  
ATOM   2368  OE2 GLU A 304      11.648  12.055   8.142  1.00 14.44           O1-
ATOM   2369  N   VAL A 305       9.308  12.601   3.326  1.00 15.26           N  
ATOM   2370  CA  VAL A 305       8.440  13.728   3.031  1.00 16.13           C  
ATOM   2371  C   VAL A 305       7.156  13.345   2.351  1.00 17.71           C  
ATOM   2372  O   VAL A 305       6.159  14.036   2.497  1.00 19.52           O  
ATOM   2373  CB  VAL A 305       9.128  14.869   2.269  1.00 18.38           C  
ATOM   2374  CG1 VAL A 305      10.183  15.423   3.158  1.00 19.22           C  
ATOM   2375  CG2 VAL A 305       9.709  14.427   0.941  1.00 16.56           C  
ATOM   2376  N   ASN A 306       7.176  12.184   1.683  1.00 17.95           N  
ATOM   2377  CA  ASN A 306       6.053  11.713   0.862  1.00 18.25           C  
ATOM   2378  C   ASN A 306       5.111  10.854   1.624  1.00 16.61           C  
ATOM   2379  O   ASN A 306       4.049  10.559   1.115  1.00 17.97           O  
ATOM   2380  CB  ASN A 306       6.528  10.977  -0.410  1.00 16.81           C  
ATOM   2381  CG  ASN A 306       7.229  11.911  -1.370  1.00 19.92           C  
ATOM   2382  ND2 ASN A 306       8.220  11.397  -2.109  1.00 18.77           N  
ATOM   2383  OD1 ASN A 306       6.926  13.118  -1.400  1.00 19.24           O  
ATOM   2384  N   ILE A 307       5.494  10.418   2.851  1.00 15.87           N  
ATOM   2385  CA  ILE A 307       4.684   9.467   3.589  1.00 14.67           C  
ATOM   2386  C   ILE A 307       3.577  10.261   4.284  1.00 16.83           C  
ATOM   2387  O   ILE A 307       3.842  11.291   4.915  1.00 17.05           O  
ATOM   2388  CB  ILE A 307       5.528   8.712   4.641  1.00 14.90           C  
ATOM   2389  CG1 ILE A 307       6.721   7.973   3.972  1.00 14.43           C  
ATOM   2390  CG2 ILE A 307       4.685   7.722   5.455  1.00 14.16           C  
ATOM   2391  CD1 ILE A 307       7.698   7.374   4.980  1.00 13.73           C  
ATOM   2392  N   ARG A 308       2.360   9.768   4.191  1.00 15.34           N  
ATOM   2393  CA  ARG A 308       1.170  10.447   4.742  1.00 18.26           C  
ATOM   2394  C   ARG A 308       0.468   9.442   5.631  1.00 16.10           C  
ATOM   2395  O   ARG A 308       0.260   8.305   5.213  1.00 16.93           O  
ATOM   2396  CB  ARG A 308       0.154  10.763   3.587  1.00 17.80           C  
ATOM   2397  CG  ARG A 308       0.623  11.590   2.390  1.00 24.40           C  
ATOM   2398  CD  ARG A 308       0.618  13.086   2.681  1.00 25.41           C  
ATOM   2399  NE  ARG A 308       1.701  13.386   3.568  1.00 28.12           N  
ATOM   2400  CZ  ARG A 308       2.907  13.822   3.201  1.00 28.61           C  
ATOM   2401  NH1 ARG A 308       3.177  14.070   1.948  1.00 29.37           N1+
ATOM   2402  NH2 ARG A 308       3.837  14.007   4.122  1.00 25.94           N  
ATOM   2403  N   PRO A 309      -0.007   9.859   6.817  1.00 17.92           N  
ATOM   2404  CA  PRO A 309      -0.787   8.946   7.624  1.00 15.83           C  
ATOM   2405  C   PRO A 309      -2.031   8.446   6.865  1.00 16.63           C  
ATOM   2406  O   PRO A 309      -2.614   9.213   6.101  1.00 14.72           O  
ATOM   2407  CB  PRO A 309      -1.240   9.824   8.760  1.00 15.47           C  
ATOM   2408  CG  PRO A 309      -0.058  10.778   8.935  1.00 16.76           C  
ATOM   2409  CD  PRO A 309       0.208  11.156   7.508  1.00 16.68           C  
ATOM   2410  N   PHE A 310      -2.434   7.197   7.101  1.00 15.61           N  
ATOM   2411  CA  PHE A 310      -3.598   6.638   6.453  1.00 16.55           C  
ATOM   2412  C   PHE A 310      -4.862   7.383   6.939  1.00 18.34           C  
ATOM   2413  O   PHE A 310      -5.719   7.761   6.137  1.00 19.88           O  
ATOM   2414  CB  PHE A 310      -3.755   5.176   6.812  1.00 17.16           C  
ATOM   2415  CG  PHE A 310      -4.970   4.559   6.193  1.00 18.69           C  
ATOM   2416  CD1 PHE A 310      -6.113   4.336   6.957  1.00 19.40           C  
ATOM   2417  CD2 PHE A 310      -4.999   4.282   4.825  1.00 22.13           C  
ATOM   2418  CE1 PHE A 310      -7.266   3.844   6.368  1.00 23.55           C  
ATOM   2419  CE2 PHE A 310      -6.152   3.766   4.240  1.00 23.20           C  
ATOM   2420  CZ  PHE A 310      -7.285   3.538   5.033  1.00 23.01           C  
ATOM   2421  N   VAL A 311      -4.957   7.583   8.233  1.00 17.51           N  
ATOM   2422  CA  VAL A 311      -6.046   8.369   8.847  1.00 17.36           C  
ATOM   2423  C   VAL A 311      -5.520   9.786   8.918  1.00 18.49           C  
ATOM   2424  O   VAL A 311      -4.500  10.041   9.533  1.00 17.24           O  
ATOM   2425  CB  VAL A 311      -6.366   7.853  10.273  1.00 19.16           C  
ATOM   2426  CG1 VAL A 311      -7.526   8.642  10.935  1.00 19.09           C  
ATOM   2427  CG2 VAL A 311      -6.718   6.346  10.229  1.00 18.31           C  
ATOM   2428  N   PHE A 312      -6.224  10.729   8.285  1.00 18.95           N  
ATOM   2429  CA  PHE A 312      -5.829  12.114   8.381  1.00 18.83           C  
ATOM   2430  C   PHE A 312      -5.686  12.561   9.854  1.00 17.82           C  
ATOM   2431  O   PHE A 312      -6.570  12.356  10.670  1.00 17.95           O  
ATOM   2432  CB  PHE A 312      -6.810  13.026   7.621  1.00 21.13           C  
ATOM   2433  CG  PHE A 312      -6.139  14.277   7.129  1.00 24.13           C  
ATOM   2434  CD1 PHE A 312      -5.513  14.297   5.879  1.00 23.26           C  
ATOM   2435  CD2 PHE A 312      -6.037  15.392   7.973  1.00 26.07           C  
ATOM   2436  CE1 PHE A 312      -4.831  15.483   5.433  1.00 26.37           C  
ATOM   2437  CE2 PHE A 312      -5.355  16.542   7.579  1.00 26.87           C  
ATOM   2438  CZ  PHE A 312      -4.751  16.594   6.287  1.00 27.54           C  
ATOM   2439  N   THR A 313      -4.568  13.149  10.201  1.00 16.05           N  
ATOM   2440  CA  THR A 313      -4.302  13.348  11.618  1.00 16.40           C  
ATOM   2441  C   THR A 313      -3.610  14.647  11.671  1.00 16.91           C  
ATOM   2442  O   THR A 313      -2.410  14.738  11.402  1.00 16.31           O  
ATOM   2443  CB  THR A 313      -3.403  12.197  12.167  1.00 16.57           C  
ATOM   2444  CG2 THR A 313      -3.187  12.330  13.714  1.00 17.39           C  
ATOM   2445  OG1 THR A 313      -4.002  10.935  11.830  1.00 15.79           O  
ATOM   2446  N   PRO A 314      -4.384  15.715  11.875  1.00 17.08           N  
ATOM   2447  CA  PRO A 314      -3.782  17.058  11.749  1.00 17.43           C  
ATOM   2448  C   PRO A 314      -2.717  17.350  12.782  1.00 17.39           C  
ATOM   2449  O   PRO A 314      -2.618  16.665  13.796  1.00 16.93           O  
ATOM   2450  CB  PRO A 314      -4.956  18.017  11.991  1.00 18.07           C  
ATOM   2451  CG  PRO A 314      -6.185  17.204  11.655  1.00 19.16           C  
ATOM   2452  CD  PRO A 314      -5.859  15.760  12.001  1.00 17.63           C  
ATOM   2453  N   VAL A 315      -1.910  18.361  12.492  1.00 18.19           N  
ATOM   2454  CA  VAL A 315      -0.804  18.745  13.344  1.00 17.22           C  
ATOM   2455  C   VAL A 315      -1.369  19.608  14.439  1.00 17.40           C  
ATOM   2456  O   VAL A 315      -2.132  20.554  14.165  1.00 18.53           O  
ATOM   2457  CB  VAL A 315       0.260  19.507  12.522  1.00 17.11           C  
ATOM   2458  CG1 VAL A 315       1.428  19.981  13.405  1.00 16.24           C  
ATOM   2459  CG2 VAL A 315       0.783  18.600  11.397  1.00 17.01           C  
ATOM   2460  N   PRO A 316      -1.026  19.297  15.706  1.00 17.46           N  
ATOM   2461  CA  PRO A 316      -1.561  20.089  16.821  1.00 17.92           C  
ATOM   2462  C   PRO A 316      -0.786  21.425  16.890  1.00 16.30           C  
ATOM   2463  O   PRO A 316       0.297  21.549  16.324  1.00 17.64           O  
ATOM   2464  CB  PRO A 316      -1.302  19.179  18.045  1.00 17.76           C  
ATOM   2465  CG  PRO A 316      -0.027  18.512  17.696  1.00 17.31           C  
ATOM   2466  CD  PRO A 316      -0.168  18.191  16.189  1.00 18.85           C  
ATOM   2467  N   GLY A 317      -1.370  22.435  17.520  1.00 17.65           N  
ATOM   2468  CA  GLY A 317      -0.740  23.765  17.614  1.00 18.71           C  
ATOM   2469  C   GLY A 317      -1.044  24.565  16.335  1.00 18.79           C  
ATOM   2470  O   GLY A 317      -1.902  24.170  15.514  1.00 20.07           O  
ATOM   2471  N   GLN A 318      -0.325  25.658  16.150  1.00 17.15           N  
ATOM   2472  CA  GLN A 318      -0.602  26.532  15.026  1.00 18.26           C  
ATOM   2473  C   GLN A 318       0.400  26.255  13.902  1.00 16.47           C  
ATOM   2474  O   GLN A 318       1.548  25.895  14.165  1.00 16.19           O  
ATOM   2475  CB  GLN A 318      -0.587  28.006  15.502  1.00 19.18           C  
ATOM   2476  CG  GLN A 318      -1.832  28.391  16.335  1.00 25.87           C  
ATOM   2477  CD  GLN A 318      -1.755  27.824  17.761  1.00 33.19           C  
ATOM   2478  NE2 GLN A 318      -2.730  26.978  18.149  1.00 35.17           N  
ATOM   2479  OE1 GLN A 318      -0.816  28.133  18.505  1.00 37.44           O  
ATOM   2480  N   PRO A 319      -0.034  26.418  12.648  1.00 16.53           N  
ATOM   2481  CA  PRO A 319       0.753  25.945  11.523  1.00 17.28           C  
ATOM   2482  C   PRO A 319       1.844  26.905  11.108  1.00 17.96           C  
ATOM   2483  O   PRO A 319       1.878  27.326   9.958  1.00 18.18           O  
ATOM   2484  CB  PRO A 319      -0.288  25.796  10.410  1.00 18.11           C  
ATOM   2485  CG  PRO A 319      -1.299  26.873  10.718  1.00 17.37           C  
ATOM   2486  CD  PRO A 319      -1.385  26.869  12.236  1.00 16.73           C  
ATOM   2487  N   HIS A 320       2.668  27.310  12.049  1.00 17.48           N  
ATOM   2488  CA  HIS A 320       3.910  28.077  11.773  1.00 19.97           C  
ATOM   2489  C   HIS A 320       4.982  27.668  12.741  1.00 19.22           C  
ATOM   2490  O   HIS A 320       4.698  27.142  13.800  1.00 19.31           O  
ATOM   2491  CB  HIS A 320       3.691  29.621  11.896  1.00 19.62           C  
ATOM   2492  CG  HIS A 320       3.290  30.074  13.264  1.00 18.55           C  
ATOM   2493  CD2 HIS A 320       4.020  30.487  14.323  1.00 22.30           C  
ATOM   2494  ND1 HIS A 320       1.970  30.168  13.653  1.00 22.46           N  
ATOM   2495  CE1 HIS A 320       1.903  30.571  14.914  1.00 21.48           C  
ATOM   2496  NE2 HIS A 320       3.135  30.768  15.347  1.00 23.56           N  
ATOM   2497  N   ALA A 321       6.225  28.008  12.420  1.00 21.93           N  
ATOM   2498  CA  ALA A 321       7.305  27.710  13.295  1.00 21.05           C  
ATOM   2499  C   ALA A 321       7.098  28.386  14.645  1.00 23.16           C  
ATOM   2500  O   ALA A 321       6.773  29.576  14.709  1.00 22.18           O  
ATOM   2501  CB  ALA A 321       8.613  28.161  12.655  1.00 23.99           C  
ATOM   2502  N   GLY A 322       7.265  27.633  15.729  1.00 19.18           N  
ATOM   2503  CA  GLY A 322       7.065  28.167  17.106  1.00 18.22           C  
ATOM   2504  C   GLY A 322       5.602  28.133  17.539  1.00 18.03           C  
ATOM   2505  O   GLY A 322       5.262  28.527  18.651  1.00 17.94           O  
ATOM   2506  N   GLY A 323       4.721  27.642  16.677  1.00 19.01           N  
ATOM   2507  CA  GLY A 323       3.286  27.581  17.014  1.00 17.60           C  
ATOM   2508  C   GLY A 323       2.902  26.463  17.962  1.00 18.82           C  
ATOM   2509  O   GLY A 323       2.000  25.691  17.681  1.00 17.17           O  
ATOM   2510  N   ALA A 324       3.500  26.421  19.148  1.00 18.27           N  
ATOM   2511  CA  ALA A 324       3.191  25.362  20.080  1.00 17.91           C  
ATOM   2512  C   ALA A 324       3.397  25.935  21.472  1.00 18.24           C  
ATOM   2513  O   ALA A 324       3.858  27.079  21.606  1.00 18.22           O  
ATOM   2514  CB  ALA A 324       4.135  24.174  19.821  1.00 19.51           C  
ATOM   2515  N   ASP A 325       3.044  25.162  22.493  1.00 19.02           N  
ATOM   2516  CA  ASP A 325       3.112  25.641  23.877  1.00 19.06           C  
ATOM   2517  C   ASP A 325       4.504  25.656  24.418  1.00 19.87           C  
ATOM   2518  O   ASP A 325       4.862  26.549  25.197  1.00 17.12           O  
ATOM   2519  CB  ASP A 325       2.217  24.802  24.806  1.00 18.88           C  
ATOM   2520  CG  ASP A 325       0.791  24.830  24.380  1.00 20.86           C  
ATOM   2521  OD1 ASP A 325       0.259  25.938  24.349  1.00 23.17           O  
ATOM   2522  OD2 ASP A 325       0.212  23.804  23.968  1.00 17.65           O1-
ATOM   2523  N   PHE A 326       5.319  24.665  24.039  1.00 18.60           N  
ATOM   2524  CA  PHE A 326       6.659  24.638  24.527  1.00 20.17           C  
ATOM   2525  C   PHE A 326       7.525  24.329  23.344  1.00 19.32           C  
ATOM   2526  O   PHE A 326       7.308  23.302  22.684  1.00 19.50           O  
ATOM   2527  CB  PHE A 326       6.760  23.512  25.614  1.00 22.38           C  
ATOM   2528  CG  PHE A 326       8.142  23.310  26.185  1.00 25.31           C  
ATOM   2529  CD1 PHE A 326       8.545  24.023  27.328  1.00 27.16           C  
ATOM   2530  CD2 PHE A 326       9.035  22.410  25.603  1.00 22.58           C  
ATOM   2531  CE1 PHE A 326       9.825  23.854  27.862  1.00 28.50           C  
ATOM   2532  CE2 PHE A 326      10.314  22.233  26.146  1.00 25.96           C  
ATOM   2533  CZ  PHE A 326      10.712  22.946  27.274  1.00 25.99           C  
ATOM   2534  N   VAL A 327       8.499  25.190  23.068  1.00 17.75           N  
ATOM   2535  CA  VAL A 327       9.267  25.091  21.830  1.00 18.55           C  
ATOM   2536  C   VAL A 327      10.733  25.107  22.149  1.00 18.86           C  
ATOM   2537  O   VAL A 327      11.202  25.955  22.923  1.00 20.27           O  
ATOM   2538  CB  VAL A 327       8.906  26.282  20.898  1.00 20.55           C  
ATOM   2539  CG1 VAL A 327       9.622  26.171  19.569  1.00 20.82           C  
ATOM   2540  CG2 VAL A 327       7.396  26.374  20.679  1.00 21.61           C  
ATOM   2541  N   LYS A 328      11.482  24.150  21.628  1.00 16.99           N  
ATOM   2542  CA  LYS A 328      12.894  24.061  22.013  1.00 16.03           C  
ATOM   2543  C   LYS A 328      13.702  23.581  20.830  1.00 16.46           C  
ATOM   2544  O   LYS A 328      13.285  22.675  20.117  1.00 16.17           O  
ATOM   2545  CB  LYS A 328      13.086  23.139  23.232  1.00 17.21           C  
ATOM   2546  CG  LYS A 328      14.487  23.250  23.884  1.00 20.82           C  
ATOM   2547  CD  LYS A 328      14.602  22.265  25.049  1.00 22.68           C  
ATOM   2548  CE  LYS A 328      15.906  22.340  25.792  1.00 23.82           C  
ATOM   2549  NZ  LYS A 328      16.010  23.664  26.406  1.00 23.72           N1+
ATOM   2550  N   ASN A 329      14.808  24.266  20.583  1.00 16.46           N  
ATOM   2551  CA  ASN A 329      15.836  23.820  19.669  1.00 17.21           C  
ATOM   2552  C   ASN A 329      16.886  22.968  20.430  1.00 18.12           C  
ATOM   2553  O   ASN A 329      17.637  23.465  21.282  1.00 18.77           O  
ATOM   2554  CB  ASN A 329      16.464  25.040  19.032  1.00 17.18           C  
ATOM   2555  CG  ASN A 329      17.315  24.704  17.841  1.00 19.25           C  
ATOM   2556  ND2 ASN A 329      18.551  25.214  17.859  1.00 19.75           N  
ATOM   2557  OD1 ASN A 329      16.857  24.049  16.867  1.00 20.18           O  
ATOM   2558  N   LEU A 330      16.913  21.671  20.154  1.00 17.82           N  
ATOM   2559  CA  LEU A 330      17.828  20.742  20.866  1.00 18.10           C  
ATOM   2560  C   LEU A 330      19.167  20.775  20.161  1.00 17.44           C  
ATOM   2561  O   LEU A 330      19.237  20.487  18.956  1.00 18.70           O  
ATOM   2562  CB  LEU A 330      17.320  19.288  20.842  1.00 17.36           C  
ATOM   2563  CG  LEU A 330      15.928  19.023  21.456  1.00 17.92           C  
ATOM   2564  CD1 LEU A 330      15.753  17.514  21.766  1.00 19.88           C  
ATOM   2565  CD2 LEU A 330      15.740  19.752  22.724  1.00 16.49           C  
ATOM   2566  N   LEU A 331      20.204  21.110  20.910  1.00 17.57           N  
ATOM   2567  CA  LEU A 331      21.570  21.165  20.362  1.00 18.15           C  
ATOM   2568  C   LEU A 331      22.354  19.892  20.665  1.00 18.50           C  
ATOM   2569  O   LEU A 331      22.768  19.620  21.814  1.00 19.82           O  
ATOM   2570  CB  LEU A 331      22.310  22.386  20.960  1.00 18.94           C  
ATOM   2571  CG  LEU A 331      21.671  23.733  20.615  1.00 19.53           C  
ATOM   2572  CD1 LEU A 331      22.489  24.770  21.365  1.00 23.26           C  
ATOM   2573  CD2 LEU A 331      21.601  24.026  19.122  1.00 18.83           C  
ATOM   2574  N   PHE A 332      22.575  19.090  19.633  1.00 18.59           N  
ATOM   2575  CA  PHE A 332      23.373  17.886  19.810  1.00 18.19           C  
ATOM   2576  C   PHE A 332      24.818  18.130  19.365  1.00 19.33           C  
ATOM   2577  O   PHE A 332      25.038  18.645  18.273  1.00 20.91           O  
ATOM   2578  CB  PHE A 332      22.779  16.768  18.966  1.00 17.11           C  
ATOM   2579  CG  PHE A 332      21.316  16.482  19.222  1.00 17.54           C  
ATOM   2580  CD1 PHE A 332      20.783  16.465  20.515  1.00 16.53           C  
ATOM   2581  CD2 PHE A 332      20.465  16.170  18.132  1.00 17.12           C  
ATOM   2582  CE1 PHE A 332      19.405  16.159  20.730  1.00 17.30           C  
ATOM   2583  CE2 PHE A 332      19.131  15.844  18.350  1.00 17.79           C  
ATOM   2584  CZ  PHE A 332      18.596  15.824  19.635  1.00 16.89           C  
ATOM   2585  N   SER A 333      25.793  17.724  20.179  1.00 20.12           N  
ATOM   2586  CA  SER A 333      27.202  17.936  19.869  1.00 20.57           C  
ATOM   2587  C   SER A 333      28.031  16.774  20.373  1.00 22.69           C  
ATOM   2588  O   SER A 333      27.518  15.885  21.095  1.00 21.29           O  
ATOM   2589  CB  SER A 333      27.697  19.235  20.501  1.00 20.73           C  
ATOM   2590  OG  SER A 333      27.437  19.232  21.902  1.00 19.96           O  
ATOM   2591  N   PHE A 334      29.316  16.785  19.984  1.00 21.53           N  
ATOM   2592  CA  PHE A 334      30.259  15.755  20.331  1.00 21.41           C  
ATOM   2593  C   PHE A 334      31.545  16.495  20.725  1.00 24.56           C  
ATOM   2594  O   PHE A 334      31.983  17.340  19.972  1.00 24.53           O  
ATOM   2595  CB  PHE A 334      30.532  14.891  19.105  1.00 21.64           C  
ATOM   2596  CG  PHE A 334      31.444  13.717  19.399  1.00 23.11           C  
ATOM   2597  CD1 PHE A 334      31.010  12.651  20.170  1.00 22.88           C  
ATOM   2598  CD2 PHE A 334      32.759  13.701  18.903  1.00 23.10           C  
ATOM   2599  CE1 PHE A 334      31.859  11.563  20.430  1.00 23.85           C  
ATOM   2600  CE2 PHE A 334      33.587  12.616  19.143  1.00 23.57           C  
ATOM   2601  CZ  PHE A 334      33.155  11.557  19.926  1.00 24.79           C  
ATOM   2602  N   ASN A 335      32.101  16.199  21.894  1.00 26.77           N  
ATOM   2603  CA  ASN A 335      33.269  16.950  22.376  1.00 29.87           C  
ATOM   2604  C   ASN A 335      34.599  16.278  22.062  1.00 33.35           C  
ATOM   2605  O   ASN A 335      35.639  16.651  22.596  1.00 34.53           O  
ATOM   2606  CB  ASN A 335      33.165  17.271  23.858  1.00 28.59           C  
ATOM   2607  CG  ASN A 335      33.424  16.085  24.741  1.00 29.64           C  
ATOM   2608  ND2 ASN A 335      33.565  16.359  26.015  1.00 32.19           N  
ATOM   2609  OD1 ASN A 335      33.505  14.934  24.294  1.00 31.39           O  
ATOM   2610  N   GLY A 336      34.573  15.300  21.169  1.00 32.10           N  
ATOM   2611  CA  GLY A 336      35.777  14.524  20.908  1.00 30.89           C  
ATOM   2612  C   GLY A 336      35.739  13.157  21.551  1.00 29.50           C  
ATOM   2613  O   GLY A 336      36.235  12.221  20.970  1.00 31.07           O  
ATOM   2614  N   THR A 337      35.130  13.006  22.725  1.00 28.20           N  
ATOM   2615  CA  THR A 337      34.948  11.680  23.282  1.00 29.46           C  
ATOM   2616  C   THR A 337      33.466  11.317  23.534  1.00 29.85           C  
ATOM   2617  O   THR A 337      33.095  10.140  23.446  1.00 30.68           O  
ATOM   2618  CB  THR A 337      35.740  11.450  24.595  1.00 31.36           C  
ATOM   2619  CG2 THR A 337      37.269  11.575  24.389  1.00 31.32           C  
ATOM   2620  OG1 THR A 337      35.309  12.405  25.566  1.00 31.71           O  
ATOM   2621  N   ASN A 338      32.643  12.304  23.899  1.00 25.85           N  
ATOM   2622  CA  ASN A 338      31.251  12.054  24.250  1.00 24.20           C  
ATOM   2623  C   ASN A 338      30.255  12.952  23.525  1.00 23.25           C  
ATOM   2624  O   ASN A 338      30.564  14.076  23.170  1.00 22.92           O  
ATOM   2625  CB  ASN A 338      31.044  12.231  25.733  1.00 23.91           C  
ATOM   2626  CG  ASN A 338      31.796  11.189  26.517  1.00 29.61           C  
ATOM   2627  ND2 ASN A 338      33.095  11.358  26.603  1.00 26.72           N  
ATOM   2628  OD1 ASN A 338      31.220  10.176  26.938  1.00 30.97           O  
ATOM   2629  N   PHE A 339      29.043  12.424  23.339  1.00 18.73           N  
ATOM   2630  CA  PHE A 339      27.933  13.249  22.892  1.00 18.70           C  
ATOM   2631  C   PHE A 339      27.295  14.095  24.013  1.00 20.12           C  
ATOM   2632  O   PHE A 339      27.342  13.719  25.174  1.00 20.25           O  
ATOM   2633  CB  PHE A 339      26.903  12.364  22.182  1.00 17.33           C  
ATOM   2634  CG  PHE A 339      27.424  11.770  20.912  1.00 18.09           C  
ATOM   2635  CD1 PHE A 339      28.054  10.541  20.912  1.00 18.44           C  
ATOM   2636  CD2 PHE A 339      27.241  12.451  19.682  1.00 19.00           C  
ATOM   2637  CE1 PHE A 339      28.541   9.989  19.741  1.00 19.16           C  
ATOM   2638  CE2 PHE A 339      27.728  11.908  18.514  1.00 18.76           C  
ATOM   2639  CZ  PHE A 339      28.376  10.681  18.538  1.00 20.62           C  
ATOM   2640  N   GLN A 340      26.653  15.206  23.614  1.00 21.43           N  
ATOM   2641  CA  GLN A 340      25.960  16.117  24.522  1.00 22.22           C  
ATOM   2642  C   GLN A 340      24.701  16.578  23.906  1.00 19.36           C  
ATOM   2643  O   GLN A 340      24.630  16.821  22.703  1.00 21.11           O  
ATOM   2644  CB  GLN A 340      26.753  17.402  24.799  1.00 23.47           C  
ATOM   2645  CG  GLN A 340      27.798  17.194  25.833  1.00 32.08           C  
ATOM   2646  CD  GLN A 340      29.108  17.421  25.226  1.00 39.81           C  
ATOM   2647  NE2 GLN A 340      29.944  18.215  25.904  1.00 38.91           N  
ATOM   2648  OE1 GLN A 340      29.365  16.946  24.114  1.00 43.65           O  
ATOM   2649  N   VAL A 341      23.705  16.698  24.759  1.00 18.90           N  
ATOM   2650  CA  VAL A 341      22.503  17.369  24.397  1.00 18.51           C  
ATOM   2651  C   VAL A 341      22.456  18.660  25.230  1.00 17.44           C  
ATOM   2652  O   VAL A 341      22.554  18.643  26.493  1.00 18.07           O  
ATOM   2653  CB  VAL A 341      21.308  16.485  24.737  1.00 18.88           C  
ATOM   2654  CG1 VAL A 341      20.005  17.210  24.382  1.00 18.99           C  
ATOM   2655  CG2 VAL A 341      21.414  15.139  24.009  1.00 18.81           C  
ATOM   2656  N   ASP A 342      22.368  19.778  24.529  1.00 19.13           N  
ATOM   2657  CA  ASP A 342      22.404  21.090  25.194  1.00 20.62           C  
ATOM   2658  C   ASP A 342      23.581  21.140  26.192  1.00 21.69           C  
ATOM   2659  O   ASP A 342      23.432  21.543  27.332  1.00 21.90           O  
ATOM   2660  CB  ASP A 342      21.052  21.380  25.856  1.00 19.87           C  
ATOM   2661  CG  ASP A 342      19.906  21.369  24.848  1.00 22.19           C  
ATOM   2662  OD1 ASP A 342      20.155  21.761  23.673  1.00 22.14           O  
ATOM   2663  OD2 ASP A 342      18.758  20.962  25.211  1.00 21.50           O1-
ATOM   2664  N   ASN A 343      24.747  20.713  25.717  1.00 20.90           N  
ATOM   2665  CA  ASN A 343      26.003  20.783  26.441  1.00 21.85           C  
ATOM   2666  C   ASN A 343      26.190  19.806  27.581  1.00 22.74           C  
ATOM   2667  O   ASN A 343      27.157  19.914  28.334  1.00 20.74           O  
ATOM   2668  CB  ASN A 343      26.297  22.211  26.952  1.00 25.84           C  
ATOM   2669  CG  ASN A 343      27.802  22.479  26.979  1.00 32.97           C  
ATOM   2670  ND2 ASN A 343      28.338  22.896  28.141  1.00 38.57           N  
ATOM   2671  OD1 ASN A 343      28.484  22.268  25.969  1.00 34.70           O  
ATOM   2672  N   VAL A 344      25.261  18.870  27.753  1.00 21.07           N  
ATOM   2673  CA  VAL A 344      25.386  17.899  28.837  1.00 19.43           C  
ATOM   2674  C   VAL A 344      25.336  16.474  28.264  1.00 20.87           C  
ATOM   2675  O   VAL A 344      24.383  16.113  27.557  1.00 19.60           O  
ATOM   2676  CB  VAL A 344      24.227  18.060  29.838  1.00 18.85           C  
ATOM   2677  CG1 VAL A 344      24.322  16.991  30.936  1.00 19.43           C  
ATOM   2678  CG2 VAL A 344      24.114  19.497  30.390  1.00 20.15           C  
ATOM   2679  N   SER A 345      26.326  15.651  28.612  1.00 20.77           N  
ATOM   2680  CA  SER A 345      26.328  14.255  28.197  1.00 18.98           C  
ATOM   2681  C   SER A 345      25.524  13.453  29.218  1.00 18.15           C  
ATOM   2682  O   SER A 345      25.708  13.674  30.418  1.00 18.19           O  
ATOM   2683  CB  SER A 345      27.785  13.812  28.148  1.00 21.66           C  
ATOM   2684  OG  SER A 345      27.851  12.622  27.446  1.00 24.76           O  
ATOM   2685  N   PHE A 346      24.665  12.526  28.793  1.00 15.97           N  
ATOM   2686  CA  PHE A 346      23.864  11.802  29.748  1.00 17.57           C  
ATOM   2687  C   PHE A 346      24.689  10.844  30.588  1.00 17.71           C  
ATOM   2688  O   PHE A 346      25.427  10.048  30.034  1.00 17.91           O  
ATOM   2689  CB  PHE A 346      22.809  10.962  29.053  1.00 17.34           C  
ATOM   2690  CG  PHE A 346      21.853  10.319  30.010  1.00 17.40           C  
ATOM   2691  CD1 PHE A 346      21.880   8.942  30.232  1.00 18.35           C  
ATOM   2692  CD2 PHE A 346      20.940  11.083  30.696  1.00 17.62           C  
ATOM   2693  CE1 PHE A 346      20.998   8.327  31.136  1.00 20.03           C  
ATOM   2694  CE2 PHE A 346      20.047  10.480  31.584  1.00 18.47           C  
ATOM   2695  CZ  PHE A 346      20.065   9.100  31.797  1.00 16.29           C  
ATOM   2696  N   VAL A 347      24.529  10.894  31.897  1.00 17.59           N  
ATOM   2697  CA  VAL A 347      25.185   9.965  32.821  1.00 20.38           C  
ATOM   2698  C   VAL A 347      24.058   9.363  33.671  1.00 19.96           C  
ATOM   2699  O   VAL A 347      23.357  10.100  34.375  1.00 17.48           O  
ATOM   2700  CB  VAL A 347      26.239  10.681  33.740  1.00 23.05           C  
ATOM   2701  CG1 VAL A 347      26.880   9.669  34.709  1.00 24.17           C  
ATOM   2702  CG2 VAL A 347      27.301  11.376  32.879  1.00 22.99           C  
ATOM   2703  N   PRO A 348      23.850   8.020  33.583  1.00 18.93           N  
ATOM   2704  CA  PRO A 348      22.701   7.491  34.299  1.00 18.70           C  
ATOM   2705  C   PRO A 348      22.908   7.681  35.772  1.00 20.52           C  
ATOM   2706  O   PRO A 348      24.007   7.436  36.274  1.00 19.14           O  
ATOM   2707  CB  PRO A 348      22.709   5.990  33.953  1.00 19.86           C  
ATOM   2708  CG  PRO A 348      24.143   5.718  33.521  1.00 21.87           C  
ATOM   2709  CD  PRO A 348      24.531   6.986  32.787  1.00 21.38           C  
ATOM   2710  N   PRO A 349      21.852   8.080  36.468  1.00 18.53           N  
ATOM   2711  CA  PRO A 349      21.876   8.215  37.915  1.00 19.27           C  
ATOM   2712  C   PRO A 349      21.837   6.863  38.619  1.00 18.67           C  
ATOM   2713  O   PRO A 349      21.363   5.841  38.078  1.00 17.27           O  
ATOM   2714  CB  PRO A 349      20.576   9.010  38.208  1.00 18.70           C  
ATOM   2715  CG  PRO A 349      19.630   8.467  37.179  1.00 19.16           C  
ATOM   2716  CD  PRO A 349      20.501   8.305  35.924  1.00 18.41           C  
ATOM   2717  N   THR A 350      22.309   6.860  39.854  1.00 17.41           N  
ATOM   2718  CA  THR A 350      22.275   5.629  40.651  1.00 16.87           C  
ATOM   2719  C   THR A 350      20.824   5.307  41.062  1.00 18.63           C  
ATOM   2720  O   THR A 350      20.435   4.129  41.078  1.00 19.48           O  
ATOM   2721  CB  THR A 350      23.209   5.783  41.882  1.00 17.51           C  
ATOM   2722  CG2ATHR A 350      24.553   6.410  41.493  0.50 16.17           C  
ATOM   2723  CG2BTHR A 350      22.904   4.729  42.944  0.50 15.15           C  
ATOM   2724  OG1ATHR A 350      22.587   6.681  42.746  0.50 17.16           O  
ATOM   2725  OG1BTHR A 350      24.570   5.579  41.459  0.50 16.61           O  
ATOM   2726  N   VAL A 351      20.040   6.343  41.357  1.00 16.57           N  
ATOM   2727  CA  VAL A 351      18.623   6.159  41.668  1.00 16.90           C  
ATOM   2728  C   VAL A 351      17.855   6.409  40.378  1.00 16.08           C  
ATOM   2729  O   VAL A 351      17.943   7.497  39.850  1.00 16.82           O  
ATOM   2730  CB  VAL A 351      18.119   7.109  42.757  1.00 17.11           C  
ATOM   2731  CG1 VAL A 351      16.656   6.803  43.035  1.00 18.23           C  
ATOM   2732  CG2 VAL A 351      18.894   6.862  44.085  1.00 17.76           C  
ATOM   2733  N   PRO A 352      17.126   5.387  39.843  1.00 16.27           N  
ATOM   2734  CA  PRO A 352      16.416   5.671  38.570  1.00 14.98           C  
ATOM   2735  C   PRO A 352      15.452   6.861  38.684  1.00 16.64           C  
ATOM   2736  O   PRO A 352      14.778   7.070  39.717  1.00 18.70           O  
ATOM   2737  CB  PRO A 352      15.596   4.411  38.345  1.00 15.05           C  
ATOM   2738  CG  PRO A 352      16.325   3.295  39.140  1.00 14.17           C  
ATOM   2739  CD  PRO A 352      16.901   4.000  40.329  1.00 15.52           C  
ATOM   2740  N   ILE A 353      15.299   7.620  37.605  1.00 16.42           N  
ATOM   2741  CA  ILE A 353      14.548   8.832  37.662  1.00 15.23           C  
ATOM   2742  C   ILE A 353      13.126   8.582  38.148  1.00 16.73           C  
ATOM   2743  O   ILE A 353      12.625   9.340  38.958  1.00 16.65           O  
ATOM   2744  CB  ILE A 353      14.553   9.536  36.284  1.00 14.68           C  
ATOM   2745  CG1 ILE A 353      15.998   9.942  35.978  1.00 17.13           C  
ATOM   2746  CG2 ILE A 353      13.613  10.751  36.283  1.00 12.84           C  
ATOM   2747  CD1 ILE A 353      16.212  10.357  34.564  1.00 19.06           C  
ATOM   2748  N   LEU A 354      12.467   7.502  37.699  1.00 15.06           N  
ATOM   2749  CA  LEU A 354      11.093   7.289  38.202  1.00 15.12           C  
ATOM   2750  C   LEU A 354      11.140   6.977  39.710  1.00 15.45           C  
ATOM   2751  O   LEU A 354      10.212   7.301  40.429  1.00 15.57           O  
ATOM   2752  CB  LEU A 354      10.405   6.148  37.416  1.00 14.54           C  
ATOM   2753  CG  LEU A 354       9.017   5.709  37.923  1.00 14.93           C  
ATOM   2754  CD1 LEU A 354       7.989   6.817  37.716  1.00 15.71           C  
ATOM   2755  CD2 LEU A 354       8.584   4.492  37.110  1.00 14.56           C  
ATOM   2756  N   LEU A 355      12.186   6.297  40.177  1.00 14.88           N  
ATOM   2757  CA  LEU A 355      12.236   6.060  41.627  1.00 16.74           C  
ATOM   2758  C   LEU A 355      12.456   7.386  42.388  1.00 17.12           C  
ATOM   2759  O   LEU A 355      11.877   7.604  43.467  1.00 20.18           O  
ATOM   2760  CB  LEU A 355      13.301   5.017  41.976  1.00 16.68           C  
ATOM   2761  CG  LEU A 355      13.426   4.635  43.471  1.00 17.15           C  
ATOM   2762  CD1 LEU A 355      12.095   4.263  44.120  1.00 17.63           C  
ATOM   2763  CD2 LEU A 355      14.430   3.521  43.592  1.00 17.05           C  
ATOM   2764  N   GLN A 356      13.253   8.292  41.858  1.00 17.25           N  
ATOM   2765  CA  GLN A 356      13.335   9.614  42.464  1.00 16.99           C  
ATOM   2766  C   GLN A 356      11.911  10.233  42.562  1.00 19.76           C  
ATOM   2767  O   GLN A 356      11.563  10.853  43.557  1.00 17.36           O  
ATOM   2768  CB  GLN A 356      14.229  10.539  41.631  1.00 16.16           C  
ATOM   2769  CG  GLN A 356      15.616  10.009  41.388  1.00 16.32           C  
ATOM   2770  CD  GLN A 356      16.430  10.878  40.435  1.00 18.30           C  
ATOM   2771  NE2 GLN A 356      17.322  10.259  39.684  1.00 17.78           N  
ATOM   2772  OE1 GLN A 356      16.251  12.108  40.378  1.00 19.82           O  
ATOM   2773  N   ILE A 357      11.106  10.109  41.500  1.00 17.08           N  
ATOM   2774  CA  ILE A 357       9.764  10.683  41.469  1.00 18.32           C  
ATOM   2775  C   ILE A 357       8.868   9.998  42.502  1.00 21.38           C  
ATOM   2776  O   ILE A 357       8.152  10.675  43.266  1.00 24.11           O  
ATOM   2777  CB  ILE A 357       9.119  10.524  40.054  1.00 18.36           C  
ATOM   2778  CG1 ILE A 357       9.843  11.404  39.027  1.00 17.41           C  
ATOM   2779  CG2 ILE A 357       7.621  10.877  40.069  1.00 19.86           C  
ATOM   2780  CD1 ILE A 357       9.532  11.017  37.583  1.00 15.97           C  
ATOM   2781  N   LEU A 358       8.884   8.669  42.567  1.00 19.65           N  
ATOM   2782  CA  LEU A 358       8.041   8.010  43.566  1.00 23.24           C  
ATOM   2783  C   LEU A 358       8.539   8.227  45.000  1.00 23.28           C  
ATOM   2784  O   LEU A 358       7.782   8.049  45.942  1.00 27.36           O  
ATOM   2785  CB  LEU A 358       7.862   6.517  43.299  1.00 23.85           C  
ATOM   2786  CG  LEU A 358       7.268   6.146  41.965  1.00 24.92           C  
ATOM   2787  CD1 LEU A 358       7.764   4.750  41.657  1.00 27.72           C  
ATOM   2788  CD2 LEU A 358       5.753   6.127  42.047  1.00 31.55           C  
ATOM   2789  N   SER A 359       9.803   8.558  45.155  1.00 23.06           N  
ATOM   2790  CA  SER A 359      10.370   8.800  46.477  1.00 27.40           C  
ATOM   2791  C   SER A 359      10.083  10.205  46.954  1.00 29.73           C  
ATOM   2792  O   SER A 359      10.357  10.531  48.084  1.00 34.27           O  
ATOM   2793  CB  SER A 359      11.868   8.502  46.466  1.00 24.14           C  
ATOM   2794  OG  SER A 359      11.987   7.102  46.228  1.00 27.65           O  
ATOM   2795  N   GLY A 360       9.519  11.041  46.091  1.00 32.23           N  
ATOM   2796  CA  GLY A 360       8.976  12.318  46.536  1.00 29.98           C  
ATOM   2797  C   GLY A 360       9.368  13.552  45.762  1.00 28.26           C  
ATOM   2798  O   GLY A 360       9.032  14.656  46.177  1.00 26.99           O  
ATOM   2799  N   ALA A 361      10.039  13.399  44.612  1.00 26.74           N  
ATOM   2800  CA  ALA A 361      10.398  14.564  43.793  1.00 24.92           C  
ATOM   2801  C   ALA A 361       9.132  15.386  43.536  1.00 25.20           C  
ATOM   2802  O   ALA A 361       8.112  14.839  43.169  1.00 25.63           O  
ATOM   2803  CB  ALA A 361      11.001  14.116  42.474  1.00 26.74           C  
ATOM   2804  N   HIS A 362       9.147  16.692  43.779  1.00 24.14           N  
ATOM   2805  CA  HIS A 362       7.890  17.461  43.568  1.00 23.69           C  
ATOM   2806  C   HIS A 362       7.712  17.727  42.060  1.00 24.18           C  
ATOM   2807  O   HIS A 362       6.598  17.770  41.568  1.00 26.72           O  
ATOM   2808  CB  HIS A 362       7.935  18.828  44.268  1.00 25.94           C  
ATOM   2809  CG  HIS A 362       8.237  18.753  45.730  1.00 28.09           C  
ATOM   2810  CD2 HIS A 362       7.431  18.557  46.801  1.00 27.16           C  
ATOM   2811  ND1 HIS A 362       9.503  18.930  46.231  1.00 26.18           N  
ATOM   2812  CE1 HIS A 362       9.482  18.786  47.546  1.00 24.70           C  
ATOM   2813  NE2 HIS A 362       8.230  18.595  47.917  1.00 28.26           N  
ATOM   2814  N   THR A 363       8.816  17.965  41.360  1.00 21.28           N  
ATOM   2815  CA  THR A 363       8.777  18.480  39.997  1.00 19.21           C  
ATOM   2816  C   THR A 363      10.053  18.044  39.287  1.00 18.53           C  
ATOM   2817  O   THR A 363      10.935  17.473  39.893  1.00 18.75           O  
ATOM   2818  CB  THR A 363       8.730  20.058  39.923  1.00 22.51           C  
ATOM   2819  CG2 THR A 363       7.644  20.665  40.800  1.00 20.71           C  
ATOM   2820  OG1 THR A 363      10.005  20.601  40.293  1.00 20.49           O  
ATOM   2821  N   ALA A 364      10.113  18.334  37.992  1.00 18.31           N  
ATOM   2822  CA  ALA A 364      11.275  18.060  37.147  1.00 18.48           C  
ATOM   2823  C   ALA A 364      12.540  18.610  37.719  1.00 17.44           C  
ATOM   2824  O   ALA A 364      13.588  18.032  37.536  1.00 17.79           O  
ATOM   2825  CB  ALA A 364      11.050  18.633  35.744  1.00 18.21           C  
ATOM   2826  N   GLN A 365      12.478  19.746  38.425  1.00 19.05           N  
ATOM   2827  CA  GLN A 365      13.718  20.353  38.926  1.00 17.20           C  
ATOM   2828  C   GLN A 365      14.298  19.625  40.125  1.00 17.96           C  
ATOM   2829  O   GLN A 365      15.363  19.999  40.605  1.00 18.82           O  
ATOM   2830  CB  GLN A 365      13.468  21.831  39.312  1.00 17.38           C  
ATOM   2831  CG  GLN A 365      12.951  22.649  38.163  1.00 17.70           C  
ATOM   2832  CD  GLN A 365      13.081  24.119  38.526  1.00 18.24           C  
ATOM   2833  NE2 GLN A 365      12.122  24.614  39.258  1.00 17.24           N  
ATOM   2834  OE1 GLN A 365      14.043  24.787  38.140  1.00 17.94           O  
ATOM   2835  N   ASP A 366      13.597  18.599  40.639  1.00 18.22           N  
ATOM   2836  CA  ASP A 366      14.171  17.785  41.677  1.00 17.86           C  
ATOM   2837  C   ASP A 366      14.985  16.647  41.073  1.00 19.92           C  
ATOM   2838  O   ASP A 366      15.555  15.827  41.806  1.00 20.00           O  
ATOM   2839  CB  ASP A 366      13.055  17.222  42.530  1.00 19.95           C  
ATOM   2840  CG  ASP A 366      12.589  18.198  43.678  1.00 21.08           C  
ATOM   2841  OD1 ASP A 366      13.267  19.185  44.059  1.00 18.21           O  
ATOM   2842  OD2 ASP A 366      11.510  17.938  44.276  1.00 23.73           O1-
ATOM   2843  N   LEU A 367      14.953  16.474  39.742  1.00 18.72           N  
ATOM   2844  CA  LEU A 367      15.481  15.218  39.166  1.00 17.08           C  
ATOM   2845  C   LEU A 367      16.964  15.312  38.830  1.00 18.27           C  
ATOM   2846  O   LEU A 367      17.475  16.376  38.471  1.00 19.20           O  
ATOM   2847  CB  LEU A 367      14.702  14.762  37.920  1.00 17.23           C  
ATOM   2848  CG  LEU A 367      13.197  14.592  38.142  1.00 16.61           C  
ATOM   2849  CD1 LEU A 367      12.542  14.302  36.795  1.00 15.15           C  
ATOM   2850  CD2 LEU A 367      12.906  13.510  39.146  1.00 16.43           C  
ATOM   2851  N   MET A 368      17.637  14.170  38.925  1.00 17.69           N  
ATOM   2852  CA  MET A 368      19.067  14.094  38.627  1.00 19.37           C  
ATOM   2853  C   MET A 368      19.331  13.004  37.578  1.00 19.06           C  
ATOM   2854  O   MET A 368      18.690  11.937  37.574  1.00 17.70           O  
ATOM   2855  CB  MET A 368      19.789  13.747  39.940  1.00 22.94           C  
ATOM   2856  CG  MET A 368      19.373  14.624  41.111  1.00 26.64           C  
ATOM   2857  SD  MET A 368      20.299  14.062  42.578  1.00 39.90           S  
ATOM   2858  CE  MET A 368      20.221  12.302  42.545  1.00 29.89           C  
ATOM   2859  N   PRO A 369      20.298  13.243  36.681  1.00 18.48           N  
ATOM   2860  CA  PRO A 369      21.136  14.413  36.601  1.00 16.89           C  
ATOM   2861  C   PRO A 369      20.323  15.597  35.972  1.00 16.48           C  
ATOM   2862  O   PRO A 369      19.780  15.510  34.846  1.00 15.48           O  
ATOM   2863  CB  PRO A 369      22.278  13.936  35.678  1.00 16.57           C  
ATOM   2864  CG  PRO A 369      21.578  12.919  34.726  1.00 16.26           C  
ATOM   2865  CD  PRO A 369      20.596  12.239  35.630  1.00 18.20           C  
ATOM   2866  N   ALA A 370      20.262  16.707  36.703  1.00 16.39           N  
ATOM   2867  CA  ALA A 370      19.474  17.869  36.309  1.00 16.51           C  
ATOM   2868  C   ALA A 370      19.847  18.398  34.936  1.00 15.97           C  
ATOM   2869  O   ALA A 370      19.014  18.900  34.252  1.00 15.40           O  
ATOM   2870  CB  ALA A 370      19.616  18.994  37.367  1.00 15.92           C  
ATOM   2871  N   GLY A 371      21.110  18.252  34.534  1.00 14.47           N  
ATOM   2872  CA  GLY A 371      21.554  18.805  33.312  1.00 14.82           C  
ATOM   2873  C   GLY A 371      20.934  18.093  32.115  1.00 14.77           C  
ATOM   2874  O   GLY A 371      20.948  18.636  30.996  1.00 13.36           O  
ATOM   2875  N   SER A 372      20.350  16.917  32.359  1.00 15.49           N  
ATOM   2876  CA  SER A 372      19.770  16.099  31.262  1.00 14.73           C  
ATOM   2877  C   SER A 372      18.267  16.057  31.327  1.00 17.32           C  
ATOM   2878  O   SER A 372      17.631  15.166  30.731  1.00 18.50           O  
ATOM   2879  CB  SER A 372      20.243  14.640  31.432  1.00 16.07           C  
ATOM   2880  OG  SER A 372      21.654  14.586  31.159  1.00 15.96           O  
ATOM   2881  N   ILE A 373      17.671  16.981  32.048  1.00 15.01           N  
ATOM   2882  CA  ILE A 373      16.219  17.003  32.224  1.00 14.82           C  
ATOM   2883  C   ILE A 373      15.580  18.102  31.393  1.00 16.04           C  
ATOM   2884  O   ILE A 373      15.966  19.261  31.515  1.00 16.64           O  
ATOM   2885  CB  ILE A 373      15.853  17.224  33.706  1.00 15.17           C  
ATOM   2886  CG1 ILE A 373      16.393  16.072  34.590  1.00 17.45           C  
ATOM   2887  CG2 ILE A 373      14.344  17.376  33.906  1.00 15.47           C  
ATOM   2888  CD1 ILE A 373      15.818  14.690  34.252  1.00 14.83           C  
ATOM   2889  N   ILE A 374      14.594  17.757  30.549  1.00 14.59           N  
ATOM   2890  CA  ILE A 374      13.755  18.774  29.930  1.00 14.96           C  
ATOM   2891  C   ILE A 374      12.347  18.682  30.508  1.00 16.50           C  
ATOM   2892  O   ILE A 374      11.641  17.728  30.247  1.00 14.43           O  
ATOM   2893  CB  ILE A 374      13.712  18.537  28.400  1.00 15.83           C  
ATOM   2894  CG1 ILE A 374      15.148  18.656  27.851  1.00 16.82           C  
ATOM   2895  CG2 ILE A 374      12.798  19.549  27.703  1.00 13.46           C  
ATOM   2896  CD1 ILE A 374      15.299  18.282  26.387  1.00 16.85           C  
ATOM   2897  N   PRO A 375      11.909  19.667  31.291  1.00 18.79           N  
ATOM   2898  CA  PRO A 375      10.529  19.596  31.803  1.00 19.52           C  
ATOM   2899  C   PRO A 375       9.537  19.904  30.723  1.00 19.21           C  
ATOM   2900  O   PRO A 375       9.711  20.870  29.988  1.00 22.51           O  
ATOM   2901  CB  PRO A 375      10.495  20.711  32.879  1.00 21.85           C  
ATOM   2902  CG  PRO A 375      11.629  21.635  32.509  1.00 23.87           C  
ATOM   2903  CD  PRO A 375      12.695  20.755  31.921  1.00 22.22           C  
ATOM   2904  N   LEU A 376       8.486  19.087  30.618  1.00 19.40           N  
ATOM   2905  CA  LEU A 376       7.444  19.334  29.689  1.00 18.05           C  
ATOM   2906  C   LEU A 376       6.138  19.531  30.471  1.00 18.98           C  
ATOM   2907  O   LEU A 376       5.850  18.754  31.410  1.00 16.83           O  
ATOM   2908  CB  LEU A 376       7.304  18.155  28.733  1.00 17.56           C  
ATOM   2909  CG  LEU A 376       8.537  17.818  27.869  1.00 17.33           C  
ATOM   2910  CD1 LEU A 376       8.205  16.575  27.010  1.00 14.59           C  
ATOM   2911  CD2 LEU A 376       9.007  19.042  27.031  1.00 16.74           C  
ATOM   2912  N   PRO A 377       5.384  20.589  30.123  1.00 18.14           N  
ATOM   2913  CA  PRO A 377       4.097  20.802  30.752  1.00 19.14           C  
ATOM   2914  C   PRO A 377       3.055  19.792  30.308  1.00 19.68           C  
ATOM   2915  O   PRO A 377       3.120  19.255  29.204  1.00 21.47           O  
ATOM   2916  CB  PRO A 377       3.712  22.194  30.269  1.00 19.95           C  
ATOM   2917  CG  PRO A 377       4.387  22.364  28.946  1.00 19.87           C  
ATOM   2918  CD  PRO A 377       5.663  21.556  29.049  1.00 20.50           C  
ATOM   2919  N   LYS A 378       2.051  19.582  31.139  1.00 19.41           N  
ATOM   2920  CA  LYS A 378       1.011  18.620  30.849  1.00 19.45           C  
ATOM   2921  C   LYS A 378       0.002  19.112  29.796  1.00 19.60           C  
ATOM   2922  O   LYS A 378      -0.217  20.307  29.690  1.00 17.59           O  
ATOM   2923  CB  LYS A 378       0.313  18.263  32.147  1.00 23.25           C  
ATOM   2924  CG  LYS A 378      -0.677  19.301  32.657  1.00 27.72           C  
ATOM   2925  CD  LYS A 378      -1.597  18.634  33.679  1.00 32.70           C  
ATOM   2926  CE  LYS A 378      -2.275  19.677  34.547  1.00 38.98           C  
ATOM   2927  NZ  LYS A 378      -2.552  19.092  35.893  1.00 44.61           N1+
ATOM   2928  N   ASN A 379      -0.581  18.193  29.011  1.00 20.26           N  
ATOM   2929  CA  ASN A 379      -1.644  18.534  28.049  1.00 23.27           C  
ATOM   2930  C   ASN A 379      -1.314  19.688  27.109  1.00 22.15           C  
ATOM   2931  O   ASN A 379      -2.136  20.598  26.968  1.00 22.22           O  
ATOM   2932  CB  ASN A 379      -2.968  18.842  28.819  1.00 27.14           C  
ATOM   2933  CG  ASN A 379      -3.283  17.779  29.845  1.00 31.83           C  
ATOM   2934  ND2 ASN A 379      -3.609  18.200  31.080  1.00 36.74           N  
ATOM   2935  OD1 ASN A 379      -3.199  16.580  29.546  1.00 34.36           O  
ATOM   2936  N   ALA A 380      -0.116  19.666  26.495  1.00 17.91           N  
ATOM   2937  CA  ALA A 380       0.401  20.761  25.711  1.00 17.74           C  
ATOM   2938  C   ALA A 380       0.871  20.231  24.359  1.00 17.07           C  
ATOM   2939  O   ALA A 380       0.927  19.021  24.145  1.00 16.49           O  
ATOM   2940  CB  ALA A 380       1.592  21.366  26.419  1.00 15.56           C  
ATOM   2941  N   VAL A 381       1.186  21.161  23.471  1.00 16.54           N  
ATOM   2942  CA  VAL A 381       1.763  20.858  22.192  1.00 15.05           C  
ATOM   2943  C   VAL A 381       3.225  21.241  22.303  1.00 14.69           C  
ATOM   2944  O   VAL A 381       3.569  22.383  22.694  1.00 15.46           O  
ATOM   2945  CB  VAL A 381       1.096  21.669  21.056  1.00 15.92           C  
ATOM   2946  CG1 VAL A 381       1.749  21.280  19.731  1.00 14.31           C  
ATOM   2947  CG2 VAL A 381      -0.433  21.457  21.073  1.00 14.79           C  
ATOM   2948  N   ILE A 382       4.088  20.280  21.946  1.00 14.99           N  
ATOM   2949  CA  ILE A 382       5.514  20.443  22.079  1.00 14.05           C  
ATOM   2950  C   ILE A 382       6.095  20.469  20.698  1.00 13.46           C  
ATOM   2951  O   ILE A 382       5.672  19.664  19.868  1.00 13.25           O  
ATOM   2952  CB  ILE A 382       6.127  19.215  22.819  1.00 14.03           C  
ATOM   2953  CG1 ILE A 382       5.388  18.921  24.125  1.00 13.07           C  
ATOM   2954  CG2 ILE A 382       7.607  19.453  23.070  1.00 14.31           C  
ATOM   2955  CD1 ILE A 382       5.306  20.102  25.112  1.00 13.48           C  
ATOM   2956  N   GLU A 383       7.065  21.344  20.475  1.00 12.56           N  
ATOM   2957  CA  GLU A 383       7.782  21.372  19.177  1.00 14.74           C  
ATOM   2958  C   GLU A 383       9.263  21.359  19.415  1.00 13.70           C  
ATOM   2959  O   GLU A 383       9.815  22.216  20.111  1.00 13.96           O  
ATOM   2960  CB  GLU A 383       7.391  22.637  18.330  1.00 15.55           C  
ATOM   2961  CG  GLU A 383       8.189  22.723  17.020  1.00 16.30           C  
ATOM   2962  CD  GLU A 383       7.610  23.813  16.102  1.00 18.32           C  
ATOM   2963  OE1 GLU A 383       7.928  25.003  16.327  1.00 19.38           O  
ATOM   2964  OE2 GLU A 383       6.781  23.479  15.248  1.00 16.49           O1-
ATOM   2965  N   PHE A 384       9.930  20.357  18.877  1.00 13.79           N  
ATOM   2966  CA  PHE A 384      11.387  20.298  19.005  1.00 14.01           C  
ATOM   2967  C   PHE A 384      12.003  20.414  17.618  1.00 14.42           C  
ATOM   2968  O   PHE A 384      11.571  19.703  16.711  1.00 15.31           O  
ATOM   2969  CB  PHE A 384      11.821  18.925  19.544  1.00 13.76           C  
ATOM   2970  CG  PHE A 384      11.603  18.714  21.035  1.00 14.10           C  
ATOM   2971  CD1 PHE A 384      11.414  19.764  21.917  1.00 15.15           C  
ATOM   2972  CD2 PHE A 384      11.696  17.413  21.557  1.00 13.92           C  
ATOM   2973  CE1 PHE A 384      11.241  19.532  23.300  1.00 14.42           C  
ATOM   2974  CE2 PHE A 384      11.515  17.160  22.927  1.00 15.13           C  
ATOM   2975  CZ  PHE A 384      11.311  18.232  23.810  1.00 15.74           C  
ATOM   2976  N   SER A 385      13.017  21.287  17.475  1.00 14.47           N  
ATOM   2977  CA  SER A 385      13.868  21.241  16.287  1.00 14.42           C  
ATOM   2978  C   SER A 385      15.160  20.581  16.726  1.00 14.26           C  
ATOM   2979  O   SER A 385      15.632  20.748  17.865  1.00 14.43           O  
ATOM   2980  CB  SER A 385      14.107  22.658  15.706  1.00 14.85           C  
ATOM   2981  OG  SER A 385      14.467  23.534  16.770  1.00 13.09           O  
ATOM   2982  N   MET A 386      15.740  19.809  15.813  1.00 15.33           N  
ATOM   2983  CA  MET A 386      16.901  18.999  16.201  1.00 16.53           C  
ATOM   2984  C   MET A 386      17.886  19.091  15.030  1.00 16.30           C  
ATOM   2985  O   MET A 386      17.943  18.163  14.222  1.00 16.91           O  
ATOM   2986  CB  MET A 386      16.461  17.550  16.424  1.00 17.00           C  
ATOM   2987  CG  MET A 386      15.377  17.451  17.501  1.00 17.46           C  
ATOM   2988  SD  MET A 386      15.016  15.723  17.908  1.00 16.78           S  
ATOM   2989  CE  MET A 386      14.316  15.115  16.368  1.00 17.49           C  
ATOM   2990  N   PRO A 387      18.581  20.227  14.907  1.00 15.13           N  
ATOM   2991  CA  PRO A 387      19.439  20.409  13.709  1.00 15.89           C  
ATOM   2992  C   PRO A 387      20.551  19.361  13.632  1.00 15.98           C  
ATOM   2993  O   PRO A 387      21.174  19.001  14.654  1.00 16.57           O  
ATOM   2994  CB  PRO A 387      19.970  21.876  13.827  1.00 16.03           C  
ATOM   2995  CG  PRO A 387      19.632  22.303  15.210  1.00 17.50           C  
ATOM   2996  CD  PRO A 387      18.484  21.456  15.718  1.00 17.51           C  
ATOM   2997  N   GLY A 388      20.734  18.842  12.422  1.00 16.12           N  
ATOM   2998  CA  GLY A 388      21.689  17.820  12.137  1.00 17.90           C  
ATOM   2999  C   GLY A 388      23.043  18.446  12.187  1.00 19.28           C  
ATOM   3000  O   GLY A 388      23.173  19.659  12.195  1.00 18.81           O  
ATOM   3001  N   GLY A 389      24.070  17.619  12.228  1.00 20.32           N  
ATOM   3002  CA  GLY A 389      25.419  18.170  12.172  1.00 22.37           C  
ATOM   3003  C   GLY A 389      26.409  17.410  12.998  1.00 23.99           C  
ATOM   3004  O   GLY A 389      27.537  17.201  12.577  1.00 25.39           O  
ATOM   3005  N   VAL A 390      26.018  17.012  14.208  1.00 21.35           N  
ATOM   3006  CA  VAL A 390      26.955  16.269  15.065  1.00 21.55           C  
ATOM   3007  C   VAL A 390      27.502  14.984  14.360  1.00 22.68           C  
ATOM   3008  O   VAL A 390      26.771  14.265  13.638  1.00 22.61           O  
ATOM   3009  CB  VAL A 390      26.336  15.991  16.455  1.00 22.07           C  
ATOM   3010  CG1 VAL A 390      25.102  15.088  16.332  1.00 20.71           C  
ATOM   3011  CG2 VAL A 390      27.371  15.409  17.385  1.00 20.97           C  
ATOM   3012  N   VAL A 391      28.794  14.712  14.565  1.00 23.24           N  
ATOM   3013  CA  VAL A 391      29.493  13.600  13.892  1.00 26.40           C  
ATOM   3014  C   VAL A 391      28.759  12.248  14.187  1.00 28.55           C  
ATOM   3015  O   VAL A 391      28.078  12.134  15.214  1.00 27.29           O  
ATOM   3016  CB  VAL A 391      30.948  13.522  14.392  1.00 26.92           C  
ATOM   3017  CG1 VAL A 391      30.967  13.261  15.898  1.00 24.80           C  
ATOM   3018  CG2 VAL A 391      31.805  12.516  13.596  1.00 26.65           C  
ATOM   3019  N   GLY A 392      28.876  11.259  13.292  1.00 26.91           N  
ATOM   3020  CA  GLY A 392      28.375   9.911  13.589  1.00 25.67           C  
ATOM   3021  C   GLY A 392      27.061   9.556  12.877  1.00 27.97           C  
ATOM   3022  O   GLY A 392      26.465   8.501  13.140  1.00 27.17           O  
ATOM   3023  N   GLY A 393      26.601  10.415  11.973  1.00 26.84           N  
ATOM   3024  CA  GLY A 393      25.281  10.197  11.313  1.00 28.16           C  
ATOM   3025  C   GLY A 393      24.609  11.524  11.025  1.00 28.62           C  
ATOM   3026  O   GLY A 393      25.247  12.557  11.215  1.00 26.69           O  
ATOM   3027  N   GLY A 394      23.361  11.520  10.544  1.00 26.63           N  
ATOM   3028  CA  GLY A 394      22.613  10.263  10.214  1.00 23.04           C  
ATOM   3029  C   GLY A 394      21.993   9.673  11.475  1.00 20.82           C  
ATOM   3030  O   GLY A 394      21.623   8.515  11.503  1.00 19.01           O  
ATOM   3031  N   HIS A 395      21.832  10.478  12.505  1.00 17.30           N  
ATOM   3032  CA  HIS A 395      21.424  10.017  13.808  1.00 18.62           C  
ATOM   3033  C   HIS A 395      19.937   9.781  13.848  1.00 16.81           C  
ATOM   3034  O   HIS A 395      19.162  10.722  13.669  1.00 17.10           O  
ATOM   3035  CB  HIS A 395      21.751  11.052  14.896  1.00 19.45           C  
ATOM   3036  CG  HIS A 395      23.201  11.363  14.965  1.00 19.87           C  
ATOM   3037  CD2 HIS A 395      23.924  12.307  14.319  1.00 21.72           C  
ATOM   3038  ND1 HIS A 395      24.098  10.573  15.661  1.00 21.08           N  
ATOM   3039  CE1 HIS A 395      25.322  11.071  15.475  1.00 24.45           C  
ATOM   3040  NE2 HIS A 395      25.242  12.105  14.644  1.00 22.63           N  
ATOM   3041  N   PRO A 396      19.545   8.537  14.129  1.00 15.65           N  
ATOM   3042  CA  PRO A 396      18.101   8.234  14.263  1.00 13.95           C  
ATOM   3043  C   PRO A 396      17.697   8.576  15.677  1.00 15.21           C  
ATOM   3044  O   PRO A 396      17.934   7.818  16.607  1.00 15.36           O  
ATOM   3045  CB  PRO A 396      18.028   6.742  13.984  1.00 15.11           C  
ATOM   3046  CG  PRO A 396      19.398   6.238  14.414  1.00 17.00           C  
ATOM   3047  CD  PRO A 396      20.396   7.352  14.241  1.00 14.75           C  
ATOM   3048  N   ILE A 397      17.011   9.689  15.849  1.00 13.70           N  
ATOM   3049  CA  ILE A 397      16.641  10.130  17.173  1.00 13.26           C  
ATOM   3050  C   ILE A 397      15.267   9.507  17.498  1.00 13.02           C  
ATOM   3051  O   ILE A 397      14.402   9.477  16.664  1.00 12.78           O  
ATOM   3052  CB  ILE A 397      16.515  11.684  17.211  1.00 14.44           C  
ATOM   3053  CG1 ILE A 397      17.857  12.388  16.928  1.00 13.83           C  
ATOM   3054  CG2 ILE A 397      16.041  12.111  18.608  1.00 16.02           C  
ATOM   3055  CD1 ILE A 397      18.931  11.926  17.874  1.00 18.51           C  
ATOM   3056  N   HIS A 398      15.109   9.007  18.725  1.00 12.76           N  
ATOM   3057  CA  HIS A 398      13.884   8.276  19.163  1.00 12.87           C  
ATOM   3058  C   HIS A 398      13.336   8.918  20.430  1.00 12.40           C  
ATOM   3059  O   HIS A 398      14.125   9.248  21.351  1.00 15.21           O  
ATOM   3060  CB  HIS A 398      14.274   6.803  19.408  1.00 13.92           C  
ATOM   3061  CG  HIS A 398      13.182   6.007  20.040  1.00 15.17           C  
ATOM   3062  CD2 HIS A 398      13.162   5.190  21.114  1.00 16.35           C  
ATOM   3063  ND1 HIS A 398      11.917   5.988  19.509  1.00 15.52           N  
ATOM   3064  CE1 HIS A 398      11.143   5.222  20.252  1.00 16.74           C  
ATOM   3065  NE2 HIS A 398      11.879   4.713  21.212  1.00 16.49           N  
ATOM   3066  N   LEU A 399      12.029   9.042  20.557  1.00 11.71           N  
ATOM   3067  CA  LEU A 399      11.409   9.560  21.782  1.00 11.26           C  
ATOM   3068  C   LEU A 399      10.644   8.396  22.355  1.00 11.94           C  
ATOM   3069  O   LEU A 399       9.850   7.750  21.625  1.00 12.57           O  
ATOM   3070  CB  LEU A 399      10.391  10.692  21.450  1.00 11.52           C  
ATOM   3071  CG  LEU A 399      10.987  12.105  21.402  1.00 10.85           C  
ATOM   3072  CD1 LEU A 399      11.934  12.275  20.203  1.00 10.62           C  
ATOM   3073  CD2 LEU A 399       9.870  13.137  21.338  1.00 11.35           C  
ATOM   3074  N   HIS A 400      10.798   8.167  23.649  1.00 10.36           N  
ATOM   3075  CA  HIS A 400       9.994   7.179  24.326  1.00 11.06           C  
ATOM   3076  C   HIS A 400       8.680   7.789  24.764  1.00 10.86           C  
ATOM   3077  O   HIS A 400       8.559   9.028  24.797  1.00 12.83           O  
ATOM   3078  CB  HIS A 400      10.737   6.728  25.586  1.00 10.88           C  
ATOM   3079  CG  HIS A 400      11.889   5.804  25.300  1.00 10.53           C  
ATOM   3080  CD2 HIS A 400      12.940   5.877  24.442  1.00 10.51           C  
ATOM   3081  ND1 HIS A 400      12.060   4.635  26.023  1.00 10.16           N  
ATOM   3082  CE1 HIS A 400      13.124   3.992  25.563  1.00 11.16           C  
ATOM   3083  NE2 HIS A 400      13.678   4.720  24.620  1.00 10.49           N  
ATOM   3084  N   GLY A 401       7.679   6.939  25.004  1.00 11.36           N  
ATOM   3085  CA  GLY A 401       6.380   7.418  25.539  1.00 11.85           C  
ATOM   3086  C   GLY A 401       5.447   8.149  24.558  1.00 12.79           C  
ATOM   3087  O   GLY A 401       4.297   8.475  24.931  1.00 12.39           O  
ATOM   3088  N   HIS A 402       5.887   8.346  23.312  1.00 11.96           N  
ATOM   3089  CA  HIS A 402       5.187   9.240  22.361  1.00 13.60           C  
ATOM   3090  C   HIS A 402       5.571   8.843  20.951  1.00 14.82           C  
ATOM   3091  O   HIS A 402       6.628   8.246  20.744  1.00 16.85           O  
ATOM   3092  CB  HIS A 402       5.671  10.689  22.533  1.00 13.23           C  
ATOM   3093  CG  HIS A 402       5.215  11.314  23.807  1.00 14.42           C  
ATOM   3094  CD2 HIS A 402       5.883  11.559  24.948  1.00 14.77           C  
ATOM   3095  ND1 HIS A 402       3.894  11.667  24.043  1.00 16.74           N  
ATOM   3096  CE1 HIS A 402       3.793  12.135  25.279  1.00 15.92           C  
ATOM   3097  NE2 HIS A 402       4.990  12.092  25.838  1.00 13.55           N  
ATOM   3098  N   ASN A 403       4.751   9.164  19.968  1.00 13.75           N  
ATOM   3099  CA  ASN A 403       5.267   9.212  18.611  1.00 12.48           C  
ATOM   3100  C   ASN A 403       5.094  10.719  18.288  1.00 14.26           C  
ATOM   3101  O   ASN A 403       4.625  11.494  19.177  1.00 15.87           O  
ATOM   3102  CB  ASN A 403       4.517   8.257  17.620  1.00 12.33           C  
ATOM   3103  CG  ASN A 403       3.002   8.385  17.675  1.00 14.47           C  
ATOM   3104  ND2 ASN A 403       2.259   7.388  17.076  1.00 12.64           N  
ATOM   3105  OD1 ASN A 403       2.492   9.406  18.140  1.00 15.10           O  
ATOM   3106  N   PHE A 404       5.452  11.141  17.074  1.00 12.15           N  
ATOM   3107  CA  PHE A 404       5.448  12.563  16.783  1.00 11.99           C  
ATOM   3108  C   PHE A 404       5.184  12.807  15.298  1.00 12.42           C  
ATOM   3109  O   PHE A 404       5.463  11.946  14.456  1.00 12.58           O  
ATOM   3110  CB  PHE A 404       6.758  13.169  17.199  1.00 12.65           C  
ATOM   3111  CG  PHE A 404       7.960  12.326  16.819  1.00 12.04           C  
ATOM   3112  CD1 PHE A 404       8.516  12.401  15.555  1.00 11.64           C  
ATOM   3113  CD2 PHE A 404       8.550  11.493  17.767  1.00 12.74           C  
ATOM   3114  CE1 PHE A 404       9.628  11.601  15.245  1.00 10.97           C  
ATOM   3115  CE2 PHE A 404       9.711  10.754  17.498  1.00 11.80           C  
ATOM   3116  CZ  PHE A 404      10.221  10.773  16.219  1.00 10.94           C  
ATOM   3117  N   TRP A 405       4.618  13.973  14.983  1.00 12.68           N  
ATOM   3118  CA  TRP A 405       4.530  14.419  13.585  1.00 12.07           C  
ATOM   3119  C   TRP A 405       5.897  14.960  13.164  1.00 13.13           C  
ATOM   3120  O   TRP A 405       6.480  15.795  13.860  1.00 12.17           O  
ATOM   3121  CB  TRP A 405       3.569  15.604  13.525  1.00 12.28           C  
ATOM   3122  CG  TRP A 405       2.061  15.248  13.700  1.00 12.98           C  
ATOM   3123  CD1 TRP A 405       1.147  15.048  12.733  1.00 13.46           C  
ATOM   3124  CD2 TRP A 405       1.365  15.146  14.957  1.00 13.01           C  
ATOM   3125  CE2 TRP A 405       0.005  14.895  14.683  1.00 13.17           C  
ATOM   3126  CE3 TRP A 405       1.785  15.239  16.300  1.00 13.41           C  
ATOM   3127  NE1 TRP A 405      -0.141  14.824  13.321  1.00 13.10           N  
ATOM   3128  CZ2 TRP A 405      -0.948  14.696  15.692  1.00 14.45           C  
ATOM   3129  CZ3 TRP A 405       0.863  15.057  17.307  1.00 13.72           C  
ATOM   3130  CH2 TRP A 405      -0.515  14.818  17.012  1.00 14.84           C  
ATOM   3131  N   VAL A 406       6.381  14.528  11.984  1.00 12.49           N  
ATOM   3132  CA  VAL A 406       7.612  15.012  11.481  1.00 13.63           C  
ATOM   3133  C   VAL A 406       7.311  16.178  10.523  1.00 13.24           C  
ATOM   3134  O   VAL A 406       7.207  15.987   9.294  1.00 14.26           O  
ATOM   3135  CB  VAL A 406       8.420  13.947  10.735  1.00 12.77           C  
ATOM   3136  CG1 VAL A 406       9.775  14.518  10.335  1.00 13.36           C  
ATOM   3137  CG2 VAL A 406       8.635  12.723  11.680  1.00 14.10           C  
ATOM   3138  N   ILE A 407       7.243  17.380  11.098  1.00 13.20           N  
ATOM   3139  CA  ILE A 407       6.957  18.583  10.300  1.00 13.24           C  
ATOM   3140  C   ILE A 407       7.956  18.767   9.150  1.00 13.61           C  
ATOM   3141  O   ILE A 407       7.573  19.082   7.982  1.00 14.53           O  
ATOM   3142  CB  ILE A 407       7.027  19.854  11.169  1.00 15.10           C  
ATOM   3143  CG1 ILE A 407       6.172  19.772  12.443  1.00 17.28           C  
ATOM   3144  CG2 ILE A 407       6.745  21.123  10.332  1.00 15.83           C  
ATOM   3145  CD1 ILE A 407       4.828  19.202  12.193  1.00 18.77           C  
ATOM   3146  N   ARG A 408       9.234  18.563   9.464  1.00 12.90           N  
ATOM   3147  CA  ARG A 408      10.307  18.762   8.506  1.00 13.83           C  
ATOM   3148  C   ARG A 408      11.292  17.604   8.655  1.00 13.16           C  
ATOM   3149  O   ARG A 408      11.732  17.290   9.771  1.00 13.49           O  
ATOM   3150  CB  ARG A 408      11.048  20.083   8.805  1.00 13.49           C  
ATOM   3151  CG  ARG A 408      12.258  20.242   7.889  1.00 14.61           C  
ATOM   3152  CD  ARG A 408      12.836  21.625   7.946  1.00 16.42           C  
ATOM   3153  NE  ARG A 408      13.971  21.731   7.010  1.00 16.97           N  
ATOM   3154  CZ  ARG A 408      14.847  22.719   7.081  1.00 18.71           C  
ATOM   3155  NH1 ARG A 408      14.657  23.696   7.999  1.00 19.08           N1+
ATOM   3156  NH2 ARG A 408      15.865  22.771   6.206  1.00 17.81           N  
ATOM   3157  N   SER A 409      11.555  16.935   7.540  1.00 13.34           N  
ATOM   3158  CA  SER A 409      12.417  15.748   7.484  1.00 14.38           C  
ATOM   3159  C   SER A 409      13.816  16.214   7.071  1.00 14.61           C  
ATOM   3160  O   SER A 409      13.967  17.367   6.644  1.00 14.25           O  
ATOM   3161  CB  SER A 409      11.894  14.738   6.458  1.00 15.01           C  
ATOM   3162  OG  SER A 409      10.638  14.168   6.882  1.00 15.32           O  
ATOM   3163  N   ALA A 410      14.806  15.313   7.164  1.00 14.81           N  
ATOM   3164  CA  ALA A 410      16.164  15.635   6.694  1.00 16.31           C  
ATOM   3165  C   ALA A 410      16.191  15.795   5.172  1.00 17.11           C  
ATOM   3166  O   ALA A 410      15.376  15.232   4.461  1.00 15.42           O  
ATOM   3167  CB  ALA A 410      17.130  14.534   7.114  1.00 15.96           C  
ATOM   3168  N   ASN A 411      17.155  16.564   4.670  1.00 18.83           N  
ATOM   3169  CA  ASN A 411      17.301  16.722   3.234  1.00 19.90           C  
ATOM   3170  C   ASN A 411      15.996  17.250   2.594  1.00 22.08           C  
ATOM   3171  O   ASN A 411      15.512  16.765   1.567  1.00 22.18           O  
ATOM   3172  CB  ASN A 411      17.777  15.396   2.617  1.00 23.39           C  
ATOM   3173  CG  ASN A 411      18.134  15.555   1.153  1.00 30.70           C  
ATOM   3174  ND2 ASN A 411      18.081  14.462   0.393  1.00 33.30           N  
ATOM   3175  OD1 ASN A 411      18.434  16.668   0.713  1.00 27.75           O  
ATOM   3176  N   SER A 412      15.428  18.271   3.204  1.00 20.08           N  
ATOM   3177  CA  SER A 412      14.167  18.788   2.753  1.00 20.64           C  
ATOM   3178  C   SER A 412      14.023  20.177   3.356  1.00 22.43           C  
ATOM   3179  O   SER A 412      14.338  20.367   4.545  1.00 22.96           O  
ATOM   3180  CB  SER A 412      13.058  17.878   3.276  1.00 18.82           C  
ATOM   3181  OG  SER A 412      11.829  18.506   3.020  1.00 23.10           O  
ATOM   3182  N   SER A 413      13.548  21.145   2.587  1.00 22.61           N  
ATOM   3183  CA  SER A 413      13.335  22.466   3.197  1.00 23.45           C  
ATOM   3184  C   SER A 413      11.854  22.652   3.620  1.00 22.16           C  
ATOM   3185  O   SER A 413      11.461  23.702   4.179  1.00 21.33           O  
ATOM   3186  CB  SER A 413      13.825  23.564   2.255  1.00 27.67           C  
ATOM   3187  OG  SER A 413      13.064  23.416   1.075  1.00 35.38           O  
ATOM   3188  N   VAL A 414      11.047  21.625   3.405  1.00 20.56           N  
ATOM   3189  CA  VAL A 414       9.588  21.722   3.558  1.00 20.45           C  
ATOM   3190  C   VAL A 414       9.176  21.612   5.020  1.00 19.70           C  
ATOM   3191  O   VAL A 414       9.630  20.715   5.730  1.00 19.23           O  
ATOM   3192  CB  VAL A 414       8.893  20.629   2.723  1.00 20.97           C  
ATOM   3193  CG1 VAL A 414       7.401  20.571   3.049  1.00 21.35           C  
ATOM   3194  CG2 VAL A 414       9.178  20.838   1.227  1.00 21.06           C  
ATOM   3195  N   TYR A 415       8.351  22.549   5.484  1.00 18.59           N  
ATOM   3196  CA  TYR A 415       7.645  22.400   6.764  1.00 19.14           C  
ATOM   3197  C   TYR A 415       6.236  22.002   6.405  1.00 20.31           C  
ATOM   3198  O   TYR A 415       5.526  22.792   5.774  1.00 19.31           O  
ATOM   3199  CB  TYR A 415       7.628  23.726   7.529  1.00 19.81           C  
ATOM   3200  CG  TYR A 415       8.939  24.022   8.154  1.00 19.94           C  
ATOM   3201  CD1 TYR A 415       9.212  23.609   9.470  1.00 18.15           C  
ATOM   3202  CD2 TYR A 415       9.971  24.625   7.399  1.00 20.29           C  
ATOM   3203  CE1 TYR A 415      10.428  23.876  10.056  1.00 19.35           C  
ATOM   3204  CE2 TYR A 415      11.195  24.864   7.965  1.00 20.72           C  
ATOM   3205  CZ  TYR A 415      11.426  24.498   9.290  1.00 20.58           C  
ATOM   3206  OH  TYR A 415      12.669  24.734   9.852  1.00 21.33           O  
ATOM   3207  N   ASN A 416       5.836  20.777   6.747  1.00 16.96           N  
ATOM   3208  CA  ASN A 416       4.504  20.314   6.469  1.00 17.64           C  
ATOM   3209  C   ASN A 416       3.633  20.391   7.761  1.00 17.97           C  
ATOM   3210  O   ASN A 416       3.786  19.581   8.669  1.00 16.38           O  
ATOM   3211  CB  ASN A 416       4.598  18.902   5.829  1.00 16.99           C  
ATOM   3212  CG  ASN A 416       3.262  18.306   5.501  1.00 17.47           C  
ATOM   3213  ND2 ASN A 416       3.265  17.067   4.940  1.00 17.92           N  
ATOM   3214  OD1 ASN A 416       2.228  18.918   5.771  1.00 17.33           O  
ATOM   3215  N   TYR A 417       2.781  21.408   7.865  1.00 16.46           N  
ATOM   3216  CA  TYR A 417       1.842  21.545   8.989  1.00 16.61           C  
ATOM   3217  C   TYR A 417       0.479  20.988   8.641  1.00 16.32           C  
ATOM   3218  O   TYR A 417      -0.500  21.203   9.388  1.00 16.30           O  
ATOM   3219  CB  TYR A 417       1.681  23.031   9.401  1.00 17.76           C  
ATOM   3220  CG  TYR A 417       2.973  23.680   9.790  1.00 16.90           C  
ATOM   3221  CD1 TYR A 417       3.630  24.545   8.905  1.00 18.90           C  
ATOM   3222  CD2 TYR A 417       3.548  23.418  11.030  1.00 17.24           C  
ATOM   3223  CE1 TYR A 417       4.822  25.167   9.260  1.00 19.23           C  
ATOM   3224  CE2 TYR A 417       4.733  24.025  11.387  1.00 17.50           C  
ATOM   3225  CZ  TYR A 417       5.367  24.874  10.494  1.00 17.97           C  
ATOM   3226  OH  TYR A 417       6.559  25.454  10.831  1.00 18.65           O  
ATOM   3227  N   ASN A 418       0.394  20.226   7.543  1.00 15.63           N  
ATOM   3228  CA  ASN A 418      -0.871  19.742   7.049  1.00 16.07           C  
ATOM   3229  C   ASN A 418      -1.053  18.240   7.295  1.00 17.01           C  
ATOM   3230  O   ASN A 418      -2.025  17.824   7.978  1.00 15.52           O  
ATOM   3231  CB  ASN A 418      -0.951  20.004   5.533  1.00 17.00           C  
ATOM   3232  CG  ASN A 418      -2.208  19.460   4.926  1.00 17.56           C  
ATOM   3233  ND2 ASN A 418      -2.064  18.592   3.935  1.00 17.11           N  
ATOM   3234  OD1 ASN A 418      -3.318  19.867   5.314  1.00 19.01           O  
ATOM   3235  N   ASP A 419      -0.119  17.437   6.780  1.00 15.07           N  
ATOM   3236  CA  ASP A 419      -0.291  15.979   6.904  1.00 16.22           C  
ATOM   3237  C   ASP A 419       1.028  15.219   6.894  1.00 15.61           C  
ATOM   3238  O   ASP A 419       1.160  14.177   6.223  1.00 16.37           O  
ATOM   3239  CB  ASP A 419      -1.224  15.481   5.767  1.00 17.66           C  
ATOM   3240  CG  ASP A 419      -0.677  15.817   4.406  1.00 19.11           C  
ATOM   3241  OD1 ASP A 419       0.346  16.522   4.284  1.00 17.91           O  
ATOM   3242  OD2 ASP A 419      -1.294  15.372   3.434  1.00 23.93           O1-
ATOM   3243  N   PRO A 420       2.009  15.702   7.682  1.00 15.80           N  
ATOM   3244  CA  PRO A 420       3.277  14.973   7.764  1.00 14.81           C  
ATOM   3245  C   PRO A 420       3.113  13.572   8.352  1.00 13.93           C  
ATOM   3246  O   PRO A 420       2.155  13.272   9.129  1.00 12.35           O  
ATOM   3247  CB  PRO A 420       4.117  15.855   8.713  1.00 15.82           C  
ATOM   3248  CG  PRO A 420       3.057  16.452   9.633  1.00 14.87           C  
ATOM   3249  CD  PRO A 420       1.925  16.760   8.691  1.00 14.89           C  
ATOM   3250  N   VAL A 421       4.058  12.712   7.970  1.00 12.33           N  
ATOM   3251  CA  VAL A 421       4.222  11.414   8.632  1.00 11.98           C  
ATOM   3252  C   VAL A 421       4.275  11.508  10.175  1.00 11.64           C  
ATOM   3253  O   VAL A 421       4.829  12.471  10.767  1.00 12.00           O  
ATOM   3254  CB  VAL A 421       5.534  10.719   8.143  1.00 12.28           C  
ATOM   3255  CG1 VAL A 421       6.772  11.429   8.632  1.00 13.79           C  
ATOM   3256  CG2 VAL A 421       5.564   9.210   8.566  1.00 13.17           C  
ATOM   3257  N   ILE A 422       3.751  10.464  10.813  1.00 12.47           N  
ATOM   3258  CA  ILE A 422       3.856  10.345  12.258  1.00 12.15           C  
ATOM   3259  C   ILE A 422       4.768   9.120  12.528  1.00 12.30           C  
ATOM   3260  O   ILE A 422       4.474   8.029  12.020  1.00 12.09           O  
ATOM   3261  CB  ILE A 422       2.472  10.154  12.911  1.00 12.67           C  
ATOM   3262  CG1 ILE A 422       1.601  11.431  12.718  1.00 15.83           C  
ATOM   3263  CG2 ILE A 422       2.639   9.840  14.418  1.00 13.78           C  
ATOM   3264  CD1 ILE A 422       0.108  11.233  12.966  1.00 13.73           C  
ATOM   3265  N   ARG A 423       5.819   9.258  13.349  1.00 12.59           N  
ATOM   3266  CA  ARG A 423       6.662   8.077  13.567  1.00 12.42           C  
ATOM   3267  C   ARG A 423       7.308   8.183  14.932  1.00 12.01           C  
ATOM   3268  O   ARG A 423       6.940   9.077  15.701  1.00 11.99           O  
ATOM   3269  CB  ARG A 423       7.700   7.865  12.422  1.00 12.60           C  
ATOM   3270  CG  ARG A 423       8.779   8.903  12.316  1.00 13.34           C  
ATOM   3271  CD  ARG A 423       9.650   8.656  11.072  1.00 12.60           C  
ATOM   3272  NE  ARG A 423       9.908   7.225  10.922  1.00 11.44           N  
ATOM   3273  CZ  ARG A 423      10.047   6.603   9.751  1.00 11.17           C  
ATOM   3274  NH1 ARG A 423      10.171   5.268   9.662  1.00 11.01           N1+
ATOM   3275  NH2 ARG A 423      10.109   7.307   8.652  1.00 11.43           N  
ATOM   3276  N   ASP A 424       8.251   7.285  15.301  1.00 11.42           N  
ATOM   3277  CA  ASP A 424       8.871   7.474  16.610  1.00 10.31           C  
ATOM   3278  C   ASP A 424      10.402   7.476  16.574  1.00 11.46           C  
ATOM   3279  O   ASP A 424      11.089   7.657  17.633  1.00 12.02           O  
ATOM   3280  CB  ASP A 424       8.326   6.491  17.633  1.00 10.48           C  
ATOM   3281  CG  ASP A 424       8.581   4.995  17.266  1.00 12.03           C  
ATOM   3282  OD1 ASP A 424       7.675   4.144  17.482  1.00 10.35           O  
ATOM   3283  OD2 ASP A 424       9.707   4.637  16.828  1.00 11.15           O1-
ATOM   3284  N   VAL A 425      10.952   7.235  15.401  1.00 11.74           N  
ATOM   3285  CA  VAL A 425      12.426   7.371  15.194  1.00 10.81           C  
ATOM   3286  C   VAL A 425      12.610   8.184  13.947  1.00 11.01           C  
ATOM   3287  O   VAL A 425      12.059   7.807  12.887  1.00 11.27           O  
ATOM   3288  CB  VAL A 425      13.136   6.012  14.965  1.00 10.97           C  
ATOM   3289  CG1 VAL A 425      14.621   6.201  14.635  1.00 11.10           C  
ATOM   3290  CG2 VAL A 425      13.044   5.146  16.211  1.00 11.71           C  
ATOM   3291  N   VAL A 426      13.418   9.252  14.000  1.00 11.51           N  
ATOM   3292  CA  VAL A 426      13.578  10.065  12.794  1.00 12.39           C  
ATOM   3293  C   VAL A 426      15.058  10.387  12.580  1.00 12.23           C  
ATOM   3294  O   VAL A 426      15.804  10.801  13.509  1.00 12.11           O  
ATOM   3295  CB  VAL A 426      12.732  11.361  12.879  1.00 12.62           C  
ATOM   3296  CG1 VAL A 426      13.115  12.254  14.092  1.00 12.86           C  
ATOM   3297  CG2 VAL A 426      12.712  12.135  11.575  1.00 13.19           C  
ATOM   3298  N   ASN A 427      15.470  10.252  11.348  1.00 12.69           N  
ATOM   3299  CA  ASN A 427      16.874  10.631  11.000  1.00 12.47           C  
ATOM   3300  C   ASN A 427      16.977  12.172  11.003  1.00 12.96           C  
ATOM   3301  O   ASN A 427      16.169  12.797  10.310  1.00 14.08           O  
ATOM   3302  CB  ASN A 427      17.160  10.201   9.586  1.00 12.89           C  
ATOM   3303  CG  ASN A 427      18.550  10.655   9.114  1.00 14.36           C  
ATOM   3304  ND2 ASN A 427      18.658  10.938   7.849  1.00 14.47           N  
ATOM   3305  OD1 ASN A 427      19.474  10.751   9.883  1.00 16.45           O  
ATOM   3306  N   ILE A 428      17.947  12.745  11.712  1.00 14.14           N  
ATOM   3307  CA  ILE A 428      18.121  14.208  11.743  1.00 13.73           C  
ATOM   3308  C   ILE A 428      19.116  14.675  10.682  1.00 16.92           C  
ATOM   3309  O   ILE A 428      19.338  15.886  10.529  1.00 15.88           O  
ATOM   3310  CB  ILE A 428      18.549  14.717  13.149  1.00 14.53           C  
ATOM   3311  CG1 ILE A 428      19.882  14.101  13.611  1.00 13.47           C  
ATOM   3312  CG2 ILE A 428      17.423  14.452  14.161  1.00 13.21           C  
ATOM   3313  CD1 ILE A 428      20.407  14.716  14.933  1.00 14.26           C  
ATOM   3314  N   GLY A 429      19.755  13.734   9.992  1.00 17.81           N  
ATOM   3315  CA  GLY A 429      20.605  14.094   8.844  1.00 21.53           C  
ATOM   3316  C   GLY A 429      21.886  14.756   9.292  1.00 21.11           C  
ATOM   3317  O   GLY A 429      22.538  14.304  10.224  1.00 21.56           O  
ATOM   3318  N   THR A 430      22.255  15.869   8.640  1.00 21.46           N  
ATOM   3319  CA  THR A 430      23.544  16.486   8.934  1.00 20.62           C  
ATOM   3320  C   THR A 430      23.453  18.010   8.874  1.00 19.90           C  
ATOM   3321  O   THR A 430      22.353  18.564   8.892  1.00 19.73           O  
ATOM   3322  CB  THR A 430      24.617  15.945   7.944  1.00 23.64           C  
ATOM   3323  CG2 THR A 430      24.281  16.320   6.510  1.00 20.82           C  
ATOM   3324  OG1 THR A 430      25.901  16.432   8.357  1.00 27.08           O  
ATOM   3325  N   THR A 431      24.605  18.692   8.852  1.00 21.30           N  
ATOM   3326  CA  THR A 431      24.616  20.156   8.948  1.00 20.81           C  
ATOM   3327  C   THR A 431      23.803  20.757   7.798  1.00 20.86           C  
ATOM   3328  O   THR A 431      24.039  20.424   6.634  1.00 24.74           O  
ATOM   3329  CB  THR A 431      26.043  20.724   8.979  1.00 22.43           C  
ATOM   3330  CG2 THR A 431      25.966  22.221   9.263  1.00 24.30           C  
ATOM   3331  OG1 THR A 431      26.791  20.139  10.058  1.00 26.83           O  
ATOM   3332  N   GLY A 432      22.823  21.595   8.100  1.00 19.86           N  
ATOM   3333  CA  GLY A 432      21.935  22.119   7.066  1.00 21.48           C  
ATOM   3334  C   GLY A 432      20.535  21.527   7.253  1.00 21.97           C  
ATOM   3335  O   GLY A 432      19.566  22.113   6.863  1.00 22.23           O  
ATOM   3336  N   ASP A 433      20.439  20.365   7.906  1.00 19.37           N  
ATOM   3337  CA  ASP A 433      19.117  19.798   8.167  1.00 16.70           C  
ATOM   3338  C   ASP A 433      18.554  20.393   9.462  1.00 15.95           C  
ATOM   3339  O   ASP A 433      19.305  20.747  10.418  1.00 17.53           O  
ATOM   3340  CB  ASP A 433      19.233  18.268   8.231  1.00 15.76           C  
ATOM   3341  CG  ASP A 433      19.595  17.679   6.905  1.00 17.48           C  
ATOM   3342  OD1 ASP A 433      19.085  18.176   5.894  1.00 17.93           O  
ATOM   3343  OD2 ASP A 433      20.425  16.763   6.870  1.00 20.70           O1-
ATOM   3344  N   ASN A 434      17.231  20.519   9.514  1.00 14.64           N  
ATOM   3345  CA  ASN A 434      16.628  20.955  10.775  1.00 14.70           C  
ATOM   3346  C   ASN A 434      15.305  20.242  11.027  1.00 13.93           C  
ATOM   3347  O   ASN A 434      14.223  20.866  11.052  1.00 15.60           O  
ATOM   3348  CB  ASN A 434      16.395  22.486  10.766  1.00 15.24           C  
ATOM   3349  CG  ASN A 434      16.361  23.066  12.164  1.00 17.10           C  
ATOM   3350  ND2 ASN A 434      16.297  24.391  12.236  1.00 17.02           N  
ATOM   3351  OD1 ASN A 434      16.403  22.340  13.185  1.00 16.25           O  
ATOM   3352  N   VAL A 435      15.404  18.931  11.237  1.00 15.17           N  
ATOM   3353  CA  VAL A 435      14.241  18.137  11.474  1.00 13.44           C  
ATOM   3354  C   VAL A 435      13.485  18.708  12.646  1.00 14.56           C  
ATOM   3355  O   VAL A 435      14.071  19.031  13.709  1.00 14.61           O  
ATOM   3356  CB  VAL A 435      14.648  16.659  11.717  1.00 14.73           C  
ATOM   3357  CG1 VAL A 435      13.475  15.850  12.284  1.00 14.05           C  
ATOM   3358  CG2 VAL A 435      15.184  16.074  10.408  1.00 14.69           C  
ATOM   3359  N   THR A 436      12.177  18.777  12.471  1.00 13.53           N  
ATOM   3360  CA  THR A 436      11.349  19.450  13.441  1.00 14.77           C  
ATOM   3361  C   THR A 436      10.117  18.618  13.642  1.00 13.51           C  
ATOM   3362  O   THR A 436       9.498  18.196  12.677  1.00 14.27           O  
ATOM   3363  CB  THR A 436      10.980  20.849  12.900  1.00 15.26           C  
ATOM   3364  CG2 THR A 436       9.930  21.635  13.812  1.00 15.94           C  
ATOM   3365  OG1 THR A 436      12.204  21.588  12.714  1.00 16.69           O  
ATOM   3366  N   ILE A 437       9.803  18.350  14.910  1.00 12.54           N  
ATOM   3367  CA  ILE A 437       8.725  17.445  15.220  1.00 12.09           C  
ATOM   3368  C   ILE A 437       7.763  18.072  16.228  1.00 11.89           C  
ATOM   3369  O   ILE A 437       8.143  18.924  17.038  1.00 13.72           O  
ATOM   3370  CB  ILE A 437       9.324  16.122  15.810  1.00 12.89           C  
ATOM   3371  CG1 ILE A 437      10.007  16.369  17.182  1.00 12.57           C  
ATOM   3372  CG2 ILE A 437      10.226  15.400  14.772  1.00 12.91           C  
ATOM   3373  CD1 ILE A 437      10.457  15.094  17.925  1.00 12.85           C  
ATOM   3374  N   ARG A 438       6.567  17.544  16.298  1.00 11.49           N  
ATOM   3375  CA  ARG A 438       5.663  17.952  17.350  1.00 12.47           C  
ATOM   3376  C   ARG A 438       5.060  16.732  17.969  1.00 11.92           C  
ATOM   3377  O   ARG A 438       4.884  15.682  17.308  1.00 11.51           O  
ATOM   3378  CB  ARG A 438       4.489  18.851  16.793  1.00 11.71           C  
ATOM   3379  CG  ARG A 438       4.945  20.309  16.591  1.00 13.47           C  
ATOM   3380  CD  ARG A 438       3.791  21.181  16.119  1.00 14.70           C  
ATOM   3381  NE  ARG A 438       4.316  22.487  15.711  1.00 15.78           N  
ATOM   3382  CZ  ARG A 438       3.567  23.527  15.324  1.00 16.82           C  
ATOM   3383  NH1 ARG A 438       2.279  23.403  15.307  1.00 14.94           N1+
ATOM   3384  NH2 ARG A 438       4.129  24.664  14.930  1.00 15.06           N  
ATOM   3385  N   PHE A 439       4.743  16.843  19.256  1.00 12.51           N  
ATOM   3386  CA  PHE A 439       3.934  15.852  19.877  1.00 13.48           C  
ATOM   3387  C   PHE A 439       3.097  16.490  20.989  1.00 13.82           C  
ATOM   3388  O   PHE A 439       3.278  17.674  21.320  1.00 14.63           O  
ATOM   3389  CB  PHE A 439       4.783  14.698  20.415  1.00 14.48           C  
ATOM   3390  CG  PHE A 439       5.798  15.115  21.405  1.00 14.53           C  
ATOM   3391  CD1 PHE A 439       5.578  14.951  22.764  1.00 15.22           C  
ATOM   3392  CD2 PHE A 439       7.058  15.592  20.968  1.00 14.72           C  
ATOM   3393  CE1 PHE A 439       6.530  15.352  23.683  1.00 15.96           C  
ATOM   3394  CE2 PHE A 439       8.020  15.971  21.891  1.00 15.15           C  
ATOM   3395  CZ  PHE A 439       7.759  15.839  23.260  1.00 15.87           C  
ATOM   3396  N   GLU A 440       2.161  15.735  21.524  1.00 14.01           N  
ATOM   3397  CA  GLU A 440       1.346  16.244  22.632  1.00 15.81           C  
ATOM   3398  C   GLU A 440       1.664  15.549  23.943  1.00 14.93           C  
ATOM   3399  O   GLU A 440       1.981  14.364  23.965  1.00 14.55           O  
ATOM   3400  CB  GLU A 440      -0.110  16.036  22.333  1.00 17.18           C  
ATOM   3401  CG  GLU A 440      -0.505  16.932  21.121  1.00 20.56           C  
ATOM   3402  CD  GLU A 440      -1.928  16.786  20.735  1.00 23.97           C  
ATOM   3403  OE1 GLU A 440      -2.286  15.699  20.232  1.00 26.36           O  
ATOM   3404  OE2 GLU A 440      -2.661  17.785  20.942  1.00 29.84           O1-
ATOM   3405  N   THR A 441       1.605  16.309  25.028  1.00 15.39           N  
ATOM   3406  CA  THR A 441       1.977  15.714  26.350  1.00 16.40           C  
ATOM   3407  C   THR A 441       0.762  15.167  27.089  1.00 20.24           C  
ATOM   3408  O   THR A 441       0.214  15.807  28.014  1.00 22.62           O  
ATOM   3409  CB  THR A 441       2.733  16.706  27.203  1.00 16.89           C  
ATOM   3410  CG2 THR A 441       4.202  16.808  26.711  1.00 15.62           C  
ATOM   3411  OG1 THR A 441       2.149  17.998  27.028  1.00 16.45           O  
ATOM   3412  N   ASN A 442       0.341  13.975  26.714  1.00 18.40           N  
ATOM   3413  CA  ASN A 442      -0.788  13.397  27.389  1.00 20.57           C  
ATOM   3414  C   ASN A 442      -0.356  12.133  28.140  1.00 19.64           C  
ATOM   3415  O   ASN A 442      -1.130  11.206  28.271  1.00 18.86           O  
ATOM   3416  CB  ASN A 442      -1.897  13.113  26.364  1.00 24.47           C  
ATOM   3417  CG  ASN A 442      -2.552  14.394  25.862  1.00 30.22           C  
ATOM   3418  ND2 ASN A 442      -2.588  14.565  24.538  1.00 31.37           N  
ATOM   3419  OD1 ASN A 442      -3.016  15.231  26.649  1.00 32.21           O  
ATOM   3420  N   ASN A 443       0.892  12.132  28.614  1.00 15.88           N  
ATOM   3421  CA  ASN A 443       1.521  10.930  29.150  1.00 16.68           C  
ATOM   3422  C   ASN A 443       2.555  11.212  30.268  1.00 15.89           C  
ATOM   3423  O   ASN A 443       3.804  11.217  30.041  1.00 14.54           O  
ATOM   3424  CB  ASN A 443       2.157  10.135  28.017  1.00 14.67           C  
ATOM   3425  CG  ASN A 443       2.430   8.686  28.428  1.00 16.07           C  
ATOM   3426  ND2 ASN A 443       3.171   7.986  27.590  1.00 15.45           N  
ATOM   3427  OD1 ASN A 443       1.961   8.191  29.490  1.00 17.20           O  
ATOM   3428  N   PRO A 444       2.038  11.468  31.485  1.00 15.73           N  
ATOM   3429  CA  PRO A 444       2.946  11.837  32.592  1.00 15.77           C  
ATOM   3430  C   PRO A 444       4.003  10.783  32.904  1.00 14.96           C  
ATOM   3431  O   PRO A 444       3.746   9.546  32.970  1.00 14.28           O  
ATOM   3432  CB  PRO A 444       1.975  12.016  33.808  1.00 17.71           C  
ATOM   3433  CG  PRO A 444       0.667  12.380  33.138  1.00 18.57           C  
ATOM   3434  CD  PRO A 444       0.626  11.462  31.907  1.00 16.61           C  
ATOM   3435  N   GLY A 445       5.212  11.285  33.079  1.00 14.00           N  
ATOM   3436  CA  GLY A 445       6.329  10.436  33.526  1.00 13.96           C  
ATOM   3437  C   GLY A 445       7.635  10.896  32.878  1.00 13.32           C  
ATOM   3438  O   GLY A 445       7.648  11.804  32.033  1.00 13.35           O  
ATOM   3439  N   PRO A 446       8.742  10.298  33.299  1.00 13.45           N  
ATOM   3440  CA  PRO A 446      10.054  10.520  32.699  1.00 13.03           C  
ATOM   3441  C   PRO A 446      10.272   9.627  31.454  1.00 13.16           C  
ATOM   3442  O   PRO A 446      10.210   8.398  31.580  1.00 12.97           O  
ATOM   3443  CB  PRO A 446      10.998  10.060  33.815  1.00 13.38           C  
ATOM   3444  CG  PRO A 446      10.255   8.994  34.533  1.00 14.15           C  
ATOM   3445  CD  PRO A 446       8.799   9.393  34.474  1.00 13.85           C  
ATOM   3446  N   TRP A 447      10.529  10.220  30.282  1.00 13.84           N  
ATOM   3447  CA  TRP A 447      10.623   9.443  29.026  1.00 12.27           C  
ATOM   3448  C   TRP A 447      11.979   9.785  28.385  1.00 12.61           C  
ATOM   3449  O   TRP A 447      12.311  10.937  28.220  1.00 13.26           O  
ATOM   3450  CB  TRP A 447       9.488   9.876  28.087  1.00 12.65           C  
ATOM   3451  CG  TRP A 447       8.121   9.597  28.689  1.00 12.68           C  
ATOM   3452  CD1 TRP A 447       7.200  10.554  29.115  1.00 13.65           C  
ATOM   3453  CD2 TRP A 447       7.508   8.318  28.941  1.00 12.38           C  
ATOM   3454  CE2 TRP A 447       6.223   8.574  29.483  1.00 12.73           C  
ATOM   3455  CE3 TRP A 447       7.885   6.981  28.712  1.00 12.77           C  
ATOM   3456  NE1 TRP A 447       6.068   9.942  29.580  1.00 12.44           N  
ATOM   3457  CZ2 TRP A 447       5.356   7.547  29.857  1.00 12.00           C  
ATOM   3458  CZ3 TRP A 447       7.037   5.975  29.047  1.00 11.85           C  
ATOM   3459  CH2 TRP A 447       5.741   6.258  29.600  1.00 11.57           C  
ATOM   3460  N   PHE A 448      12.727   8.781  27.969  1.00 12.96           N  
ATOM   3461  CA  PHE A 448      14.032   8.996  27.333  1.00 13.22           C  
ATOM   3462  C   PHE A 448      13.813   9.570  25.931  1.00 13.36           C  
ATOM   3463  O   PHE A 448      12.863   9.233  25.228  1.00 12.36           O  
ATOM   3464  CB  PHE A 448      14.722   7.617  27.194  1.00 13.98           C  
ATOM   3465  CG  PHE A 448      16.148   7.545  27.681  1.00 14.46           C  
ATOM   3466  CD1 PHE A 448      16.835   8.658  28.183  1.00 15.20           C  
ATOM   3467  CD2 PHE A 448      16.828   6.305  27.585  1.00 15.20           C  
ATOM   3468  CE1 PHE A 448      18.160   8.517  28.619  1.00 15.99           C  
ATOM   3469  CE2 PHE A 448      18.143   6.165  28.005  1.00 17.38           C  
ATOM   3470  CZ  PHE A 448      18.798   7.269  28.542  1.00 15.69           C  
ATOM   3471  N   LEU A 449      14.719  10.437  25.532  1.00 12.92           N  
ATOM   3472  CA  LEU A 449      14.873  10.831  24.134  1.00 12.63           C  
ATOM   3473  C   LEU A 449      16.362  10.646  23.820  1.00 13.12           C  
ATOM   3474  O   LEU A 449      17.189  11.185  24.536  1.00 13.32           O  
ATOM   3475  CB  LEU A 449      14.504  12.296  24.059  1.00 12.38           C  
ATOM   3476  CG  LEU A 449      14.553  13.021  22.682  1.00 12.42           C  
ATOM   3477  CD1 LEU A 449      13.805  14.329  22.740  1.00 12.64           C  
ATOM   3478  CD2 LEU A 449      15.969  13.284  22.194  1.00 12.07           C  
ATOM   3479  N   HIS A 450      16.713   9.882  22.783  1.00 12.74           N  
ATOM   3480  CA  HIS A 450      18.114   9.518  22.589  1.00 13.66           C  
ATOM   3481  C   HIS A 450      18.384   9.160  21.166  1.00 13.16           C  
ATOM   3482  O   HIS A 450      17.480   8.811  20.447  1.00 13.98           O  
ATOM   3483  CB  HIS A 450      18.536   8.341  23.537  1.00 13.87           C  
ATOM   3484  CG  HIS A 450      17.807   7.044  23.275  1.00 15.24           C  
ATOM   3485  CD2 HIS A 450      16.638   6.541  23.767  1.00 15.68           C  
ATOM   3486  ND1 HIS A 450      18.249   6.127  22.340  1.00 15.75           N  
ATOM   3487  CE1 HIS A 450      17.425   5.089  22.321  1.00 15.87           C  
ATOM   3488  NE2 HIS A 450      16.447   5.305  23.185  1.00 15.88           N  
ATOM   3489  N   CYS A 451      19.640   9.203  20.766  1.00 12.92           N  
ATOM   3490  CA  CYS A 451      19.991   8.642  19.475  1.00 13.14           C  
ATOM   3491  C   CYS A 451      19.915   7.117  19.529  1.00 14.48           C  
ATOM   3492  O   CYS A 451      20.381   6.473  20.526  1.00 13.17           O  
ATOM   3493  CB  CYS A 451      21.436   9.026  19.173  1.00 15.44           C  
ATOM   3494  SG  CYS A 451      21.884   8.418  17.546  1.00 16.42           S  
ATOM   3495  N   HIS A 452      19.370   6.522  18.461  1.00 14.45           N  
ATOM   3496  CA  HIS A 452      19.203   5.084  18.493  1.00 14.46           C  
ATOM   3497  C   HIS A 452      20.386   4.283  17.970  1.00 14.71           C  
ATOM   3498  O   HIS A 452      20.253   3.061  17.771  1.00 15.61           O  
ATOM   3499  CB  HIS A 452      17.926   4.616  17.747  1.00 15.08           C  
ATOM   3500  CG  HIS A 452      17.257   3.481  18.452  1.00 13.62           C  
ATOM   3501  CD2 HIS A 452      16.017   3.367  19.005  1.00 12.61           C  
ATOM   3502  ND1 HIS A 452      17.906   2.291  18.696  1.00 12.32           N  
ATOM   3503  CE1 HIS A 452      17.073   1.467  19.330  1.00 12.22           C  
ATOM   3504  NE2 HIS A 452      15.936   2.100  19.555  1.00 11.18           N  
ATOM   3505  N   ILE A 453      21.486   4.976  17.705  1.00 13.38           N  
ATOM   3506  CA  ILE A 453      22.734   4.312  17.429  1.00 14.21           C  
ATOM   3507  C   ILE A 453      23.263   4.013  18.843  1.00 16.04           C  
ATOM   3508  O   ILE A 453      23.539   4.933  19.644  1.00 17.78           O  
ATOM   3509  CB  ILE A 453      23.680   5.195  16.589  1.00 14.42           C  
ATOM   3510  CG1 ILE A 453      23.038   5.369  15.180  1.00 14.70           C  
ATOM   3511  CG2 ILE A 453      25.106   4.534  16.539  1.00 14.11           C  
ATOM   3512  CD1 ILE A 453      23.714   6.437  14.346  1.00 14.92           C  
ATOM   3513  N   ASP A 454      23.345   2.733  19.184  1.00 15.56           N  
ATOM   3514  CA  ASP A 454      23.474   2.384  20.613  1.00 15.57           C  
ATOM   3515  C   ASP A 454      24.798   2.846  21.164  1.00 14.98           C  
ATOM   3516  O   ASP A 454      24.893   3.161  22.339  1.00 16.58           O  
ATOM   3517  CB  ASP A 454      23.302   0.889  20.876  1.00 15.88           C  
ATOM   3518  CG  ASP A 454      22.574   0.620  22.220  1.00 17.70           C  
ATOM   3519  OD1 ASP A 454      21.685   1.440  22.615  1.00 17.62           O  
ATOM   3520  OD2 ASP A 454      22.850  -0.420  22.860  1.00 18.48           O1-
ATOM   3521  N   TRP A 455      25.823   2.843  20.314  1.00 16.78           N  
ATOM   3522  CA  TRP A 455      27.177   3.317  20.684  1.00 17.40           C  
ATOM   3523  C   TRP A 455      27.160   4.788  21.083  1.00 17.79           C  
ATOM   3524  O   TRP A 455      27.887   5.191  21.994  1.00 18.66           O  
ATOM   3525  CB  TRP A 455      28.172   3.103  19.507  1.00 16.87           C  
ATOM   3526  CG  TRP A 455      28.029   1.676  18.930  1.00 18.00           C  
ATOM   3527  CD1 TRP A 455      27.593   1.327  17.661  1.00 17.78           C  
ATOM   3528  CD2 TRP A 455      28.298   0.440  19.611  1.00 17.91           C  
ATOM   3529  CE2 TRP A 455      28.009  -0.615  18.699  1.00 18.78           C  
ATOM   3530  CE3 TRP A 455      28.741   0.121  20.912  1.00 16.96           C  
ATOM   3531  NE1 TRP A 455      27.586  -0.048  17.525  1.00 19.07           N  
ATOM   3532  CZ2 TRP A 455      28.137  -1.964  19.050  1.00 18.99           C  
ATOM   3533  CZ3 TRP A 455      28.914  -1.220  21.256  1.00 16.98           C  
ATOM   3534  CH2 TRP A 455      28.587  -2.247  20.330  1.00 19.48           C  
ATOM   3535  N   HIS A 456      26.265   5.552  20.457  1.00 16.94           N  
ATOM   3536  CA  HIS A 456      26.126   7.005  20.709  1.00 16.54           C  
ATOM   3537  C   HIS A 456      25.353   7.161  21.999  1.00 15.67           C  
ATOM   3538  O   HIS A 456      25.712   7.995  22.800  1.00 16.30           O  
ATOM   3539  CB  HIS A 456      25.403   7.733  19.537  1.00 15.05           C  
ATOM   3540  CG  HIS A 456      26.150   7.666  18.237  1.00 15.53           C  
ATOM   3541  CD2 HIS A 456      27.353   7.122  17.935  1.00 17.44           C  
ATOM   3542  ND1 HIS A 456      25.666   8.203  17.057  1.00 15.73           N  
ATOM   3543  CE1 HIS A 456      26.536   7.997  16.084  1.00 16.15           C  
ATOM   3544  NE2 HIS A 456      27.575   7.346  16.591  1.00 16.68           N  
ATOM   3545  N   LEU A 457      24.277   6.397  22.193  1.00 15.70           N  
ATOM   3546  CA  LEU A 457      23.640   6.385  23.500  1.00 16.09           C  
ATOM   3547  C   LEU A 457      24.644   6.133  24.677  1.00 17.76           C  
ATOM   3548  O   LEU A 457      24.684   6.884  25.673  1.00 17.02           O  
ATOM   3549  CB  LEU A 457      22.450   5.401  23.511  1.00 16.72           C  
ATOM   3550  CG  LEU A 457      21.886   5.111  24.920  1.00 17.01           C  
ATOM   3551  CD1 LEU A 457      21.311   6.431  25.488  1.00 17.66           C  
ATOM   3552  CD2 LEU A 457      20.802   4.023  24.753  1.00 14.45           C  
ATOM   3553  N   ASP A 458      25.505   5.125  24.512  1.00 18.11           N  
ATOM   3554  CA  ASP A 458      26.477   4.777  25.556  1.00 19.81           C  
ATOM   3555  C   ASP A 458      27.386   5.981  25.825  1.00 17.35           C  
ATOM   3556  O   ASP A 458      27.766   6.207  26.947  1.00 17.43           O  
ATOM   3557  CB  ASP A 458      27.289   3.566  25.102  1.00 18.93           C  
ATOM   3558  CG  ASP A 458      28.497   3.309  25.968  1.00 25.18           C  
ATOM   3559  OD1 ASP A 458      29.649   3.483  25.482  1.00 23.91           O  
ATOM   3560  OD2 ASP A 458      28.275   2.944  27.119  1.00 22.15           O1-
ATOM   3561  N   LEU A 459      27.694   6.746  24.781  1.00 18.19           N  
ATOM   3562  CA  LEU A 459      28.568   7.914  24.897  1.00 18.20           C  
ATOM   3563  C   LEU A 459      27.801   9.194  25.263  1.00 19.67           C  
ATOM   3564  O   LEU A 459      28.372  10.298  25.203  1.00 19.90           O  
ATOM   3565  CB  LEU A 459      29.383   8.095  23.610  1.00 19.84           C  
ATOM   3566  CG  LEU A 459      30.381   6.952  23.384  1.00 20.47           C  
ATOM   3567  CD1 LEU A 459      30.910   7.083  21.944  1.00 22.42           C  
ATOM   3568  CD2 LEU A 459      31.513   6.982  24.399  1.00 20.85           C  
ATOM   3569  N   GLY A 460      26.527   9.047  25.672  1.00 17.21           N  
ATOM   3570  CA  GLY A 460      25.832  10.130  26.401  1.00 16.44           C  
ATOM   3571  C   GLY A 460      24.812  10.853  25.571  1.00 16.81           C  
ATOM   3572  O   GLY A 460      24.322  11.903  25.966  1.00 17.64           O  
ATOM   3573  N   PHE A 461      24.498  10.321  24.373  1.00 15.31           N  
ATOM   3574  CA  PHE A 461      23.628  11.048  23.461  1.00 14.84           C  
ATOM   3575  C   PHE A 461      22.169  10.823  23.864  1.00 15.99           C  
ATOM   3576  O   PHE A 461      21.426  10.046  23.218  1.00 15.58           O  
ATOM   3577  CB  PHE A 461      23.870  10.552  22.014  1.00 14.31           C  
ATOM   3578  CG  PHE A 461      23.362  11.500  20.934  1.00 13.92           C  
ATOM   3579  CD1 PHE A 461      22.256  12.313  21.142  1.00 13.56           C  
ATOM   3580  CD2 PHE A 461      23.977  11.520  19.684  1.00 15.49           C  
ATOM   3581  CE1 PHE A 461      21.787  13.147  20.128  1.00 14.16           C  
ATOM   3582  CE2 PHE A 461      23.511  12.302  18.658  1.00 15.03           C  
ATOM   3583  CZ  PHE A 461      22.414  13.138  18.880  1.00 15.33           C  
ATOM   3584  N   ALA A 462      21.749  11.478  24.928  1.00 14.58           N  
ATOM   3585  CA  ALA A 462      20.393  11.228  25.482  1.00 14.87           C  
ATOM   3586  C   ALA A 462      19.965  12.356  26.397  1.00 13.75           C  
ATOM   3587  O   ALA A 462      20.807  13.048  26.982  1.00 14.61           O  
ATOM   3588  CB  ALA A 462      20.360   9.900  26.245  1.00 13.96           C  
ATOM   3589  N   VAL A 463      18.658  12.511  26.587  1.00 13.17           N  
ATOM   3590  CA  VAL A 463      18.125  13.461  27.561  1.00 12.93           C  
ATOM   3591  C   VAL A 463      16.841  12.853  28.086  1.00 12.84           C  
ATOM   3592  O   VAL A 463      16.321  11.919  27.481  1.00 12.42           O  
ATOM   3593  CB  VAL A 463      17.799  14.847  26.934  1.00 13.32           C  
ATOM   3594  CG1AVAL A 463      19.048  15.661  26.827  0.50 13.89           C  
ATOM   3595  CG1BVAL A 463      16.536  14.843  26.061  0.50 12.39           C  
ATOM   3596  CG2AVAL A 463      17.039  14.743  25.617  0.50 13.07           C  
ATOM   3597  CG2BVAL A 463      17.831  15.981  27.929  0.50 12.53           C  
ATOM   3598  N   VAL A 464      16.383  13.328  29.218  1.00 11.27           N  
ATOM   3599  CA  VAL A 464      15.126  12.815  29.722  1.00 13.38           C  
ATOM   3600  C   VAL A 464      14.027  13.877  29.635  1.00 13.19           C  
ATOM   3601  O   VAL A 464      14.159  15.009  30.185  1.00 14.34           O  
ATOM   3602  CB  VAL A 464      15.313  12.318  31.178  1.00 13.26           C  
ATOM   3603  CG1 VAL A 464      13.980  11.865  31.743  1.00 14.84           C  
ATOM   3604  CG2 VAL A 464      16.232  11.094  31.184  1.00 13.74           C  
ATOM   3605  N   MET A 465      12.916  13.517  28.991  1.00 13.24           N  
ATOM   3606  CA  MET A 465      11.719  14.417  28.961  1.00 13.46           C  
ATOM   3607  C   MET A 465      10.974  14.177  30.248  1.00 15.62           C  
ATOM   3608  O   MET A 465      10.468  13.071  30.479  1.00 13.58           O  
ATOM   3609  CB  MET A 465      10.838  14.099  27.741  1.00 15.05           C  
ATOM   3610  CG  MET A 465      11.610  14.241  26.429  1.00 14.13           C  
ATOM   3611  SD  MET A 465      10.575  13.903  25.023  1.00 14.92           S  
ATOM   3612  CE  MET A 465      10.316  12.120  25.228  1.00 14.52           C  
ATOM   3613  N   ALA A 466      10.894  15.220  31.086  1.00 13.97           N  
ATOM   3614  CA  ALA A 466      10.296  15.041  32.378  1.00 15.45           C  
ATOM   3615  C   ALA A 466       8.893  15.600  32.283  1.00 15.29           C  
ATOM   3616  O   ALA A 466       8.698  16.769  32.460  1.00 15.22           O  
ATOM   3617  CB  ALA A 466      11.131  15.758  33.419  1.00 15.48           C  
ATOM   3618  N   GLU A 467       7.918  14.746  31.938  1.00 16.60           N  
ATOM   3619  CA  GLU A 467       6.581  15.185  31.537  1.00 15.69           C  
ATOM   3620  C   GLU A 467       5.567  15.167  32.677  1.00 17.72           C  
ATOM   3621  O   GLU A 467       5.312  14.129  33.241  1.00 17.86           O  
ATOM   3622  CB  GLU A 467       6.037  14.280  30.398  1.00 16.19           C  
ATOM   3623  CG  GLU A 467       4.624  14.608  29.910  1.00 17.58           C  
ATOM   3624  CD  GLU A 467       4.275  13.832  28.603  1.00 17.31           C  
ATOM   3625  OE1 GLU A 467       5.189  13.244  27.955  1.00 16.04           O  
ATOM   3626  OE2 GLU A 467       3.084  13.727  28.305  1.00 16.80           O1-
ATOM   3627  N   ASP A 468       4.992  16.324  32.983  1.00 16.04           N  
ATOM   3628  CA  ASP A 468       3.994  16.448  34.025  1.00 17.09           C  
ATOM   3629  C   ASP A 468       4.395  15.755  35.328  1.00 16.08           C  
ATOM   3630  O   ASP A 468       3.656  14.887  35.887  1.00 17.90           O  
ATOM   3631  CB  ASP A 468       2.637  15.965  33.509  1.00 17.20           C  
ATOM   3632  CG  ASP A 468       1.524  16.255  34.488  1.00 18.25           C  
ATOM   3633  OD1 ASP A 468       1.721  17.151  35.327  1.00 20.90           O  
ATOM   3634  OD2 ASP A 468       0.521  15.560  34.438  1.00 19.94           O1-
ATOM   3635  N   ILE A 469       5.600  16.044  35.760  1.00 16.41           N  
ATOM   3636  CA  ILE A 469       6.167  15.380  36.966  1.00 16.79           C  
ATOM   3637  C   ILE A 469       5.258  15.414  38.231  1.00 18.57           C  
ATOM   3638  O   ILE A 469       5.094  14.353  38.883  1.00 19.92           O  
ATOM   3639  CB  ILE A 469       7.593  15.854  37.260  1.00 16.17           C  
ATOM   3640  CG1 ILE A 469       8.484  15.580  36.045  1.00 15.72           C  
ATOM   3641  CG2 ILE A 469       8.190  15.173  38.499  1.00 17.26           C  
ATOM   3642  CD1 ILE A 469       8.655  14.107  35.682  1.00 16.09           C  
ATOM   3643  N   PRO A 470       4.656  16.583  38.542  1.00 20.04           N  
ATOM   3644  CA  PRO A 470       3.718  16.592  39.712  1.00 21.22           C  
ATOM   3645  C   PRO A 470       2.646  15.498  39.682  1.00 22.03           C  
ATOM   3646  O   PRO A 470       2.196  15.059  40.749  1.00 21.58           O  
ATOM   3647  CB  PRO A 470       3.040  17.965  39.605  1.00 20.55           C  
ATOM   3648  CG  PRO A 470       4.065  18.818  38.923  1.00 19.88           C  
ATOM   3649  CD  PRO A 470       4.744  17.920  37.912  1.00 18.83           C  
ATOM   3650  N   ASP A 471       2.237  15.050  38.491  1.00 19.96           N  
ATOM   3651  CA  ASP A 471       1.253  13.933  38.371  1.00 20.57           C  
ATOM   3652  C   ASP A 471       1.872  12.566  38.135  1.00 21.18           C  
ATOM   3653  O   ASP A 471       1.165  11.586  38.182  1.00 21.08           O  
ATOM   3654  CB  ASP A 471       0.219  14.198  37.285  1.00 21.46           C  
ATOM   3655  CG  ASP A 471      -0.555  15.443  37.548  1.00 24.71           C  
ATOM   3656  OD1 ASP A 471      -0.680  15.767  38.737  1.00 25.70           O  
ATOM   3657  OD2 ASP A 471      -0.966  16.137  36.591  1.00 27.28           O1-
ATOM   3658  N   ALA A 472       3.181  12.516  37.859  1.00 19.56           N  
ATOM   3659  CA  ALA A 472       3.800  11.292  37.391  1.00 18.43           C  
ATOM   3660  C   ALA A 472       3.704  10.117  38.361  1.00 19.10           C  
ATOM   3661  O   ALA A 472       3.433   8.998  37.918  1.00 18.90           O  
ATOM   3662  CB  ALA A 472       5.260  11.569  36.994  1.00 15.76           C  
ATOM   3663  N   ALA A 473       3.883  10.348  39.674  1.00 17.80           N  
ATOM   3664  CA  ALA A 473       3.802   9.236  40.651  1.00 17.77           C  
ATOM   3665  C   ALA A 473       2.405   8.638  40.717  1.00 17.92           C  
ATOM   3666  O   ALA A 473       2.246   7.402  40.704  1.00 19.72           O  
ATOM   3667  CB  ALA A 473       4.231   9.712  42.050  1.00 18.59           C  
ATOM   3668  N   ALA A 474       1.396   9.505  40.788  1.00 20.03           N  
ATOM   3669  CA  ALA A 474       0.007   9.048  40.893  1.00 20.71           C  
ATOM   3670  C   ALA A 474      -0.479   8.389  39.586  1.00 20.98           C  
ATOM   3671  O   ALA A 474      -1.212   7.384  39.590  1.00 18.96           O  
ATOM   3672  CB  ALA A 474      -0.901  10.211  41.309  1.00 20.78           C  
ATOM   3673  N   ALA A 475      -0.059   8.957  38.470  1.00 20.15           N  
ATOM   3674  CA  ALA A 475      -0.373   8.394  37.146  1.00 20.88           C  
ATOM   3675  C   ALA A 475       0.308   7.023  36.817  1.00 19.44           C  
ATOM   3676  O   ALA A 475      -0.200   6.284  35.984  1.00 21.00           O  
ATOM   3677  CB  ALA A 475      -0.111   9.437  36.063  1.00 21.20           C  
ATOM   3678  N   ASN A 476       1.379   6.642  37.518  1.00 17.75           N  
ATOM   3679  CA  ASN A 476       2.130   5.413  37.211  1.00 18.00           C  
ATOM   3680  C   ASN A 476       2.303   4.517  38.430  1.00 18.93           C  
ATOM   3681  O   ASN A 476       3.419   4.186  38.779  1.00 18.64           O  
ATOM   3682  CB  ASN A 476       3.516   5.771  36.600  1.00 17.72           C  
ATOM   3683  CG  ASN A 476       3.391   6.494  35.265  1.00 19.08           C  
ATOM   3684  ND2 ASN A 476       3.643   7.815  35.247  1.00 19.24           N  
ATOM   3685  OD1 ASN A 476       3.101   5.867  34.263  1.00 17.48           O  
ATOM   3686  N   PRO A 477       1.188   4.090  39.094  1.00 19.47           N  
ATOM   3687  CA  PRO A 477       1.342   3.183  40.264  1.00 19.49           C  
ATOM   3688  C   PRO A 477       2.229   1.955  39.975  1.00 19.97           C  
ATOM   3689  O   PRO A 477       2.037   1.286  38.942  1.00 19.24           O  
ATOM   3690  CB  PRO A 477      -0.116   2.736  40.567  1.00 19.73           C  
ATOM   3691  CG  PRO A 477      -0.893   3.065  39.341  1.00 21.92           C  
ATOM   3692  CD  PRO A 477      -0.224   4.285  38.719  1.00 19.86           C  
ATOM   3693  N   VAL A 478       3.180   1.642  40.847  1.00 19.02           N  
ATOM   3694  CA  VAL A 478       4.115   0.548  40.526  1.00 20.78           C  
ATOM   3695  C   VAL A 478       3.819  -0.733  41.256  1.00 22.43           C  
ATOM   3696  O   VAL A 478       3.269  -0.717  42.377  1.00 21.99           O  
ATOM   3697  CB  VAL A 478       5.592   0.942  40.751  1.00 21.04           C  
ATOM   3698  CG1 VAL A 478       5.861   2.270  40.056  1.00 19.22           C  
ATOM   3699  CG2 VAL A 478       5.946   1.046  42.262  1.00 23.32           C  
ATOM   3700  N   PRO A 479       4.169  -1.865  40.646  1.00 21.85           N  
ATOM   3701  CA  PRO A 479       3.924  -3.128  41.369  1.00 21.53           C  
ATOM   3702  C   PRO A 479       4.991  -3.345  42.411  1.00 23.13           C  
ATOM   3703  O   PRO A 479       6.099  -2.782  42.276  1.00 22.95           O  
ATOM   3704  CB  PRO A 479       4.030  -4.190  40.274  1.00 19.75           C  
ATOM   3705  CG  PRO A 479       4.909  -3.545  39.240  1.00 20.02           C  
ATOM   3706  CD  PRO A 479       4.589  -2.083  39.248  1.00 20.14           C  
ATOM   3707  N   ALA A 480       4.697  -4.165  43.437  1.00 22.29           N  
ATOM   3708  CA  ALA A 480       5.694  -4.425  44.516  1.00 21.26           C  
ATOM   3709  C   ALA A 480       7.024  -4.899  43.919  1.00 20.76           C  
ATOM   3710  O   ALA A 480       8.091  -4.444  44.349  1.00 22.97           O  
ATOM   3711  CB  ALA A 480       5.173  -5.485  45.521  1.00 23.62           C  
ATOM   3712  N   ALA A 481       6.981  -5.816  42.937  1.00 17.70           N  
ATOM   3713  CA  ALA A 481       8.193  -6.347  42.337  1.00 19.04           C  
ATOM   3714  C   ALA A 481       9.092  -5.218  41.803  1.00 18.01           C  
ATOM   3715  O   ALA A 481      10.313  -5.366  41.776  1.00 19.92           O  
ATOM   3716  CB  ALA A 481       7.813  -7.287  41.194  1.00 18.16           C  
ATOM   3717  N   TRP A 482       8.480  -4.136  41.293  1.00 18.25           N  
ATOM   3718  CA  TRP A 482       9.274  -3.035  40.778  1.00 18.28           C  
ATOM   3719  C   TRP A 482      10.033  -2.324  41.940  1.00 19.25           C  
ATOM   3720  O   TRP A 482      11.195  -1.950  41.782  1.00 20.22           O  
ATOM   3721  CB  TRP A 482       8.392  -2.052  40.014  1.00 16.99           C  
ATOM   3722  CG  TRP A 482       9.183  -0.905  39.402  1.00 18.92           C  
ATOM   3723  CD1 TRP A 482       9.692  -0.844  38.140  1.00 17.91           C  
ATOM   3724  CD2 TRP A 482       9.515   0.368  40.035  1.00 19.47           C  
ATOM   3725  CE2 TRP A 482      10.246   1.141  39.080  1.00 17.48           C  
ATOM   3726  CE3 TRP A 482       9.311   0.901  41.327  1.00 19.97           C  
ATOM   3727  NE1 TRP A 482      10.359   0.379  37.946  1.00 18.76           N  
ATOM   3728  CZ2 TRP A 482      10.742   2.428  39.371  1.00 19.17           C  
ATOM   3729  CZ3 TRP A 482       9.786   2.175  41.625  1.00 19.13           C  
ATOM   3730  CH2 TRP A 482      10.504   2.934  40.656  1.00 19.54           C  
ATOM   3731  N   ASN A 483       9.411  -2.197  43.114  1.00 19.83           N  
ATOM   3732  CA  ASN A 483      10.153  -1.678  44.281  1.00 20.78           C  
ATOM   3733  C   ASN A 483      11.346  -2.519  44.730  1.00 21.32           C  
ATOM   3734  O   ASN A 483      12.272  -1.984  45.308  1.00 24.53           O  
ATOM   3735  CB  ASN A 483       9.246  -1.519  45.509  1.00 23.99           C  
ATOM   3736  CG  ASN A 483       8.128  -0.557  45.289  1.00 24.27           C  
ATOM   3737  ND2 ASN A 483       6.945  -0.936  45.729  1.00 27.31           N  
ATOM   3738  OD1 ASN A 483       8.305   0.505  44.678  1.00 28.90           O  
ATOM   3739  N   GLU A 484      11.314  -3.823  44.490  1.00 21.27           N  
ATOM   3740  CA  GLU A 484      12.429  -4.709  44.832  1.00 22.78           C  
ATOM   3741  C   GLU A 484      13.603  -4.658  43.840  1.00 21.02           C  
ATOM   3742  O   GLU A 484      14.646  -5.230  44.086  1.00 21.09           O  
ATOM   3743  CB  GLU A 484      11.928  -6.152  45.086  1.00 24.63           C  
ATOM   3744  CG AGLU A 484      11.101  -6.332  46.385  0.50 26.79           C  
ATOM   3745  CG BGLU A 484      10.743  -6.242  46.069  0.50 27.89           C  
ATOM   3746  CD AGLU A 484      11.490  -5.418  47.575  0.50 25.65           C  
ATOM   3747  CD BGLU A 484       9.713  -7.336  45.787  0.50 29.57           C  
ATOM   3748  OE1AGLU A 484      12.651  -5.395  48.041  0.50 26.05           O  
ATOM   3749  OE1BGLU A 484       9.962  -8.244  44.959  0.50 30.77           O  
ATOM   3750  OE2AGLU A 484      10.602  -4.722  48.088  0.50 26.97           O1-
ATOM   3751  OE2BGLU A 484       8.615  -7.290  46.408  0.50 30.55           O1-
ATOM   3752  N   LEU A 485      13.449  -3.991  42.695  1.00 19.86           N  
ATOM   3753  CA  LEU A 485      14.511  -4.051  41.682  1.00 18.28           C  
ATOM   3754  C   LEU A 485      15.787  -3.367  42.152  1.00 19.20           C  
ATOM   3755  O   LEU A 485      16.868  -3.936  42.048  1.00 21.13           O  
ATOM   3756  CB  LEU A 485      14.062  -3.511  40.295  1.00 17.69           C  
ATOM   3757  CG  LEU A 485      12.951  -4.331  39.613  1.00 17.47           C  
ATOM   3758  CD1 LEU A 485      12.383  -3.503  38.455  1.00 16.28           C  
ATOM   3759  CD2 LEU A 485      13.426  -5.689  39.072  1.00 19.68           C  
ATOM   3760  N   CYS A 486      15.686  -2.122  42.590  1.00 18.23           N  
ATOM   3761  CA  CYS A 486      16.901  -1.396  42.997  1.00 18.68           C  
ATOM   3762  C   CYS A 486      17.623  -2.024  44.220  1.00 17.91           C  
ATOM   3763  O   CYS A 486      18.859  -2.162  44.168  1.00 19.20           O  
ATOM   3764  CB  CYS A 486      16.623   0.110  43.184  1.00 16.39           C  
ATOM   3765  SG  CYS A 486      16.247   0.905  41.547  1.00 17.76           S  
ATOM   3766  N   PRO A 487      16.873  -2.444  45.259  1.00 19.77           N  
ATOM   3767  CA  PRO A 487      17.560  -3.142  46.381  1.00 20.44           C  
ATOM   3768  C   PRO A 487      18.348  -4.355  45.881  1.00 22.99           C  
ATOM   3769  O   PRO A 487      19.547  -4.492  46.235  1.00 25.44           O  
ATOM   3770  CB  PRO A 487      16.405  -3.548  47.320  1.00 22.04           C  
ATOM   3771  CG  PRO A 487      15.354  -2.514  47.108  1.00 20.71           C  
ATOM   3772  CD  PRO A 487      15.446  -2.169  45.605  1.00 21.03           C  
ATOM   3773  N   LEU A 488      17.763  -5.158  44.965  1.00 22.95           N  
ATOM   3774  CA  LEU A 488      18.481  -6.345  44.457  1.00 22.12           C  
ATOM   3775  C   LEU A 488      19.707  -5.950  43.619  1.00 22.53           C  
ATOM   3776  O   LEU A 488      20.779  -6.549  43.729  1.00 23.98           O  
ATOM   3777  CB  LEU A 488      17.563  -7.279  43.664  1.00 21.71           C  
ATOM   3778  CG  LEU A 488      16.424  -8.048  44.360  1.00 24.87           C  
ATOM   3779  CD1 LEU A 488      15.505  -8.666  43.322  1.00 24.61           C  
ATOM   3780  CD2 LEU A 488      16.879  -9.142  45.326  1.00 25.98           C  
ATOM   3781  N   TYR A 489      19.530  -4.938  42.759  1.00 23.17           N  
ATOM   3782  CA  TYR A 489      20.569  -4.554  41.839  1.00 21.74           C  
ATOM   3783  C   TYR A 489      21.723  -3.893  42.603  1.00 22.85           C  
ATOM   3784  O   TYR A 489      22.904  -4.146  42.324  1.00 22.29           O  
ATOM   3785  CB  TYR A 489      20.021  -3.572  40.764  1.00 20.44           C  
ATOM   3786  CG  TYR A 489      21.113  -3.159  39.797  1.00 21.66           C  
ATOM   3787  CD1 TYR A 489      21.515  -4.016  38.795  1.00 20.82           C  
ATOM   3788  CD2 TYR A 489      21.741  -1.889  39.894  1.00 22.00           C  
ATOM   3789  CE1 TYR A 489      22.517  -3.664  37.914  1.00 21.18           C  
ATOM   3790  CE2 TYR A 489      22.744  -1.521  39.024  1.00 22.02           C  
ATOM   3791  CZ  TYR A 489      23.113  -2.422  38.024  1.00 22.11           C  
ATOM   3792  OH  TYR A 489      24.110  -2.092  37.150  1.00 25.61           O  
ATOM   3793  N   ASP A 490      21.375  -3.027  43.539  1.00 24.15           N  
ATOM   3794  CA  ASP A 490      22.404  -2.317  44.324  1.00 26.35           C  
ATOM   3795  C   ASP A 490      23.128  -3.233  45.283  1.00 28.28           C  
ATOM   3796  O   ASP A 490      24.230  -2.895  45.721  1.00 31.65           O  
ATOM   3797  CB  ASP A 490      21.792  -1.159  45.101  1.00 23.59           C  
ATOM   3798  CG  ASP A 490      21.312  -0.024  44.170  1.00 26.41           C  
ATOM   3799  OD1 ASP A 490      21.911   0.151  43.082  1.00 25.25           O  
ATOM   3800  OD2 ASP A 490      20.365   0.719  44.534  1.00 24.70           O1-
ATOM   3801  N   ALA A 491      22.527  -4.371  45.622  1.00 26.67           N  
ATOM   3802  CA  ALA A 491      23.227  -5.391  46.442  1.00 29.65           C  
ATOM   3803  C   ALA A 491      24.359  -6.135  45.730  1.00 32.68           C  
ATOM   3804  O   ALA A 491      25.132  -6.794  46.394  1.00 29.86           O  
ATOM   3805  CB  ALA A 491      22.248  -6.387  47.031  1.00 28.81           C  
ATOM   3806  N   LEU A 492      24.407  -6.102  44.391  1.00 34.02           N  
ATOM   3807  CA  LEU A 492      25.467  -6.770  43.623  1.00 36.94           C  
ATOM   3808  C   LEU A 492      26.795  -6.028  43.814  1.00 41.41           C  
ATOM   3809  O   LEU A 492      26.780  -4.815  44.084  1.00 40.40           O  
ATOM   3810  CB  LEU A 492      25.132  -6.772  42.123  1.00 33.77           C  
ATOM   3811  CG  LEU A 492      23.772  -7.242  41.595  1.00 34.78           C  
ATOM   3812  CD1 LEU A 492      23.696  -7.034  40.076  1.00 32.55           C  
ATOM   3813  CD2 LEU A 492      23.439  -8.692  41.962  1.00 34.55           C  
ATOM   3814  N   THR A 493      27.927  -6.723  43.642  1.00 49.50           N  
ATOM   3815  CA  THR A 493      29.258  -6.042  43.646  1.00 60.81           C  
ATOM   3816  C   THR A 493      29.648  -5.550  42.235  1.00 71.25           C  
ATOM   3817  O   THR A 493      29.183  -6.117  41.243  1.00 74.19           O  
ATOM   3818  CB  THR A 493      30.405  -6.932  44.176  1.00 55.11           C  
ATOM   3819  CG2 THR A 493      29.971  -7.729  45.405  1.00 51.02           C  
ATOM   3820  OG1 THR A 493      30.810  -7.835  43.143  1.00 55.93           O  
ATOM   3821  N   PRO A 494      30.485  -4.489  42.137  1.00 76.36           N  
ATOM   3822  CA  PRO A 494      31.012  -4.154  40.808  1.00 82.42           C  
ATOM   3823  C   PRO A 494      32.351  -4.871  40.523  1.00 86.99           C  
ATOM   3824  O   PRO A 494      33.333  -4.601  41.212  1.00 95.03           O  
ATOM   3825  CB  PRO A 494      31.202  -2.621  40.871  1.00 79.86           C  
ATOM   3826  CG  PRO A 494      31.081  -2.227  42.318  1.00 76.74           C  
ATOM   3827  CD  PRO A 494      30.845  -3.468  43.142  1.00 78.68           C  
ATOM   3828  N   GLY A 495      32.411  -5.776  39.540  1.00 85.63           N  
ATOM   3829  CA  GLY A 495      31.289  -6.129  38.669  1.00 78.83           C  
ATOM   3830  C   GLY A 495      30.833  -7.585  38.738  1.00 71.21           C  
ATOM   3831  O   GLY A 495      31.550  -8.501  38.353  1.00 68.86           O  
ATOM   3832  N   ASN A 496      29.629  -7.776  39.266  1.00 64.68           N  
ATOM   3833  CA  ASN A 496      28.838  -8.988  39.116  1.00 48.97           C  
ATOM   3834  C   ASN A 496      27.499  -8.455  38.540  1.00 43.93           C  
ATOM   3835  O   ASN A 496      26.419  -9.039  38.677  1.00 43.01           O  
ATOM   3836  CB  ASN A 496      28.663  -9.633  40.489  1.00 54.36           C  
ATOM   3837  CG  ASN A 496      28.416 -11.123  40.416  1.00 49.03           C  
ATOM   3838  ND2 ASN A 496      27.787 -11.653  41.439  1.00 52.16           N  
ATOM   3839  OD1 ASN A 496      28.794 -11.788  39.461  1.00 46.53           O  
ATOM   3840  N   GLN A 497      27.614  -7.312  37.866  1.00 37.98           N  
ATOM   3841  CA  GLN A 497      26.474  -6.585  37.358  1.00 29.68           C  
ATOM   3842  C   GLN A 497      26.083  -7.055  35.955  1.00 27.25           C  
ATOM   3843  O   GLN A 497      26.741  -7.956  35.362  1.00 23.55           O  
ATOM   3844  CB  GLN A 497      26.784  -5.089  37.384  1.00 31.08           C  
ATOM   3845  CG  GLN A 497      26.839  -4.541  38.806  1.00 36.97           C  
ATOM   3846  CD  GLN A 497      27.295  -3.098  38.878  1.00 42.14           C  
ATOM   3847  NE2 GLN A 497      26.673  -2.322  39.752  1.00 43.49           N  
ATOM   3848  OE1 GLN A 497      28.208  -2.690  38.163  1.00 44.09           O  
ATOM   3849  OXT GLN A 497      25.088  -6.520  35.436  1.00 23.84           O1-
TER   
HETATM 3850 CU    CU A 507      15.179   3.842  23.709  0.80 14.59          CU  
ANISOU 3850 CU    CU A 507     1014   1930   2600    -29    758    186      CU  
HETATM 3851 CU    CU A 508      14.460   1.615  20.889  0.80 16.11          CU  
ANISOU 3851 CU    CU A 508      984   3143   1993    542    390    779      CU  
HETATM 3852 CU    CU A 509      11.533   3.292  22.546  0.80 14.86          CU  
ANISOU 3852 CU    CU A 509     1565   2157   1924     42     27   -240      CU  
HETATM 3853 CU    CU A 510      23.805   8.983  16.946  0.80 15.68          CU  
ANISOU 3853 CU    CU A 510     1506   2121   2330   -137    242     22      CU  
CONECT  479 3852
CONECT  501 3851
CONECT  857 3851
CONECT  873 3850
CONECT 3038 3853
CONECT 3065 3852
CONECT 3083 3850
CONECT 3488 3850
CONECT 3494 3853
CONECT 3504 3851
CONECT 3542 3853
CONECT 3850  873 3083 3488
CONECT 3851  501  857 3504
CONECT 3852  479 3065
CONECT 3853 3038 3494 3542
END
