# Supplementary material for: Hydrophobic tuning with non-canonical amino acids in a copper metalloenzyme
Source: Nat Chem. 2026 Apr 13;18(7):1269–77. doi: 10.1038/s41557-026-02116-7 (PMC13323077; doi:10.1038/s41557-026-02116-7)
Supplement: Supplementary file 4 — Code related to logP prediction, PDB analysis and redox deconvolution. [file 41557_2026_2116_MOESM4_ESM.zip › Code_lite/PDB_analysis_lite/inputs/starting_pdbs/8p9u.pdb]

CRYST1   74.302   94.026  118.927  90.00  91.10  90.00 P 1 21 1      1
ATOM      1  N   ALA A  40      31.592  10.948  -3.094  1.00 61.91           N  
ATOM      2  CA  ALA A  40      30.717   9.863  -2.662  1.00 48.95           C  
ATOM      3  C   ALA A  40      29.355  10.025  -3.317  1.00 39.87           C  
ATOM      4  O   ALA A  40      28.788  11.114  -3.296  1.00 43.76           O  
ATOM      5  CB  ALA A  40      30.592   9.846  -1.141  1.00 46.33           C  
ATOM      6  N   GLY A  41      28.842   8.950  -3.915  1.00 37.57           N  
ATOM      7  CA  GLY A  41      27.556   9.025  -4.586  1.00 27.99           C  
ATOM      8  C   GLY A  41      26.413   9.326  -3.633  1.00 28.57           C  
ATOM      9  O   GLY A  41      26.485   9.089  -2.428  1.00 27.63           O  
ATOM     10  N   ALA A  42      25.328   9.859  -4.198  1.00 27.37           N  
ATOM     11  CA  ALA A  42      24.112  10.156  -3.456  1.00 19.41           C  
ATOM     12  C   ALA A  42      22.920   9.451  -4.111  1.00 26.20           C  
ATOM     13  O   ALA A  42      22.852   9.328  -5.339  1.00 27.99           O  
ATOM     14  CB  ALA A  42      23.877  11.670  -3.376  1.00 21.15           C  
ATOM     15  N   ALA A  43      21.992   8.971  -3.293  1.00 17.90           N  
ATOM     16  CA  ALA A  43      20.833   8.281  -3.830  1.00 27.13           C  
ATOM     17  C   ALA A  43      19.899   9.280  -4.514  1.00 29.21           C  
ATOM     18  O   ALA A  43      19.724  10.396  -4.025  1.00 18.78           O  
ATOM     19  CB  ALA A  43      20.080   7.543  -2.730  1.00 20.80           C  
ATOM     20  N   PRO A  44      19.282   8.907  -5.632  1.00 25.81           N  
ATOM     21  CA  PRO A  44      18.326   9.794  -6.299  1.00 24.82           C  
ATOM     22  C   PRO A  44      16.915   9.614  -5.752  1.00 23.00           C  
ATOM     23  O   PRO A  44      16.642   8.718  -4.951  1.00 21.86           O  
ATOM     24  CB  PRO A  44      18.392   9.327  -7.756  1.00 24.95           C  
ATOM     25  CG  PRO A  44      18.532   7.817  -7.599  1.00 25.35           C  
ATOM     26  CD  PRO A  44      19.440   7.635  -6.357  1.00 20.84           C  
ATOM     27  N   ALA A  45      16.022  10.502  -6.194  1.00 19.08           N  
ATOM     28  CA  ALA A  45      14.609  10.310  -5.917  1.00 17.80           C  
ATOM     29  C   ALA A  45      14.163   9.001  -6.544  1.00 21.24           C  
ATOM     30  O   ALA A  45      14.583   8.658  -7.649  1.00 20.80           O  
ATOM     31  CB  ALA A  45      13.780  11.474  -6.477  1.00 23.65           C  
ATOM     32  N   GLY A  46      13.366   8.236  -5.805  1.00 20.35           N  
ATOM     33  CA  GLY A  46      12.826   6.997  -6.310  1.00 13.53           C  
ATOM     34  C   GLY A  46      11.554   7.236  -7.096  1.00 24.39           C  
ATOM     35  O   GLY A  46      11.214   8.355  -7.490  1.00 23.89           O  
ATOM     36  N   GLY A  47      10.844   6.142  -7.334  1.00 14.93           N  
ATOM     37  CA  GLY A  47       9.601   6.189  -8.074  1.00 16.96           C  
ATOM     38  C   GLY A  47       9.561   5.208  -9.232  1.00 24.28           C  
ATOM     39  O   GLY A  47       8.614   5.222 -10.018  1.00 25.23           O  
ATOM     40  N   GLU A  48      10.578   4.351  -9.349  1.00 22.63           N  
ATOM     41  CA  GLU A  48      10.621   3.340 -10.398  1.00 21.63           C  
ATOM     42  C   GLU A  48       9.860   2.093  -9.967  1.00 18.15           C  
ATOM     43  O   GLU A  48       9.770   1.777  -8.775  1.00 23.25           O  
ATOM     44  CB  GLU A  48      12.070   2.975 -10.726  1.00 26.56           C  
ATOM     45  CG  GLU A  48      12.909   4.125 -11.261  1.00 26.38           C  
ATOM     46  CD  GLU A  48      12.745   4.334 -12.765  1.00 41.14           C  
ATOM     47  OE1 GLU A  48      11.891   3.649 -13.375  1.00 40.11           O  
ATOM     48  OE2 GLU A  48      13.477   5.175 -13.339  1.00 38.88           O1-
ATOM     49  N   VAL A  49       9.300   1.382 -10.944  1.00 14.61           N  
ATOM     50  CA  VAL A  49       8.672   0.086 -10.703  1.00 18.81           C  
ATOM     51  C   VAL A  49       9.649  -1.006 -11.134  1.00 18.69           C  
ATOM     52  O   VAL A  49       9.992  -1.103 -12.315  1.00 17.23           O  
ATOM     53  CB  VAL A  49       7.336  -0.041 -11.451  1.00 15.65           C  
ATOM     54  CG1 VAL A  49       6.815  -1.469 -11.354  1.00 13.23           C  
ATOM     55  CG2 VAL A  49       6.340   0.935 -10.893  1.00 13.59           C  
ATOM     56  N   ARG A  50      10.087  -1.838 -10.186  1.00 21.11           N  
ATOM     57  CA  ARG A  50      11.120  -2.845 -10.416  1.00 19.99           C  
ATOM     58  C   ARG A  50      10.549  -4.247 -10.241  1.00 21.93           C  
ATOM     59  O   ARG A  50       9.616  -4.464  -9.456  1.00 20.05           O  
ATOM     60  CB  ARG A  50      12.292  -2.671  -9.448  1.00 22.51           C  
ATOM     61  CG  ARG A  50      13.283  -1.605  -9.849  1.00 21.64           C  
ATOM     62  CD  ARG A  50      13.825  -0.866  -8.643  1.00 31.86           C  
ATOM     63  NE  ARG A  50      14.560   0.320  -9.078  1.00 47.33           N  
ATOM     64  CZ  ARG A  50      15.584   0.861  -8.434  1.00 39.28           C  
ATOM     65  NH1 ARG A  50      16.022   0.366  -7.286  1.00 43.25           N1+
ATOM     66  NH2 ARG A  50      16.180   1.932  -8.954  1.00 40.87           N  
ATOM     67  N  AARG A  51      11.144  -5.213 -10.941  0.52 21.76           N  
ATOM     68  N  BARG A  51      11.122  -5.193 -10.990  0.48 21.76           N  
ATOM     69  CA AARG A  51      10.726  -6.602 -10.845  0.52 22.17           C  
ATOM     70  CA BARG A  51      10.725  -6.593 -10.963  0.48 22.12           C  
ATOM     71  C  AARG A  51      11.946  -7.506 -10.727  0.52 20.09           C  
ATOM     72  C  BARG A  51      11.952  -7.474 -10.785  0.48 20.04           C  
ATOM     73  O  AARG A  51      12.930  -7.323 -11.448  0.52 21.49           O  
ATOM     74  O  BARG A  51      13.011  -7.199 -11.356  0.48 21.49           O  
ATOM     75  CB AARG A  51       9.889  -7.010 -12.062  0.52 20.46           C  
ATOM     76  CB BARG A  51       9.996  -6.991 -12.245  0.48 20.57           C  
ATOM     77  CG AARG A  51       8.467  -6.472 -12.021  0.52 20.83           C  
ATOM     78  CG BARG A  51       8.939  -8.039 -12.042  0.48 20.69           C  
ATOM     79  CD AARG A  51       7.751  -6.703 -13.335  0.52 21.16           C  
ATOM     80  CD BARG A  51       7.741  -7.798 -12.947  0.48 23.07           C  
ATOM     81  NE AARG A  51       6.710  -7.702 -13.144  0.52 26.45           N  
ATOM     82  NE BARG A  51       6.553  -8.435 -12.390  0.48 25.14           N  
ATOM     83  CZ AARG A  51       5.462  -7.432 -12.792  0.52 24.82           C  
ATOM     84  CZ BARG A  51       5.417  -7.804 -12.129  0.48 25.22           C  
ATOM     85  NH1AARG A  51       5.040  -6.188 -12.639  0.52 23.78           N1+
ATOM     86  NH1BARG A  51       5.244  -6.533 -12.450  0.48 23.55           N1+
ATOM     87  NH2AARG A  51       4.615  -8.437 -12.585  0.52 35.18           N  
ATOM     88  NH2BARG A  51       4.430  -8.467 -11.533  0.48 34.63           N  
ATOM     89  N  AVAL A  52      11.879  -8.476  -9.805  0.52 19.11           N  
ATOM     90  N  BVAL A  52      11.798  -8.538  -9.995  0.48 19.18           N  
ATOM     91  CA AVAL A  52      12.926  -9.476  -9.614  0.52 16.06           C  
ATOM     92  CA BVAL A  52      12.880  -9.477  -9.719  0.48 16.18           C  
ATOM     93  C  AVAL A  52      12.274 -10.843  -9.454  0.52 15.95           C  
ATOM     94  C  BVAL A  52      12.268 -10.847  -9.473  0.48 15.99           C  
ATOM     95  O  AVAL A  52      11.092 -10.956  -9.122  0.52 18.47           O  
ATOM     96  O  BVAL A  52      11.098 -10.964  -9.099  0.48 18.48           O  
ATOM     97  CB AVAL A  52      13.822  -9.178  -8.389  0.52 17.49           C  
ATOM     98  CB BVAL A  52      13.736  -9.017  -8.515  0.48 17.35           C  
ATOM     99  CG1AVAL A  52      14.484  -7.801  -8.502  0.52 15.30           C  
ATOM    100  CG1BVAL A  52      13.004  -9.283  -7.204  0.48 19.26           C  
ATOM    101  CG2AVAL A  52      13.011  -9.286  -7.101  0.52 19.26           C  
ATOM    102  CG2BVAL A  52      15.109  -9.690  -8.524  0.48 18.87           C  
ATOM    103  N   THR A  53      13.048 -11.894  -9.728  1.00 16.44           N  
ATOM    104  CA  THR A  53      12.649 -13.244  -9.355  1.00 19.92           C  
ATOM    105  C   THR A  53      13.261 -13.558  -7.995  1.00 20.73           C  
ATOM    106  O   THR A  53      14.380 -13.130  -7.690  1.00 20.89           O  
ATOM    107  CB  THR A  53      13.111 -14.311 -10.357  1.00 25.34           C  
ATOM    108  CG2 THR A  53      12.356 -14.232 -11.667  1.00 17.69           C  
ATOM    109  OG1 THR A  53      14.520 -14.178 -10.566  1.00 18.03           O  
ATOM    110  N   MET A  54      12.531 -14.312  -7.183  1.00 12.03           N  
ATOM    111  CA  MET A  54      13.112 -14.861  -5.971  1.00 13.62           C  
ATOM    112  C   MET A  54      12.667 -16.303  -5.843  1.00 14.34           C  
ATOM    113  O   MET A  54      11.537 -16.637  -6.193  1.00 24.68           O  
ATOM    114  CB  MET A  54      12.707 -14.047  -4.726  1.00 12.02           C  
ATOM    115  CG  MET A  54      13.358 -14.515  -3.446  1.00 14.37           C  
ATOM    116  SD  MET A  54      12.945 -13.479  -2.056  1.00 18.56           S  
ATOM    117  CE  MET A  54      14.083 -12.123  -2.317  1.00 15.91           C  
ATOM    118  N   TYR A  55      13.566 -17.151  -5.353  1.00 15.69           N  
ATOM    119  CA  TYR A  55      13.269 -18.539  -5.047  1.00 10.11           C  
ATOM    120  C   TYR A  55      13.581 -18.792  -3.587  1.00 14.33           C  
ATOM    121  O   TYR A  55      14.533 -18.223  -3.043  1.00 15.75           O  
ATOM    122  CB  TYR A  55      14.102 -19.484  -5.921  1.00 15.87           C  
ATOM    123  CG  TYR A  55      14.022 -19.126  -7.390  1.00 14.48           C  
ATOM    124  CD1 TYR A  55      14.880 -18.192  -7.946  1.00 13.35           C  
ATOM    125  CD2 TYR A  55      13.070 -19.704  -8.207  1.00 21.49           C  
ATOM    126  CE1 TYR A  55      14.801 -17.864  -9.275  1.00 20.97           C  
ATOM    127  CE2 TYR A  55      12.982 -19.381  -9.540  1.00 15.18           C  
ATOM    128  CZ  TYR A  55      13.837 -18.462 -10.066  1.00 21.40           C  
ATOM    129  OH  TYR A  55      13.739 -18.151 -11.399  1.00 26.05           O  
ATOM    130  N   ALA A  56      12.770 -19.626  -2.954  1.00 13.27           N  
ATOM    131  CA  ALA A  56      13.107 -20.231  -1.675  1.00 19.72           C  
ATOM    132  C   ALA A  56      13.533 -21.663  -1.947  1.00 17.16           C  
ATOM    133  O   ALA A  56      12.794 -22.409  -2.592  1.00 14.84           O  
ATOM    134  CB  ALA A  56      11.918 -20.188  -0.708  1.00 12.79           C  
ATOM    135  N   GLU A  57      14.721 -22.041  -1.468  1.00 18.47           N  
ATOM    136  CA  GLU A  57      15.297 -23.342  -1.785  1.00 23.78           C  
ATOM    137  C   GLU A  57      15.943 -23.966  -0.559  1.00 14.31           C  
ATOM    138  O   GLU A  57      16.528 -23.273   0.268  1.00 16.08           O  
ATOM    139  CB  GLU A  57      16.375 -23.250  -2.889  1.00 21.36           C  
ATOM    140  CG  GLU A  57      15.884 -22.704  -4.226  1.00 27.02           C  
ATOM    141  CD  GLU A  57      17.038 -22.321  -5.153  1.00 26.06           C  
ATOM    142  OE1 GLU A  57      18.198 -22.291  -4.706  1.00 33.00           O  
ATOM    143  OE2 GLU A  57      16.788 -22.034  -6.330  1.00 29.06           O1-
ATOM    144  N   ARG A  58      15.867 -25.292  -0.488  1.00 12.30           N  
ATOM    145  CA  ARG A  58      16.677 -26.071   0.441  1.00 10.69           C  
ATOM    146  C   ARG A  58      18.158 -25.999   0.085  1.00 19.10           C  
ATOM    147  O   ARG A  58      18.542 -26.111  -1.086  1.00 16.93           O  
ATOM    148  CB  ARG A  58      16.219 -27.533   0.432  1.00 15.11           C  
ATOM    149  CG  ARG A  58      14.847 -27.762   1.039  1.00 17.09           C  
ATOM    150  CD  ARG A  58      14.624 -29.258   1.413  1.00 19.69           C  
ATOM    151  NE  ARG A  58      13.398 -29.425   2.194  1.00 19.71           N  
ATOM    152  CZ  ARG A  58      13.330 -29.236   3.506  1.00 19.17           C  
ATOM    153  NH1 ARG A  58      14.394 -28.880   4.203  1.00 18.49           N1+
ATOM    154  NH2 ARG A  58      12.163 -29.401   4.131  1.00 15.61           N  
ATOM    155  N   LEU A  59      18.989 -25.804   1.114  1.00 15.53           N  
ATOM    156  CA  LEU A  59      20.440 -25.840   1.066  1.00 18.76           C  
ATOM    157  C   LEU A  59      20.941 -27.004   1.924  1.00 21.73           C  
ATOM    158  O   LEU A  59      20.164 -27.735   2.544  1.00 21.56           O  
ATOM    159  CB  LEU A  59      21.023 -24.499   1.533  1.00 15.93           C  
ATOM    160  CG  LEU A  59      20.589 -23.364   0.607  1.00 17.50           C  
ATOM    161  CD1 LEU A  59      20.916 -21.977   1.179  1.00 16.17           C  
ATOM    162  CD2 LEU A  59      21.208 -23.569  -0.770  1.00 20.52           C  
ATOM    163  N   ALA A  60      22.256 -27.171   1.955  1.00 13.18           N  
ATOM    164  CA  ALA A  60      22.849 -28.314   2.629  1.00 18.67           C  
ATOM    165  C   ALA A  60      22.612 -28.264   4.123  1.00 20.78           C  
ATOM    166  O   ALA A  60      22.604 -27.192   4.742  1.00 20.27           O  
ATOM    167  CB  ALA A  60      24.357 -28.372   2.382  1.00 21.64           C  
ATOM    168  N   GLY A  61      22.454 -29.453   4.704  1.00 18.05           N  
ATOM    169  CA  GLY A  61      22.386 -29.594   6.143  1.00 31.82           C  
ATOM    170  C   GLY A  61      21.114 -29.073   6.775  1.00 20.32           C  
ATOM    171  O   GLY A  61      21.162 -28.553   7.887  1.00 18.65           O  
ATOM    172  N   GLY A  62      19.978 -29.199   6.093  1.00 20.15           N  
ATOM    173  CA  GLY A  62      18.716 -28.729   6.635  1.00 21.95           C  
ATOM    174  C   GLY A  62      18.521 -27.231   6.599  1.00 19.84           C  
ATOM    175  O   GLY A  62      17.578 -26.724   7.222  1.00 14.64           O  
ATOM    176  N  AGLN A  63      19.371 -26.511   5.884  0.54 14.80           N  
ATOM    177  N  BGLN A  63      19.384 -26.492   5.919  0.46 14.88           N  
ATOM    178  CA AGLN A  63      19.219 -25.078   5.758  0.54 14.40           C  
ATOM    179  CA BGLN A  63      19.169 -25.061   5.841  0.46 14.46           C  
ATOM    180  C  AGLN A  63      18.277 -24.751   4.607  0.54 13.65           C  
ATOM    181  C  BGLN A  63      18.315 -24.737   4.617  0.46 12.44           C  
ATOM    182  O  AGLN A  63      17.918 -25.609   3.790  0.54 12.70           O  
ATOM    183  O  BGLN A  63      18.036 -25.592   3.769  0.46 12.88           O  
ATOM    184  CB AGLN A  63      20.576 -24.413   5.545  0.54 16.72           C  
ATOM    185  CB BGLN A  63      20.506 -24.312   5.815  0.46 16.54           C  
ATOM    186  CG AGLN A  63      21.623 -24.764   6.594  0.54 15.11           C  
ATOM    187  CG BGLN A  63      21.171 -24.149   7.197  0.46 13.45           C  
ATOM    188  CD AGLN A  63      21.448 -23.963   7.862  0.54 13.28           C  
ATOM    189  CD BGLN A  63      22.597 -23.616   7.111  0.46 15.87           C  
ATOM    190  NE2AGLN A  63      20.640 -24.474   8.771  0.54 17.93           N  
ATOM    191  NE2BGLN A  63      23.259 -23.892   5.997  0.46 11.90           N  
ATOM    192  OE1AGLN A  63      22.053 -22.915   8.035  0.54 14.90           O  
ATOM    193  OE1BGLN A  63      23.092 -22.961   8.031  0.46 14.58           O  
ATOM    194  N   MET A  64      17.855 -23.490   4.561  1.00 14.68           N  
ATOM    195  CA  MET A  64      17.022 -22.987   3.474  1.00 11.95           C  
ATOM    196  C   MET A  64      17.388 -21.527   3.242  1.00 16.87           C  
ATOM    197  O   MET A  64      17.579 -20.772   4.193  1.00 15.26           O  
ATOM    198  CB  MET A  64      15.502 -23.091   3.736  1.00 12.28           C  
ATOM    199  CG  MET A  64      14.966 -24.428   4.166  1.00 15.01           C  
ATOM    200  SD  MET A  64      13.335 -24.214   4.928  1.00 12.52           S  
ATOM    201  CE  MET A  64      12.744 -25.917   4.929  1.00 11.25           C  
ATOM    202  N   GLY A  65      17.483 -21.125   1.982  1.00 18.83           N  
ATOM    203  CA  GLY A  65      17.815 -19.749   1.672  1.00 16.55           C  
ATOM    204  C   GLY A  65      16.949 -19.198   0.557  1.00 16.75           C  
ATOM    205  O   GLY A  65      16.368 -19.939  -0.238  1.00 17.93           O  
ATOM    206  N   TYR A  66      16.839 -17.875   0.545  1.00 11.86           N  
ATOM    207  CA  TYR A  66      16.327 -17.153  -0.603  1.00 15.40           C  
ATOM    208  C   TYR A  66      17.430 -16.919  -1.638  1.00 15.83           C  
ATOM    209  O   TYR A  66      18.606 -16.792  -1.305  1.00 10.26           O  
ATOM    210  CB  TYR A  66      15.758 -15.804  -0.174  1.00 15.19           C  
ATOM    211  CG  TYR A  66      14.590 -15.879   0.793  1.00 21.69           C  
ATOM    212  CD1 TYR A  66      13.361 -16.369   0.388  1.00 19.55           C  
ATOM    213  CD2 TYR A  66      14.721 -15.429   2.105  1.00 15.36           C  
ATOM    214  CE1 TYR A  66      12.280 -16.410   1.267  1.00 12.32           C  
ATOM    215  CE2 TYR A  66      13.672 -15.478   2.984  1.00 14.00           C  
ATOM    216  CZ  TYR A  66      12.447 -15.954   2.564  1.00 14.57           C  
ATOM    217  OH  TYR A  66      11.402 -15.980   3.454  1.00 12.95           O  
ATOM    218  N   GLY A  67      17.037 -16.805  -2.901  1.00 12.57           N  
ATOM    219  CA  GLY A  67      17.973 -16.347  -3.910  1.00 12.85           C  
ATOM    220  C   GLY A  67      17.271 -15.747  -5.101  1.00 13.69           C  
ATOM    221  O   GLY A  67      16.123 -16.086  -5.405  1.00 18.78           O  
ATOM    222  N   LEU A  68      17.979 -14.858  -5.797  1.00 17.53           N  
ATOM    223  CA  LEU A  68      17.421 -14.252  -7.002  1.00 25.74           C  
ATOM    224  C   LEU A  68      17.469 -15.186  -8.204  1.00 25.72           C  
ATOM    225  O   LEU A  68      16.601 -15.091  -9.081  1.00 24.03           O  
ATOM    226  CB  LEU A  68      18.157 -12.963  -7.342  1.00 15.71           C  
ATOM    227  CG  LEU A  68      18.139 -11.928  -6.242  1.00 24.81           C  
ATOM    228  CD1 LEU A  68      18.778 -10.634  -6.792  1.00 17.83           C  
ATOM    229  CD2 LEU A  68      16.706 -11.723  -5.722  1.00 18.67           C  
ATOM    230  N   GLU A  69      18.468 -16.070  -8.295  1.00 18.35           N  
ATOM    231  CA  GLU A  69      18.498 -17.036  -9.388  1.00 24.07           C  
ATOM    232  C   GLU A  69      18.405 -18.457  -8.863  1.00 21.47           C  
ATOM    233  O   GLU A  69      18.992 -18.790  -7.827  1.00 26.30           O  
ATOM    234  CB  GLU A  69      19.750 -16.908 -10.232  1.00 29.17           C  
ATOM    235  CG  GLU A  69      20.199 -15.503 -10.460  1.00 38.49           C  
ATOM    236  CD  GLU A  69      21.413 -15.467 -11.349  1.00 43.85           C  
ATOM    237  OE1 GLU A  69      21.230 -15.524 -12.584  1.00 46.60           O  
ATOM    238  OE2 GLU A  69      22.540 -15.395 -10.811  1.00 54.06           O1-
ATOM    239  N   LYS A  70      17.680 -19.285  -9.610  1.00 23.71           N  
ATOM    240  CA  LYS A  70      17.467 -20.677  -9.249  1.00 17.79           C  
ATOM    241  C   LYS A  70      18.794 -21.395  -9.048  1.00 21.23           C  
ATOM    242  O   LYS A  70      19.690 -21.320  -9.888  1.00 17.58           O  
ATOM    243  CB  LYS A  70      16.643 -21.379 -10.328  1.00 28.68           C  
ATOM    244  CG  LYS A  70      15.854 -22.609  -9.831  1.00 22.15           C  
ATOM    245  CD  LYS A  70      14.578 -22.821 -10.648  1.00 24.31           C  
ATOM    246  CE  LYS A  70      13.671 -23.856 -10.007  1.00 29.67           C  
ATOM    247  NZ  LYS A  70      12.566 -24.290 -10.912  1.00 40.02           N1+
ATOM    248  N   GLY A  71      18.924 -22.071  -7.908  1.00 23.79           N  
ATOM    249  CA  GLY A  71      20.146 -22.767  -7.574  1.00 20.80           C  
ATOM    250  C   GLY A  71      21.232 -21.930  -6.936  1.00 24.48           C  
ATOM    251  O   GLY A  71      22.330 -22.450  -6.702  1.00 31.17           O  
ATOM    252  N  ALYS A  72      20.974 -20.659  -6.640  0.52 19.51           N  
ATOM    253  N  BLYS A  72      20.968 -20.665  -6.628  0.48 19.52           N  
ATOM    254  CA ALYS A  72      21.975 -19.777  -6.045  0.52 20.93           C  
ATOM    255  CA BLYS A  72      21.970 -19.784  -6.043  0.48 20.94           C  
ATOM    256  C  ALYS A  72      21.422 -19.088  -4.803  0.52 21.59           C  
ATOM    257  C  BLYS A  72      21.422 -19.089  -4.804  0.48 21.59           C  
ATOM    258  O  ALYS A  72      21.674 -17.903  -4.561  0.52 21.21           O  
ATOM    259  O  BLYS A  72      21.680 -17.905  -4.565  0.48 21.21           O  
ATOM    260  CB ALYS A  72      22.466 -18.737  -7.053  0.52 25.84           C  
ATOM    261  CB BLYS A  72      22.455 -18.759  -7.067  0.48 25.84           C  
ATOM    262  CG ALYS A  72      23.162 -19.313  -8.293  0.52 28.47           C  
ATOM    263  CG BLYS A  72      22.958 -19.376  -8.376  0.48 28.28           C  
ATOM    264  CD ALYS A  72      23.724 -18.196  -9.181  0.52 31.53           C  
ATOM    265  CD BLYS A  72      23.694 -18.344  -9.221  0.48 31.50           C  
ATOM    266  CE ALYS A  72      24.893 -17.467  -8.521  0.52 35.66           C  
ATOM    267  CE BLYS A  72      23.995 -18.882 -10.610  0.48 35.86           C  
ATOM    268  NZ ALYS A  72      25.609 -16.549  -9.463  0.52 37.47           N1+
ATOM    269  NZ BLYS A  72      24.681 -20.195 -10.537  0.48 29.09           N1+
ATOM    270  N   ALA A  73      20.649 -19.810  -3.999  1.00 19.21           N  
ATOM    271  CA  ALA A  73      20.178 -19.250  -2.739  1.00 17.34           C  
ATOM    272  C   ALA A  73      21.371 -19.010  -1.825  1.00 18.43           C  
ATOM    273  O   ALA A  73      22.396 -19.699  -1.922  1.00 19.18           O  
ATOM    274  CB  ALA A  73      19.178 -20.195  -2.074  1.00 18.92           C  
ATOM    275  N   SER A  74      21.248 -18.010  -0.957  1.00 12.35           N  
ATOM    276  CA  SER A  74      22.285 -17.691   0.030  1.00 12.85           C  
ATOM    277  C   SER A  74      21.647 -17.383   1.378  1.00 19.52           C  
ATOM    278  O   SER A  74      20.466 -17.046   1.463  1.00 16.54           O  
ATOM    279  CB  SER A  74      23.132 -16.489  -0.353  1.00 11.80           C  
ATOM    280  OG  SER A  74      22.380 -15.287  -0.251  1.00 16.54           O  
ATOM    281  N   ILE A  75      22.468 -17.482   2.425  1.00 14.63           N  
ATOM    282  CA  ILE A  75      22.109 -17.047   3.767  1.00 13.12           C  
ATOM    283  C   ILE A  75      23.170 -16.067   4.249  1.00 16.50           C  
ATOM    284  O   ILE A  75      24.346 -16.426   4.339  1.00 25.00           O  
ATOM    285  CB  ILE A  75      21.997 -18.221   4.751  1.00 11.76           C  
ATOM    286  CG1 ILE A  75      20.857 -19.146   4.305  1.00 18.31           C  
ATOM    287  CG2 ILE A  75      21.839 -17.687   6.186  1.00 10.78           C  
ATOM    288  CD1 ILE A  75      21.009 -20.572   4.730  1.00 15.95           C  
ATOM    289  N   PRO A  76      22.823 -14.801   4.539  1.00 17.55           N  
ATOM    290  CA  PRO A  76      21.513 -14.166   4.347  1.00 12.78           C  
ATOM    291  C   PRO A  76      21.154 -14.164   2.877  1.00 15.61           C  
ATOM    292  O   PRO A  76      21.989 -14.417   2.025  1.00 13.56           O  
ATOM    293  CB  PRO A  76      21.718 -12.732   4.877  1.00  6.61           C  
ATOM    294  CG  PRO A  76      23.041 -12.752   5.596  1.00 15.22           C  
ATOM    295  CD  PRO A  76      23.842 -13.817   4.934  1.00  8.98           C  
ATOM    296  N   GLY A  77      19.888 -13.923   2.569  1.00 14.75           N  
ATOM    297  CA  GLY A  77      19.471 -13.787   1.219  1.00 16.25           C  
ATOM    298  C   GLY A  77      20.015 -12.523   0.576  1.00 10.46           C  
ATOM    299  O   GLY A  77      20.695 -11.694   1.209  1.00 14.60           O  
ATOM    300  N   PRO A  78      19.709 -12.374  -0.701  1.00 12.98           N  
ATOM    301  CA  PRO A  78      20.174 -11.207  -1.465  1.00 16.50           C  
ATOM    302  C   PRO A  78      19.752  -9.884  -0.853  1.00 12.02           C  
ATOM    303  O   PRO A  78      18.657  -9.738  -0.304  1.00 15.41           O  
ATOM    304  CB  PRO A  78      19.523 -11.395  -2.839  1.00 13.86           C  
ATOM    305  CG  PRO A  78      18.338 -12.349  -2.574  1.00 12.89           C  
ATOM    306  CD  PRO A  78      18.822 -13.259  -1.470  1.00 10.51           C  
ATOM    307  N   LEU A  79      20.652  -8.917  -0.975  1.00 12.68           N  
ATOM    308  CA  LEU A  79      20.403  -7.553  -0.554  1.00 11.09           C  
ATOM    309  C   LEU A  79      19.456  -6.868  -1.523  1.00 17.39           C  
ATOM    310  O   LEU A  79      19.751  -6.764  -2.718  1.00 15.50           O  
ATOM    311  CB  LEU A  79      21.717  -6.783  -0.493  1.00 17.39           C  
ATOM    312  CG  LEU A  79      21.537  -5.279  -0.285  1.00 13.59           C  
ATOM    313  CD1 LEU A  79      20.883  -5.007   1.072  1.00 12.11           C  
ATOM    314  CD2 LEU A  79      22.879  -4.547  -0.365  1.00 17.18           C  
ATOM    315  N   ILE A  80      18.331  -6.383  -1.012  1.00 12.98           N  
ATOM    316  CA  ILE A  80      17.397  -5.614  -1.814  1.00 13.99           C  
ATOM    317  C   ILE A  80      17.588  -4.143  -1.472  1.00 20.67           C  
ATOM    318  O   ILE A  80      17.484  -3.743  -0.299  1.00 12.15           O  
ATOM    319  CB  ILE A  80      15.942  -6.059  -1.590  1.00 14.75           C  
ATOM    320  CG1 ILE A  80      15.820  -7.585  -1.595  1.00 13.44           C  
ATOM    321  CG2 ILE A  80      15.079  -5.515  -2.692  1.00 21.68           C  
ATOM    322  CD1 ILE A  80      15.947  -8.198  -2.958  1.00 13.37           C  
ATOM    323  N   GLU A  81      17.880  -3.345  -2.503  1.00 20.33           N  
ATOM    324  CA  GLU A  81      18.079  -1.905  -2.385  1.00 17.12           C  
ATOM    325  C   GLU A  81      17.020  -1.178  -3.200  1.00 14.84           C  
ATOM    326  O   GLU A  81      16.806  -1.502  -4.375  1.00 15.14           O  
ATOM    327  CB  GLU A  81      19.465  -1.498  -2.880  1.00 13.37           C  
ATOM    328  CG  GLU A  81      20.598  -2.020  -1.999  1.00 26.27           C  
ATOM    329  CD  GLU A  81      21.975  -1.766  -2.601  1.00 37.66           C  
ATOM    330  OE1 GLU A  81      22.436  -2.577  -3.444  1.00 31.86           O  
ATOM    331  OE2 GLU A  81      22.588  -0.745  -2.235  1.00 35.12           O1-
ATOM    332  N   LEU A  82      16.366  -0.200  -2.576  1.00  9.26           N  
ATOM    333  CA  LEU A  82      15.370   0.624  -3.242  1.00 18.16           C  
ATOM    334  C   LEU A  82      15.541   2.072  -2.807  1.00 20.79           C  
ATOM    335  O   LEU A  82      16.027   2.359  -1.708  1.00 15.16           O  
ATOM    336  CB  LEU A  82      13.939   0.144  -2.935  1.00 21.82           C  
ATOM    337  CG  LEU A  82      13.606  -1.318  -3.273  1.00 18.39           C  
ATOM    338  CD1 LEU A  82      12.378  -1.771  -2.521  1.00 18.16           C  
ATOM    339  CD2 LEU A  82      13.432  -1.569  -4.774  1.00 18.28           C  
ATOM    340  N   ASN A  83      15.150   2.981  -3.687  1.00 20.55           N  
ATOM    341  CA  ASN A  83      14.996   4.393  -3.348  1.00 18.58           C  
ATOM    342  C   ASN A  83      13.542   4.662  -2.989  1.00 16.99           C  
ATOM    343  O   ASN A  83      12.638   4.035  -3.545  1.00 13.34           O  
ATOM    344  CB  ASN A  83      15.441   5.266  -4.514  1.00 15.85           C  
ATOM    345  CG  ASN A  83      16.846   4.918  -4.969  1.00 16.79           C  
ATOM    346  ND2 ASN A  83      17.019   4.632  -6.255  1.00 18.59           N  
ATOM    347  OD1 ASN A  83      17.769   4.903  -4.157  1.00 19.11           O  
ATOM    348  N   GLU A  84      13.332   5.558  -2.020  1.00 14.14           N  
ATOM    349  CA  GLU A  84      11.995   5.886  -1.542  1.00 15.27           C  
ATOM    350  C   GLU A  84      11.091   6.253  -2.703  1.00 16.89           C  
ATOM    351  O   GLU A  84      11.424   7.111  -3.526  1.00 20.78           O  
ATOM    352  CB  GLU A  84      12.057   7.058  -0.564  1.00 19.48           C  
ATOM    353  CG  GLU A  84      12.267   6.671   0.866  1.00 10.82           C  
ATOM    354  CD  GLU A  84      12.211   7.874   1.758  1.00 17.09           C  
ATOM    355  OE1 GLU A  84      12.641   8.953   1.291  1.00 12.78           O  
ATOM    356  OE2 GLU A  84      11.736   7.741   2.916  1.00 16.43           O1-
ATOM    357  N   GLY A  85       9.948   5.615  -2.755  1.00 11.45           N  
ATOM    358  CA  GLY A  85       9.039   5.752  -3.864  1.00 16.77           C  
ATOM    359  C   GLY A  85       9.047   4.570  -4.808  1.00 20.32           C  
ATOM    360  O   GLY A  85       8.057   4.364  -5.518  1.00 22.70           O  
ATOM    361  N   ASP A  86      10.135   3.792  -4.831  1.00 20.34           N  
ATOM    362  CA  ASP A  86      10.199   2.603  -5.677  1.00 18.95           C  
ATOM    363  C   ASP A  86       9.133   1.585  -5.295  1.00 15.92           C  
ATOM    364  O   ASP A  86       8.711   1.493  -4.142  1.00 15.38           O  
ATOM    365  CB  ASP A  86      11.582   1.947  -5.580  1.00 15.88           C  
ATOM    366  CG  ASP A  86      12.647   2.736  -6.303  1.00 24.08           C  
ATOM    367  OD1 ASP A  86      12.293   3.703  -7.032  1.00 16.58           O  
ATOM    368  OD2 ASP A  86      13.842   2.401  -6.123  1.00 18.89           O1-
ATOM    369  N   THR A  87       8.701   0.805  -6.286  1.00 16.73           N  
ATOM    370  CA  THR A  87       7.866  -0.372  -6.085  1.00 13.70           C  
ATOM    371  C   THR A  87       8.647  -1.588  -6.554  1.00 16.64           C  
ATOM    372  O   THR A  87       9.445  -1.501  -7.490  1.00 22.39           O  
ATOM    373  CB  THR A  87       6.530  -0.263  -6.860  1.00 17.57           C  
ATOM    374  CG2 THR A  87       5.631  -1.495  -6.665  1.00 15.58           C  
ATOM    375  OG1 THR A  87       5.806   0.886  -6.415  1.00 19.60           O  
ATOM    376  N   LEU A  88       8.445  -2.714  -5.878  1.00 20.41           N  
ATOM    377  CA  LEU A  88       9.141  -3.952  -6.210  1.00 21.26           C  
ATOM    378  C   LEU A  88       8.119  -5.067  -6.303  1.00 22.23           C  
ATOM    379  O   LEU A  88       7.396  -5.337  -5.336  1.00 16.67           O  
ATOM    380  CB  LEU A  88      10.219  -4.307  -5.179  1.00 10.42           C  
ATOM    381  CG  LEU A  88      10.994  -5.586  -5.536  1.00  8.36           C  
ATOM    382  CD1 LEU A  88      11.751  -5.423  -6.848  1.00 14.08           C  
ATOM    383  CD2 LEU A  88      11.940  -6.026  -4.419  1.00 12.26           C  
ATOM    384  N   HIS A  89       8.054  -5.716  -7.458  1.00 14.21           N  
ATOM    385  CA  HIS A  89       7.272  -6.937  -7.585  1.00 19.76           C  
ATOM    386  C   HIS A  89       8.241  -8.111  -7.501  1.00 18.44           C  
ATOM    387  O   HIS A  89       9.101  -8.271  -8.373  1.00 15.46           O  
ATOM    388  CB  HIS A  89       6.473  -6.958  -8.883  1.00 13.81           C  
ATOM    389  CG  HIS A  89       5.533  -5.803  -9.035  1.00 17.69           C  
ATOM    390  CD2 HIS A  89       5.524  -4.766  -9.906  1.00 21.49           C  
ATOM    391  ND1 HIS A  89       4.413  -5.650  -8.252  1.00 14.00           N  
ATOM    392  CE1 HIS A  89       3.768  -4.557  -8.614  1.00 15.60           C  
ATOM    393  NE2 HIS A  89       4.413  -4.010  -9.624  1.00 16.33           N  
ATOM    394  N   VAL A  90       8.135  -8.898  -6.429  1.00 17.20           N  
ATOM    395  CA  VAL A  90       8.976 -10.072  -6.238  1.00 13.50           C  
ATOM    396  C   VAL A  90       8.206 -11.277  -6.783  1.00 21.65           C  
ATOM    397  O   VAL A  90       7.259 -11.765  -6.161  1.00 12.14           O  
ATOM    398  CB  VAL A  90       9.376 -10.260  -4.771  1.00 13.52           C  
ATOM    399  CG1 VAL A  90      10.277 -11.466  -4.628  1.00 13.59           C  
ATOM    400  CG2 VAL A  90      10.104  -9.046  -4.268  1.00  9.95           C  
ATOM    401  N   GLU A  91       8.608 -11.748  -7.963  1.00 18.09           N  
ATOM    402  CA  GLU A  91       8.028 -12.945  -8.581  1.00 15.18           C  
ATOM    403  C   GLU A  91       8.641 -14.166  -7.917  1.00 12.22           C  
ATOM    404  O   GLU A  91       9.737 -14.594  -8.280  1.00 13.51           O  
ATOM    405  CB  GLU A  91       8.288 -12.947 -10.083  1.00 15.77           C  
ATOM    406  CG  GLU A  91       7.658 -11.767 -10.801  1.00 21.97           C  
ATOM    407  CD  GLU A  91       8.038 -11.710 -12.280  1.00 33.32           C  
ATOM    408  OE1 GLU A  91       8.699 -12.644 -12.793  1.00 23.92           O  
ATOM    409  OE2 GLU A  91       7.661 -10.727 -12.935  1.00 32.28           O1-
ATOM    410  N   PHE A  92       7.922 -14.736  -6.955  1.00 18.54           N  
ATOM    411  CA  PHE A  92       8.461 -15.657  -5.962  1.00 12.40           C  
ATOM    412  C   PHE A  92       8.093 -17.085  -6.336  1.00 18.58           C  
ATOM    413  O   PHE A  92       6.988 -17.339  -6.811  1.00 14.39           O  
ATOM    414  CB  PHE A  92       7.898 -15.302  -4.583  1.00 13.95           C  
ATOM    415  CG  PHE A  92       8.478 -16.104  -3.434  1.00 14.72           C  
ATOM    416  CD1 PHE A  92       7.939 -17.328  -3.093  1.00 12.37           C  
ATOM    417  CD2 PHE A  92       9.538 -15.600  -2.672  1.00 12.48           C  
ATOM    418  CE1 PHE A  92       8.449 -18.069  -2.012  1.00 16.87           C  
ATOM    419  CE2 PHE A  92      10.068 -16.330  -1.601  1.00 13.02           C  
ATOM    420  CZ  PHE A  92       9.523 -17.559  -1.266  1.00 15.20           C  
ATOM    421  N   GLU A  93       9.009 -18.025  -6.099  1.00 17.54           N  
ATOM    422  CA  GLU A  93       8.708 -19.426  -6.363  1.00 13.91           C  
ATOM    423  C   GLU A  93       9.247 -20.293  -5.237  1.00 14.57           C  
ATOM    424  O   GLU A  93      10.413 -20.170  -4.850  1.00 18.98           O  
ATOM    425  CB  GLU A  93       9.291 -19.892  -7.698  1.00 15.56           C  
ATOM    426  CG  GLU A  93       9.176 -21.396  -7.861  1.00 15.79           C  
ATOM    427  CD  GLU A  93       9.478 -21.862  -9.255  1.00 19.23           C  
ATOM    428  OE1 GLU A  93       9.698 -21.006 -10.140  1.00 24.76           O  
ATOM    429  OE2 GLU A  93       9.506 -23.094  -9.460  1.00 19.67           O1-
ATOM    430  N   ASN A  94       8.400 -21.160  -4.706  1.00 13.46           N  
ATOM    431  CA  ASN A  94       8.778 -22.046  -3.610  1.00 12.95           C  
ATOM    432  C   ASN A  94       9.208 -23.374  -4.225  1.00 14.14           C  
ATOM    433  O   ASN A  94       8.374 -24.173  -4.638  1.00 17.02           O  
ATOM    434  CB  ASN A  94       7.625 -22.222  -2.629  1.00 12.86           C  
ATOM    435  CG  ASN A  94       7.955 -23.208  -1.496  1.00 15.11           C  
ATOM    436  ND2 ASN A  94       6.954 -23.526  -0.698  1.00 16.24           N  
ATOM    437  OD1 ASN A  94       9.099 -23.651  -1.332  1.00 15.01           O  
ATOM    438  N   THR A  95      10.511 -23.629  -4.265  1.00 13.63           N  
ATOM    439  CA  THR A  95      10.996 -24.884  -4.810  1.00 14.39           C  
ATOM    440  C   THR A  95      11.071 -25.991  -3.772  1.00 14.84           C  
ATOM    441  O   THR A  95      11.549 -27.083  -4.096  1.00 21.96           O  
ATOM    442  CB  THR A  95      12.375 -24.699  -5.477  1.00 16.90           C  
ATOM    443  CG2 THR A  95      12.406 -23.433  -6.350  1.00 12.54           C  
ATOM    444  OG1 THR A  95      13.396 -24.648  -4.469  1.00 10.87           O  
ATOM    445  N   MET A  96      10.575 -25.766  -2.556  1.00 14.48           N  
ATOM    446  CA  MET A  96      10.696 -26.739  -1.475  1.00 12.84           C  
ATOM    447  C   MET A  96       9.439 -27.588  -1.320  1.00 18.71           C  
ATOM    448  O   MET A  96       8.405 -27.333  -1.937  1.00 12.21           O  
ATOM    449  CB  MET A  96      11.010 -26.033  -0.153  1.00 13.52           C  
ATOM    450  CG  MET A  96      12.239 -25.080  -0.243  1.00 11.27           C  
ATOM    451  SD  MET A  96      12.627 -24.371   1.364  1.00 16.22           S  
ATOM    452  CE  MET A  96      11.244 -23.292   1.569  1.00 19.45           C  
ATOM    453  N   ASP A  97       9.543 -28.586  -0.439  1.00 17.23           N  
ATOM    454  CA  ASP A  97       8.457 -29.504  -0.129  1.00 13.80           C  
ATOM    455  C   ASP A  97       7.599 -29.049   1.039  1.00 18.85           C  
ATOM    456  O   ASP A  97       6.804 -29.850   1.545  1.00 22.16           O  
ATOM    457  CB  ASP A  97       9.017 -30.906   0.168  1.00 23.72           C  
ATOM    458  CG  ASP A  97       9.920 -30.960   1.432  1.00 26.51           C  
ATOM    459  OD1 ASP A  97      10.476 -29.941   1.911  1.00 16.02           O  
ATOM    460  OD2 ASP A  97      10.085 -32.074   1.947  1.00 29.71           O1-
ATOM    461  N   VAL A  98       7.744 -27.801   1.482  1.00 12.02           N  
ATOM    462  CA  VAL A  98       6.955 -27.255   2.596  1.00 17.97           C  
ATOM    463  C   VAL A  98       6.491 -25.858   2.235  1.00 14.65           C  
ATOM    464  O   VAL A  98       7.179 -25.126   1.511  1.00 11.35           O  
ATOM    465  CB  VAL A  98       7.770 -27.199   3.914  1.00 14.85           C  
ATOM    466  CG1 VAL A  98       8.393 -28.560   4.238  1.00 14.68           C  
ATOM    467  CG2 VAL A  98       8.873 -26.104   3.847  1.00 14.56           C  
ATOM    468  N   PRO A  99       5.302 -25.469   2.693  1.00 12.75           N  
ATOM    469  CA  PRO A  99       4.869 -24.083   2.508  1.00 14.00           C  
ATOM    470  C   PRO A  99       5.935 -23.129   3.029  1.00 14.07           C  
ATOM    471  O   PRO A  99       6.655 -23.429   3.984  1.00 20.06           O  
ATOM    472  CB  PRO A  99       3.576 -23.996   3.332  1.00 15.17           C  
ATOM    473  CG  PRO A  99       3.069 -25.432   3.387  1.00 15.83           C  
ATOM    474  CD  PRO A  99       4.320 -26.266   3.451  1.00 20.70           C  
ATOM    475  N   VAL A 100       6.046 -21.974   2.379  1.00 17.60           N  
ATOM    476  CA  VAL A 100       7.028 -20.959   2.737  1.00 12.59           C  
ATOM    477  C   VAL A 100       6.376 -19.602   2.482  1.00 16.87           C  
ATOM    478  O   VAL A 100       5.348 -19.508   1.812  1.00 18.29           O  
ATOM    479  CB  VAL A 100       8.339 -21.126   1.922  1.00 17.18           C  
ATOM    480  CG1 VAL A 100       8.182 -20.564   0.521  1.00 15.13           C  
ATOM    481  CG2 VAL A 100       9.520 -20.453   2.635  1.00 15.55           C  
ATOM    482  N   SER A 101       6.966 -18.531   3.013  1.00 10.99           N  
ATOM    483  CA  SER A 101       6.452 -17.203   2.708  1.00 13.58           C  
ATOM    484  C   SER A 101       7.592 -16.186   2.653  1.00 17.32           C  
ATOM    485  O   SER A 101       8.765 -16.501   2.899  1.00 15.45           O  
ATOM    486  CB  SER A 101       5.385 -16.770   3.723  1.00  9.28           C  
ATOM    487  OG  SER A 101       5.974 -16.492   4.980  1.00 13.18           O  
ATOM    488  N   LEU A 102       7.215 -14.951   2.321  1.00 11.12           N  
ATOM    489  CA  LEU A 102       8.095 -13.782   2.309  1.00 12.89           C  
ATOM    490  C   LEU A 102       7.404 -12.663   3.090  1.00 11.76           C  
ATOM    491  O   LEU A 102       6.397 -12.123   2.634  1.00 16.80           O  
ATOM    492  CB  LEU A 102       8.375 -13.338   0.876  1.00  9.87           C  
ATOM    493  CG  LEU A 102       9.380 -12.193   0.706  1.00 13.02           C  
ATOM    494  CD1 LEU A 102      10.740 -12.647   1.248  1.00  8.78           C  
ATOM    495  CD2 LEU A 102       9.451 -11.745  -0.766  1.00 11.65           C  
ATOM    496  N   HIS A 103       7.917 -12.322   4.271  1.00 14.88           N  
ATOM    497  CA  HIS A 103       7.396 -11.208   5.064  1.00 12.38           C  
ATOM    498  C   HIS A 103       8.484 -10.156   5.184  1.00 16.93           C  
ATOM    499  O   HIS A 103       9.618 -10.480   5.549  1.00 15.11           O  
ATOM    500  CB  HIS A 103       6.952 -11.668   6.465  1.00 18.90           C  
ATOM    501  CG  HIS A 103       6.628 -10.545   7.406  1.00 20.73           C  
ATOM    502  CD2 HIS A 103       7.227 -10.134   8.551  1.00 15.87           C  
ATOM    503  ND1 HIS A 103       5.548  -9.705   7.217  1.00 28.64           N  
ATOM    504  CE1 HIS A 103       5.509  -8.813   8.193  1.00 21.87           C  
ATOM    505  NE2 HIS A 103       6.519  -9.048   9.013  1.00 19.73           N  
ATOM    506  N   VAL A 104       8.134  -8.900   4.914  1.00 15.99           N  
ATOM    507  CA  VAL A 104       9.099  -7.811   4.912  1.00 12.74           C  
ATOM    508  C   VAL A 104       8.753  -6.853   6.038  1.00 15.50           C  
ATOM    509  O   VAL A 104       7.579  -6.654   6.374  1.00 16.06           O  
ATOM    510  CB  VAL A 104       9.138  -7.062   3.562  1.00 16.56           C  
ATOM    511  CG1 VAL A 104       7.909  -6.113   3.412  1.00 10.43           C  
ATOM    512  CG2 VAL A 104      10.470  -6.288   3.430  1.00 10.50           C  
ATOM    513  N   HIS A 105       9.792  -6.268   6.625  1.00 12.51           N  
ATOM    514  CA  HIS A 105       9.634  -5.225   7.621  1.00 13.69           C  
ATOM    515  C   HIS A 105       9.722  -3.835   6.989  1.00 19.05           C  
ATOM    516  O   HIS A 105      10.410  -3.614   5.981  1.00 18.45           O  
ATOM    517  CB  HIS A 105      10.688  -5.387   8.717  1.00 19.13           C  
ATOM    518  CG  HIS A 105      10.365  -6.466   9.711  1.00 14.53           C  
ATOM    519  CD2 HIS A 105      10.281  -7.811   9.571  1.00 11.07           C  
ATOM    520  ND1 HIS A 105      10.073  -6.198  11.030  1.00 13.58           N  
ATOM    521  CE1 HIS A 105       9.810  -7.333  11.657  1.00 17.18           C  
ATOM    522  NE2 HIS A 105       9.928  -8.326  10.792  1.00 13.13           N  
ATOM    523  N   GLY A 106       8.979  -2.899   7.567  1.00 18.11           N  
ATOM    524  CA  GLY A 106       9.168  -1.501   7.217  1.00 15.45           C  
ATOM    525  C   GLY A 106       8.536  -0.995   5.941  1.00 14.86           C  
ATOM    526  O   GLY A 106       8.085   0.152   5.896  1.00 17.02           O  
ATOM    527  N   LEU A 107       8.514  -1.797   4.882  1.00 19.80           N  
ATOM    528  CA  LEU A 107       7.940  -1.301   3.638  1.00 15.52           C  
ATOM    529  C   LEU A 107       6.414  -1.340   3.685  1.00 16.31           C  
ATOM    530  O   LEU A 107       5.793  -1.943   4.571  1.00 10.96           O  
ATOM    531  CB  LEU A 107       8.420  -2.110   2.438  1.00 14.93           C  
ATOM    532  CG  LEU A 107       9.915  -2.423   2.305  1.00 19.44           C  
ATOM    533  CD1 LEU A 107      10.287  -2.686   0.871  1.00 17.98           C  
ATOM    534  CD2 LEU A 107      10.724  -1.313   2.818  1.00 24.33           C  
ATOM    535  N   ASP A 108       5.814  -0.686   2.694  1.00 19.11           N  
ATOM    536  CA  ASP A 108       4.371  -0.709   2.505  1.00 18.45           C  
ATOM    537  C   ASP A 108       3.986  -1.948   1.709  1.00 19.02           C  
ATOM    538  O   ASP A 108       4.568  -2.224   0.659  1.00 20.30           O  
ATOM    539  CB  ASP A 108       3.910   0.532   1.737  1.00 20.23           C  
ATOM    540  CG  ASP A 108       4.454   1.812   2.308  1.00 14.31           C  
ATOM    541  OD1 ASP A 108       4.433   1.989   3.538  1.00 15.87           O  
ATOM    542  OD2 ASP A 108       4.873   2.663   1.512  1.00 12.20           O1-
ATOM    543  N   TYR A 109       3.008  -2.688   2.207  1.00 18.21           N  
ATOM    544  CA  TYR A 109       2.487  -3.849   1.513  1.00 17.05           C  
ATOM    545  C   TYR A 109       1.057  -4.047   1.973  1.00 19.44           C  
ATOM    546  O   TYR A 109       0.750  -3.847   3.149  1.00 23.07           O  
ATOM    547  CB  TYR A 109       3.313  -5.101   1.803  1.00 13.93           C  
ATOM    548  CG  TYR A 109       3.489  -5.373   3.280  1.00 17.59           C  
ATOM    549  CD1 TYR A 109       4.534  -4.793   3.979  1.00 14.22           C  
ATOM    550  CD2 TYR A 109       2.624  -6.222   3.974  1.00 15.66           C  
ATOM    551  CE1 TYR A 109       4.717  -5.020   5.310  1.00 13.93           C  
ATOM    552  CE2 TYR A 109       2.803  -6.458   5.339  1.00 15.81           C  
ATOM    553  CZ  TYR A 109       3.863  -5.843   5.992  1.00 19.22           C  
ATOM    554  OH  TYR A 109       4.118  -6.027   7.331  1.00 24.58           O  
ATOM    555  N   GLU A 110       0.194  -4.433   1.043  1.00 20.13           N  
ATOM    556  CA  GLU A 110      -1.171  -4.793   1.374  1.00 18.39           C  
ATOM    557  C   GLU A 110      -1.182  -6.156   2.047  1.00 20.59           C  
ATOM    558  O   GLU A 110      -0.212  -6.922   1.976  1.00 20.82           O  
ATOM    559  CB  GLU A 110      -2.049  -4.811   0.116  1.00 17.70           C  
ATOM    560  CG  GLU A 110      -2.018  -3.507  -0.648  1.00 19.25           C  
ATOM    561  CD  GLU A 110      -3.012  -3.442  -1.795  1.00 28.41           C  
ATOM    562  OE1 GLU A 110      -3.107  -4.415  -2.565  1.00 37.50           O  
ATOM    563  OE2 GLU A 110      -3.702  -2.413  -1.928  1.00 42.76           O1-
ATOM    564  N  AILE A 111      -2.311  -6.455   2.695  0.46 22.24           N  
ATOM    565  N  BILE A 111      -2.294  -6.456   2.723  0.54 22.24           N  
ATOM    566  CA AILE A 111      -2.454  -7.693   3.456  0.46 21.00           C  
ATOM    567  CA BILE A 111      -2.406  -7.714   3.463  0.54 21.01           C  
ATOM    568  C  AILE A 111      -2.158  -8.918   2.595  0.46 21.21           C  
ATOM    569  C  BILE A 111      -2.088  -8.915   2.580  0.54 21.18           C  
ATOM    570  O  AILE A 111      -1.687  -9.945   3.102  0.46 22.15           O  
ATOM    571  O  BILE A 111      -1.537  -9.917   3.053  0.54 21.85           O  
ATOM    572  CB AILE A 111      -3.860  -7.753   4.082  0.46 21.54           C  
ATOM    573  CB BILE A 111      -3.804  -7.837   4.098  0.54 21.54           C  
ATOM    574  CG1AILE A 111      -3.842  -8.631   5.329  0.46 23.73           C  
ATOM    575  CG1BILE A 111      -4.808  -6.969   3.343  0.54 23.44           C  
ATOM    576  CG2AILE A 111      -4.889  -8.264   3.086  0.46 23.84           C  
ATOM    577  CG2BILE A 111      -3.752  -7.435   5.573  0.54 22.47           C  
ATOM    578  CD1AILE A 111      -3.067  -8.032   6.470  0.46 22.31           C  
ATOM    579  CD1BILE A 111      -6.038  -7.697   2.791  0.54 22.21           C  
ATOM    580  N   SER A 112      -2.399  -8.828   1.283  1.00 18.76           N  
ATOM    581  CA  SER A 112      -2.118  -9.943   0.381  1.00 24.28           C  
ATOM    582  C   SER A 112      -0.625 -10.198   0.234  1.00 20.19           C  
ATOM    583  O   SER A 112      -0.230 -11.259  -0.251  1.00 19.58           O  
ATOM    584  CB  SER A 112      -2.745  -9.669  -0.985  1.00 19.56           C  
ATOM    585  OG  SER A 112      -2.113  -8.554  -1.591  1.00 21.82           O  
ATOM    586  N   SER A 113       0.211  -9.245   0.630  1.00 19.21           N  
ATOM    587  CA  SER A 113       1.656  -9.438   0.631  1.00 23.25           C  
ATOM    588  C   SER A 113       2.210  -9.465   2.052  1.00 21.77           C  
ATOM    589  O   SER A 113       3.383  -9.163   2.279  1.00 21.07           O  
ATOM    590  CB  SER A 113       2.343  -8.365  -0.208  1.00 15.98           C  
ATOM    591  OG  SER A 113       2.462  -8.796  -1.554  1.00 15.26           O  
ATOM    592  N   ASP A 114       1.371  -9.854   3.011  1.00 13.23           N  
ATOM    593  CA  ASP A 114       1.848 -10.016   4.376  1.00 23.12           C  
ATOM    594  C   ASP A 114       2.793 -11.216   4.504  1.00 21.68           C  
ATOM    595  O   ASP A 114       3.722 -11.187   5.316  1.00 24.33           O  
ATOM    596  CB  ASP A 114       0.646 -10.146   5.314  1.00 23.76           C  
ATOM    597  CG  ASP A 114       0.998  -9.897   6.768  1.00 29.10           C  
ATOM    598  OD1 ASP A 114       2.047  -9.280   7.035  1.00 28.33           O  
ATOM    599  OD2 ASP A 114       0.220 -10.335   7.651  1.00 27.02           O1-
ATOM    600  N   GLY A 115       2.579 -12.272   3.727  1.00 17.75           N  
ATOM    601  CA  GLY A 115       3.408 -13.464   3.883  1.00 17.97           C  
ATOM    602  C   GLY A 115       3.091 -14.250   5.137  1.00 16.46           C  
ATOM    603  O   GLY A 115       4.012 -14.735   5.809  1.00 17.95           O  
ATOM    604  N   THR A 116       1.813 -14.369   5.488  1.00 22.07           N  
ATOM    605  CA  THR A 116       1.409 -15.112   6.679  1.00 24.03           C  
ATOM    606  C   THR A 116       0.356 -16.136   6.305  1.00 26.48           C  
ATOM    607  O   THR A 116      -0.379 -15.954   5.339  1.00 22.73           O  
ATOM    608  CB  THR A 116       0.820 -14.211   7.750  1.00 25.51           C  
ATOM    609  CG2 THR A 116       1.822 -13.136   8.169  1.00 22.55           C  
ATOM    610  OG1 THR A 116      -0.354 -13.594   7.217  1.00 29.57           O  
ATOM    611  N  ALYS A 117       0.296 -17.214   7.091  0.58 28.09           N  
ATOM    612  N  BLYS A 117       0.262 -17.208   7.094  0.42 28.09           N  
ATOM    613  CA ALYS A 117      -0.708 -18.248   6.856  0.58 30.61           C  
ATOM    614  CA BLYS A 117      -0.728 -18.232   6.779  0.42 30.58           C  
ATOM    615  C  ALYS A 117      -2.118 -17.706   7.071  0.58 28.91           C  
ATOM    616  C  BLYS A 117      -2.147 -17.784   7.127  0.42 28.91           C  
ATOM    617  O  ALYS A 117      -3.032 -18.000   6.294  0.58 27.31           O  
ATOM    618  O  BLYS A 117      -3.107 -18.235   6.497  0.42 27.62           O  
ATOM    619  CB ALYS A 117      -0.443 -19.443   7.769  0.58 25.43           C  
ATOM    620  CB BLYS A 117      -0.386 -19.545   7.482  0.42 25.34           C  
ATOM    621  CG ALYS A 117      -0.440 -20.786   7.068  0.58 24.68           C  
ATOM    622  CG BLYS A 117      -0.795 -20.782   6.691  0.42 24.35           C  
ATOM    623  CD ALYS A 117      -0.071 -21.890   8.043  0.58 27.35           C  
ATOM    624  CD BLYS A 117       0.407 -21.594   6.236  0.42 19.95           C  
ATOM    625  CE ALYS A 117      -1.260 -22.790   8.384  0.58 23.75           C  
ATOM    626  CE BLYS A 117       0.446 -22.948   6.928  0.42 20.88           C  
ATOM    627  NZ ALYS A 117      -1.277 -23.113   9.836  0.58 15.85           N1+
ATOM    628  NZ BLYS A 117       1.653 -23.751   6.585  0.42 19.65           N1+
ATOM    629  N   GLN A 118      -2.305 -16.888   8.102  1.00 31.10           N  
ATOM    630  CA  GLN A 118      -3.643 -16.405   8.434  1.00 40.96           C  
ATOM    631  C   GLN A 118      -4.206 -15.436   7.398  1.00 39.15           C  
ATOM    632  O   GLN A 118      -5.415 -15.196   7.395  1.00 40.02           O  
ATOM    633  CB  GLN A 118      -3.642 -15.729   9.800  1.00 53.31           C  
ATOM    634  CG  GLN A 118      -3.422 -14.246   9.711  1.00 50.82           C  
ATOM    635  CD  GLN A 118      -4.062 -13.487  10.848  1.00 50.87           C  
ATOM    636  NE2 GLN A 118      -3.982 -12.166  10.768  1.00 45.90           N  
ATOM    637  OE1 GLN A 118      -4.642 -14.069  11.778  1.00 44.82           O  
ATOM    638  N   ASN A 119      -3.367 -14.847   6.553  1.00 39.79           N  
ATOM    639  CA  ASN A 119      -3.830 -14.077   5.406  1.00 33.09           C  
ATOM    640  C   ASN A 119      -3.863 -14.913   4.142  1.00 38.15           C  
ATOM    641  O   ASN A 119      -4.188 -14.383   3.073  1.00 39.74           O  
ATOM    642  CB  ASN A 119      -2.930 -12.861   5.169  1.00 29.44           C  
ATOM    643  CG  ASN A 119      -3.136 -11.794   6.202  1.00 46.39           C  
ATOM    644  ND2 ASN A 119      -4.400 -11.497   6.499  1.00 42.78           N  
ATOM    645  OD1 ASN A 119      -2.178 -11.282   6.781  1.00 57.76           O  
ATOM    646  N   LYS A 120      -3.518 -16.196   4.235  1.00 27.99           N  
ATOM    647  CA  LYS A 120      -3.368 -17.036   3.059  1.00 26.96           C  
ATOM    648  C   LYS A 120      -2.465 -16.348   2.031  1.00 29.83           C  
ATOM    649  O   LYS A 120      -2.802 -16.217   0.853  1.00 23.27           O  
ATOM    650  CB  LYS A 120      -4.735 -17.382   2.466  1.00 29.55           C  
ATOM    651  CG  LYS A 120      -4.794 -18.745   1.787  1.00 37.44           C  
ATOM    652  CD  LYS A 120      -5.107 -19.869   2.779  1.00 39.53           C  
ATOM    653  CE  LYS A 120      -4.703 -21.239   2.217  1.00 42.28           C  
ATOM    654  NZ  LYS A 120      -5.711 -22.306   2.479  1.00 40.29           N1+
ATOM    655  N   SER A 121      -1.313 -15.857   2.509  1.00 20.38           N  
ATOM    656  CA  SER A 121      -0.346 -15.174   1.660  1.00 25.36           C  
ATOM    657  C   SER A 121       1.001 -15.889   1.679  1.00 25.04           C  
ATOM    658  O   SER A 121       2.029 -15.289   1.361  1.00 21.02           O  
ATOM    659  CB  SER A 121      -0.192 -13.704   2.073  1.00 24.08           C  
ATOM    660  OG  SER A 121      -0.137 -13.570   3.479  1.00 26.67           O  
ATOM    661  N   HIS A 122       1.007 -17.151   2.094  1.00 19.40           N  
ATOM    662  CA  HIS A 122       2.145 -18.045   1.982  1.00 21.53           C  
ATOM    663  C   HIS A 122       2.154 -18.670   0.586  1.00 18.47           C  
ATOM    664  O   HIS A 122       1.227 -18.484  -0.201  1.00 19.93           O  
ATOM    665  CB  HIS A 122       2.057 -19.123   3.054  1.00 14.82           C  
ATOM    666  CG  HIS A 122       0.806 -19.931   2.965  1.00 22.84           C  
ATOM    667  CD2 HIS A 122       0.609 -21.264   2.824  1.00 24.23           C  
ATOM    668  ND1 HIS A 122      -0.448 -19.359   2.995  1.00 23.42           N  
ATOM    669  CE1 HIS A 122      -1.363 -20.305   2.876  1.00 24.06           C  
ATOM    670  NE2 HIS A 122      -0.749 -21.471   2.786  1.00 27.09           N  
ATOM    671  N   VAL A 123       3.205 -19.431   0.280  1.00 18.82           N  
ATOM    672  CA  VAL A 123       3.336 -20.097  -1.013  1.00 17.00           C  
ATOM    673  C   VAL A 123       3.492 -21.597  -0.793  1.00 21.40           C  
ATOM    674  O   VAL A 123       4.373 -22.034  -0.045  1.00 15.09           O  
ATOM    675  CB  VAL A 123       4.512 -19.543  -1.837  1.00 16.13           C  
ATOM    676  CG1 VAL A 123       4.482 -20.151  -3.246  1.00 17.89           C  
ATOM    677  CG2 VAL A 123       4.465 -18.026  -1.913  1.00 19.28           C  
ATOM    678  N   GLU A 124       2.639 -22.380  -1.457  1.00 14.20           N  
ATOM    679  CA  GLU A 124       2.616 -23.825  -1.306  1.00 13.30           C  
ATOM    680  C   GLU A 124       3.824 -24.493  -1.975  1.00 21.21           C  
ATOM    681  O   GLU A 124       4.489 -23.894  -2.826  1.00 17.90           O  
ATOM    682  CB  GLU A 124       1.312 -24.370  -1.889  1.00 15.47           C  
ATOM    683  CG  GLU A 124       1.249 -24.412  -3.414  1.00 32.16           C  
ATOM    684  CD  GLU A 124       0.805 -23.094  -4.056  1.00 46.19           C  
ATOM    685  OE1 GLU A 124       0.787 -22.032  -3.362  1.00 31.98           O  
ATOM    686  OE2 GLU A 124       0.485 -23.138  -5.277  1.00 36.73           O1-
ATOM    687  N   PRO A 125       4.143 -25.731  -1.581  1.00 14.00           N  
ATOM    688  CA  PRO A 125       5.224 -26.463  -2.245  1.00 15.64           C  
ATOM    689  C   PRO A 125       5.080 -26.354  -3.756  1.00 19.09           C  
ATOM    690  O   PRO A 125       4.014 -26.609  -4.306  1.00 22.20           O  
ATOM    691  CB  PRO A 125       5.033 -27.904  -1.748  1.00 15.56           C  
ATOM    692  CG  PRO A 125       4.442 -27.727  -0.377  1.00 16.07           C  
ATOM    693  CD  PRO A 125       3.586 -26.474  -0.436  1.00 15.75           C  
ATOM    694  N   GLY A 126       6.151 -25.906  -4.421  1.00 16.70           N  
ATOM    695  CA  GLY A 126       6.136 -25.724  -5.863  1.00 25.99           C  
ATOM    696  C   GLY A 126       5.383 -24.511  -6.382  1.00 17.82           C  
ATOM    697  O   GLY A 126       5.468 -24.217  -7.588  1.00 22.26           O  
ATOM    698  N   GLY A 127       4.676 -23.779  -5.535  1.00 15.71           N  
ATOM    699  CA  GLY A 127       3.839 -22.708  -6.024  1.00 11.97           C  
ATOM    700  C   GLY A 127       4.600 -21.449  -6.418  1.00 17.51           C  
ATOM    701  O   GLY A 127       5.797 -21.293  -6.168  1.00 21.96           O  
ATOM    702  N   THR A 128       3.860 -20.513  -7.020  1.00 16.99           N  
ATOM    703  CA  THR A 128       4.383 -19.200  -7.377  1.00 18.72           C  
ATOM    704  C   THR A 128       3.435 -18.109  -6.912  1.00 13.38           C  
ATOM    705  O   THR A 128       2.215 -18.284  -6.866  1.00 16.39           O  
ATOM    706  CB  THR A 128       4.593 -19.063  -8.898  1.00 19.85           C  
ATOM    707  CG2 THR A 128       5.495 -20.174  -9.400  1.00 14.65           C  
ATOM    708  OG1 THR A 128       3.318 -19.141  -9.544  1.00 17.80           O  
ATOM    709  N   ARG A 129       4.011 -16.961  -6.588  1.00 15.56           N  
ATOM    710  CA  ARG A 129       3.208 -15.843  -6.123  1.00 20.86           C  
ATOM    711  C   ARG A 129       3.992 -14.567  -6.370  1.00 16.92           C  
ATOM    712  O   ARG A 129       5.216 -14.554  -6.276  1.00 16.97           O  
ATOM    713  CB  ARG A 129       2.858 -15.999  -4.628  1.00 11.92           C  
ATOM    714  CG  ARG A 129       2.077 -14.864  -4.041  1.00 15.64           C  
ATOM    715  CD  ARG A 129       1.749 -15.112  -2.576  1.00 18.99           C  
ATOM    716  NE  ARG A 129       0.680 -14.221  -2.132  1.00 27.89           N  
ATOM    717  CZ  ARG A 129      -0.595 -14.569  -1.992  1.00 21.69           C  
ATOM    718  NH1 ARG A 129      -1.006 -15.812  -2.211  1.00 24.60           N1+
ATOM    719  NH2 ARG A 129      -1.482 -13.648  -1.618  1.00 17.12           N  
ATOM    720  N   THR A 130       3.290 -13.493  -6.686  1.00 14.20           N  
ATOM    721  CA  THR A 130       3.946 -12.200  -6.790  1.00 21.63           C  
ATOM    722  C   THR A 130       3.724 -11.416  -5.500  1.00 19.69           C  
ATOM    723  O   THR A 130       2.584 -11.117  -5.135  1.00 19.03           O  
ATOM    724  CB  THR A 130       3.471 -11.430  -8.014  1.00 16.50           C  
ATOM    725  CG2 THR A 130       4.245 -10.110  -8.119  1.00 18.30           C  
ATOM    726  OG1 THR A 130       3.803 -12.189  -9.173  1.00 24.54           O  
ATOM    727  N   TYR A 131       4.817 -11.139  -4.787  1.00 16.44           N  
ATOM    728  CA  TYR A 131       4.810 -10.272  -3.615  1.00 15.59           C  
ATOM    729  C   TYR A 131       5.220  -8.879  -4.063  1.00 15.10           C  
ATOM    730  O   TYR A 131       6.188  -8.720  -4.813  1.00 20.99           O  
ATOM    731  CB  TYR A 131       5.772 -10.769  -2.526  1.00 14.21           C  
ATOM    732  CG  TYR A 131       5.376 -12.030  -1.722  1.00 16.84           C  
ATOM    733  CD1 TYR A 131       4.442 -11.970  -0.696  1.00 15.29           C  
ATOM    734  CD2 TYR A 131       6.017 -13.255  -1.946  1.00 12.30           C  
ATOM    735  CE1 TYR A 131       4.106 -13.109   0.061  1.00 15.28           C  
ATOM    736  CE2 TYR A 131       5.701 -14.383  -1.213  1.00 14.24           C  
ATOM    737  CZ  TYR A 131       4.746 -14.308  -0.207  1.00 18.00           C  
ATOM    738  OH  TYR A 131       4.445 -15.433   0.518  1.00 14.30           O  
ATOM    739  N   THR A 132       4.483  -7.871  -3.597  1.00 14.46           N  
ATOM    740  CA  THR A 132       4.678  -6.492  -4.012  1.00 20.17           C  
ATOM    741  C   THR A 132       4.988  -5.655  -2.781  1.00 14.02           C  
ATOM    742  O   THR A 132       4.208  -5.639  -1.817  1.00 16.21           O  
ATOM    743  CB  THR A 132       3.446  -5.945  -4.761  1.00 16.68           C  
ATOM    744  CG2 THR A 132       3.629  -4.458  -5.052  1.00 17.00           C  
ATOM    745  OG1 THR A 132       3.296  -6.629  -6.013  1.00  9.17           O  
ATOM    746  N   TRP A 133       6.140  -4.999  -2.806  1.00 14.09           N  
ATOM    747  CA  TRP A 133       6.543  -4.023  -1.809  1.00 17.38           C  
ATOM    748  C   TRP A 133       6.462  -2.637  -2.426  1.00 14.80           C  
ATOM    749  O   TRP A 133       6.827  -2.451  -3.588  1.00 18.59           O  
ATOM    750  CB  TRP A 133       7.975  -4.285  -1.328  1.00 10.74           C  
ATOM    751  CG  TRP A 133       8.173  -5.644  -0.722  1.00 14.38           C  
ATOM    752  CD1 TRP A 133       7.210  -6.479  -0.227  1.00  9.95           C  
ATOM    753  CD2 TRP A 133       9.427  -6.319  -0.537  1.00 16.70           C  
ATOM    754  CE2 TRP A 133       9.148  -7.567   0.065  1.00 14.82           C  
ATOM    755  CE3 TRP A 133      10.756  -5.989  -0.823  1.00 18.08           C  
ATOM    756  NE1 TRP A 133       7.790  -7.646   0.238  1.00 14.21           N  
ATOM    757  CZ2 TRP A 133      10.158  -8.496   0.376  1.00 16.50           C  
ATOM    758  CZ3 TRP A 133      11.756  -6.909  -0.517  1.00 13.35           C  
ATOM    759  CH2 TRP A 133      11.445  -8.152   0.079  1.00 13.22           C  
ATOM    760  N   ARG A 134       5.981  -1.670  -1.657  1.00 15.28           N  
ATOM    761  CA  ARG A 134       6.005  -0.279  -2.079  1.00 19.66           C  
ATOM    762  C   ARG A 134       6.755   0.536  -1.038  1.00 20.81           C  
ATOM    763  O   ARG A 134       6.939   0.109   0.107  1.00 15.82           O  
ATOM    764  CB  ARG A 134       4.588   0.287  -2.277  1.00 16.17           C  
ATOM    765  CG  ARG A 134       3.786  -0.475  -3.301  1.00 17.94           C  
ATOM    766  CD  ARG A 134       2.468   0.184  -3.642  1.00 17.47           C  
ATOM    767  NE  ARG A 134       1.977  -0.332  -4.916  1.00 37.94           N  
ATOM    768  CZ  ARG A 134       1.445  -1.539  -5.071  1.00 42.86           C  
ATOM    769  NH1 ARG A 134       1.282  -2.361  -4.043  1.00 34.48           N1+
ATOM    770  NH2 ARG A 134       1.063  -1.929  -6.287  1.00 25.41           N  
ATOM    771  N   THR A 135       7.215   1.708  -1.460  1.00 12.42           N  
ATOM    772  CA  THR A 135       7.846   2.644  -0.545  1.00 17.51           C  
ATOM    773  C   THR A 135       7.320   4.040  -0.833  1.00 21.20           C  
ATOM    774  O   THR A 135       6.866   4.328  -1.944  1.00 17.06           O  
ATOM    775  CB  THR A 135       9.374   2.617  -0.659  1.00 11.55           C  
ATOM    776  CG2 THR A 135       9.901   1.209  -0.375  1.00 13.94           C  
ATOM    777  OG1 THR A 135       9.779   3.025  -1.975  1.00 15.19           O  
ATOM    778  N   HIS A 136       7.392   4.916   0.183  1.00 15.10           N  
ATOM    779  CA  HIS A 136       6.939   6.293   0.026  1.00 13.14           C  
ATOM    780  C   HIS A 136       7.965   7.267   0.588  1.00 15.28           C  
ATOM    781  O   HIS A 136       8.665   6.977   1.562  1.00 13.57           O  
ATOM    782  CB  HIS A 136       5.572   6.518   0.699  1.00 13.45           C  
ATOM    783  CG  HIS A 136       5.579   6.281   2.167  1.00 14.30           C  
ATOM    784  CD2 HIS A 136       5.925   7.090   3.193  1.00 14.53           C  
ATOM    785  ND1 HIS A 136       5.215   5.076   2.730  1.00 12.59           N  
ATOM    786  CE1 HIS A 136       5.336   5.157   4.044  1.00 12.24           C  
ATOM    787  NE2 HIS A 136       5.782   6.362   4.347  1.00 13.71           N  
ATOM    788  N   GLU A 137       8.049   8.427  -0.056  1.00 15.81           N  
ATOM    789  CA  GLU A 137       8.806   9.539   0.466  1.00 12.49           C  
ATOM    790  C   GLU A 137       8.110  10.078   1.704  1.00 18.39           C  
ATOM    791  O   GLU A 137       6.930   9.808   1.927  1.00 23.45           O  
ATOM    792  CB  GLU A 137       8.904  10.647  -0.575  1.00 14.49           C  
ATOM    793  CG  GLU A 137       9.792  10.352  -1.743  1.00 15.80           C  
ATOM    794  CD  GLU A 137       9.815  11.522  -2.731  1.00 21.47           C  
ATOM    795  OE1 GLU A 137       8.993  12.452  -2.574  1.00 22.32           O  
ATOM    796  OE2 GLU A 137      10.652  11.517  -3.647  1.00 20.23           O1-
ATOM    797  N   PRO A 138       8.801  10.854   2.524  1.00 18.04           N  
ATOM    798  CA  PRO A 138       8.114  11.534   3.617  1.00 14.94           C  
ATOM    799  C   PRO A 138       7.445  12.786   3.076  1.00 18.87           C  
ATOM    800  O   PRO A 138       7.739  13.236   1.973  1.00 21.77           O  
ATOM    801  CB  PRO A 138       9.245  11.883   4.589  1.00 19.02           C  
ATOM    802  CG  PRO A 138      10.429  12.032   3.725  1.00 11.30           C  
ATOM    803  CD  PRO A 138      10.256  11.104   2.556  1.00 13.55           C  
ATOM    804  N   GLY A 139       6.537  13.341   3.866  1.00 23.33           N  
ATOM    805  CA  GLY A 139       5.982  14.629   3.493  1.00 18.56           C  
ATOM    806  C   GLY A 139       4.943  15.094   4.488  1.00 30.24           C  
ATOM    807  O   GLY A 139       4.570  14.377   5.429  1.00 21.20           O  
ATOM    808  N   ARG A 140       4.469  16.318   4.243  1.00 27.36           N  
ATOM    809  CA  ARG A 140       3.436  16.940   5.065  1.00 24.88           C  
ATOM    810  C   ARG A 140       2.065  16.384   4.700  1.00 28.00           C  
ATOM    811  O   ARG A 140       1.701  16.323   3.520  1.00 28.65           O  
ATOM    812  CB  ARG A 140       3.447  18.461   4.866  1.00 23.50           C  
ATOM    813  CG  ARG A 140       2.513  19.231   5.790  1.00 28.11           C  
ATOM    814  CD  ARG A 140       3.112  19.299   7.188  1.00 31.72           C  
ATOM    815  NE  ARG A 140       4.501  19.738   7.137  1.00 35.45           N  
ATOM    816  CZ  ARG A 140       5.334  19.701   8.169  1.00 32.89           C  
ATOM    817  NH1 ARG A 140       4.943  19.268   9.356  1.00 19.62           N1+
ATOM    818  NH2 ARG A 140       6.595  20.086   7.997  1.00 24.76           N  
ATOM    819  N   ARG A 141       1.306  15.973   5.711  1.00 27.85           N  
ATOM    820  CA  ARG A 141      -0.082  15.639   5.453  1.00 22.46           C  
ATOM    821  C   ARG A 141      -0.927  16.912   5.400  1.00 22.41           C  
ATOM    822  O   ARG A 141      -0.515  17.985   5.843  1.00 27.28           O  
ATOM    823  CB  ARG A 141      -0.632  14.692   6.523  1.00 24.89           C  
ATOM    824  CG  ARG A 141       0.079  13.365   6.615  1.00 31.46           C  
ATOM    825  CD  ARG A 141      -0.572  12.498   7.665  1.00 28.73           C  
ATOM    826  NE  ARG A 141       0.097  11.212   7.814  1.00 28.97           N  
ATOM    827  CZ  ARG A 141       0.935  10.924   8.800  1.00 26.98           C  
ATOM    828  NH1 ARG A 141       1.241  11.818   9.729  1.00 17.95           N1+
ATOM    829  NH2 ARG A 141       1.470   9.704   8.861  1.00 22.54           N  
ATOM    830  N   ALA A 142      -2.134  16.780   4.854  1.00 30.87           N  
ATOM    831  CA  ALA A 142      -3.034  17.923   4.806  1.00 29.70           C  
ATOM    832  C   ALA A 142      -3.415  18.404   6.203  1.00 21.87           C  
ATOM    833  O   ALA A 142      -3.725  19.585   6.387  1.00 27.96           O  
ATOM    834  CB  ALA A 142      -4.272  17.561   3.993  1.00 19.69           C  
ATOM    835  N   ASP A 143      -3.363  17.521   7.186  1.00 31.49           N  
ATOM    836  CA  ASP A 143      -3.594  17.840   8.581  1.00 24.76           C  
ATOM    837  C   ASP A 143      -2.411  18.520   9.244  1.00 27.77           C  
ATOM    838  O   ASP A 143      -2.481  18.787  10.451  1.00 30.77           O  
ATOM    839  CB  ASP A 143      -3.913  16.559   9.341  1.00 29.71           C  
ATOM    840  CG  ASP A 143      -2.852  15.507   9.129  1.00 30.72           C  
ATOM    841  OD1 ASP A 143      -1.702  15.719   9.540  1.00 33.14           O  
ATOM    842  OD2 ASP A 143      -3.176  14.452   8.552  1.00 65.12           O1-
ATOM    843  N   GLY A 144      -1.331  18.769   8.508  1.00 21.18           N  
ATOM    844  CA  GLY A 144      -0.174  19.444   9.047  1.00 24.39           C  
ATOM    845  C   GLY A 144       0.836  18.557   9.751  1.00 41.16           C  
ATOM    846  O   GLY A 144       1.892  19.059  10.166  1.00 30.46           O  
ATOM    847  N   THR A 145       0.554  17.265   9.913  1.00 30.11           N  
ATOM    848  CA  THR A 145       1.540  16.362  10.488  1.00 25.23           C  
ATOM    849  C   THR A 145       2.469  15.818   9.407  1.00 31.52           C  
ATOM    850  O   THR A 145       2.134  15.792   8.220  1.00 24.37           O  
ATOM    851  CB  THR A 145       0.865  15.197  11.209  1.00 31.79           C  
ATOM    852  CG2 THR A 145      -0.171  15.695  12.234  1.00 20.27           C  
ATOM    853  OG1 THR A 145       0.223  14.370  10.237  1.00 26.59           O  
ATOM    854  N   TRP A 146       3.643  15.360   9.845  1.00 31.69           N  
ATOM    855  CA  TRP A 146       4.696  14.881   8.961  1.00 21.31           C  
ATOM    856  C   TRP A 146       4.626  13.361   8.843  1.00 27.28           C  
ATOM    857  O   TRP A 146       4.673  12.647   9.850  1.00 21.79           O  
ATOM    858  CB  TRP A 146       6.062  15.312   9.480  1.00 23.19           C  
ATOM    859  CG  TRP A 146       7.192  15.090   8.507  1.00 19.58           C  
ATOM    860  CD1 TRP A 146       8.161  14.134   8.591  1.00 18.48           C  
ATOM    861  CD2 TRP A 146       7.472  15.841   7.313  1.00 25.65           C  
ATOM    862  CE2 TRP A 146       8.636  15.281   6.728  1.00 22.28           C  
ATOM    863  CE3 TRP A 146       6.866  16.937   6.692  1.00 21.15           C  
ATOM    864  NE1 TRP A 146       9.031  14.242   7.523  1.00 19.70           N  
ATOM    865  CZ2 TRP A 146       9.198  15.777   5.549  1.00 21.10           C  
ATOM    866  CZ3 TRP A 146       7.421  17.422   5.514  1.00 24.35           C  
ATOM    867  CH2 TRP A 146       8.582  16.845   4.956  1.00 21.77           C  
ATOM    868  N   ARG A 147       4.528  12.871   7.611  1.00 29.94           N  
ATOM    869  CA  ARG A 147       4.445  11.440   7.368  1.00 27.30           C  
ATOM    870  C   ARG A 147       5.848  10.878   7.193  1.00 18.91           C  
ATOM    871  O   ARG A 147       6.575  11.292   6.283  1.00 25.07           O  
ATOM    872  CB  ARG A 147       3.578  11.138   6.147  1.00 17.28           C  
ATOM    873  CG  ARG A 147       3.287   9.649   5.979  1.00 16.73           C  
ATOM    874  CD  ARG A 147       2.795   9.363   4.567  1.00 19.53           C  
ATOM    875  NE  ARG A 147       2.528   7.949   4.370  1.00 18.43           N  
ATOM    876  CZ  ARG A 147       2.337   7.395   3.187  1.00 22.93           C  
ATOM    877  NH1 ARG A 147       2.287   8.126   2.088  1.00 19.50           N1+
ATOM    878  NH2 ARG A 147       2.185   6.077   3.106  1.00 14.51           N  
ATOM    879  N   ALA A 148       6.225   9.949   8.069  1.00 19.17           N  
ATOM    880  CA  ALA A 148       7.523   9.289   7.968  1.00 12.27           C  
ATOM    881  C   ALA A 148       7.653   8.552   6.644  1.00 25.89           C  
ATOM    882  O   ALA A 148       6.710   7.894   6.174  1.00 20.64           O  
ATOM    883  CB  ALA A 148       7.705   8.311   9.127  1.00 14.95           C  
ATOM    884  N   GLY A 149       8.821   8.687   6.022  1.00 18.99           N  
ATOM    885  CA  GLY A 149       9.092   7.956   4.806  1.00 17.12           C  
ATOM    886  C   GLY A 149       9.488   6.514   5.076  1.00 14.38           C  
ATOM    887  O   GLY A 149       9.671   6.074   6.212  1.00 14.65           O  
ATOM    888  N   SER A 150       9.622   5.765   3.991  1.00 13.82           N  
ATOM    889  CA  SER A 150      10.043   4.376   4.104  1.00 12.31           C  
ATOM    890  C   SER A 150      11.530   4.214   4.405  1.00 10.05           C  
ATOM    891  O   SER A 150      11.943   3.092   4.714  1.00 16.22           O  
ATOM    892  CB  SER A 150       9.741   3.595   2.802  1.00  9.72           C  
ATOM    893  OG  SER A 150       8.367   3.587   2.472  1.00 12.66           O  
ATOM    894  N   ALA A 151      12.347   5.266   4.291  1.00 11.60           N  
ATOM    895  CA  ALA A 151      13.796   5.059   4.319  1.00 13.08           C  
ATOM    896  C   ALA A 151      14.243   4.344   5.589  1.00 13.10           C  
ATOM    897  O   ALA A 151      13.809   4.674   6.703  1.00 10.07           O  
ATOM    898  CB  ALA A 151      14.531   6.385   4.180  1.00 10.50           C  
ATOM    899  N   GLY A 152      15.110   3.354   5.422  1.00 11.75           N  
ATOM    900  CA  GLY A 152      15.794   2.789   6.566  1.00 12.82           C  
ATOM    901  C   GLY A 152      16.393   1.435   6.254  1.00  9.50           C  
ATOM    902  O   GLY A 152      16.368   0.965   5.116  1.00 16.72           O  
ATOM    903  N   TYR A 153      16.947   0.821   7.301  1.00 12.72           N  
ATOM    904  CA  TYR A 153      17.521  -0.516   7.209  1.00 13.53           C  
ATOM    905  C   TYR A 153      16.484  -1.530   7.678  1.00 17.95           C  
ATOM    906  O   TYR A 153      16.061  -1.499   8.843  1.00 13.78           O  
ATOM    907  CB  TYR A 153      18.798  -0.627   8.040  1.00 14.41           C  
ATOM    908  CG  TYR A 153      19.912   0.230   7.488  1.00 17.54           C  
ATOM    909  CD1 TYR A 153      20.700  -0.222   6.446  1.00 13.53           C  
ATOM    910  CD2 TYR A 153      20.150   1.508   7.992  1.00 15.13           C  
ATOM    911  CE1 TYR A 153      21.713   0.555   5.922  1.00 13.31           C  
ATOM    912  CE2 TYR A 153      21.165   2.294   7.474  1.00 15.70           C  
ATOM    913  CZ  TYR A 153      21.949   1.796   6.442  1.00 13.16           C  
ATOM    914  OH  TYR A 153      22.953   2.561   5.902  1.00 18.59           O  
ATOM    915  N   TRP A 154      16.129  -2.452   6.785  1.00 10.99           N  
ATOM    916  CA  TRP A 154      14.984  -3.333   6.940  1.00  7.77           C  
ATOM    917  C   TRP A 154      15.378  -4.759   6.541  1.00 11.07           C  
ATOM    918  O   TRP A 154      16.549  -5.068   6.297  1.00 11.70           O  
ATOM    919  CB  TRP A 154      13.827  -2.811   6.084  1.00  8.99           C  
ATOM    920  CG  TRP A 154      13.301  -1.428   6.445  1.00  9.54           C  
ATOM    921  CD1 TRP A 154      13.403  -0.302   5.689  1.00  9.68           C  
ATOM    922  CD2 TRP A 154      12.582  -1.048   7.634  1.00 14.88           C  
ATOM    923  CE2 TRP A 154      12.252   0.320   7.506  1.00 19.50           C  
ATOM    924  CE3 TRP A 154      12.151  -1.739   8.773  1.00 12.26           C  
ATOM    925  NE1 TRP A 154      12.770   0.758   6.312  1.00 14.32           N  
ATOM    926  CZ2 TRP A 154      11.538   1.017   8.490  1.00 14.32           C  
ATOM    927  CZ3 TRP A 154      11.443  -1.044   9.756  1.00  8.22           C  
ATOM    928  CH2 TRP A 154      11.134   0.318   9.598  1.00 10.16           C  
ATOM    929  N   HIS A 155      14.394  -5.649   6.487  1.00  7.22           N  
ATOM    930  CA  HIS A 155      14.687  -7.045   6.207  1.00 12.32           C  
ATOM    931  C   HIS A 155      13.391  -7.789   5.936  1.00 13.92           C  
ATOM    932  O   HIS A 155      12.295  -7.309   6.243  1.00 11.90           O  
ATOM    933  CB  HIS A 155      15.444  -7.725   7.348  1.00 13.87           C  
ATOM    934  CG  HIS A 155      14.714  -7.715   8.660  1.00  7.92           C  
ATOM    935  CD2 HIS A 155      14.450  -6.706   9.525  1.00 10.48           C  
ATOM    936  ND1 HIS A 155      14.213  -8.862   9.243  1.00 10.37           N  
ATOM    937  CE1 HIS A 155      13.660  -8.558  10.405  1.00 15.27           C  
ATOM    938  NE2 HIS A 155      13.804  -7.257  10.609  1.00 10.72           N  
ATOM    939  N   TYR A 156      13.550  -8.959   5.324  1.00  9.12           N  
ATOM    940  CA  TYR A 156      12.469  -9.863   4.984  1.00 13.67           C  
ATOM    941  C   TYR A 156      12.840 -11.231   5.525  1.00 14.15           C  
ATOM    942  O   TYR A 156      14.022 -11.551   5.678  1.00 14.41           O  
ATOM    943  CB  TYR A 156      12.248  -9.938   3.444  1.00 10.04           C  
ATOM    944  CG  TYR A 156      13.513 -10.335   2.675  1.00 12.98           C  
ATOM    945  CD1 TYR A 156      13.830 -11.667   2.468  1.00 14.94           C  
ATOM    946  CD2 TYR A 156      14.396  -9.373   2.185  1.00 11.50           C  
ATOM    947  CE1 TYR A 156      14.972 -12.052   1.779  1.00 15.60           C  
ATOM    948  CE2 TYR A 156      15.545  -9.736   1.492  1.00 17.06           C  
ATOM    949  CZ  TYR A 156      15.818 -11.090   1.295  1.00 15.24           C  
ATOM    950  OH  TYR A 156      16.934 -11.489   0.632  1.00 12.38           O  
ATOM    951  N   HIS A 157      11.839 -12.057   5.791  1.00 12.35           N  
ATOM    952  CA  HIS A 157      12.141 -13.391   6.284  1.00 10.91           C  
ATOM    953  C   HIS A 157      10.908 -14.269   6.141  1.00 16.12           C  
ATOM    954  O   HIS A 157       9.800 -13.794   5.878  1.00 14.12           O  
ATOM    955  CB  HIS A 157      12.597 -13.343   7.742  1.00 12.65           C  
ATOM    956  CG  HIS A 157      11.589 -12.723   8.651  1.00  9.27           C  
ATOM    957  CD2 HIS A 157      11.468 -11.456   9.119  1.00  8.70           C  
ATOM    958  ND1 HIS A 157      10.526 -13.426   9.161  1.00 12.57           N  
ATOM    959  CE1 HIS A 157       9.795 -12.622   9.916  1.00 16.35           C  
ATOM    960  NE2 HIS A 157      10.354 -11.427   9.919  1.00 19.13           N  
ATOM    961  N   ASP A 158      11.113 -15.563   6.337  1.00  9.44           N  
ATOM    962  CA  ASP A 158       9.977 -16.470   6.321  1.00 17.16           C  
ATOM    963  C   ASP A 158       9.061 -16.222   7.529  1.00 13.07           C  
ATOM    964  O   ASP A 158       9.493 -15.751   8.587  1.00 15.22           O  
ATOM    965  CB  ASP A 158      10.466 -17.915   6.300  1.00 11.19           C  
ATOM    966  CG  ASP A 158       9.356 -18.887   6.519  1.00 19.59           C  
ATOM    967  OD1 ASP A 158       8.426 -18.905   5.671  1.00 14.03           O  
ATOM    968  OD2 ASP A 158       9.392 -19.606   7.551  1.00 17.45           O1-
ATOM    969  N   HIS A 159       7.777 -16.554   7.359  1.00 13.44           N  
ATOM    970  CA  HIS A 159       6.789 -16.452   8.424  1.00 11.50           C  
ATOM    971  C   HIS A 159       5.954 -17.723   8.599  1.00 15.45           C  
ATOM    972  O   HIS A 159       5.017 -17.704   9.398  1.00 12.56           O  
ATOM    973  CB  HIS A 159       5.851 -15.261   8.153  1.00 11.39           C  
ATOM    974  CG  HIS A 159       5.315 -14.588   9.385  1.00 25.04           C  
ATOM    975  CD2 HIS A 159       5.317 -13.283   9.754  1.00 15.39           C  
ATOM    976  ND1 HIS A 159       4.649 -15.269  10.387  1.00 20.98           N  
ATOM    977  CE1 HIS A 159       4.293 -14.413  11.330  1.00 20.97           C  
ATOM    978  NE2 HIS A 159       4.673 -13.203  10.963  1.00 12.13           N  
ATOM    979  N   VAL A 160       6.244 -18.827   7.885  1.00 13.24           N  
ATOM    980  CA  VAL A 160       5.378 -20.004   8.019  1.00 15.46           C  
ATOM    981  C   VAL A 160       6.102 -21.338   8.164  1.00 12.73           C  
ATOM    982  O   VAL A 160       5.450 -22.363   8.378  1.00 12.28           O  
ATOM    983  CB  VAL A 160       4.370 -20.134   6.854  1.00 21.83           C  
ATOM    984  CG1 VAL A 160       3.528 -18.869   6.666  1.00 15.95           C  
ATOM    985  CG2 VAL A 160       5.066 -20.586   5.546  1.00 22.13           C  
ATOM    986  N   VAL A 161       7.427 -21.380   8.064  1.00 16.48           N  
ATOM    987  CA  VAL A 161       8.077 -22.688   8.161  1.00 18.79           C  
ATOM    988  C   VAL A 161       8.246 -23.060   9.626  1.00 20.67           C  
ATOM    989  O   VAL A 161       8.834 -22.301  10.409  1.00 19.20           O  
ATOM    990  CB  VAL A 161       9.429 -22.718   7.435  1.00 10.78           C  
ATOM    991  CG1 VAL A 161      10.075 -24.072   7.692  1.00 10.18           C  
ATOM    992  CG2 VAL A 161       9.242 -22.489   5.943  1.00 12.94           C  
ATOM    993  N   GLY A 162       7.765 -24.243   9.982  1.00 17.87           N  
ATOM    994  CA  GLY A 162       7.869 -24.799  11.317  1.00 14.03           C  
ATOM    995  C   GLY A 162       6.753 -24.366  12.228  1.00 20.53           C  
ATOM    996  O   GLY A 162       6.108 -25.197  12.861  1.00 23.84           O  
ATOM    997  N   THR A 163       6.520 -23.060  12.306  1.00 19.81           N  
ATOM    998  CA  THR A 163       5.476 -22.476  13.126  1.00 12.75           C  
ATOM    999  C   THR A 163       4.811 -21.372  12.330  1.00 16.65           C  
ATOM   1000  O   THR A 163       5.281 -20.980  11.255  1.00 17.92           O  
ATOM   1001  CB  THR A 163       6.012 -21.901  14.451  1.00 18.18           C  
ATOM   1002  CG2 THR A 163       6.817 -22.943  15.239  1.00 16.26           C  
ATOM   1003  OG1 THR A 163       6.807 -20.726  14.189  1.00 17.85           O  
ATOM   1004  N   GLU A 164       3.711 -20.851  12.874  1.00 14.86           N  
ATOM   1005  CA  GLU A 164       3.055 -19.733  12.216  1.00 16.40           C  
ATOM   1006  C   GLU A 164       3.850 -18.445  12.341  1.00 17.33           C  
ATOM   1007  O   GLU A 164       3.384 -17.413  11.870  1.00 11.57           O  
ATOM   1008  CB  GLU A 164       1.643 -19.495  12.789  1.00 23.06           C  
ATOM   1009  CG  GLU A 164       0.764 -20.731  12.891  1.00 35.70           C  
ATOM   1010  CD  GLU A 164      -0.724 -20.409  13.069  1.00 41.29           C  
ATOM   1011  OE1 GLU A 164      -1.062 -19.570  13.934  1.00 48.67           O  
ATOM   1012  OE2 GLU A 164      -1.550 -21.007  12.337  1.00 37.65           O1-
ATOM   1013  N   HIS A 165       5.019 -18.461  12.974  1.00 19.10           N  
ATOM   1014  CA  HIS A 165       5.860 -17.273  12.988  1.00 24.34           C  
ATOM   1015  C   HIS A 165       7.213 -17.534  12.361  1.00 16.28           C  
ATOM   1016  O   HIS A 165       8.142 -16.747  12.556  1.00 18.61           O  
ATOM   1017  CB  HIS A 165       5.978 -16.728  14.407  1.00 18.55           C  
ATOM   1018  CG  HIS A 165       4.682 -16.180  14.899  1.00 25.06           C  
ATOM   1019  CD2 HIS A 165       4.144 -14.944  14.796  1.00 22.25           C  
ATOM   1020  ND1 HIS A 165       3.720 -16.970  15.494  1.00 23.74           N  
ATOM   1021  CE1 HIS A 165       2.664 -16.231  15.777  1.00 15.32           C  
ATOM   1022  NE2 HIS A 165       2.901 -14.996  15.375  1.00 16.18           N  
ATOM   1023  N   GLY A 166       7.313 -18.612  11.586  1.00 15.03           N  
ATOM   1024  CA  GLY A 166       8.481 -18.930  10.792  1.00 16.70           C  
ATOM   1025  C   GLY A 166       9.696 -19.305  11.590  1.00 15.32           C  
ATOM   1026  O   GLY A 166      10.812 -19.141  11.094  1.00 12.48           O  
ATOM   1027  N   THR A 167       9.504 -19.772  12.831  1.00 11.25           N  
ATOM   1028  CA  THR A 167      10.613 -20.158  13.695  1.00 12.13           C  
ATOM   1029  C   THR A 167      11.551 -21.151  13.008  1.00 20.90           C  
ATOM   1030  O   THR A 167      12.784 -21.048  13.133  1.00 10.85           O  
ATOM   1031  CB  THR A 167      10.055 -20.748  14.997  1.00 12.67           C  
ATOM   1032  CG2 THR A 167      11.186 -21.234  15.888  1.00 13.16           C  
ATOM   1033  OG1 THR A 167       9.310 -19.735  15.695  1.00 14.13           O  
ATOM   1034  N   GLY A 168      10.989 -22.120  12.279  1.00 11.22           N  
ATOM   1035  CA  GLY A 168      11.840 -23.053  11.553  1.00 13.13           C  
ATOM   1036  C   GLY A 168      12.548 -22.398  10.382  1.00 14.24           C  
ATOM   1037  O   GLY A 168      13.772 -22.499  10.239  1.00 11.57           O  
ATOM   1038  N   GLY A 169      11.787 -21.695   9.547  1.00 16.75           N  
ATOM   1039  CA  GLY A 169      12.370 -21.062   8.383  1.00 13.48           C  
ATOM   1040  C   GLY A 169      13.479 -20.087   8.732  1.00 14.02           C  
ATOM   1041  O   GLY A 169      14.517 -20.068   8.071  1.00 16.01           O  
ATOM   1042  N   ILE A 170      13.260 -19.258   9.764  1.00 10.50           N  
ATOM   1043  CA  ILE A 170      14.253 -18.287  10.223  1.00  9.84           C  
ATOM   1044  C   ILE A 170      15.518 -18.997  10.713  1.00 17.88           C  
ATOM   1045  O   ILE A 170      16.640 -18.646  10.315  1.00 15.69           O  
ATOM   1046  CB  ILE A 170      13.636 -17.376  11.316  1.00 11.96           C  
ATOM   1047  CG1 ILE A 170      12.605 -16.420  10.718  1.00 12.81           C  
ATOM   1048  CG2 ILE A 170      14.676 -16.553  12.034  1.00  9.92           C  
ATOM   1049  CD1 ILE A 170      11.779 -15.703  11.745  1.00 12.47           C  
ATOM   1050  N   ARG A 171      15.360 -20.021  11.571  1.00 14.22           N  
ATOM   1051  CA  ARG A 171      16.516 -20.802  12.011  1.00 13.34           C  
ATOM   1052  C   ARG A 171      17.233 -21.428  10.825  1.00 10.57           C  
ATOM   1053  O   ARG A 171      18.466 -21.527  10.821  1.00 16.49           O  
ATOM   1054  CB  ARG A 171      16.088 -21.899  13.009  1.00 10.97           C  
ATOM   1055  CG  ARG A 171      17.215 -22.870  13.448  1.00 12.01           C  
ATOM   1056  CD  ARG A 171      16.802 -23.768  14.674  1.00 16.52           C  
ATOM   1057  NE  ARG A 171      16.427 -22.987  15.861  1.00 33.29           N  
ATOM   1058  CZ  ARG A 171      16.125 -23.486  17.059  1.00 22.00           C  
ATOM   1059  NH1 ARG A 171      16.116 -24.795  17.289  1.00 18.49           N1+
ATOM   1060  NH2 ARG A 171      15.835 -22.652  18.060  1.00 19.81           N  
ATOM   1061  N   ASN A 172      16.475 -21.889   9.824  1.00 13.98           N  
ATOM   1062  CA  ASN A 172      17.082 -22.560   8.675  1.00 12.14           C  
ATOM   1063  C   ASN A 172      17.778 -21.567   7.742  1.00 16.82           C  
ATOM   1064  O   ASN A 172      18.561 -21.992   6.883  1.00 12.14           O  
ATOM   1065  CB  ASN A 172      16.024 -23.367   7.878  1.00 13.23           C  
ATOM   1066  CG  ASN A 172      15.420 -24.547   8.676  1.00 11.63           C  
ATOM   1067  ND2 ASN A 172      14.369 -25.146   8.119  1.00 15.67           N  
ATOM   1068  OD1 ASN A 172      15.883 -24.900   9.765  1.00 13.12           O  
ATOM   1069  N   GLY A 173      17.486 -20.265   7.852  1.00 10.22           N  
ATOM   1070  CA  GLY A 173      18.258 -19.304   7.067  1.00  8.98           C  
ATOM   1071  C   GLY A 173      17.451 -18.402   6.148  1.00 16.14           C  
ATOM   1072  O   GLY A 173      18.009 -17.667   5.320  1.00 14.95           O  
ATOM   1073  N   LEU A 174      16.130 -18.438   6.288  1.00  9.65           N  
ATOM   1074  CA  LEU A 174      15.247 -17.670   5.412  1.00 12.09           C  
ATOM   1075  C   LEU A 174      15.110 -16.231   5.923  1.00 15.91           C  
ATOM   1076  O   LEU A 174      14.076 -15.819   6.452  1.00 12.11           O  
ATOM   1077  CB  LEU A 174      13.893 -18.362   5.301  1.00 12.19           C  
ATOM   1078  CG  LEU A 174      13.944 -19.643   4.431  1.00 14.57           C  
ATOM   1079  CD1 LEU A 174      12.597 -20.396   4.478  1.00 13.71           C  
ATOM   1080  CD2 LEU A 174      14.373 -19.317   2.982  1.00  7.71           C  
ATOM   1081  N   TYR A 175      16.175 -15.451   5.715  1.00 11.88           N  
ATOM   1082  CA  TYR A 175      16.204 -14.036   6.068  1.00 11.24           C  
ATOM   1083  C   TYR A 175      17.209 -13.347   5.153  1.00 14.27           C  
ATOM   1084  O   TYR A 175      18.132 -13.979   4.635  1.00 15.43           O  
ATOM   1085  CB  TYR A 175      16.592 -13.803   7.543  1.00  8.85           C  
ATOM   1086  CG  TYR A 175      17.895 -14.494   7.984  1.00 11.76           C  
ATOM   1087  CD1 TYR A 175      19.150 -13.945   7.674  1.00  7.31           C  
ATOM   1088  CD2 TYR A 175      17.861 -15.677   8.721  1.00  9.75           C  
ATOM   1089  CE1 TYR A 175      20.320 -14.581   8.052  1.00 10.39           C  
ATOM   1090  CE2 TYR A 175      19.025 -16.326   9.115  1.00 12.27           C  
ATOM   1091  CZ  TYR A 175      20.263 -15.763   8.791  1.00 14.29           C  
ATOM   1092  OH  TYR A 175      21.440 -16.387   9.190  1.00 11.55           O  
ATOM   1093  N   GLY A 176      17.040 -12.034   4.989  1.00 11.50           N  
ATOM   1094  CA  GLY A 176      17.986 -11.228   4.246  1.00 11.19           C  
ATOM   1095  C   GLY A 176      17.716  -9.736   4.368  1.00 15.13           C  
ATOM   1096  O   GLY A 176      16.658  -9.328   4.844  1.00 12.22           O  
ATOM   1097  N   PRO A 177      18.662  -8.890   3.938  1.00 14.33           N  
ATOM   1098  CA  PRO A 177      18.541  -7.441   4.155  1.00  9.57           C  
ATOM   1099  C   PRO A 177      17.800  -6.681   3.056  1.00 15.79           C  
ATOM   1100  O   PRO A 177      17.833  -7.041   1.876  1.00  9.87           O  
ATOM   1101  CB  PRO A 177      20.008  -6.990   4.210  1.00  7.26           C  
ATOM   1102  CG  PRO A 177      20.709  -7.925   3.224  1.00 11.60           C  
ATOM   1103  CD  PRO A 177      19.994  -9.273   3.419  1.00 15.23           C  
ATOM   1104  N   VAL A 178      17.118  -5.604   3.478  1.00  8.60           N  
ATOM   1105  CA  VAL A 178      16.421  -4.667   2.592  1.00 12.93           C  
ATOM   1106  C   VAL A 178      16.845  -3.264   2.979  1.00 12.70           C  
ATOM   1107  O   VAL A 178      16.657  -2.864   4.132  1.00 15.30           O  
ATOM   1108  CB  VAL A 178      14.883  -4.744   2.682  1.00 15.22           C  
ATOM   1109  CG1 VAL A 178      14.252  -3.724   1.692  1.00 17.68           C  
ATOM   1110  CG2 VAL A 178      14.382  -6.109   2.422  1.00 12.94           C  
ATOM   1111  N   ILE A 179      17.373  -2.506   2.024  1.00  9.58           N  
ATOM   1112  CA  ILE A 179      17.743  -1.114   2.252  1.00 11.98           C  
ATOM   1113  C   ILE A 179      16.845  -0.208   1.426  1.00 17.27           C  
ATOM   1114  O   ILE A 179      16.734  -0.383   0.209  1.00 20.83           O  
ATOM   1115  CB  ILE A 179      19.216  -0.866   1.910  1.00 10.23           C  
ATOM   1116  CG1 ILE A 179      20.073  -1.740   2.826  1.00 12.14           C  
ATOM   1117  CG2 ILE A 179      19.536   0.627   2.104  1.00 11.30           C  
ATOM   1118  CD1 ILE A 179      21.556  -1.489   2.696  1.00 10.50           C  
ATOM   1119  N   VAL A 180      16.213   0.763   2.084  1.00 14.89           N  
ATOM   1120  CA  VAL A 180      15.469   1.815   1.398  1.00 13.32           C  
ATOM   1121  C   VAL A 180      16.209   3.121   1.608  1.00 16.11           C  
ATOM   1122  O   VAL A 180      16.399   3.570   2.745  1.00 14.67           O  
ATOM   1123  CB  VAL A 180      14.023   1.919   1.892  1.00 22.78           C  
ATOM   1124  CG1 VAL A 180      13.227   2.960   1.044  1.00 14.33           C  
ATOM   1125  CG2 VAL A 180      13.378   0.551   1.834  1.00 16.46           C  
ATOM   1126  N   ARG A 181      16.629   3.735   0.519  1.00 16.57           N  
ATOM   1127  CA  ARG A 181      17.374   4.974   0.627  1.00 15.79           C  
ATOM   1128  C   ARG A 181      16.451   6.168   0.412  1.00 13.26           C  
ATOM   1129  O   ARG A 181      15.448   6.078  -0.295  1.00 16.42           O  
ATOM   1130  CB  ARG A 181      18.516   4.987  -0.379  1.00  9.18           C  
ATOM   1131  CG  ARG A 181      19.332   3.696  -0.339  1.00 14.75           C  
ATOM   1132  CD  ARG A 181      20.747   3.986  -0.713  1.00 13.33           C  
ATOM   1133  NE  ARG A 181      21.614   2.820  -0.764  1.00 19.14           N  
ATOM   1134  CZ  ARG A 181      22.380   2.407   0.238  1.00 17.44           C  
ATOM   1135  NH1 ARG A 181      22.377   3.018   1.414  1.00 19.72           N1+
ATOM   1136  NH2 ARG A 181      23.148   1.343   0.066  1.00 14.36           N  
ATOM   1137  N   ARG A 182      16.796   7.285   1.051  1.00  9.73           N  
ATOM   1138  CA  ARG A 182      16.185   8.582   0.788  1.00 11.34           C  
ATOM   1139  C   ARG A 182      17.062   9.359  -0.191  1.00 21.66           C  
ATOM   1140  O   ARG A 182      18.294   9.218  -0.192  1.00 14.01           O  
ATOM   1141  CB  ARG A 182      16.024   9.364   2.092  1.00 17.21           C  
ATOM   1142  CG  ARG A 182      15.375  10.735   1.960  1.00 14.96           C  
ATOM   1143  CD  ARG A 182      14.864  11.182   3.309  1.00  8.67           C  
ATOM   1144  NE  ARG A 182      13.784  10.285   3.702  1.00 14.41           N  
ATOM   1145  CZ  ARG A 182      13.436  10.024   4.952  1.00 13.51           C  
ATOM   1146  NH1 ARG A 182      14.038  10.616   5.975  1.00 15.01           N1+
ATOM   1147  NH2 ARG A 182      12.459   9.145   5.180  1.00 17.99           N  
ATOM   1148  N  ALYS A 183      16.422  10.170  -1.037  0.49 17.20           N  
ATOM   1149  N  BLYS A 183      16.419  10.167  -1.036  0.51 17.23           N  
ATOM   1150  CA ALYS A 183      17.176  10.969  -2.000  0.49 16.39           C  
ATOM   1151  CA BLYS A 183      17.162  10.994  -1.982  0.51 16.41           C  
ATOM   1152  C  ALYS A 183      18.229  11.810  -1.286  0.49 15.77           C  
ATOM   1153  C  BLYS A 183      18.237  11.804  -1.263  0.51 15.78           C  
ATOM   1154  O  ALYS A 183      17.933  12.504  -0.309  0.49 16.22           O  
ATOM   1155  O  BLYS A 183      17.963  12.473  -0.263  0.51 16.25           O  
ATOM   1156  CB ALYS A 183      16.235  11.871  -2.806  0.49 15.71           C  
ATOM   1157  CB BLYS A 183      16.212  11.935  -2.729  0.51 15.74           C  
ATOM   1158  CG ALYS A 183      16.967  12.963  -3.602  0.49 20.50           C  
ATOM   1159  CG BLYS A 183      16.940  13.089  -3.423  0.51 20.51           C  
ATOM   1160  CD ALYS A 183      16.008  14.002  -4.200  0.49 19.24           C  
ATOM   1161  CD BLYS A 183      16.003  14.003  -4.222  0.51 19.16           C  
ATOM   1162  CE ALYS A 183      16.620  15.404  -4.215  0.49 13.54           C  
ATOM   1163  CE BLYS A 183      15.128  14.866  -3.306  0.51 17.97           C  
ATOM   1164  NZ ALYS A 183      15.584  16.477  -4.370  0.49 17.24           N1+
ATOM   1165  NZ BLYS A 183      13.762  14.285  -3.128  0.51 13.03           N1+
ATOM   1166  N   GLY A 184      19.470  11.728  -1.769  1.00 18.34           N  
ATOM   1167  CA  GLY A 184      20.590  12.429  -1.166  1.00 14.02           C  
ATOM   1168  C   GLY A 184      21.326  11.662  -0.072  1.00 23.13           C  
ATOM   1169  O   GLY A 184      22.344  12.153   0.424  1.00 22.13           O  
ATOM   1170  N   ASP A 185      20.840  10.484   0.331  1.00 17.45           N  
ATOM   1171  CA  ASP A 185      21.611   9.631   1.234  1.00 16.12           C  
ATOM   1172  C   ASP A 185      22.958   9.299   0.608  1.00 16.80           C  
ATOM   1173  O   ASP A 185      23.056   9.057  -0.599  1.00 16.05           O  
ATOM   1174  CB  ASP A 185      20.864   8.325   1.526  1.00 14.43           C  
ATOM   1175  CG  ASP A 185      19.743   8.489   2.515  1.00 14.24           C  
ATOM   1176  OD1 ASP A 185      19.613   9.563   3.133  1.00 20.51           O  
ATOM   1177  OD2 ASP A 185      18.978   7.521   2.675  1.00 17.14           O1-
ATOM   1178  N   VAL A 186      24.002   9.272   1.430  1.00 21.46           N  
ATOM   1179  CA  VAL A 186      25.334   8.969   0.921  1.00 18.37           C  
ATOM   1180  C   VAL A 186      25.401   7.500   0.532  1.00 18.23           C  
ATOM   1181  O   VAL A 186      24.983   6.622   1.297  1.00 18.42           O  
ATOM   1182  CB  VAL A 186      26.404   9.307   1.965  1.00 21.73           C  
ATOM   1183  CG1 VAL A 186      27.757   8.914   1.436  1.00 26.61           C  
ATOM   1184  CG2 VAL A 186      26.381  10.801   2.282  1.00 27.05           C  
ATOM   1185  N   LEU A 187      25.938   7.233  -0.614  1.00 11.82           N  
ATOM   1186  CA  LEU A 187      26.077   5.838  -1.002  1.00 16.52           C  
ATOM   1187  C   LEU A 187      27.440   5.273  -0.599  1.00 17.31           C  
ATOM   1188  O   LEU A 187      28.448   5.981  -0.626  1.00 18.80           O  
ATOM   1189  CB  LEU A 187      25.900   5.695  -2.509  1.00 18.93           C  
ATOM   1190  CG  LEU A 187      24.553   6.103  -3.118  1.00 24.04           C  
ATOM   1191  CD1 LEU A 187      24.445   5.659  -4.578  1.00 22.13           C  
ATOM   1192  CD2 LEU A 187      23.395   5.560  -2.311  1.00 23.32           C  
ATOM   1193  N   PRO A 188      27.512   3.987  -0.256  1.00 16.32           N  
ATOM   1194  CA  PRO A 188      28.769   3.393   0.202  1.00 16.42           C  
ATOM   1195  C   PRO A 188      29.584   2.742  -0.915  1.00 21.89           C  
ATOM   1196  O   PRO A 188      29.102   2.499  -2.023  1.00 19.10           O  
ATOM   1197  CB  PRO A 188      28.279   2.320   1.179  1.00 19.11           C  
ATOM   1198  CG  PRO A 188      27.051   1.774   0.447  1.00 15.77           C  
ATOM   1199  CD  PRO A 188      26.390   3.027  -0.157  1.00 16.42           C  
ATOM   1200  N   ASP A 189      30.838   2.419  -0.572  1.00 19.59           N  
ATOM   1201  CA  ASP A 189      31.683   1.626  -1.458  1.00 17.92           C  
ATOM   1202  C   ASP A 189      31.271   0.165  -1.455  1.00 26.88           C  
ATOM   1203  O   ASP A 189      31.409  -0.516  -2.477  1.00 23.92           O  
ATOM   1204  CB  ASP A 189      33.150   1.756  -1.052  1.00 13.66           C  
ATOM   1205  CG  ASP A 189      33.681   3.160  -1.286  1.00 22.02           C  
ATOM   1206  OD1 ASP A 189      33.261   3.756  -2.289  1.00 19.26           O  
ATOM   1207  OD2 ASP A 189      34.459   3.689  -0.459  1.00 24.32           O1-
ATOM   1208  N   ALA A 190      30.748  -0.321  -0.329  1.00 21.50           N  
ATOM   1209  CA  ALA A 190      30.378  -1.723  -0.171  1.00 23.20           C  
ATOM   1210  C   ALA A 190      29.389  -1.831   0.978  1.00 15.61           C  
ATOM   1211  O   ALA A 190      29.369  -0.988   1.881  1.00 12.94           O  
ATOM   1212  CB  ALA A 190      31.607  -2.605   0.098  1.00 15.10           C  
ATOM   1213  N   THR A 191      28.577  -2.888   0.944  1.00 13.26           N  
ATOM   1214  CA  THR A 191      27.593  -3.161   1.990  1.00 18.86           C  
ATOM   1215  C   THR A 191      27.762  -4.587   2.494  1.00 16.04           C  
ATOM   1216  O   THR A 191      27.850  -5.515   1.685  1.00 18.76           O  
ATOM   1217  CB  THR A 191      26.170  -2.953   1.452  1.00 12.87           C  
ATOM   1218  CG2 THR A 191      25.136  -3.391   2.494  1.00 17.84           C  
ATOM   1219  OG1 THR A 191      25.989  -1.563   1.180  1.00 12.50           O  
ATOM   1220  N   HIS A 192      27.813  -4.764   3.819  1.00 12.21           N  
ATOM   1221  CA  HIS A 192      27.948  -6.100   4.408  1.00 15.68           C  
ATOM   1222  C   HIS A 192      26.863  -6.341   5.439  1.00 13.52           C  
ATOM   1223  O   HIS A 192      26.628  -5.501   6.312  1.00 14.63           O  
ATOM   1224  CB  HIS A 192      29.319  -6.307   5.070  1.00 13.10           C  
ATOM   1225  CG  HIS A 192      30.458  -5.890   4.205  1.00 19.69           C  
ATOM   1226  CD2 HIS A 192      31.334  -4.867   4.315  1.00 13.82           C  
ATOM   1227  ND1 HIS A 192      30.765  -6.538   3.027  1.00 20.89           N  
ATOM   1228  CE1 HIS A 192      31.794  -5.939   2.457  1.00 14.93           C  
ATOM   1229  NE2 HIS A 192      32.163  -4.928   3.223  1.00 15.26           N  
ATOM   1230  N   THR A 193      26.255  -7.516   5.378  1.00 13.72           N  
ATOM   1231  CA  THR A 193      25.111  -7.855   6.205  1.00 18.16           C  
ATOM   1232  C   THR A 193      25.536  -8.847   7.278  1.00 17.08           C  
ATOM   1233  O   THR A 193      26.222  -9.831   6.987  1.00 16.43           O  
ATOM   1234  CB  THR A 193      23.975  -8.401   5.334  1.00 10.57           C  
ATOM   1235  CG2 THR A 193      22.784  -8.824   6.191  1.00 10.72           C  
ATOM   1236  OG1 THR A 193      23.563  -7.374   4.427  1.00 10.90           O  
ATOM   1237  N   ILE A 194      25.150  -8.554   8.518  1.00 12.78           N  
ATOM   1238  CA  ILE A 194      25.571  -9.289   9.697  1.00 16.96           C  
ATOM   1239  C   ILE A 194      24.312  -9.630  10.469  1.00 18.26           C  
ATOM   1240  O   ILE A 194      23.695  -8.742  11.078  1.00 19.13           O  
ATOM   1241  CB  ILE A 194      26.540  -8.485  10.582  1.00 15.59           C  
ATOM   1242  CG1 ILE A 194      27.857  -8.169   9.846  1.00 12.17           C  
ATOM   1243  CG2 ILE A 194      26.807  -9.240  11.873  1.00 19.41           C  
ATOM   1244  CD1 ILE A 194      28.826  -7.237  10.664  1.00 10.64           C  
ATOM   1245  N   VAL A 195      23.934 -10.905  10.475  1.00 17.08           N  
ATOM   1246  CA  VAL A 195      22.712 -11.329  11.143  1.00 15.77           C  
ATOM   1247  C   VAL A 195      23.093 -12.164  12.359  1.00 13.29           C  
ATOM   1248  O   VAL A 195      23.770 -13.187  12.233  1.00 10.05           O  
ATOM   1249  CB  VAL A 195      21.775 -12.085  10.191  1.00 20.31           C  
ATOM   1250  CG1 VAL A 195      20.436 -12.386  10.890  1.00 16.01           C  
ATOM   1251  CG2 VAL A 195      21.558 -11.251   8.901  1.00 12.67           C  
ATOM   1252  N   PHE A 196      22.699 -11.704  13.546  1.00 20.06           N  
ATOM   1253  CA  PHE A 196      22.809 -12.537  14.748  1.00 21.02           C  
ATOM   1254  C   PHE A 196      21.572 -13.435  14.797  1.00 20.99           C  
ATOM   1255  O   PHE A 196      20.473 -12.962  15.086  1.00 13.45           O  
ATOM   1256  CB  PHE A 196      22.917 -11.666  16.002  1.00 18.88           C  
ATOM   1257  CG  PHE A 196      24.258 -10.944  16.154  1.00 18.54           C  
ATOM   1258  CD1 PHE A 196      25.327 -11.221  15.309  1.00 21.56           C  
ATOM   1259  CD2 PHE A 196      24.437  -9.999  17.150  1.00 21.95           C  
ATOM   1260  CE1 PHE A 196      26.555 -10.568  15.463  1.00 16.35           C  
ATOM   1261  CE2 PHE A 196      25.641  -9.343  17.299  1.00 22.05           C  
ATOM   1262  CZ  PHE A 196      26.709  -9.635  16.448  1.00 20.45           C  
ATOM   1263  N   ASN A 197      21.723 -14.718  14.475  1.00 14.01           N  
ATOM   1264  CA  ASN A 197      20.570 -15.614  14.388  1.00 22.16           C  
ATOM   1265  C   ASN A 197      20.776 -16.725  15.405  1.00 14.91           C  
ATOM   1266  O   ASN A 197      21.595 -17.624  15.193  1.00 17.16           O  
ATOM   1267  CB  ASN A 197      20.378 -16.166  12.968  1.00 14.60           C  
ATOM   1268  CG  ASN A 197      19.118 -17.043  12.843  1.00 12.97           C  
ATOM   1269  ND2 ASN A 197      19.135 -18.000  11.910  1.00 12.07           N  
ATOM   1270  OD1 ASN A 197      18.144 -16.841  13.557  1.00 14.92           O  
ATOM   1271  N   ASP A 198      20.040 -16.650  16.507  1.00 20.35           N  
ATOM   1272  CA  ASP A 198      20.205 -17.561  17.667  1.00 23.85           C  
ATOM   1273  C   ASP A 198      21.640 -17.364  18.150  1.00 16.70           C  
ATOM   1274  O   ASP A 198      22.025 -16.214  18.410  1.00 23.40           O  
ATOM   1275  CB  ASP A 198      19.817 -18.998  17.320  1.00 24.49           C  
ATOM   1276  CG  ASP A 198      18.312 -19.192  17.224  1.00 20.78           C  
ATOM   1277  OD1 ASP A 198      17.560 -18.365  17.785  1.00 18.63           O  
ATOM   1278  OD2 ASP A 198      17.885 -20.182  16.599  1.00 21.27           O1-
ATOM   1279  N   ALA A 199      22.448 -18.421  18.282  1.00 22.33           N  
ATOM   1280  CA  ALA A 199      23.866 -18.296  18.601  1.00 29.65           C  
ATOM   1281  C   ALA A 199      24.774 -18.375  17.360  1.00 25.42           C  
ATOM   1282  O   ALA A 199      25.876 -18.927  17.433  1.00 30.85           O  
ATOM   1283  CB  ALA A 199      24.264 -19.370  19.622  1.00 24.95           C  
ATOM   1284  N   THR A 200      24.341 -17.860  16.212  1.00 20.09           N  
ATOM   1285  CA  THR A 200      25.156 -17.926  15.005  1.00 16.68           C  
ATOM   1286  C   THR A 200      25.295 -16.536  14.405  1.00 14.20           C  
ATOM   1287  O   THR A 200      24.571 -15.612  14.757  1.00 15.61           O  
ATOM   1288  CB  THR A 200      24.568 -18.890  13.950  1.00 19.27           C  
ATOM   1289  CG2 THR A 200      24.020 -20.141  14.608  1.00 19.60           C  
ATOM   1290  OG1 THR A 200      23.517 -18.246  13.207  1.00 15.26           O  
ATOM   1291  N   ILE A 201      26.257 -16.381  13.501  1.00 11.98           N  
ATOM   1292  CA  ILE A 201      26.331 -15.214  12.629  1.00 13.92           C  
ATOM   1293  C   ILE A 201      26.093 -15.728  11.227  1.00 15.17           C  
ATOM   1294  O   ILE A 201      26.856 -16.565  10.742  1.00 17.31           O  
ATOM   1295  CB  ILE A 201      27.677 -14.473  12.708  1.00 16.72           C  
ATOM   1296  CG1 ILE A 201      28.023 -14.065  14.145  1.00 17.31           C  
ATOM   1297  CG2 ILE A 201      27.614 -13.228  11.809  1.00 14.12           C  
ATOM   1298  CD1 ILE A 201      29.396 -13.364  14.253  1.00 21.54           C  
ATOM   1299  N   ASN A 202      25.004 -15.282  10.599  1.00 15.88           N  
ATOM   1300  CA  ASN A 202      24.658 -15.723   9.243  1.00 17.68           C  
ATOM   1301  C   ASN A 202      24.616 -17.250   9.120  1.00 20.02           C  
ATOM   1302  O   ASN A 202      24.965 -17.810   8.081  1.00 18.96           O  
ATOM   1303  CB  ASN A 202      25.625 -15.123   8.224  1.00 12.34           C  
ATOM   1304  CG  ASN A 202      25.541 -13.610   8.181  1.00 20.48           C  
ATOM   1305  ND2 ASN A 202      26.485 -12.971   7.481  1.00 18.25           N  
ATOM   1306  OD1 ASN A 202      24.627 -13.016   8.760  1.00 19.46           O  
ATOM   1307  N   ASN A 203      24.190 -17.937  10.177  1.00 18.58           N  
ATOM   1308  CA  ASN A 203      23.982 -19.389  10.167  1.00 15.45           C  
ATOM   1309  C   ASN A 203      25.279 -20.150   9.950  1.00 19.35           C  
ATOM   1310  O   ASN A 203      25.261 -21.293   9.474  1.00 16.75           O  
ATOM   1311  CB  ASN A 203      22.948 -19.806   9.103  1.00 14.08           C  
ATOM   1312  CG  ASN A 203      21.517 -19.764   9.628  1.00 11.00           C  
ATOM   1313  ND2 ASN A 203      20.782 -20.813   9.374  1.00 17.18           N  
ATOM   1314  OD1 ASN A 203      21.096 -18.805  10.258  1.00 12.77           O  
ATOM   1315  N   ARG A 204      26.399 -19.499  10.234  1.00 19.94           N  
ATOM   1316  CA  ARG A 204      27.735 -20.064  10.106  1.00 23.14           C  
ATOM   1317  C   ARG A 204      28.091 -20.848  11.369  1.00 25.30           C  
ATOM   1318  O   ARG A 204      27.632 -20.514  12.467  1.00 23.40           O  
ATOM   1319  CB  ARG A 204      28.759 -18.949   9.894  1.00 22.47           C  
ATOM   1320  CG  ARG A 204      28.789 -18.319   8.492  1.00 21.73           C  
ATOM   1321  CD  ARG A 204      30.259 -18.017   8.161  1.00 29.15           C  
ATOM   1322  NE  ARG A 204      30.495 -17.054   7.095  1.00 27.34           N  
ATOM   1323  CZ  ARG A 204      30.076 -17.178   5.839  1.00 25.70           C  
ATOM   1324  NH1 ARG A 204      29.351 -18.211   5.446  1.00 22.11           N1+
ATOM   1325  NH2 ARG A 204      30.421 -16.250   4.944  1.00 28.34           N  
ATOM   1326  N   PRO A 205      28.882 -21.909  11.238  1.00 24.16           N  
ATOM   1327  CA  PRO A 205      29.430 -22.559  12.428  1.00 23.36           C  
ATOM   1328  C   PRO A 205      30.181 -21.555  13.295  1.00 37.89           C  
ATOM   1329  O   PRO A 205      30.726 -20.561  12.804  1.00 32.62           O  
ATOM   1330  CB  PRO A 205      30.364 -23.628  11.844  1.00 30.80           C  
ATOM   1331  CG  PRO A 205      29.767 -23.929  10.516  1.00 37.98           C  
ATOM   1332  CD  PRO A 205      29.287 -22.602  10.002  1.00 30.49           C  
ATOM   1333  N   ALA A 206      30.161 -21.801  14.619  1.00 36.72           N  
ATOM   1334  CA  ALA A 206      30.902 -20.940  15.529  1.00 37.09           C  
ATOM   1335  C   ALA A 206      32.351 -20.799  15.071  1.00 33.06           C  
ATOM   1336  O   ALA A 206      32.951 -21.745  14.552  1.00 36.16           O  
ATOM   1337  CB  ALA A 206      30.841 -21.500  16.949  1.00 37.89           C  
ATOM   1338  N   HIS A 207      32.878 -19.582  15.198  1.00 34.17           N  
ATOM   1339  CA  HIS A 207      34.275 -19.250  14.937  1.00 32.23           C  
ATOM   1340  C   HIS A 207      34.629 -19.221  13.461  1.00 47.89           C  
ATOM   1341  O   HIS A 207      35.812 -19.352  13.117  1.00 62.63           O  
ATOM   1342  CB  HIS A 207      35.239 -20.211  15.653  1.00 34.58           C  
ATOM   1343  CG  HIS A 207      35.186 -20.129  17.145  1.00 33.84           C  
ATOM   1344  CD2 HIS A 207      34.670 -20.975  18.068  1.00 36.58           C  
ATOM   1345  ND1 HIS A 207      35.736 -19.077  17.851  1.00 33.12           N  
ATOM   1346  CE1 HIS A 207      35.547 -19.272  19.143  1.00 38.10           C  
ATOM   1347  NE2 HIS A 207      34.903 -20.415  19.304  1.00 38.92           N  
ATOM   1348  N   THR A 208      33.660 -19.066  12.555  1.00 41.97           N  
ATOM   1349  CA  THR A 208      34.002 -19.004  11.134  1.00 40.46           C  
ATOM   1350  C   THR A 208      33.626 -17.658  10.527  1.00 35.37           C  
ATOM   1351  O   THR A 208      33.363 -17.561   9.329  1.00 32.92           O  
ATOM   1352  CB  THR A 208      33.379 -20.156  10.333  1.00 36.25           C  
ATOM   1353  CG2 THR A 208      33.565 -21.497  11.046  1.00 31.70           C  
ATOM   1354  OG1 THR A 208      31.987 -19.913  10.085  1.00 38.73           O  
ATOM   1355  N   GLY A 209      33.630 -16.607  11.345  1.00 30.76           N  
ATOM   1356  CA  GLY A 209      33.391 -15.267  10.864  1.00 21.48           C  
ATOM   1357  C   GLY A 209      31.917 -14.911  10.779  1.00 25.27           C  
ATOM   1358  O   GLY A 209      31.125 -15.177  11.689  1.00 26.07           O  
ATOM   1359  N   PRO A 210      31.521 -14.313   9.668  1.00 23.23           N  
ATOM   1360  CA  PRO A 210      32.344 -14.000   8.490  1.00 26.49           C  
ATOM   1361  C   PRO A 210      33.241 -12.794   8.684  1.00 21.23           C  
ATOM   1362  O   PRO A 210      33.019 -11.947   9.553  1.00 16.77           O  
ATOM   1363  CB  PRO A 210      31.300 -13.735   7.412  1.00 20.13           C  
ATOM   1364  CG  PRO A 210      30.157 -13.130   8.189  1.00 25.76           C  
ATOM   1365  CD  PRO A 210      30.123 -13.901   9.482  1.00 18.44           C  
ATOM   1366  N   ASN A 211      34.269 -12.704   7.844  1.00 16.89           N  
ATOM   1367  CA  ASN A 211      35.159 -11.563   7.806  1.00 17.94           C  
ATOM   1368  C   ASN A 211      34.813 -10.705   6.595  1.00 21.78           C  
ATOM   1369  O   ASN A 211      34.294 -11.193   5.584  1.00 20.10           O  
ATOM   1370  CB  ASN A 211      36.629 -12.006   7.743  1.00 14.89           C  
ATOM   1371  CG  ASN A 211      37.059 -12.818   8.949  1.00 20.07           C  
ATOM   1372  ND2 ASN A 211      38.105 -13.619   8.772  1.00 15.00           N  
ATOM   1373  OD1 ASN A 211      36.482 -12.715  10.035  1.00 17.68           O  
ATOM   1374  N   PHE A 212      35.087  -9.415   6.710  1.00 16.29           N  
ATOM   1375  CA  PHE A 212      34.877  -8.484   5.614  1.00 20.18           C  
ATOM   1376  C   PHE A 212      36.129  -7.642   5.409  1.00 22.36           C  
ATOM   1377  O   PHE A 212      36.775  -7.213   6.368  1.00 15.50           O  
ATOM   1378  CB  PHE A 212      33.654  -7.595   5.868  1.00 17.05           C  
ATOM   1379  CG  PHE A 212      32.391  -8.377   6.100  1.00 20.10           C  
ATOM   1380  CD1 PHE A 212      31.756  -9.013   5.050  1.00 21.98           C  
ATOM   1381  CD2 PHE A 212      31.876  -8.520   7.382  1.00 18.73           C  
ATOM   1382  CE1 PHE A 212      30.597  -9.757   5.267  1.00 18.49           C  
ATOM   1383  CE2 PHE A 212      30.747  -9.247   7.605  1.00 16.03           C  
ATOM   1384  CZ  PHE A 212      30.096  -9.865   6.551  1.00 19.71           C  
ATOM   1385  N   GLU A 213      36.445  -7.387   4.151  1.00 13.84           N  
ATOM   1386  CA  GLU A 213      37.672  -6.720   3.756  1.00 20.50           C  
ATOM   1387  C   GLU A 213      37.365  -5.315   3.278  1.00 14.78           C  
ATOM   1388  O   GLU A 213      36.386  -5.095   2.568  1.00 18.15           O  
ATOM   1389  CB  GLU A 213      38.356  -7.497   2.632  1.00 20.95           C  
ATOM   1390  CG  GLU A 213      38.760  -8.910   3.019  1.00 32.81           C  
ATOM   1391  CD  GLU A 213      40.131  -9.286   2.473  1.00 39.82           C  
ATOM   1392  OE1 GLU A 213      40.767  -8.425   1.822  1.00 33.82           O  
ATOM   1393  OE2 GLU A 213      40.575 -10.434   2.711  1.00 40.54           O1-
ATOM   1394  N   ALA A 214      38.230  -4.377   3.651  1.00 17.60           N  
ATOM   1395  CA  ALA A 214      38.149  -3.003   3.193  1.00 16.62           C  
ATOM   1396  C   ALA A 214      39.559  -2.446   3.100  1.00 19.08           C  
ATOM   1397  O   ALA A 214      40.505  -3.005   3.656  1.00 21.25           O  
ATOM   1398  CB  ALA A 214      37.301  -2.135   4.122  1.00 15.70           C  
ATOM   1399  N   THR A 215      39.682  -1.337   2.393  1.00 14.97           N  
ATOM   1400  CA  THR A 215      40.899  -0.534   2.365  1.00 18.15           C  
ATOM   1401  C   THR A 215      40.661   0.717   3.197  1.00 16.12           C  
ATOM   1402  O   THR A 215      39.548   1.240   3.202  1.00 21.14           O  
ATOM   1403  CB  THR A 215      41.253  -0.166   0.919  1.00 13.07           C  
ATOM   1404  CG2 THR A 215      42.468   0.746   0.843  1.00 17.26           C  
ATOM   1405  OG1 THR A 215      41.517  -1.366   0.191  1.00 19.31           O  
ATOM   1406  N   VAL A 216      41.688   1.185   3.923  1.00 15.66           N  
ATOM   1407  CA  VAL A 216      41.526   2.403   4.718  1.00 14.64           C  
ATOM   1408  C   VAL A 216      40.907   3.499   3.860  1.00 19.14           C  
ATOM   1409  O   VAL A 216      41.240   3.659   2.677  1.00 19.01           O  
ATOM   1410  CB  VAL A 216      42.855   2.881   5.331  1.00 19.28           C  
ATOM   1411  CG1 VAL A 216      42.631   4.173   6.105  1.00 25.14           C  
ATOM   1412  CG2 VAL A 216      43.415   1.857   6.264  1.00 16.95           C  
ATOM   1413  N   GLY A 217      39.956   4.230   4.452  1.00 16.24           N  
ATOM   1414  CA  GLY A 217      39.230   5.284   3.778  1.00 11.39           C  
ATOM   1415  C   GLY A 217      37.961   4.841   3.068  1.00 19.40           C  
ATOM   1416  O   GLY A 217      37.126   5.692   2.739  1.00 16.57           O  
ATOM   1417  N   ASP A 218      37.791   3.538   2.828  1.00 16.31           N  
ATOM   1418  CA  ASP A 218      36.554   3.015   2.242  1.00 17.67           C  
ATOM   1419  C   ASP A 218      35.327   3.465   3.034  1.00 16.78           C  
ATOM   1420  O   ASP A 218      35.354   3.536   4.259  1.00 14.55           O  
ATOM   1421  CB  ASP A 218      36.603   1.480   2.198  1.00 15.26           C  
ATOM   1422  CG  ASP A 218      37.427   0.931   1.007  1.00 20.24           C  
ATOM   1423  OD1 ASP A 218      37.888   1.726   0.159  1.00 17.41           O  
ATOM   1424  OD2 ASP A 218      37.621  -0.301   0.916  1.00 13.63           O1-
ATOM   1425  N   ARG A 219      34.231   3.745   2.327  1.00 19.81           N  
ATOM   1426  CA  ARG A 219      32.944   4.028   2.956  1.00 13.01           C  
ATOM   1427  C   ARG A 219      32.173   2.710   3.028  1.00 17.88           C  
ATOM   1428  O   ARG A 219      31.702   2.194   2.013  1.00 20.06           O  
ATOM   1429  CB  ARG A 219      32.190   5.093   2.161  1.00 20.13           C  
ATOM   1430  CG  ARG A 219      30.825   5.474   2.711  1.00 18.48           C  
ATOM   1431  CD  ARG A 219      30.325   6.752   2.029  1.00 18.09           C  
ATOM   1432  NE  ARG A 219      30.901   7.957   2.631  1.00 11.06           N  
ATOM   1433  CZ  ARG A 219      30.550   8.413   3.828  1.00 20.83           C  
ATOM   1434  NH1 ARG A 219      29.581   7.834   4.538  1.00 10.25           N1+
ATOM   1435  NH2 ARG A 219      31.179   9.473   4.328  1.00 24.97           N  
ATOM   1436  N   VAL A 220      32.062   2.149   4.222  1.00 17.30           N  
ATOM   1437  CA  VAL A 220      31.604   0.780   4.399  1.00 15.84           C  
ATOM   1438  C   VAL A 220      30.272   0.826   5.121  1.00 17.75           C  
ATOM   1439  O   VAL A 220      30.159   1.462   6.171  1.00 17.57           O  
ATOM   1440  CB  VAL A 220      32.634  -0.047   5.182  1.00 25.30           C  
ATOM   1441  CG1 VAL A 220      32.075  -1.435   5.495  1.00 17.19           C  
ATOM   1442  CG2 VAL A 220      33.959  -0.122   4.400  1.00 19.29           C  
ATOM   1443  N   GLU A 221      29.264   0.179   4.539  1.00 17.31           N  
ATOM   1444  CA  GLU A 221      27.928   0.098   5.111  1.00 12.61           C  
ATOM   1445  C   GLU A 221      27.729  -1.260   5.768  1.00 13.93           C  
ATOM   1446  O   GLU A 221      28.004  -2.304   5.156  1.00 14.34           O  
ATOM   1447  CB  GLU A 221      26.872   0.301   4.039  1.00 11.52           C  
ATOM   1448  CG  GLU A 221      25.437   0.262   4.527  1.00 14.84           C  
ATOM   1449  CD  GLU A 221      24.497   0.710   3.429  1.00 11.32           C  
ATOM   1450  OE1 GLU A 221      24.509   0.082   2.363  1.00 11.91           O  
ATOM   1451  OE2 GLU A 221      23.780   1.704   3.602  1.00  9.15           O1-
ATOM   1452  N   ILE A 222      27.257  -1.237   7.007  1.00 11.40           N  
ATOM   1453  CA  ILE A 222      26.925  -2.439   7.766  1.00 10.43           C  
ATOM   1454  C   ILE A 222      25.413  -2.466   7.942  1.00 17.11           C  
ATOM   1455  O   ILE A 222      24.806  -1.451   8.306  1.00 19.99           O  
ATOM   1456  CB  ILE A 222      27.636  -2.454   9.130  1.00 17.98           C  
ATOM   1457  CG1 ILE A 222      29.156  -2.333   8.947  1.00 13.30           C  
ATOM   1458  CG2 ILE A 222      27.276  -3.720   9.920  1.00  7.83           C  
ATOM   1459  CD1 ILE A 222      29.764  -3.523   8.241  1.00 10.41           C  
ATOM   1460  N   VAL A 223      24.804  -3.603   7.653  1.00 22.00           N  
ATOM   1461  CA  VAL A 223      23.409  -3.857   7.984  1.00 16.68           C  
ATOM   1462  C   VAL A 223      23.387  -4.954   9.035  1.00 16.71           C  
ATOM   1463  O   VAL A 223      23.899  -6.063   8.806  1.00 11.10           O  
ATOM   1464  CB  VAL A 223      22.581  -4.263   6.756  1.00 18.09           C  
ATOM   1465  CG1 VAL A 223      21.158  -4.537   7.197  1.00 17.74           C  
ATOM   1466  CG2 VAL A 223      22.637  -3.166   5.691  1.00 15.60           C  
ATOM   1467  N   MET A 224      22.786  -4.650  10.182  1.00 17.23           N  
ATOM   1468  CA  MET A 224      22.806  -5.527  11.346  1.00 16.45           C  
ATOM   1469  C   MET A 224      21.379  -5.996  11.609  1.00 15.95           C  
ATOM   1470  O   MET A 224      20.491  -5.174  11.843  1.00 16.82           O  
ATOM   1471  CB  MET A 224      23.382  -4.778  12.552  1.00 17.02           C  
ATOM   1472  CG  MET A 224      24.217  -5.609  13.501  1.00 23.00           C  
ATOM   1473  SD  MET A 224      23.286  -6.843  14.442  1.00 31.57           S  
ATOM   1474  CE  MET A 224      23.083  -6.013  15.979  1.00 25.32           C  
ATOM   1475  N   ILE A 225      21.157  -7.309  11.541  1.00 17.62           N  
ATOM   1476  CA  ILE A 225      19.845  -7.905  11.783  1.00 14.36           C  
ATOM   1477  C   ILE A 225      19.981  -8.937  12.900  1.00 17.26           C  
ATOM   1478  O   ILE A 225      21.011  -9.612  13.012  1.00 15.56           O  
ATOM   1479  CB  ILE A 225      19.261  -8.530  10.488  1.00 16.11           C  
ATOM   1480  CG1 ILE A 225      19.312  -7.517   9.339  1.00 14.00           C  
ATOM   1481  CG2 ILE A 225      17.807  -8.998  10.680  1.00 10.78           C  
ATOM   1482  CD1 ILE A 225      19.148  -8.095   7.924  1.00 16.67           C  
ATOM   1483  N   THR A 226      18.956  -9.037  13.751  1.00  9.91           N  
ATOM   1484  CA  THR A 226      18.904 -10.063  14.780  1.00 15.37           C  
ATOM   1485  C   THR A 226      17.665 -10.930  14.576  1.00 13.64           C  
ATOM   1486  O   THR A 226      16.614 -10.434  14.171  1.00 14.97           O  
ATOM   1487  CB  THR A 226      18.912  -9.418  16.176  1.00 14.53           C  
ATOM   1488  CG2 THR A 226      18.849 -10.471  17.259  1.00 14.05           C  
ATOM   1489  OG1 THR A 226      20.116  -8.657  16.326  1.00 20.35           O  
ATOM   1490  N   HIS A 227      17.792 -12.231  14.839  1.00 13.14           N  
ATOM   1491  CA  HIS A 227      16.686 -13.151  14.664  1.00 14.71           C  
ATOM   1492  C   HIS A 227      16.767 -14.239  15.737  1.00 20.40           C  
ATOM   1493  O   HIS A 227      17.831 -14.513  16.310  1.00 14.38           O  
ATOM   1494  CB  HIS A 227      16.707 -13.787  13.265  1.00 13.68           C  
ATOM   1495  CG  HIS A 227      15.861 -13.082  12.250  1.00 20.25           C  
ATOM   1496  CD2 HIS A 227      16.160 -12.632  11.006  1.00 13.56           C  
ATOM   1497  ND1 HIS A 227      14.524 -12.797  12.450  1.00 18.28           N  
ATOM   1498  CE1 HIS A 227      14.045 -12.178  11.384  1.00 14.83           C  
ATOM   1499  NE2 HIS A 227      15.014 -12.080  10.487  1.00 14.53           N  
ATOM   1500  N   GLY A 228      15.622 -14.843  16.021  1.00 11.79           N  
ATOM   1501  CA  GLY A 228      15.578 -16.072  16.797  1.00 11.01           C  
ATOM   1502  C   GLY A 228      15.115 -15.820  18.227  1.00 18.35           C  
ATOM   1503  O   GLY A 228      14.087 -15.170  18.456  1.00  9.85           O  
ATOM   1504  N   GLU A 229      15.887 -16.322  19.189  1.00  9.10           N  
ATOM   1505  CA  GLU A 229      15.449 -16.401  20.574  1.00 17.71           C  
ATOM   1506  C   GLU A 229      16.134 -15.415  21.520  1.00 17.29           C  
ATOM   1507  O   GLU A 229      15.558 -15.106  22.573  1.00 15.62           O  
ATOM   1508  CB  GLU A 229      15.665 -17.843  21.094  1.00 15.51           C  
ATOM   1509  CG  GLU A 229      14.997 -18.181  22.423  1.00 14.43           C  
ATOM   1510  CD  GLU A 229      13.499 -17.953  22.396  1.00 19.84           C  
ATOM   1511  OE1 GLU A 229      12.915 -18.023  21.289  1.00 22.33           O  
ATOM   1512  OE2 GLU A 229      12.903 -17.720  23.484  1.00 19.25           O1-
ATOM   1513  N   TYR A 230      17.306 -14.872  21.160  1.00 17.67           N  
ATOM   1514  CA  TYR A 230      18.240 -14.301  22.128  1.00 17.04           C  
ATOM   1515  C   TYR A 230      18.452 -12.809  21.883  1.00 19.33           C  
ATOM   1516  O   TYR A 230      18.408 -12.335  20.744  1.00 18.21           O  
ATOM   1517  CB  TYR A 230      19.600 -15.030  22.040  1.00 19.00           C  
ATOM   1518  CG  TYR A 230      19.482 -16.492  22.410  1.00 17.24           C  
ATOM   1519  CD1 TYR A 230      18.798 -16.873  23.556  1.00 22.84           C  
ATOM   1520  CD2 TYR A 230      20.033 -17.479  21.620  1.00 25.70           C  
ATOM   1521  CE1 TYR A 230      18.669 -18.199  23.894  1.00 26.51           C  
ATOM   1522  CE2 TYR A 230      19.913 -18.824  21.960  1.00 33.27           C  
ATOM   1523  CZ  TYR A 230      19.224 -19.170  23.092  1.00 20.80           C  
ATOM   1524  OH  TYR A 230      19.093 -20.491  23.462  1.00 45.11           O  
ATOM   1525  N   TYR A 231      18.670 -12.062  22.961  1.00 14.58           N  
ATOM   1526  CA  TYR A 231      19.189 -10.722  22.769  1.00 16.72           C  
ATOM   1527  C   TYR A 231      20.704 -10.810  22.534  1.00 14.76           C  
ATOM   1528  O   TYR A 231      21.355 -11.810  22.865  1.00 17.18           O  
ATOM   1529  CB  TYR A 231      18.857  -9.820  23.964  1.00 12.24           C  
ATOM   1530  CG  TYR A 231      19.950  -9.842  25.000  1.00 14.92           C  
ATOM   1531  CD1 TYR A 231      19.983 -10.834  25.971  1.00 21.51           C  
ATOM   1532  CD2 TYR A 231      20.976  -8.895  24.983  1.00 16.02           C  
ATOM   1533  CE1 TYR A 231      21.003 -10.887  26.899  1.00 20.89           C  
ATOM   1534  CE2 TYR A 231      21.990  -8.948  25.884  1.00 18.11           C  
ATOM   1535  CZ  TYR A 231      22.005  -9.942  26.841  1.00 16.03           C  
ATOM   1536  OH  TYR A 231      23.015  -9.983  27.747  1.00 17.68           O  
ATOM   1537  N   HIS A 232      21.248  -9.776  21.898  1.00 12.48           N  
ATOM   1538  CA  HIS A 232      22.681  -9.660  21.659  1.00 17.28           C  
ATOM   1539  C   HIS A 232      23.102  -8.193  21.766  1.00 21.03           C  
ATOM   1540  O   HIS A 232      22.264  -7.292  21.835  1.00 20.13           O  
ATOM   1541  CB  HIS A 232      23.062 -10.191  20.282  1.00 16.75           C  
ATOM   1542  CG  HIS A 232      22.648 -11.603  20.046  1.00 17.53           C  
ATOM   1543  CD2 HIS A 232      21.552 -12.128  19.444  1.00 22.17           C  
ATOM   1544  ND1 HIS A 232      23.414 -12.673  20.448  1.00 14.57           N  
ATOM   1545  CE1 HIS A 232      22.815 -13.802  20.109  1.00 15.91           C  
ATOM   1546  NE2 HIS A 232      21.685 -13.497  19.486  1.00 21.58           N  
ATOM   1547  N   THR A 233      24.414  -7.957  21.790  1.00 13.44           N  
ATOM   1548  CA  THR A 233      24.972  -6.616  21.617  1.00 20.85           C  
ATOM   1549  C   THR A 233      26.061  -6.662  20.553  1.00 20.15           C  
ATOM   1550  O   THR A 233      27.002  -7.446  20.660  1.00 28.58           O  
ATOM   1551  CB  THR A 233      25.531  -6.027  22.929  1.00 18.16           C  
ATOM   1552  CG2 THR A 233      24.425  -5.890  23.967  1.00 19.87           C  
ATOM   1553  OG1 THR A 233      26.575  -6.858  23.462  1.00 18.83           O  
ATOM   1554  N   PHE A 234      25.934  -5.828  19.532  1.00 17.74           N  
ATOM   1555  CA  PHE A 234      26.932  -5.731  18.472  1.00 15.23           C  
ATOM   1556  C   PHE A 234      27.991  -4.692  18.845  1.00 16.63           C  
ATOM   1557  O   PHE A 234      27.650  -3.598  19.298  1.00 17.35           O  
ATOM   1558  CB  PHE A 234      26.243  -5.358  17.164  1.00 17.08           C  
ATOM   1559  CG  PHE A 234      27.175  -5.105  16.013  1.00 22.96           C  
ATOM   1560  CD1 PHE A 234      27.697  -6.163  15.273  1.00 17.28           C  
ATOM   1561  CD2 PHE A 234      27.491  -3.807  15.639  1.00 16.35           C  
ATOM   1562  CE1 PHE A 234      28.524  -5.925  14.207  1.00 14.34           C  
ATOM   1563  CE2 PHE A 234      28.333  -3.569  14.587  1.00 20.85           C  
ATOM   1564  CZ  PHE A 234      28.848  -4.622  13.868  1.00 14.90           C  
ATOM   1565  N   HIS A 235      29.271  -5.053  18.684  1.00 11.25           N  
ATOM   1566  CA  HIS A 235      30.399  -4.184  19.003  1.00 15.61           C  
ATOM   1567  C   HIS A 235      31.426  -4.219  17.868  1.00 20.97           C  
ATOM   1568  O   HIS A 235      31.789  -5.304  17.386  1.00 15.48           O  
ATOM   1569  CB  HIS A 235      31.048  -4.612  20.336  1.00 13.17           C  
ATOM   1570  CG  HIS A 235      32.337  -3.910  20.634  1.00 18.80           C  
ATOM   1571  CD2 HIS A 235      33.560  -4.393  20.952  1.00 16.22           C  
ATOM   1572  ND1 HIS A 235      32.466  -2.534  20.595  1.00 22.46           N  
ATOM   1573  CE1 HIS A 235      33.713  -2.202  20.872  1.00 20.89           C  
ATOM   1574  NE2 HIS A 235      34.397  -3.312  21.094  1.00 26.87           N  
ATOM   1575  N   MET A 236      31.908  -3.040  17.444  1.00 15.94           N  
ATOM   1576  CA  MET A 236      33.010  -2.974  16.490  1.00 15.80           C  
ATOM   1577  C   MET A 236      34.209  -2.290  17.123  1.00 13.63           C  
ATOM   1578  O   MET A 236      34.103  -1.150  17.588  1.00 21.81           O  
ATOM   1579  CB  MET A 236      32.647  -2.219  15.213  1.00 17.86           C  
ATOM   1580  CG  MET A 236      31.709  -2.951  14.315  1.00 21.79           C  
ATOM   1581  SD  MET A 236      31.584  -2.113  12.715  1.00 29.14           S  
ATOM   1582  CE  MET A 236      33.313  -1.945  12.274  1.00 13.54           C  
ATOM   1583  N   HIS A 237      35.347  -2.965  17.103  1.00 13.42           N  
ATOM   1584  CA  HIS A 237      36.587  -2.341  17.552  1.00 20.03           C  
ATOM   1585  C   HIS A 237      37.024  -1.235  16.592  1.00 14.20           C  
ATOM   1586  O   HIS A 237      36.897  -1.357  15.366  1.00 16.24           O  
ATOM   1587  CB  HIS A 237      37.710  -3.375  17.646  1.00 19.67           C  
ATOM   1588  CG  HIS A 237      37.568  -4.324  18.787  1.00 22.35           C  
ATOM   1589  CD2 HIS A 237      36.514  -5.061  19.205  1.00 19.82           C  
ATOM   1590  ND1 HIS A 237      38.612  -4.624  19.635  1.00 19.06           N  
ATOM   1591  CE1 HIS A 237      38.202  -5.493  20.540  1.00 23.01           C  
ATOM   1592  NE2 HIS A 237      36.934  -5.778  20.298  1.00 21.77           N  
ATOM   1593  N   GLY A 238      37.550  -0.161  17.162  1.00 13.42           N  
ATOM   1594  CA  GLY A 238      38.182   0.887  16.402  1.00 20.41           C  
ATOM   1595  C   GLY A 238      37.243   1.777  15.628  1.00 23.89           C  
ATOM   1596  O   GLY A 238      37.721   2.695  14.956  1.00 18.32           O  
ATOM   1597  N   HIS A 239      35.926   1.560  15.724  1.00 17.18           N  
ATOM   1598  CA  HIS A 239      34.959   2.254  14.889  1.00 15.97           C  
ATOM   1599  C   HIS A 239      33.721   2.598  15.706  1.00 12.94           C  
ATOM   1600  O   HIS A 239      33.439   1.980  16.738  1.00 17.28           O  
ATOM   1601  CB  HIS A 239      34.589   1.408  13.662  1.00 16.96           C  
ATOM   1602  CG  HIS A 239      35.708   1.266  12.676  1.00 21.46           C  
ATOM   1603  CD2 HIS A 239      36.024   1.982  11.569  1.00 26.18           C  
ATOM   1604  ND1 HIS A 239      36.680   0.296  12.793  1.00 15.09           N  
ATOM   1605  CE1 HIS A 239      37.533   0.404  11.789  1.00 21.64           C  
ATOM   1606  NE2 HIS A 239      37.165   1.428  11.037  1.00 25.86           N  
ATOM   1607  N   ARG A 240      32.981   3.600  15.240  1.00 13.72           N  
ATOM   1608  CA  ARG A 240      31.785   4.052  15.944  1.00 13.92           C  
ATOM   1609  C   ARG A 240      30.820   4.672  14.941  1.00 13.22           C  
ATOM   1610  O   ARG A 240      31.216   5.089  13.855  1.00 12.71           O  
ATOM   1611  CB  ARG A 240      32.119   5.057  17.065  1.00 19.68           C  
ATOM   1612  CG  ARG A 240      32.527   6.452  16.600  1.00 14.77           C  
ATOM   1613  CD  ARG A 240      33.673   7.026  17.472  1.00 18.94           C  
ATOM   1614  NE  ARG A 240      34.853   6.156  17.488  1.00 17.36           N  
ATOM   1615  CZ  ARG A 240      35.724   6.018  16.492  1.00 18.38           C  
ATOM   1616  NH1 ARG A 240      35.621   6.712  15.368  1.00 19.29           N1+
ATOM   1617  NH2 ARG A 240      36.756   5.194  16.643  1.00 20.21           N  
ATOM   1618  N   TRP A 241      29.537   4.729  15.322  1.00 14.59           N  
ATOM   1619  CA  TRP A 241      28.499   5.294  14.464  1.00 15.26           C  
ATOM   1620  C   TRP A 241      27.461   6.020  15.319  1.00 13.73           C  
ATOM   1621  O   TRP A 241      27.460   5.944  16.554  1.00 10.47           O  
ATOM   1622  CB  TRP A 241      27.833   4.215  13.582  1.00 10.08           C  
ATOM   1623  CG  TRP A 241      27.045   3.204  14.353  1.00 13.25           C  
ATOM   1624  CD1 TRP A 241      25.690   3.198  14.571  1.00 13.49           C  
ATOM   1625  CD2 TRP A 241      27.557   2.038  15.007  1.00 14.45           C  
ATOM   1626  CE2 TRP A 241      26.470   1.386  15.616  1.00 12.56           C  
ATOM   1627  CE3 TRP A 241      28.839   1.491  15.153  1.00 10.75           C  
ATOM   1628  NE1 TRP A 241      25.343   2.109  15.334  1.00 13.79           N  
ATOM   1629  CZ2 TRP A 241      26.628   0.211  16.366  1.00 12.72           C  
ATOM   1630  CZ3 TRP A 241      28.991   0.333  15.882  1.00 10.36           C  
ATOM   1631  CH2 TRP A 241      27.898  -0.298  16.472  1.00 13.26           C  
ATOM   1632  N   ALA A 242      26.582   6.759  14.648  1.00 13.25           N  
ATOM   1633  CA  ALA A 242      25.535   7.506  15.339  1.00 13.40           C  
ATOM   1634  C   ALA A 242      24.243   6.698  15.373  1.00 11.71           C  
ATOM   1635  O   ALA A 242      23.882   6.051  14.399  1.00  9.46           O  
ATOM   1636  CB  ALA A 242      25.280   8.852  14.656  1.00 13.14           C  
ATOM   1637  N   ASP A 243      23.522   6.787  16.485  1.00 12.14           N  
ATOM   1638  CA  ASP A 243      22.363   5.923  16.727  1.00 11.73           C  
ATOM   1639  C   ASP A 243      21.109   6.578  16.157  1.00 11.47           C  
ATOM   1640  O   ASP A 243      20.259   7.095  16.865  1.00 16.64           O  
ATOM   1641  CB  ASP A 243      22.207   5.657  18.218  1.00  8.92           C  
ATOM   1642  CG  ASP A 243      21.323   4.451  18.503  1.00 21.46           C  
ATOM   1643  OD1 ASP A 243      21.036   3.689  17.552  1.00 16.53           O  
ATOM   1644  OD2 ASP A 243      20.953   4.244  19.683  1.00 19.64           O1-
ATOM   1645  N   ASN A 244      21.027   6.592  14.831  1.00 16.20           N  
ATOM   1646  CA  ASN A 244      19.896   7.221  14.161  1.00 13.30           C  
ATOM   1647  C   ASN A 244      19.622   6.438  12.885  1.00 14.02           C  
ATOM   1648  O   ASN A 244      20.108   5.315  12.720  1.00 14.42           O  
ATOM   1649  CB  ASN A 244      20.174   8.705  13.904  1.00 16.44           C  
ATOM   1650  CG  ASN A 244      21.394   8.924  13.030  1.00 14.94           C  
ATOM   1651  ND2 ASN A 244      21.826  10.177  12.933  1.00 13.43           N  
ATOM   1652  OD1 ASN A 244      21.940   7.978  12.443  1.00 12.94           O  
ATOM   1653  N   ARG A 245      18.825   7.027  11.987  1.00 15.12           N  
ATOM   1654  CA  ARG A 245      18.440   6.317  10.758  1.00 16.58           C  
ATOM   1655  C   ARG A 245      19.648   5.910   9.931  1.00 13.12           C  
ATOM   1656  O   ARG A 245      19.769   4.753   9.517  1.00 17.29           O  
ATOM   1657  CB  ARG A 245      17.516   7.162   9.883  1.00 13.23           C  
ATOM   1658  CG  ARG A 245      17.162   6.420   8.585  1.00 19.20           C  
ATOM   1659  CD  ARG A 245      16.172   7.139   7.710  1.00 15.72           C  
ATOM   1660  NE  ARG A 245      16.699   8.392   7.183  1.00 19.48           N  
ATOM   1661  CZ  ARG A 245      17.473   8.490   6.113  1.00 19.10           C  
ATOM   1662  NH1 ARG A 245      17.844   7.422   5.427  1.00  9.23           N1+
ATOM   1663  NH2 ARG A 245      17.886   9.692   5.720  1.00 15.72           N  
ATOM   1664  N   THR A 246      20.510   6.857   9.611  1.00 17.98           N  
ATOM   1665  CA  THR A 246      21.572   6.564   8.657  1.00 17.90           C  
ATOM   1666  C   THR A 246      22.808   5.973   9.315  1.00 19.29           C  
ATOM   1667  O   THR A 246      23.638   5.363   8.622  1.00 17.12           O  
ATOM   1668  CB  THR A 246      21.958   7.833   7.888  1.00 17.97           C  
ATOM   1669  CG2 THR A 246      20.739   8.408   7.151  1.00 17.65           C  
ATOM   1670  OG1 THR A 246      22.484   8.803   8.806  1.00 17.60           O  
ATOM   1671  N   GLY A 247      22.937   6.117  10.630  1.00 18.83           N  
ATOM   1672  CA  GLY A 247      24.180   5.821  11.302  1.00 12.57           C  
ATOM   1673  C   GLY A 247      25.171   6.955  11.256  1.00 18.98           C  
ATOM   1674  O   GLY A 247      26.298   6.803  11.756  1.00 20.78           O  
ATOM   1675  N   MET A 248      24.797   8.082  10.659  1.00 14.22           N  
ATOM   1676  CA  MET A 248      25.685   9.228  10.525  1.00 17.50           C  
ATOM   1677  C   MET A 248      24.944  10.466  10.966  1.00 17.96           C  
ATOM   1678  O   MET A 248      23.728  10.590  10.755  1.00 15.64           O  
ATOM   1679  CB  MET A 248      26.187   9.429   9.082  1.00 26.83           C  
ATOM   1680  CG  MET A 248      26.766   8.189   8.438  1.00 20.33           C  
ATOM   1681  SD  MET A 248      26.870   8.422   6.665  1.00 30.81           S  
ATOM   1682  CE  MET A 248      25.295   7.694   6.166  1.00 16.42           C  
ATOM   1683  N   LEU A 249      25.672  11.355  11.623  1.00 15.17           N  
ATOM   1684  CA  LEU A 249      25.039  12.554  12.139  1.00 20.28           C  
ATOM   1685  C   LEU A 249      24.751  13.505  10.989  1.00 22.44           C  
ATOM   1686  O   LEU A 249      25.561  13.657  10.073  1.00 15.48           O  
ATOM   1687  CB  LEU A 249      25.936  13.216  13.177  1.00 23.12           C  
ATOM   1688  CG  LEU A 249      26.105  12.405  14.461  1.00 19.84           C  
ATOM   1689  CD1 LEU A 249      27.252  12.956  15.243  1.00 17.67           C  
ATOM   1690  CD2 LEU A 249      24.820  12.441  15.300  1.00 12.80           C  
ATOM   1691  N   THR A 250      23.577  14.134  11.036  1.00 30.06           N  
ATOM   1692  CA  THR A 250      23.150  15.073  10.002  1.00 38.03           C  
ATOM   1693  C   THR A 250      23.992  16.343   9.962  1.00 38.17           C  
ATOM   1694  O   THR A 250      23.915  17.096   8.985  1.00 30.97           O  
ATOM   1695  CB  THR A 250      21.678  15.427  10.227  1.00 33.27           C  
ATOM   1696  CG2 THR A 250      20.915  14.215  10.769  1.00 29.36           C  
ATOM   1697  OG1 THR A 250      21.575  16.500  11.173  1.00 35.27           O  
ATOM   1698  N   GLY A 251      24.807  16.576  10.977  1.00 25.74           N  
ATOM   1699  CA  GLY A 251      25.494  17.831  11.161  1.00 29.71           C  
ATOM   1700  C   GLY A 251      25.578  18.123  12.645  1.00 26.46           C  
ATOM   1701  O   GLY A 251      25.297  17.257  13.483  1.00 31.93           O  
ATOM   1702  N   PRO A 252      25.956  19.352  13.004  1.00 19.89           N  
ATOM   1703  CA  PRO A 252      26.235  19.654  14.418  1.00 27.53           C  
ATOM   1704  C   PRO A 252      25.006  19.717  15.315  1.00 21.87           C  
ATOM   1705  O   PRO A 252      25.178  19.762  16.537  1.00 26.74           O  
ATOM   1706  CB  PRO A 252      26.930  21.027  14.352  1.00 24.45           C  
ATOM   1707  CG  PRO A 252      26.407  21.628  13.100  1.00 21.46           C  
ATOM   1708  CD  PRO A 252      26.243  20.501  12.126  1.00 21.85           C  
ATOM   1709  N   ASP A 253      23.789  19.772  14.767  1.00 18.89           N  
ATOM   1710  CA  ASP A 253      22.568  19.864  15.565  1.00 21.27           C  
ATOM   1711  C   ASP A 253      21.992  18.510  15.964  1.00 33.83           C  
ATOM   1712  O   ASP A 253      21.003  18.467  16.711  1.00 29.11           O  
ATOM   1713  CB  ASP A 253      21.486  20.629  14.801  1.00 24.20           C  
ATOM   1714  CG  ASP A 253      21.826  22.084  14.603  1.00 41.23           C  
ATOM   1715  OD1 ASP A 253      22.868  22.536  15.132  1.00 28.38           O  
ATOM   1716  OD2 ASP A 253      21.051  22.765  13.898  1.00 57.57           O1-
ATOM   1717  N   ASP A 254      22.568  17.415  15.484  1.00 26.24           N  
ATOM   1718  CA  ASP A 254      22.005  16.101  15.747  1.00 16.64           C  
ATOM   1719  C   ASP A 254      22.492  15.575  17.097  1.00 15.24           C  
ATOM   1720  O   ASP A 254      23.661  15.208  17.233  1.00 16.26           O  
ATOM   1721  CB  ASP A 254      22.378  15.146  14.602  1.00 18.17           C  
ATOM   1722  CG  ASP A 254      21.796  13.751  14.787  1.00 22.79           C  
ATOM   1723  OD1 ASP A 254      21.343  13.454  15.913  1.00 13.23           O  
ATOM   1724  OD2 ASP A 254      21.813  12.954  13.818  1.00 16.36           O1-
ATOM   1725  N   PRO A 255      21.610  15.429  18.081  1.00 16.00           N  
ATOM   1726  CA  PRO A 255      22.045  14.967  19.406  1.00 21.59           C  
ATOM   1727  C   PRO A 255      22.135  13.445  19.564  1.00 19.97           C  
ATOM   1728  O   PRO A 255      22.170  12.954  20.693  1.00 16.21           O  
ATOM   1729  CB  PRO A 255      20.943  15.519  20.309  1.00 19.18           C  
ATOM   1730  CG  PRO A 255      19.712  15.273  19.480  1.00 16.48           C  
ATOM   1731  CD  PRO A 255      20.142  15.546  18.026  1.00 24.88           C  
ATOM   1732  N   SER A 256      22.130  12.688  18.466  1.00 18.25           N  
ATOM   1733  CA  SER A 256      22.110  11.230  18.558  1.00 14.45           C  
ATOM   1734  C   SER A 256      23.349  10.745  19.273  1.00 19.18           C  
ATOM   1735  O   SER A 256      24.461  11.176  18.949  1.00 20.68           O  
ATOM   1736  CB  SER A 256      22.063  10.600  17.160  1.00 11.14           C  
ATOM   1737  OG  SER A 256      20.826  10.842  16.515  1.00 12.86           O  
ATOM   1738  N   GLN A 257      23.161   9.839  20.240  1.00 19.83           N  
ATOM   1739  CA  GLN A 257      24.298   9.219  20.900  1.00 14.11           C  
ATOM   1740  C   GLN A 257      25.202   8.559  19.864  1.00 18.20           C  
ATOM   1741  O   GLN A 257      24.733   7.896  18.934  1.00 14.94           O  
ATOM   1742  CB  GLN A 257      23.858   8.180  21.939  1.00 10.82           C  
ATOM   1743  CG  GLN A 257      25.046   7.805  22.834  1.00 16.72           C  
ATOM   1744  CD  GLN A 257      24.762   6.700  23.845  1.00 24.74           C  
ATOM   1745  NE2 GLN A 257      25.812   6.240  24.514  1.00 15.25           N  
ATOM   1746  OE1 GLN A 257      23.621   6.252  24.005  1.00 22.93           O  
ATOM   1747  N   VAL A 258      26.498   8.779  20.001  1.00 12.41           N  
ATOM   1748  CA  VAL A 258      27.492   8.114  19.177  1.00 17.76           C  
ATOM   1749  C   VAL A 258      27.970   6.914  19.978  1.00 19.33           C  
ATOM   1750  O   VAL A 258      28.238   7.038  21.183  1.00 16.96           O  
ATOM   1751  CB  VAL A 258      28.647   9.065  18.804  1.00 18.42           C  
ATOM   1752  CG1 VAL A 258      29.782   8.296  18.123  1.00 15.08           C  
ATOM   1753  CG2 VAL A 258      28.127  10.158  17.888  1.00 10.13           C  
ATOM   1754  N   ILE A 259      28.007   5.741  19.329  1.00 12.76           N  
ATOM   1755  CA  ILE A 259      28.103   4.461  20.018  1.00 11.16           C  
ATOM   1756  C   ILE A 259      29.054   3.544  19.254  1.00 15.29           C  
ATOM   1757  O   ILE A 259      29.310   3.729  18.062  1.00 14.80           O  
ATOM   1758  CB  ILE A 259      26.706   3.788  20.188  1.00 14.08           C  
ATOM   1759  CG1 ILE A 259      25.991   3.578  18.857  1.00 12.56           C  
ATOM   1760  CG2 ILE A 259      25.792   4.604  21.086  1.00 14.20           C  
ATOM   1761  CD1 ILE A 259      24.611   2.922  19.016  1.00 14.43           C  
ATOM   1762  N   ASP A 260      29.617   2.560  19.962  1.00  8.21           N  
ATOM   1763  CA  ASP A 260      30.274   1.445  19.289  1.00 16.89           C  
ATOM   1764  C   ASP A 260      29.673   0.111  19.724  1.00 10.97           C  
ATOM   1765  O   ASP A 260      30.250  -0.951  19.442  1.00 11.94           O  
ATOM   1766  CB  ASP A 260      31.804   1.467  19.497  1.00 12.59           C  
ATOM   1767  CG  ASP A 260      32.253   1.095  20.919  1.00 18.15           C  
ATOM   1768  OD1 ASP A 260      31.423   0.727  21.774  1.00 12.69           O  
ATOM   1769  OD2 ASP A 260      33.489   1.169  21.169  1.00 17.82           O1-
ATOM   1770  N   ASN A 261      28.517   0.149  20.379  1.00 15.93           N  
ATOM   1771  CA  ASN A 261      27.931  -1.017  21.029  1.00 18.33           C  
ATOM   1772  C   ASN A 261      26.429  -0.798  21.073  1.00 18.55           C  
ATOM   1773  O   ASN A 261      25.977   0.299  21.394  1.00 16.31           O  
ATOM   1774  CB  ASN A 261      28.496  -1.189  22.450  1.00 18.84           C  
ATOM   1775  CG  ASN A 261      28.328  -2.591  22.987  1.00 25.83           C  
ATOM   1776  ND2 ASN A 261      29.276  -3.454  22.669  1.00 16.42           N  
ATOM   1777  OD1 ASN A 261      27.372  -2.887  23.719  1.00 27.19           O  
ATOM   1778  N   LYS A 262      25.656  -1.830  20.731  1.00 18.48           N  
ATOM   1779  CA  LYS A 262      24.213  -1.649  20.652  1.00 11.89           C  
ATOM   1780  C   LYS A 262      23.518  -2.970  20.943  1.00 16.95           C  
ATOM   1781  O   LYS A 262      23.849  -3.994  20.335  1.00 19.96           O  
ATOM   1782  CB  LYS A 262      23.824  -1.118  19.274  1.00 10.52           C  
ATOM   1783  CG  LYS A 262      22.352  -0.784  19.102  1.00 17.37           C  
ATOM   1784  CD  LYS A 262      22.113  -0.177  17.719  1.00 12.63           C  
ATOM   1785  CE  LYS A 262      20.633  -0.069  17.355  1.00 19.10           C  
ATOM   1786  NZ  LYS A 262      19.930   0.990  18.090  1.00 24.92           N1+
ATOM   1787  N   ILE A 263      22.558  -2.942  21.847  1.00 12.28           N  
ATOM   1788  CA  ILE A 263      21.769  -4.128  22.173  1.00 22.03           C  
ATOM   1789  C   ILE A 263      20.659  -4.308  21.143  1.00 18.54           C  
ATOM   1790  O   ILE A 263      20.081  -3.336  20.645  1.00 20.25           O  
ATOM   1791  CB  ILE A 263      21.215  -4.024  23.607  1.00 16.63           C  
ATOM   1792  CG1 ILE A 263      20.554  -5.333  24.047  1.00 18.10           C  
ATOM   1793  CG2 ILE A 263      20.303  -2.821  23.762  1.00 15.43           C  
ATOM   1794  CD1 ILE A 263      19.929  -5.240  25.417  1.00 20.03           C  
ATOM   1795  N  ACYS A 264      20.372  -5.563  20.816  0.30 18.92           N  
ATOM   1796  N  BCYS A 264      20.392  -5.557  20.765  0.70 18.97           N  
ATOM   1797  CA ACYS A 264      19.405  -5.887  19.783  0.30 17.79           C  
ATOM   1798  CA BCYS A 264      19.363  -5.820  19.766  0.70 17.80           C  
ATOM   1799  C  ACYS A 264      18.686  -7.160  20.181  0.30 18.69           C  
ATOM   1800  C  BCYS A 264      18.730  -7.167  20.070  0.70 18.88           C  
ATOM   1801  O  ACYS A 264      19.243  -8.007  20.883  0.30 15.73           O  
ATOM   1802  O  BCYS A 264      19.378  -8.066  20.612  0.70 15.35           O  
ATOM   1803  CB ACYS A 264      20.082  -6.084  18.431  0.30 16.60           C  
ATOM   1804  CB BCYS A 264      19.926  -5.789  18.336  0.70 16.68           C  
ATOM   1805  SG ACYS A 264      21.492  -7.192  18.553  0.30 18.79           S  
ATOM   1806  SG BCYS A 264      19.876  -4.126  17.485  0.70 20.60           S  
ATOM   1807  N   GLY A 265      17.450  -7.292  19.717  1.00 24.16           N  
ATOM   1808  CA  GLY A 265      16.700  -8.511  19.912  1.00 17.77           C  
ATOM   1809  C   GLY A 265      16.012  -8.921  18.632  1.00 17.24           C  
ATOM   1810  O   GLY A 265      16.038  -8.200  17.621  1.00 16.35           O  
ATOM   1811  N   PRO A 266      15.408 -10.106  18.646  1.00 18.23           N  
ATOM   1812  CA  PRO A 266      14.891 -10.707  17.409  1.00 18.75           C  
ATOM   1813  C   PRO A 266      14.034  -9.756  16.583  1.00 16.75           C  
ATOM   1814  O   PRO A 266      13.094  -9.139  17.083  1.00  9.22           O  
ATOM   1815  CB  PRO A 266      14.082 -11.898  17.928  1.00 17.21           C  
ATOM   1816  CG  PRO A 266      14.879 -12.345  19.107  1.00 11.94           C  
ATOM   1817  CD  PRO A 266      15.434 -11.079  19.753  1.00 16.97           C  
ATOM   1818  N   ALA A 267      14.411  -9.618  15.312  1.00 11.74           N  
ATOM   1819  CA  ALA A 267      13.814  -8.818  14.242  1.00 16.60           C  
ATOM   1820  C   ALA A 267      14.191  -7.352  14.326  1.00 13.14           C  
ATOM   1821  O   ALA A 267      13.692  -6.564  13.496  1.00 15.83           O  
ATOM   1822  CB  ALA A 267      12.281  -8.914  14.165  1.00 12.40           C  
ATOM   1823  N   ASN A 268      15.048  -6.943  15.261  1.00 13.57           N  
ATOM   1824  CA  ASN A 268      15.626  -5.611  15.144  1.00 12.20           C  
ATOM   1825  C   ASN A 268      16.454  -5.525  13.868  1.00 15.16           C  
ATOM   1826  O   ASN A 268      17.025  -6.508  13.393  1.00 19.98           O  
ATOM   1827  CB  ASN A 268      16.484  -5.253  16.355  1.00 18.82           C  
ATOM   1828  CG  ASN A 268      15.638  -4.921  17.601  1.00 23.81           C  
ATOM   1829  ND2 ASN A 268      14.406  -4.471  17.379  1.00 14.11           N  
ATOM   1830  OD1 ASN A 268      16.085  -5.090  18.735  1.00 23.44           O  
ATOM   1831  N   SER A 269      16.485  -4.348  13.282  1.00 14.86           N  
ATOM   1832  CA  SER A 269      17.442  -4.097  12.221  1.00 17.18           C  
ATOM   1833  C   SER A 269      17.904  -2.659  12.335  1.00 16.01           C  
ATOM   1834  O   SER A 269      17.103  -1.761  12.606  1.00 17.78           O  
ATOM   1835  CB  SER A 269      16.831  -4.359  10.847  1.00 12.03           C  
ATOM   1836  OG  SER A 269      15.776  -3.448  10.614  1.00 18.08           O  
ATOM   1837  N   PHE A 270      19.206  -2.455  12.163  1.00 13.84           N  
ATOM   1838  CA  PHE A 270      19.738  -1.112  12.019  1.00 13.14           C  
ATOM   1839  C   PHE A 270      20.899  -1.188  11.042  1.00 20.38           C  
ATOM   1840  O   PHE A 270      21.307  -2.273  10.610  1.00 15.43           O  
ATOM   1841  CB  PHE A 270      20.154  -0.522  13.375  1.00 13.78           C  
ATOM   1842  CG  PHE A 270      21.392  -1.158  13.968  1.00 14.26           C  
ATOM   1843  CD1 PHE A 270      21.310  -2.362  14.657  1.00 15.30           C  
ATOM   1844  CD2 PHE A 270      22.640  -0.557  13.817  1.00 13.62           C  
ATOM   1845  CE1 PHE A 270      22.440  -2.937  15.216  1.00 19.42           C  
ATOM   1846  CE2 PHE A 270      23.777  -1.126  14.374  1.00 13.54           C  
ATOM   1847  CZ  PHE A 270      23.695  -2.318  15.053  1.00 16.39           C  
ATOM   1848  N   GLY A 271      21.413  -0.019  10.676  1.00 14.37           N  
ATOM   1849  CA  GLY A 271      22.531   0.031   9.762  1.00 12.36           C  
ATOM   1850  C   GLY A 271      23.257   1.339   9.945  1.00 15.56           C  
ATOM   1851  O   GLY A 271      22.801   2.235  10.664  1.00 15.31           O  
ATOM   1852  N   PHE A 272      24.407   1.434   9.286  1.00 12.87           N  
ATOM   1853  CA  PHE A 272      25.273   2.588   9.477  1.00 14.50           C  
ATOM   1854  C   PHE A 272      26.408   2.508   8.471  1.00 21.81           C  
ATOM   1855  O   PHE A 272      26.635   1.481   7.822  1.00 18.53           O  
ATOM   1856  CB  PHE A 272      25.814   2.685  10.920  1.00 10.85           C  
ATOM   1857  CG  PHE A 272      26.646   1.477  11.379  1.00 12.64           C  
ATOM   1858  CD1 PHE A 272      26.039   0.347  11.925  1.00 17.86           C  
ATOM   1859  CD2 PHE A 272      28.031   1.500  11.302  1.00 11.73           C  
ATOM   1860  CE1 PHE A 272      26.809  -0.756  12.371  1.00  9.98           C  
ATOM   1861  CE2 PHE A 272      28.810   0.412  11.750  1.00 14.89           C  
ATOM   1862  CZ  PHE A 272      28.201  -0.703  12.290  1.00 13.47           C  
ATOM   1863  N   GLN A 273      27.132   3.612   8.364  1.00 17.37           N  
ATOM   1864  CA  GLN A 273      28.312   3.668   7.529  1.00 14.43           C  
ATOM   1865  C   GLN A 273      29.472   4.195   8.345  1.00 14.24           C  
ATOM   1866  O   GLN A 273      29.309   5.072   9.201  1.00 15.04           O  
ATOM   1867  CB  GLN A 273      28.094   4.571   6.307  1.00 16.23           C  
ATOM   1868  CG  GLN A 273      27.144   4.007   5.265  1.00 17.04           C  
ATOM   1869  CD  GLN A 273      26.981   4.958   4.088  1.00 18.23           C  
ATOM   1870  NE2 GLN A 273      25.968   4.727   3.275  1.00 17.76           N  
ATOM   1871  OE1 GLN A 273      27.752   5.903   3.932  1.00 17.68           O  
ATOM   1872  N  AILE A 274      30.645   3.655   8.070  0.66 15.85           N  
ATOM   1873  N  BILE A 274      30.649   3.638   8.090  0.34 15.85           N  
ATOM   1874  CA AILE A 274      31.880   4.117   8.679  0.66 14.85           C  
ATOM   1875  CA BILE A 274      31.885   4.112   8.691  0.34 14.87           C  
ATOM   1876  C  AILE A 274      32.882   4.339   7.557  0.66 17.89           C  
ATOM   1877  C  BILE A 274      32.908   4.298   7.581  0.34 17.89           C  
ATOM   1878  O  AILE A 274      32.767   3.778   6.461  0.66 18.43           O  
ATOM   1879  O  BILE A 274      32.821   3.692   6.508  0.34 18.40           O  
ATOM   1880  CB AILE A 274      32.439   3.111   9.702  0.66 15.11           C  
ATOM   1881  CB BILE A 274      32.441   3.154   9.772  0.34 15.25           C  
ATOM   1882  CG1AILE A 274      32.450   1.717   9.081  0.66 19.70           C  
ATOM   1883  CG1BILE A 274      33.035   1.891   9.137  0.34 19.33           C  
ATOM   1884  CG2AILE A 274      31.613   3.103  10.987  0.66 16.88           C  
ATOM   1885  CG2BILE A 274      31.370   2.793  10.792  0.34 16.67           C  
ATOM   1886  CD1AILE A 274      33.058   0.646   9.966  0.66 20.93           C  
ATOM   1887  CD1BILE A 274      32.012   0.821   8.771  0.34 20.36           C  
ATOM   1888  N   ILE A 275      33.881   5.159   7.854  1.00 13.50           N  
ATOM   1889  CA  ILE A 275      35.074   5.273   7.035  1.00 15.24           C  
ATOM   1890  C   ILE A 275      36.074   4.281   7.615  1.00 12.04           C  
ATOM   1891  O   ILE A 275      36.493   4.422   8.764  1.00 14.57           O  
ATOM   1892  CB  ILE A 275      35.625   6.706   7.056  1.00 14.80           C  
ATOM   1893  CG1 ILE A 275      34.557   7.687   6.583  1.00  9.98           C  
ATOM   1894  CG2 ILE A 275      36.957   6.787   6.298  1.00 19.76           C  
ATOM   1895  CD1 ILE A 275      33.850   7.269   5.314  1.00 14.03           C  
ATOM   1896  N   ALA A 276      36.418   3.255   6.835  1.00 13.86           N  
ATOM   1897  CA  ALA A 276      37.310   2.199   7.299  1.00 13.50           C  
ATOM   1898  C   ALA A 276      38.672   2.760   7.695  1.00 20.03           C  
ATOM   1899  O   ALA A 276      39.322   3.488   6.923  1.00 10.93           O  
ATOM   1900  CB  ALA A 276      37.467   1.138   6.205  1.00 16.17           C  
ATOM   1901  N   GLY A 277      39.087   2.426   8.918  1.00 17.03           N  
ATOM   1902  CA  GLY A 277      40.347   2.867   9.470  1.00 25.22           C  
ATOM   1903  C   GLY A 277      40.398   4.311   9.918  1.00 29.20           C  
ATOM   1904  O   GLY A 277      41.465   4.760  10.358  1.00 24.58           O  
ATOM   1905  N   GLU A 278      39.287   5.046   9.858  1.00 20.02           N  
ATOM   1906  CA  GLU A 278      39.340   6.497  10.036  1.00 22.22           C  
ATOM   1907  C   GLU A 278      39.840   6.852  11.427  1.00 15.07           C  
ATOM   1908  O   GLU A 278      39.213   6.521  12.434  1.00 21.91           O  
ATOM   1909  CB  GLU A 278      37.970   7.127   9.778  1.00 19.82           C  
ATOM   1910  CG  GLU A 278      38.021   8.673   9.769  1.00 22.43           C  
ATOM   1911  CD  GLU A 278      36.685   9.308   9.392  1.00 26.24           C  
ATOM   1912  OE1 GLU A 278      35.652   8.961  10.006  1.00 27.13           O  
ATOM   1913  OE2 GLU A 278      36.665  10.152   8.479  1.00 18.99           O1-
ATOM   1914  N   GLY A 279      40.996   7.501  11.485  1.00 17.57           N  
ATOM   1915  CA  GLY A 279      41.555   7.894  12.756  1.00 26.70           C  
ATOM   1916  C   GLY A 279      42.208   6.774  13.533  1.00 24.80           C  
ATOM   1917  O   GLY A 279      42.699   7.018  14.644  1.00 18.30           O  
ATOM   1918  N   VAL A 280      42.243   5.560  12.989  1.00 20.11           N  
ATOM   1919  CA  VAL A 280      42.732   4.416  13.754  1.00 18.24           C  
ATOM   1920  C   VAL A 280      43.742   3.629  12.933  1.00 16.90           C  
ATOM   1921  O   VAL A 280      44.620   2.963  13.494  1.00 18.94           O  
ATOM   1922  CB  VAL A 280      41.571   3.503  14.208  1.00 20.10           C  
ATOM   1923  CG1 VAL A 280      40.603   4.248  15.151  1.00 17.67           C  
ATOM   1924  CG2 VAL A 280      40.842   2.956  13.022  1.00 20.63           C  
ATOM   1925  N   GLY A 281      43.623   3.680  11.608  1.00 12.06           N  
ATOM   1926  CA  GLY A 281      44.559   2.975  10.737  1.00 17.38           C  
ATOM   1927  C   GLY A 281      44.167   1.540  10.415  1.00 24.11           C  
ATOM   1928  O   GLY A 281      43.152   1.002  10.869  1.00 25.58           O  
ATOM   1929  N   ALA A 282      45.021   0.900   9.610  1.00 22.34           N  
ATOM   1930  CA  ALA A 282      44.744  -0.443   9.115  1.00 20.42           C  
ATOM   1931  C   ALA A 282      44.828  -1.471  10.244  1.00 18.48           C  
ATOM   1932  O   ALA A 282      45.448  -1.243  11.284  1.00 17.13           O  
ATOM   1933  CB  ALA A 282      45.711  -0.813   7.982  1.00 18.63           C  
ATOM   1934  N   GLY A 283      44.185  -2.611  10.036  1.00 21.14           N  
ATOM   1935  CA  GLY A 283      44.218  -3.656  11.040  1.00 23.83           C  
ATOM   1936  C   GLY A 283      43.083  -4.646  10.901  1.00 17.83           C  
ATOM   1937  O   GLY A 283      42.082  -4.420  10.209  1.00 16.13           O  
ATOM   1938  N   ALA A 284      43.255  -5.787  11.573  1.00 21.06           N  
ATOM   1939  CA  ALA A 284      42.176  -6.753  11.770  1.00 20.97           C  
ATOM   1940  C   ALA A 284      41.294  -6.241  12.910  1.00 20.19           C  
ATOM   1941  O   ALA A 284      41.549  -6.472  14.088  1.00 19.66           O  
ATOM   1942  CB  ALA A 284      42.734  -8.137  12.068  1.00 27.33           C  
ATOM   1943  N   TRP A 285      40.242  -5.516  12.558  1.00 21.52           N  
ATOM   1944  CA  TRP A 285      39.405  -4.856  13.550  1.00 19.54           C  
ATOM   1945  C   TRP A 285      38.279  -5.808  13.931  1.00 21.20           C  
ATOM   1946  O   TRP A 285      37.418  -6.123  13.110  1.00 17.34           O  
ATOM   1947  CB  TRP A 285      38.877  -3.533  13.008  1.00 14.38           C  
ATOM   1948  CG  TRP A 285      39.964  -2.497  12.947  1.00 19.49           C  
ATOM   1949  CD1 TRP A 285      40.586  -2.001  11.828  1.00 23.04           C  
ATOM   1950  CD2 TRP A 285      40.565  -1.845  14.060  1.00 15.86           C  
ATOM   1951  CE2 TRP A 285      41.544  -0.954  13.550  1.00 23.17           C  
ATOM   1952  CE3 TRP A 285      40.377  -1.927  15.443  1.00 15.04           C  
ATOM   1953  NE1 TRP A 285      41.532  -1.064  12.185  1.00 18.72           N  
ATOM   1954  CZ2 TRP A 285      42.327  -0.152  14.380  1.00 22.13           C  
ATOM   1955  CZ3 TRP A 285      41.155  -1.131  16.272  1.00 18.03           C  
ATOM   1956  CH2 TRP A 285      42.121  -0.255  15.736  1.00 22.62           C  
ATOM   1957  N   MET A 286      38.302  -6.275  15.171  1.00 20.30           N  
ATOM   1958  CA  MET A 286      37.318  -7.241  15.637  1.00 20.20           C  
ATOM   1959  C   MET A 286      35.921  -6.636  15.659  1.00 20.66           C  
ATOM   1960  O   MET A 286      35.732  -5.486  16.065  1.00 21.49           O  
ATOM   1961  CB  MET A 286      37.701  -7.694  17.038  1.00 20.90           C  
ATOM   1962  CG  MET A 286      38.994  -8.485  17.119  1.00 15.62           C  
ATOM   1963  SD  MET A 286      39.108  -9.156  18.782  1.00 36.11           S  
ATOM   1964  CE  MET A 286      37.438  -9.829  18.946  1.00 28.17           C  
ATOM   1965  N   TYR A 287      34.932  -7.424  15.243  1.00 21.33           N  
ATOM   1966  CA  TYR A 287      33.544  -7.171  15.615  1.00 20.36           C  
ATOM   1967  C   TYR A 287      32.993  -8.419  16.299  1.00 13.78           C  
ATOM   1968  O   TYR A 287      33.357  -9.547  15.952  1.00 15.41           O  
ATOM   1969  CB  TYR A 287      32.673  -6.763  14.397  1.00 15.30           C  
ATOM   1970  CG  TYR A 287      32.244  -7.912  13.502  1.00 14.76           C  
ATOM   1971  CD1 TYR A 287      31.106  -8.652  13.793  1.00 14.09           C  
ATOM   1972  CD2 TYR A 287      32.973  -8.239  12.369  1.00 13.50           C  
ATOM   1973  CE1 TYR A 287      30.711  -9.712  13.008  1.00 13.14           C  
ATOM   1974  CE2 TYR A 287      32.596  -9.311  11.556  1.00 17.23           C  
ATOM   1975  CZ  TYR A 287      31.448 -10.032  11.875  1.00 23.34           C  
ATOM   1976  OH  TYR A 287      31.038 -11.084  11.093  1.00 15.44           O  
ATOM   1977  N   HIS A 288      32.144  -8.225  17.294  1.00 15.60           N  
ATOM   1978  CA  HIS A 288      31.594  -9.398  17.968  1.00 27.98           C  
ATOM   1979  C   HIS A 288      30.336  -9.050  18.753  1.00 18.37           C  
ATOM   1980  O   HIS A 288      30.078  -7.894  19.103  1.00 13.41           O  
ATOM   1981  CB  HIS A 288      32.625 -10.045  18.906  1.00 19.97           C  
ATOM   1982  CG  HIS A 288      33.250  -9.099  19.884  1.00 18.42           C  
ATOM   1983  CD2 HIS A 288      34.262  -8.214  19.746  1.00 18.78           C  
ATOM   1984  ND1 HIS A 288      32.842  -9.014  21.201  1.00 22.48           N  
ATOM   1985  CE1 HIS A 288      33.572  -8.109  21.828  1.00 25.95           C  
ATOM   1986  NE2 HIS A 288      34.442  -7.611  20.969  1.00 22.49           N  
ATOM   1987  N   CYS A 289      29.559 -10.080  19.039  1.00 14.01           N  
ATOM   1988  CA  CYS A 289      28.644  -9.965  20.149  1.00 14.95           C  
ATOM   1989  C   CYS A 289      29.444  -9.721  21.415  1.00 16.32           C  
ATOM   1990  O   CYS A 289      30.508 -10.309  21.616  1.00 22.05           O  
ATOM   1991  CB  CYS A 289      27.804 -11.229  20.303  1.00 27.65           C  
ATOM   1992  SG  CYS A 289      26.523 -10.948  21.540  1.00 19.39           S  
ATOM   1993  N   HIS A 290      28.939  -8.851  22.273  1.00 12.47           N  
ATOM   1994  CA  HIS A 290      29.670  -8.512  23.482  1.00 25.46           C  
ATOM   1995  C   HIS A 290      29.066  -9.152  24.722  1.00 23.19           C  
ATOM   1996  O   HIS A 290      29.632  -9.020  25.814  1.00 19.43           O  
ATOM   1997  CB  HIS A 290      29.768  -6.993  23.638  1.00 18.11           C  
ATOM   1998  CG  HIS A 290      31.037  -6.548  24.290  1.00 25.80           C  
ATOM   1999  CD2 HIS A 290      32.035  -5.739  23.854  1.00 24.51           C  
ATOM   2000  ND1 HIS A 290      31.389  -6.943  25.562  1.00 24.68           N  
ATOM   2001  CE1 HIS A 290      32.548  -6.395  25.886  1.00 27.15           C  
ATOM   2002  NE2 HIS A 290      32.966  -5.667  24.865  1.00 23.36           N  
ATOM   2003  N   VAL A 291      27.935  -9.842  24.582  1.00 15.96           N  
ATOM   2004  CA  VAL A 291      27.547 -10.848  25.556  1.00 21.70           C  
ATOM   2005  C   VAL A 291      28.727 -11.804  25.672  1.00 24.91           C  
ATOM   2006  O   VAL A 291      29.161 -12.394  24.675  1.00 23.10           O  
ATOM   2007  CB  VAL A 291      26.263 -11.580  25.135  1.00 20.98           C  
ATOM   2008  CG1 VAL A 291      25.905 -12.633  26.162  1.00 20.71           C  
ATOM   2009  CG2 VAL A 291      25.123 -10.568  24.913  1.00 21.10           C  
ATOM   2010  N   GLN A 292      29.264 -11.953  26.884  1.00 22.69           N  
ATOM   2011  CA  GLN A 292      30.604 -12.514  27.023  1.00 24.49           C  
ATOM   2012  C   GLN A 292      30.672 -13.975  26.581  1.00 24.43           C  
ATOM   2013  O   GLN A 292      31.632 -14.381  25.918  1.00 17.84           O  
ATOM   2014  CB  GLN A 292      31.093 -12.366  28.462  1.00 26.67           C  
ATOM   2015  CG  GLN A 292      31.379 -10.922  28.863  1.00 22.15           C  
ATOM   2016  CD  GLN A 292      32.429 -10.286  27.991  1.00 29.84           C  
ATOM   2017  NE2 GLN A 292      33.531 -11.003  27.779  1.00 21.45           N  
ATOM   2018  OE1 GLN A 292      32.254  -9.164  27.496  1.00 26.70           O  
ATOM   2019  N   SER A 293      29.691 -14.793  26.949  1.00 18.59           N  
ATOM   2020  CA  SER A 293      29.803 -16.176  26.491  1.00 26.86           C  
ATOM   2021  C   SER A 293      29.599 -16.272  24.989  1.00 22.11           C  
ATOM   2022  O   SER A 293      30.177 -17.154  24.347  1.00 19.92           O  
ATOM   2023  CB  SER A 293      28.806 -17.082  27.198  1.00 22.99           C  
ATOM   2024  OG  SER A 293      27.502 -16.803  26.731  1.00 22.66           O  
ATOM   2025  N   HIS A 294      28.774 -15.385  24.414  1.00 22.54           N  
ATOM   2026  CA  HIS A 294      28.567 -15.401  22.968  1.00 20.85           C  
ATOM   2027  C   HIS A 294      29.867 -15.105  22.229  1.00 21.71           C  
ATOM   2028  O   HIS A 294      30.218 -15.803  21.266  1.00 23.74           O  
ATOM   2029  CB  HIS A 294      27.457 -14.408  22.573  1.00 20.57           C  
ATOM   2030  CG  HIS A 294      26.121 -14.721  23.184  1.00 17.40           C  
ATOM   2031  CD2 HIS A 294      25.755 -15.658  24.092  1.00 19.14           C  
ATOM   2032  ND1 HIS A 294      24.976 -14.019  22.883  1.00 19.18           N  
ATOM   2033  CE1 HIS A 294      23.956 -14.523  23.554  1.00 22.15           C  
ATOM   2034  NE2 HIS A 294      24.402 -15.519  24.299  1.00 18.94           N  
ATOM   2035  N   SER A 295      30.613 -14.093  22.677  1.00 22.55           N  
ATOM   2036  CA  SER A 295      31.917 -13.840  22.075  1.00 20.98           C  
ATOM   2037  C   SER A 295      32.852 -15.013  22.307  1.00 22.45           C  
ATOM   2038  O   SER A 295      33.592 -15.417  21.403  1.00 24.82           O  
ATOM   2039  CB  SER A 295      32.535 -12.557  22.625  1.00 23.42           C  
ATOM   2040  OG  SER A 295      32.761 -12.658  24.011  1.00 24.50           O  
ATOM   2041  N   ASP A 296      32.809 -15.595  23.505  1.00 23.33           N  
ATOM   2042  CA  ASP A 296      33.683 -16.727  23.798  1.00 23.94           C  
ATOM   2043  C   ASP A 296      33.334 -17.964  22.986  1.00 27.26           C  
ATOM   2044  O   ASP A 296      34.199 -18.831  22.794  1.00 25.10           O  
ATOM   2045  CB  ASP A 296      33.623 -17.061  25.284  1.00 25.89           C  
ATOM   2046  CG  ASP A 296      34.303 -16.013  26.138  1.00 27.69           C  
ATOM   2047  OD1 ASP A 296      35.259 -15.384  25.644  1.00 33.54           O  
ATOM   2048  OD2 ASP A 296      33.899 -15.843  27.303  1.00 27.55           O1-
ATOM   2049  N   MET A 297      32.100 -18.057  22.485  1.00 28.28           N  
ATOM   2050  CA  MET A 297      31.640 -19.242  21.781  1.00 23.86           C  
ATOM   2051  C   MET A 297      31.646 -19.067  20.274  1.00 36.23           C  
ATOM   2052  O   MET A 297      31.190 -19.960  19.557  1.00 31.41           O  
ATOM   2053  CB  MET A 297      30.260 -19.646  22.286  1.00 29.17           C  
ATOM   2054  CG  MET A 297      30.354 -20.174  23.716  1.00 34.38           C  
ATOM   2055  SD  MET A 297      31.213 -21.780  23.812  1.00 44.64           S  
ATOM   2056  CE  MET A 297      30.660 -22.585  22.297  1.00 28.67           C  
ATOM   2057  N   GLY A 298      32.190 -17.959  19.778  1.00 34.97           N  
ATOM   2058  CA  GLY A 298      32.476 -17.816  18.369  1.00 30.78           C  
ATOM   2059  C   GLY A 298      31.643 -16.805  17.624  1.00 28.38           C  
ATOM   2060  O   GLY A 298      31.692 -16.793  16.391  1.00 26.41           O  
ATOM   2061  N   MET A 299      30.884 -15.958  18.326  1.00 22.65           N  
ATOM   2062  CA  MET A 299      30.098 -14.900  17.695  1.00 17.74           C  
ATOM   2063  C   MET A 299      31.007 -13.680  17.522  1.00 22.06           C  
ATOM   2064  O   MET A 299      30.825 -12.618  18.126  1.00 19.46           O  
ATOM   2065  CB  MET A 299      28.868 -14.583  18.533  1.00 17.77           C  
ATOM   2066  CG  MET A 299      27.598 -15.295  18.090  1.00 30.38           C  
ATOM   2067  SD  MET A 299      26.071 -14.650  18.847  1.00 26.97           S  
ATOM   2068  CE  MET A 299      25.392 -13.773  17.465  1.00 18.65           C  
ATOM   2069  N   VAL A 300      32.053 -13.898  16.718  1.00 23.21           N  
ATOM   2070  CA  VAL A 300      33.090 -12.917  16.420  1.00 22.73           C  
ATOM   2071  C   VAL A 300      33.456 -13.025  14.938  1.00 22.71           C  
ATOM   2072  O   VAL A 300      33.265 -14.069  14.297  1.00 17.03           O  
ATOM   2073  CB  VAL A 300      34.351 -13.100  17.311  1.00 18.94           C  
ATOM   2074  CG1 VAL A 300      35.140 -11.828  17.354  1.00 24.99           C  
ATOM   2075  CG2 VAL A 300      33.984 -13.514  18.750  1.00 18.49           C  
ATOM   2076  N   GLY A 301      33.957 -11.922  14.390  1.00 18.83           N  
ATOM   2077  CA  GLY A 301      34.413 -11.864  13.010  1.00 20.05           C  
ATOM   2078  C   GLY A 301      35.404 -10.727  12.894  1.00 16.95           C  
ATOM   2079  O   GLY A 301      35.660 -10.012  13.862  1.00 19.28           O  
ATOM   2080  N   LEU A 302      35.964 -10.539  11.696  1.00 12.04           N  
ATOM   2081  CA  LEU A 302      37.045  -9.572  11.515  1.00 16.35           C  
ATOM   2082  C   LEU A 302      36.666  -8.561  10.444  1.00 18.92           C  
ATOM   2083  O   LEU A 302      36.308  -8.937   9.324  1.00 23.37           O  
ATOM   2084  CB  LEU A 302      38.372 -10.261  11.154  1.00 11.01           C  
ATOM   2085  CG  LEU A 302      39.015 -10.991  12.340  1.00 18.41           C  
ATOM   2086  CD1 LEU A 302      40.322 -11.685  11.978  1.00 15.01           C  
ATOM   2087  CD2 LEU A 302      39.216 -10.053  13.512  1.00 14.78           C  
ATOM   2088  N   PHE A 303      36.731  -7.281  10.801  1.00 11.65           N  
ATOM   2089  CA  PHE A 303      36.697  -6.200   9.821  1.00 15.88           C  
ATOM   2090  C   PHE A 303      38.146  -5.940   9.438  1.00 20.97           C  
ATOM   2091  O   PHE A 303      38.886  -5.262  10.163  1.00 15.92           O  
ATOM   2092  CB  PHE A 303      36.024  -4.958  10.391  1.00 18.60           C  
ATOM   2093  CG  PHE A 303      35.848  -3.842   9.394  1.00 18.05           C  
ATOM   2094  CD1 PHE A 303      35.567  -4.112   8.066  1.00 23.64           C  
ATOM   2095  CD2 PHE A 303      35.934  -2.512   9.798  1.00 20.70           C  
ATOM   2096  CE1 PHE A 303      35.392  -3.078   7.157  1.00 19.71           C  
ATOM   2097  CE2 PHE A 303      35.745  -1.482   8.898  1.00 16.30           C  
ATOM   2098  CZ  PHE A 303      35.476  -1.763   7.582  1.00 16.45           C  
ATOM   2099  N   LEU A 304      38.552  -6.498   8.301  1.00 11.71           N  
ATOM   2100  CA  LEU A 304      39.952  -6.509   7.881  1.00 17.04           C  
ATOM   2101  C   LEU A 304      40.216  -5.264   7.040  1.00 21.76           C  
ATOM   2102  O   LEU A 304      39.945  -5.245   5.832  1.00 20.11           O  
ATOM   2103  CB  LEU A 304      40.245  -7.783   7.089  1.00 18.67           C  
ATOM   2104  CG  LEU A 304      40.242  -9.106   7.850  1.00 17.57           C  
ATOM   2105  CD1 LEU A 304      40.308 -10.290   6.881  1.00 17.90           C  
ATOM   2106  CD2 LEU A 304      41.410  -9.134   8.800  1.00 16.07           C  
ATOM   2107  N   VAL A 305      40.737  -4.218   7.679  1.00 15.87           N  
ATOM   2108  CA  VAL A 305      41.004  -2.953   7.008  1.00 26.85           C  
ATOM   2109  C   VAL A 305      42.451  -2.967   6.543  1.00 22.64           C  
ATOM   2110  O   VAL A 305      43.373  -3.012   7.362  1.00 23.36           O  
ATOM   2111  CB  VAL A 305      40.721  -1.760   7.927  1.00 21.57           C  
ATOM   2112  CG1 VAL A 305      40.937  -0.448   7.163  1.00 17.52           C  
ATOM   2113  CG2 VAL A 305      39.282  -1.839   8.462  1.00 21.66           C  
ATOM   2114  N   LYS A 306      42.651  -2.948   5.231  1.00 17.12           N  
ATOM   2115  CA  LYS A 306      43.974  -3.091   4.643  1.00 19.04           C  
ATOM   2116  C   LYS A 306      44.561  -1.729   4.277  1.00 23.08           C  
ATOM   2117  O   LYS A 306      43.833  -0.786   3.951  1.00 20.96           O  
ATOM   2118  CB  LYS A 306      43.918  -3.967   3.393  1.00 20.13           C  
ATOM   2119  CG  LYS A 306      43.327  -5.361   3.611  1.00 18.48           C  
ATOM   2120  CD  LYS A 306      42.841  -5.987   2.302  1.00 24.78           C  
ATOM   2121  CE  LYS A 306      41.730  -5.162   1.656  1.00 25.48           C  
ATOM   2122  NZ  LYS A 306      40.998  -5.889   0.573  1.00 23.47           N1+
ATOM   2123  N   LYS A 307      45.899  -1.643   4.331  1.00 15.65           N  
ATOM   2124  CA  LYS A 307      46.613  -0.509   3.759  1.00 24.34           C  
ATOM   2125  C   LYS A 307      46.401  -0.461   2.247  1.00 20.87           C  
ATOM   2126  O   LYS A 307      45.962  -1.438   1.632  1.00 16.76           O  
ATOM   2127  CB  LYS A 307      48.108  -0.599   4.070  1.00 19.63           C  
ATOM   2128  CG  LYS A 307      48.407  -0.832   5.533  1.00 22.15           C  
ATOM   2129  CD  LYS A 307      49.886  -0.976   5.784  1.00 22.33           C  
ATOM   2130  CE  LYS A 307      50.630   0.262   5.315  1.00 28.10           C  
ATOM   2131  NZ  LYS A 307      52.038   0.186   5.791  1.00 39.47           N1+
ATOM   2132  N   PRO A 308      46.695   0.674   1.619  1.00 14.98           N  
ATOM   2133  CA  PRO A 308      46.592   0.719   0.154  1.00 18.33           C  
ATOM   2134  C   PRO A 308      47.343  -0.409  -0.529  1.00 22.24           C  
ATOM   2135  O   PRO A 308      46.883  -0.873  -1.580  1.00 26.51           O  
ATOM   2136  CB  PRO A 308      47.156   2.098  -0.198  1.00 19.81           C  
ATOM   2137  CG  PRO A 308      46.844   2.932   1.024  1.00 30.62           C  
ATOM   2138  CD  PRO A 308      46.972   1.997   2.205  1.00 21.56           C  
ATOM   2139  N   ASP A 309      48.455  -0.902   0.046  1.00 19.69           N  
ATOM   2140  CA  ASP A 309      49.205  -2.012  -0.551  1.00 24.64           C  
ATOM   2141  C   ASP A 309      48.594  -3.395  -0.249  1.00 23.90           C  
ATOM   2142  O   ASP A 309      49.224  -4.414  -0.547  1.00 17.98           O  
ATOM   2143  CB  ASP A 309      50.690  -1.951  -0.122  1.00 19.24           C  
ATOM   2144  CG  ASP A 309      50.937  -2.443   1.307  1.00 18.91           C  
ATOM   2145  OD1 ASP A 309      49.982  -2.720   2.056  1.00 18.34           O  
ATOM   2146  OD2 ASP A 309      52.118  -2.524   1.695  1.00 22.21           O1-
ATOM   2147  N   GLY A 310      47.385  -3.450   0.323  1.00 24.02           N  
ATOM   2148  CA  GLY A 310      46.681  -4.703   0.521  1.00 19.26           C  
ATOM   2149  C   GLY A 310      47.083  -5.488   1.748  1.00 22.83           C  
ATOM   2150  O   GLY A 310      46.582  -6.605   1.934  1.00 24.92           O  
ATOM   2151  N   THR A 311      47.961  -4.947   2.594  1.00 20.14           N  
ATOM   2152  CA  THR A 311      48.477  -5.651   3.756  1.00 20.70           C  
ATOM   2153  C   THR A 311      47.843  -5.124   5.036  1.00 22.04           C  
ATOM   2154  O   THR A 311      47.377  -3.982   5.120  1.00 27.06           O  
ATOM   2155  CB  THR A 311      50.009  -5.538   3.854  1.00 19.02           C  
ATOM   2156  CG2 THR A 311      50.670  -5.987   2.537  1.00 14.84           C  
ATOM   2157  OG1 THR A 311      50.380  -4.181   4.142  1.00 15.27           O  
ATOM   2158  N  AILE A 312      47.828  -5.987   6.042  0.47 23.57           N  
ATOM   2159  N  BILE A 312      47.832  -5.987   6.044  0.53 23.57           N  
ATOM   2160  CA AILE A 312      47.272  -5.667   7.352  0.47 25.31           C  
ATOM   2161  CA BILE A 312      47.264  -5.681   7.352  0.53 25.31           C  
ATOM   2162  C  AILE A 312      48.378  -5.841   8.381  0.47 26.08           C  
ATOM   2163  C  BILE A 312      48.365  -5.844   8.391  0.53 26.08           C  
ATOM   2164  O  AILE A 312      48.800  -6.973   8.654  0.47 32.54           O  
ATOM   2165  O  BILE A 312      48.770  -6.978   8.683  0.53 32.55           O  
ATOM   2166  CB AILE A 312      46.055  -6.546   7.673  0.47 27.36           C  
ATOM   2167  CB BILE A 312      46.060  -6.589   7.656  0.53 27.37           C  
ATOM   2168  CG1AILE A 312      46.270  -7.975   7.147  0.47 25.87           C  
ATOM   2169  CG1BILE A 312      45.037  -6.507   6.515  0.53 26.19           C  
ATOM   2170  CG2AILE A 312      44.789  -5.916   7.110  0.47 24.77           C  
ATOM   2171  CG2BILE A 312      45.427  -6.214   8.980  0.53 23.42           C  
ATOM   2172  CD1AILE A 312      45.637  -8.261   5.795  0.47 24.79           C  
ATOM   2173  CD1BILE A 312      44.016  -7.642   6.488  0.53 21.51           C  
ATOM   2174  N   PRO A 313      48.879  -4.760   8.969  1.00 28.02           N  
ATOM   2175  CA  PRO A 313      49.992  -4.895   9.919  1.00 37.06           C  
ATOM   2176  C   PRO A 313      49.574  -5.715  11.130  1.00 48.75           C  
ATOM   2177  O   PRO A 313      48.535  -5.460  11.751  1.00 38.81           O  
ATOM   2178  CB  PRO A 313      50.319  -3.445  10.291  1.00 33.82           C  
ATOM   2179  CG  PRO A 313      49.057  -2.691  10.039  1.00 31.74           C  
ATOM   2180  CD  PRO A 313      48.380  -3.379   8.877  1.00 34.38           C  
ATOM   2181  N   GLY A 314      50.370  -6.742  11.427  1.00 47.43           N  
ATOM   2182  CA  GLY A 314      50.161  -7.532  12.626  1.00 47.05           C  
ATOM   2183  C   GLY A 314      49.029  -8.529  12.571  1.00 42.05           C  
ATOM   2184  O   GLY A 314      48.572  -8.990  13.626  1.00 31.28           O  
ATOM   2185  N   TYR A 315      48.553  -8.877  11.379  1.00 40.80           N  
ATOM   2186  CA  TYR A 315      47.537  -9.911  11.213  1.00 39.85           C  
ATOM   2187  C   TYR A 315      48.184 -11.092  10.504  1.00 40.77           C  
ATOM   2188  O   TYR A 315      48.614 -10.974   9.352  1.00 37.05           O  
ATOM   2189  CB  TYR A 315      46.324  -9.389  10.440  1.00 30.59           C  
ATOM   2190  CG  TYR A 315      45.270 -10.439  10.112  1.00 26.55           C  
ATOM   2191  CD1 TYR A 315      44.648 -11.159  11.115  1.00 23.15           C  
ATOM   2192  CD2 TYR A 315      44.862 -10.663   8.801  1.00 30.71           C  
ATOM   2193  CE1 TYR A 315      43.670 -12.104  10.824  1.00 24.62           C  
ATOM   2194  CE2 TYR A 315      43.892 -11.607   8.501  1.00 34.84           C  
ATOM   2195  CZ  TYR A 315      43.301 -12.321   9.522  1.00 28.11           C  
ATOM   2196  OH  TYR A 315      42.326 -13.247   9.235  1.00 32.13           O  
ATOM   2197  N   ASP A 316      48.277 -12.218  11.214  1.00 53.51           N  
ATOM   2198  CA  ASP A 316      48.748 -13.466  10.634  1.00 60.39           C  
ATOM   2199  C   ASP A 316      47.537 -14.280  10.198  1.00 54.78           C  
ATOM   2200  O   ASP A 316      46.766 -14.728  11.062  1.00 55.60           O  
ATOM   2201  CB  ASP A 316      49.579 -14.251  11.643  1.00 70.98           C  
ATOM   2202  CG  ASP A 316      50.167 -15.535  11.059  1.00 83.61           C  
ATOM   2203  OD1 ASP A 316      49.977 -15.802   9.850  1.00 80.72           O  
ATOM   2204  OD2 ASP A 316      50.817 -16.285  11.820  1.00 75.68           O1-
ATOM   2205  N   PRO A 317      47.306 -14.473   8.886  1.00 51.19           N  
ATOM   2206  CA  PRO A 317      46.300 -15.433   8.417  1.00 60.46           C  
ATOM   2207  C   PRO A 317      46.885 -16.841   8.207  1.00 72.07           C  
ATOM   2208  O   PRO A 317      47.070 -17.610   9.162  1.00 52.75           O  
ATOM   2209  CB  PRO A 317      45.832 -14.824   7.086  1.00 48.67           C  
ATOM   2210  CG  PRO A 317      47.018 -14.061   6.578  1.00 37.83           C  
ATOM   2211  CD  PRO A 317      47.798 -13.601   7.799  1.00 42.76           C  
TER   
HETATM 2212 CU    CU A 401      25.115 -12.609  21.272  0.80 18.43          CU  
HETATM 2213 CU    CU A 402      36.326  -7.001  21.832  0.57 31.21          CU  
HETATM 2214 CU    CU A 403       9.006 -10.213  11.225  0.52 26.96          CU  
ATOM   2215  N   ALA B  40      -6.986  16.757  12.917  1.00 38.37           N  
ATOM   2216  CA  ALA B  40      -7.010  16.275  14.294  1.00 42.84           C  
ATOM   2217  C   ALA B  40      -6.876  17.425  15.278  1.00 41.45           C  
ATOM   2218  O   ALA B  40      -6.348  18.488  14.941  1.00 45.69           O  
ATOM   2219  CB  ALA B  40      -5.905  15.256  14.520  1.00 38.15           C  
ATOM   2220  N   GLY B  41      -7.367  17.209  16.496  1.00 44.02           N  
ATOM   2221  CA  GLY B  41      -7.188  18.183  17.549  1.00 32.20           C  
ATOM   2222  C   GLY B  41      -5.796  18.126  18.147  1.00 31.72           C  
ATOM   2223  O   GLY B  41      -5.020  17.197  17.906  1.00 34.74           O  
ATOM   2224  N   ALA B  42      -5.478  19.148  18.939  1.00 30.88           N  
ATOM   2225  CA  ALA B  42      -4.197  19.243  19.618  1.00 21.72           C  
ATOM   2226  C   ALA B  42      -4.412  19.404  21.119  1.00 33.46           C  
ATOM   2227  O   ALA B  42      -5.446  19.906  21.562  1.00 30.66           O  
ATOM   2228  CB  ALA B  42      -3.360  20.415  19.080  1.00 24.80           C  
ATOM   2229  N   ALA B  43      -3.430  18.953  21.901  1.00 26.81           N  
ATOM   2230  CA  ALA B  43      -3.539  19.074  23.346  1.00 25.10           C  
ATOM   2231  C   ALA B  43      -3.425  20.540  23.748  1.00 32.16           C  
ATOM   2232  O   ALA B  43      -2.675  21.295  23.121  1.00 29.21           O  
ATOM   2233  CB  ALA B  43      -2.452  18.250  24.050  1.00 21.22           C  
ATOM   2234  N   PRO B  44      -4.150  20.976  24.777  1.00 29.00           N  
ATOM   2235  CA  PRO B  44      -3.998  22.349  25.277  1.00 27.63           C  
ATOM   2236  C   PRO B  44      -2.750  22.457  26.149  1.00 31.94           C  
ATOM   2237  O   PRO B  44      -2.062  21.473  26.421  1.00 33.29           O  
ATOM   2238  CB  PRO B  44      -5.268  22.554  26.101  1.00 22.67           C  
ATOM   2239  CG  PRO B  44      -5.497  21.173  26.700  1.00 31.56           C  
ATOM   2240  CD  PRO B  44      -5.099  20.195  25.595  1.00 24.99           C  
ATOM   2241  N   ALA B  45      -2.465  23.679  26.590  1.00 35.74           N  
ATOM   2242  CA  ALA B  45      -1.518  23.859  27.682  1.00 34.50           C  
ATOM   2243  C   ALA B  45      -2.132  23.338  28.982  1.00 38.13           C  
ATOM   2244  O   ALA B  45      -3.344  23.435  29.193  1.00 34.49           O  
ATOM   2245  CB  ALA B  45      -1.130  25.330  27.816  1.00 31.99           C  
ATOM   2246  N   GLY B  46      -1.298  22.759  29.845  1.00 29.14           N  
ATOM   2247  CA  GLY B  46      -1.777  22.179  31.078  1.00 27.78           C  
ATOM   2248  C   GLY B  46      -1.904  23.223  32.171  1.00 38.54           C  
ATOM   2249  O   GLY B  46      -1.836  24.431  31.940  1.00 30.89           O  
ATOM   2250  N   GLY B  47      -2.088  22.736  33.394  1.00 33.94           N  
ATOM   2251  CA  GLY B  47      -2.120  23.627  34.535  1.00 31.42           C  
ATOM   2252  C   GLY B  47      -3.279  23.383  35.482  1.00 38.27           C  
ATOM   2253  O   GLY B  47      -3.388  24.041  36.516  1.00 43.74           O  
ATOM   2254  N   GLU B  48      -4.147  22.438  35.157  1.00 34.38           N  
ATOM   2255  CA  GLU B  48      -5.308  22.173  35.992  1.00 37.22           C  
ATOM   2256  C   GLU B  48      -4.952  21.227  37.137  1.00 35.95           C  
ATOM   2257  O   GLU B  48      -4.111  20.331  36.998  1.00 33.82           O  
ATOM   2258  CB  GLU B  48      -6.441  21.577  35.157  1.00 30.93           C  
ATOM   2259  CG  GLU B  48      -7.814  22.175  35.428  1.00 51.08           C  
ATOM   2260  CD  GLU B  48      -7.967  23.536  34.779  1.00 51.55           C  
ATOM   2261  OE1 GLU B  48      -8.173  23.583  33.547  1.00 55.92           O  
ATOM   2262  OE2 GLU B  48      -7.842  24.557  35.483  1.00 45.08           O1-
ATOM   2263  N   VAL B  49      -5.592  21.447  38.280  1.00 36.35           N  
ATOM   2264  CA  VAL B  49      -5.552  20.499  39.388  1.00 32.27           C  
ATOM   2265  C   VAL B  49      -6.676  19.505  39.161  1.00 30.32           C  
ATOM   2266  O   VAL B  49      -7.839  19.897  39.040  1.00 33.05           O  
ATOM   2267  CB  VAL B  49      -5.698  21.205  40.745  1.00 23.52           C  
ATOM   2268  CG1 VAL B  49      -5.850  20.179  41.869  1.00 18.48           C  
ATOM   2269  CG2 VAL B  49      -4.495  22.096  40.999  1.00 31.52           C  
ATOM   2270  N   ARG B  50      -6.334  18.224  39.078  1.00 34.68           N  
ATOM   2271  CA  ARG B  50      -7.305  17.177  38.798  1.00 37.93           C  
ATOM   2272  C   ARG B  50      -7.325  16.174  39.942  1.00 32.89           C  
ATOM   2273  O   ARG B  50      -6.294  15.898  40.559  1.00 28.34           O  
ATOM   2274  CB  ARG B  50      -6.986  16.456  37.475  1.00 41.15           C  
ATOM   2275  CG  ARG B  50      -7.044  17.322  36.211  1.00 27.12           C  
ATOM   2276  CD  ARG B  50      -6.232  16.633  35.111  1.00 35.33           C  
ATOM   2277  NE  ARG B  50      -6.741  16.757  33.746  1.00 40.49           N  
ATOM   2278  CZ  ARG B  50      -6.871  17.894  33.073  1.00 44.38           C  
ATOM   2279  NH1 ARG B  50      -6.544  19.054  33.602  1.00 44.40           N1+
ATOM   2280  NH2 ARG B  50      -7.326  17.861  31.825  1.00 63.06           N  
ATOM   2281  N  AARG B  51      -8.513  15.640  40.212  0.49 37.93           N  
ATOM   2282  N  BARG B  51      -8.501  15.616  40.218  0.51 37.97           N  
ATOM   2283  CA AARG B  51      -8.735  14.645  41.247  0.49 34.98           C  
ATOM   2284  CA BARG B  51      -8.650  14.629  41.280  0.51 34.97           C  
ATOM   2285  C  AARG B  51      -9.333  13.390  40.626  0.49 36.33           C  
ATOM   2286  C  BARG B  51      -9.414  13.416  40.769  0.51 36.35           C  
ATOM   2287  O  AARG B  51     -10.124  13.459  39.682  0.49 40.03           O  
ATOM   2288  O  BARG B  51     -10.400  13.545  40.038  0.51 41.39           O  
ATOM   2289  CB AARG B  51      -9.675  15.177  42.338  0.49 32.24           C  
ATOM   2290  CB BARG B  51      -9.351  15.229  42.504  0.51 32.33           C  
ATOM   2291  CG AARG B  51      -8.977  15.800  43.535  0.49 35.96           C  
ATOM   2292  CG BARG B  51      -8.575  16.379  43.131  0.51 37.66           C  
ATOM   2293  CD AARG B  51      -8.324  17.135  43.182  0.49 38.26           C  
ATOM   2294  CD BARG B  51      -9.120  16.773  44.499  0.51 40.85           C  
ATOM   2295  NE AARG B  51      -8.759  18.216  44.061  0.49 35.02           N  
ATOM   2296  NE BARG B  51      -8.152  16.570  45.576  0.51 39.36           N  
ATOM   2297  CZ AARG B  51      -8.303  18.417  45.291  0.49 34.93           C  
ATOM   2298  CZ BARG B  51      -8.173  15.555  46.430  0.51 34.51           C  
ATOM   2299  NH1AARG B  51      -7.394  17.623  45.829  0.49 32.72           N1+
ATOM   2300  NH1BARG B  51      -9.122  14.633  46.385  0.51 33.92           N1+
ATOM   2301  NH2AARG B  51      -8.781  19.436  46.002  0.49 35.61           N  
ATOM   2302  NH2BARG B  51      -7.222  15.465  47.354  0.51 30.68           N  
ATOM   2303  N   VAL B  52      -8.939  12.236  41.163  1.00 33.08           N  
ATOM   2304  CA  VAL B  52      -9.525  10.962  40.771  1.00 34.39           C  
ATOM   2305  C   VAL B  52      -9.292   9.999  41.924  1.00 33.91           C  
ATOM   2306  O   VAL B  52      -8.321  10.131  42.674  1.00 37.73           O  
ATOM   2307  CB  VAL B  52      -8.918  10.429  39.446  1.00 40.67           C  
ATOM   2308  CG1 VAL B  52      -7.588   9.748  39.694  1.00 42.23           C  
ATOM   2309  CG2 VAL B  52      -9.865   9.465  38.779  1.00 41.03           C  
ATOM   2310  N   THR B  53     -10.199   9.046  42.088  1.00 36.74           N  
ATOM   2311  CA  THR B  53     -10.082   8.046  43.139  1.00 30.98           C  
ATOM   2312  C   THR B  53      -9.584   6.741  42.536  1.00 36.10           C  
ATOM   2313  O   THR B  53      -9.901   6.410  41.391  1.00 37.67           O  
ATOM   2314  CB  THR B  53     -11.428   7.815  43.835  1.00 44.89           C  
ATOM   2315  CG2 THR B  53     -12.031   9.141  44.302  1.00 42.66           C  
ATOM   2316  OG1 THR B  53     -12.331   7.184  42.918  1.00 47.34           O  
ATOM   2317  N   MET B  54      -8.803   5.993  43.309  1.00 30.19           N  
ATOM   2318  CA  MET B  54      -8.294   4.726  42.814  1.00 41.01           C  
ATOM   2319  C   MET B  54      -8.381   3.666  43.903  1.00 43.19           C  
ATOM   2320  O   MET B  54      -8.271   3.961  45.097  1.00 39.67           O  
ATOM   2321  CB  MET B  54      -6.855   4.889  42.290  1.00 43.85           C  
ATOM   2322  CG  MET B  54      -6.385   3.769  41.381  1.00 35.56           C  
ATOM   2323  SD  MET B  54      -4.589   3.745  41.159  1.00 36.17           S  
ATOM   2324  CE  MET B  54      -4.519   4.721  39.668  1.00 28.49           C  
ATOM   2325  N   TYR B  55      -8.591   2.422  43.469  1.00 44.26           N  
ATOM   2326  CA  TYR B  55      -8.709   1.281  44.364  1.00 41.91           C  
ATOM   2327  C   TYR B  55      -7.900   0.123  43.803  1.00 44.52           C  
ATOM   2328  O   TYR B  55      -7.746  -0.013  42.586  1.00 35.88           O  
ATOM   2329  CB  TYR B  55     -10.168   0.843  44.549  1.00 39.51           C  
ATOM   2330  CG  TYR B  55     -11.126   1.986  44.727  1.00 34.13           C  
ATOM   2331  CD1 TYR B  55     -11.601   2.689  43.632  1.00 27.27           C  
ATOM   2332  CD2 TYR B  55     -11.581   2.351  45.995  1.00 39.25           C  
ATOM   2333  CE1 TYR B  55     -12.482   3.749  43.793  1.00 45.80           C  
ATOM   2334  CE2 TYR B  55     -12.472   3.410  46.163  1.00 38.50           C  
ATOM   2335  CZ  TYR B  55     -12.920   4.105  45.053  1.00 47.70           C  
ATOM   2336  OH  TYR B  55     -13.805   5.158  45.189  1.00 49.94           O  
ATOM   2337  N   ALA B  56      -7.388  -0.710  44.710  1.00 47.06           N  
ATOM   2338  CA  ALA B  56      -6.631  -1.913  44.370  1.00 50.92           C  
ATOM   2339  C   ALA B  56      -7.403  -3.114  44.895  1.00 52.22           C  
ATOM   2340  O   ALA B  56      -7.477  -3.326  46.112  1.00 46.85           O  
ATOM   2341  CB  ALA B  56      -5.217  -1.875  44.954  1.00 39.42           C  
ATOM   2342  N   GLU B  57      -7.960  -3.900  43.980  1.00 48.77           N  
ATOM   2343  CA  GLU B  57      -8.817  -5.026  44.311  1.00 42.24           C  
ATOM   2344  C   GLU B  57      -8.185  -6.337  43.875  1.00 43.96           C  
ATOM   2345  O   GLU B  57      -7.410  -6.388  42.915  1.00 44.96           O  
ATOM   2346  CB  GLU B  57     -10.179  -4.896  43.634  1.00 37.49           C  
ATOM   2347  CG  GLU B  57     -10.795  -3.534  43.770  1.00 38.56           C  
ATOM   2348  CD  GLU B  57     -11.995  -3.364  42.884  1.00 45.60           C  
ATOM   2349  OE1 GLU B  57     -11.940  -3.771  41.704  1.00 51.11           O  
ATOM   2350  OE2 GLU B  57     -13.010  -2.835  43.374  1.00 53.07           O1-
ATOM   2351  N   ARG B  58      -8.529  -7.399  44.590  1.00 41.94           N  
ATOM   2352  CA  ARG B  58      -8.309  -8.729  44.058  1.00 38.71           C  
ATOM   2353  C   ARG B  58      -9.229  -8.931  42.863  1.00 41.84           C  
ATOM   2354  O   ARG B  58     -10.328  -8.375  42.799  1.00 35.12           O  
ATOM   2355  CB  ARG B  58      -8.572  -9.789  45.127  1.00 35.30           C  
ATOM   2356  CG  ARG B  58      -7.599  -9.734  46.294  1.00 30.27           C  
ATOM   2357  CD  ARG B  58      -7.576 -11.035  47.051  1.00 33.38           C  
ATOM   2358  NE  ARG B  58      -6.379 -11.161  47.875  1.00 38.37           N  
ATOM   2359  CZ  ARG B  58      -5.219 -11.643  47.449  1.00 48.08           C  
ATOM   2360  NH1 ARG B  58      -5.053 -12.045  46.196  1.00 31.75           N1+
ATOM   2361  NH2 ARG B  58      -4.200 -11.725  48.301  1.00 50.76           N  
ATOM   2362  N   LEU B  59      -8.751  -9.689  41.884  1.00 43.04           N  
ATOM   2363  CA  LEU B  59      -9.552 -10.011  40.715  1.00 47.51           C  
ATOM   2364  C   LEU B  59      -9.591 -11.522  40.577  1.00 47.72           C  
ATOM   2365  O   LEU B  59      -8.826 -12.240  41.232  1.00 45.80           O  
ATOM   2366  CB  LEU B  59      -9.005  -9.346  39.441  1.00 43.86           C  
ATOM   2367  CG  LEU B  59      -9.653  -7.995  39.111  1.00 39.78           C  
ATOM   2368  CD1 LEU B  59      -8.782  -7.170  38.170  1.00 42.41           C  
ATOM   2369  CD2 LEU B  59     -11.043  -8.175  38.532  1.00 50.34           C  
ATOM   2370  N   ALA B  60     -10.505 -11.998  39.728  1.00 43.41           N  
ATOM   2371  CA  ALA B  60     -10.741 -13.430  39.596  1.00 44.63           C  
ATOM   2372  C   ALA B  60      -9.441 -14.168  39.307  1.00 46.67           C  
ATOM   2373  O   ALA B  60      -8.661 -13.762  38.438  1.00 50.19           O  
ATOM   2374  CB  ALA B  60     -11.761 -13.700  38.488  1.00 37.68           C  
ATOM   2375  N   GLY B  61      -9.199 -15.230  40.071  1.00 36.79           N  
ATOM   2376  CA  GLY B  61      -8.097 -16.134  39.815  1.00 36.19           C  
ATOM   2377  C   GLY B  61      -6.738 -15.639  40.258  1.00 43.18           C  
ATOM   2378  O   GLY B  61      -5.789 -15.655  39.472  1.00 50.81           O  
ATOM   2379  N   GLY B  62      -6.623 -15.195  41.508  1.00 46.81           N  
ATOM   2380  CA  GLY B  62      -5.331 -14.808  42.048  1.00 48.16           C  
ATOM   2381  C   GLY B  62      -4.673 -13.592  41.426  1.00 46.46           C  
ATOM   2382  O   GLY B  62      -3.489 -13.352  41.680  1.00 41.35           O  
ATOM   2383  N   GLN B  63      -5.391 -12.812  40.626  1.00 39.89           N  
ATOM   2384  CA  GLN B  63      -4.859 -11.594  40.034  1.00 36.21           C  
ATOM   2385  C   GLN B  63      -5.294 -10.362  40.833  1.00 51.00           C  
ATOM   2386  O   GLN B  63      -6.261 -10.399  41.603  1.00 48.42           O  
ATOM   2387  CB  GLN B  63      -5.317 -11.475  38.583  1.00 39.01           C  
ATOM   2388  CG  GLN B  63      -5.102 -12.742  37.767  1.00 34.48           C  
ATOM   2389  CD  GLN B  63      -4.726 -12.445  36.335  1.00 41.78           C  
ATOM   2390  NE2 GLN B  63      -3.450 -12.190  36.113  1.00 44.82           N  
ATOM   2391  OE1 GLN B  63      -5.565 -12.463  35.434  1.00 54.50           O  
ATOM   2392  N   MET B  64      -4.547  -9.263  40.654  1.00 42.03           N  
ATOM   2393  CA  MET B  64      -4.846  -7.974  41.278  1.00 38.35           C  
ATOM   2394  C   MET B  64      -4.916  -6.884  40.218  1.00 40.84           C  
ATOM   2395  O   MET B  64      -4.178  -6.914  39.225  1.00 43.92           O  
ATOM   2396  CB  MET B  64      -3.793  -7.583  42.343  1.00 33.89           C  
ATOM   2397  CG  MET B  64      -3.653  -8.572  43.468  1.00 26.55           C  
ATOM   2398  SD  MET B  64      -2.230  -8.294  44.534  1.00 49.53           S  
ATOM   2399  CE  MET B  64      -2.343  -9.740  45.590  1.00 31.75           C  
ATOM   2400  N   GLY B  65      -5.807  -5.915  40.434  1.00 30.56           N  
ATOM   2401  CA  GLY B  65      -5.996  -4.848  39.472  1.00 38.18           C  
ATOM   2402  C   GLY B  65      -6.160  -3.499  40.145  1.00 44.40           C  
ATOM   2403  O   GLY B  65      -6.473  -3.402  41.334  1.00 37.26           O  
ATOM   2404  N   TYR B  66      -5.927  -2.452  39.350  1.00 39.00           N  
ATOM   2405  CA  TYR B  66      -6.284  -1.082  39.697  1.00 37.17           C  
ATOM   2406  C   TYR B  66      -7.578  -0.698  38.995  1.00 32.93           C  
ATOM   2407  O   TYR B  66      -7.806  -1.076  37.839  1.00 36.56           O  
ATOM   2408  CB  TYR B  66      -5.202  -0.085  39.281  1.00 30.62           C  
ATOM   2409  CG  TYR B  66      -3.896  -0.192  40.010  1.00 33.76           C  
ATOM   2410  CD1 TYR B  66      -3.799   0.126  41.357  1.00 27.09           C  
ATOM   2411  CD2 TYR B  66      -2.746  -0.579  39.336  1.00 29.97           C  
ATOM   2412  CE1 TYR B  66      -2.578   0.042  42.019  1.00 39.29           C  
ATOM   2413  CE2 TYR B  66      -1.533  -0.663  39.980  1.00 33.23           C  
ATOM   2414  CZ  TYR B  66      -1.446  -0.353  41.319  1.00 33.81           C  
ATOM   2415  OH  TYR B  66      -0.218  -0.447  41.946  1.00 32.32           O  
ATOM   2416  N   GLY B  67      -8.410   0.071  39.689  1.00 31.16           N  
ATOM   2417  CA  GLY B  67      -9.610   0.619  39.092  1.00 23.54           C  
ATOM   2418  C   GLY B  67      -9.900   1.993  39.651  1.00 36.34           C  
ATOM   2419  O   GLY B  67      -9.402   2.370  40.717  1.00 36.72           O  
ATOM   2420  N   LEU B  68     -10.713   2.747  38.903  1.00 40.54           N  
ATOM   2421  CA  LEU B  68     -11.132   4.087  39.307  1.00 39.40           C  
ATOM   2422  C   LEU B  68     -12.357   4.068  40.217  1.00 41.43           C  
ATOM   2423  O   LEU B  68     -12.551   5.006  41.005  1.00 33.77           O  
ATOM   2424  CB  LEU B  68     -11.422   4.940  38.067  1.00 29.10           C  
ATOM   2425  CG  LEU B  68     -10.200   5.378  37.236  1.00 38.14           C  
ATOM   2426  CD1 LEU B  68     -10.565   6.394  36.135  1.00 29.55           C  
ATOM   2427  CD2 LEU B  68      -9.083   5.916  38.125  1.00 28.97           C  
ATOM   2428  N  AGLU B  69     -13.201   3.043  40.078  0.55 39.06           N  
ATOM   2429  N  BGLU B  69     -13.181   3.024  40.131  0.45 39.04           N  
ATOM   2430  CA AGLU B  69     -14.336   2.771  40.950  0.55 40.16           C  
ATOM   2431  CA BGLU B  69     -14.310   2.819  41.029  0.45 40.12           C  
ATOM   2432  C  AGLU B  69     -14.183   1.374  41.533  0.55 39.25           C  
ATOM   2433  C  BGLU B  69     -14.288   1.380  41.523  0.45 39.27           C  
ATOM   2434  O  AGLU B  69     -13.563   0.496  40.923  0.55 36.67           O  
ATOM   2435  O  BGLU B  69     -13.798   0.480  40.833  0.45 36.94           O  
ATOM   2436  CB AGLU B  69     -15.686   2.841  40.207  0.55 40.30           C  
ATOM   2437  CB BGLU B  69     -15.660   3.126  40.347  0.45 40.42           C  
ATOM   2438  CG AGLU B  69     -15.953   4.104  39.410  0.55 37.39           C  
ATOM   2439  CG BGLU B  69     -15.690   4.419  39.534  0.45 37.44           C  
ATOM   2440  CD AGLU B  69     -17.282   4.041  38.677  0.55 43.23           C  
ATOM   2441  CD BGLU B  69     -15.783   5.675  40.393  0.45 37.95           C  
ATOM   2442  OE1AGLU B  69     -18.315   4.425  39.264  0.55 39.82           O  
ATOM   2443  OE1BGLU B  69     -15.834   5.562  41.637  0.45 41.44           O  
ATOM   2444  OE2AGLU B  69     -17.294   3.591  37.511  0.55 39.82           O1-
ATOM   2445  OE2BGLU B  69     -15.801   6.783  39.817  0.45 41.12           O1-
ATOM   2446  N  ALYS B  70     -14.766   1.170  42.712  0.55 37.88           N  
ATOM   2447  N  BLYS B  70     -14.818   1.172  42.729  0.45 37.92           N  
ATOM   2448  CA ALYS B  70     -14.733  -0.147  43.334  0.55 40.89           C  
ATOM   2449  CA BLYS B  70     -14.788  -0.148  43.349  0.45 40.88           C  
ATOM   2450  C  ALYS B  70     -15.475  -1.162  42.471  0.55 40.66           C  
ATOM   2451  C  BLYS B  70     -15.503  -1.175  42.477  0.45 40.67           C  
ATOM   2452  O  ALYS B  70     -16.543  -0.876  41.923  0.55 39.75           O  
ATOM   2453  O  BLYS B  70     -16.577  -0.912  41.931  0.45 39.78           O  
ATOM   2454  CB ALYS B  70     -15.337  -0.085  44.738  0.55 41.90           C  
ATOM   2455  CB BLYS B  70     -15.426  -0.098  44.741  0.45 41.88           C  
ATOM   2456  CG ALYS B  70     -14.688  -1.035  45.725  0.55 37.18           C  
ATOM   2457  CG BLYS B  70     -15.666   1.310  45.276  0.45 40.74           C  
ATOM   2458  CD ALYS B  70     -15.306  -2.419  45.660  0.55 36.52           C  
ATOM   2459  CD BLYS B  70     -16.154   1.286  46.716  0.45 34.24           C  
ATOM   2460  CE ALYS B  70     -14.563  -3.389  46.555  0.55 34.60           C  
ATOM   2461  CE BLYS B  70     -15.074   0.773  47.656  0.45 33.78           C  
ATOM   2462  NZ ALYS B  70     -13.183  -3.630  46.066  0.55 39.93           N1+
ATOM   2463  NZ BLYS B  70     -15.494   0.832  49.079  0.45 32.34           N1+
ATOM   2464  N   GLY B  71     -14.893  -2.354  42.344  1.00 44.78           N  
ATOM   2465  CA  GLY B  71     -15.410  -3.399  41.477  1.00 47.62           C  
ATOM   2466  C   GLY B  71     -15.145  -3.201  39.999  1.00 51.14           C  
ATOM   2467  O   GLY B  71     -15.468  -4.092  39.203  1.00 45.04           O  
ATOM   2468  N   LYS B  72     -14.562  -2.069  39.605  1.00 48.85           N  
ATOM   2469  CA  LYS B  72     -14.322  -1.741  38.205  1.00 45.53           C  
ATOM   2470  C   LYS B  72     -12.829  -1.694  37.881  1.00 42.91           C  
ATOM   2471  O   LYS B  72     -12.397  -0.919  37.024  1.00 39.68           O  
ATOM   2472  CB  LYS B  72     -14.998  -0.415  37.855  1.00 43.82           C  
ATOM   2473  CG  LYS B  72     -15.458  -0.285  36.405  1.00 47.11           C  
ATOM   2474  CD  LYS B  72     -16.126   1.061  36.180  1.00 44.37           C  
ATOM   2475  CE  LYS B  72     -15.961   1.553  34.757  1.00 37.30           C  
ATOM   2476  NZ  LYS B  72     -16.291   3.004  34.642  1.00 35.82           N1+
ATOM   2477  N   ALA B  73     -12.033  -2.517  38.562  1.00 44.72           N  
ATOM   2478  CA  ALA B  73     -10.598  -2.582  38.307  1.00 40.05           C  
ATOM   2479  C   ALA B  73     -10.298  -3.442  37.090  1.00 50.90           C  
ATOM   2480  O   ALA B  73     -10.962  -4.457  36.857  1.00 44.62           O  
ATOM   2481  CB  ALA B  73      -9.852  -3.150  39.512  1.00 46.07           C  
ATOM   2482  N   SER B  74      -9.265  -3.046  36.339  1.00 43.24           N  
ATOM   2483  CA  SER B  74      -8.872  -3.695  35.096  1.00 29.29           C  
ATOM   2484  C   SER B  74      -7.412  -4.123  35.164  1.00 33.56           C  
ATOM   2485  O   SER B  74      -6.663  -3.734  36.064  1.00 32.86           O  
ATOM   2486  CB  SER B  74      -9.094  -2.763  33.900  1.00 32.95           C  
ATOM   2487  OG  SER B  74      -8.402  -1.533  34.069  1.00 29.30           O  
ATOM   2488  N   ILE B  75      -7.019  -4.952  34.199  1.00 32.31           N  
ATOM   2489  CA  ILE B  75      -5.613  -5.253  33.930  1.00 23.77           C  
ATOM   2490  C   ILE B  75      -5.385  -5.111  32.429  1.00 22.22           C  
ATOM   2491  O   ILE B  75      -5.866  -5.956  31.669  1.00 29.25           O  
ATOM   2492  CB  ILE B  75      -5.230  -6.665  34.403  1.00 32.70           C  
ATOM   2493  CG1 ILE B  75      -5.445  -6.822  35.909  1.00 30.90           C  
ATOM   2494  CG2 ILE B  75      -3.781  -6.964  34.022  1.00 30.33           C  
ATOM   2495  CD1 ILE B  75      -5.195  -8.237  36.413  1.00 29.19           C  
ATOM   2496  N   PRO B  76      -4.671  -4.071  31.944  1.00 31.46           N  
ATOM   2497  CA  PRO B  76      -3.978  -3.012  32.693  1.00 25.33           C  
ATOM   2498  C   PRO B  76      -4.966  -2.095  33.397  1.00 32.43           C  
ATOM   2499  O   PRO B  76      -6.127  -2.013  32.984  1.00 27.76           O  
ATOM   2500  CB  PRO B  76      -3.193  -2.241  31.598  1.00 25.16           C  
ATOM   2501  CG  PRO B  76      -3.417  -3.000  30.277  1.00 27.08           C  
ATOM   2502  CD  PRO B  76      -4.701  -3.767  30.500  1.00 29.57           C  
ATOM   2503  N   GLY B  77      -4.525  -1.376  34.430  1.00 27.52           N  
ATOM   2504  CA  GLY B  77      -5.366  -0.415  35.104  1.00 32.07           C  
ATOM   2505  C   GLY B  77      -5.808   0.688  34.172  1.00 25.54           C  
ATOM   2506  O   GLY B  77      -5.472   0.698  32.986  1.00 32.86           O  
ATOM   2507  N   PRO B  78      -6.559   1.652  34.693  1.00 25.86           N  
ATOM   2508  CA  PRO B  78      -7.110   2.703  33.832  1.00 22.80           C  
ATOM   2509  C   PRO B  78      -6.033   3.642  33.312  1.00 35.32           C  
ATOM   2510  O   PRO B  78      -5.040   3.934  33.990  1.00 27.50           O  
ATOM   2511  CB  PRO B  78      -8.080   3.447  34.758  1.00 22.35           C  
ATOM   2512  CG  PRO B  78      -7.542   3.177  36.141  1.00 29.52           C  
ATOM   2513  CD  PRO B  78      -7.020   1.775  36.089  1.00 27.99           C  
ATOM   2514  N   LEU B  79      -6.261   4.139  32.096  1.00 22.55           N  
ATOM   2515  CA  LEU B  79      -5.332   5.092  31.502  1.00 24.98           C  
ATOM   2516  C   LEU B  79      -5.511   6.457  32.146  1.00 26.29           C  
ATOM   2517  O   LEU B  79      -6.633   6.948  32.297  1.00 20.43           O  
ATOM   2518  CB  LEU B  79      -5.559   5.193  29.992  1.00 26.49           C  
ATOM   2519  CG  LEU B  79      -4.827   6.281  29.183  1.00 23.09           C  
ATOM   2520  CD1 LEU B  79      -3.415   5.913  28.896  1.00 14.84           C  
ATOM   2521  CD2 LEU B  79      -5.574   6.560  27.905  1.00 21.39           C  
ATOM   2522  N   ILE B  80      -4.405   7.093  32.498  1.00 32.84           N  
ATOM   2523  CA  ILE B  80      -4.443   8.436  33.050  1.00 24.22           C  
ATOM   2524  C   ILE B  80      -3.780   9.370  32.049  1.00 30.59           C  
ATOM   2525  O   ILE B  80      -2.624   9.160  31.657  1.00 32.14           O  
ATOM   2526  CB  ILE B  80      -3.787   8.486  34.434  1.00 29.96           C  
ATOM   2527  CG1 ILE B  80      -4.731   7.824  35.454  1.00 19.50           C  
ATOM   2528  CG2 ILE B  80      -3.414   9.936  34.806  1.00 25.69           C  
ATOM   2529  CD1 ILE B  80      -4.051   6.988  36.484  1.00 27.01           C  
ATOM   2530  N   GLU B  81      -4.530  10.377  31.607  1.00 21.17           N  
ATOM   2531  CA  GLU B  81      -4.065  11.358  30.636  1.00 27.66           C  
ATOM   2532  C   GLU B  81      -3.951  12.710  31.322  1.00 34.93           C  
ATOM   2533  O   GLU B  81      -4.920  13.180  31.926  1.00 45.98           O  
ATOM   2534  CB  GLU B  81      -5.031  11.469  29.451  1.00 33.20           C  
ATOM   2535  CG  GLU B  81      -4.902  10.399  28.360  1.00 36.34           C  
ATOM   2536  CD  GLU B  81      -6.103  10.386  27.423  1.00 30.47           C  
ATOM   2537  OE1 GLU B  81      -6.175  11.247  26.521  1.00 43.18           O  
ATOM   2538  OE2 GLU B  81      -6.992   9.522  27.603  1.00 39.88           O1-
ATOM   2539  N   LEU B  82      -2.778  13.337  31.221  1.00 21.10           N  
ATOM   2540  CA  LEU B  82      -2.582  14.689  31.729  1.00 20.62           C  
ATOM   2541  C   LEU B  82      -1.954  15.547  30.640  1.00 23.10           C  
ATOM   2542  O   LEU B  82      -1.416  15.042  29.658  1.00 21.15           O  
ATOM   2543  CB  LEU B  82      -1.700  14.699  32.998  1.00 23.64           C  
ATOM   2544  CG  LEU B  82      -2.278  13.906  34.194  1.00 31.87           C  
ATOM   2545  CD1 LEU B  82      -1.212  13.540  35.234  1.00 18.88           C  
ATOM   2546  CD2 LEU B  82      -3.417  14.651  34.848  1.00 30.29           C  
ATOM   2547  N   ASN B  83      -2.071  16.856  30.810  1.00 15.81           N  
ATOM   2548  CA  ASN B  83      -1.343  17.834  30.026  1.00 15.09           C  
ATOM   2549  C   ASN B  83      -0.226  18.401  30.896  1.00 24.05           C  
ATOM   2550  O   ASN B  83      -0.405  18.578  32.102  1.00 25.79           O  
ATOM   2551  CB  ASN B  83      -2.283  18.950  29.554  1.00 20.73           C  
ATOM   2552  CG  ASN B  83      -3.509  18.413  28.813  1.00 27.29           C  
ATOM   2553  ND2 ASN B  83      -4.685  18.891  29.192  1.00 33.23           N  
ATOM   2554  OD1 ASN B  83      -3.395  17.583  27.912  1.00 27.02           O  
ATOM   2555  N   GLU B  84       0.928  18.670  30.285  1.00 17.98           N  
ATOM   2556  CA  GLU B  84       2.079  19.181  31.020  1.00 24.48           C  
ATOM   2557  C   GLU B  84       1.687  20.374  31.880  1.00 33.38           C  
ATOM   2558  O   GLU B  84       1.138  21.359  31.380  1.00 31.75           O  
ATOM   2559  CB  GLU B  84       3.193  19.571  30.056  1.00 23.78           C  
ATOM   2560  CG  GLU B  84       4.090  18.419  29.677  1.00 23.17           C  
ATOM   2561  CD  GLU B  84       5.251  18.847  28.795  1.00 20.82           C  
ATOM   2562  OE1 GLU B  84       5.095  19.839  28.032  1.00 18.56           O  
ATOM   2563  OE2 GLU B  84       6.315  18.182  28.866  1.00 17.80           O1-
ATOM   2564  N   GLY B  85       1.947  20.259  33.182  1.00 32.65           N  
ATOM   2565  CA  GLY B  85       1.554  21.242  34.167  1.00 27.61           C  
ATOM   2566  C   GLY B  85       0.414  20.800  35.060  1.00 29.81           C  
ATOM   2567  O   GLY B  85       0.288  21.315  36.174  1.00 30.29           O  
ATOM   2568  N   ASP B  86      -0.419  19.870  34.602  1.00 24.61           N  
ATOM   2569  CA  ASP B  86      -1.502  19.369  35.434  1.00 30.80           C  
ATOM   2570  C   ASP B  86      -0.965  18.734  36.709  1.00 23.83           C  
ATOM   2571  O   ASP B  86       0.115  18.140  36.734  1.00 29.46           O  
ATOM   2572  CB  ASP B  86      -2.328  18.341  34.673  1.00 24.57           C  
ATOM   2573  CG  ASP B  86      -3.055  18.935  33.501  1.00 30.51           C  
ATOM   2574  OD1 ASP B  86      -3.031  20.173  33.331  1.00 33.65           O  
ATOM   2575  OD2 ASP B  86      -3.649  18.158  32.738  1.00 27.94           O1-
ATOM   2576  N   THR B  87      -1.731  18.863  37.779  1.00 25.37           N  
ATOM   2577  CA  THR B  87      -1.495  18.093  38.988  1.00 30.83           C  
ATOM   2578  C   THR B  87      -2.646  17.115  39.174  1.00 30.50           C  
ATOM   2579  O   THR B  87      -3.816  17.476  39.005  1.00 31.58           O  
ATOM   2580  CB  THR B  87      -1.352  18.990  40.216  1.00 31.21           C  
ATOM   2581  CG2 THR B  87      -1.194  18.129  41.473  1.00 23.14           C  
ATOM   2582  OG1 THR B  87      -0.184  19.811  40.075  1.00 31.89           O  
ATOM   2583  N   LEU B  88      -2.312  15.877  39.499  1.00 26.98           N  
ATOM   2584  CA  LEU B  88      -3.307  14.848  39.764  1.00 30.75           C  
ATOM   2585  C   LEU B  88      -3.138  14.399  41.201  1.00 31.86           C  
ATOM   2586  O   LEU B  88      -2.038  14.007  41.607  1.00 29.50           O  
ATOM   2587  CB  LEU B  88      -3.160  13.655  38.818  1.00 28.02           C  
ATOM   2588  CG  LEU B  88      -4.200  12.575  39.086  1.00 29.11           C  
ATOM   2589  CD1 LEU B  88      -5.589  13.154  38.845  1.00 35.27           C  
ATOM   2590  CD2 LEU B  88      -3.973  11.349  38.235  1.00 28.70           C  
ATOM   2591  N   HIS B  89      -4.211  14.482  41.969  1.00 31.27           N  
ATOM   2592  CA  HIS B  89      -4.271  13.865  43.284  1.00 31.52           C  
ATOM   2593  C   HIS B  89      -5.012  12.549  43.125  1.00 23.53           C  
ATOM   2594  O   HIS B  89      -6.171  12.538  42.710  1.00 29.37           O  
ATOM   2595  CB  HIS B  89      -4.979  14.770  44.296  1.00 33.35           C  
ATOM   2596  CG  HIS B  89      -4.292  16.082  44.513  1.00 30.06           C  
ATOM   2597  CD2 HIS B  89      -4.638  17.338  44.150  1.00 37.57           C  
ATOM   2598  ND1 HIS B  89      -3.079  16.190  45.160  1.00 28.07           N  
ATOM   2599  CE1 HIS B  89      -2.717  17.460  45.201  1.00 39.09           C  
ATOM   2600  NE2 HIS B  89      -3.645  18.178  44.593  1.00 47.09           N  
ATOM   2601  N   VAL B  90      -4.336  11.448  43.407  1.00 30.80           N  
ATOM   2602  CA  VAL B  90      -4.948  10.130  43.347  1.00 39.57           C  
ATOM   2603  C   VAL B  90      -5.334   9.756  44.769  1.00 31.45           C  
ATOM   2604  O   VAL B  90      -4.470   9.543  45.627  1.00 36.05           O  
ATOM   2605  CB  VAL B  90      -4.011   9.085  42.724  1.00 34.86           C  
ATOM   2606  CG1 VAL B  90      -4.763   7.786  42.486  1.00 32.63           C  
ATOM   2607  CG2 VAL B  90      -3.421   9.593  41.431  1.00 28.92           C  
ATOM   2608  N   GLU B  91      -6.629   9.679  45.032  1.00 28.87           N  
ATOM   2609  CA  GLU B  91      -7.115   9.261  46.339  1.00 40.15           C  
ATOM   2610  C   GLU B  91      -7.316   7.751  46.302  1.00 32.57           C  
ATOM   2611  O   GLU B  91      -8.276   7.252  45.706  1.00 44.17           O  
ATOM   2612  CB  GLU B  91      -8.390  10.014  46.692  1.00 38.26           C  
ATOM   2613  CG  GLU B  91      -9.170   9.404  47.816  1.00 54.96           C  
ATOM   2614  CD  GLU B  91     -10.298  10.306  48.222  1.00 55.09           C  
ATOM   2615  OE1 GLU B  91     -10.861  10.957  47.308  1.00 45.68           O  
ATOM   2616  OE2 GLU B  91     -10.595  10.391  49.428  1.00 60.19           O1-
ATOM   2617  N   PHE B  92      -6.409   7.033  46.952  1.00 38.73           N  
ATOM   2618  CA  PHE B  92      -6.183   5.612  46.736  1.00 51.11           C  
ATOM   2619  C   PHE B  92      -6.659   4.827  47.949  1.00 38.58           C  
ATOM   2620  O   PHE B  92      -6.467   5.265  49.085  1.00 44.33           O  
ATOM   2621  CB  PHE B  92      -4.687   5.368  46.477  1.00 49.10           C  
ATOM   2622  CG  PHE B  92      -4.325   3.940  46.170  1.00 44.51           C  
ATOM   2623  CD1 PHE B  92      -4.074   3.036  47.197  1.00 40.91           C  
ATOM   2624  CD2 PHE B  92      -4.192   3.508  44.856  1.00 43.07           C  
ATOM   2625  CE1 PHE B  92      -3.735   1.723  46.922  1.00 46.34           C  
ATOM   2626  CE2 PHE B  92      -3.841   2.188  44.571  1.00 45.99           C  
ATOM   2627  CZ  PHE B  92      -3.607   1.295  45.607  1.00 37.42           C  
ATOM   2628  N   GLU B  93      -7.287   3.673  47.713  1.00 36.67           N  
ATOM   2629  CA  GLU B  93      -7.764   2.816  48.799  1.00 39.37           C  
ATOM   2630  C   GLU B  93      -7.413   1.368  48.498  1.00 31.94           C  
ATOM   2631  O   GLU B  93      -7.802   0.838  47.453  1.00 36.66           O  
ATOM   2632  CB  GLU B  93      -9.276   2.957  49.011  1.00 45.27           C  
ATOM   2633  CG  GLU B  93      -9.843   2.006  50.075  1.00 39.73           C  
ATOM   2634  CD  GLU B  93     -11.362   2.046  50.159  1.00 41.90           C  
ATOM   2635  OE1 GLU B  93     -11.941   3.145  50.016  1.00 48.47           O  
ATOM   2636  OE2 GLU B  93     -11.982   0.976  50.380  1.00 49.47           O1-
ATOM   2637  N   ASN B  94      -6.682   0.735  49.416  1.00 36.32           N  
ATOM   2638  CA  ASN B  94      -6.328  -0.683  49.330  1.00 37.76           C  
ATOM   2639  C   ASN B  94      -7.475  -1.508  49.895  1.00 37.87           C  
ATOM   2640  O   ASN B  94      -7.586  -1.692  51.106  1.00 36.79           O  
ATOM   2641  CB  ASN B  94      -5.036  -0.965  50.088  1.00 30.26           C  
ATOM   2642  CG  ASN B  94      -4.624  -2.435  50.022  1.00 42.12           C  
ATOM   2643  ND2 ASN B  94      -3.580  -2.790  50.764  1.00 29.87           N  
ATOM   2644  OD1 ASN B  94      -5.221  -3.233  49.295  1.00 43.06           O  
ATOM   2645  N   THR B  95      -8.324  -2.025  49.017  1.00 37.39           N  
ATOM   2646  CA  THR B  95      -9.427  -2.885  49.430  1.00 38.82           C  
ATOM   2647  C   THR B  95      -9.013  -4.336  49.616  1.00 32.10           C  
ATOM   2648  O   THR B  95      -9.885  -5.191  49.791  1.00 47.35           O  
ATOM   2649  CB  THR B  95     -10.567  -2.814  48.416  1.00 32.57           C  
ATOM   2650  CG2 THR B  95     -10.730  -1.387  47.886  1.00 37.46           C  
ATOM   2651  OG1 THR B  95     -10.308  -3.728  47.337  1.00 32.27           O  
ATOM   2652  N   MET B  96      -7.723  -4.639  49.603  1.00 43.01           N  
ATOM   2653  CA  MET B  96      -7.273  -6.014  49.700  1.00 50.63           C  
ATOM   2654  C   MET B  96      -6.833  -6.349  51.122  1.00 48.28           C  
ATOM   2655  O   MET B  96      -6.831  -5.521  52.035  1.00 44.41           O  
ATOM   2656  CB  MET B  96      -6.131  -6.314  48.716  1.00 53.04           C  
ATOM   2657  CG  MET B  96      -6.468  -6.168  47.230  1.00 42.53           C  
ATOM   2658  SD  MET B  96      -5.009  -6.352  46.158  1.00 37.09           S  
ATOM   2659  CE  MET B  96      -3.765  -5.467  47.092  1.00 34.71           C  
ATOM   2660  N   ASP B  97      -6.444  -7.606  51.283  1.00 45.63           N  
ATOM   2661  CA  ASP B  97      -6.014  -8.193  52.536  1.00 43.13           C  
ATOM   2662  C   ASP B  97      -4.504  -8.215  52.664  1.00 46.73           C  
ATOM   2663  O   ASP B  97      -3.973  -8.933  53.516  1.00 43.96           O  
ATOM   2664  CB  ASP B  97      -6.560  -9.611  52.621  1.00 57.38           C  
ATOM   2665  CG  ASP B  97      -6.425 -10.346  51.299  1.00 64.71           C  
ATOM   2666  OD1 ASP B  97      -5.359 -10.958  51.067  1.00 60.16           O  
ATOM   2667  OD2 ASP B  97      -7.366 -10.261  50.474  1.00 62.22           O1-
ATOM   2668  N   VAL B  98      -3.800  -7.468  51.818  1.00 43.97           N  
ATOM   2669  CA  VAL B  98      -2.340  -7.485  51.785  1.00 36.33           C  
ATOM   2670  C   VAL B  98      -1.897  -6.061  51.465  1.00 41.48           C  
ATOM   2671  O   VAL B  98      -2.684  -5.306  50.873  1.00 30.40           O  
ATOM   2672  CB  VAL B  98      -1.828  -8.509  50.758  1.00 46.06           C  
ATOM   2673  CG1 VAL B  98      -1.752  -7.890  49.357  1.00 52.69           C  
ATOM   2674  CG2 VAL B  98      -0.502  -9.150  51.191  1.00 53.13           C  
ATOM   2675  N   PRO B  99      -0.703  -5.618  51.876  1.00 41.13           N  
ATOM   2676  CA  PRO B  99      -0.279  -4.257  51.519  1.00 42.02           C  
ATOM   2677  C   PRO B  99      -0.126  -4.095  50.009  1.00 38.35           C  
ATOM   2678  O   PRO B  99       0.176  -5.047  49.290  1.00 37.59           O  
ATOM   2679  CB  PRO B  99       1.067  -4.101  52.239  1.00 34.42           C  
ATOM   2680  CG  PRO B  99       1.013  -5.068  53.352  1.00 32.93           C  
ATOM   2681  CD  PRO B  99       0.227  -6.242  52.839  1.00 36.77           C  
ATOM   2682  N   VAL B 100      -0.366  -2.871  49.530  1.00 35.96           N  
ATOM   2683  CA  VAL B 100      -0.183  -2.505  48.128  1.00 36.40           C  
ATOM   2684  C   VAL B 100       0.448  -1.116  48.094  1.00 42.44           C  
ATOM   2685  O   VAL B 100       0.514  -0.419  49.112  1.00 30.46           O  
ATOM   2686  CB  VAL B 100      -1.509  -2.558  47.329  1.00 31.55           C  
ATOM   2687  CG1 VAL B 100      -2.431  -1.412  47.687  1.00 25.58           C  
ATOM   2688  CG2 VAL B 100      -1.248  -2.618  45.818  1.00 34.85           C  
ATOM   2689  N   SER B 101       0.960  -0.729  46.918  1.00 35.32           N  
ATOM   2690  CA  SER B 101       1.488   0.618  46.713  1.00 25.47           C  
ATOM   2691  C   SER B 101       1.180   1.081  45.295  1.00 33.09           C  
ATOM   2692  O   SER B 101       0.687   0.321  44.457  1.00 40.39           O  
ATOM   2693  CB  SER B 101       2.989   0.693  47.009  1.00 27.94           C  
ATOM   2694  OG  SER B 101       3.768   0.182  45.948  1.00 30.82           O  
ATOM   2695  N   LEU B 102       1.449   2.359  45.044  1.00 37.56           N  
ATOM   2696  CA  LEU B 102       1.217   2.979  43.736  1.00 31.50           C  
ATOM   2697  C   LEU B 102       2.434   3.842  43.422  1.00 34.81           C  
ATOM   2698  O   LEU B 102       2.569   4.965  43.919  1.00 32.76           O  
ATOM   2699  CB  LEU B 102      -0.065   3.797  43.711  1.00 24.81           C  
ATOM   2700  CG  LEU B 102      -0.386   4.448  42.365  1.00 28.61           C  
ATOM   2701  CD1 LEU B 102      -0.696   3.414  41.282  1.00 24.21           C  
ATOM   2702  CD2 LEU B 102      -1.546   5.414  42.508  1.00 34.77           C  
ATOM   2703  N   HIS B 103       3.328   3.299  42.609  1.00 34.88           N  
ATOM   2704  CA  HIS B 103       4.533   3.980  42.176  1.00 25.79           C  
ATOM   2705  C   HIS B 103       4.392   4.390  40.717  1.00 22.58           C  
ATOM   2706  O   HIS B 103       3.948   3.590  39.886  1.00 27.09           O  
ATOM   2707  CB  HIS B 103       5.731   3.062  42.360  1.00 28.38           C  
ATOM   2708  CG  HIS B 103       6.929   3.471  41.567  1.00 32.40           C  
ATOM   2709  CD2 HIS B 103       7.526   2.897  40.496  1.00 29.15           C  
ATOM   2710  ND1 HIS B 103       7.660   4.604  41.857  1.00 28.62           N  
ATOM   2711  CE1 HIS B 103       8.659   4.707  41.003  1.00 37.98           C  
ATOM   2712  NE2 HIS B 103       8.603   3.684  40.168  1.00 33.56           N  
ATOM   2713  N   VAL B 104       4.770   5.623  40.399  1.00 25.94           N  
ATOM   2714  CA  VAL B 104       4.631   6.135  39.038  1.00 23.40           C  
ATOM   2715  C   VAL B 104       6.017   6.366  38.453  1.00 21.69           C  
ATOM   2716  O   VAL B 104       6.968   6.683  39.170  1.00 23.48           O  
ATOM   2717  CB  VAL B 104       3.786   7.426  38.977  1.00 19.49           C  
ATOM   2718  CG1 VAL B 104       4.575   8.610  39.474  1.00 21.42           C  
ATOM   2719  CG2 VAL B 104       3.277   7.683  37.543  1.00 23.40           C  
ATOM   2720  N   HIS B 105       6.128   6.174  37.141  1.00 26.22           N  
ATOM   2721  CA  HIS B 105       7.329   6.507  36.384  1.00 20.85           C  
ATOM   2722  C   HIS B 105       7.178   7.871  35.728  1.00 16.54           C  
ATOM   2723  O   HIS B 105       6.077   8.289  35.368  1.00 21.50           O  
ATOM   2724  CB  HIS B 105       7.624   5.464  35.299  1.00 20.26           C  
ATOM   2725  CG  HIS B 105       8.274   4.226  35.816  1.00 19.20           C  
ATOM   2726  CD2 HIS B 105       7.813   3.267  36.651  1.00 14.64           C  
ATOM   2727  ND1 HIS B 105       9.565   3.865  35.484  1.00 19.33           N  
ATOM   2728  CE1 HIS B 105       9.870   2.736  36.101  1.00 22.71           C  
ATOM   2729  NE2 HIS B 105       8.824   2.352  36.812  1.00 21.08           N  
ATOM   2730  N   GLY B 106       8.308   8.560  35.577  1.00 15.17           N  
ATOM   2731  CA  GLY B 106       8.393   9.791  34.821  1.00 20.82           C  
ATOM   2732  C   GLY B 106       7.840  11.060  35.437  1.00 22.41           C  
ATOM   2733  O   GLY B 106       8.420  12.134  35.261  1.00 16.74           O  
ATOM   2734  N   LEU B 107       6.714  10.966  36.130  1.00 17.80           N  
ATOM   2735  CA  LEU B 107       6.068  12.163  36.649  1.00 26.61           C  
ATOM   2736  C   LEU B 107       6.823  12.705  37.864  1.00 23.78           C  
ATOM   2737  O   LEU B 107       7.557  11.982  38.553  1.00 20.84           O  
ATOM   2738  CB  LEU B 107       4.612  11.870  37.030  1.00 28.54           C  
ATOM   2739  CG  LEU B 107       3.540  11.934  35.934  1.00 34.29           C  
ATOM   2740  CD1 LEU B 107       3.931  11.106  34.714  1.00 28.54           C  
ATOM   2741  CD2 LEU B 107       2.204  11.457  36.487  1.00 26.01           C  
ATOM   2742  N   ASP B 108       6.633  13.996  38.116  1.00 16.38           N  
ATOM   2743  CA  ASP B 108       7.118  14.610  39.346  1.00 15.15           C  
ATOM   2744  C   ASP B 108       6.256  14.163  40.518  1.00 20.14           C  
ATOM   2745  O   ASP B 108       5.025  14.144  40.417  1.00 26.82           O  
ATOM   2746  CB  ASP B 108       7.064  16.133  39.241  1.00 21.54           C  
ATOM   2747  CG  ASP B 108       7.871  16.672  38.086  1.00 20.77           C  
ATOM   2748  OD1 ASP B 108       8.970  16.149  37.839  1.00 25.26           O  
ATOM   2749  OD2 ASP B 108       7.396  17.621  37.426  1.00 23.50           O1-
ATOM   2750  N   TYR B 109       6.903  13.794  41.625  1.00 15.24           N  
ATOM   2751  CA  TYR B 109       6.229  13.524  42.888  1.00 22.50           C  
ATOM   2752  C   TYR B 109       7.220  13.733  44.023  1.00 23.67           C  
ATOM   2753  O   TYR B 109       8.428  13.571  43.847  1.00 19.88           O  
ATOM   2754  CB  TYR B 109       5.652  12.101  42.948  1.00 21.01           C  
ATOM   2755  CG  TYR B 109       6.662  11.024  42.629  1.00 27.43           C  
ATOM   2756  CD1 TYR B 109       6.907  10.634  41.314  1.00 21.53           C  
ATOM   2757  CD2 TYR B 109       7.378  10.402  43.644  1.00 20.94           C  
ATOM   2758  CE1 TYR B 109       7.854   9.645  41.013  1.00 21.19           C  
ATOM   2759  CE2 TYR B 109       8.309   9.415  43.360  1.00 25.19           C  
ATOM   2760  CZ  TYR B 109       8.543   9.037  42.050  1.00 21.51           C  
ATOM   2761  OH  TYR B 109       9.486   8.068  41.794  1.00 27.82           O  
ATOM   2762  N   GLU B 110       6.698  14.075  45.192  1.00 23.86           N  
ATOM   2763  CA  GLU B 110       7.575  14.161  46.344  1.00 31.22           C  
ATOM   2764  C   GLU B 110       7.857  12.762  46.897  1.00 28.59           C  
ATOM   2765  O   GLU B 110       7.222  11.777  46.516  1.00 30.53           O  
ATOM   2766  CB  GLU B 110       6.965  15.065  47.408  1.00 23.17           C  
ATOM   2767  CG  GLU B 110       7.241  16.530  47.148  1.00 38.97           C  
ATOM   2768  CD  GLU B 110       6.254  17.436  47.851  1.00 42.07           C  
ATOM   2769  OE1 GLU B 110       5.904  17.126  49.005  1.00 60.46           O  
ATOM   2770  OE2 GLU B 110       5.833  18.452  47.254  1.00 57.30           O1-
ATOM   2771  N   ILE B 111       8.827  12.679  47.814  1.00 29.68           N  
ATOM   2772  CA  ILE B 111       9.236  11.371  48.327  1.00 27.65           C  
ATOM   2773  C   ILE B 111       8.073  10.692  49.038  1.00 32.50           C  
ATOM   2774  O   ILE B 111       7.919   9.463  48.966  1.00 34.23           O  
ATOM   2775  CB  ILE B 111      10.500  11.507  49.218  1.00 29.75           C  
ATOM   2776  CG1 ILE B 111      11.172  10.152  49.468  1.00 25.01           C  
ATOM   2777  CG2 ILE B 111      10.207  12.221  50.540  1.00 29.40           C  
ATOM   2778  CD1 ILE B 111      11.282   9.267  48.248  1.00 38.29           C  
ATOM   2779  N   SER B 112       7.202  11.482  49.676  1.00 26.46           N  
ATOM   2780  CA  SER B 112       5.995  10.974  50.320  1.00 24.03           C  
ATOM   2781  C   SER B 112       5.068  10.197  49.373  1.00 38.14           C  
ATOM   2782  O   SER B 112       4.161   9.500  49.845  1.00 27.62           O  
ATOM   2783  CB  SER B 112       5.238  12.157  50.917  1.00 21.86           C  
ATOM   2784  OG  SER B 112       5.197  13.210  49.971  1.00 26.26           O  
ATOM   2785  N   SER B 113       5.241  10.323  48.053  1.00 39.38           N  
ATOM   2786  CA  SER B 113       4.409   9.603  47.091  1.00 34.98           C  
ATOM   2787  C   SER B 113       5.224   8.612  46.272  1.00 27.84           C  
ATOM   2788  O   SER B 113       4.773   8.157  45.219  1.00 31.91           O  
ATOM   2789  CB  SER B 113       3.675  10.580  46.172  1.00 28.73           C  
ATOM   2790  OG  SER B 113       2.413  10.917  46.707  1.00 27.65           O  
ATOM   2791  N   ASP B 114       6.423   8.277  46.740  1.00 29.62           N  
ATOM   2792  CA  ASP B 114       7.252   7.285  46.066  1.00 33.49           C  
ATOM   2793  C   ASP B 114       6.530   5.949  45.921  1.00 33.23           C  
ATOM   2794  O   ASP B 114       6.782   5.208  44.964  1.00 26.84           O  
ATOM   2795  CB  ASP B 114       8.556   7.125  46.848  1.00 32.33           C  
ATOM   2796  CG  ASP B 114       9.619   6.355  46.091  1.00 31.11           C  
ATOM   2797  OD1 ASP B 114       9.604   6.334  44.836  1.00 27.03           O  
ATOM   2798  OD2 ASP B 114      10.481   5.766  46.777  1.00 31.54           O1-
ATOM   2799  N   GLY B 115       5.639   5.620  46.858  1.00 33.23           N  
ATOM   2800  CA  GLY B 115       4.831   4.420  46.750  1.00 37.54           C  
ATOM   2801  C   GLY B 115       5.633   3.178  47.068  1.00 41.84           C  
ATOM   2802  O   GLY B 115       5.563   2.171  46.360  1.00 39.18           O  
ATOM   2803  N   THR B 116       6.413   3.254  48.139  1.00 34.26           N  
ATOM   2804  CA  THR B 116       7.323   2.193  48.516  1.00 31.24           C  
ATOM   2805  C   THR B 116       7.206   1.960  50.014  1.00 40.21           C  
ATOM   2806  O   THR B 116       6.919   2.882  50.789  1.00 29.61           O  
ATOM   2807  CB  THR B 116       8.775   2.540  48.109  1.00 39.60           C  
ATOM   2808  CG2 THR B 116       9.420   3.504  49.082  1.00 35.66           C  
ATOM   2809  OG1 THR B 116       9.561   1.349  48.050  1.00 47.89           O  
ATOM   2810  N   LYS B 117       7.380   0.696  50.404  1.00 39.49           N  
ATOM   2811  CA  LYS B 117       7.490   0.367  51.818  1.00 39.52           C  
ATOM   2812  C   LYS B 117       8.735   1.002  52.407  1.00 42.49           C  
ATOM   2813  O   LYS B 117       8.722   1.493  53.544  1.00 42.50           O  
ATOM   2814  CB  LYS B 117       7.527  -1.150  51.986  1.00 37.41           C  
ATOM   2815  CG  LYS B 117       7.314  -1.655  53.392  1.00 44.51           C  
ATOM   2816  CD  LYS B 117       6.692  -3.051  53.351  1.00 53.83           C  
ATOM   2817  CE  LYS B 117       6.956  -3.826  54.632  1.00 57.36           C  
ATOM   2818  NZ  LYS B 117       7.548  -5.161  54.350  1.00 54.72           N1+
ATOM   2819  N   GLN B 118       9.809   1.045  51.615  1.00 31.72           N  
ATOM   2820  CA  GLN B 118      11.098   1.532  52.084  1.00 40.92           C  
ATOM   2821  C   GLN B 118      10.992   2.893  52.774  1.00 47.17           C  
ATOM   2822  O   GLN B 118      11.762   3.174  53.701  1.00 51.07           O  
ATOM   2823  CB  GLN B 118      12.074   1.566  50.900  1.00 51.67           C  
ATOM   2824  CG  GLN B 118      12.636   0.172  50.492  1.00 44.21           C  
ATOM   2825  CD  GLN B 118      11.788  -0.576  49.440  1.00 31.97           C  
ATOM   2826  NE2 GLN B 118      12.450  -1.111  48.429  1.00 38.50           N  
ATOM   2827  OE1 GLN B 118      10.570  -0.680  49.552  1.00 40.28           O  
ATOM   2828  N   ASN B 119      10.037   3.738  52.373  1.00 35.85           N  
ATOM   2829  CA  ASN B 119       9.786   4.990  53.093  1.00 41.56           C  
ATOM   2830  C   ASN B 119       8.293   5.189  53.343  1.00 45.83           C  
ATOM   2831  O   ASN B 119       7.753   6.289  53.233  1.00 43.31           O  
ATOM   2832  CB  ASN B 119      10.415   6.201  52.392  1.00 51.61           C  
ATOM   2833  CG  ASN B 119       9.779   6.530  51.045  1.00 54.31           C  
ATOM   2834  ND2 ASN B 119      10.526   6.276  49.965  1.00 45.02           N  
ATOM   2835  OD1 ASN B 119       8.671   7.070  50.973  1.00 55.74           O  
ATOM   2836  N   LYS B 120       7.618   4.115  53.754  1.00 49.90           N  
ATOM   2837  CA  LYS B 120       6.282   4.203  54.349  1.00 43.87           C  
ATOM   2838  C   LYS B 120       5.278   4.909  53.439  1.00 44.71           C  
ATOM   2839  O   LYS B 120       4.320   5.516  53.923  1.00 48.22           O  
ATOM   2840  CB  LYS B 120       6.321   4.908  55.712  1.00 34.96           C  
ATOM   2841  CG  LYS B 120       7.626   4.761  56.509  1.00 51.31           C  
ATOM   2842  CD  LYS B 120       7.603   3.538  57.408  1.00 48.13           C  
ATOM   2843  CE  LYS B 120       8.949   3.277  58.068  1.00 49.12           C  
ATOM   2844  NZ  LYS B 120       8.894   3.472  59.550  1.00 56.93           N1+
ATOM   2845  N   SER B 121       5.482   4.870  52.121  1.00 32.99           N  
ATOM   2846  CA  SER B 121       4.456   5.366  51.210  1.00 41.24           C  
ATOM   2847  C   SER B 121       3.537   4.256  50.712  1.00 38.80           C  
ATOM   2848  O   SER B 121       2.704   4.497  49.837  1.00 38.30           O  
ATOM   2849  CB  SER B 121       5.081   6.110  50.020  1.00 36.69           C  
ATOM   2850  OG  SER B 121       6.222   5.453  49.521  1.00 37.07           O  
ATOM   2851  N   HIS B 122       3.669   3.053  51.251  1.00 41.25           N  
ATOM   2852  CA  HIS B 122       2.762   1.966  50.938  1.00 37.96           C  
ATOM   2853  C   HIS B 122       1.466   2.125  51.730  1.00 37.68           C  
ATOM   2854  O   HIS B 122       1.406   2.845  52.729  1.00 44.10           O  
ATOM   2855  CB  HIS B 122       3.418   0.634  51.273  1.00 31.56           C  
ATOM   2856  CG  HIS B 122       3.604   0.429  52.742  1.00 44.39           C  
ATOM   2857  CD2 HIS B 122       3.034  -0.450  53.601  1.00 46.04           C  
ATOM   2858  ND1 HIS B 122       4.428   1.230  53.502  1.00 46.81           N  
ATOM   2859  CE1 HIS B 122       4.377   0.836  54.764  1.00 44.61           C  
ATOM   2860  NE2 HIS B 122       3.540  -0.182  54.850  1.00 43.65           N  
ATOM   2861  N   VAL B 123       0.422   1.434  51.276  1.00 31.12           N  
ATOM   2862  CA  VAL B 123      -0.892   1.471  51.912  1.00 35.50           C  
ATOM   2863  C   VAL B 123      -1.156   0.124  52.575  1.00 40.82           C  
ATOM   2864  O   VAL B 123      -0.769  -0.932  52.055  1.00 33.38           O  
ATOM   2865  CB  VAL B 123      -2.009   1.818  50.904  1.00 31.10           C  
ATOM   2866  CG1 VAL B 123      -3.349   1.905  51.601  1.00 41.45           C  
ATOM   2867  CG2 VAL B 123      -1.710   3.139  50.204  1.00 30.42           C  
ATOM   2868  N   GLU B 124      -1.794   0.165  53.729  1.00 42.51           N  
ATOM   2869  CA  GLU B 124      -2.164  -1.041  54.447  1.00 40.76           C  
ATOM   2870  C   GLU B 124      -3.506  -1.559  53.958  1.00 31.40           C  
ATOM   2871  O   GLU B 124      -4.281  -0.821  53.333  1.00 32.23           O  
ATOM   2872  CB  GLU B 124      -2.217  -0.758  55.949  1.00 42.26           C  
ATOM   2873  CG  GLU B 124      -0.843  -0.667  56.601  1.00 34.13           C  
ATOM   2874  CD  GLU B 124      -0.113  -2.003  56.595  1.00 55.97           C  
ATOM   2875  OE1 GLU B 124      -0.772  -3.044  56.832  1.00 58.60           O  
ATOM   2876  OE2 GLU B 124       1.112  -2.017  56.344  1.00 42.81           O1-
ATOM   2877  N   PRO B 125      -3.801  -2.834  54.205  1.00 31.41           N  
ATOM   2878  CA  PRO B 125      -5.135  -3.358  53.878  1.00 35.23           C  
ATOM   2879  C   PRO B 125      -6.231  -2.487  54.477  1.00 41.53           C  
ATOM   2880  O   PRO B 125      -6.182  -2.119  55.653  1.00 44.34           O  
ATOM   2881  CB  PRO B 125      -5.121  -4.762  54.492  1.00 35.41           C  
ATOM   2882  CG  PRO B 125      -3.679  -5.178  54.426  1.00 36.15           C  
ATOM   2883  CD  PRO B 125      -2.860  -3.905  54.594  1.00 30.01           C  
ATOM   2884  N   GLY B 126      -7.211  -2.129  53.640  1.00 25.08           N  
ATOM   2885  CA  GLY B 126      -8.298  -1.258  54.030  1.00 34.63           C  
ATOM   2886  C   GLY B 126      -7.944   0.204  54.099  1.00 40.45           C  
ATOM   2887  O   GLY B 126      -8.849   1.038  54.206  1.00 39.63           O  
ATOM   2888  N   GLY B 127      -6.662   0.545  54.031  1.00 34.58           N  
ATOM   2889  CA  GLY B 127      -6.249   1.912  54.224  1.00 44.48           C  
ATOM   2890  C   GLY B 127      -6.415   2.771  52.988  1.00 44.22           C  
ATOM   2891  O   GLY B 127      -6.605   2.302  51.865  1.00 38.81           O  
ATOM   2892  N   THR B 128      -6.336   4.076  53.214  1.00 43.19           N  
ATOM   2893  CA  THR B 128      -6.412   5.057  52.151  1.00 34.94           C  
ATOM   2894  C   THR B 128      -5.192   5.965  52.207  1.00 41.32           C  
ATOM   2895  O   THR B 128      -4.535   6.120  53.243  1.00 38.92           O  
ATOM   2896  CB  THR B 128      -7.703   5.885  52.233  1.00 32.69           C  
ATOM   2897  CG2 THR B 128      -8.914   4.984  52.139  1.00 28.38           C  
ATOM   2898  OG1 THR B 128      -7.736   6.601  53.473  1.00 50.29           O  
ATOM   2899  N   ARG B 129      -4.884   6.553  51.061  1.00 46.00           N  
ATOM   2900  CA  ARG B 129      -3.764   7.474  50.961  1.00 36.57           C  
ATOM   2901  C   ARG B 129      -3.986   8.329  49.729  1.00 41.12           C  
ATOM   2902  O   ARG B 129      -4.609   7.894  48.759  1.00 48.00           O  
ATOM   2903  CB  ARG B 129      -2.427   6.729  50.876  1.00 33.25           C  
ATOM   2904  CG  ARG B 129      -1.229   7.623  51.014  1.00 27.88           C  
ATOM   2905  CD  ARG B 129       0.056   6.853  50.943  1.00 31.51           C  
ATOM   2906  NE  ARG B 129       1.187   7.767  51.049  1.00 39.69           N  
ATOM   2907  CZ  ARG B 129       1.942   7.915  52.131  1.00 34.43           C  
ATOM   2908  NH1 ARG B 129       1.738   7.192  53.224  1.00 30.57           N1+
ATOM   2909  NH2 ARG B 129       2.924   8.808  52.116  1.00 36.40           N  
ATOM   2910  N   THR B 130      -3.489   9.552  49.776  1.00 38.04           N  
ATOM   2911  CA  THR B 130      -3.541  10.425  48.616  1.00 28.71           C  
ATOM   2912  C   THR B 130      -2.133  10.511  48.042  1.00 34.62           C  
ATOM   2913  O   THR B 130      -1.212  11.021  48.692  1.00 35.10           O  
ATOM   2914  CB  THR B 130      -4.112  11.789  48.968  1.00 29.12           C  
ATOM   2915  CG2 THR B 130      -4.104  12.703  47.740  1.00 32.87           C  
ATOM   2916  OG1 THR B 130      -5.465  11.615  49.402  1.00 43.39           O  
ATOM   2917  N   TYR B 131      -1.968   9.934  46.855  1.00 35.34           N  
ATOM   2918  CA  TYR B 131      -0.750  10.048  46.078  1.00 27.89           C  
ATOM   2919  C   TYR B 131      -0.890  11.256  45.171  1.00 30.44           C  
ATOM   2920  O   TYR B 131      -1.898  11.394  44.474  1.00 29.96           O  
ATOM   2921  CB  TYR B 131      -0.530   8.798  45.228  1.00 28.06           C  
ATOM   2922  CG  TYR B 131      -0.057   7.551  45.944  1.00 27.07           C  
ATOM   2923  CD1 TYR B 131       1.265   7.415  46.369  1.00 22.51           C  
ATOM   2924  CD2 TYR B 131      -0.926   6.486  46.151  1.00 32.09           C  
ATOM   2925  CE1 TYR B 131       1.695   6.255  46.995  1.00 32.96           C  
ATOM   2926  CE2 TYR B 131      -0.508   5.328  46.780  1.00 36.36           C  
ATOM   2927  CZ  TYR B 131       0.795   5.212  47.194  1.00 34.23           C  
ATOM   2928  OH  TYR B 131       1.190   4.040  47.790  1.00 26.19           O  
ATOM   2929  N   THR B 132       0.110  12.126  45.167  1.00 30.68           N  
ATOM   2930  CA  THR B 132       0.047  13.314  44.330  1.00 34.95           C  
ATOM   2931  C   THR B 132       1.122  13.267  43.252  1.00 31.10           C  
ATOM   2932  O   THR B 132       2.300  13.022  43.540  1.00 23.28           O  
ATOM   2933  CB  THR B 132       0.156  14.579  45.178  1.00 35.69           C  
ATOM   2934  CG2 THR B 132       0.410  15.818  44.302  1.00 25.66           C  
ATOM   2935  OG1 THR B 132      -1.077  14.747  45.888  1.00 32.55           O  
ATOM   2936  N   TRP B 133       0.691  13.491  42.014  1.00 29.15           N  
ATOM   2937  CA  TRP B 133       1.531  13.508  40.831  1.00 30.03           C  
ATOM   2938  C   TRP B 133       1.455  14.894  40.208  1.00 27.89           C  
ATOM   2939  O   TRP B 133       0.359  15.416  39.983  1.00 30.81           O  
ATOM   2940  CB  TRP B 133       1.061  12.478  39.791  1.00 31.62           C  
ATOM   2941  CG  TRP B 133       1.084  11.028  40.210  1.00 28.09           C  
ATOM   2942  CD1 TRP B 133       1.746  10.477  41.272  1.00 20.44           C  
ATOM   2943  CD2 TRP B 133       0.415   9.945  39.547  1.00 21.84           C  
ATOM   2944  CE2 TRP B 133       0.715   8.771  40.255  1.00 24.00           C  
ATOM   2945  CE3 TRP B 133      -0.395   9.859  38.405  1.00 20.59           C  
ATOM   2946  NE1 TRP B 133       1.537   9.117  41.299  1.00 27.43           N  
ATOM   2947  CZ2 TRP B 133       0.222   7.520  39.871  1.00 27.56           C  
ATOM   2948  CZ3 TRP B 133      -0.887   8.619  38.029  1.00 28.70           C  
ATOM   2949  CH2 TRP B 133      -0.580   7.469  38.762  1.00 20.41           C  
ATOM   2950  N  AARG B 134       2.611  15.489  39.938  0.46 20.00           N  
ATOM   2951  N  BARG B 134       2.613  15.473  39.922  0.54 19.92           N  
ATOM   2952  CA AARG B 134       2.678  16.766  39.250  0.46 23.19           C  
ATOM   2953  CA BARG B 134       2.691  16.749  39.240  0.54 23.16           C  
ATOM   2954  C  AARG B 134       3.463  16.601  37.956  0.46 21.25           C  
ATOM   2955  C  BARG B 134       3.425  16.569  37.923  0.54 21.21           C  
ATOM   2956  O  AARG B 134       4.171  15.608  37.760  0.46 25.43           O  
ATOM   2957  O  BARG B 134       4.061  15.538  37.679  0.54 25.36           O  
ATOM   2958  CB AARG B 134       3.308  17.851  40.140  0.46 25.44           C  
ATOM   2959  CB BARG B 134       3.388  17.795  40.113  0.54 25.41           C  
ATOM   2960  CG AARG B 134       2.414  18.279  41.319  0.46 28.74           C  
ATOM   2961  CG BARG B 134       2.792  17.876  41.515  0.54 30.02           C  
ATOM   2962  CD AARG B 134       3.144  19.167  42.342  0.46 29.84           C  
ATOM   2963  CD BARG B 134       3.551  18.840  42.414  0.54 31.26           C  
ATOM   2964  NE AARG B 134       4.543  18.788  42.518  0.46 29.78           N  
ATOM   2965  NE BARG B 134       2.918  18.944  43.721  0.54 29.90           N  
ATOM   2966  CZ AARG B 134       4.976  17.841  43.343  0.46 27.64           C  
ATOM   2967  CZ BARG B 134       1.897  19.744  43.984  0.54 28.60           C  
ATOM   2968  NH1AARG B 134       4.151  17.183  44.140  0.46 26.24           N1+
ATOM   2969  NH1BARG B 134       1.380  20.528  43.051  0.54 30.09           N1+
ATOM   2970  NH2AARG B 134       6.273  17.547  43.367  0.46 26.59           N  
ATOM   2971  NH2BARG B 134       1.382  19.757  45.212  0.54 18.64           N  
ATOM   2972  N   THR B 135       3.300  17.573  37.058  1.00 20.32           N  
ATOM   2973  CA  THR B 135       3.992  17.600  35.772  1.00 26.32           C  
ATOM   2974  C   THR B 135       4.404  19.039  35.473  1.00 27.49           C  
ATOM   2975  O   THR B 135       3.947  19.994  36.110  1.00 21.48           O  
ATOM   2976  CB  THR B 135       3.127  17.053  34.608  1.00 30.52           C  
ATOM   2977  CG2 THR B 135       2.683  15.572  34.830  1.00 22.02           C  
ATOM   2978  OG1 THR B 135       1.980  17.888  34.411  1.00 19.58           O  
ATOM   2979  N   HIS B 136       5.265  19.202  34.476  1.00 19.45           N  
ATOM   2980  CA  HIS B 136       5.773  20.529  34.182  1.00 23.32           C  
ATOM   2981  C   HIS B 136       6.110  20.620  32.706  1.00 29.17           C  
ATOM   2982  O   HIS B 136       6.468  19.630  32.068  1.00 22.68           O  
ATOM   2983  CB  HIS B 136       7.021  20.828  35.015  1.00 20.98           C  
ATOM   2984  CG  HIS B 136       8.139  19.884  34.739  1.00 21.90           C  
ATOM   2985  CD2 HIS B 136       9.098  19.900  33.782  1.00 18.69           C  
ATOM   2986  ND1 HIS B 136       8.334  18.728  35.463  1.00 20.62           N  
ATOM   2987  CE1 HIS B 136       9.365  18.072  34.963  1.00 24.96           C  
ATOM   2988  NE2 HIS B 136       9.848  18.765  33.944  1.00 16.21           N  
ATOM   2989  N   GLU B 137       6.012  21.827  32.180  1.00 24.10           N  
ATOM   2990  CA  GLU B 137       6.427  22.079  30.826  1.00 19.83           C  
ATOM   2991  C   GLU B 137       7.946  22.086  30.765  1.00 23.16           C  
ATOM   2992  O   GLU B 137       8.613  22.205  31.792  1.00 14.75           O  
ATOM   2993  CB  GLU B 137       5.880  23.419  30.353  1.00 25.80           C  
ATOM   2994  CG  GLU B 137       4.407  23.667  30.682  1.00 27.02           C  
ATOM   2995  CD  GLU B 137       3.960  25.042  30.194  1.00 31.55           C  
ATOM   2996  OE1 GLU B 137       4.719  26.017  30.393  1.00 28.30           O  
ATOM   2997  OE2 GLU B 137       2.869  25.152  29.609  1.00 29.28           O1-
ATOM   2998  N   PRO B 138       8.511  21.913  29.570  1.00 29.16           N  
ATOM   2999  CA  PRO B 138       9.938  22.182  29.370  1.00 21.84           C  
ATOM   3000  C   PRO B 138      10.235  23.668  29.456  1.00 25.64           C  
ATOM   3001  O   PRO B 138       9.354  24.523  29.366  1.00 19.50           O  
ATOM   3002  CB  PRO B 138      10.197  21.678  27.951  1.00 23.19           C  
ATOM   3003  CG  PRO B 138       8.861  21.721  27.304  1.00 24.58           C  
ATOM   3004  CD  PRO B 138       7.897  21.329  28.372  1.00 16.74           C  
ATOM   3005  N   GLY B 139      11.515  23.978  29.582  1.00 14.39           N  
ATOM   3006  CA  GLY B 139      11.875  25.374  29.639  1.00 17.20           C  
ATOM   3007  C   GLY B 139      13.328  25.517  29.980  1.00 21.54           C  
ATOM   3008  O   GLY B 139      14.013  24.549  30.318  1.00 24.67           O  
ATOM   3009  N   ARG B 140      13.801  26.752  29.874  1.00 23.51           N  
ATOM   3010  CA  ARG B 140      15.204  27.016  30.113  1.00 21.97           C  
ATOM   3011  C   ARG B 140      15.414  27.263  31.596  1.00 23.15           C  
ATOM   3012  O   ARG B 140      14.716  28.084  32.203  1.00 20.00           O  
ATOM   3013  CB  ARG B 140      15.700  28.208  29.298  1.00 24.77           C  
ATOM   3014  CG  ARG B 140      17.200  28.266  29.264  1.00 22.85           C  
ATOM   3015  CD  ARG B 140      17.694  28.978  28.044  1.00 38.98           C  
ATOM   3016  NE  ARG B 140      17.213  28.364  26.814  1.00 34.06           N  
ATOM   3017  CZ  ARG B 140      17.808  27.353  26.199  1.00 41.21           C  
ATOM   3018  NH1 ARG B 140      18.850  26.734  26.734  1.00 31.24           N1+
ATOM   3019  NH2 ARG B 140      17.349  26.956  25.018  1.00 43.03           N  
ATOM   3020  N   ARG B 141      16.363  26.532  32.168  1.00 20.67           N  
ATOM   3021  CA  ARG B 141      16.787  26.714  33.543  1.00 15.76           C  
ATOM   3022  C   ARG B 141      17.605  27.991  33.682  1.00 28.42           C  
ATOM   3023  O   ARG B 141      18.102  28.558  32.699  1.00 17.75           O  
ATOM   3024  CB  ARG B 141      17.652  25.541  33.996  1.00 15.56           C  
ATOM   3025  CG  ARG B 141      16.938  24.243  34.177  1.00 19.66           C  
ATOM   3026  CD  ARG B 141      17.896  23.207  34.739  1.00 20.45           C  
ATOM   3027  NE  ARG B 141      17.309  21.868  34.781  1.00 23.70           N  
ATOM   3028  CZ  ARG B 141      17.505  20.929  33.865  1.00 22.33           C  
ATOM   3029  NH1 ARG B 141      18.208  21.163  32.768  1.00 14.95           N1+
ATOM   3030  NH2 ARG B 141      16.980  19.720  34.054  1.00 25.83           N  
ATOM   3031  N   ALA B 142      17.784  28.409  34.940  1.00 27.01           N  
ATOM   3032  CA  ALA B 142      18.596  29.590  35.221  1.00 27.94           C  
ATOM   3033  C   ALA B 142      20.051  29.359  34.850  1.00 28.33           C  
ATOM   3034  O   ALA B 142      20.733  30.298  34.414  1.00 26.97           O  
ATOM   3035  CB  ALA B 142      18.474  29.991  36.695  1.00 17.93           C  
ATOM   3036  N   ASP B 143      20.536  28.115  34.975  1.00 23.15           N  
ATOM   3037  CA  ASP B 143      21.909  27.806  34.591  1.00 19.60           C  
ATOM   3038  C   ASP B 143      22.079  27.689  33.078  1.00 20.74           C  
ATOM   3039  O   ASP B 143      23.151  27.286  32.617  1.00 27.48           O  
ATOM   3040  CB  ASP B 143      22.403  26.529  35.302  1.00 17.42           C  
ATOM   3041  CG  ASP B 143      21.677  25.248  34.846  1.00 29.17           C  
ATOM   3042  OD1 ASP B 143      20.869  25.274  33.885  1.00 28.79           O  
ATOM   3043  OD2 ASP B 143      21.938  24.190  35.463  1.00 21.30           O1-
ATOM   3044  N   GLY B 144      21.044  28.018  32.302  1.00 19.10           N  
ATOM   3045  CA  GLY B 144      21.155  28.076  30.860  1.00 20.22           C  
ATOM   3046  C   GLY B 144      20.810  26.805  30.115  1.00 24.55           C  
ATOM   3047  O   GLY B 144      20.851  26.811  28.875  1.00 18.08           O  
ATOM   3048  N   THR B 145      20.480  25.720  30.812  1.00 19.37           N  
ATOM   3049  CA  THR B 145      20.226  24.440  30.163  1.00 21.32           C  
ATOM   3050  C   THR B 145      18.731  24.211  30.025  1.00 22.07           C  
ATOM   3051  O   THR B 145      17.920  24.830  30.720  1.00 22.37           O  
ATOM   3052  CB  THR B 145      20.862  23.266  30.928  1.00 14.11           C  
ATOM   3053  CG2 THR B 145      22.356  23.487  31.099  1.00 24.19           C  
ATOM   3054  OG1 THR B 145      20.265  23.158  32.222  1.00 20.21           O  
ATOM   3055  N   TRP B 146      18.384  23.292  29.117  1.00 19.13           N  
ATOM   3056  CA  TRP B 146      17.001  22.974  28.797  1.00 16.03           C  
ATOM   3057  C   TRP B 146      16.490  21.894  29.738  1.00 27.51           C  
ATOM   3058  O   TRP B 146      17.010  20.768  29.749  1.00 27.67           O  
ATOM   3059  CB  TRP B 146      16.856  22.513  27.348  1.00 15.19           C  
ATOM   3060  CG  TRP B 146      15.433  22.530  26.881  1.00 16.02           C  
ATOM   3061  CD1 TRP B 146      14.621  21.447  26.649  1.00 21.00           C  
ATOM   3062  CD2 TRP B 146      14.639  23.690  26.616  1.00 16.43           C  
ATOM   3063  CE2 TRP B 146      13.366  23.242  26.208  1.00 20.19           C  
ATOM   3064  CE3 TRP B 146      14.893  25.071  26.662  1.00 24.01           C  
ATOM   3065  NE1 TRP B 146      13.381  21.866  26.229  1.00 19.09           N  
ATOM   3066  CZ2 TRP B 146      12.342  24.124  25.855  1.00 21.09           C  
ATOM   3067  CZ3 TRP B 146      13.872  25.950  26.316  1.00 20.91           C  
ATOM   3068  CH2 TRP B 146      12.610  25.473  25.921  1.00 15.54           C  
ATOM   3069  N   ARG B 147      15.458  22.233  30.505  1.00 17.04           N  
ATOM   3070  CA  ARG B 147      14.847  21.312  31.447  1.00 18.32           C  
ATOM   3071  C   ARG B 147      13.782  20.499  30.719  1.00 23.28           C  
ATOM   3072  O   ARG B 147      12.804  21.065  30.222  1.00 22.01           O  
ATOM   3073  CB  ARG B 147      14.229  22.078  32.618  1.00 17.54           C  
ATOM   3074  CG  ARG B 147      13.433  21.177  33.546  1.00 19.31           C  
ATOM   3075  CD  ARG B 147      12.689  21.945  34.640  1.00 20.52           C  
ATOM   3076  NE  ARG B 147      11.992  21.035  35.549  1.00 11.56           N  
ATOM   3077  CZ  ARG B 147      11.157  21.440  36.498  1.00 22.48           C  
ATOM   3078  NH1 ARG B 147      10.880  22.726  36.673  1.00 15.31           N1+
ATOM   3079  NH2 ARG B 147      10.583  20.535  37.286  1.00 17.66           N  
ATOM   3080  N   ALA B 148      13.972  19.183  30.646  1.00 18.57           N  
ATOM   3081  CA  ALA B 148      13.030  18.342  29.917  1.00 16.72           C  
ATOM   3082  C   ALA B 148      11.682  18.356  30.618  1.00 19.01           C  
ATOM   3083  O   ALA B 148      11.609  18.245  31.845  1.00 21.67           O  
ATOM   3084  CB  ALA B 148      13.548  16.909  29.813  1.00 16.33           C  
ATOM   3085  N   GLY B 149      10.615  18.495  29.842  1.00 17.67           N  
ATOM   3086  CA  GLY B 149       9.281  18.455  30.397  1.00 15.91           C  
ATOM   3087  C   GLY B 149       8.865  17.039  30.762  1.00 20.29           C  
ATOM   3088  O   GLY B 149       9.564  16.053  30.523  1.00 15.21           O  
ATOM   3089  N   SER B 150       7.672  16.944  31.343  1.00 17.46           N  
ATOM   3090  CA  SER B 150       7.150  15.645  31.747  1.00 23.60           C  
ATOM   3091  C   SER B 150       6.469  14.861  30.625  1.00 20.03           C  
ATOM   3092  O   SER B 150       6.198  13.676  30.825  1.00 16.26           O  
ATOM   3093  CB  SER B 150       6.168  15.825  32.902  1.00 24.34           C  
ATOM   3094  OG  SER B 150       6.758  16.602  33.912  1.00 28.60           O  
ATOM   3095  N   ALA B 151       6.178  15.469  29.473  1.00 20.08           N  
ATOM   3096  CA  ALA B 151       5.425  14.773  28.427  1.00 22.86           C  
ATOM   3097  C   ALA B 151       6.091  13.463  28.008  1.00 22.94           C  
ATOM   3098  O   ALA B 151       7.313  13.394  27.804  1.00 17.21           O  
ATOM   3099  CB  ALA B 151       5.254  15.667  27.195  1.00 19.89           C  
ATOM   3100  N   GLY B 152       5.282  12.425  27.862  1.00 22.78           N  
ATOM   3101  CA  GLY B 152       5.792  11.140  27.423  1.00 25.25           C  
ATOM   3102  C   GLY B 152       4.841  10.015  27.777  1.00 27.02           C  
ATOM   3103  O   GLY B 152       3.762  10.236  28.326  1.00 22.06           O  
ATOM   3104  N   TYR B 153       5.268   8.788  27.425  1.00 20.55           N  
ATOM   3105  CA  TYR B 153       4.498   7.567  27.681  1.00 18.10           C  
ATOM   3106  C   TYR B 153       5.052   6.919  28.944  1.00 18.78           C  
ATOM   3107  O   TYR B 153       6.190   6.437  28.969  1.00 17.90           O  
ATOM   3108  CB  TYR B 153       4.539   6.616  26.478  1.00 14.11           C  
ATOM   3109  CG  TYR B 153       3.754   7.200  25.328  1.00 15.80           C  
ATOM   3110  CD1 TYR B 153       2.391   6.983  25.213  1.00 19.72           C  
ATOM   3111  CD2 TYR B 153       4.362   8.039  24.404  1.00 19.45           C  
ATOM   3112  CE1 TYR B 153       1.653   7.549  24.170  1.00 22.13           C  
ATOM   3113  CE2 TYR B 153       3.630   8.620  23.364  1.00 18.49           C  
ATOM   3114  CZ  TYR B 153       2.278   8.353  23.245  1.00 13.26           C  
ATOM   3115  OH  TYR B 153       1.557   8.925  22.217  1.00 20.58           O  
ATOM   3116  N   TRP B 154       4.270   6.959  30.004  1.00 15.00           N  
ATOM   3117  CA  TRP B 154       4.734   6.509  31.306  1.00 17.57           C  
ATOM   3118  C   TRP B 154       3.858   5.353  31.761  1.00 18.44           C  
ATOM   3119  O   TRP B 154       3.029   4.848  31.000  1.00 18.69           O  
ATOM   3120  CB  TRP B 154       4.712   7.691  32.289  1.00 18.12           C  
ATOM   3121  CG  TRP B 154       5.567   8.835  31.835  1.00 16.76           C  
ATOM   3122  CD1 TRP B 154       5.149  10.063  31.374  1.00 20.00           C  
ATOM   3123  CD2 TRP B 154       6.995   8.859  31.790  1.00 22.65           C  
ATOM   3124  CE2 TRP B 154       7.380  10.133  31.313  1.00 25.07           C  
ATOM   3125  CE3 TRP B 154       7.988   7.937  32.121  1.00 20.03           C  
ATOM   3126  NE1 TRP B 154       6.234  10.845  31.050  1.00 15.37           N  
ATOM   3127  CZ2 TRP B 154       8.717  10.490  31.155  1.00 15.97           C  
ATOM   3128  CZ3 TRP B 154       9.317   8.302  31.953  1.00 18.07           C  
ATOM   3129  CH2 TRP B 154       9.663   9.561  31.483  1.00 11.93           C  
ATOM   3130  N   HIS B 155       4.023   4.952  33.019  1.00 22.66           N  
ATOM   3131  CA  HIS B 155       3.162   3.935  33.614  1.00 22.63           C  
ATOM   3132  C   HIS B 155       3.253   4.023  35.134  1.00 22.32           C  
ATOM   3133  O   HIS B 155       4.119   4.698  35.690  1.00 23.79           O  
ATOM   3134  CB  HIS B 155       3.545   2.533  33.127  1.00 18.06           C  
ATOM   3135  CG  HIS B 155       4.967   2.150  33.422  1.00 17.05           C  
ATOM   3136  CD2 HIS B 155       6.139   2.585  32.897  1.00 14.78           C  
ATOM   3137  ND1 HIS B 155       5.301   1.213  34.376  1.00 13.87           N  
ATOM   3138  CE1 HIS B 155       6.613   1.058  34.402  1.00 17.34           C  
ATOM   3139  NE2 HIS B 155       7.147   1.883  33.516  1.00 22.39           N  
ATOM   3140  N   TYR B 156       2.351   3.309  35.798  1.00 23.19           N  
ATOM   3141  CA  TYR B 156       2.348   3.160  37.244  1.00 23.86           C  
ATOM   3142  C   TYR B 156       2.181   1.685  37.578  1.00 22.14           C  
ATOM   3143  O   TYR B 156       1.641   0.917  36.780  1.00 27.95           O  
ATOM   3144  CB  TYR B 156       1.224   3.978  37.894  1.00 24.06           C  
ATOM   3145  CG  TYR B 156      -0.161   3.610  37.407  1.00 27.43           C  
ATOM   3146  CD1 TYR B 156      -0.864   2.532  37.957  1.00 22.25           C  
ATOM   3147  CD2 TYR B 156      -0.767   4.338  36.399  1.00 23.95           C  
ATOM   3148  CE1 TYR B 156      -2.142   2.196  37.494  1.00 21.64           C  
ATOM   3149  CE2 TYR B 156      -2.026   4.015  35.937  1.00 27.15           C  
ATOM   3150  CZ  TYR B 156      -2.716   2.952  36.489  1.00 26.25           C  
ATOM   3151  OH  TYR B 156      -3.973   2.665  35.999  1.00 26.25           O  
ATOM   3152  N   HIS B 157       2.632   1.292  38.768  1.00 25.36           N  
ATOM   3153  CA  HIS B 157       2.545  -0.112  39.175  1.00 30.98           C  
ATOM   3154  C   HIS B 157       2.846  -0.241  40.664  1.00 32.70           C  
ATOM   3155  O   HIS B 157       3.329   0.693  41.309  1.00 33.74           O  
ATOM   3156  CB  HIS B 157       3.511  -0.994  38.379  1.00 29.66           C  
ATOM   3157  CG  HIS B 157       4.955  -0.655  38.597  1.00 27.12           C  
ATOM   3158  CD2 HIS B 157       5.787   0.176  37.926  1.00 25.99           C  
ATOM   3159  ND1 HIS B 157       5.701  -1.199  39.621  1.00 28.52           N  
ATOM   3160  CE1 HIS B 157       6.936  -0.729  39.562  1.00 27.21           C  
ATOM   3161  NE2 HIS B 157       7.012   0.112  38.547  1.00 31.65           N  
ATOM   3162  N   ASP B 158       2.587  -1.436  41.191  1.00 29.85           N  
ATOM   3163  CA  ASP B 158       2.789  -1.717  42.603  1.00 29.25           C  
ATOM   3164  C   ASP B 158       4.271  -1.942  42.896  1.00 33.73           C  
ATOM   3165  O   ASP B 158       5.047  -2.386  42.042  1.00 18.80           O  
ATOM   3166  CB  ASP B 158       1.953  -2.939  43.029  1.00 27.72           C  
ATOM   3167  CG  ASP B 158       2.407  -3.537  44.354  1.00 29.43           C  
ATOM   3168  OD1 ASP B 158       2.263  -2.867  45.401  1.00 25.59           O  
ATOM   3169  OD2 ASP B 158       2.932  -4.672  44.350  1.00 26.83           O1-
ATOM   3170  N   HIS B 159       4.659  -1.632  44.132  1.00 26.34           N  
ATOM   3171  CA  HIS B 159       6.039  -1.760  44.567  1.00 28.02           C  
ATOM   3172  C   HIS B 159       6.211  -2.593  45.839  1.00 26.32           C  
ATOM   3173  O   HIS B 159       7.315  -2.611  46.396  1.00 24.86           O  
ATOM   3174  CB  HIS B 159       6.615  -0.355  44.775  1.00 24.05           C  
ATOM   3175  CG  HIS B 159       8.054  -0.222  44.418  1.00 25.89           C  
ATOM   3176  CD2 HIS B 159       8.676   0.576  43.518  1.00 31.38           C  
ATOM   3177  ND1 HIS B 159       9.047  -0.948  45.039  1.00 27.42           N  
ATOM   3178  CE1 HIS B 159      10.219  -0.606  44.532  1.00 35.98           C  
ATOM   3179  NE2 HIS B 159      10.022   0.316  43.607  1.00 34.53           N  
ATOM   3180  N   VAL B 160       5.177  -3.304  46.312  1.00 31.41           N  
ATOM   3181  CA  VAL B 160       5.265  -3.924  47.641  1.00 33.77           C  
ATOM   3182  C   VAL B 160       4.633  -5.314  47.719  1.00 32.71           C  
ATOM   3183  O   VAL B 160       4.894  -6.065  48.666  1.00 31.31           O  
ATOM   3184  CB  VAL B 160       4.630  -3.006  48.711  1.00 35.13           C  
ATOM   3185  CG1 VAL B 160       3.171  -2.822  48.443  1.00 28.60           C  
ATOM   3186  CG2 VAL B 160       4.848  -3.539  50.132  1.00 47.75           C  
ATOM   3187  N   VAL B 161       3.775  -5.668  46.764  1.00 32.63           N  
ATOM   3188  CA  VAL B 161       3.130  -6.973  46.836  1.00 23.39           C  
ATOM   3189  C   VAL B 161       4.131  -8.039  46.420  1.00 30.44           C  
ATOM   3190  O   VAL B 161       4.798  -7.912  45.386  1.00 32.68           O  
ATOM   3191  CB  VAL B 161       1.871  -7.020  45.962  1.00 31.69           C  
ATOM   3192  CG1 VAL B 161       1.257  -8.425  45.987  1.00 33.23           C  
ATOM   3193  CG2 VAL B 161       0.862  -5.965  46.385  1.00 30.77           C  
ATOM   3194  N   GLY B 162       4.251  -9.086  47.236  1.00 25.83           N  
ATOM   3195  CA  GLY B 162       5.229 -10.130  47.014  1.00 23.62           C  
ATOM   3196  C   GLY B 162       6.621  -9.798  47.512  1.00 21.75           C  
ATOM   3197  O   GLY B 162       7.146 -10.491  48.383  1.00 28.98           O  
ATOM   3198  N   THR B 163       7.255  -8.773  46.943  1.00 30.50           N  
ATOM   3199  CA  THR B 163       8.541  -8.281  47.426  1.00 30.82           C  
ATOM   3200  C   THR B 163       8.484  -6.766  47.514  1.00 26.23           C  
ATOM   3201  O   THR B 163       7.509  -6.137  47.101  1.00 26.98           O  
ATOM   3202  CB  THR B 163       9.730  -8.684  46.530  1.00 20.04           C  
ATOM   3203  CG2 THR B 163       9.648 -10.158  46.073  1.00 22.70           C  
ATOM   3204  OG1 THR B 163       9.780  -7.818  45.388  1.00 21.17           O  
ATOM   3205  N   GLU B 164       9.565  -6.198  48.062  1.00 26.94           N  
ATOM   3206  CA  GLU B 164       9.843  -4.770  48.173  1.00 34.85           C  
ATOM   3207  C   GLU B 164      10.170  -4.107  46.836  1.00 37.70           C  
ATOM   3208  O   GLU B 164      10.570  -2.934  46.835  1.00 37.17           O  
ATOM   3209  CB  GLU B 164      11.011  -4.551  49.140  1.00 37.31           C  
ATOM   3210  CG  GLU B 164      10.832  -5.206  50.494  1.00 52.18           C  
ATOM   3211  CD  GLU B 164      10.894  -4.200  51.620  1.00 50.82           C  
ATOM   3212  OE1 GLU B 164      11.823  -3.363  51.605  1.00 56.48           O  
ATOM   3213  OE2 GLU B 164      10.016  -4.236  52.505  1.00 46.75           O1-
ATOM   3214  N   HIS B 165      10.066  -4.830  45.713  1.00 27.81           N  
ATOM   3215  CA  HIS B 165      10.048  -4.209  44.395  1.00 30.41           C  
ATOM   3216  C   HIS B 165       8.798  -4.596  43.609  1.00 37.35           C  
ATOM   3217  O   HIS B 165       8.780  -4.482  42.380  1.00 38.50           O  
ATOM   3218  CB  HIS B 165      11.330  -4.539  43.629  1.00 31.00           C  
ATOM   3219  CG  HIS B 165      12.532  -3.809  44.158  1.00 41.89           C  
ATOM   3220  CD2 HIS B 165      13.119  -2.652  43.762  1.00 34.58           C  
ATOM   3221  ND1 HIS B 165      13.228  -4.226  45.276  1.00 38.94           N  
ATOM   3222  CE1 HIS B 165      14.213  -3.379  45.524  1.00 31.67           C  
ATOM   3223  NE2 HIS B 165      14.165  -2.412  44.624  1.00 38.46           N  
ATOM   3224  N   GLY B 166       7.744  -5.028  44.307  1.00 25.52           N  
ATOM   3225  CA  GLY B 166       6.465  -5.301  43.681  1.00 27.09           C  
ATOM   3226  C   GLY B 166       6.450  -6.438  42.683  1.00 30.00           C  
ATOM   3227  O   GLY B 166       5.546  -6.494  41.847  1.00 27.30           O  
ATOM   3228  N   THR B 167       7.427  -7.350  42.750  1.00 25.67           N  
ATOM   3229  CA  THR B 167       7.473  -8.489  41.836  1.00 24.19           C  
ATOM   3230  C   THR B 167       6.141  -9.239  41.828  1.00 30.15           C  
ATOM   3231  O   THR B 167       5.533  -9.445  40.769  1.00 29.42           O  
ATOM   3232  CB  THR B 167       8.635  -9.421  42.222  1.00 25.59           C  
ATOM   3233  CG2 THR B 167       8.799 -10.537  41.210  1.00 31.78           C  
ATOM   3234  OG1 THR B 167       9.863  -8.679  42.283  1.00 23.58           O  
ATOM   3235  N   GLY B 168       5.650  -9.606  43.015  1.00 22.74           N  
ATOM   3236  CA  GLY B 168       4.350 -10.258  43.105  1.00 22.29           C  
ATOM   3237  C   GLY B 168       3.217  -9.397  42.586  1.00 27.29           C  
ATOM   3238  O   GLY B 168       2.333  -9.879  41.873  1.00 33.90           O  
ATOM   3239  N   GLY B 169       3.218  -8.108  42.942  1.00 26.55           N  
ATOM   3240  CA  GLY B 169       2.114  -7.246  42.525  1.00 27.65           C  
ATOM   3241  C   GLY B 169       2.017  -7.090  41.016  1.00 33.76           C  
ATOM   3242  O   GLY B 169       0.935  -7.206  40.430  1.00 27.27           O  
ATOM   3243  N   ILE B 170       3.153  -6.820  40.370  1.00 29.81           N  
ATOM   3244  CA  ILE B 170       3.189  -6.679  38.915  1.00 32.43           C  
ATOM   3245  C   ILE B 170       2.769  -7.977  38.234  1.00 22.36           C  
ATOM   3246  O   ILE B 170       2.007  -7.965  37.262  1.00 22.92           O  
ATOM   3247  CB  ILE B 170       4.590  -6.239  38.453  1.00 28.65           C  
ATOM   3248  CG1 ILE B 170       4.887  -4.801  38.903  1.00 27.22           C  
ATOM   3249  CG2 ILE B 170       4.715  -6.409  36.937  1.00 21.42           C  
ATOM   3250  CD1 ILE B 170       6.362  -4.540  39.198  1.00 23.95           C  
ATOM   3251  N   ARG B 171       3.259  -9.118  38.720  1.00 23.41           N  
ATOM   3252  CA  ARG B 171       2.849 -10.365  38.086  1.00 30.28           C  
ATOM   3253  C   ARG B 171       1.347 -10.576  38.207  1.00 24.23           C  
ATOM   3254  O   ARG B 171       0.724 -11.109  37.280  1.00 32.42           O  
ATOM   3255  CB  ARG B 171       3.611 -11.561  38.663  1.00 33.94           C  
ATOM   3256  CG  ARG B 171       3.439 -12.826  37.818  1.00 34.36           C  
ATOM   3257  CD  ARG B 171       4.087 -14.071  38.436  1.00 41.50           C  
ATOM   3258  NE  ARG B 171       5.205 -13.765  39.324  1.00 49.82           N  
ATOM   3259  CZ  ARG B 171       6.486 -13.843  38.982  1.00 59.26           C  
ATOM   3260  NH1 ARG B 171       6.859 -14.199  37.762  1.00 49.48           N1+
ATOM   3261  NH2 ARG B 171       7.420 -13.568  39.889  1.00 53.21           N  
ATOM   3262  N   ASN B 172       0.740 -10.123  39.316  1.00 37.41           N  
ATOM   3263  CA  ASN B 172      -0.702 -10.293  39.513  1.00 32.90           C  
ATOM   3264  C   ASN B 172      -1.531  -9.345  38.660  1.00 31.09           C  
ATOM   3265  O   ASN B 172      -2.727  -9.594  38.474  1.00 30.57           O  
ATOM   3266  CB  ASN B 172      -1.075 -10.104  40.981  1.00 35.18           C  
ATOM   3267  CG  ASN B 172      -0.506 -11.182  41.861  1.00 38.42           C  
ATOM   3268  ND2 ASN B 172      -0.590 -10.990  43.174  1.00 27.41           N  
ATOM   3269  OD1 ASN B 172       0.012 -12.185  41.368  1.00 46.61           O  
ATOM   3270  N   GLY B 173      -0.940  -8.272  38.137  1.00 33.71           N  
ATOM   3271  CA  GLY B 173      -1.669  -7.423  37.211  1.00 26.92           C  
ATOM   3272  C   GLY B 173      -1.738  -5.969  37.622  1.00 28.58           C  
ATOM   3273  O   GLY B 173      -2.497  -5.196  37.036  1.00 23.18           O  
ATOM   3274  N   LEU B 174      -0.930  -5.581  38.614  1.00 33.11           N  
ATOM   3275  CA  LEU B 174      -0.979  -4.234  39.190  1.00 28.84           C  
ATOM   3276  C   LEU B 174      -0.088  -3.281  38.393  1.00 28.15           C  
ATOM   3277  O   LEU B 174       1.020  -2.922  38.800  1.00 26.03           O  
ATOM   3278  CB  LEU B 174      -0.570  -4.282  40.654  1.00 30.32           C  
ATOM   3279  CG  LEU B 174      -1.693  -4.827  41.532  1.00 27.96           C  
ATOM   3280  CD1 LEU B 174      -1.184  -5.067  42.944  1.00 29.48           C  
ATOM   3281  CD2 LEU B 174      -2.869  -3.869  41.513  1.00 22.47           C  
ATOM   3282  N   TYR B 175      -0.616  -2.829  37.258  1.00 28.06           N  
ATOM   3283  CA  TYR B 175       0.079  -1.896  36.379  1.00 23.36           C  
ATOM   3284  C   TYR B 175      -0.936  -1.196  35.493  1.00 19.81           C  
ATOM   3285  O   TYR B 175      -1.966  -1.774  35.134  1.00 25.66           O  
ATOM   3286  CB  TYR B 175       1.127  -2.620  35.514  1.00 28.51           C  
ATOM   3287  CG  TYR B 175       0.572  -3.790  34.694  1.00 20.22           C  
ATOM   3288  CD1 TYR B 175      -0.216  -3.566  33.572  1.00 26.76           C  
ATOM   3289  CD2 TYR B 175       0.849  -5.112  35.044  1.00 20.52           C  
ATOM   3290  CE1 TYR B 175      -0.719  -4.613  32.821  1.00 27.62           C  
ATOM   3291  CE2 TYR B 175       0.349  -6.173  34.292  1.00 25.25           C  
ATOM   3292  CZ  TYR B 175      -0.433  -5.911  33.177  1.00 27.19           C  
ATOM   3293  OH  TYR B 175      -0.938  -6.937  32.408  1.00 28.58           O  
ATOM   3294  N   GLY B 176      -0.619   0.042  35.106  1.00 23.98           N  
ATOM   3295  CA  GLY B 176      -1.409   0.748  34.129  1.00 16.38           C  
ATOM   3296  C   GLY B 176      -0.626   1.861  33.468  1.00 23.09           C  
ATOM   3297  O   GLY B 176       0.473   2.212  33.906  1.00 22.24           O  
ATOM   3298  N   PRO B 177      -1.183   2.445  32.409  1.00 22.85           N  
ATOM   3299  CA  PRO B 177      -0.470   3.469  31.641  1.00 25.81           C  
ATOM   3300  C   PRO B 177      -0.760   4.887  32.114  1.00 26.12           C  
ATOM   3301  O   PRO B 177      -1.811   5.183  32.680  1.00 34.60           O  
ATOM   3302  CB  PRO B 177      -1.027   3.267  30.222  1.00 21.24           C  
ATOM   3303  CG  PRO B 177      -2.454   2.870  30.474  1.00 22.21           C  
ATOM   3304  CD  PRO B 177      -2.446   2.052  31.755  1.00 24.33           C  
ATOM   3305  N   VAL B 178       0.202   5.770  31.849  1.00 23.01           N  
ATOM   3306  CA  VAL B 178       0.035   7.213  32.016  1.00 24.04           C  
ATOM   3307  C   VAL B 178       0.602   7.886  30.772  1.00 25.69           C  
ATOM   3308  O   VAL B 178       1.739   7.604  30.371  1.00 24.97           O  
ATOM   3309  CB  VAL B 178       0.753   7.767  33.268  1.00 33.26           C  
ATOM   3310  CG1 VAL B 178       0.165   9.131  33.672  1.00 23.97           C  
ATOM   3311  CG2 VAL B 178       0.743   6.779  34.424  1.00 27.86           C  
ATOM   3312  N   ILE B 179      -0.190   8.757  30.158  1.00 18.25           N  
ATOM   3313  CA  ILE B 179       0.231   9.594  29.048  1.00 19.39           C  
ATOM   3314  C   ILE B 179       0.189  11.033  29.530  1.00 23.00           C  
ATOM   3315  O   ILE B 179      -0.841  11.480  30.039  1.00 26.59           O  
ATOM   3316  CB  ILE B 179      -0.683   9.403  27.823  1.00 23.00           C  
ATOM   3317  CG1 ILE B 179      -0.540   7.986  27.270  1.00 17.06           C  
ATOM   3318  CG2 ILE B 179      -0.379  10.458  26.729  1.00 21.12           C  
ATOM   3319  CD1 ILE B 179      -1.512   7.677  26.196  1.00 19.40           C  
ATOM   3320  N   VAL B 180       1.298  11.757  29.381  1.00 22.12           N  
ATOM   3321  CA  VAL B 180       1.316  13.202  29.592  1.00 17.08           C  
ATOM   3322  C   VAL B 180       1.589  13.848  28.237  1.00 22.05           C  
ATOM   3323  O   VAL B 180       2.604  13.560  27.597  1.00 24.05           O  
ATOM   3324  CB  VAL B 180       2.366  13.638  30.629  1.00 24.45           C  
ATOM   3325  CG1 VAL B 180       2.289  15.151  30.841  1.00 21.68           C  
ATOM   3326  CG2 VAL B 180       2.224  12.875  31.955  1.00 19.54           C  
ATOM   3327  N   ARG B 181       0.675  14.694  27.781  1.00 22.03           N  
ATOM   3328  CA  ARG B 181       0.840  15.370  26.508  1.00 17.19           C  
ATOM   3329  C   ARG B 181       1.453  16.751  26.708  1.00 16.15           C  
ATOM   3330  O   ARG B 181       1.304  17.390  27.758  1.00 21.29           O  
ATOM   3331  CB  ARG B 181      -0.498  15.489  25.765  1.00 19.13           C  
ATOM   3332  CG  ARG B 181      -1.308  14.203  25.758  1.00 22.75           C  
ATOM   3333  CD  ARG B 181      -2.291  14.153  24.593  1.00 20.61           C  
ATOM   3334  NE  ARG B 181      -3.132  12.965  24.645  1.00 20.30           N  
ATOM   3335  CZ  ARG B 181      -2.776  11.762  24.207  1.00 19.28           C  
ATOM   3336  NH1 ARG B 181      -1.585  11.541  23.664  1.00 17.95           N1+
ATOM   3337  NH2 ARG B 181      -3.630  10.753  24.322  1.00 20.68           N  
ATOM   3338  N   ARG B 182       2.169  17.189  25.684  1.00 22.78           N  
ATOM   3339  CA  ARG B 182       2.703  18.534  25.585  1.00 19.77           C  
ATOM   3340  C   ARG B 182       1.769  19.375  24.715  1.00 22.19           C  
ATOM   3341  O   ARG B 182       1.173  18.866  23.760  1.00 20.40           O  
ATOM   3342  CB  ARG B 182       4.107  18.508  24.983  1.00 11.59           C  
ATOM   3343  CG  ARG B 182       4.646  19.876  24.540  1.00 21.93           C  
ATOM   3344  CD  ARG B 182       6.170  19.902  24.538  1.00 16.44           C  
ATOM   3345  NE  ARG B 182       6.676  19.257  25.734  1.00 23.34           N  
ATOM   3346  CZ  ARG B 182       7.698  18.410  25.765  1.00 24.61           C  
ATOM   3347  NH1 ARG B 182       8.416  18.152  24.685  1.00 15.99           N1+
ATOM   3348  NH2 ARG B 182       7.984  17.783  26.903  1.00 21.29           N  
ATOM   3349  N   LYS B 183       1.613  20.648  25.076  1.00 17.99           N  
ATOM   3350  CA  LYS B 183       0.890  21.612  24.247  1.00 26.69           C  
ATOM   3351  C   LYS B 183       1.218  21.435  22.764  1.00 23.35           C  
ATOM   3352  O   LYS B 183       2.390  21.329  22.380  1.00 22.94           O  
ATOM   3353  CB  LYS B 183       1.240  23.038  24.699  1.00 28.78           C  
ATOM   3354  CG  LYS B 183       0.233  24.121  24.300  1.00 24.19           C  
ATOM   3355  CD  LYS B 183       0.900  25.498  24.344  1.00 22.36           C  
ATOM   3356  CE  LYS B 183       0.300  26.464  23.351  1.00 41.47           C  
ATOM   3357  NZ  LYS B 183       0.509  27.878  23.788  1.00 35.34           N1+
ATOM   3358  N   GLY B 184       0.172  21.394  21.934  1.00 24.30           N  
ATOM   3359  CA  GLY B 184       0.320  21.164  20.510  1.00 19.95           C  
ATOM   3360  C   GLY B 184       0.455  19.715  20.074  1.00 27.30           C  
ATOM   3361  O   GLY B 184       0.475  19.455  18.867  1.00 22.01           O  
ATOM   3362  N   ASP B 185       0.560  18.758  20.999  1.00 26.48           N  
ATOM   3363  CA  ASP B 185       0.655  17.360  20.594  1.00 21.23           C  
ATOM   3364  C   ASP B 185      -0.611  16.955  19.857  1.00 23.19           C  
ATOM   3365  O   ASP B 185      -1.717  17.327  20.244  1.00 26.51           O  
ATOM   3366  CB  ASP B 185       0.837  16.447  21.807  1.00 22.00           C  
ATOM   3367  CG  ASP B 185       2.280  16.385  22.301  1.00 19.26           C  
ATOM   3368  OD1 ASP B 185       3.177  16.962  21.651  1.00 14.46           O  
ATOM   3369  OD2 ASP B 185       2.495  15.757  23.367  1.00 17.33           O1-
ATOM   3370  N   VAL B 186      -0.457  16.166  18.801  1.00 21.49           N  
ATOM   3371  CA  VAL B 186      -1.633  15.701  18.086  1.00 25.70           C  
ATOM   3372  C   VAL B 186      -2.397  14.735  18.972  1.00 21.22           C  
ATOM   3373  O   VAL B 186      -1.803  13.887  19.664  1.00 25.73           O  
ATOM   3374  CB  VAL B 186      -1.247  15.044  16.751  1.00 30.31           C  
ATOM   3375  CG1 VAL B 186      -2.511  14.657  16.001  1.00 25.65           C  
ATOM   3376  CG2 VAL B 186      -0.367  15.996  15.922  1.00 25.69           C  
ATOM   3377  N   LEU B 187      -3.716  14.861  18.965  1.00 23.44           N  
ATOM   3378  CA  LEU B 187      -4.590  13.978  19.718  1.00 20.52           C  
ATOM   3379  C   LEU B 187      -5.108  12.855  18.835  1.00 19.06           C  
ATOM   3380  O   LEU B 187      -5.501  13.098  17.688  1.00 23.05           O  
ATOM   3381  CB  LEU B 187      -5.776  14.754  20.281  1.00 24.96           C  
ATOM   3382  CG  LEU B 187      -5.379  15.990  21.069  1.00 24.51           C  
ATOM   3383  CD1 LEU B 187      -6.616  16.744  21.519  1.00 24.20           C  
ATOM   3384  CD2 LEU B 187      -4.543  15.577  22.251  1.00 22.76           C  
ATOM   3385  N   PRO B 188      -5.171  11.642  19.359  1.00 18.15           N  
ATOM   3386  CA  PRO B 188      -5.567  10.483  18.555  1.00 25.29           C  
ATOM   3387  C   PRO B 188      -7.077  10.266  18.571  1.00 36.11           C  
ATOM   3388  O   PRO B 188      -7.811  10.868  19.358  1.00 31.45           O  
ATOM   3389  CB  PRO B 188      -4.868   9.332  19.277  1.00 27.61           C  
ATOM   3390  CG  PRO B 188      -5.002   9.746  20.748  1.00 21.77           C  
ATOM   3391  CD  PRO B 188      -4.881  11.268  20.754  1.00 25.30           C  
ATOM   3392  N   ASP B 189      -7.527   9.363  17.693  1.00 29.05           N  
ATOM   3393  CA  ASP B 189      -8.914   8.915  17.732  1.00 26.94           C  
ATOM   3394  C   ASP B 189      -9.112   7.764  18.697  1.00 26.08           C  
ATOM   3395  O   ASP B 189     -10.254   7.389  18.959  1.00 23.60           O  
ATOM   3396  CB  ASP B 189      -9.415   8.472  16.341  1.00 20.66           C  
ATOM   3397  CG  ASP B 189      -9.293   9.542  15.289  1.00 20.97           C  
ATOM   3398  OD1 ASP B 189      -9.672  10.705  15.542  1.00 31.91           O  
ATOM   3399  OD2 ASP B 189      -8.825   9.218  14.177  1.00 26.96           O1-
ATOM   3400  N   ALA B 190      -8.033   7.187  19.217  1.00 25.19           N  
ATOM   3401  CA  ALA B 190      -8.128   6.013  20.068  1.00 24.66           C  
ATOM   3402  C   ALA B 190      -6.758   5.730  20.646  1.00 23.17           C  
ATOM   3403  O   ALA B 190      -5.731   6.030  20.026  1.00 29.06           O  
ATOM   3404  CB  ALA B 190      -8.631   4.784  19.304  1.00 29.70           C  
ATOM   3405  N   THR B 191      -6.756   5.145  21.834  1.00 19.00           N  
ATOM   3406  CA  THR B 191      -5.532   4.758  22.515  1.00 30.40           C  
ATOM   3407  C   THR B 191      -5.700   3.322  22.989  1.00 35.73           C  
ATOM   3408  O   THR B 191      -6.745   2.961  23.542  1.00 30.39           O  
ATOM   3409  CB  THR B 191      -5.213   5.695  23.692  1.00 19.88           C  
ATOM   3410  CG2 THR B 191      -3.965   5.206  24.423  1.00 17.34           C  
ATOM   3411  OG1 THR B 191      -4.998   7.033  23.201  1.00 21.90           O  
ATOM   3412  N   HIS B 192      -4.701   2.496  22.722  1.00 26.04           N  
ATOM   3413  CA  HIS B 192      -4.713   1.121  23.185  1.00 26.47           C  
ATOM   3414  C   HIS B 192      -3.401   0.856  23.896  1.00 30.76           C  
ATOM   3415  O   HIS B 192      -2.354   1.386  23.505  1.00 22.07           O  
ATOM   3416  CB  HIS B 192      -4.918   0.145  22.026  1.00 22.02           C  
ATOM   3417  CG  HIS B 192      -6.089   0.484  21.158  1.00 24.23           C  
ATOM   3418  CD2 HIS B 192      -6.152   0.963  19.895  1.00 27.97           C  
ATOM   3419  ND1 HIS B 192      -7.395   0.349  21.580  1.00 29.35           N  
ATOM   3420  CE1 HIS B 192      -8.212   0.724  20.613  1.00 20.76           C  
ATOM   3421  NE2 HIS B 192      -7.483   1.104  19.579  1.00 30.20           N  
ATOM   3422  N   THR B 193      -3.460   0.051  24.953  1.00 25.73           N  
ATOM   3423  CA  THR B 193      -2.292  -0.233  25.762  1.00 19.61           C  
ATOM   3424  C   THR B 193      -1.964  -1.711  25.662  1.00 20.97           C  
ATOM   3425  O   THR B 193      -2.819  -2.572  25.895  1.00 17.72           O  
ATOM   3426  CB  THR B 193      -2.496   0.181  27.221  1.00 27.91           C  
ATOM   3427  CG2 THR B 193      -1.175   0.061  28.018  1.00 25.25           C  
ATOM   3428  OG1 THR B 193      -2.945   1.537  27.266  1.00 29.76           O  
ATOM   3429  N   ILE B 194      -0.726  -1.998  25.298  1.00 25.35           N  
ATOM   3430  CA  ILE B 194      -0.252  -3.354  25.146  1.00 25.99           C  
ATOM   3431  C   ILE B 194       0.900  -3.514  26.119  1.00 22.21           C  
ATOM   3432  O   ILE B 194       1.935  -2.853  25.972  1.00 22.68           O  
ATOM   3433  CB  ILE B 194       0.172  -3.636  23.701  1.00 20.61           C  
ATOM   3434  CG1 ILE B 194      -1.026  -3.388  22.780  1.00 20.68           C  
ATOM   3435  CG2 ILE B 194       0.780  -5.018  23.577  1.00 15.38           C  
ATOM   3436  CD1 ILE B 194      -0.697  -3.340  21.303  1.00 16.59           C  
ATOM   3437  N   VAL B 195       0.714  -4.363  27.128  1.00 21.74           N  
ATOM   3438  CA  VAL B 195       1.708  -4.591  28.172  1.00 13.53           C  
ATOM   3439  C   VAL B 195       2.250  -6.003  28.026  1.00 19.14           C  
ATOM   3440  O   VAL B 195       1.494  -6.975  28.097  1.00 17.23           O  
ATOM   3441  CB  VAL B 195       1.121  -4.386  29.578  1.00 19.39           C  
ATOM   3442  CG1 VAL B 195       2.199  -4.594  30.622  1.00 16.41           C  
ATOM   3443  CG2 VAL B 195       0.465  -2.998  29.706  1.00 19.89           C  
ATOM   3444  N   PHE B 196       3.557  -6.120  27.821  1.00 12.19           N  
ATOM   3445  CA  PHE B 196       4.221  -7.414  27.797  1.00 19.87           C  
ATOM   3446  C   PHE B 196       4.622  -7.694  29.243  1.00 34.27           C  
ATOM   3447  O   PHE B 196       5.581  -7.113  29.760  1.00 23.08           O  
ATOM   3448  CB  PHE B 196       5.435  -7.401  26.862  1.00 29.06           C  
ATOM   3449  CG  PHE B 196       5.098  -7.426  25.372  1.00 30.06           C  
ATOM   3450  CD1 PHE B 196       3.794  -7.575  24.929  1.00 23.45           C  
ATOM   3451  CD2 PHE B 196       6.114  -7.311  24.416  1.00 29.15           C  
ATOM   3452  CE1 PHE B 196       3.499  -7.616  23.561  1.00 26.58           C  
ATOM   3453  CE2 PHE B 196       5.830  -7.336  23.049  1.00 21.42           C  
ATOM   3454  CZ  PHE B 196       4.519  -7.501  22.617  1.00 25.30           C  
ATOM   3455  N   ASN B 197       3.863  -8.558  29.921  1.00 29.69           N  
ATOM   3456  CA  ASN B 197       4.129  -8.910  31.314  1.00 25.37           C  
ATOM   3457  C   ASN B 197       4.530 -10.375  31.354  1.00 23.08           C  
ATOM   3458  O   ASN B 197       3.718 -11.249  31.038  1.00 26.44           O  
ATOM   3459  CB  ASN B 197       2.918  -8.639  32.205  1.00 23.18           C  
ATOM   3460  CG  ASN B 197       3.251  -8.762  33.699  1.00 27.50           C  
ATOM   3461  ND2 ASN B 197       2.241  -9.048  34.516  1.00 24.90           N  
ATOM   3462  OD1 ASN B 197       4.405  -8.615  34.100  1.00 33.87           O  
ATOM   3463  N   ASP B 198       5.776 -10.636  31.743  1.00 24.52           N  
ATOM   3464  CA  ASP B 198       6.354 -11.982  31.699  1.00 41.39           C  
ATOM   3465  C   ASP B 198       6.059 -12.526  30.300  1.00 30.39           C  
ATOM   3466  O   ASP B 198       6.277 -11.805  29.315  1.00 27.22           O  
ATOM   3467  CB  ASP B 198       5.829 -12.834  32.858  1.00 32.46           C  
ATOM   3468  CG  ASP B 198       6.394 -12.415  34.214  1.00 36.40           C  
ATOM   3469  OD1 ASP B 198       7.427 -11.722  34.271  1.00 34.51           O  
ATOM   3470  OD2 ASP B 198       5.816 -12.821  35.237  1.00 42.86           O1-
ATOM   3471  N   ALA B 199       5.517 -13.732  30.172  1.00 37.98           N  
ATOM   3472  CA  ALA B 199       5.212 -14.347  28.888  1.00 38.34           C  
ATOM   3473  C   ALA B 199       3.789 -14.052  28.400  1.00 38.68           C  
ATOM   3474  O   ALA B 199       3.256 -14.816  27.587  1.00 42.12           O  
ATOM   3475  CB  ALA B 199       5.430 -15.858  28.981  1.00 31.01           C  
ATOM   3476  N   THR B 200       3.170 -12.963  28.862  1.00 25.37           N  
ATOM   3477  CA  THR B 200       1.778 -12.673  28.549  1.00 17.61           C  
ATOM   3478  C   THR B 200       1.624 -11.253  28.029  1.00 21.76           C  
ATOM   3479  O   THR B 200       2.502 -10.410  28.203  1.00 28.20           O  
ATOM   3480  CB  THR B 200       0.876 -12.868  29.788  1.00 27.50           C  
ATOM   3481  CG2 THR B 200       1.332 -14.062  30.580  1.00 21.56           C  
ATOM   3482  OG1 THR B 200       0.934 -11.701  30.623  1.00 24.50           O  
ATOM   3483  N   ILE B 201       0.497 -11.002  27.365  1.00 20.95           N  
ATOM   3484  CA  ILE B 201       0.078  -9.661  26.982  1.00 21.74           C  
ATOM   3485  C   ILE B 201      -1.106  -9.315  27.863  1.00 27.46           C  
ATOM   3486  O   ILE B 201      -2.152  -9.971  27.785  1.00 33.01           O  
ATOM   3487  CB  ILE B 201      -0.308  -9.559  25.494  1.00 24.80           C  
ATOM   3488  CG1 ILE B 201       0.843  -9.972  24.565  1.00 27.88           C  
ATOM   3489  CG2 ILE B 201      -0.733  -8.142  25.160  1.00 18.27           C  
ATOM   3490  CD1 ILE B 201       0.439 -10.033  23.069  1.00 20.97           C  
ATOM   3491  N   ASN B 202      -0.938  -8.301  28.714  1.00 31.14           N  
ATOM   3492  CA  ASN B 202      -2.014  -7.793  29.573  1.00 31.77           C  
ATOM   3493  C   ASN B 202      -2.620  -8.877  30.471  1.00 23.11           C  
ATOM   3494  O   ASN B 202      -3.817  -8.873  30.747  1.00 28.70           O  
ATOM   3495  CB  ASN B 202      -3.083  -7.105  28.727  1.00 26.14           C  
ATOM   3496  CG  ASN B 202      -2.539  -5.885  28.038  1.00 27.51           C  
ATOM   3497  ND2 ASN B 202      -3.379  -5.165  27.306  1.00 19.24           N  
ATOM   3498  OD1 ASN B 202      -1.362  -5.591  28.177  1.00 27.26           O  
ATOM   3499  N   ASN B 203      -1.771  -9.781  30.958  1.00 22.72           N  
ATOM   3500  CA  ASN B 203      -2.095 -10.879  31.870  1.00 28.69           C  
ATOM   3501  C   ASN B 203      -3.130 -11.836  31.296  1.00 33.48           C  
ATOM   3502  O   ASN B 203      -3.589 -12.738  32.005  1.00 42.87           O  
ATOM   3503  CB  ASN B 203      -2.551 -10.367  33.248  1.00 26.94           C  
ATOM   3504  CG  ASN B 203      -1.373 -10.001  34.146  1.00 37.02           C  
ATOM   3505  ND2 ASN B 203      -1.441 -10.367  35.428  1.00 29.49           N  
ATOM   3506  OD1 ASN B 203      -0.405  -9.402  33.682  1.00 25.74           O  
ATOM   3507  N   ARG B 204      -3.488 -11.671  30.023  1.00 32.89           N  
ATOM   3508  CA  ARG B 204      -4.382 -12.592  29.340  1.00 25.86           C  
ATOM   3509  C   ARG B 204      -3.703 -13.947  29.132  1.00 36.54           C  
ATOM   3510  O   ARG B 204      -2.471 -14.030  29.052  1.00 37.31           O  
ATOM   3511  CB  ARG B 204      -4.807 -11.988  28.004  1.00 25.52           C  
ATOM   3512  CG  ARG B 204      -5.579 -10.689  28.175  1.00 33.38           C  
ATOM   3513  CD  ARG B 204      -5.971 -10.093  26.836  1.00 33.20           C  
ATOM   3514  NE  ARG B 204      -6.868 -10.996  26.130  1.00 47.62           N  
ATOM   3515  CZ  ARG B 204      -8.020 -10.635  25.584  1.00 52.35           C  
ATOM   3516  NH1 ARG B 204      -8.456  -9.387  25.652  1.00 51.82           N1+
ATOM   3517  NH2 ARG B 204      -8.760 -11.552  24.968  1.00 46.37           N  
ATOM   3518  N   PRO B 205      -4.480 -15.031  29.061  1.00 40.88           N  
ATOM   3519  CA  PRO B 205      -3.878 -16.335  28.757  1.00 35.03           C  
ATOM   3520  C   PRO B 205      -3.348 -16.380  27.325  1.00 43.95           C  
ATOM   3521  O   PRO B 205      -3.822 -15.672  26.427  1.00 30.23           O  
ATOM   3522  CB  PRO B 205      -5.035 -17.317  28.966  1.00 24.19           C  
ATOM   3523  CG  PRO B 205      -6.266 -16.501  28.625  1.00 27.25           C  
ATOM   3524  CD  PRO B 205      -5.955 -15.103  29.132  1.00 32.32           C  
ATOM   3525  N   ALA B 206      -2.337 -17.227  27.124  1.00 39.30           N  
ATOM   3526  CA  ALA B 206      -1.596 -17.238  25.871  1.00 29.01           C  
ATOM   3527  C   ALA B 206      -2.514 -17.584  24.713  1.00 33.76           C  
ATOM   3528  O   ALA B 206      -3.484 -18.333  24.868  1.00 49.28           O  
ATOM   3529  CB  ALA B 206      -0.435 -18.232  25.935  1.00 31.53           C  
ATOM   3530  N   HIS B 207      -2.217 -16.997  23.552  1.00 24.37           N  
ATOM   3531  CA  HIS B 207      -2.998 -17.164  22.330  1.00 38.24           C  
ATOM   3532  C   HIS B 207      -4.377 -16.518  22.412  1.00 36.95           C  
ATOM   3533  O   HIS B 207      -5.296 -16.960  21.717  1.00 30.64           O  
ATOM   3534  CB  HIS B 207      -3.201 -18.643  21.960  1.00 22.48           C  
ATOM   3535  CG  HIS B 207      -1.951 -19.389  21.619  1.00 28.57           C  
ATOM   3536  CD2 HIS B 207      -1.157 -19.342  20.521  1.00 33.29           C  
ATOM   3537  ND1 HIS B 207      -1.423 -20.369  22.435  1.00 24.85           N  
ATOM   3538  CE1 HIS B 207      -0.348 -20.882  21.861  1.00 30.11           C  
ATOM   3539  NE2 HIS B 207      -0.168 -20.279  20.700  1.00 31.22           N  
ATOM   3540  N   THR B 208      -4.582 -15.507  23.253  1.00 33.04           N  
ATOM   3541  CA  THR B 208      -5.919 -14.911  23.371  1.00 40.41           C  
ATOM   3542  C   THR B 208      -5.884 -13.400  23.190  1.00 43.12           C  
ATOM   3543  O   THR B 208      -6.574 -12.661  23.903  1.00 40.95           O  
ATOM   3544  CB  THR B 208      -6.587 -15.272  24.704  1.00 37.98           C  
ATOM   3545  CG2 THR B 208      -6.487 -16.779  24.978  1.00 27.99           C  
ATOM   3546  OG1 THR B 208      -5.987 -14.539  25.784  1.00 35.49           O  
ATOM   3547  N   GLY B 209      -5.108 -12.914  22.215  1.00 33.41           N  
ATOM   3548  CA  GLY B 209      -5.047 -11.497  21.923  1.00 28.86           C  
ATOM   3549  C   GLY B 209      -4.329 -10.676  22.986  1.00 26.99           C  
ATOM   3550  O   GLY B 209      -3.397 -11.152  23.639  1.00 31.82           O  
ATOM   3551  N   PRO B 210      -4.783  -9.431  23.218  1.00 27.14           N  
ATOM   3552  CA  PRO B 210      -6.000  -8.784  22.687  1.00 30.56           C  
ATOM   3553  C   PRO B 210      -5.911  -8.263  21.257  1.00 32.80           C  
ATOM   3554  O   PRO B 210      -4.843  -7.896  20.744  1.00 23.32           O  
ATOM   3555  CB  PRO B 210      -6.202  -7.605  23.655  1.00 39.59           C  
ATOM   3556  CG  PRO B 210      -4.797  -7.221  24.047  1.00 23.77           C  
ATOM   3557  CD  PRO B 210      -4.071  -8.545  24.165  1.00 22.89           C  
ATOM   3558  N   ASN B 211      -7.072  -8.207  20.615  1.00 23.35           N  
ATOM   3559  CA  ASN B 211      -7.254  -7.504  19.358  1.00 23.70           C  
ATOM   3560  C   ASN B 211      -7.802  -6.107  19.607  1.00 23.75           C  
ATOM   3561  O   ASN B 211      -8.389  -5.812  20.652  1.00 24.82           O  
ATOM   3562  CB  ASN B 211      -8.186  -8.287  18.439  1.00 19.84           C  
ATOM   3563  CG  ASN B 211      -7.751  -9.714  18.285  1.00 28.46           C  
ATOM   3564  ND2 ASN B 211      -8.702 -10.596  17.990  1.00 32.54           N  
ATOM   3565  OD1 ASN B 211      -6.560 -10.035  18.447  1.00 25.14           O  
ATOM   3566  N   PHE B 212      -7.557  -5.235  18.647  1.00 20.24           N  
ATOM   3567  CA  PHE B 212      -8.018  -3.860  18.674  1.00 21.79           C  
ATOM   3568  C   PHE B 212      -8.561  -3.573  17.292  1.00 27.95           C  
ATOM   3569  O   PHE B 212      -7.994  -4.027  16.294  1.00 32.60           O  
ATOM   3570  CB  PHE B 212      -6.895  -2.863  19.021  1.00 22.67           C  
ATOM   3571  CG  PHE B 212      -6.217  -3.162  20.315  1.00 23.62           C  
ATOM   3572  CD1 PHE B 212      -6.772  -2.735  21.514  1.00 28.06           C  
ATOM   3573  CD2 PHE B 212      -5.040  -3.911  20.346  1.00 22.06           C  
ATOM   3574  CE1 PHE B 212      -6.165  -3.030  22.727  1.00 21.31           C  
ATOM   3575  CE2 PHE B 212      -4.429  -4.219  21.560  1.00 23.74           C  
ATOM   3576  CZ  PHE B 212      -4.994  -3.770  22.753  1.00 27.12           C  
ATOM   3577  N   GLU B 213      -9.654  -2.832  17.234  1.00 28.50           N  
ATOM   3578  CA  GLU B 213     -10.247  -2.479  15.960  1.00 23.57           C  
ATOM   3579  C   GLU B 213     -10.074  -1.000  15.674  1.00 17.82           C  
ATOM   3580  O   GLU B 213      -9.906  -0.170  16.570  1.00 24.82           O  
ATOM   3581  CB  GLU B 213     -11.733  -2.839  15.920  1.00 39.84           C  
ATOM   3582  CG  GLU B 213     -11.958  -4.319  15.754  1.00 44.42           C  
ATOM   3583  CD  GLU B 213     -13.418  -4.683  15.688  1.00 42.53           C  
ATOM   3584  OE1 GLU B 213     -14.203  -3.881  15.132  1.00 34.20           O  
ATOM   3585  OE2 GLU B 213     -13.770  -5.774  16.189  1.00 42.97           O1-
ATOM   3586  N   ALA B 214     -10.136  -0.687  14.395  1.00 22.46           N  
ATOM   3587  CA  ALA B 214      -9.988   0.675  13.913  1.00 24.81           C  
ATOM   3588  C   ALA B 214     -10.452   0.674  12.469  1.00 23.15           C  
ATOM   3589  O   ALA B 214     -10.698  -0.378  11.874  1.00 29.24           O  
ATOM   3590  CB  ALA B 214      -8.544   1.174  14.029  1.00 35.34           C  
ATOM   3591  N   THR B 215     -10.551   1.863  11.906  1.00 26.07           N  
ATOM   3592  CA  THR B 215     -10.980   2.018  10.533  1.00 31.85           C  
ATOM   3593  C   THR B 215      -9.858   2.689   9.754  1.00 31.18           C  
ATOM   3594  O   THR B 215      -9.166   3.561  10.286  1.00 24.60           O  
ATOM   3595  CB  THR B 215     -12.283   2.821  10.478  1.00 24.52           C  
ATOM   3596  CG2 THR B 215     -12.822   2.904   9.063  1.00 17.58           C  
ATOM   3597  OG1 THR B 215     -13.250   2.163  11.302  1.00 29.98           O  
ATOM   3598  N   VAL B 216      -9.654   2.237   8.513  1.00 24.10           N  
ATOM   3599  CA  VAL B 216      -8.676   2.833   7.612  1.00 25.51           C  
ATOM   3600  C   VAL B 216      -8.726   4.350   7.751  1.00 34.87           C  
ATOM   3601  O   VAL B 216      -9.799   4.965   7.656  1.00 29.28           O  
ATOM   3602  CB  VAL B 216      -8.924   2.364   6.165  1.00 37.69           C  
ATOM   3603  CG1 VAL B 216     -10.418   2.382   5.852  1.00 30.94           C  
ATOM   3604  CG2 VAL B 216      -8.156   3.220   5.170  1.00 30.35           C  
ATOM   3605  N   GLY B 217      -7.576   4.960   8.051  1.00 20.68           N  
ATOM   3606  CA  GLY B 217      -7.500   6.390   8.247  1.00 19.01           C  
ATOM   3607  C   GLY B 217      -7.560   6.846   9.696  1.00 19.45           C  
ATOM   3608  O   GLY B 217      -7.154   7.981   9.986  1.00 21.04           O  
ATOM   3609  N   ASP B 218      -8.055   6.007  10.606  1.00 16.05           N  
ATOM   3610  CA  ASP B 218      -8.033   6.343  12.029  1.00 16.04           C  
ATOM   3611  C   ASP B 218      -6.617   6.659  12.511  1.00 29.25           C  
ATOM   3612  O   ASP B 218      -5.648   5.953  12.190  1.00 21.67           O  
ATOM   3613  CB  ASP B 218      -8.597   5.199  12.869  1.00 22.28           C  
ATOM   3614  CG  ASP B 218     -10.117   5.021  12.718  1.00 27.01           C  
ATOM   3615  OD1 ASP B 218     -10.742   5.786  11.955  1.00 26.80           O  
ATOM   3616  OD2 ASP B 218     -10.678   4.091  13.357  1.00 26.32           O1-
ATOM   3617  N   ARG B 219      -6.503   7.713  13.318  1.00 21.06           N  
ATOM   3618  CA  ARG B 219      -5.262   8.015  14.022  1.00 21.07           C  
ATOM   3619  C   ARG B 219      -5.281   7.261  15.351  1.00 30.69           C  
ATOM   3620  O   ARG B 219      -6.066   7.580  16.255  1.00 21.92           O  
ATOM   3621  CB  ARG B 219      -5.104   9.522  14.204  1.00 16.45           C  
ATOM   3622  CG  ARG B 219      -3.916   9.927  15.060  1.00 21.97           C  
ATOM   3623  CD  ARG B 219      -3.748  11.447  15.056  1.00 21.29           C  
ATOM   3624  NE  ARG B 219      -3.288  11.920  13.757  1.00 17.56           N  
ATOM   3625  CZ  ARG B 219      -2.013  11.957  13.406  1.00 28.12           C  
ATOM   3626  NH1 ARG B 219      -1.056  11.588  14.247  1.00 23.75           N1+
ATOM   3627  NH2 ARG B 219      -1.686  12.364  12.179  1.00 26.21           N  
ATOM   3628  N   VAL B 220      -4.428   6.243  15.468  1.00 21.70           N  
ATOM   3629  CA  VAL B 220      -4.475   5.312  16.587  1.00 24.76           C  
ATOM   3630  C   VAL B 220      -3.200   5.446  17.401  1.00 33.56           C  
ATOM   3631  O   VAL B 220      -2.094   5.457  16.845  1.00 26.14           O  
ATOM   3632  CB  VAL B 220      -4.662   3.862  16.113  1.00 25.31           C  
ATOM   3633  CG1 VAL B 220      -4.705   2.940  17.313  1.00 16.72           C  
ATOM   3634  CG2 VAL B 220      -5.947   3.745  15.273  1.00 31.63           C  
ATOM   3635  N   GLU B 221      -3.359   5.527  18.717  1.00 26.45           N  
ATOM   3636  CA  GLU B 221      -2.249   5.688  19.634  1.00 16.22           C  
ATOM   3637  C   GLU B 221      -2.036   4.385  20.379  1.00 25.83           C  
ATOM   3638  O   GLU B 221      -2.989   3.817  20.932  1.00 26.57           O  
ATOM   3639  CB  GLU B 221      -2.529   6.820  20.614  1.00 22.03           C  
ATOM   3640  CG  GLU B 221      -1.499   6.979  21.710  1.00 19.12           C  
ATOM   3641  CD  GLU B 221      -1.790   8.205  22.564  1.00 22.72           C  
ATOM   3642  OE1 GLU B 221      -2.732   8.156  23.380  1.00 23.49           O  
ATOM   3643  OE2 GLU B 221      -1.095   9.223  22.399  1.00 20.02           O1-
ATOM   3644  N   ILE B 222      -0.787   3.918  20.391  1.00 21.23           N  
ATOM   3645  CA  ILE B 222      -0.393   2.700  21.085  1.00 19.59           C  
ATOM   3646  C   ILE B 222       0.508   3.061  22.260  1.00 20.62           C  
ATOM   3647  O   ILE B 222       1.419   3.886  22.124  1.00 21.20           O  
ATOM   3648  CB  ILE B 222       0.330   1.736  20.127  1.00 20.15           C  
ATOM   3649  CG1 ILE B 222      -0.575   1.403  18.949  1.00 18.79           C  
ATOM   3650  CG2 ILE B 222       0.738   0.490  20.870  1.00 16.48           C  
ATOM   3651  CD1 ILE B 222      -1.836   0.666  19.355  1.00 18.11           C  
ATOM   3652  N   VAL B 223       0.268   2.429  23.407  1.00 18.69           N  
ATOM   3653  CA  VAL B 223       1.129   2.533  24.578  1.00 20.92           C  
ATOM   3654  C   VAL B 223       1.730   1.160  24.820  1.00 23.38           C  
ATOM   3655  O   VAL B 223       0.995   0.178  24.990  1.00 18.62           O  
ATOM   3656  CB  VAL B 223       0.359   3.002  25.825  1.00 22.56           C  
ATOM   3657  CG1 VAL B 223       1.319   3.168  27.010  1.00 25.50           C  
ATOM   3658  CG2 VAL B 223      -0.419   4.280  25.558  1.00 17.83           C  
ATOM   3659  N   MET B 224       3.054   1.077  24.861  1.00 16.28           N  
ATOM   3660  CA  MET B 224       3.707  -0.219  24.987  1.00 18.05           C  
ATOM   3661  C   MET B 224       4.509  -0.244  26.283  1.00 24.96           C  
ATOM   3662  O   MET B 224       5.464   0.524  26.437  1.00 23.72           O  
ATOM   3663  CB  MET B 224       4.599  -0.503  23.781  1.00 18.22           C  
ATOM   3664  CG  MET B 224       4.546  -1.958  23.354  1.00 27.35           C  
ATOM   3665  SD  MET B 224       5.249  -3.130  24.504  1.00 51.02           S  
ATOM   3666  CE  MET B 224       6.951  -2.893  24.136  1.00 15.91           C  
ATOM   3667  N   ILE B 225       4.115  -1.122  27.205  1.00 18.95           N  
ATOM   3668  CA  ILE B 225       4.724  -1.245  28.525  1.00 14.23           C  
ATOM   3669  C   ILE B 225       5.243  -2.668  28.694  1.00 19.88           C  
ATOM   3670  O   ILE B 225       4.584  -3.634  28.291  1.00 21.20           O  
ATOM   3671  CB  ILE B 225       3.714  -0.888  29.635  1.00 25.11           C  
ATOM   3672  CG1 ILE B 225       3.194   0.540  29.430  1.00 25.17           C  
ATOM   3673  CG2 ILE B 225       4.331  -1.058  31.035  1.00 21.50           C  
ATOM   3674  CD1 ILE B 225       1.865   0.797  30.083  1.00 23.07           C  
ATOM   3675  N   THR B 226       6.444  -2.801  29.257  1.00 16.29           N  
ATOM   3676  CA  THR B 226       7.032  -4.102  29.537  1.00 23.55           C  
ATOM   3677  C   THR B 226       7.251  -4.282  31.036  1.00 21.54           C  
ATOM   3678  O   THR B 226       7.627  -3.341  31.738  1.00 21.93           O  
ATOM   3679  CB  THR B 226       8.363  -4.266  28.783  1.00 26.73           C  
ATOM   3680  CG2 THR B 226       8.999  -5.597  29.112  1.00 23.06           C  
ATOM   3681  OG1 THR B 226       8.116  -4.204  27.372  1.00 30.93           O  
ATOM   3682  N   HIS B 227       7.065  -5.503  31.522  1.00 25.11           N  
ATOM   3683  CA  HIS B 227       7.162  -5.754  32.949  1.00 19.76           C  
ATOM   3684  C   HIS B 227       7.702  -7.155  33.196  1.00 30.27           C  
ATOM   3685  O   HIS B 227       7.570  -8.056  32.362  1.00 25.49           O  
ATOM   3686  CB  HIS B 227       5.796  -5.593  33.622  1.00 17.04           C  
ATOM   3687  CG  HIS B 227       5.603  -4.262  34.279  1.00 30.24           C  
ATOM   3688  CD2 HIS B 227       4.594  -3.366  34.190  1.00 18.32           C  
ATOM   3689  ND1 HIS B 227       6.522  -3.720  35.157  1.00 26.03           N  
ATOM   3690  CE1 HIS B 227       6.083  -2.545  35.572  1.00 28.84           C  
ATOM   3691  NE2 HIS B 227       4.911  -2.311  35.008  1.00 18.91           N  
ATOM   3692  N   GLY B 228       8.303  -7.331  34.352  1.00 20.82           N  
ATOM   3693  CA  GLY B 228       8.571  -8.658  34.874  1.00 19.46           C  
ATOM   3694  C   GLY B 228      10.031  -9.048  34.704  1.00 24.12           C  
ATOM   3695  O   GLY B 228      10.933  -8.317  35.128  1.00 24.45           O  
ATOM   3696  N   GLU B 229      10.262 -10.187  34.054  1.00 20.41           N  
ATOM   3697  CA  GLU B 229      11.585 -10.793  34.011  1.00 27.17           C  
ATOM   3698  C   GLU B 229      12.259 -10.745  32.639  1.00 34.55           C  
ATOM   3699  O   GLU B 229      13.496 -10.732  32.577  1.00 21.81           O  
ATOM   3700  CB  GLU B 229      11.484 -12.255  34.476  1.00 18.88           C  
ATOM   3701  CG  GLU B 229      12.817 -12.931  34.792  1.00 20.36           C  
ATOM   3702  CD  GLU B 229      13.630 -12.181  35.835  1.00 32.46           C  
ATOM   3703  OE1 GLU B 229      13.020 -11.487  36.686  1.00 29.39           O  
ATOM   3704  OE2 GLU B 229      14.880 -12.286  35.802  1.00 26.25           O1-
ATOM   3705  N   TYR B 230      11.500 -10.706  31.542  1.00 20.76           N  
ATOM   3706  CA  TYR B 230      12.058 -10.978  30.222  1.00 25.21           C  
ATOM   3707  C   TYR B 230      12.153  -9.722  29.358  1.00 24.97           C  
ATOM   3708  O   TYR B 230      11.394  -8.756  29.533  1.00 18.74           O  
ATOM   3709  CB  TYR B 230      11.214 -12.032  29.499  1.00 22.50           C  
ATOM   3710  CG  TYR B 230      11.100 -13.336  30.259  1.00 28.24           C  
ATOM   3711  CD1 TYR B 230      12.215 -13.910  30.844  1.00 25.46           C  
ATOM   3712  CD2 TYR B 230       9.880 -13.998  30.383  1.00 30.21           C  
ATOM   3713  CE1 TYR B 230      12.135 -15.109  31.541  1.00 27.70           C  
ATOM   3714  CE2 TYR B 230       9.785 -15.203  31.080  1.00 30.65           C  
ATOM   3715  CZ  TYR B 230      10.925 -15.750  31.661  1.00 33.84           C  
ATOM   3716  OH  TYR B 230      10.878 -16.946  32.355  1.00 43.46           O  
ATOM   3717  N   TYR B 231      13.113  -9.751  28.426  1.00 23.21           N  
ATOM   3718  CA  TYR B 231      13.163  -8.801  27.323  1.00 22.12           C  
ATOM   3719  C   TYR B 231      12.255  -9.284  26.200  1.00 22.01           C  
ATOM   3720  O   TYR B 231      12.057 -10.487  26.006  1.00 16.55           O  
ATOM   3721  CB  TYR B 231      14.593  -8.633  26.785  1.00 20.12           C  
ATOM   3722  CG  TYR B 231      14.904  -9.589  25.644  1.00 26.99           C  
ATOM   3723  CD1 TYR B 231      15.290 -10.886  25.910  1.00 18.86           C  
ATOM   3724  CD2 TYR B 231      14.788  -9.201  24.292  1.00 27.39           C  
ATOM   3725  CE1 TYR B 231      15.550 -11.784  24.901  1.00 21.84           C  
ATOM   3726  CE2 TYR B 231      15.048 -10.115  23.256  1.00 16.90           C  
ATOM   3727  CZ  TYR B 231      15.432 -11.412  23.584  1.00 24.51           C  
ATOM   3728  OH  TYR B 231      15.710 -12.369  22.621  1.00 20.18           O  
ATOM   3729  N   HIS B 232      11.681  -8.329  25.474  1.00 18.25           N  
ATOM   3730  CA  HIS B 232      10.838  -8.610  24.328  1.00 22.08           C  
ATOM   3731  C   HIS B 232      11.198  -7.655  23.208  1.00 20.99           C  
ATOM   3732  O   HIS B 232      11.910  -6.665  23.409  1.00 16.44           O  
ATOM   3733  CB  HIS B 232       9.352  -8.468  24.656  1.00 17.01           C  
ATOM   3734  CG  HIS B 232       8.957  -9.175  25.906  1.00 21.52           C  
ATOM   3735  CD2 HIS B 232       9.052  -8.809  27.204  1.00 21.74           C  
ATOM   3736  ND1 HIS B 232       8.426 -10.445  25.900  1.00 21.42           N  
ATOM   3737  CE1 HIS B 232       8.201 -10.828  27.143  1.00 28.94           C  
ATOM   3738  NE2 HIS B 232       8.572  -9.854  27.954  1.00 30.10           N  
ATOM   3739  N   THR B 233      10.684  -7.977  22.023  1.00 15.30           N  
ATOM   3740  CA  THR B 233      10.693  -7.097  20.863  1.00 16.45           C  
ATOM   3741  C   THR B 233       9.260  -7.008  20.380  1.00 20.86           C  
ATOM   3742  O   THR B 233       8.666  -8.035  20.047  1.00 25.47           O  
ATOM   3743  CB  THR B 233      11.607  -7.624  19.754  1.00 19.17           C  
ATOM   3744  CG2 THR B 233      13.055  -7.570  20.206  1.00 17.54           C  
ATOM   3745  OG1 THR B 233      11.260  -8.986  19.444  1.00 21.26           O  
ATOM   3746  N   PHE B 234       8.699  -5.801  20.392  1.00 22.50           N  
ATOM   3747  CA  PHE B 234       7.347  -5.544  19.914  1.00 18.42           C  
ATOM   3748  C   PHE B 234       7.387  -5.251  18.421  1.00 26.33           C  
ATOM   3749  O   PHE B 234       8.199  -4.434  17.984  1.00 16.31           O  
ATOM   3750  CB  PHE B 234       6.744  -4.351  20.655  1.00 16.11           C  
ATOM   3751  CG  PHE B 234       5.458  -3.845  20.057  1.00 17.25           C  
ATOM   3752  CD1 PHE B 234       4.262  -4.480  20.327  1.00 17.49           C  
ATOM   3753  CD2 PHE B 234       5.444  -2.723  19.227  1.00 23.13           C  
ATOM   3754  CE1 PHE B 234       3.061  -4.010  19.780  1.00 12.51           C  
ATOM   3755  CE2 PHE B 234       4.250  -2.251  18.681  1.00 21.33           C  
ATOM   3756  CZ  PHE B 234       3.059  -2.894  18.970  1.00 14.87           C  
ATOM   3757  N   HIS B 235       6.494  -5.888  17.648  1.00 15.17           N  
ATOM   3758  CA  HIS B 235       6.461  -5.727  16.193  1.00 13.39           C  
ATOM   3759  C   HIS B 235       5.024  -5.584  15.713  1.00 13.59           C  
ATOM   3760  O   HIS B 235       4.139  -6.297  16.189  1.00 20.50           O  
ATOM   3761  CB  HIS B 235       7.122  -6.929  15.472  1.00 19.46           C  
ATOM   3762  CG  HIS B 235       6.880  -6.955  13.986  1.00 21.89           C  
ATOM   3763  CD2 HIS B 235       6.493  -7.955  13.156  1.00 19.42           C  
ATOM   3764  ND1 HIS B 235       7.039  -5.841  13.189  1.00 21.00           N  
ATOM   3765  CE1 HIS B 235       6.757  -6.152  11.936  1.00 18.52           C  
ATOM   3766  NE2 HIS B 235       6.417  -7.427  11.891  1.00 22.33           N  
ATOM   3767  N   MET B 236       4.791  -4.661  14.778  1.00 15.36           N  
ATOM   3768  CA  MET B 236       3.495  -4.468  14.124  1.00 20.85           C  
ATOM   3769  C   MET B 236       3.629  -4.689  12.627  1.00 29.08           C  
ATOM   3770  O   MET B 236       4.442  -4.023  11.978  1.00 15.28           O  
ATOM   3771  CB  MET B 236       2.933  -3.054  14.291  1.00 15.53           C  
ATOM   3772  CG  MET B 236       2.362  -2.670  15.601  1.00 30.10           C  
ATOM   3773  SD  MET B 236       1.306  -1.220  15.307  1.00 36.48           S  
ATOM   3774  CE  MET B 236      -0.130  -1.912  14.497  1.00 24.68           C  
ATOM   3775  N   HIS B 237       2.797  -5.570  12.073  1.00 22.47           N  
ATOM   3776  CA  HIS B 237       2.726  -5.699  10.620  1.00 21.27           C  
ATOM   3777  C   HIS B 237       2.024  -4.471  10.031  1.00 16.80           C  
ATOM   3778  O   HIS B 237       1.145  -3.884  10.659  1.00 20.12           O  
ATOM   3779  CB  HIS B 237       1.977  -6.983  10.238  1.00 16.50           C  
ATOM   3780  CG  HIS B 237       2.727  -8.243  10.556  1.00 17.42           C  
ATOM   3781  CD2 HIS B 237       3.554  -8.558  11.581  1.00 25.72           C  
ATOM   3782  ND1 HIS B 237       2.656  -9.369   9.769  1.00 19.99           N  
ATOM   3783  CE1 HIS B 237       3.405 -10.325  10.290  1.00 12.03           C  
ATOM   3784  NE2 HIS B 237       3.967  -9.856  11.388  1.00 17.78           N  
ATOM   3785  N   GLY B 238       2.450  -4.059   8.834  1.00 20.76           N  
ATOM   3786  CA  GLY B 238       1.780  -3.012   8.076  1.00 17.48           C  
ATOM   3787  C   GLY B 238       2.079  -1.592   8.490  1.00 19.35           C  
ATOM   3788  O   GLY B 238       1.634  -0.659   7.797  1.00 14.95           O  
ATOM   3789  N   HIS B 239       2.809  -1.381   9.593  1.00 19.53           N  
ATOM   3790  CA  HIS B 239       2.938  -0.048  10.155  1.00 17.12           C  
ATOM   3791  C   HIS B 239       4.316   0.112  10.784  1.00 15.81           C  
ATOM   3792  O   HIS B 239       5.011  -0.865  11.066  1.00 13.81           O  
ATOM   3793  CB  HIS B 239       1.840   0.220  11.199  1.00 17.69           C  
ATOM   3794  CG  HIS B 239       0.447   0.028  10.677  1.00 22.96           C  
ATOM   3795  CD2 HIS B 239      -0.482   0.921  10.266  1.00 13.85           C  
ATOM   3796  ND1 HIS B 239      -0.139  -1.216  10.561  1.00 23.03           N  
ATOM   3797  CE1 HIS B 239      -1.371  -1.079  10.098  1.00 16.93           C  
ATOM   3798  NE2 HIS B 239      -1.602   0.208   9.909  1.00 19.30           N  
ATOM   3799  N   ARG B 240       4.686   1.368  11.016  1.00 11.92           N  
ATOM   3800  CA  ARG B 240       6.021   1.755  11.464  1.00 14.91           C  
ATOM   3801  C   ARG B 240       5.886   3.103  12.145  1.00 16.99           C  
ATOM   3802  O   ARG B 240       4.916   3.823  11.918  1.00 14.01           O  
ATOM   3803  CB  ARG B 240       7.019   1.850  10.309  1.00 11.02           C  
ATOM   3804  CG  ARG B 240       6.734   3.020   9.345  1.00 18.03           C  
ATOM   3805  CD  ARG B 240       7.021   2.669   7.877  1.00 14.06           C  
ATOM   3806  NE  ARG B 240       6.147   1.601   7.405  1.00 12.51           N  
ATOM   3807  CZ  ARG B 240       4.884   1.786   7.048  1.00 20.42           C  
ATOM   3808  NH1 ARG B 240       4.350   3.003   7.012  1.00 10.39           N1+
ATOM   3809  NH2 ARG B 240       4.136   0.724   6.736  1.00 12.35           N  
ATOM   3810  N   TRP B 241       6.850   3.433  13.005  1.00 14.34           N  
ATOM   3811  CA  TRP B 241       6.765   4.696  13.722  1.00 12.65           C  
ATOM   3812  C   TRP B 241       8.180   5.220  13.941  1.00 16.94           C  
ATOM   3813  O   TRP B 241       9.164   4.552  13.617  1.00 12.92           O  
ATOM   3814  CB  TRP B 241       5.993   4.515  15.039  1.00  8.83           C  
ATOM   3815  CG  TRP B 241       6.686   3.608  16.000  1.00 10.23           C  
ATOM   3816  CD1 TRP B 241       7.501   3.979  17.031  1.00 14.46           C  
ATOM   3817  CD2 TRP B 241       6.631   2.174  16.030  1.00 14.90           C  
ATOM   3818  CE2 TRP B 241       7.440   1.749  17.102  1.00 19.44           C  
ATOM   3819  CE3 TRP B 241       5.962   1.214  15.269  1.00 11.97           C  
ATOM   3820  NE1 TRP B 241       7.956   2.872  17.699  1.00 16.67           N  
ATOM   3821  CZ2 TRP B 241       7.608   0.392  17.427  1.00 24.09           C  
ATOM   3822  CZ3 TRP B 241       6.145  -0.146  15.584  1.00 17.84           C  
ATOM   3823  CH2 TRP B 241       6.951  -0.537  16.652  1.00 20.48           C  
ATOM   3824  N   ALA B 242       8.276   6.446  14.453  1.00 15.96           N  
ATOM   3825  CA  ALA B 242       9.560   7.054  14.765  1.00 17.58           C  
ATOM   3826  C   ALA B 242       9.954   6.722  16.207  1.00 23.38           C  
ATOM   3827  O   ALA B 242       9.108   6.702  17.113  1.00 15.79           O  
ATOM   3828  CB  ALA B 242       9.497   8.572  14.564  1.00 13.23           C  
ATOM   3829  N   ASP B 243      11.241   6.443  16.417  1.00 14.59           N  
ATOM   3830  CA  ASP B 243      11.729   6.099  17.753  1.00 13.94           C  
ATOM   3831  C   ASP B 243      12.101   7.376  18.506  1.00 13.00           C  
ATOM   3832  O   ASP B 243      13.268   7.696  18.714  1.00 17.17           O  
ATOM   3833  CB  ASP B 243      12.918   5.147  17.661  1.00 11.24           C  
ATOM   3834  CG  ASP B 243      13.162   4.406  18.969  1.00 13.00           C  
ATOM   3835  OD1 ASP B 243      12.283   4.459  19.847  1.00 14.82           O  
ATOM   3836  OD2 ASP B 243      14.192   3.718  19.093  1.00 13.79           O1-
ATOM   3837  N   ASN B 244      11.079   8.130  18.894  1.00 13.31           N  
ATOM   3838  CA  ASN B 244      11.287   9.361  19.657  1.00 16.40           C  
ATOM   3839  C   ASN B 244      10.131   9.497  20.642  1.00 25.12           C  
ATOM   3840  O   ASN B 244       9.338   8.563  20.810  1.00 16.99           O  
ATOM   3841  CB  ASN B 244      11.379  10.569  18.724  1.00 14.36           C  
ATOM   3842  CG  ASN B 244      10.144  10.720  17.890  1.00 16.74           C  
ATOM   3843  ND2 ASN B 244      10.220  11.524  16.827  1.00 17.98           N  
ATOM   3844  OD1 ASN B 244       9.138  10.086  18.170  1.00 13.30           O  
ATOM   3845  N   ARG B 245       9.991  10.693  21.239  1.00 16.26           N  
ATOM   3846  CA  ARG B 245       8.989  10.866  22.293  1.00 19.04           C  
ATOM   3847  C   ARG B 245       7.590  10.532  21.789  1.00 20.00           C  
ATOM   3848  O   ARG B 245       6.907   9.663  22.345  1.00 23.81           O  
ATOM   3849  CB  ARG B 245       9.012  12.289  22.861  1.00 18.07           C  
ATOM   3850  CG  ARG B 245       7.881  12.463  23.922  1.00 23.72           C  
ATOM   3851  CD  ARG B 245       7.833  13.842  24.567  1.00 16.51           C  
ATOM   3852  NE  ARG B 245       7.587  14.895  23.603  1.00 16.37           N  
ATOM   3853  CZ  ARG B 245       6.382  15.333  23.249  1.00 24.39           C  
ATOM   3854  NH1 ARG B 245       5.274  14.762  23.693  1.00 16.05           N1+
ATOM   3855  NH2 ARG B 245       6.286  16.375  22.430  1.00 19.80           N  
ATOM   3856  N   THR B 246       7.161  11.178  20.708  1.00 17.03           N  
ATOM   3857  CA  THR B 246       5.794  11.017  20.227  1.00 16.71           C  
ATOM   3858  C   THR B 246       5.608   9.833  19.291  1.00 19.26           C  
ATOM   3859  O   THR B 246       4.472   9.434  19.048  1.00 23.57           O  
ATOM   3860  CB  THR B 246       5.342  12.281  19.497  1.00 17.47           C  
ATOM   3861  CG2 THR B 246       5.542  13.504  20.388  1.00 16.63           C  
ATOM   3862  OG1 THR B 246       6.096  12.418  18.281  1.00 23.82           O  
ATOM   3863  N   GLY B 247       6.671   9.266  18.745  1.00 21.70           N  
ATOM   3864  CA  GLY B 247       6.466   8.257  17.740  1.00 19.17           C  
ATOM   3865  C   GLY B 247       6.171   8.807  16.365  1.00 18.02           C  
ATOM   3866  O   GLY B 247       6.028   8.025  15.422  1.00 14.74           O  
ATOM   3867  N   MET B 248       6.076  10.122  16.225  1.00 11.36           N  
ATOM   3868  CA  MET B 248       5.928  10.787  14.939  1.00 23.19           C  
ATOM   3869  C   MET B 248       7.092  11.748  14.752  1.00 19.50           C  
ATOM   3870  O   MET B 248       7.523  12.396  15.705  1.00 18.32           O  
ATOM   3871  CB  MET B 248       4.578  11.535  14.828  1.00 16.70           C  
ATOM   3872  CG  MET B 248       3.379  10.714  15.263  1.00 21.92           C  
ATOM   3873  SD  MET B 248       1.962  11.740  15.739  1.00 29.25           S  
ATOM   3874  CE  MET B 248       2.169  11.828  17.501  1.00 19.53           C  
ATOM   3875  N   LEU B 249       7.637  11.790  13.537  1.00 16.59           N  
ATOM   3876  CA  LEU B 249       8.754  12.676  13.243  1.00 21.26           C  
ATOM   3877  C   LEU B 249       8.296  14.123  13.265  1.00 26.62           C  
ATOM   3878  O   LEU B 249       7.274  14.465  12.670  1.00 22.96           O  
ATOM   3879  CB  LEU B 249       9.354  12.376  11.862  1.00 17.67           C  
ATOM   3880  CG  LEU B 249      10.033  11.013  11.690  1.00 20.71           C  
ATOM   3881  CD1 LEU B 249      10.263  10.717  10.200  1.00 16.16           C  
ATOM   3882  CD2 LEU B 249      11.330  11.011  12.480  1.00 13.76           C  
ATOM   3883  N   THR B 250       9.091  14.982  13.908  1.00 32.86           N  
ATOM   3884  CA  THR B 250       8.747  16.400  14.026  1.00 39.69           C  
ATOM   3885  C   THR B 250       8.724  17.138  12.687  1.00 31.84           C  
ATOM   3886  O   THR B 250       8.329  18.306  12.663  1.00 32.80           O  
ATOM   3887  CB  THR B 250       9.735  17.121  14.968  1.00 32.46           C  
ATOM   3888  CG2 THR B 250       9.942  16.350  16.261  1.00 25.63           C  
ATOM   3889  OG1 THR B 250      11.004  17.246  14.321  1.00 36.67           O  
ATOM   3890  N   GLY B 251       9.127  16.502  11.583  1.00 21.22           N  
ATOM   3891  CA  GLY B 251       9.373  17.197  10.333  1.00 18.63           C  
ATOM   3892  C   GLY B 251      10.652  16.691   9.678  1.00 30.02           C  
ATOM   3893  O   GLY B 251      11.298  15.757  10.168  1.00 27.05           O  
ATOM   3894  N   PRO B 252      11.055  17.308   8.565  1.00 19.51           N  
ATOM   3895  CA  PRO B 252      12.183  16.762   7.787  1.00 26.01           C  
ATOM   3896  C   PRO B 252      13.540  16.783   8.508  1.00 24.21           C  
ATOM   3897  O   PRO B 252      14.469  16.125   8.035  1.00 25.04           O  
ATOM   3898  CB  PRO B 252      12.213  17.652   6.537  1.00 25.32           C  
ATOM   3899  CG  PRO B 252      11.538  18.920   6.939  1.00 16.39           C  
ATOM   3900  CD  PRO B 252      10.555  18.589   8.027  1.00 20.66           C  
ATOM   3901  N   ASP B 253      13.689  17.486   9.628  1.00 21.82           N  
ATOM   3902  CA  ASP B 253      14.974  17.553  10.308  1.00 23.04           C  
ATOM   3903  C   ASP B 253      15.137  16.552  11.459  1.00 26.81           C  
ATOM   3904  O   ASP B 253      16.193  16.541  12.098  1.00 25.43           O  
ATOM   3905  CB  ASP B 253      15.204  18.976  10.823  1.00 28.06           C  
ATOM   3906  CG  ASP B 253      15.250  19.982   9.705  1.00 27.52           C  
ATOM   3907  OD1 ASP B 253      15.639  19.591   8.580  1.00 30.09           O  
ATOM   3908  OD2 ASP B 253      14.868  21.146   9.945  1.00 43.35           O1-
ATOM   3909  N   ASP B 254      14.134  15.722  11.741  1.00 18.65           N  
ATOM   3910  CA  ASP B 254      14.237  14.719  12.803  1.00 16.28           C  
ATOM   3911  C   ASP B 254      14.935  13.477  12.264  1.00 14.06           C  
ATOM   3912  O   ASP B 254      14.410  12.834  11.343  1.00 17.85           O  
ATOM   3913  CB  ASP B 254      12.841  14.351  13.321  1.00 18.48           C  
ATOM   3914  CG  ASP B 254      12.869  13.485  14.584  1.00 22.06           C  
ATOM   3915  OD1 ASP B 254      13.886  12.821  14.884  1.00 21.37           O  
ATOM   3916  OD2 ASP B 254      11.844  13.464  15.292  1.00 16.61           O1-
ATOM   3917  N   PRO B 255      16.102  13.108  12.787  1.00 18.65           N  
ATOM   3918  CA  PRO B 255      16.831  11.946  12.256  1.00 17.07           C  
ATOM   3919  C   PRO B 255      16.566  10.638  12.993  1.00 22.26           C  
ATOM   3920  O   PRO B 255      17.280   9.661  12.745  1.00 27.80           O  
ATOM   3921  CB  PRO B 255      18.293  12.378  12.446  1.00 15.74           C  
ATOM   3922  CG  PRO B 255      18.253  13.127  13.789  1.00 17.91           C  
ATOM   3923  CD  PRO B 255      16.850  13.762  13.886  1.00 22.99           C  
ATOM   3924  N   SER B 256      15.571  10.594  13.877  1.00 15.36           N  
ATOM   3925  CA  SER B 256      15.252   9.377  14.620  1.00 20.79           C  
ATOM   3926  C   SER B 256      14.950   8.207  13.683  1.00 13.19           C  
ATOM   3927  O   SER B 256      14.233   8.361  12.697  1.00 11.63           O  
ATOM   3928  CB  SER B 256      14.048   9.632  15.525  1.00 13.74           C  
ATOM   3929  OG  SER B 256      14.296  10.712  16.428  1.00 22.12           O  
ATOM   3930  N   GLN B 257      15.480   7.024  14.010  1.00 12.25           N  
ATOM   3931  CA  GLN B 257      15.215   5.856  13.176  1.00 15.46           C  
ATOM   3932  C   GLN B 257      13.718   5.599  13.099  1.00 20.79           C  
ATOM   3933  O   GLN B 257      12.989   5.775  14.081  1.00 12.40           O  
ATOM   3934  CB  GLN B 257      15.904   4.604  13.719  1.00 11.45           C  
ATOM   3935  CG  GLN B 257      15.818   3.393  12.765  1.00 11.52           C  
ATOM   3936  CD  GLN B 257      16.620   2.189  13.275  1.00 19.81           C  
ATOM   3937  NE2 GLN B 257      16.527   1.068  12.569  1.00 17.14           N  
ATOM   3938  OE1 GLN B 257      17.324   2.278  14.286  1.00 19.03           O  
ATOM   3939  N   VAL B 258      13.267   5.173  11.924  1.00 15.26           N  
ATOM   3940  CA  VAL B 258      11.898   4.719  11.728  1.00  8.95           C  
ATOM   3941  C   VAL B 258      11.891   3.195  11.753  1.00 11.57           C  
ATOM   3942  O   VAL B 258      12.689   2.545  11.065  1.00 13.79           O  
ATOM   3943  CB  VAL B 258      11.324   5.272  10.415  1.00 13.22           C  
ATOM   3944  CG1 VAL B 258       9.998   4.623  10.113  1.00 11.24           C  
ATOM   3945  CG2 VAL B 258      11.183   6.796  10.526  1.00 11.23           C  
ATOM   3946  N   ILE B 259      10.994   2.618  12.546  1.00 10.12           N  
ATOM   3947  CA  ILE B 259      11.116   1.230  12.985  1.00 13.54           C  
ATOM   3948  C   ILE B 259       9.741   0.594  12.954  1.00 13.19           C  
ATOM   3949  O   ILE B 259       8.725   1.288  13.065  1.00 14.50           O  
ATOM   3950  CB  ILE B 259      11.712   1.153  14.415  1.00 15.59           C  
ATOM   3951  CG1 ILE B 259      10.874   2.024  15.376  1.00 13.77           C  
ATOM   3952  CG2 ILE B 259      13.231   1.573  14.406  1.00 14.80           C  
ATOM   3953  CD1 ILE B 259      11.234   1.926  16.881  1.00  8.22           C  
ATOM   3954  N   ASP B 260       9.700  -0.741  12.811  1.00 11.92           N  
ATOM   3955  CA  ASP B 260       8.469  -1.481  13.087  1.00 13.59           C  
ATOM   3956  C   ASP B 260       8.682  -2.532  14.167  1.00 20.27           C  
ATOM   3957  O   ASP B 260       7.812  -3.382  14.377  1.00 15.68           O  
ATOM   3958  CB  ASP B 260       7.864  -2.102  11.807  1.00 12.02           C  
ATOM   3959  CG  ASP B 260       8.701  -3.254  11.203  1.00 17.51           C  
ATOM   3960  OD1 ASP B 260       9.710  -3.713  11.794  1.00 14.73           O  
ATOM   3961  OD2 ASP B 260       8.309  -3.722  10.101  1.00 14.65           O1-
ATOM   3962  N  AASN B 261       9.814  -2.490  14.858  0.35 16.08           N  
ATOM   3963  N  BASN B 261       9.798  -2.437  14.900  0.65 16.11           N  
ATOM   3964  CA AASN B 261      10.036  -3.406  15.956  0.35 18.30           C  
ATOM   3965  CA BASN B 261      10.287  -3.454  15.822  0.65 18.90           C  
ATOM   3966  C  AASN B 261      11.092  -2.815  16.873  0.35 16.65           C  
ATOM   3967  C  BASN B 261      11.126  -2.752  16.886  0.65 16.77           C  
ATOM   3968  O  AASN B 261      11.971  -2.067  16.440  0.35 16.48           O  
ATOM   3969  O  BASN B 261      11.898  -1.846  16.563  0.65 16.37           O  
ATOM   3970  CB AASN B 261      10.433  -4.799  15.456  0.35 18.22           C  
ATOM   3971  CB BASN B 261      11.129  -4.506  15.071  0.65 16.08           C  
ATOM   3972  CG AASN B 261      11.915  -5.000  15.422  0.35 15.92           C  
ATOM   3973  CG BASN B 261      11.231  -5.826  15.819  0.65 17.75           C  
ATOM   3974  ND2AASN B 261      12.564  -4.396  14.443  0.35 14.84           N  
ATOM   3975  ND2BASN B 261      10.381  -6.784  15.454  0.65 17.16           N  
ATOM   3976  OD1AASN B 261      12.476  -5.698  16.262  0.35 19.60           O  
ATOM   3977  OD1BASN B 261      12.069  -5.989  16.703  0.65 21.39           O  
ATOM   3978  N   LYS B 262      10.975  -3.148  18.150  1.00 15.96           N  
ATOM   3979  CA  LYS B 262      11.713  -2.451  19.191  1.00 18.63           C  
ATOM   3980  C   LYS B 262      11.943  -3.391  20.360  1.00 17.44           C  
ATOM   3981  O   LYS B 262      10.993  -3.986  20.874  1.00 17.69           O  
ATOM   3982  CB  LYS B 262      10.944  -1.200  19.651  1.00 18.96           C  
ATOM   3983  CG  LYS B 262      11.572  -0.415  20.784  1.00 19.43           C  
ATOM   3984  CD  LYS B 262      10.884   0.946  20.908  1.00 18.37           C  
ATOM   3985  CE  LYS B 262      11.345   1.690  22.152  1.00 24.65           C  
ATOM   3986  NZ  LYS B 262      12.650   2.379  21.951  1.00 20.45           N1+
ATOM   3987  N   ILE B 263      13.202  -3.520  20.774  1.00 15.07           N  
ATOM   3988  CA  ILE B 263      13.487  -4.275  21.980  1.00 16.72           C  
ATOM   3989  C   ILE B 263      13.062  -3.458  23.191  1.00 18.28           C  
ATOM   3990  O   ILE B 263      13.148  -2.223  23.196  1.00 16.96           O  
ATOM   3991  CB  ILE B 263      14.976  -4.660  22.040  1.00 15.28           C  
ATOM   3992  CG1 ILE B 263      15.210  -5.692  23.150  1.00 13.76           C  
ATOM   3993  CG2 ILE B 263      15.864  -3.404  22.185  1.00 17.81           C  
ATOM   3994  CD1 ILE B 263      16.574  -6.407  23.086  1.00 22.18           C  
ATOM   3995  N  ACYS B 264      12.603  -4.155  24.232  0.43 20.07           N  
ATOM   3996  N  BCYS B 264      12.573  -4.143  24.223  0.57 20.08           N  
ATOM   3997  CA ACYS B 264      12.149  -3.519  25.463  0.43 19.34           C  
ATOM   3998  CA BCYS B 264      12.238  -3.468  25.471  0.57 19.24           C  
ATOM   3999  C  ACYS B 264      12.437  -4.443  26.639  0.43 21.48           C  
ATOM   4000  C  BCYS B 264      12.427  -4.426  26.636  0.57 21.50           C  
ATOM   4001  O  ACYS B 264      12.464  -5.668  26.495  0.43 19.16           O  
ATOM   4002  O  BCYS B 264      12.376  -5.650  26.485  0.57 19.17           O  
ATOM   4003  CB ACYS B 264      10.655  -3.203  25.403  0.43 21.27           C  
ATOM   4004  CB BCYS B 264      10.809  -2.918  25.463  0.57 20.82           C  
ATOM   4005  SG ACYS B 264       9.685  -4.600  24.785  0.43 18.86           S  
ATOM   4006  SG BCYS B 264      10.700  -1.184  24.990  0.57 26.81           S  
ATOM   4007  N   GLY B 265      12.640  -3.844  27.808  1.00 23.28           N  
ATOM   4008  CA  GLY B 265      12.852  -4.600  29.014  1.00 22.52           C  
ATOM   4009  C   GLY B 265      11.922  -4.130  30.114  1.00 16.21           C  
ATOM   4010  O   GLY B 265      11.223  -3.115  29.979  1.00 14.66           O  
ATOM   4011  N   PRO B 266      11.930  -4.845  31.240  1.00 19.11           N  
ATOM   4012  CA  PRO B 266      10.942  -4.582  32.300  1.00 17.91           C  
ATOM   4013  C   PRO B 266      11.007  -3.141  32.787  1.00 23.21           C  
ATOM   4014  O   PRO B 266      12.078  -2.629  33.134  1.00 23.51           O  
ATOM   4015  CB  PRO B 266      11.329  -5.573  33.401  1.00 15.84           C  
ATOM   4016  CG  PRO B 266      12.088  -6.706  32.630  1.00 24.43           C  
ATOM   4017  CD  PRO B 266      12.836  -5.969  31.565  1.00 17.04           C  
ATOM   4018  N   ALA B 267       9.837  -2.506  32.796  1.00 22.51           N  
ATOM   4019  CA  ALA B 267       9.520  -1.122  33.162  1.00 26.19           C  
ATOM   4020  C   ALA B 267       9.794  -0.152  32.020  1.00 26.86           C  
ATOM   4021  O   ALA B 267       9.704   1.065  32.241  1.00 23.68           O  
ATOM   4022  CB  ALA B 267      10.249  -0.632  34.419  1.00 23.19           C  
ATOM   4023  N   ASN B 268      10.121  -0.640  30.823  1.00 29.27           N  
ATOM   4024  CA  ASN B 268      10.224   0.229  29.656  1.00 27.08           C  
ATOM   4025  C   ASN B 268       8.830   0.658  29.221  1.00 24.44           C  
ATOM   4026  O   ASN B 268       7.875  -0.122  29.265  1.00 24.60           O  
ATOM   4027  CB  ASN B 268      10.907  -0.482  28.478  1.00 18.10           C  
ATOM   4028  CG  ASN B 268      12.436  -0.439  28.527  1.00 26.78           C  
ATOM   4029  ND2 ASN B 268      13.008   0.360  29.423  1.00 24.39           N  
ATOM   4030  OD1 ASN B 268      13.091  -1.140  27.752  1.00 30.58           O  
ATOM   4031  N   SER B 269       8.718   1.894  28.760  1.00 15.29           N  
ATOM   4032  CA  SER B 269       7.474   2.347  28.166  1.00 15.17           C  
ATOM   4033  C   SER B 269       7.797   3.258  26.999  1.00 16.87           C  
ATOM   4034  O   SER B 269       8.766   4.025  27.041  1.00 19.03           O  
ATOM   4035  CB  SER B 269       6.590   3.086  29.171  1.00 22.42           C  
ATOM   4036  OG  SER B 269       7.338   4.098  29.817  1.00 17.97           O  
ATOM   4037  N   PHE B 270       6.982   3.157  25.961  1.00 17.90           N  
ATOM   4038  CA  PHE B 270       7.041   4.074  24.834  1.00 18.95           C  
ATOM   4039  C   PHE B 270       5.660   4.096  24.204  1.00 19.56           C  
ATOM   4040  O   PHE B 270       4.804   3.275  24.529  1.00 23.21           O  
ATOM   4041  CB  PHE B 270       8.137   3.687  23.821  1.00 11.79           C  
ATOM   4042  CG  PHE B 270       7.835   2.454  23.010  1.00 19.95           C  
ATOM   4043  CD1 PHE B 270       8.068   1.189  23.523  1.00 24.66           C  
ATOM   4044  CD2 PHE B 270       7.326   2.563  21.724  1.00 15.40           C  
ATOM   4045  CE1 PHE B 270       7.816   0.038  22.746  1.00 22.88           C  
ATOM   4046  CE2 PHE B 270       7.066   1.431  20.961  1.00 17.96           C  
ATOM   4047  CZ  PHE B 270       7.307   0.172  21.468  1.00 19.64           C  
ATOM   4048  N   GLY B 271       5.457   5.045  23.291  1.00 16.66           N  
ATOM   4049  CA  GLY B 271       4.177   5.191  22.625  1.00 17.88           C  
ATOM   4050  C   GLY B 271       4.378   5.780  21.247  1.00 14.09           C  
ATOM   4051  O   GLY B 271       5.430   6.347  20.939  1.00 18.32           O  
ATOM   4052  N   PHE B 272       3.365   5.617  20.408  1.00 12.74           N  
ATOM   4053  CA  PHE B 272       3.411   6.206  19.076  1.00 17.94           C  
ATOM   4054  C   PHE B 272       1.988   6.308  18.563  1.00 17.00           C  
ATOM   4055  O   PHE B 272       1.068   5.704  19.116  1.00 21.62           O  
ATOM   4056  CB  PHE B 272       4.283   5.377  18.123  1.00 13.66           C  
ATOM   4057  CG  PHE B 272       3.846   3.946  17.992  1.00 14.05           C  
ATOM   4058  CD1 PHE B 272       2.792   3.605  17.152  1.00 15.26           C  
ATOM   4059  CD2 PHE B 272       4.478   2.938  18.711  1.00 19.77           C  
ATOM   4060  CE1 PHE B 272       2.376   2.289  17.006  1.00 13.95           C  
ATOM   4061  CE2 PHE B 272       4.061   1.602  18.580  1.00 22.70           C  
ATOM   4062  CZ  PHE B 272       3.012   1.286  17.730  1.00 22.01           C  
ATOM   4063  N   GLN B 273       1.823   7.072  17.487  1.00 23.42           N  
ATOM   4064  CA  GLN B 273       0.572   7.131  16.744  1.00 21.47           C  
ATOM   4065  C   GLN B 273       0.825   6.687  15.310  1.00 23.31           C  
ATOM   4066  O   GLN B 273       1.894   6.940  14.752  1.00 22.41           O  
ATOM   4067  CB  GLN B 273      -0.019   8.533  16.759  1.00 17.53           C  
ATOM   4068  CG  GLN B 273      -0.204   9.077  18.158  1.00 21.82           C  
ATOM   4069  CD  GLN B 273      -1.008  10.357  18.199  1.00 19.31           C  
ATOM   4070  NE2 GLN B 273      -1.191  10.894  19.395  1.00 27.08           N  
ATOM   4071  OE1 GLN B 273      -1.444  10.867  17.168  1.00 22.68           O  
ATOM   4072  N  AILE B 274      -0.164   6.006  14.726  0.64 23.01           N  
ATOM   4073  N  BILE B 274      -0.160   5.995  14.733  0.36 22.96           N  
ATOM   4074  CA AILE B 274      -0.121   5.562  13.340  0.64 21.15           C  
ATOM   4075  CA BILE B 274      -0.131   5.565  13.343  0.36 21.17           C  
ATOM   4076  C  AILE B 274      -1.474   5.850  12.707  0.64 21.62           C  
ATOM   4077  C  BILE B 274      -1.476   5.896  12.715  0.36 21.61           C  
ATOM   4078  O  AILE B 274      -2.504   5.872  13.386  0.64 22.81           O  
ATOM   4079  O  BILE B 274      -2.499   5.980  13.399  0.36 22.74           O  
ATOM   4080  CB AILE B 274       0.231   4.052  13.210  0.64 21.34           C  
ATOM   4081  CB BILE B 274       0.170   4.051  13.184  0.36 21.37           C  
ATOM   4082  CG1AILE B 274      -0.718   3.181  14.041  0.64 21.28           C  
ATOM   4083  CG1BILE B 274      -1.014   3.193  13.660  0.36 21.16           C  
ATOM   4084  CG2AILE B 274       1.695   3.790  13.589  0.64 18.31           C  
ATOM   4085  CG2BILE B 274       1.486   3.668  13.858  0.36 18.68           C  
ATOM   4086  CD1AILE B 274      -0.457   1.672  13.903  0.64 21.76           C  
ATOM   4087  CD1BILE B 274      -1.024   2.853  15.146  0.36 21.98           C  
ATOM   4088  N   ILE B 275      -1.464   6.093  11.402  1.00 20.74           N  
ATOM   4089  CA  ILE B 275      -2.688   6.216  10.621  1.00 21.72           C  
ATOM   4090  C   ILE B 275      -3.036   4.803  10.156  1.00 30.56           C  
ATOM   4091  O   ILE B 275      -2.286   4.203   9.380  1.00 23.06           O  
ATOM   4092  CB  ILE B 275      -2.494   7.171   9.439  1.00 18.84           C  
ATOM   4093  CG1 ILE B 275      -2.074   8.555   9.942  1.00 26.88           C  
ATOM   4094  CG2 ILE B 275      -3.770   7.261   8.573  1.00 19.15           C  
ATOM   4095  CD1 ILE B 275      -3.023   9.160  10.970  1.00 18.20           C  
ATOM   4096  N   ALA B 276      -4.152   4.257  10.648  1.00 21.14           N  
ATOM   4097  CA  ALA B 276      -4.446   2.846  10.431  1.00 22.02           C  
ATOM   4098  C   ALA B 276      -4.619   2.564   8.942  1.00 21.57           C  
ATOM   4099  O   ALA B 276      -5.382   3.248   8.256  1.00 22.06           O  
ATOM   4100  CB  ALA B 276      -5.703   2.428  11.200  1.00 26.57           C  
ATOM   4101  N   GLY B 277      -3.896   1.557   8.451  1.00 22.08           N  
ATOM   4102  CA  GLY B 277      -3.908   1.193   7.039  1.00 12.54           C  
ATOM   4103  C   GLY B 277      -3.180   2.148   6.124  1.00 17.13           C  
ATOM   4104  O   GLY B 277      -3.332   2.047   4.906  1.00 21.55           O  
ATOM   4105  N   GLU B 278      -2.398   3.086   6.659  1.00 19.26           N  
ATOM   4106  CA  GLU B 278      -1.819   4.114   5.801  1.00 17.56           C  
ATOM   4107  C   GLU B 278      -0.860   3.484   4.807  1.00 17.45           C  
ATOM   4108  O   GLU B 278       0.096   2.810   5.199  1.00 21.69           O  
ATOM   4109  CB  GLU B 278      -1.111   5.192   6.616  1.00 16.98           C  
ATOM   4110  CG  GLU B 278      -0.706   6.355   5.757  1.00 19.41           C  
ATOM   4111  CD  GLU B 278      -0.139   7.511   6.554  1.00 25.08           C  
ATOM   4112  OE1 GLU B 278       0.728   7.291   7.426  1.00 26.13           O  
ATOM   4113  OE2 GLU B 278      -0.568   8.645   6.298  1.00 24.45           O1-
ATOM   4114  N   GLY B 279      -1.158   3.666   3.515  1.00 13.93           N  
ATOM   4115  CA  GLY B 279      -0.363   3.119   2.444  1.00 19.38           C  
ATOM   4116  C   GLY B 279      -0.417   1.619   2.314  1.00 18.67           C  
ATOM   4117  O   GLY B 279       0.335   1.063   1.499  1.00 24.51           O  
ATOM   4118  N   VAL B 280      -1.274   0.942   3.088  1.00 14.80           N  
ATOM   4119  CA  VAL B 280      -1.291  -0.519   3.129  1.00 22.54           C  
ATOM   4120  C   VAL B 280      -2.711  -1.101   3.098  1.00 23.44           C  
ATOM   4121  O   VAL B 280      -2.895  -2.287   2.807  1.00 20.86           O  
ATOM   4122  CB  VAL B 280      -0.527  -1.023   4.367  1.00 20.69           C  
ATOM   4123  CG1 VAL B 280       0.940  -0.463   4.404  1.00 14.30           C  
ATOM   4124  CG2 VAL B 280      -1.279  -0.696   5.622  1.00 20.56           C  
ATOM   4125  N   GLY B 281      -3.716  -0.294   3.418  1.00 18.90           N  
ATOM   4126  CA  GLY B 281      -5.100  -0.720   3.312  1.00 14.76           C  
ATOM   4127  C   GLY B 281      -5.583  -1.521   4.506  1.00 19.39           C  
ATOM   4128  O   GLY B 281      -4.893  -1.679   5.516  1.00 24.66           O  
ATOM   4129  N   ALA B 282      -6.789  -2.069   4.363  1.00 20.50           N  
ATOM   4130  CA  ALA B 282      -7.452  -2.761   5.465  1.00 16.61           C  
ATOM   4131  C   ALA B 282      -6.909  -4.180   5.648  1.00 17.90           C  
ATOM   4132  O   ALA B 282      -6.255  -4.749   4.776  1.00 24.11           O  
ATOM   4133  CB  ALA B 282      -8.963  -2.814   5.240  1.00 20.63           C  
ATOM   4134  N   GLY B 283      -7.182  -4.745   6.803  1.00 19.10           N  
ATOM   4135  CA  GLY B 283      -6.818  -6.124   7.061  1.00 27.68           C  
ATOM   4136  C   GLY B 283      -6.628  -6.363   8.541  1.00 24.62           C  
ATOM   4137  O   GLY B 283      -6.663  -5.451   9.359  1.00 21.15           O  
ATOM   4138  N   ALA B 284      -6.458  -7.634   8.877  1.00 21.06           N  
ATOM   4139  CA  ALA B 284      -6.101  -8.039  10.230  1.00 29.16           C  
ATOM   4140  C   ALA B 284      -4.579  -8.013  10.316  1.00 23.12           C  
ATOM   4141  O   ALA B 284      -3.901  -8.959   9.919  1.00 22.96           O  
ATOM   4142  CB  ALA B 284      -6.674  -9.413  10.553  1.00 22.05           C  
ATOM   4143  N   TRP B 285      -4.035  -6.917  10.824  1.00 24.76           N  
ATOM   4144  CA  TRP B 285      -2.595  -6.744  10.882  1.00 22.66           C  
ATOM   4145  C   TRP B 285      -2.076  -7.261  12.216  1.00 25.27           C  
ATOM   4146  O   TRP B 285      -2.480  -6.765  13.279  1.00 22.14           O  
ATOM   4147  CB  TRP B 285      -2.230  -5.283  10.688  1.00 20.23           C  
ATOM   4148  CG  TRP B 285      -2.603  -4.723   9.362  1.00 22.47           C  
ATOM   4149  CD1 TRP B 285      -3.670  -3.908   9.079  1.00 20.89           C  
ATOM   4150  CD2 TRP B 285      -1.892  -4.901   8.124  1.00 14.43           C  
ATOM   4151  CE2 TRP B 285      -2.580  -4.164   7.140  1.00 16.24           C  
ATOM   4152  CE3 TRP B 285      -0.733  -5.595   7.762  1.00 17.52           C  
ATOM   4153  NE1 TRP B 285      -3.656  -3.570   7.747  1.00 24.37           N  
ATOM   4154  CZ2 TRP B 285      -2.159  -4.115   5.812  1.00 21.88           C  
ATOM   4155  CZ3 TRP B 285      -0.310  -5.548   6.438  1.00 25.06           C  
ATOM   4156  CH2 TRP B 285      -1.027  -4.812   5.476  1.00 21.92           C  
ATOM   4157  N   MET B 286      -1.192  -8.255  12.162  1.00 15.13           N  
ATOM   4158  CA  MET B 286      -0.619  -8.807  13.384  1.00 18.23           C  
ATOM   4159  C   MET B 286       0.307  -7.823  14.095  1.00 22.64           C  
ATOM   4160  O   MET B 286       1.068  -7.061  13.473  1.00 17.83           O  
ATOM   4161  CB  MET B 286       0.175 -10.095  13.124  1.00 24.61           C  
ATOM   4162  CG  MET B 286      -0.447 -11.202  12.296  1.00 33.75           C  
ATOM   4163  SD  MET B 286       0.762 -12.567  12.090  1.00 28.97           S  
ATOM   4164  CE  MET B 286       1.223 -12.831  13.811  1.00 22.98           C  
ATOM   4165  N   TYR B 287       0.237  -7.862  15.417  1.00 19.59           N  
ATOM   4166  CA  TYR B 287       1.315  -7.430  16.286  1.00 17.66           C  
ATOM   4167  C   TYR B 287       1.684  -8.611  17.165  1.00 20.69           C  
ATOM   4168  O   TYR B 287       0.838  -9.456  17.477  1.00 30.21           O  
ATOM   4169  CB  TYR B 287       0.912  -6.196  17.122  1.00 19.83           C  
ATOM   4170  CG  TYR B 287       0.048  -6.511  18.307  1.00 18.54           C  
ATOM   4171  CD1 TYR B 287      -1.340  -6.565  18.183  1.00 23.61           C  
ATOM   4172  CD2 TYR B 287       0.617  -6.747  19.561  1.00 12.64           C  
ATOM   4173  CE1 TYR B 287      -2.138  -6.855  19.274  1.00 22.82           C  
ATOM   4174  CE2 TYR B 287      -0.168  -7.048  20.651  1.00 20.57           C  
ATOM   4175  CZ  TYR B 287      -1.546  -7.106  20.502  1.00 24.21           C  
ATOM   4176  OH  TYR B 287      -2.327  -7.392  21.593  1.00 27.13           O  
ATOM   4177  N   HIS B 288       2.957  -8.703  17.527  1.00 13.42           N  
ATOM   4178  CA  HIS B 288       3.389  -9.791  18.387  1.00 16.55           C  
ATOM   4179  C   HIS B 288       4.775  -9.480  18.932  1.00 17.32           C  
ATOM   4180  O   HIS B 288       5.519  -8.680  18.360  1.00 12.01           O  
ATOM   4181  CB  HIS B 288       3.409 -11.136  17.637  1.00 17.21           C  
ATOM   4182  CG  HIS B 288       4.179 -11.109  16.352  1.00 21.11           C  
ATOM   4183  CD2 HIS B 288       3.838 -10.669  15.117  1.00 27.86           C  
ATOM   4184  ND1 HIS B 288       5.455 -11.620  16.234  1.00 19.02           N  
ATOM   4185  CE1 HIS B 288       5.869 -11.483  14.989  1.00 20.26           C  
ATOM   4186  NE2 HIS B 288       4.910 -10.903  14.292  1.00 22.42           N  
ATOM   4187  N   CYS B 289       5.135 -10.147  20.023  1.00 13.91           N  
ATOM   4188  CA  CYS B 289       6.553 -10.235  20.326  1.00 18.21           C  
ATOM   4189  C   CYS B 289       7.267 -10.965  19.184  1.00 18.12           C  
ATOM   4190  O   CYS B 289       6.718 -11.883  18.566  1.00 15.08           O  
ATOM   4191  CB  CYS B 289       6.791 -10.956  21.646  1.00 22.28           C  
ATOM   4192  SG  CYS B 289       8.523 -10.954  22.129  1.00 21.70           S  
ATOM   4193  N   HIS B 290       8.486 -10.554  18.879  1.00 16.58           N  
ATOM   4194  CA  HIS B 290       9.193 -11.220  17.802  1.00 18.01           C  
ATOM   4195  C   HIS B 290      10.245 -12.194  18.313  1.00 17.50           C  
ATOM   4196  O   HIS B 290      10.853 -12.913  17.505  1.00 12.50           O  
ATOM   4197  CB  HIS B 290       9.796 -10.182  16.849  1.00 18.33           C  
ATOM   4198  CG  HIS B 290       9.765 -10.601  15.412  1.00 21.75           C  
ATOM   4199  CD2 HIS B 290       9.251  -9.996  14.311  1.00 20.88           C  
ATOM   4200  ND1 HIS B 290      10.333 -11.779  14.972  1.00 15.30           N  
ATOM   4201  CE1 HIS B 290      10.167 -11.882  13.663  1.00 16.33           C  
ATOM   4202  NE2 HIS B 290       9.519 -10.812  13.239  1.00 17.93           N  
ATOM   4203  N   VAL B 291      10.447 -12.273  19.640  1.00 10.17           N  
ATOM   4204  CA  VAL B 291      11.179 -13.417  20.196  1.00 17.81           C  
ATOM   4205  C   VAL B 291      10.427 -14.683  19.796  1.00 17.68           C  
ATOM   4206  O   VAL B 291       9.236 -14.835  20.095  1.00 19.43           O  
ATOM   4207  CB  VAL B 291      11.325 -13.295  21.720  1.00 15.17           C  
ATOM   4208  CG1 VAL B 291      12.054 -14.511  22.313  1.00 11.71           C  
ATOM   4209  CG2 VAL B 291      12.050 -11.972  22.093  1.00 12.68           C  
ATOM   4210  N   GLN B 292      11.124 -15.597  19.112  1.00 14.22           N  
ATOM   4211  CA  GLN B 292      10.446 -16.639  18.347  1.00 14.96           C  
ATOM   4212  C   GLN B 292       9.611 -17.544  19.246  1.00 17.66           C  
ATOM   4213  O   GLN B 292       8.424 -17.778  18.980  1.00 19.64           O  
ATOM   4214  CB  GLN B 292      11.476 -17.440  17.556  1.00 18.35           C  
ATOM   4215  CG  GLN B 292      11.946 -16.754  16.287  1.00 19.83           C  
ATOM   4216  CD  GLN B 292      10.802 -16.189  15.425  1.00 20.23           C  
ATOM   4217  NE2 GLN B 292       9.841 -17.038  15.080  1.00 15.06           N  
ATOM   4218  OE1 GLN B 292      10.824 -15.027  15.036  1.00 14.64           O  
ATOM   4219  N   SER B 293      10.201 -18.040  20.335  1.00 21.35           N  
ATOM   4220  CA  SER B 293       9.415 -18.835  21.271  1.00 17.71           C  
ATOM   4221  C   SER B 293       8.273 -18.022  21.860  1.00 17.44           C  
ATOM   4222  O   SER B 293       7.195 -18.574  22.112  1.00 20.68           O  
ATOM   4223  CB  SER B 293      10.309 -19.439  22.364  1.00 19.85           C  
ATOM   4224  OG  SER B 293      10.518 -18.581  23.469  1.00 20.76           O  
ATOM   4225  N   HIS B 294       8.436 -16.702  21.989  1.00 18.16           N  
ATOM   4226  CA  HIS B 294       7.354 -15.913  22.587  1.00 27.17           C  
ATOM   4227  C   HIS B 294       6.169 -15.807  21.647  1.00 24.99           C  
ATOM   4228  O   HIS B 294       5.014 -15.951  22.076  1.00 27.07           O  
ATOM   4229  CB  HIS B 294       7.835 -14.509  22.989  1.00 22.30           C  
ATOM   4230  CG  HIS B 294       8.756 -14.514  24.165  1.00 12.95           C  
ATOM   4231  CD2 HIS B 294       9.465 -15.517  24.733  1.00 20.02           C  
ATOM   4232  ND1 HIS B 294       9.063 -13.373  24.880  1.00 13.99           N  
ATOM   4233  CE1 HIS B 294       9.911 -13.678  25.847  1.00 22.39           C  
ATOM   4234  NE2 HIS B 294      10.169 -14.973  25.784  1.00 28.89           N  
ATOM   4235  N   SER B 295       6.421 -15.528  20.363  1.00 24.16           N  
ATOM   4236  CA  SER B 295       5.291 -15.478  19.440  1.00 26.51           C  
ATOM   4237  C   SER B 295       4.671 -16.864  19.253  1.00 21.87           C  
ATOM   4238  O   SER B 295       3.453 -16.970  19.115  1.00 23.46           O  
ATOM   4239  CB  SER B 295       5.703 -14.868  18.097  1.00 16.39           C  
ATOM   4240  OG  SER B 295       6.741 -15.610  17.504  1.00 19.98           O  
ATOM   4241  N   ASP B 296       5.485 -17.928  19.273  1.00 15.77           N  
ATOM   4242  CA  ASP B 296       4.970 -19.291  19.152  1.00 16.08           C  
ATOM   4243  C   ASP B 296       4.112 -19.698  20.348  1.00 19.67           C  
ATOM   4244  O   ASP B 296       3.157 -20.458  20.180  1.00 19.75           O  
ATOM   4245  CB  ASP B 296       6.125 -20.288  19.004  1.00 21.63           C  
ATOM   4246  CG  ASP B 296       6.785 -20.230  17.642  1.00 11.91           C  
ATOM   4247  OD1 ASP B 296       6.188 -19.709  16.698  1.00 12.46           O  
ATOM   4248  OD2 ASP B 296       7.926 -20.708  17.529  1.00 22.30           O1-
ATOM   4249  N   MET B 297       4.450 -19.232  21.561  1.00 21.36           N  
ATOM   4250  CA  MET B 297       3.612 -19.473  22.737  1.00 28.05           C  
ATOM   4251  C   MET B 297       2.337 -18.632  22.751  1.00 26.36           C  
ATOM   4252  O   MET B 297       1.519 -18.814  23.661  1.00 29.81           O  
ATOM   4253  CB  MET B 297       4.360 -19.179  24.045  1.00 25.63           C  
ATOM   4254  CG  MET B 297       5.441 -20.167  24.484  1.00 29.50           C  
ATOM   4255  SD  MET B 297       6.430 -19.360  25.785  1.00 63.56           S  
ATOM   4256  CE  MET B 297       6.273 -20.475  27.187  1.00 39.74           C  
ATOM   4257  N   GLY B 298       2.162 -17.691  21.828  1.00 19.23           N  
ATOM   4258  CA  GLY B 298       0.935 -16.914  21.775  1.00 24.03           C  
ATOM   4259  C   GLY B 298       0.994 -15.494  22.299  1.00 21.94           C  
ATOM   4260  O   GLY B 298      -0.057 -14.924  22.621  1.00 22.03           O  
ATOM   4261  N   MET B 299       2.179 -14.900  22.392  1.00 27.41           N  
ATOM   4262  CA  MET B 299       2.299 -13.464  22.626  1.00 26.03           C  
ATOM   4263  C   MET B 299       2.039 -12.718  21.318  1.00 18.87           C  
ATOM   4264  O   MET B 299       2.888 -12.008  20.784  1.00 19.98           O  
ATOM   4265  CB  MET B 299       3.678 -13.142  23.180  1.00 21.20           C  
ATOM   4266  CG  MET B 299       3.727 -13.051  24.669  1.00 27.63           C  
ATOM   4267  SD  MET B 299       5.370 -12.504  25.152  1.00 34.43           S  
ATOM   4268  CE  MET B 299       5.012 -10.804  25.556  1.00 23.06           C  
ATOM   4269  N   VAL B 300       0.828 -12.913  20.791  1.00 21.72           N  
ATOM   4270  CA  VAL B 300       0.433 -12.359  19.505  1.00 22.76           C  
ATOM   4271  C   VAL B 300      -0.952 -11.746  19.655  1.00 24.85           C  
ATOM   4272  O   VAL B 300      -1.737 -12.152  20.517  1.00 28.02           O  
ATOM   4273  CB  VAL B 300       0.425 -13.443  18.396  1.00 17.69           C  
ATOM   4274  CG1 VAL B 300       1.723 -14.228  18.410  1.00 24.98           C  
ATOM   4275  CG2 VAL B 300      -0.740 -14.383  18.593  1.00 17.92           C  
ATOM   4276  N   GLY B 301      -1.251 -10.769  18.803  1.00 15.24           N  
ATOM   4277  CA  GLY B 301      -2.607 -10.261  18.683  1.00 16.29           C  
ATOM   4278  C   GLY B 301      -2.933  -9.661  17.329  1.00 26.52           C  
ATOM   4279  O   GLY B 301      -2.122  -9.739  16.404  1.00 31.01           O  
ATOM   4280  N   LEU B 302      -4.103  -9.039  17.184  1.00 25.08           N  
ATOM   4281  CA  LEU B 302      -4.505  -8.499  15.892  1.00 18.84           C  
ATOM   4282  C   LEU B 302      -4.943  -7.047  16.004  1.00 26.80           C  
ATOM   4283  O   LEU B 302      -5.679  -6.676  16.917  1.00 29.87           O  
ATOM   4284  CB  LEU B 302      -5.632  -9.310  15.274  1.00 21.29           C  
ATOM   4285  CG  LEU B 302      -5.236 -10.657  14.684  1.00 23.77           C  
ATOM   4286  CD1 LEU B 302      -6.463 -11.460  14.241  1.00 25.75           C  
ATOM   4287  CD2 LEU B 302      -4.339 -10.394  13.508  1.00 29.45           C  
ATOM   4288  N   PHE B 303      -4.491  -6.239  15.052  1.00 23.30           N  
ATOM   4289  CA  PHE B 303      -4.957  -4.872  14.850  1.00 21.52           C  
ATOM   4290  C   PHE B 303      -5.924  -4.941  13.668  1.00 30.66           C  
ATOM   4291  O   PHE B 303      -5.524  -4.913  12.496  1.00 28.51           O  
ATOM   4292  CB  PHE B 303      -3.757  -3.949  14.627  1.00 24.34           C  
ATOM   4293  CG  PHE B 303      -4.102  -2.500  14.462  1.00 27.86           C  
ATOM   4294  CD1 PHE B 303      -5.020  -1.888  15.297  1.00 29.69           C  
ATOM   4295  CD2 PHE B 303      -3.468  -1.730  13.485  1.00 28.25           C  
ATOM   4296  CE1 PHE B 303      -5.334  -0.543  15.142  1.00 32.49           C  
ATOM   4297  CE2 PHE B 303      -3.776  -0.377  13.326  1.00 29.65           C  
ATOM   4298  CZ  PHE B 303      -4.717   0.215  14.159  1.00 26.40           C  
ATOM   4299  N   LEU B 304      -7.212  -5.101  13.978  1.00 22.98           N  
ATOM   4300  CA  LEU B 304      -8.248  -5.275  12.957  1.00 23.88           C  
ATOM   4301  C   LEU B 304      -8.584  -3.917  12.366  1.00 28.21           C  
ATOM   4302  O   LEU B 304      -9.293  -3.121  12.984  1.00 33.04           O  
ATOM   4303  CB  LEU B 304      -9.495  -5.929  13.547  1.00 33.03           C  
ATOM   4304  CG  LEU B 304      -9.259  -7.223  14.322  1.00 27.66           C  
ATOM   4305  CD1 LEU B 304     -10.510  -7.721  15.048  1.00 26.44           C  
ATOM   4306  CD2 LEU B 304      -8.718  -8.272  13.366  1.00 28.33           C  
ATOM   4307  N   VAL B 305      -8.080  -3.654  11.163  1.00 25.67           N  
ATOM   4308  CA  VAL B 305      -8.280  -2.383  10.472  1.00 21.46           C  
ATOM   4309  C   VAL B 305      -9.409  -2.569   9.471  1.00 31.86           C  
ATOM   4310  O   VAL B 305      -9.304  -3.385   8.542  1.00 33.40           O  
ATOM   4311  CB  VAL B 305      -6.986  -1.909   9.793  1.00 20.65           C  
ATOM   4312  CG1 VAL B 305      -7.185  -0.575   9.100  1.00 19.43           C  
ATOM   4313  CG2 VAL B 305      -5.875  -1.796  10.834  1.00 33.39           C  
ATOM   4314  N   LYS B 306     -10.492  -1.822   9.666  1.00 39.05           N  
ATOM   4315  CA  LYS B 306     -11.748  -2.060   8.969  1.00 25.38           C  
ATOM   4316  C   LYS B 306     -11.902  -1.114   7.798  1.00 27.82           C  
ATOM   4317  O   LYS B 306     -11.520   0.056   7.870  1.00 30.31           O  
ATOM   4318  CB  LYS B 306     -12.942  -1.894   9.914  1.00 30.10           C  
ATOM   4319  CG  LYS B 306     -12.975  -2.886  11.077  1.00 36.25           C  
ATOM   4320  CD  LYS B 306     -14.150  -2.606  12.020  1.00 35.62           C  
ATOM   4321  CE  LYS B 306     -13.798  -1.564  13.070  1.00 37.35           C  
ATOM   4322  NZ  LYS B 306     -14.539  -1.762  14.374  1.00 30.25           N1+
ATOM   4323  N   LYS B 307     -12.482  -1.629   6.724  1.00 42.69           N  
ATOM   4324  CA  LYS B 307     -12.951  -0.772   5.658  1.00 41.43           C  
ATOM   4325  C   LYS B 307     -14.093   0.095   6.189  1.00 37.17           C  
ATOM   4326  O   LYS B 307     -14.696  -0.221   7.217  1.00 30.22           O  
ATOM   4327  CB  LYS B 307     -13.406  -1.616   4.475  1.00 35.12           C  
ATOM   4328  CG  LYS B 307     -12.256  -2.144   3.628  1.00 37.33           C  
ATOM   4329  CD  LYS B 307     -12.750  -3.090   2.538  1.00 42.67           C  
ATOM   4330  CE  LYS B 307     -12.841  -2.360   1.198  1.00 57.68           C  
ATOM   4331  NZ  LYS B 307     -12.919  -3.283   0.028  1.00 63.82           N1+
ATOM   4332  N   PRO B 308     -14.383   1.218   5.528  1.00 25.54           N  
ATOM   4333  CA  PRO B 308     -15.480   2.078   6.006  1.00 36.48           C  
ATOM   4334  C   PRO B 308     -16.792   1.334   6.173  1.00 42.61           C  
ATOM   4335  O   PRO B 308     -17.522   1.591   7.139  1.00 33.47           O  
ATOM   4336  CB  PRO B 308     -15.572   3.156   4.917  1.00 29.69           C  
ATOM   4337  CG  PRO B 308     -14.189   3.216   4.348  1.00 35.69           C  
ATOM   4338  CD  PRO B 308     -13.682   1.802   4.376  1.00 22.15           C  
ATOM   4339  N   ASP B 309     -17.105   0.394   5.262  1.00 35.66           N  
ATOM   4340  CA  ASP B 309     -18.295  -0.441   5.433  1.00 40.52           C  
ATOM   4341  C   ASP B 309     -18.194  -1.423   6.629  1.00 42.92           C  
ATOM   4342  O   ASP B 309     -19.068  -2.299   6.777  1.00 41.40           O  
ATOM   4343  CB  ASP B 309     -18.587  -1.203   4.134  1.00 42.47           C  
ATOM   4344  CG  ASP B 309     -17.544  -2.276   3.815  1.00 49.41           C  
ATOM   4345  OD1 ASP B 309     -16.736  -2.648   4.695  1.00 54.90           O  
ATOM   4346  OD2 ASP B 309     -17.503  -2.720   2.647  1.00 50.24           O1-
ATOM   4347  N   GLY B 310     -17.149  -1.323   7.449  1.00 37.65           N  
ATOM   4348  CA  GLY B 310     -17.014  -2.149   8.629  1.00 31.84           C  
ATOM   4349  C   GLY B 310     -16.323  -3.471   8.412  1.00 38.77           C  
ATOM   4350  O   GLY B 310     -16.014  -4.158   9.397  1.00 43.80           O  
ATOM   4351  N   THR B 311     -16.064  -3.852   7.164  1.00 30.15           N  
ATOM   4352  CA  THR B 311     -15.509  -5.168   6.904  1.00 25.58           C  
ATOM   4353  C   THR B 311     -13.990  -5.152   7.035  1.00 33.96           C  
ATOM   4354  O   THR B 311     -13.346  -4.099   7.049  1.00 34.19           O  
ATOM   4355  CB  THR B 311     -15.898  -5.657   5.518  1.00 32.19           C  
ATOM   4356  CG2 THR B 311     -17.402  -5.701   5.403  1.00 35.28           C  
ATOM   4357  OG1 THR B 311     -15.381  -4.755   4.530  1.00 37.55           O  
ATOM   4358  N   ILE B 312     -13.430  -6.349   7.159  1.00 38.51           N  
ATOM   4359  CA  ILE B 312     -11.988  -6.562   7.139  1.00 38.54           C  
ATOM   4360  C   ILE B 312     -11.698  -7.570   6.036  1.00 40.65           C  
ATOM   4361  O   ILE B 312     -11.995  -8.763   6.197  1.00 46.56           O  
ATOM   4362  CB  ILE B 312     -11.467  -7.039   8.502  1.00 30.54           C  
ATOM   4363  CG1 ILE B 312     -11.907  -6.067   9.602  1.00 37.04           C  
ATOM   4364  CG2 ILE B 312      -9.970  -7.148   8.493  1.00 36.12           C  
ATOM   4365  CD1 ILE B 312     -12.055  -6.688  10.965  1.00 24.77           C  
ATOM   4366  N   PRO B 313     -11.142  -7.139   4.905  1.00 40.08           N  
ATOM   4367  CA  PRO B 313     -10.824  -8.086   3.825  1.00 48.55           C  
ATOM   4368  C   PRO B 313      -9.839  -9.149   4.293  1.00 47.76           C  
ATOM   4369  O   PRO B 313      -8.811  -8.848   4.905  1.00 43.97           O  
ATOM   4370  CB  PRO B 313     -10.213  -7.203   2.728  1.00 53.59           C  
ATOM   4371  CG  PRO B 313     -10.010  -5.859   3.323  1.00 53.40           C  
ATOM   4372  CD  PRO B 313     -10.774  -5.751   4.593  1.00 38.72           C  
ATOM   4373  N   GLY B 314     -10.166 -10.405   4.002  1.00 35.88           N  
ATOM   4374  CA  GLY B 314      -9.280 -11.493   4.326  1.00 28.95           C  
ATOM   4375  C   GLY B 314      -9.353 -11.983   5.750  1.00 45.48           C  
ATOM   4376  O   GLY B 314      -8.576 -12.875   6.116  1.00 52.95           O  
ATOM   4377  N   TYR B 315     -10.253 -11.434   6.569  1.00 46.38           N  
ATOM   4378  CA  TYR B 315     -10.398 -11.851   7.962  1.00 44.79           C  
ATOM   4379  C   TYR B 315     -11.600 -12.776   8.062  1.00 48.53           C  
ATOM   4380  O   TYR B 315     -12.749 -12.323   8.072  1.00 36.70           O  
ATOM   4381  CB  TYR B 315     -10.550 -10.658   8.901  1.00 43.89           C  
ATOM   4382  CG  TYR B 315     -10.497 -11.041  10.372  1.00 37.23           C  
ATOM   4383  CD1 TYR B 315      -9.609 -12.005  10.827  1.00 38.35           C  
ATOM   4384  CD2 TYR B 315     -11.324 -10.433  11.297  1.00 23.24           C  
ATOM   4385  CE1 TYR B 315      -9.554 -12.351  12.162  1.00 39.12           C  
ATOM   4386  CE2 TYR B 315     -11.278 -10.773  12.641  1.00 23.20           C  
ATOM   4387  CZ  TYR B 315     -10.398 -11.728  13.069  1.00 35.18           C  
ATOM   4388  OH  TYR B 315     -10.354 -12.066  14.406  1.00 45.84           O  
ATOM   4389  N   ASP B 316     -11.320 -14.078   8.129  1.00 58.28           N  
ATOM   4390  CA  ASP B 316     -12.315 -15.072   8.504  1.00 72.49           C  
ATOM   4391  C   ASP B 316     -12.259 -15.270  10.013  1.00 75.08           C  
ATOM   4392  O   ASP B 316     -11.280 -15.854  10.512  1.00 70.57           O  
ATOM   4393  CB  ASP B 316     -12.050 -16.394   7.791  1.00 87.84           C  
ATOM   4394  CG  ASP B 316     -12.345 -16.331   6.308  1.00 84.92           C  
ATOM   4395  OD1 ASP B 316     -11.782 -15.446   5.624  1.00 65.12           O  
ATOM   4396  OD2 ASP B 316     -13.132 -17.178   5.831  1.00 93.41           O1-
ATOM   4397  N   PRO B 317     -13.251 -14.788  10.784  1.00 69.74           N  
ATOM   4398  CA  PRO B 317     -13.320 -15.070  12.221  1.00 61.33           C  
ATOM   4399  C   PRO B 317     -14.213 -16.271  12.531  1.00 60.47           C  
ATOM   4400  O   PRO B 317     -13.694 -17.325  12.899  1.00 76.10           O  
ATOM   4401  CB  PRO B 317     -13.914 -13.785  12.788  1.00 55.35           C  
ATOM   4402  CG  PRO B 317     -14.849 -13.333  11.709  1.00 57.23           C  
ATOM   4403  CD  PRO B 317     -14.251 -13.781  10.384  1.00 57.81           C  
TER   
HETATM 4404 CU    CU B 401       8.477 -11.653  24.214  0.97 22.55          CU  
HETATM 4405 CU    CU B 402       4.917 -11.364  12.272  0.78 35.33          CU  
HETATM 4406 CU    CU B 403       8.790   0.901  38.526  0.77 32.75          CU  
ATOM   4407  N   GLY C  41      30.259  25.389  35.119  1.00 19.82           N  
ATOM   4408  CA  GLY C  41      31.317  25.450  34.125  1.00 23.01           C  
ATOM   4409  C   GLY C  41      31.050  24.662  32.849  1.00 31.49           C  
ATOM   4410  O   GLY C  41      30.129  23.841  32.774  1.00 35.19           O  
ATOM   4411  N   ALA C  42      31.861  24.913  31.827  1.00 27.98           N  
ATOM   4412  CA  ALA C  42      31.752  24.193  30.570  1.00 25.17           C  
ATOM   4413  C   ALA C  42      33.111  23.629  30.190  1.00 29.36           C  
ATOM   4414  O   ALA C  42      34.157  24.148  30.592  1.00 22.30           O  
ATOM   4415  CB  ALA C  42      31.215  25.085  29.434  1.00 23.55           C  
ATOM   4416  N   ALA C  43      33.080  22.553  29.403  1.00 27.49           N  
ATOM   4417  CA  ALA C  43      34.311  21.927  28.963  1.00 24.37           C  
ATOM   4418  C   ALA C  43      35.039  22.834  27.972  1.00 22.66           C  
ATOM   4419  O   ALA C  43      34.413  23.400  27.071  1.00 17.64           O  
ATOM   4420  CB  ALA C  43      34.024  20.572  28.314  1.00 23.46           C  
ATOM   4421  N   PRO C  44      36.354  22.976  28.095  1.00 21.76           N  
ATOM   4422  CA  PRO C  44      37.111  23.733  27.088  1.00 23.94           C  
ATOM   4423  C   PRO C  44      37.263  22.918  25.815  1.00 29.74           C  
ATOM   4424  O   PRO C  44      36.876  21.748  25.739  1.00 34.47           O  
ATOM   4425  CB  PRO C  44      38.462  23.963  27.764  1.00 32.97           C  
ATOM   4426  CG  PRO C  44      38.636  22.705  28.622  1.00 33.30           C  
ATOM   4427  CD  PRO C  44      37.233  22.384  29.124  1.00 26.47           C  
ATOM   4428  N   ALA C  45      37.837  23.548  24.798  1.00 26.94           N  
ATOM   4429  CA  ALA C  45      38.309  22.777  23.658  1.00 28.97           C  
ATOM   4430  C   ALA C  45      39.567  22.023  24.061  1.00 19.96           C  
ATOM   4431  O   ALA C  45      40.340  22.477  24.904  1.00 20.45           O  
ATOM   4432  CB  ALA C  45      38.583  23.682  22.454  1.00 32.55           C  
ATOM   4433  N   GLY C  46      39.748  20.838  23.488  1.00 18.97           N  
ATOM   4434  CA  GLY C  46      40.851  19.977  23.845  1.00 26.16           C  
ATOM   4435  C   GLY C  46      42.009  20.085  22.867  1.00 24.03           C  
ATOM   4436  O   GLY C  46      42.042  20.933  21.975  1.00 27.29           O  
ATOM   4437  N   GLY C  47      42.965  19.183  23.036  1.00 27.21           N  
ATOM   4438  CA  GLY C  47      44.108  19.144  22.154  1.00 31.09           C  
ATOM   4439  C   GLY C  47      45.404  19.075  22.927  1.00 33.47           C  
ATOM   4440  O   GLY C  47      46.475  19.364  22.385  1.00 33.68           O  
ATOM   4441  N   GLU C  48      45.311  18.731  24.206  1.00 35.10           N  
ATOM   4442  CA  GLU C  48      46.489  18.516  25.031  1.00 34.10           C  
ATOM   4443  C   GLU C  48      46.922  17.064  24.940  1.00 37.22           C  
ATOM   4444  O   GLU C  48      46.097  16.152  24.814  1.00 33.18           O  
ATOM   4445  CB  GLU C  48      46.210  18.860  26.491  1.00 28.48           C  
ATOM   4446  CG  GLU C  48      45.930  20.327  26.725  1.00 48.21           C  
ATOM   4447  CD  GLU C  48      47.176  21.088  27.109  1.00 55.94           C  
ATOM   4448  OE1 GLU C  48      47.727  20.797  28.192  1.00 57.05           O  
ATOM   4449  OE2 GLU C  48      47.616  21.954  26.322  1.00 67.15           O1-
ATOM   4450  N   VAL C  49      48.229  16.855  24.996  1.00 33.69           N  
ATOM   4451  CA  VAL C  49      48.774  15.516  25.142  1.00 27.74           C  
ATOM   4452  C   VAL C  49      48.881  15.231  26.636  1.00 31.03           C  
ATOM   4453  O   VAL C  49      49.606  15.922  27.362  1.00 26.20           O  
ATOM   4454  CB  VAL C  49      50.127  15.383  24.430  1.00 27.30           C  
ATOM   4455  CG1 VAL C  49      50.712  14.000  24.675  1.00 33.52           C  
ATOM   4456  CG2 VAL C  49      49.946  15.618  22.940  1.00 20.36           C  
ATOM   4457  N   ARG C  50      48.115  14.247  27.106  1.00 20.93           N  
ATOM   4458  CA  ARG C  50      48.099  13.908  28.518  1.00 28.08           C  
ATOM   4459  C   ARG C  50      48.756  12.555  28.736  1.00 31.17           C  
ATOM   4460  O   ARG C  50      48.927  11.756  27.809  1.00 28.24           O  
ATOM   4461  CB  ARG C  50      46.674  13.924  29.072  1.00 22.76           C  
ATOM   4462  CG  ARG C  50      46.151  15.336  29.203  1.00 32.32           C  
ATOM   4463  CD  ARG C  50      44.649  15.414  29.337  1.00 35.43           C  
ATOM   4464  NE  ARG C  50      44.241  16.805  29.505  1.00 49.37           N  
ATOM   4465  CZ  ARG C  50      42.983  17.209  29.614  1.00 42.48           C  
ATOM   4466  NH1 ARG C  50      41.980  16.352  29.548  1.00 33.92           N1+
ATOM   4467  NH2 ARG C  50      42.727  18.506  29.785  1.00 32.62           N  
ATOM   4468  N   ARG C  51      49.168  12.341  29.975  1.00 24.51           N  
ATOM   4469  CA  ARG C  51      49.944  11.176  30.359  1.00 33.16           C  
ATOM   4470  C   ARG C  51      49.496  10.768  31.747  1.00 36.62           C  
ATOM   4471  O   ARG C  51      49.320  11.617  32.621  1.00 31.97           O  
ATOM   4472  CB  ARG C  51      51.448  11.458  30.353  1.00 34.78           C  
ATOM   4473  CG  ARG C  51      52.135  11.181  29.019  1.00 43.13           C  
ATOM   4474  CD  ARG C  51      53.460  11.924  28.938  1.00 36.69           C  
ATOM   4475  NE  ARG C  51      53.423  12.971  27.922  1.00 57.15           N  
ATOM   4476  CZ  ARG C  51      53.200  14.257  28.180  1.00 58.91           C  
ATOM   4477  NH1 ARG C  51      52.946  14.682  29.409  1.00 58.33           N1+
ATOM   4478  NH2 ARG C  51      53.218  15.135  27.181  1.00 48.59           N  
ATOM   4479  N   VAL C  52      49.287   9.467  31.935  1.00 38.78           N  
ATOM   4480  CA  VAL C  52      48.851   8.936  33.215  1.00 33.49           C  
ATOM   4481  C   VAL C  52      49.451   7.546  33.376  1.00 29.35           C  
ATOM   4482  O   VAL C  52      49.792   6.882  32.394  1.00 30.74           O  
ATOM   4483  CB  VAL C  52      47.305   8.935  33.315  1.00 28.18           C  
ATOM   4484  CG1 VAL C  52      46.693   7.700  32.632  1.00 28.41           C  
ATOM   4485  CG2 VAL C  52      46.877   9.026  34.752  1.00 33.14           C  
ATOM   4486  N   THR C  53      49.624   7.128  34.626  1.00 31.33           N  
ATOM   4487  CA  THR C  53      50.087   5.788  34.960  1.00 40.67           C  
ATOM   4488  C   THR C  53      48.891   4.941  35.379  1.00 37.85           C  
ATOM   4489  O   THR C  53      48.099   5.365  36.225  1.00 32.02           O  
ATOM   4490  CB  THR C  53      51.113   5.819  36.102  1.00 40.42           C  
ATOM   4491  CG2 THR C  53      52.243   6.768  35.790  1.00 31.68           C  
ATOM   4492  OG1 THR C  53      50.482   6.257  37.313  1.00 34.54           O  
ATOM   4493  N   MET C  54      48.768   3.744  34.811  1.00 28.10           N  
ATOM   4494  CA  MET C  54      47.761   2.796  35.261  1.00 29.46           C  
ATOM   4495  C   MET C  54      48.393   1.473  35.670  1.00 30.74           C  
ATOM   4496  O   MET C  54      49.385   1.023  35.087  1.00 29.80           O  
ATOM   4497  CB  MET C  54      46.717   2.535  34.186  1.00 26.50           C  
ATOM   4498  CG  MET C  54      45.369   2.178  34.752  1.00 19.61           C  
ATOM   4499  SD  MET C  54      44.238   1.773  33.408  1.00 33.13           S  
ATOM   4500  CE  MET C  54      42.794   2.673  33.952  1.00 31.68           C  
ATOM   4501  N   TYR C  55      47.791   0.851  36.680  1.00 33.41           N  
ATOM   4502  CA  TYR C  55      48.206  -0.451  37.175  1.00 31.52           C  
ATOM   4503  C   TYR C  55      47.017  -1.397  37.175  1.00 38.29           C  
ATOM   4504  O   TYR C  55      45.905  -1.008  37.556  1.00 30.19           O  
ATOM   4505  CB  TYR C  55      48.777  -0.367  38.602  1.00 25.51           C  
ATOM   4506  CG  TYR C  55      49.875   0.665  38.769  1.00 35.32           C  
ATOM   4507  CD1 TYR C  55      49.576   1.989  39.099  1.00 35.34           C  
ATOM   4508  CD2 TYR C  55      51.210   0.323  38.559  1.00 35.32           C  
ATOM   4509  CE1 TYR C  55      50.594   2.940  39.232  1.00 34.49           C  
ATOM   4510  CE2 TYR C  55      52.225   1.260  38.693  1.00 47.48           C  
ATOM   4511  CZ  TYR C  55      51.919   2.562  39.029  1.00 34.95           C  
ATOM   4512  OH  TYR C  55      52.932   3.486  39.161  1.00 37.88           O  
ATOM   4513  N   ALA C  56      47.256  -2.642  36.766  1.00 22.23           N  
ATOM   4514  CA  ALA C  56      46.320  -3.725  37.041  1.00 26.46           C  
ATOM   4515  C   ALA C  56      46.849  -4.517  38.232  1.00 24.72           C  
ATOM   4516  O   ALA C  56      47.978  -5.007  38.195  1.00 28.82           O  
ATOM   4517  CB  ALA C  56      46.140  -4.628  35.823  1.00 28.60           C  
ATOM   4518  N   GLU C  57      46.043  -4.624  39.287  1.00 31.94           N  
ATOM   4519  CA  GLU C  57      46.427  -5.340  40.494  1.00 29.92           C  
ATOM   4520  C   GLU C  57      45.311  -6.266  40.939  1.00 30.62           C  
ATOM   4521  O   GLU C  57      44.130  -5.949  40.798  1.00 27.69           O  
ATOM   4522  CB  GLU C  57      46.725  -4.407  41.660  1.00 38.68           C  
ATOM   4523  CG  GLU C  57      47.086  -3.001  41.295  1.00 37.12           C  
ATOM   4524  CD  GLU C  57      47.343  -2.166  42.529  1.00 35.46           C  
ATOM   4525  OE1 GLU C  57      46.527  -2.199  43.485  1.00 33.71           O  
ATOM   4526  OE2 GLU C  57      48.373  -1.484  42.542  1.00 37.23           O1-
ATOM   4527  N   ARG C  58      45.700  -7.398  41.519  1.00 39.29           N  
ATOM   4528  CA  ARG C  58      44.740  -8.263  42.185  1.00 36.54           C  
ATOM   4529  C   ARG C  58      44.191  -7.578  43.430  1.00 32.57           C  
ATOM   4530  O   ARG C  58      44.878  -6.792  44.092  1.00 31.14           O  
ATOM   4531  CB  ARG C  58      45.382  -9.600  42.577  1.00 38.73           C  
ATOM   4532  CG  ARG C  58      46.069 -10.368  41.442  1.00 30.79           C  
ATOM   4533  CD  ARG C  58      46.575 -11.734  41.930  1.00 34.90           C  
ATOM   4534  NE  ARG C  58      46.749 -12.698  40.849  1.00 31.02           N  
ATOM   4535  CZ  ARG C  58      45.767 -13.424  40.326  1.00 32.25           C  
ATOM   4536  NH1 ARG C  58      44.527 -13.348  40.788  1.00 37.41           N1+
ATOM   4537  NH2 ARG C  58      46.037 -14.246  39.314  1.00 34.57           N  
ATOM   4538  N  ALEU C  59      42.932  -7.871  43.738  0.62 31.92           N  
ATOM   4539  N  BLEU C  59      42.934  -7.885  43.739  0.38 31.94           N  
ATOM   4540  CA ALEU C  59      42.259  -7.404  44.942  0.62 28.83           C  
ATOM   4541  CA BLEU C  59      42.236  -7.418  44.928  0.38 29.00           C  
ATOM   4542  C  ALEU C  59      41.731  -8.614  45.714  0.62 34.57           C  
ATOM   4543  C  BLEU C  59      41.771  -8.625  45.740  0.38 34.57           C  
ATOM   4544  O  ALEU C  59      41.873  -9.759  45.279  0.62 36.61           O  
ATOM   4545  O  BLEU C  59      41.981  -9.778  45.354  0.38 36.60           O  
ATOM   4546  CB ALEU C  59      41.134  -6.416  44.600  0.62 32.07           C  
ATOM   4547  CB BLEU C  59      41.044  -6.526  44.562  0.38 32.02           C  
ATOM   4548  CG ALEU C  59      41.534  -5.000  44.152  0.62 29.20           C  
ATOM   4549  CG BLEU C  59      41.274  -5.023  44.374  0.38 29.07           C  
ATOM   4550  CD1ALEU C  59      40.647  -4.511  43.025  0.62 25.60           C  
ATOM   4551  CD1BLEU C  59      42.302  -4.753  43.285  0.38 27.26           C  
ATOM   4552  CD2ALEU C  59      41.502  -4.013  45.308  0.62 24.38           C  
ATOM   4553  CD2BLEU C  59      39.965  -4.320  44.076  0.38 27.72           C  
ATOM   4554  N   ALA C  60      41.120  -8.350  46.868  1.00 38.36           N  
ATOM   4555  CA  ALA C  60      40.657  -9.421  47.746  1.00 47.01           C  
ATOM   4556  C   ALA C  60      39.549 -10.241  47.091  1.00 49.01           C  
ATOM   4557  O   ALA C  60      38.617  -9.697  46.489  1.00 53.63           O  
ATOM   4558  CB  ALA C  60      40.168  -8.843  49.077  1.00 36.73           C  
ATOM   4559  N   GLY C  61      39.663 -11.564  47.200  1.00 48.72           N  
ATOM   4560  CA  GLY C  61      38.617 -12.459  46.740  1.00 42.76           C  
ATOM   4561  C   GLY C  61      38.706 -12.883  45.294  1.00 40.59           C  
ATOM   4562  O   GLY C  61      37.690 -13.289  44.719  1.00 41.18           O  
ATOM   4563  N   GLY C  62      39.890 -12.824  44.691  1.00 42.10           N  
ATOM   4564  CA  GLY C  62      40.048 -13.110  43.282  1.00 48.47           C  
ATOM   4565  C   GLY C  62      39.796 -11.931  42.370  1.00 37.55           C  
ATOM   4566  O   GLY C  62      39.986 -12.054  41.152  1.00 30.10           O  
ATOM   4567  N   GLN C  63      39.396 -10.791  42.922  1.00 28.43           N  
ATOM   4568  CA  GLN C  63      39.093  -9.619  42.121  1.00 28.46           C  
ATOM   4569  C   GLN C  63      40.360  -8.979  41.550  1.00 37.23           C  
ATOM   4570  O   GLN C  63      41.497  -9.259  41.962  1.00 31.71           O  
ATOM   4571  CB  GLN C  63      38.300  -8.622  42.951  1.00 28.37           C  
ATOM   4572  CG  GLN C  63      37.042  -9.240  43.545  1.00 28.54           C  
ATOM   4573  CD  GLN C  63      35.933  -8.229  43.768  1.00 37.08           C  
ATOM   4574  NE2 GLN C  63      36.135  -7.314  44.711  1.00 41.56           N  
ATOM   4575  OE1 GLN C  63      34.910  -8.268  43.098  1.00 37.22           O  
ATOM   4576  N   MET C  64      40.138  -8.141  40.541  1.00 38.58           N  
ATOM   4577  CA  MET C  64      41.171  -7.437  39.799  1.00 32.47           C  
ATOM   4578  C   MET C  64      40.640  -6.041  39.502  1.00 28.99           C  
ATOM   4579  O   MET C  64      39.485  -5.892  39.097  1.00 25.65           O  
ATOM   4580  CB  MET C  64      41.519  -8.173  38.493  1.00 22.84           C  
ATOM   4581  CG  MET C  64      41.717  -9.694  38.618  1.00 21.59           C  
ATOM   4582  SD  MET C  64      42.538 -10.434  37.187  1.00 28.55           S  
ATOM   4583  CE  MET C  64      43.068 -12.001  37.904  1.00 31.16           C  
ATOM   4584  N   GLY C  65      41.463  -5.019  39.725  1.00 26.43           N  
ATOM   4585  CA  GLY C  65      41.050  -3.657  39.461  1.00 30.32           C  
ATOM   4586  C   GLY C  65      42.191  -2.865  38.855  1.00 29.56           C  
ATOM   4587  O   GLY C  65      43.370  -3.188  39.038  1.00 24.22           O  
ATOM   4588  N   TYR C  66      41.817  -1.827  38.114  1.00 32.40           N  
ATOM   4589  CA  TYR C  66      42.760  -0.821  37.651  1.00 27.48           C  
ATOM   4590  C   TYR C  66      42.867   0.315  38.666  1.00 24.57           C  
ATOM   4591  O   TYR C  66      41.892   0.670  39.330  1.00 28.93           O  
ATOM   4592  CB  TYR C  66      42.328  -0.226  36.308  1.00 27.87           C  
ATOM   4593  CG  TYR C  66      42.123  -1.195  35.166  1.00 28.10           C  
ATOM   4594  CD1 TYR C  66      43.200  -1.734  34.469  1.00 22.64           C  
ATOM   4595  CD2 TYR C  66      40.841  -1.536  34.757  1.00 24.98           C  
ATOM   4596  CE1 TYR C  66      42.993  -2.594  33.391  1.00 24.26           C  
ATOM   4597  CE2 TYR C  66      40.628  -2.390  33.698  1.00 23.10           C  
ATOM   4598  CZ  TYR C  66      41.695  -2.917  33.023  1.00 26.30           C  
ATOM   4599  OH  TYR C  66      41.436  -3.761  31.977  1.00 33.21           O  
ATOM   4600  N   GLY C  67      44.059   0.912  38.753  1.00 25.72           N  
ATOM   4601  CA  GLY C  67      44.233   2.110  39.551  1.00 24.28           C  
ATOM   4602  C   GLY C  67      45.246   3.025  38.902  1.00 37.03           C  
ATOM   4603  O   GLY C  67      45.978   2.627  37.992  1.00 32.80           O  
ATOM   4604  N   LEU C  68      45.272   4.276  39.384  1.00 43.99           N  
ATOM   4605  CA  LEU C  68      46.231   5.279  38.924  1.00 40.73           C  
ATOM   4606  C   LEU C  68      47.520   5.241  39.727  1.00 45.53           C  
ATOM   4607  O   LEU C  68      48.606   5.428  39.168  1.00 47.56           O  
ATOM   4608  CB  LEU C  68      45.635   6.684  39.013  1.00 33.92           C  
ATOM   4609  CG  LEU C  68      44.339   6.891  38.243  1.00 36.40           C  
ATOM   4610  CD1 LEU C  68      43.759   8.249  38.571  1.00 28.73           C  
ATOM   4611  CD2 LEU C  68      44.594   6.726  36.748  1.00 35.75           C  
ATOM   4612  N   GLU C  69      47.405   5.046  41.034  1.00 44.77           N  
ATOM   4613  CA  GLU C  69      48.527   4.759  41.909  1.00 49.16           C  
ATOM   4614  C   GLU C  69      48.447   3.296  42.307  1.00 43.49           C  
ATOM   4615  O   GLU C  69      47.374   2.689  42.292  1.00 39.48           O  
ATOM   4616  CB  GLU C  69      48.512   5.638  43.162  1.00 59.57           C  
ATOM   4617  CG  GLU C  69      48.188   7.098  42.915  1.00 57.60           C  
ATOM   4618  CD  GLU C  69      48.437   7.950  44.144  1.00 69.59           C  
ATOM   4619  OE1 GLU C  69      49.571   7.933  44.665  1.00 67.22           O  
ATOM   4620  OE2 GLU C  69      47.490   8.618  44.607  1.00 78.08           O1-
ATOM   4621  N   LYS C  70      49.584   2.733  42.680  1.00 50.85           N  
ATOM   4622  CA  LYS C  70      49.637   1.296  42.879  1.00 42.59           C  
ATOM   4623  C   LYS C  70      49.298   0.983  44.336  1.00 43.44           C  
ATOM   4624  O   LYS C  70      49.602   1.761  45.245  1.00 32.23           O  
ATOM   4625  CB  LYS C  70      51.005   0.760  42.437  1.00 34.03           C  
ATOM   4626  CG  LYS C  70      52.181   1.069  43.294  1.00 43.08           C  
ATOM   4627  CD  LYS C  70      52.283  -0.071  44.260  1.00 59.70           C  
ATOM   4628  CE  LYS C  70      53.607  -0.156  44.943  1.00 70.38           C  
ATOM   4629  NZ  LYS C  70      53.346  -0.855  46.217  1.00 68.84           N1+
ATOM   4630  N   GLY C  71      48.609  -0.141  44.542  1.00 36.55           N  
ATOM   4631  CA  GLY C  71      47.884  -0.396  45.769  1.00 41.67           C  
ATOM   4632  C   GLY C  71      46.580   0.359  45.887  1.00 34.24           C  
ATOM   4633  O   GLY C  71      45.876   0.204  46.893  1.00 29.23           O  
ATOM   4634  N   LYS C  72      46.244   1.185  44.897  1.00 36.45           N  
ATOM   4635  CA  LYS C  72      45.056   2.027  44.920  1.00 36.54           C  
ATOM   4636  C   LYS C  72      44.043   1.626  43.849  1.00 32.92           C  
ATOM   4637  O   LYS C  72      43.176   2.434  43.500  1.00 32.85           O  
ATOM   4638  CB  LYS C  72      45.445   3.501  44.751  1.00 48.21           C  
ATOM   4639  CG  LYS C  72      46.292   4.110  45.884  1.00 50.10           C  
ATOM   4640  CD  LYS C  72      45.441   4.486  47.106  1.00 37.84           C  
ATOM   4641  CE  LYS C  72      45.864   5.835  47.706  1.00 57.86           C  
ATOM   4642  NZ  LYS C  72      45.642   5.896  49.195  1.00 50.58           N1+
ATOM   4643  N   ALA C  73      44.144   0.404  43.309  1.00 30.92           N  
ATOM   4644  CA  ALA C  73      43.143  -0.094  42.368  1.00 26.76           C  
ATOM   4645  C   ALA C  73      41.745   0.006  42.961  1.00 21.95           C  
ATOM   4646  O   ALA C  73      41.545  -0.126  44.172  1.00 29.72           O  
ATOM   4647  CB  ALA C  73      43.426  -1.543  41.976  1.00 26.21           C  
ATOM   4648  N   SER C  74      40.767   0.260  42.092  1.00 26.89           N  
ATOM   4649  CA  SER C  74      39.373   0.378  42.504  1.00 29.73           C  
ATOM   4650  C   SER C  74      38.481  -0.340  41.498  1.00 26.42           C  
ATOM   4651  O   SER C  74      38.829  -0.479  40.321  1.00 35.07           O  
ATOM   4652  CB  SER C  74      38.951   1.850  42.646  1.00 25.95           C  
ATOM   4653  OG  SER C  74      38.794   2.489  41.386  1.00 21.09           O  
ATOM   4654  N   ILE C  75      37.346  -0.831  41.983  1.00 24.28           N  
ATOM   4655  CA  ILE C  75      36.317  -1.390  41.111  1.00 31.92           C  
ATOM   4656  C   ILE C  75      35.063  -0.541  41.278  1.00 26.48           C  
ATOM   4657  O   ILE C  75      34.471  -0.522  42.365  1.00 29.23           O  
ATOM   4658  CB  ILE C  75      36.024  -2.867  41.414  1.00 31.98           C  
ATOM   4659  CG1 ILE C  75      37.321  -3.680  41.504  1.00 30.59           C  
ATOM   4660  CG2 ILE C  75      35.101  -3.449  40.328  1.00 27.30           C  
ATOM   4661  CD1 ILE C  75      37.100  -5.148  41.901  1.00 25.86           C  
ATOM   4662  N   PRO C  76      34.620   0.179  40.238  1.00 26.33           N  
ATOM   4663  CA  PRO C  76      35.227   0.298  38.900  1.00 24.37           C  
ATOM   4664  C   PRO C  76      36.526   1.106  38.910  1.00 22.60           C  
ATOM   4665  O   PRO C  76      36.782   1.817  39.876  1.00 20.19           O  
ATOM   4666  CB  PRO C  76      34.126   0.995  38.083  1.00 25.26           C  
ATOM   4667  CG  PRO C  76      33.288   1.723  39.102  1.00 29.18           C  
ATOM   4668  CD  PRO C  76      33.319   0.863  40.327  1.00 25.42           C  
ATOM   4669  N   GLY C  77      37.342   1.012  37.853  1.00 24.67           N  
ATOM   4670  CA  GLY C  77      38.589   1.739  37.741  1.00 17.69           C  
ATOM   4671  C   GLY C  77      38.397   3.248  37.724  1.00 17.15           C  
ATOM   4672  O   GLY C  77      37.271   3.754  37.651  1.00 25.44           O  
ATOM   4673  N   PRO C  78      39.496   3.998  37.808  1.00 19.17           N  
ATOM   4674  CA  PRO C  78      39.385   5.457  37.960  1.00 23.39           C  
ATOM   4675  C   PRO C  78      38.680   6.104  36.777  1.00 22.14           C  
ATOM   4676  O   PRO C  78      38.809   5.672  35.629  1.00 22.21           O  
ATOM   4677  CB  PRO C  78      40.845   5.921  38.047  1.00 18.39           C  
ATOM   4678  CG  PRO C  78      41.618   4.835  37.341  1.00 18.54           C  
ATOM   4679  CD  PRO C  78      40.898   3.555  37.714  1.00 22.56           C  
ATOM   4680  N   LEU C  79      37.929   7.159  37.064  1.00 19.35           N  
ATOM   4681  CA  LEU C  79      37.298   7.923  35.994  1.00 19.47           C  
ATOM   4682  C   LEU C  79      38.350   8.637  35.136  1.00 28.49           C  
ATOM   4683  O   LEU C  79      39.154   9.428  35.637  1.00 29.17           O  
ATOM   4684  CB  LEU C  79      36.331   8.923  36.592  1.00 11.85           C  
ATOM   4685  CG  LEU C  79      35.730   9.882  35.575  1.00 25.61           C  
ATOM   4686  CD1 LEU C  79      35.064   9.095  34.425  1.00 13.88           C  
ATOM   4687  CD2 LEU C  79      34.762  10.794  36.286  1.00 29.56           C  
ATOM   4688  N   ILE C  80      38.354   8.360  33.841  1.00 22.45           N  
ATOM   4689  CA  ILE C  80      39.193   9.083  32.893  1.00 23.97           C  
ATOM   4690  C   ILE C  80      38.321  10.129  32.210  1.00 22.36           C  
ATOM   4691  O   ILE C  80      37.280   9.785  31.644  1.00 24.38           O  
ATOM   4692  CB  ILE C  80      39.818   8.138  31.856  1.00 19.03           C  
ATOM   4693  CG1 ILE C  80      40.535   6.974  32.523  1.00 20.77           C  
ATOM   4694  CG2 ILE C  80      40.766   8.905  30.943  1.00 25.13           C  
ATOM   4695  CD1 ILE C  80      41.800   7.368  33.193  1.00 25.96           C  
ATOM   4696  N   GLU C  81      38.733  11.404  32.258  1.00 27.20           N  
ATOM   4697  CA  GLU C  81      38.019  12.492  31.584  1.00 21.55           C  
ATOM   4698  C   GLU C  81      38.908  13.154  30.550  1.00 20.79           C  
ATOM   4699  O   GLU C  81      40.058  13.496  30.840  1.00 23.20           O  
ATOM   4700  CB  GLU C  81      37.536  13.578  32.541  1.00 27.82           C  
ATOM   4701  CG  GLU C  81      36.603  13.122  33.624  1.00 33.70           C  
ATOM   4702  CD  GLU C  81      36.290  14.243  34.589  1.00 40.10           C  
ATOM   4703  OE1 GLU C  81      35.627  15.224  34.168  1.00 35.81           O  
ATOM   4704  OE2 GLU C  81      36.718  14.145  35.758  1.00 37.67           O1-
ATOM   4705  N   LEU C  82      38.350  13.383  29.367  1.00 24.24           N  
ATOM   4706  CA  LEU C  82      39.065  14.006  28.269  1.00 18.27           C  
ATOM   4707  C   LEU C  82      38.130  14.928  27.504  1.00 19.83           C  
ATOM   4708  O   LEU C  82      36.931  14.667  27.367  1.00 24.41           O  
ATOM   4709  CB  LEU C  82      39.634  12.957  27.313  1.00 20.50           C  
ATOM   4710  CG  LEU C  82      40.551  11.911  27.920  1.00 21.40           C  
ATOM   4711  CD1 LEU C  82      40.717  10.800  26.924  1.00 16.31           C  
ATOM   4712  CD2 LEU C  82      41.895  12.560  28.273  1.00 26.94           C  
ATOM   4713  N   ASN C  83      38.699  15.999  27.002  1.00 14.27           N  
ATOM   4714  CA  ASN C  83      38.049  16.893  26.062  1.00 23.57           C  
ATOM   4715  C   ASN C  83      38.452  16.477  24.651  1.00 25.15           C  
ATOM   4716  O   ASN C  83      39.587  16.039  24.436  1.00 20.19           O  
ATOM   4717  CB  ASN C  83      38.469  18.339  26.321  1.00 22.49           C  
ATOM   4718  CG  ASN C  83      38.314  18.733  27.778  1.00 19.95           C  
ATOM   4719  ND2 ASN C  83      39.373  19.289  28.354  1.00 22.14           N  
ATOM   4720  OD1 ASN C  83      37.249  18.550  28.378  1.00 28.65           O  
ATOM   4721  N   GLU C  84      37.510  16.591  23.712  1.00 14.78           N  
ATOM   4722  CA  GLU C  84      37.727  16.181  22.331  1.00 27.04           C  
ATOM   4723  C   GLU C  84      38.975  16.850  21.771  1.00 29.95           C  
ATOM   4724  O   GLU C  84      39.132  18.069  21.869  1.00 27.56           O  
ATOM   4725  CB  GLU C  84      36.513  16.552  21.477  1.00 19.32           C  
ATOM   4726  CG  GLU C  84      35.534  15.437  21.261  1.00 24.57           C  
ATOM   4727  CD  GLU C  84      34.270  15.890  20.572  1.00 24.82           C  
ATOM   4728  OE1 GLU C  84      33.950  17.100  20.650  1.00 21.97           O  
ATOM   4729  OE2 GLU C  84      33.577  15.023  19.971  1.00 21.51           O1-
ATOM   4730  N   GLY C  85      39.863  16.040  21.192  1.00 20.61           N  
ATOM   4731  CA  GLY C  85      41.156  16.489  20.712  1.00 22.63           C  
ATOM   4732  C   GLY C  85      42.318  16.031  21.571  1.00 25.54           C  
ATOM   4733  O   GLY C  85      43.455  15.980  21.080  1.00 22.49           O  
ATOM   4734  N   ASP C  86      42.062  15.677  22.826  1.00 15.52           N  
ATOM   4735  CA  ASP C  86      43.131  15.265  23.718  1.00 17.52           C  
ATOM   4736  C   ASP C  86      43.649  13.891  23.326  1.00 25.33           C  
ATOM   4737  O   ASP C  86      42.900  13.029  22.842  1.00 19.63           O  
ATOM   4738  CB  ASP C  86      42.660  15.220  25.162  1.00 22.67           C  
ATOM   4739  CG  ASP C  86      42.336  16.593  25.724  1.00 28.32           C  
ATOM   4740  OD1 ASP C  86      42.704  17.618  25.101  1.00 24.26           O  
ATOM   4741  OD2 ASP C  86      41.705  16.626  26.805  1.00 23.44           O1-
ATOM   4742  N   THR C  87      44.952  13.711  23.526  1.00 21.36           N  
ATOM   4743  CA  THR C  87      45.622  12.421  23.476  1.00 28.08           C  
ATOM   4744  C   THR C  87      45.959  11.972  24.892  1.00 23.66           C  
ATOM   4745  O   THR C  87      46.440  12.773  25.702  1.00 22.35           O  
ATOM   4746  CB  THR C  87      46.909  12.512  22.658  1.00 20.11           C  
ATOM   4747  CG2 THR C  87      47.675  11.210  22.738  1.00 23.81           C  
ATOM   4748  OG1 THR C  87      46.596  12.784  21.290  1.00 28.16           O  
ATOM   4749  N   LEU C  88      45.723  10.693  25.191  1.00 20.42           N  
ATOM   4750  CA  LEU C  88      46.058  10.137  26.495  1.00 17.03           C  
ATOM   4751  C   LEU C  88      47.072   9.010  26.318  1.00 26.04           C  
ATOM   4752  O   LEU C  88      46.773   7.986  25.696  1.00 26.70           O  
ATOM   4753  CB  LEU C  88      44.807   9.632  27.224  1.00 23.55           C  
ATOM   4754  CG  LEU C  88      45.142   9.039  28.595  1.00 25.22           C  
ATOM   4755  CD1 LEU C  88      45.973  10.024  29.404  1.00 25.75           C  
ATOM   4756  CD2 LEU C  88      43.907   8.591  29.377  1.00 16.42           C  
ATOM   4757  N   HIS C  89      48.267   9.193  26.859  1.00 23.92           N  
ATOM   4758  CA  HIS C  89      49.231   8.104  26.946  1.00 31.01           C  
ATOM   4759  C   HIS C  89      49.030   7.417  28.293  1.00 30.29           C  
ATOM   4760  O   HIS C  89      49.300   8.017  29.337  1.00 31.27           O  
ATOM   4761  CB  HIS C  89      50.656   8.629  26.803  1.00 32.27           C  
ATOM   4762  CG  HIS C  89      50.930   9.296  25.491  1.00 27.38           C  
ATOM   4763  CD2 HIS C  89      51.309  10.564  25.200  1.00 24.89           C  
ATOM   4764  ND1 HIS C  89      50.840   8.635  24.282  1.00 28.93           N  
ATOM   4765  CE1 HIS C  89      51.144   9.473  23.305  1.00 32.56           C  
ATOM   4766  NE2 HIS C  89      51.432  10.649  23.836  1.00 20.59           N  
ATOM   4767  N   VAL C  90      48.532   6.178  28.277  1.00 26.93           N  
ATOM   4768  CA  VAL C  90      48.401   5.386  29.501  1.00 26.53           C  
ATOM   4769  C   VAL C  90      49.685   4.579  29.649  1.00 35.49           C  
ATOM   4770  O   VAL C  90      49.929   3.631  28.899  1.00 35.19           O  
ATOM   4771  CB  VAL C  90      47.176   4.463  29.496  1.00 24.27           C  
ATOM   4772  CG1 VAL C  90      47.095   3.725  30.826  1.00 22.18           C  
ATOM   4773  CG2 VAL C  90      45.867   5.238  29.279  1.00 22.34           C  
ATOM   4774  N   GLU C  91      50.519   4.963  30.601  1.00 32.94           N  
ATOM   4775  CA  GLU C  91      51.696   4.160  30.898  1.00 35.49           C  
ATOM   4776  C   GLU C  91      51.221   3.042  31.812  1.00 31.83           C  
ATOM   4777  O   GLU C  91      50.924   3.263  32.986  1.00 29.12           O  
ATOM   4778  CB  GLU C  91      52.800   5.028  31.483  1.00 29.22           C  
ATOM   4779  CG  GLU C  91      53.455   5.860  30.377  1.00 46.82           C  
ATOM   4780  CD  GLU C  91      54.212   7.079  30.874  1.00 65.54           C  
ATOM   4781  OE1 GLU C  91      54.892   6.988  31.920  1.00 70.53           O  
ATOM   4782  OE2 GLU C  91      54.149   8.124  30.188  1.00 59.53           O1-
ATOM   4783  N   PHE C  92      51.075   1.849  31.243  1.00 25.46           N  
ATOM   4784  CA  PHE C  92      50.361   0.755  31.878  1.00 26.68           C  
ATOM   4785  C   PHE C  92      51.349  -0.245  32.468  1.00 32.76           C  
ATOM   4786  O   PHE C  92      52.353  -0.580  31.836  1.00 32.18           O  
ATOM   4787  CB  PHE C  92      49.446   0.058  30.867  1.00 25.05           C  
ATOM   4788  CG  PHE C  92      48.512  -0.933  31.482  1.00 27.13           C  
ATOM   4789  CD1 PHE C  92      47.289  -0.523  32.002  1.00 30.71           C  
ATOM   4790  CD2 PHE C  92      48.853  -2.268  31.564  1.00 26.90           C  
ATOM   4791  CE1 PHE C  92      46.421  -1.429  32.594  1.00 25.84           C  
ATOM   4792  CE2 PHE C  92      47.985  -3.189  32.146  1.00 29.69           C  
ATOM   4793  CZ  PHE C  92      46.772  -2.768  32.665  1.00 28.50           C  
ATOM   4794  N   GLU C  93      51.047  -0.731  33.672  1.00 33.54           N  
ATOM   4795  CA  GLU C  93      51.855  -1.737  34.347  1.00 35.90           C  
ATOM   4796  C   GLU C  93      50.956  -2.831  34.899  1.00 30.39           C  
ATOM   4797  O   GLU C  93      50.047  -2.554  35.691  1.00 39.19           O  
ATOM   4798  CB  GLU C  93      52.688  -1.137  35.486  1.00 28.10           C  
ATOM   4799  CG  GLU C  93      53.724  -2.130  36.003  1.00 41.16           C  
ATOM   4800  CD  GLU C  93      54.511  -1.627  37.201  1.00 52.22           C  
ATOM   4801  OE1 GLU C  93      54.911  -0.439  37.200  1.00 46.78           O  
ATOM   4802  OE2 GLU C  93      54.730  -2.436  38.138  1.00 46.67           O1-
ATOM   4803  N   ASN C  94      51.239  -4.069  34.515  1.00 29.10           N  
ATOM   4804  CA  ASN C  94      50.530  -5.240  35.019  1.00 29.29           C  
ATOM   4805  C   ASN C  94      51.297  -5.796  36.208  1.00 28.99           C  
ATOM   4806  O   ASN C  94      52.363  -6.392  36.039  1.00 34.74           O  
ATOM   4807  CB  ASN C  94      50.400  -6.288  33.921  1.00 28.46           C  
ATOM   4808  CG  ASN C  94      49.811  -7.605  34.415  1.00 24.78           C  
ATOM   4809  ND2 ASN C  94      49.893  -8.631  33.581  1.00 25.10           N  
ATOM   4810  OD1 ASN C  94      49.264  -7.688  35.502  1.00 32.27           O  
ATOM   4811  N   THR C  95      50.747  -5.620  37.408  1.00 27.04           N  
ATOM   4812  CA  THR C  95      51.357  -6.141  38.625  1.00 30.04           C  
ATOM   4813  C   THR C  95      50.846  -7.526  39.005  1.00 38.16           C  
ATOM   4814  O   THR C  95      50.939  -7.902  40.180  1.00 41.93           O  
ATOM   4815  CB  THR C  95      51.120  -5.185  39.799  1.00 37.24           C  
ATOM   4816  CG2 THR C  95      51.148  -3.709  39.354  1.00 33.50           C  
ATOM   4817  OG1 THR C  95      49.850  -5.486  40.399  1.00 35.84           O  
ATOM   4818  N   MET C  96      50.291  -8.284  38.064  1.00 33.03           N  
ATOM   4819  CA  MET C  96      49.744  -9.598  38.374  1.00 39.01           C  
ATOM   4820  C   MET C  96      50.585 -10.711  37.761  1.00 34.90           C  
ATOM   4821  O   MET C  96      51.531 -10.481  36.996  1.00 34.35           O  
ATOM   4822  CB  MET C  96      48.275  -9.714  37.922  1.00 33.74           C  
ATOM   4823  CG  MET C  96      47.347  -8.617  38.467  1.00 31.92           C  
ATOM   4824  SD  MET C  96      45.618  -8.750  37.935  1.00 35.20           S  
ATOM   4825  CE  MET C  96      45.842  -8.991  36.175  1.00 20.17           C  
ATOM   4826  N   ASP C  97      50.223 -11.940  38.134  1.00 36.99           N  
ATOM   4827  CA  ASP C  97      50.905 -13.135  37.656  1.00 36.18           C  
ATOM   4828  C   ASP C  97      50.336 -13.658  36.341  1.00 45.09           C  
ATOM   4829  O   ASP C  97      50.944 -14.548  35.736  1.00 45.20           O  
ATOM   4830  CB  ASP C  97      50.865 -14.246  38.725  1.00 34.90           C  
ATOM   4831  CG  ASP C  97      49.456 -14.487  39.303  1.00 46.88           C  
ATOM   4832  OD1 ASP C  97      48.478 -13.891  38.805  1.00 39.85           O  
ATOM   4833  OD2 ASP C  97      49.331 -15.275  40.276  1.00 37.67           O1-
ATOM   4834  N   VAL C  98      49.208 -13.118  35.884  1.00 52.73           N  
ATOM   4835  CA  VAL C  98      48.518 -13.550  34.668  1.00 37.43           C  
ATOM   4836  C   VAL C  98      48.519 -12.383  33.685  1.00 32.09           C  
ATOM   4837  O   VAL C  98      48.536 -11.222  34.117  1.00 32.04           O  
ATOM   4838  CB  VAL C  98      47.084 -14.015  34.983  1.00 30.89           C  
ATOM   4839  CG1 VAL C  98      47.078 -15.108  36.051  1.00 33.51           C  
ATOM   4840  CG2 VAL C  98      46.244 -12.857  35.464  1.00 32.63           C  
ATOM   4841  N   PRO C  99      48.504 -12.617  32.373  1.00 33.15           N  
ATOM   4842  CA  PRO C  99      48.455 -11.485  31.443  1.00 31.22           C  
ATOM   4843  C   PRO C  99      47.167 -10.695  31.637  1.00 36.06           C  
ATOM   4844  O   PRO C  99      46.171 -11.197  32.158  1.00 38.06           O  
ATOM   4845  CB  PRO C  99      48.515 -12.147  30.056  1.00 25.87           C  
ATOM   4846  CG  PRO C  99      49.035 -13.530  30.307  1.00 29.88           C  
ATOM   4847  CD  PRO C  99      48.514 -13.907  31.664  1.00 27.62           C  
ATOM   4848  N   VAL C 100      47.213  -9.421  31.246  1.00 33.45           N  
ATOM   4849  CA  VAL C 100      46.063  -8.527  31.335  1.00 28.50           C  
ATOM   4850  C   VAL C 100      46.160  -7.569  30.160  1.00 21.07           C  
ATOM   4851  O   VAL C 100      47.228  -7.395  29.569  1.00 30.89           O  
ATOM   4852  CB  VAL C 100      46.011  -7.746  32.672  1.00 21.20           C  
ATOM   4853  CG1 VAL C 100      46.967  -6.558  32.631  1.00 24.04           C  
ATOM   4854  CG2 VAL C 100      44.609  -7.303  32.983  1.00 21.30           C  
ATOM   4855  N   SER C 101      45.035  -6.957  29.808  1.00 21.51           N  
ATOM   4856  CA  SER C 101      45.029  -5.969  28.741  1.00 27.82           C  
ATOM   4857  C   SER C 101      44.176  -4.781  29.149  1.00 28.30           C  
ATOM   4858  O   SER C 101      43.528  -4.771  30.206  1.00 28.84           O  
ATOM   4859  CB  SER C 101      44.522  -6.556  27.418  1.00 31.27           C  
ATOM   4860  OG  SER C 101      43.100  -6.614  27.398  1.00 30.82           O  
ATOM   4861  N   LEU C 102      44.205  -3.759  28.292  1.00 31.68           N  
ATOM   4862  CA  LEU C 102      43.416  -2.546  28.481  1.00 19.97           C  
ATOM   4863  C   LEU C 102      42.862  -2.164  27.119  1.00 19.48           C  
ATOM   4864  O   LEU C 102      43.613  -1.784  26.216  1.00 29.40           O  
ATOM   4865  CB  LEU C 102      44.247  -1.419  29.085  1.00 27.63           C  
ATOM   4866  CG  LEU C 102      43.597  -0.040  29.111  1.00 22.10           C  
ATOM   4867  CD1 LEU C 102      42.262  -0.101  29.807  1.00 25.56           C  
ATOM   4868  CD2 LEU C 102      44.521   0.969  29.771  1.00 25.59           C  
ATOM   4869  N   HIS C 103      41.559  -2.326  26.969  1.00 21.96           N  
ATOM   4870  CA  HIS C 103      40.838  -2.079  25.736  1.00 24.03           C  
ATOM   4871  C   HIS C 103      39.746  -1.066  26.031  1.00 13.24           C  
ATOM   4872  O   HIS C 103      39.074  -1.162  27.060  1.00 19.90           O  
ATOM   4873  CB  HIS C 103      40.245  -3.381  25.197  1.00 25.23           C  
ATOM   4874  CG  HIS C 103      39.069  -3.188  24.295  1.00 19.35           C  
ATOM   4875  CD2 HIS C 103      37.751  -3.405  24.493  1.00 23.69           C  
ATOM   4876  ND1 HIS C 103      39.194  -2.735  22.999  1.00 24.45           N  
ATOM   4877  CE1 HIS C 103      37.997  -2.655  22.448  1.00 21.65           C  
ATOM   4878  NE2 HIS C 103      37.105  -3.069  23.329  1.00 23.07           N  
ATOM   4879  N   VAL C 104      39.574  -0.097  25.129  1.00 21.61           N  
ATOM   4880  CA  VAL C 104      38.654   1.011  25.344  1.00 15.28           C  
ATOM   4881  C   VAL C 104      37.621   1.069  24.229  1.00 12.99           C  
ATOM   4882  O   VAL C 104      37.870   0.687  23.084  1.00 17.58           O  
ATOM   4883  CB  VAL C 104      39.408   2.358  25.451  1.00 23.93           C  
ATOM   4884  CG1 VAL C 104      39.883   2.827  24.073  1.00 16.07           C  
ATOM   4885  CG2 VAL C 104      38.538   3.410  26.127  1.00 14.74           C  
ATOM   4886  N   HIS C 105      36.456   1.595  24.577  1.00 14.29           N  
ATOM   4887  CA  HIS C 105      35.359   1.832  23.652  1.00 17.09           C  
ATOM   4888  C   HIS C 105      35.387   3.281  23.149  1.00 18.19           C  
ATOM   4889  O   HIS C 105      35.892   4.181  23.823  1.00 17.88           O  
ATOM   4890  CB  HIS C 105      34.028   1.510  24.357  1.00 15.21           C  
ATOM   4891  CG  HIS C 105      33.740   0.037  24.441  1.00 20.26           C  
ATOM   4892  CD2 HIS C 105      34.435  -0.983  25.002  1.00 17.72           C  
ATOM   4893  ND1 HIS C 105      32.634  -0.538  23.853  1.00 16.96           N  
ATOM   4894  CE1 HIS C 105      32.651  -1.843  24.061  1.00 15.36           C  
ATOM   4895  NE2 HIS C 105      33.726  -2.139  24.764  1.00 13.27           N  
ATOM   4896  N   GLY C 106      34.884   3.489  21.931  1.00 18.32           N  
ATOM   4897  CA  GLY C 106      34.575   4.815  21.416  1.00 15.69           C  
ATOM   4898  C   GLY C 106      35.736   5.684  20.981  1.00 21.37           C  
ATOM   4899  O   GLY C 106      35.638   6.425  19.990  1.00 15.25           O  
ATOM   4900  N   LEU C 107      36.838   5.611  21.721  1.00 19.39           N  
ATOM   4901  CA  LEU C 107      37.962   6.494  21.491  1.00 19.46           C  
ATOM   4902  C   LEU C 107      38.804   5.984  20.321  1.00 17.79           C  
ATOM   4903  O   LEU C 107      38.714   4.821  19.920  1.00 19.88           O  
ATOM   4904  CB  LEU C 107      38.807   6.607  22.763  1.00 24.61           C  
ATOM   4905  CG  LEU C 107      38.337   7.566  23.867  1.00 22.45           C  
ATOM   4906  CD1 LEU C 107      37.108   7.076  24.600  1.00 17.33           C  
ATOM   4907  CD2 LEU C 107      39.466   7.804  24.846  1.00 19.92           C  
ATOM   4908  N   ASP C 108      39.629   6.873  19.771  1.00 14.86           N  
ATOM   4909  CA  ASP C 108      40.516   6.500  18.678  1.00 16.70           C  
ATOM   4910  C   ASP C 108      41.746   5.788  19.234  1.00 18.84           C  
ATOM   4911  O   ASP C 108      42.278   6.162  20.282  1.00 21.21           O  
ATOM   4912  CB  ASP C 108      40.945   7.729  17.868  1.00 19.55           C  
ATOM   4913  CG  ASP C 108      39.766   8.564  17.403  1.00 21.61           C  
ATOM   4914  OD1 ASP C 108      38.706   7.963  17.136  1.00 22.22           O  
ATOM   4915  OD2 ASP C 108      39.893   9.812  17.305  1.00 17.42           O1-
ATOM   4916  N   TYR C 109      42.172   4.736  18.546  1.00 20.07           N  
ATOM   4917  CA  TYR C 109      43.427   4.075  18.874  1.00 20.05           C  
ATOM   4918  C   TYR C 109      43.875   3.312  17.644  1.00 22.09           C  
ATOM   4919  O   TYR C 109      43.073   2.990  16.767  1.00 23.88           O  
ATOM   4920  CB  TYR C 109      43.306   3.140  20.087  1.00 19.82           C  
ATOM   4921  CG  TYR C 109      42.159   2.154  20.008  1.00 15.56           C  
ATOM   4922  CD1 TYR C 109      40.871   2.531  20.393  1.00 16.72           C  
ATOM   4923  CD2 TYR C 109      42.359   0.866  19.533  1.00 20.63           C  
ATOM   4924  CE1 TYR C 109      39.809   1.643  20.340  1.00 14.78           C  
ATOM   4925  CE2 TYR C 109      41.298  -0.040  19.464  1.00 24.35           C  
ATOM   4926  CZ  TYR C 109      40.024   0.361  19.866  1.00 17.17           C  
ATOM   4927  OH  TYR C 109      38.968  -0.515  19.787  1.00 21.73           O  
ATOM   4928  N   GLU C 110      45.177   3.073  17.567  1.00 27.71           N  
ATOM   4929  CA  GLU C 110      45.695   2.195  16.540  1.00 22.89           C  
ATOM   4930  C   GLU C 110      45.619   0.753  17.010  1.00 18.18           C  
ATOM   4931  O   GLU C 110      45.436   0.467  18.195  1.00 24.05           O  
ATOM   4932  CB  GLU C 110      47.136   2.554  16.206  1.00 33.93           C  
ATOM   4933  CG  GLU C 110      47.364   4.019  15.968  1.00 31.83           C  
ATOM   4934  CD  GLU C 110      48.741   4.267  15.396  1.00 47.13           C  
ATOM   4935  OE1 GLU C 110      49.703   3.654  15.907  1.00 52.58           O  
ATOM   4936  OE2 GLU C 110      48.862   5.058  14.439  1.00 49.93           O1-
ATOM   4937  N   ILE C 111      45.792  -0.166  16.057  1.00 18.91           N
[truncated: 134,096 more chars]
