# Supplementary material for: Hydrophobic tuning with non-canonical amino acids in a copper metalloenzyme
Source: Nat Chem. 2026 Apr 13;18(7):1269–77. doi: 10.1038/s41557-026-02116-7 (PMC13323077; doi:10.1038/s41557-026-02116-7)
Supplement: Supplementary file 4 — Code related to logP prediction, PDB analysis and redox deconvolution. [file 41557_2026_2116_MOESM4_ESM.zip › Code_lite/PDB_analysis_lite/inputs/starting_pdbs/2h5u.pdb]

CRYST1   52.581   77.101  130.884  90.00  90.00  90.00 P 21 21 21    1
ATOM      1  N   GLY A   1      25.932   6.543  29.486  1.00 16.74           N  
ATOM      2  CA  GLY A   1      27.028   5.860  30.226  1.00 16.71           C  
ATOM      3  C   GLY A   1      28.083   5.317  29.282  1.00 16.56           C  
ATOM      4  O   GLY A   1      29.176   5.876  29.174  1.00 16.84           O  
ATOM      5  N   VAL A   2      27.758   4.220  28.601  1.00 16.28           N  
ATOM      6  CA  VAL A   2      28.642   3.659  27.577  1.00 15.79           C  
ATOM      7  C   VAL A   2      28.152   4.044  26.179  1.00 15.53           C  
ATOM      8  O   VAL A   2      26.988   4.416  26.006  1.00 15.50           O  
ATOM      9  CB  VAL A   2      28.817   2.116  27.710  1.00 15.97           C  
ATOM     10  CG1 VAL A   2      29.608   1.776  28.969  1.00 15.78           C  
ATOM     11  CG2 VAL A   2      27.471   1.395  27.702  1.00 15.85           C  
ATOM     12  N   GLY A   3      29.044   3.961  25.195  1.00 15.08           N  
ATOM     13  CA  GLY A   3      28.716   4.321  23.818  1.00 14.53           C  
ATOM     14  C   GLY A   3      29.057   5.771  23.505  1.00 14.23           C  
ATOM     15  O   GLY A   3      29.534   6.498  24.384  1.00 14.34           O  
ATOM     16  N   PRO A   4      28.795   6.218  22.258  1.00 13.86           N  
ATOM     17  CA  PRO A   4      28.191   5.484  21.132  1.00 13.44           C  
ATOM     18  C   PRO A   4      29.007   4.304  20.593  1.00 13.09           C  
ATOM     19  O   PRO A   4      28.438   3.422  19.948  1.00 12.85           O  
ATOM     20  CB  PRO A   4      28.030   6.561  20.052  1.00 13.43           C  
ATOM     21  CG  PRO A   4      28.989   7.625  20.419  1.00 13.82           C  
ATOM     22  CD  PRO A   4      29.073   7.621  21.906  1.00 13.80           C  
ATOM     23  N   VAL A   5      30.314   4.292  20.852  1.00 12.96           N  
ATOM     24  CA  VAL A   5      31.181   3.179  20.453  1.00 12.82           C  
ATOM     25  C   VAL A   5      31.639   2.428  21.703  1.00 12.78           C  
ATOM     26  O   VAL A   5      32.341   2.985  22.552  1.00 12.70           O  
ATOM     27  CB  VAL A   5      32.394   3.659  19.609  1.00 12.86           C  
ATOM     28  CG1 VAL A   5      33.232   2.471  19.137  1.00 13.27           C  
ATOM     29  CG2 VAL A   5      31.927   4.493  18.416  1.00 12.71           C  
ATOM     30  N   ALA A   6      31.225   1.167  21.817  1.00 12.56           N  
ATOM     31  CA  ALA A   6      31.455   0.378  23.029  1.00 12.36           C  
ATOM     32  C   ALA A   6      31.286  -1.118  22.801  1.00 12.16           C  
ATOM     33  O   ALA A   6      30.601  -1.544  21.871  1.00 12.16           O  
ATOM     34  CB  ALA A   6      30.513   0.839  24.149  1.00 12.25           C  
ATOM     35  N   ASP A   7      31.922  -1.906  23.662  1.00 11.98           N  
ATOM     36  CA  ASP A   7      31.679  -3.339  23.733  1.00 11.92           C  
ATOM     37  C   ASP A   7      30.536  -3.595  24.704  1.00 11.55           C  
ATOM     38  O   ASP A   7      30.518  -3.042  25.804  1.00 11.69           O  
ATOM     39  CB  ASP A   7      32.929  -4.084  24.218  1.00 12.05           C  
ATOM     40  CG  ASP A   7      34.039  -4.115  23.182  1.00 12.61           C  
ATOM     41  OD1 ASP A   7      35.212  -4.254  23.583  1.00 14.18           O  
ATOM     42  OD2 ASP A   7      33.753  -4.005  21.972  1.00 13.32           O1-
ATOM     43  N   ASN A   8      29.575  -4.413  24.282  1.00 11.10           N  
ATOM     44  CA  ASN A   8      28.536  -4.921  25.174  1.00 10.79           C  
ATOM     45  C   ASN A   8      28.726  -6.426  25.347  1.00 10.28           C  
ATOM     46  O   ASN A   8      28.383  -7.209  24.459  1.00  9.95           O  
ATOM     47  CB  ASN A   8      27.130  -4.614  24.635  1.00 11.12           C  
ATOM     48  CG  ASN A   8      26.753  -3.137  24.748  1.00 12.27           C  
ATOM     49  ND2 ASN A   8      25.808  -2.708  23.916  1.00 13.27           N  
ATOM     50  OD1 ASN A   8      27.280  -2.401  25.587  1.00 14.16           O  
ATOM     51  N   THR A   9      29.287  -6.819  26.490  1.00  9.66           N  
ATOM     52  CA  THR A   9      29.609  -8.220  26.752  1.00  9.08           C  
ATOM     53  C   THR A   9      28.451  -8.920  27.453  1.00  8.82           C  
ATOM     54  O   THR A   9      28.020  -8.509  28.531  1.00  8.52           O  
ATOM     55  CB  THR A   9      30.903  -8.370  27.585  1.00  9.05           C  
ATOM     56  CG2 THR A   9      31.286  -9.839  27.732  1.00  8.62           C  
ATOM     57  OG1 THR A   9      31.971  -7.673  26.934  1.00  9.11           O  
ATOM     58  N   ILE A  10      27.954  -9.976  26.820  1.00  8.57           N  
ATOM     59  CA  ILE A  10      26.797 -10.711  27.313  1.00  8.57           C  
ATOM     60  C   ILE A  10      27.258 -12.010  27.972  1.00  8.38           C  
ATOM     61  O   ILE A  10      27.957 -12.811  27.349  1.00  8.42           O  
ATOM     62  CB  ILE A  10      25.781 -11.013  26.165  1.00  8.45           C  
ATOM     63  CG1 ILE A  10      25.552  -9.779  25.269  1.00  8.41           C  
ATOM     64  CG2 ILE A  10      24.473 -11.541  26.728  1.00  8.61           C  
ATOM     65  CD1 ILE A  10      25.101  -8.503  25.996  1.00  7.92           C  
ATOM     66  N   THR A  11      26.877 -12.200  29.235  1.00  8.38           N  
ATOM     67  CA  THR A  11      27.236 -13.400  29.999  1.00  8.28           C  
ATOM     68  C   THR A  11      26.068 -13.874  30.864  1.00  8.44           C  
ATOM     69  O   THR A  11      25.096 -13.150  31.051  1.00  8.27           O  
ATOM     70  CB  THR A  11      28.467 -13.170  30.937  1.00  8.19           C  
ATOM     71  CG2 THR A  11      29.729 -12.815  30.150  1.00  8.03           C  
ATOM     72  OG1 THR A  11      28.177 -12.134  31.883  1.00  8.06           O  
ATOM     73  N   ASN A  12      26.164 -15.101  31.368  1.00  8.72           N  
ATOM     74  CA  ASN A  12      25.281 -15.570  32.435  1.00  9.14           C  
ATOM     75  C   ASN A  12      25.942 -15.318  33.780  1.00  9.37           C  
ATOM     76  O   ASN A  12      27.133 -15.596  33.953  1.00  9.19           O  
ATOM     77  CB  ASN A  12      24.986 -17.065  32.295  1.00  9.53           C  
ATOM     78  CG  ASN A  12      24.490 -17.437  30.919  1.00 10.23           C  
ATOM     79  ND2 ASN A  12      23.301 -16.959  30.563  1.00 10.75           N  
ATOM     80  OD1 ASN A  12      25.169 -18.150  30.182  1.00 11.54           O  
ATOM     81  N   ALA A  13      25.173 -14.796  34.732  1.00  9.35           N  
ATOM     82  CA  ALA A  13      25.698 -14.499  36.063  1.00  9.56           C  
ATOM     83  C   ALA A  13      24.621 -14.621  37.127  1.00  9.62           C  
ATOM     84  O   ALA A  13      23.429 -14.496  36.837  1.00  9.51           O  
ATOM     85  CB  ALA A  13      26.314 -13.099  36.093  1.00  9.52           C  
ATOM     86  N   ALA A  14      25.054 -14.864  38.362  1.00  9.87           N  
ATOM     87  CA  ALA A  14      24.166 -14.823  39.520  1.00 10.14           C  
ATOM     88  C   ALA A  14      23.878 -13.371  39.892  1.00 10.35           C  
ATOM     89  O   ALA A  14      24.795 -12.560  40.003  1.00 10.38           O  
ATOM     90  CB  ALA A  14      24.791 -15.554  40.696  1.00 10.26           C  
ATOM     91  N   THR A  15      22.598 -13.046  40.053  1.00 10.40           N  
ATOM     92  CA  THR A  15      22.184 -11.723  40.521  1.00 10.62           C  
ATOM     93  C   THR A  15      21.104 -11.875  41.584  1.00 10.57           C  
ATOM     94  O   THR A  15      20.407 -12.886  41.623  1.00 10.77           O  
ATOM     95  CB  THR A  15      21.652 -10.826  39.373  1.00 10.52           C  
ATOM     96  CG2 THR A  15      22.748 -10.521  38.346  1.00 10.09           C  
ATOM     97  OG1 THR A  15      20.547 -11.470  38.728  1.00 11.74           O  
ATOM     98  N   SER A  16      20.977 -10.878  42.454  1.00 10.91           N  
ATOM     99  CA  SER A  16      19.907 -10.873  43.451  1.00 11.14           C  
ATOM    100  C   SER A  16      19.319  -9.470  43.619  1.00 10.87           C  
ATOM    101  O   SER A  16      19.553  -8.813  44.639  1.00 11.06           O  
ATOM    102  CB  SER A  16      20.406 -11.430  44.788  1.00 11.29           C  
ATOM    103  OG  SER A  16      21.476 -10.653  45.287  1.00 12.77           O  
ATOM    104  N   PRO A  17      18.545  -9.007  42.619  1.00 10.84           N  
ATOM    105  CA  PRO A  17      17.985  -7.648  42.639  1.00 10.82           C  
ATOM    106  C   PRO A  17      16.943  -7.434  43.739  1.00 10.85           C  
ATOM    107  O   PRO A  17      16.642  -6.290  44.093  1.00 10.81           O  
ATOM    108  CB  PRO A  17      17.342  -7.515  41.253  1.00 10.87           C  
ATOM    109  CG  PRO A  17      17.072  -8.890  40.814  1.00 11.03           C  
ATOM    110  CD  PRO A  17      18.153  -9.742  41.400  1.00 10.77           C  
ATOM    111  N   ASP A  18      16.404  -8.536  44.257  1.00 10.74           N  
ATOM    112  CA  ASP A  18      15.423  -8.519  45.339  1.00 11.01           C  
ATOM    113  C   ASP A  18      15.868  -9.402  46.513  1.00 11.03           C  
ATOM    114  O   ASP A  18      15.057  -9.792  47.359  1.00 11.22           O  
ATOM    115  CB  ASP A  18      14.047  -8.956  44.814  1.00 10.79           C  
ATOM    116  CG  ASP A  18      14.064 -10.338  44.169  1.00 11.30           C  
ATOM    117  OD1 ASP A  18      15.144 -10.963  44.068  1.00 11.63           O  
ATOM    118  OD2 ASP A  18      12.983 -10.804  43.762  1.00 11.91           O1-
ATOM    119  N   GLY A  19      17.160  -9.718  46.554  1.00 11.16           N  
ATOM    120  CA  GLY A  19      17.721 -10.569  47.603  1.00 11.29           C  
ATOM    121  C   GLY A  19      17.653 -12.056  47.301  1.00 11.26           C  
ATOM    122  O   GLY A  19      18.214 -12.869  48.036  1.00 11.56           O  
ATOM    123  N   PHE A  20      16.959 -12.412  46.223  1.00 10.97           N  
ATOM    124  CA  PHE A  20      16.819 -13.804  45.800  1.00 10.75           C  
ATOM    125  C   PHE A  20      17.813 -14.073  44.673  1.00 10.62           C  
ATOM    126  O   PHE A  20      17.660 -13.559  43.561  1.00 10.77           O  
ATOM    127  CB  PHE A  20      15.372 -14.067  45.353  1.00 10.68           C  
ATOM    128  CG  PHE A  20      15.103 -15.480  44.890  1.00 10.61           C  
ATOM    129  CD1 PHE A  20      15.427 -15.882  43.595  1.00 10.58           C  
ATOM    130  CD2 PHE A  20      14.490 -16.395  45.737  1.00 10.86           C  
ATOM    131  CE1 PHE A  20      15.170 -17.183  43.161  1.00 11.03           C  
ATOM    132  CE2 PHE A  20      14.224 -17.698  45.312  1.00 11.11           C  
ATOM    133  CZ  PHE A  20      14.562 -18.088  44.020  1.00 10.67           C  
ATOM    134  N   SER A  21      18.834 -14.875  44.961  1.00 10.24           N  
ATOM    135  CA  SER A  21      19.861 -15.167  43.968  1.00 10.10           C  
ATOM    136  C   SER A  21      19.362 -16.120  42.888  1.00  9.92           C  
ATOM    137  O   SER A  21      18.781 -17.165  43.184  1.00  9.83           O  
ATOM    138  CB  SER A  21      21.124 -15.726  44.620  1.00 10.12           C  
ATOM    139  OG  SER A  21      22.176 -15.783  43.669  1.00 10.42           O  
ATOM    140  N   ARG A  22      19.576 -15.733  41.633  1.00  9.73           N  
ATOM    141  CA  ARG A  22      19.301 -16.606  40.497  1.00  9.69           C  
ATOM    142  C   ARG A  22      20.216 -16.274  39.325  1.00  9.42           C  
ATOM    143  O   ARG A  22      20.742 -15.162  39.234  1.00  9.15           O  
ATOM    144  CB  ARG A  22      17.813 -16.557  40.097  1.00  9.82           C  
ATOM    145  CG  ARG A  22      17.314 -15.258  39.462  1.00 10.73           C  
ATOM    146  CD  ARG A  22      17.270 -15.389  37.944  1.00 12.50           C  
ATOM    147  NE  ARG A  22      15.948 -15.095  37.417  1.00 13.07           N  
ATOM    148  CZ  ARG A  22      15.546 -15.344  36.173  1.00 13.17           C  
ATOM    149  NH1 ARG A  22      16.362 -15.893  35.278  1.00 12.57           N1+
ATOM    150  NH2 ARG A  22      14.312 -15.029  35.823  1.00 13.64           N  
ATOM    151  N   GLN A  23      20.400 -17.246  38.438  1.00  9.39           N  
ATOM    152  CA  GLN A  23      21.159 -17.043  37.209  1.00  9.51           C  
ATOM    153  C   GLN A  23      20.354 -16.222  36.214  1.00  9.29           C  
ATOM    154  O   GLN A  23      19.179 -16.500  35.972  1.00  9.13           O  
ATOM    155  CB  GLN A  23      21.559 -18.383  36.590  1.00  9.78           C  
ATOM    156  CG  GLN A  23      22.671 -19.109  37.338  1.00 11.00           C  
ATOM    157  CD  GLN A  23      24.011 -18.397  37.251  1.00 13.51           C  
ATOM    158  NE2 GLN A  23      24.642 -18.184  38.401  1.00 14.59           N  
ATOM    159  OE1 GLN A  23      24.476 -18.048  36.165  1.00 14.52           O  
ATOM    160  N   ALA A  24      21.001 -15.209  35.647  1.00  9.02           N  
ATOM    161  CA  ALA A  24      20.370 -14.303  34.689  1.00  8.91           C  
ATOM    162  C   ALA A  24      21.320 -13.984  33.539  1.00  8.90           C  
ATOM    163  O   ALA A  24      22.522 -14.257  33.621  1.00  8.97           O  
ATOM    164  CB  ALA A  24      19.934 -13.012  35.391  1.00  8.74           C  
ATOM    165  N   VAL A  25      20.770 -13.424  32.465  1.00  8.89           N  
ATOM    166  CA  VAL A  25      21.564 -12.895  31.365  1.00  8.75           C  
ATOM    167  C   VAL A  25      21.890 -11.436  31.687  1.00  8.74           C  
ATOM    168  O   VAL A  25      20.989 -10.636  31.922  1.00  8.85           O  
ATOM    169  CB  VAL A  25      20.811 -12.996  30.013  1.00  8.74           C  
ATOM    170  CG1 VAL A  25      21.643 -12.397  28.886  1.00  8.59           C  
ATOM    171  CG2 VAL A  25      20.449 -14.446  29.698  1.00  8.71           C  
ATOM    172  N   VAL A  26      23.177 -11.099  31.712  1.00  8.63           N  
ATOM    173  CA  VAL A  26      23.615  -9.754  32.110  1.00  8.36           C  
ATOM    174  C   VAL A  26      24.435  -9.066  31.012  1.00  8.27           C  
ATOM    175  O   VAL A  26      24.971  -9.727  30.121  1.00  8.65           O  
ATOM    176  CB  VAL A  26      24.402  -9.768  33.460  1.00  8.47           C  
ATOM    177  CG1 VAL A  26      23.525 -10.292  34.602  1.00  8.78           C  
ATOM    178  CG2 VAL A  26      25.691 -10.587  33.350  1.00  7.85           C  
ATOM    179  N   VAL A  27      24.504  -7.738  31.072  1.00  8.13           N  
ATOM    180  CA  VAL A  27      25.270  -6.943  30.107  1.00  7.81           C  
ATOM    181  C   VAL A  27      26.340  -6.195  30.872  1.00  7.74           C  
ATOM    182  O   VAL A  27      26.031  -5.471  31.819  1.00  7.70           O  
ATOM    183  CB  VAL A  27      24.387  -5.922  29.340  1.00  7.80           C  
ATOM    184  CG1 VAL A  27      25.154  -5.325  28.163  1.00  7.50           C  
ATOM    185  CG2 VAL A  27      23.104  -6.572  28.855  1.00  7.46           C  
ATOM    186  N   ASN A  28      27.597  -6.379  30.470  1.00  7.69           N  
ATOM    187  CA  ASN A  28      28.735  -5.858  31.227  1.00  7.60           C  
ATOM    188  C   ASN A  28      28.570  -6.128  32.732  1.00  7.54           C  
ATOM    189  O   ASN A  28      28.738  -5.231  33.566  1.00  7.38           O  
ATOM    190  CB  ASN A  28      28.956  -4.360  30.943  1.00  7.77           C  
ATOM    191  CG  ASN A  28      29.323  -4.075  29.489  1.00  8.15           C  
ATOM    192  ND2 ASN A  28      29.382  -2.793  29.141  1.00  9.19           N  
ATOM    193  OD1 ASN A  28      29.557  -4.988  28.694  1.00  9.16           O  
ATOM    194  N   GLY A  29      28.202  -7.368  33.057  1.00  7.26           N  
ATOM    195  CA  GLY A  29      28.114  -7.831  34.441  1.00  7.15           C  
ATOM    196  C   GLY A  29      26.831  -7.538  35.199  1.00  7.08           C  
ATOM    197  O   GLY A  29      26.619  -8.083  36.288  1.00  7.00           O  
ATOM    198  N   VAL A  30      25.973  -6.685  34.639  1.00  6.91           N  
ATOM    199  CA  VAL A  30      24.784  -6.216  35.355  1.00  6.72           C  
ATOM    200  C   VAL A  30      23.458  -6.444  34.612  1.00  6.74           C  
ATOM    201  O   VAL A  30      23.414  -6.476  33.377  1.00  6.63           O  
ATOM    202  CB  VAL A  30      24.897  -4.701  35.764  1.00  6.54           C  
ATOM    203  CG1 VAL A  30      26.082  -4.464  36.702  1.00  6.46           C  
ATOM    204  CG2 VAL A  30      24.983  -3.786  34.539  1.00  7.16           C  
ATOM    205  N   THR A  31      22.389  -6.627  35.386  1.00  6.65           N  
ATOM    206  CA  THR A  31      21.019  -6.486  34.877  1.00  6.69           C  
ATOM    207  C   THR A  31      20.200  -5.581  35.818  1.00  6.79           C  
ATOM    208  O   THR A  31      20.261  -5.741  37.034  1.00  6.61           O  
ATOM    209  CB  THR A  31      20.314  -7.848  34.601  1.00  6.62           C  
ATOM    210  CG2 THR A  31      20.143  -8.679  35.875  1.00  6.67           C  
ATOM    211  OG1 THR A  31      19.031  -7.606  34.009  1.00  6.45           O  
ATOM    212  N   PRO A  32      19.481  -4.584  35.260  1.00  7.04           N  
ATOM    213  CA  PRO A  32      19.440  -4.215  33.849  1.00  7.14           C  
ATOM    214  C   PRO A  32      20.814  -3.760  33.382  1.00  7.11           C  
ATOM    215  O   PRO A  32      21.652  -3.378  34.203  1.00  6.70           O  
ATOM    216  CB  PRO A  32      18.457  -3.037  33.818  1.00  7.27           C  
ATOM    217  CG  PRO A  32      18.458  -2.498  35.213  1.00  7.15           C  
ATOM    218  CD  PRO A  32      18.630  -3.701  36.079  1.00  7.38           C  
ATOM    219  N   GLY A  33      21.036  -3.813  32.073  1.00  7.24           N  
ATOM    220  CA  GLY A  33      22.319  -3.445  31.492  1.00  7.31           C  
ATOM    221  C   GLY A  33      22.632  -1.973  31.660  1.00  7.61           C  
ATOM    222  O   GLY A  33      21.745  -1.184  32.009  1.00  7.64           O  
ATOM    223  N   PRO A  34      23.894  -1.586  31.391  1.00  7.75           N  
ATOM    224  CA  PRO A  34      24.316  -0.201  31.568  1.00  7.78           C  
ATOM    225  C   PRO A  34      23.607   0.734  30.596  1.00  7.86           C  
ATOM    226  O   PRO A  34      23.165   0.305  29.522  1.00  7.87           O  
ATOM    227  CB  PRO A  34      25.815  -0.250  31.255  1.00  7.81           C  
ATOM    228  CG  PRO A  34      25.975  -1.427  30.356  1.00  7.87           C  
ATOM    229  CD  PRO A  34      24.989  -2.433  30.877  1.00  7.68           C  
ATOM    230  N   LEU A  35      23.499   2.002  30.976  1.00  7.89           N  
ATOM    231  CA  LEU A  35      22.967   3.019  30.081  1.00  7.79           C  
ATOM    232  C   LEU A  35      23.873   3.172  28.863  1.00  7.87           C  
ATOM    233  O   LEU A  35      25.077   3.413  28.994  1.00  7.95           O  
ATOM    234  CB  LEU A  35      22.827   4.361  30.808  1.00  7.82           C  
ATOM    235  CG  LEU A  35      22.407   5.596  29.995  1.00  7.80           C  
ATOM    236  CD1 LEU A  35      21.005   5.440  29.409  1.00  7.25           C  
ATOM    237  CD2 LEU A  35      22.500   6.853  30.848  1.00  7.51           C  
ATOM    238  N   VAL A  36      23.288   3.012  27.682  1.00  7.64           N  
ATOM    239  CA  VAL A  36      23.961   3.343  26.434  1.00  7.53           C  
ATOM    240  C   VAL A  36      23.488   4.738  26.037  1.00  7.60           C  
ATOM    241  O   VAL A  36      22.292   5.030  26.076  1.00  7.39           O  
ATOM    242  CB  VAL A  36      23.667   2.301  25.319  1.00  7.46           C  
ATOM    243  CG1 VAL A  36      24.289   2.726  23.991  1.00  7.17           C  
ATOM    244  CG2 VAL A  36      24.193   0.929  25.724  1.00  7.49           C  
ATOM    245  N   ALA A  37      24.429   5.612  25.692  1.00  7.79           N  
ATOM    246  CA  ALA A  37      24.078   6.991  25.366  1.00  8.07           C  
ATOM    247  C   ALA A  37      24.889   7.586  24.220  1.00  8.10           C  
ATOM    248  O   ALA A  37      25.991   7.128  23.905  1.00  8.24           O  
ATOM    249  CB  ALA A  37      24.178   7.876  26.612  1.00  7.93           C  
ATOM    250  N   GLY A  38      24.314   8.613  23.604  1.00  8.09           N  
ATOM    251  CA  GLY A  38      24.976   9.392  22.570  1.00  8.09           C  
ATOM    252  C   GLY A  38      24.187  10.655  22.291  1.00  8.16           C  
ATOM    253  O   GLY A  38      23.316  11.043  23.074  1.00  7.89           O  
ATOM    254  N   ASN A  39      24.507  11.304  21.177  1.00  8.41           N  
ATOM    255  CA  ASN A  39      23.832  12.533  20.765  1.00  8.77           C  
ATOM    256  C   ASN A  39      23.249  12.368  19.375  1.00  8.84           C  
ATOM    257  O   ASN A  39      23.738  11.551  18.590  1.00  8.90           O  
ATOM    258  CB  ASN A  39      24.811  13.710  20.789  1.00  8.82           C  
ATOM    259  CG  ASN A  39      25.473  13.889  22.137  1.00  9.66           C  
ATOM    260  ND2 ASN A  39      26.796  13.772  22.168  1.00  9.78           N  
ATOM    261  OD1 ASN A  39      24.804  14.132  23.142  1.00 10.57           O  
ATOM    262  N   ILE A  40      22.199  13.127  19.073  1.00  9.06           N  
ATOM    263  CA  ILE A  40      21.607  13.125  17.735  1.00  9.46           C  
ATOM    264  C   ILE A  40      22.703  13.370  16.688  1.00  9.67           C  
ATOM    265  O   ILE A  40      23.597  14.201  16.891  1.00  9.74           O  
ATOM    266  CB  ILE A  40      20.404  14.124  17.613  1.00  9.37           C  
ATOM    267  CG1 ILE A  40      19.746  14.030  16.226  1.00  9.46           C  
ATOM    268  CG2 ILE A  40      20.822  15.557  17.973  1.00  9.87           C  
ATOM    269  CD1 ILE A  40      18.372  14.677  16.132  1.00  9.50           C  
ATOM    270  N   GLY A  41      22.661  12.596  15.605  1.00  9.82           N  
ATOM    271  CA  GLY A  41      23.687  12.657  14.566  1.00 10.07           C  
ATOM    272  C   GLY A  41      24.828  11.666  14.743  1.00 10.17           C  
ATOM    273  O   GLY A  41      25.636  11.488  13.832  1.00 10.35           O  
ATOM    274  N   ASP A  42      24.896  11.016  15.906  1.00 10.13           N  
ATOM    275  CA  ASP A  42      25.984  10.081  16.206  1.00 10.21           C  
ATOM    276  C   ASP A  42      25.921   8.794  15.398  1.00 10.08           C  
ATOM    277  O   ASP A  42      24.840   8.315  15.046  1.00  9.99           O  
ATOM    278  CB  ASP A  42      26.004   9.701  17.690  1.00 10.19           C  
ATOM    279  CG  ASP A  42      26.713  10.722  18.560  1.00 10.63           C  
ATOM    280  OD1 ASP A  42      26.701  10.522  19.791  1.00 10.99           O  
ATOM    281  OD2 ASP A  42      27.269  11.717  18.037  1.00 10.53           O1-
ATOM    282  N   ARG A  43      27.099   8.245  15.122  1.00 10.11           N  
ATOM    283  CA  ARG A  43      27.223   6.886  14.633  1.00 10.16           C  
ATOM    284  C   ARG A  43      27.465   5.983  15.837  1.00  9.83           C  
ATOM    285  O   ARG A  43      28.406   6.194  16.612  1.00  9.64           O  
ATOM    286  CB  ARG A  43      28.372   6.771  13.629  1.00 10.51           C  
ATOM    287  CG  ARG A  43      28.544   5.395  13.009  1.00 11.43           C  
ATOM    288  CD  ARG A  43      29.809   5.364  12.176  1.00 13.20           C  
ATOM    289  NE  ARG A  43      29.987   4.103  11.463  1.00 15.00           N  
ATOM    290  CZ  ARG A  43      31.126   3.721  10.888  1.00 15.95           C  
ATOM    291  NH1 ARG A  43      32.200   4.500  10.946  1.00 16.42           N1+
ATOM    292  NH2 ARG A  43      31.194   2.555  10.256  1.00 16.35           N  
ATOM    293  N   PHE A  44      26.595   4.994  15.998  1.00  9.50           N  
ATOM    294  CA  PHE A  44      26.713   4.032  17.081  1.00  9.41           C  
ATOM    295  C   PHE A  44      27.378   2.769  16.570  1.00  9.28           C  
ATOM    296  O   PHE A  44      26.968   2.207  15.552  1.00  9.44           O  
ATOM    297  CB  PHE A  44      25.340   3.721  17.688  1.00  9.24           C  
ATOM    298  CG  PHE A  44      24.772   4.848  18.503  1.00  9.54           C  
ATOM    299  CD1 PHE A  44      24.101   5.902  17.890  1.00  9.69           C  
ATOM    300  CD2 PHE A  44      24.911   4.859  19.889  1.00  9.47           C  
ATOM    301  CE1 PHE A  44      23.575   6.956  18.648  1.00  9.74           C  
ATOM    302  CE2 PHE A  44      24.391   5.910  20.655  1.00  9.51           C  
ATOM    303  CZ  PHE A  44      23.719   6.955  20.032  1.00  9.30           C  
ATOM    304  N   GLN A  45      28.430   2.350  17.264  1.00  9.24           N  
ATOM    305  CA  GLN A  45      29.138   1.124  16.928  1.00  9.30           C  
ATOM    306  C   GLN A  45      29.194   0.259  18.173  1.00  8.78           C  
ATOM    307  O   GLN A  45      30.136   0.330  18.970  1.00  9.04           O  
ATOM    308  CB  GLN A  45      30.529   1.427  16.369  1.00  9.24           C  
ATOM    309  CG  GLN A  45      30.493   2.066  14.985  1.00 10.03           C  
ATOM    310  CD  GLN A  45      31.868   2.291  14.399  1.00 10.39           C  
ATOM    311  NE2 GLN A  45      32.555   3.324  14.873  1.00 11.80           N  
ATOM    312  OE1 GLN A  45      32.310   1.544  13.526  1.00 13.15           O  
ATOM    313  N   LEU A  46      28.153  -0.543  18.344  1.00  8.42           N  
ATOM    314  CA  LEU A  46      27.995  -1.333  19.552  1.00  8.07           C  
ATOM    315  C   LEU A  46      28.358  -2.785  19.285  1.00  7.97           C  
ATOM    316  O   LEU A  46      27.604  -3.529  18.657  1.00  7.67           O  
ATOM    317  CB  LEU A  46      26.580  -1.165  20.121  1.00  8.08           C  
ATOM    318  CG  LEU A  46      26.249   0.301  20.452  1.00  7.67           C  
ATOM    319  CD1 LEU A  46      24.748   0.560  20.545  1.00  7.29           C  
ATOM    320  CD2 LEU A  46      26.972   0.776  21.715  1.00  7.06           C  
ATOM    321  N   ASN A  47      29.544  -3.162  19.749  1.00  7.97           N  
ATOM    322  CA  ASN A  47      30.055  -4.508  19.557  1.00  8.00           C  
ATOM    323  C   ASN A  47      29.507  -5.450  20.621  1.00  7.76           C  
ATOM    324  O   ASN A  47      29.894  -5.387  21.790  1.00  8.06           O  
ATOM    325  CB  ASN A  47      31.586  -4.508  19.564  1.00  8.29           C  
ATOM    326  CG  ASN A  47      32.170  -5.878  19.273  1.00  8.85           C  
ATOM    327  ND2 ASN A  47      33.284  -6.194  19.919  1.00 10.60           N  
ATOM    328  OD1 ASN A  47      31.624  -6.642  18.479  1.00  9.86           O  
ATOM    329  N   VAL A  48      28.590  -6.315  20.210  1.00  7.54           N  
ATOM    330  CA  VAL A  48      27.957  -7.237  21.138  1.00  7.11           C  
ATOM    331  C   VAL A  48      28.755  -8.535  21.183  1.00  7.40           C  
ATOM    332  O   VAL A  48      28.843  -9.262  20.189  1.00  6.90           O  
ATOM    333  CB  VAL A  48      26.464  -7.464  20.793  1.00  7.24           C  
ATOM    334  CG1 VAL A  48      25.845  -8.512  21.712  1.00  6.68           C  
ATOM    335  CG2 VAL A  48      25.695  -6.148  20.911  1.00  6.14           C  
ATOM    336  N   ILE A  49      29.348  -8.796  22.344  1.00  7.46           N  
ATOM    337  CA  ILE A  49      30.215  -9.953  22.542  1.00  7.76           C  
ATOM    338  C   ILE A  49      29.429 -11.032  23.273  1.00  8.01           C  
ATOM    339  O   ILE A  49      29.077 -10.878  24.445  1.00  7.96           O  
ATOM    340  CB  ILE A  49      31.517  -9.568  23.304  1.00  7.78           C  
ATOM    341  CG1 ILE A  49      32.300  -8.511  22.510  1.00  7.61           C  
ATOM    342  CG2 ILE A  49      32.380 -10.806  23.576  1.00  7.84           C  
ATOM    343  CD1 ILE A  49      33.476  -7.881  23.262  1.00  7.85           C  
ATOM    344  N   ASP A  50      29.130 -12.111  22.559  1.00  8.20           N  
ATOM    345  CA  ASP A  50      28.326 -13.189  23.116  1.00  8.60           C  
ATOM    346  C   ASP A  50      29.203 -14.203  23.849  1.00  8.78           C  
ATOM    347  O   ASP A  50      29.832 -15.063  23.229  1.00  9.14           O  
ATOM    348  CB  ASP A  50      27.487 -13.866  22.024  1.00  8.73           C  
ATOM    349  CG  ASP A  50      26.505 -14.887  22.582  1.00  8.45           C  
ATOM    350  OD1 ASP A  50      25.640 -15.350  21.814  1.00  8.87           O  
ATOM    351  OD2 ASP A  50      26.591 -15.227  23.781  1.00  8.57           O1-
ATOM    352  N   ASN A  51      29.237 -14.087  25.173  1.00  8.83           N  
ATOM    353  CA  ASN A  51      29.950 -15.045  26.013  1.00  8.97           C  
ATOM    354  C   ASN A  51      29.012 -15.879  26.887  1.00  8.89           C  
ATOM    355  O   ASN A  51      29.387 -16.310  27.979  1.00  9.06           O  
ATOM    356  CB  ASN A  51      31.014 -14.331  26.858  1.00  9.03           C  
ATOM    357  CG  ASN A  51      32.192 -13.856  26.030  1.00  9.40           C  
ATOM    358  ND2 ASN A  51      32.926 -12.873  26.547  1.00  9.57           N  
ATOM    359  OD1 ASN A  51      32.442 -14.368  24.938  1.00  9.46           O  
ATOM    360  N   LEU A  52      27.800 -16.118  26.388  1.00  8.80           N  
ATOM    361  CA  LEU A  52      26.803 -16.916  27.101  1.00  8.77           C  
ATOM    362  C   LEU A  52      27.133 -18.407  27.072  1.00  9.11           C  
ATOM    363  O   LEU A  52      27.644 -18.920  26.076  1.00  9.10           O  
ATOM    364  CB  LEU A  52      25.409 -16.684  26.516  1.00  8.59           C  
ATOM    365  CG  LEU A  52      24.811 -15.282  26.665  1.00  8.01           C  
ATOM    366  CD1 LEU A  52      23.682 -15.085  25.671  1.00  7.81           C  
ATOM    367  CD2 LEU A  52      24.328 -15.056  28.086  1.00  6.82           C  
ATOM    368  N   THR A  53      26.816 -19.092  28.170  1.00  9.51           N  
ATOM    369  CA  THR A  53      27.172 -20.501  28.352  1.00 10.08           C  
ATOM    370  C   THR A  53      25.982 -21.379  28.742  1.00 10.22           C  
ATOM    371  O   THR A  53      26.108 -22.606  28.820  1.00 10.23           O  
ATOM    372  CB  THR A  53      28.272 -20.658  29.423  1.00 10.14           C  
ATOM    373  CG2 THR A  53      29.596 -20.087  28.921  1.00 10.30           C  
ATOM    374  OG1 THR A  53      27.879 -19.971  30.619  1.00 10.88           O  
ATOM    375  N   ASN A  54      24.833 -20.747  28.970  1.00 10.47           N  
ATOM    376  CA  ASN A  54      23.642 -21.423  29.478  1.00 10.58           C  
ATOM    377  C   ASN A  54      22.574 -21.580  28.398  1.00 10.61           C  
ATOM    378  O   ASN A  54      21.965 -20.597  27.968  1.00 10.47           O  
ATOM    379  CB  ASN A  54      23.082 -20.640  30.671  1.00 10.92           C  
ATOM    380  CG  ASN A  54      22.048 -21.415  31.463  1.00 11.33           C  
ATOM    381  ND2 ASN A  54      22.166 -21.356  32.787  1.00 11.89           N  
ATOM    382  OD1 ASN A  54      21.149 -22.042  30.901  1.00 13.25           O  
ATOM    383  N   HIS A  55      22.345 -22.822  27.974  1.00 10.38           N  
ATOM    384  CA  HIS A  55      21.371 -23.114  26.918  1.00 10.28           C  
ATOM    385  C   HIS A  55      19.915 -22.824  27.320  1.00  9.92           C  
ATOM    386  O   HIS A  55      19.104 -22.421  26.479  1.00  9.80           O  
ATOM    387  CB  HIS A  55      21.531 -24.554  26.419  1.00 10.39           C  
ATOM    388  CG  HIS A  55      20.525 -24.948  25.384  1.00 10.91           C  
ATOM    389  CD2 HIS A  55      19.585 -25.922  25.381  1.00 11.77           C  
ATOM    390  ND1 HIS A  55      20.407 -24.296  24.175  1.00 11.70           N  
ATOM    391  CE1 HIS A  55      19.436 -24.851  23.472  1.00 12.13           C  
ATOM    392  NE2 HIS A  55      18.923 -25.841  24.180  1.00 12.28           N  
ATOM    393  N   THR A  56      19.596 -23.028  28.598  1.00  9.71           N  
ATOM    394  CA  THR A  56      18.254 -22.761  29.138  1.00  9.54           C  
ATOM    395  C   THR A  56      17.827 -21.298  28.945  1.00  9.33           C  
ATOM    396  O   THR A  56      16.653 -21.016  28.691  1.00  9.24           O  
ATOM    397  CB  THR A  56      18.154 -23.155  30.634  1.00  9.68           C  
ATOM    398  CG2 THR A  56      16.735 -22.973  31.170  1.00  9.44           C  
ATOM    399  OG1 THR A  56      18.541 -24.525  30.791  1.00 10.12           O  
ATOM    400  N   MET A  57      18.782 -20.379  29.061  1.00  8.80           N  
ATOM    401  CA  MET A  57      18.511 -18.962  28.830  1.00  8.59           C  
ATOM    402  C   MET A  57      19.019 -18.526  27.452  1.00  8.54           C  
ATOM    403  O   MET A  57      19.058 -17.331  27.133  1.00  8.37           O  
ATOM    404  CB  MET A  57      19.098 -18.105  29.959  1.00  8.64           C  
ATOM    405  CG  MET A  57      18.504 -18.436  31.330  1.00  7.99           C  
ATOM    406  SD  MET A  57      18.987 -17.330  32.668  1.00  8.79           S  
ATOM    407  CE  MET A  57      20.757 -17.607  32.749  1.00  8.65           C  
ATOM    408  N   LEU A  58      19.376 -19.529  26.644  1.00  8.59           N  
ATOM    409  CA  LEU A  58      19.887 -19.385  25.271  1.00  8.71           C  
ATOM    410  C   LEU A  58      21.315 -18.865  25.226  1.00  8.85           C  
ATOM    411  O   LEU A  58      21.622 -17.822  25.803  1.00  8.65           O  
ATOM    412  CB  LEU A  58      18.956 -18.546  24.383  1.00  8.57           C  
ATOM    413  CG  LEU A  58      17.532 -19.070  24.162  1.00  8.73           C  
ATOM    414  CD1 LEU A  58      16.721 -18.066  23.355  1.00  8.33           C  
ATOM    415  CD2 LEU A  58      17.521 -20.446  23.494  1.00  8.44           C  
ATOM    416  N   LYS A  59      22.179 -19.611  24.535  1.00  8.88           N  
ATOM    417  CA  LYS A  59      23.585 -19.247  24.387  1.00  9.10           C  
ATOM    418  C   LYS A  59      23.771 -18.279  23.230  1.00  8.92           C  
ATOM    419  O   LYS A  59      24.766 -17.563  23.171  1.00  8.77           O  
ATOM    420  CB  LYS A  59      24.452 -20.485  24.154  1.00  9.36           C  
ATOM    421  CG  LYS A  59      24.524 -21.444  25.322  1.00 10.16           C  
ATOM    422  CD  LYS A  59      25.515 -22.554  25.017  1.00 11.66           C  
ATOM    423  CE  LYS A  59      25.255 -23.773  25.877  1.00 13.33           C  
ATOM    424  NZ  LYS A  59      26.158 -24.908  25.521  1.00 15.27           N1+
ATOM    425  N   THR A  60      22.819 -18.287  22.297  1.00  8.78           N  
ATOM    426  CA  THR A  60      22.806 -17.314  21.215  1.00  8.71           C  
ATOM    427  C   THR A  60      22.053 -16.067  21.672  1.00  8.43           C  
ATOM    428  O   THR A  60      21.343 -16.097  22.683  1.00  8.34           O  
ATOM    429  CB  THR A  60      22.204 -17.890  19.903  1.00  8.80           C  
ATOM    430  CG2 THR A  60      23.004 -19.094  19.434  1.00  8.82           C  
ATOM    431  OG1 THR A  60      20.839 -18.275  20.107  1.00 10.74           O  
ATOM    432  N   THR A  61      22.228 -14.968  20.946  1.00  8.11           N  
ATOM    433  CA  THR A  61      21.570 -13.716  21.301  1.00  7.83           C  
ATOM    434  C   THR A  61      21.430 -12.792  20.098  1.00  7.94           C  
ATOM    435  O   THR A  61      22.090 -12.978  19.075  1.00  7.99           O  
ATOM    436  CB  THR A  61      22.296 -12.992  22.477  1.00  7.81           C  
ATOM    437  CG2 THR A  61      23.634 -12.389  22.029  1.00  7.47           C  
ATOM    438  OG1 THR A  61      21.446 -11.968  23.014  1.00  7.63           O  
ATOM    439  N   SER A  62      20.553 -11.803  20.234  1.00  7.91           N  
ATOM    440  CA  SER A  62      20.350 -10.787  19.215  1.00  7.97           C  
ATOM    441  C   SER A  62      19.757  -9.569  19.901  1.00  7.77           C  
ATOM    442  O   SER A  62      18.806  -9.698  20.669  1.00  7.79           O  
ATOM    443  CB  SER A  62      19.398 -11.301  18.138  1.00  8.09           C  
ATOM    444  OG  SER A  62      19.470 -10.484  16.992  1.00  8.74           O  
ATOM    445  N   VAL A  63      20.312  -8.391  19.626  1.00  7.72           N  
ATOM    446  CA  VAL A  63      19.918  -7.175  20.350  1.00  7.60           C  
ATOM    447  C   VAL A  63      19.144  -6.183  19.478  1.00  7.40           C  
ATOM    448  O   VAL A  63      19.590  -5.800  18.392  1.00  7.21           O  
ATOM    449  CB  VAL A  63      21.136  -6.481  21.023  1.00  7.45           C  
ATOM    450  CG1 VAL A  63      20.698  -5.247  21.811  1.00  7.75           C  
ATOM    451  CG2 VAL A  63      21.871  -7.457  21.942  1.00  7.89           C  
ATOM    452  N   HIS A  64      17.973  -5.784  19.972  1.00  7.23           N  
ATOM    453  CA  HIS A  64      17.162  -4.765  19.323  1.00  6.84           C  
ATOM    454  C   HIS A  64      17.330  -3.415  20.013  1.00  6.49           C  
ATOM    455  O   HIS A  64      17.326  -3.322  21.239  1.00  6.13           O  
ATOM    456  CB  HIS A  64      15.685  -5.181  19.291  1.00  6.68           C  
ATOM    457  CG  HIS A  64      14.762  -4.092  18.838  1.00  6.88           C  
ATOM    458  CD2 HIS A  64      13.707  -3.507  19.451  1.00  6.13           C  
ATOM    459  ND1 HIS A  64      14.880  -3.477  17.611  1.00  6.44           N  
ATOM    460  CE1 HIS A  64      13.943  -2.556  17.489  1.00  6.36           C  
ATOM    461  NE2 HIS A  64      13.214  -2.558  18.590  1.00  6.41           N  
ATOM    462  N   TRP A  65      17.484  -2.375  19.204  1.00  6.20           N  
ATOM    463  CA  TRP A  65      17.654  -1.018  19.697  1.00  6.01           C  
ATOM    464  C   TRP A  65      16.304  -0.316  19.519  1.00  6.00           C  
ATOM    465  O   TRP A  65      15.973   0.179  18.435  1.00  5.84           O  
ATOM    466  CB  TRP A  65      18.821  -0.343  18.951  1.00  5.83           C  
ATOM    467  CG  TRP A  65      19.968  -1.322  18.725  1.00  5.70           C  
ATOM    468  CD1 TRP A  65      20.199  -2.071  17.603  1.00  5.95           C  
ATOM    469  CD2 TRP A  65      20.981  -1.699  19.672  1.00  5.75           C  
ATOM    470  CE2 TRP A  65      21.806  -2.661  19.044  1.00  5.71           C  
ATOM    471  CE3 TRP A  65      21.279  -1.308  20.984  1.00  5.61           C  
ATOM    472  NE1 TRP A  65      21.307  -2.870  17.785  1.00  6.40           N  
ATOM    473  CZ2 TRP A  65      22.911  -3.236  19.683  1.00  6.16           C  
ATOM    474  CZ3 TRP A  65      22.377  -1.886  21.622  1.00  6.16           C  
ATOM    475  CH2 TRP A  65      23.181  -2.834  20.968  1.00  5.78           C  
ATOM    476  N   HIS A  66      15.518  -0.321  20.596  1.00  6.19           N  
ATOM    477  CA  HIS A  66      14.088  -0.011  20.545  1.00  6.21           C  
ATOM    478  C   HIS A  66      13.765   1.458  20.287  1.00  6.34           C  
ATOM    479  O   HIS A  66      14.071   2.332  21.107  1.00  6.33           O  
ATOM    480  CB  HIS A  66      13.379  -0.492  21.821  1.00  6.38           C  
ATOM    481  CG  HIS A  66      11.888  -0.358  21.772  1.00  6.69           C  
ATOM    482  CD2 HIS A  66      11.095   0.721  21.566  1.00  6.19           C  
ATOM    483  ND1 HIS A  66      11.038  -1.432  21.926  1.00  7.52           N  
ATOM    484  CE1 HIS A  66       9.787  -1.017  21.828  1.00  7.18           C  
ATOM    485  NE2 HIS A  66       9.796   0.284  21.603  1.00  6.23           N  
ATOM    486  N   GLY A  67      13.118   1.711  19.152  1.00  6.11           N  
ATOM    487  CA  GLY A  67      12.631   3.049  18.818  1.00  6.43           C  
ATOM    488  C   GLY A  67      13.367   3.715  17.671  1.00  6.43           C  
ATOM    489  O   GLY A  67      12.926   4.746  17.160  1.00  6.61           O  
ATOM    490  N   PHE A  68      14.484   3.123  17.254  1.00  6.60           N  
ATOM    491  CA  PHE A  68      15.304   3.702  16.190  1.00  6.85           C  
ATOM    492  C   PHE A  68      14.851   3.276  14.798  1.00  7.03           C  
ATOM    493  O   PHE A  68      14.588   2.096  14.561  1.00  7.46           O  
ATOM    494  CB  PHE A  68      16.777   3.365  16.403  1.00  6.70           C  
ATOM    495  CG  PHE A  68      17.348   3.936  17.668  1.00  6.44           C  
ATOM    496  CD1 PHE A  68      17.504   5.311  17.816  1.00  6.34           C  
ATOM    497  CD2 PHE A  68      17.728   3.102  18.711  1.00  6.76           C  
ATOM    498  CE1 PHE A  68      18.029   5.843  18.986  1.00  6.36           C  
ATOM    499  CE2 PHE A  68      18.258   3.624  19.886  1.00  6.23           C  
ATOM    500  CZ  PHE A  68      18.409   5.000  20.021  1.00  6.59           C  
ATOM    501  N   PHE A  69      14.778   4.242  13.883  1.00  7.36           N  
ATOM    502  CA  PHE A  69      14.294   3.993  12.518  1.00  7.52           C  
ATOM    503  C   PHE A  69      15.153   3.007  11.722  1.00  7.51           C  
ATOM    504  O   PHE A  69      14.631   2.276  10.881  1.00  7.51           O  
ATOM    505  CB  PHE A  69      14.135   5.302  11.734  1.00  7.61           C  
ATOM    506  CG  PHE A  69      13.166   6.277  12.358  1.00  7.96           C  
ATOM    507  CD1 PHE A  69      12.031   5.828  13.026  1.00  8.26           C  
ATOM    508  CD2 PHE A  69      13.385   7.647  12.257  1.00  7.99           C  
ATOM    509  CE1 PHE A  69      11.132   6.725  13.597  1.00  8.46           C  
ATOM    510  CE2 PHE A  69      12.490   8.558  12.822  1.00  7.94           C  
ATOM    511  CZ  PHE A  69      11.360   8.093  13.494  1.00  8.31           C  
ATOM    512  N   GLN A  70      16.462   3.008  11.982  1.00  7.67           N  
ATOM    513  CA  GLN A  70      17.422   2.117  11.303  1.00  7.75           C  
ATOM    514  C   GLN A  70      17.366   2.220   9.770  1.00  7.97           C  
ATOM    515  O   GLN A  70      17.524   1.222   9.060  1.00  7.67           O  
ATOM    516  CB  GLN A  70      17.244   0.658  11.761  1.00  7.77           C  
ATOM    517  CG  GLN A  70      17.479   0.422  13.255  1.00  7.82           C  
ATOM    518  CD  GLN A  70      18.951   0.407  13.637  1.00  8.23           C  
ATOM    519  NE2 GLN A  70      19.224   0.166  14.912  1.00  7.87           N  
ATOM    520  OE1 GLN A  70      19.828   0.605  12.796  1.00  8.55           O  
ATOM    521  N   GLN A  71      17.134   3.434   9.274  1.00  8.36           N  
ATOM    522  CA  GLN A  71      17.091   3.695   7.837  1.00  8.77           C  
ATOM    523  C   GLN A  71      18.429   3.344   7.193  1.00  8.69           C  
ATOM    524  O   GLN A  71      19.473   3.887   7.568  1.00  8.75           O  
ATOM    525  CB  GLN A  71      16.716   5.156   7.571  1.00  9.12           C  
ATOM    526  CG  GLN A  71      17.060   5.671   6.165  1.00 10.88           C  
ATOM    527  CD  GLN A  71      15.931   5.522   5.173  1.00 13.24           C  
ATOM    528  NE2 GLN A  71      16.243   5.715   3.897  1.00 13.40           N  
ATOM    529  OE1 GLN A  71      14.790   5.254   5.543  1.00 14.90           O  
ATOM    530  N   GLY A  72      18.389   2.415   6.239  1.00  8.64           N  
ATOM    531  CA  GLY A  72      19.590   1.963   5.535  1.00  8.63           C  
ATOM    532  C   GLY A  72      20.393   0.940   6.316  1.00  8.66           C  
ATOM    533  O   GLY A  72      21.377   0.398   5.812  1.00  8.52           O  
ATOM    534  N   THR A  73      19.972   0.676   7.549  1.00  8.83           N  
ATOM    535  CA  THR A  73      20.554  -0.399   8.343  1.00  8.91           C  
ATOM    536  C   THR A  73      19.476  -1.331   8.887  1.00  9.01           C  
ATOM    537  O   THR A  73      19.400  -1.571  10.092  1.00  8.69           O  
ATOM    538  CB  THR A  73      21.389   0.178   9.501  1.00  8.86           C  
ATOM    539  CG2 THR A  73      22.607   0.914   8.965  1.00  9.01           C  
ATOM    540  OG1 THR A  73      20.646   1.208  10.163  1.00  8.82           O  
ATOM    541  N   ASN A  74      18.593  -1.823   8.057  1.00  9.03           N  
ATOM    542  CA  ASN A  74      17.629  -2.770   8.538  1.00  9.40           C  
ATOM    543  C   ASN A  74      18.258  -4.018   9.221  1.00  9.69           C  
ATOM    544  O   ASN A  74      17.718  -4.552  10.184  1.00 10.83           O  
ATOM    545  CB  ASN A  74      16.623  -3.102   7.425  1.00  9.04           C  
ATOM    546  CG  ASN A  74      15.595  -4.109   7.845  1.00  8.76           C  
ATOM    547  ND2 ASN A  74      14.440  -3.633   8.261  1.00  7.96           N  
ATOM    548  OD1 ASN A  74      15.847  -5.285   7.813  1.00  7.98           O  
ATOM    549  N   TRP A  75      19.407  -4.428   8.712  1.00  9.26           N  
ATOM    550  CA  TRP A  75      20.166  -5.580   9.177  1.00  8.53           C  
ATOM    551  C   TRP A  75      20.576  -5.565  10.661  1.00  8.24           C  
ATOM    552  O   TRP A  75      20.960  -6.565  11.206  1.00  8.37           O  
ATOM    553  CB  TRP A  75      21.431  -5.765   8.318  1.00  8.39           C  
ATOM    554  CG  TRP A  75      22.355  -4.591   8.291  1.00  7.72           C  
ATOM    555  CD1 TRP A  75      22.387  -3.587   7.382  1.00  7.58           C  
ATOM    556  CD2 TRP A  75      23.371  -4.311   9.227  1.00  7.68           C  
ATOM    557  CE2 TRP A  75      23.994  -3.120   8.831  1.00  7.58           C  
ATOM    558  CE3 TRP A  75      23.822  -4.945  10.381  1.00  7.10           C  
ATOM    559  NE1 TRP A  75      23.380  -2.696   7.690  1.00  7.20           N  
ATOM    560  CZ2 TRP A  75      25.043  -2.568   9.541  1.00  8.26           C  
ATOM    561  CZ3 TRP A  75      24.851  -4.396  11.072  1.00  7.68           C  
ATOM    562  CH2 TRP A  75      25.456  -3.231  10.654  1.00  7.84           C  
ATOM    563  N   ALA A  76      20.517  -4.400  11.279  1.00  8.01           N  
ATOM    564  CA  ALA A  76      21.009  -4.240  12.642  1.00  7.87           C  
ATOM    565  C   ALA A  76      19.863  -3.992  13.616  1.00  7.74           C  
ATOM    566  O   ALA A  76      20.085  -3.771  14.807  1.00  7.78           O  
ATOM    567  CB  ALA A  76      22.022  -3.108  12.710  1.00  7.89           C  
ATOM    568  N   ASP A  77      18.638  -4.029  13.103  1.00  7.61           N  
ATOM    569  CA  ASP A  77      17.444  -3.815  13.935  1.00  7.50           C  
ATOM    570  C   ASP A  77      17.303  -4.795  15.105  1.00  7.58           C  
ATOM    571  O   ASP A  77      16.842  -4.411  16.181  1.00  7.65           O  
ATOM    572  CB  ASP A  77      16.161  -3.792  13.094  1.00  7.39           C  
ATOM    573  CG  ASP A  77      14.990  -3.152  13.834  1.00  7.13           C  
ATOM    574  OD1 ASP A  77      15.159  -2.043  14.384  1.00  6.73           O  
ATOM    575  OD2 ASP A  77      13.896  -3.751  13.859  1.00  7.60           O1-
ATOM    576  N   GLY A  78      17.672  -6.057  14.901  1.00  7.52           N  
ATOM    577  CA  GLY A  78      17.714  -6.997  16.020  1.00  7.62           C  
ATOM    578  C   GLY A  78      16.832  -8.238  16.022  1.00  7.48           C  
ATOM    579  O   GLY A  78      17.317  -9.310  16.374  1.00  7.66           O  
ATOM    580  N   PRO A  79      15.530  -8.108  15.676  1.00  7.46           N  
ATOM    581  CA  PRO A  79      14.654  -9.289  15.740  1.00  7.26           C  
ATOM    582  C   PRO A  79      15.209 -10.516  15.019  1.00  7.19           C  
ATOM    583  O   PRO A  79      15.508 -10.461  13.821  1.00  7.06           O  
ATOM    584  CB  PRO A  79      13.363  -8.808  15.070  1.00  7.29           C  
ATOM    585  CG  PRO A  79      13.341  -7.359  15.325  1.00  7.25           C  
ATOM    586  CD  PRO A  79      14.776  -6.909  15.257  1.00  7.22           C  
ATOM    587  N   ALA A  80      15.345 -11.605  15.774  1.00  7.04           N  
ATOM    588  CA  ALA A  80      15.871 -12.866  15.265  1.00  6.98           C  
ATOM    589  C   ALA A  80      14.955 -13.453  14.199  1.00  6.86           C  
ATOM    590  O   ALA A  80      13.741 -13.573  14.401  1.00  6.58           O  
ATOM    591  CB  ALA A  80      16.070 -13.856  16.403  1.00  6.88           C  
ATOM    592  N   PHE A  81      15.562 -13.800  13.066  1.00  6.80           N  
ATOM    593  CA  PHE A  81      14.884 -14.432  11.928  1.00  6.96           C  
ATOM    594  C   PHE A  81      13.983 -13.462  11.155  1.00  6.76           C  
ATOM    595  O   PHE A  81      13.262 -13.858  10.237  1.00  6.71           O  
ATOM    596  CB  PHE A  81      14.163 -15.724  12.349  1.00  7.17           C  
ATOM    597  CG  PHE A  81      15.049 -16.677  13.111  1.00  7.81           C  
ATOM    598  CD1 PHE A  81      16.087 -17.349  12.469  1.00  8.60           C  
ATOM    599  CD2 PHE A  81      14.870 -16.871  14.478  1.00  8.53           C  
ATOM    600  CE1 PHE A  81      16.925 -18.215  13.174  1.00  9.47           C  
ATOM    601  CE2 PHE A  81      15.697 -17.736  15.195  1.00  8.74           C  
ATOM    602  CZ  PHE A  81      16.727 -18.411  14.540  1.00  8.87           C  
ATOM    603  N   ILE A  82      14.054 -12.186  11.527  1.00  6.60           N  
ATOM    604  CA  ILE A  82      13.438 -11.122  10.745  1.00  6.36           C  
ATOM    605  C   ILE A  82      14.553 -10.308  10.097  1.00  6.20           C  
ATOM    606  O   ILE A  82      14.601 -10.165   8.875  1.00  6.05           O  
ATOM    607  CB  ILE A  82      12.531 -10.189  11.604  1.00  6.39           C  
ATOM    608  CG1 ILE A  82      11.693 -10.984  12.623  1.00  6.13           C  
ATOM    609  CG2 ILE A  82      11.676  -9.270  10.703  1.00  6.28           C  
ATOM    610  CD1 ILE A  82      10.712 -11.985  12.029  1.00  6.85           C  
ATOM    611  N   ASN A  83      15.462  -9.800  10.925  1.00  6.10           N  
ATOM    612  CA  ASN A  83      16.515  -8.904  10.451  1.00  6.17           C  
ATOM    613  C   ASN A  83      17.920  -9.513  10.506  1.00  6.15           C  
ATOM    614  O   ASN A  83      18.851  -8.989   9.886  1.00  6.22           O  
ATOM    615  CB  ASN A  83      16.442  -7.574  11.210  1.00  6.19           C  
ATOM    616  CG  ASN A  83      15.047  -6.957  11.165  1.00  6.46           C  
ATOM    617  ND2 ASN A  83      14.789  -6.144  10.150  1.00  6.25           N  
ATOM    618  OD1 ASN A  83      14.205  -7.236  12.019  1.00  5.53           O  
ATOM    619  N   GLN A  84      18.059 -10.620  11.237  1.00  6.05           N  
ATOM    620  CA  GLN A  84      19.323 -11.364  11.342  1.00  6.04           C  
ATOM    621  C   GLN A  84      19.109 -12.767  11.915  1.00  6.36           C  
ATOM    622  O   GLN A  84      18.081 -13.044  12.538  1.00  6.28           O  
ATOM    623  CB  GLN A  84      20.327 -10.612  12.230  1.00  5.92           C  
ATOM    624  CG  GLN A  84      19.935 -10.549  13.705  1.00  5.83           C  
ATOM    625  CD  GLN A  84      21.015  -9.954  14.582  1.00  5.73           C  
ATOM    626  NE2 GLN A  84      20.894  -8.671  14.859  1.00  4.92           N  
ATOM    627  OE1 GLN A  84      21.935 -10.647  15.030  1.00  5.84           O  
ATOM    628  N   CYS A  85      20.085 -13.648  11.702  1.00  6.58           N  
ATOM    629  CA  CYS A  85      20.222 -14.830  12.547  1.00  6.96           C  
ATOM    630  C   CYS A  85      20.905 -14.379  13.831  1.00  6.68           C  
ATOM    631  O   CYS A  85      21.674 -13.418  13.810  1.00  6.77           O  
ATOM    632  CB  CYS A  85      21.064 -15.916  11.874  1.00  6.97           C  
ATOM    633  SG  CYS A  85      20.216 -16.814  10.565  1.00  8.83           S  
ATOM    634  N   PRO A  86      20.629 -15.068  14.951  1.00  6.73           N  
ATOM    635  CA  PRO A  86      21.260 -14.711  16.223  1.00  6.68           C  
ATOM    636  C   PRO A  86      22.790 -14.774  16.178  1.00  6.70           C  
ATOM    637  O   PRO A  86      23.366 -15.496  15.352  1.00  6.54           O  
ATOM    638  CB  PRO A  86      20.714 -15.766  17.191  1.00  6.86           C  
ATOM    639  CG  PRO A  86      19.446 -16.243  16.568  1.00  6.51           C  
ATOM    640  CD  PRO A  86      19.701 -16.205  15.096  1.00  6.54           C  
ATOM    641  N   ILE A  87      23.430 -13.985  17.040  1.00  6.52           N  
ATOM    642  CA  ILE A  87      24.866 -14.090  17.284  1.00  6.33           C  
ATOM    643  C   ILE A  87      25.097 -15.414  18.014  1.00  6.65           C  
ATOM    644  O   ILE A  87      24.302 -15.794  18.874  1.00  6.55           O  
ATOM    645  CB  ILE A  87      25.385 -12.911  18.152  1.00  6.54           C  
ATOM    646  CG1 ILE A  87      24.897 -11.568  17.592  1.00  6.12           C  
ATOM    647  CG2 ILE A  87      26.920 -12.940  18.272  1.00  5.71           C  
ATOM    648  CD1 ILE A  87      25.014 -10.402  18.572  1.00  6.13           C  
ATOM    649  N   SER A  88      26.169 -16.120  17.664  1.00  6.73           N  
ATOM    650  CA  SER A  88      26.470 -17.412  18.277  1.00  7.10           C  
ATOM    651  C   SER A  88      27.416 -17.248  19.468  1.00  7.32           C  
ATOM    652  O   SER A  88      28.205 -16.304  19.499  1.00  7.24           O  
ATOM    653  CB  SER A  88      27.081 -18.368  17.247  1.00  7.09           C  
ATOM    654  OG  SER A  88      26.149 -18.676  16.228  1.00  7.39           O  
ATOM    655  N   PRO A  89      27.354 -18.177  20.444  1.00  7.72           N  
ATOM    656  CA  PRO A  89      28.263 -18.098  21.590  1.00  8.01           C  
ATOM    657  C   PRO A  89      29.724 -18.169  21.143  1.00  8.20           C  
ATOM    658  O   PRO A  89      30.046 -18.895  20.197  1.00  8.10           O  
ATOM    659  CB  PRO A  89      27.886 -19.331  22.423  1.00  8.14           C  
ATOM    660  CG  PRO A  89      27.214 -20.256  21.460  1.00  7.84           C  
ATOM    661  CD  PRO A  89      26.468 -19.352  20.537  1.00  7.70           C  
ATOM    662  N   GLY A  90      30.587 -17.407  21.813  1.00  8.35           N  
ATOM    663  CA  GLY A  90      31.999 -17.322  21.448  1.00  8.67           C  
ATOM    664  C   GLY A  90      32.281 -16.413  20.261  1.00  8.75           C  
ATOM    665  O   GLY A  90      33.415 -16.344  19.779  1.00  8.91           O  
ATOM    666  N   HIS A  91      31.249 -15.719  19.787  1.00  8.85           N  
ATOM    667  CA  HIS A  91      31.381 -14.788  18.672  1.00  8.96           C  
ATOM    668  C   HIS A  91      30.941 -13.393  19.092  1.00  9.05           C  
ATOM    669  O   HIS A  91      30.206 -13.231  20.068  1.00  9.25           O  
ATOM    670  CB  HIS A  91      30.540 -15.254  17.472  1.00  9.00           C  
ATOM    671  CG  HIS A  91      31.015 -16.533  16.858  1.00  9.37           C  
ATOM    672  CD2 HIS A  91      30.871 -17.820  17.252  1.00  9.78           C  
ATOM    673  ND1 HIS A  91      31.747 -16.571  15.691  1.00  9.97           N  
ATOM    674  CE1 HIS A  91      32.031 -17.826  15.391  1.00 10.03           C  
ATOM    675  NE2 HIS A  91      31.510 -18.604  16.322  1.00  9.90           N  
ATOM    676  N   SER A  92      31.397 -12.388  18.352  1.00  8.97           N  
ATOM    677  CA  SER A  92      30.933 -11.024  18.545  1.00  8.92           C  
ATOM    678  C   SER A  92      30.304 -10.513  17.253  1.00  8.77           C  
ATOM    679  O   SER A  92      30.605 -11.015  16.165  1.00  8.60           O  
ATOM    680  CB  SER A  92      32.086 -10.114  18.983  1.00  9.13           C  
ATOM    681  OG  SER A  92      33.080 -10.028  17.980  1.00  9.81           O  
ATOM    682  N   PHE A  93      29.420  -9.527  17.376  1.00  8.21           N  
ATOM    683  CA  PHE A  93      28.806  -8.910  16.205  1.00  8.06           C  
ATOM    684  C   PHE A  93      28.626  -7.405  16.394  1.00  8.13           C  
ATOM    685  O   PHE A  93      28.081  -6.956  17.404  1.00  8.05           O  
ATOM    686  CB  PHE A  93      27.478  -9.591  15.861  1.00  7.77           C  
ATOM    687  CG  PHE A  93      26.748  -8.960  14.707  1.00  7.41           C  
ATOM    688  CD1 PHE A  93      27.257  -9.041  13.412  1.00  6.75           C  
ATOM    689  CD2 PHE A  93      25.547  -8.291  14.916  1.00  6.81           C  
ATOM    690  CE1 PHE A  93      26.585  -8.451  12.343  1.00  7.06           C  
ATOM    691  CE2 PHE A  93      24.862  -7.702  13.857  1.00  6.93           C  
ATOM    692  CZ  PHE A  93      25.380  -7.784  12.568  1.00  6.72           C  
ATOM    693  N   LEU A  94      29.100  -6.638  15.413  1.00  8.27           N  
ATOM    694  CA  LEU A  94      29.049  -5.183  15.480  1.00  8.53           C  
ATOM    695  C   LEU A  94      27.764  -4.614  14.882  1.00  8.45           C  
ATOM    696  O   LEU A  94      27.528  -4.708  13.673  1.00  8.53           O  
ATOM    697  CB  LEU A  94      30.275  -4.547  14.804  1.00  8.60           C  
ATOM    698  CG  LEU A  94      30.322  -3.008  14.805  1.00  8.88           C  
ATOM    699  CD1 LEU A  94      30.695  -2.465  16.187  1.00  9.41           C  
ATOM    700  CD2 LEU A  94      31.279  -2.473  13.742  1.00  8.73           C  
ATOM    701  N   TYR A  95      26.943  -4.023  15.744  1.00  8.33           N  
ATOM    702  CA  TYR A  95      25.802  -3.237  15.304  1.00  8.28           C  
ATOM    703  C   TYR A  95      26.304  -1.826  15.003  1.00  8.72           C  
ATOM    704  O   TYR A  95      26.789  -1.120  15.891  1.00  8.93           O  
ATOM    705  CB  TYR A  95      24.706  -3.221  16.370  1.00  7.76           C  
ATOM    706  CG  TYR A  95      24.041  -4.562  16.602  1.00  6.96           C  
ATOM    707  CD1 TYR A  95      24.526  -5.445  17.567  1.00  6.69           C  
ATOM    708  CD2 TYR A  95      22.918  -4.944  15.866  1.00  6.06           C  
ATOM    709  CE1 TYR A  95      23.914  -6.675  17.797  1.00  5.88           C  
ATOM    710  CE2 TYR A  95      22.294  -6.176  16.090  1.00  6.01           C  
ATOM    711  CZ  TYR A  95      22.799  -7.034  17.056  1.00  6.28           C  
ATOM    712  OH  TYR A  95      22.196  -8.252  17.289  1.00  6.36           O  
ATOM    713  N   ASP A  96      26.206  -1.434  13.737  1.00  9.16           N  
ATOM    714  CA  ASP A  96      26.781  -0.182  13.265  1.00  9.56           C  
ATOM    715  C   ASP A  96      25.696   0.630  12.571  1.00  9.68           C  
ATOM    716  O   ASP A  96      25.279   0.305  11.460  1.00  9.73           O  
ATOM    717  CB  ASP A  96      27.957  -0.477  12.321  1.00  9.64           C  
ATOM    718  CG  ASP A  96      28.741   0.769  11.928  1.00 10.27           C  
ATOM    719  OD1 ASP A  96      28.351   1.900  12.289  1.00 10.78           O  
ATOM    720  OD2 ASP A  96      29.764   0.609  11.236  1.00 11.59           O1-
ATOM    721  N   PHE A  97      25.228   1.677  13.245  1.00 10.00           N  
ATOM    722  CA  PHE A  97      24.110   2.472  12.747  1.00 10.18           C  
ATOM    723  C   PHE A  97      24.175   3.926  13.184  1.00 10.54           C  
ATOM    724  O   PHE A  97      24.897   4.281  14.118  1.00 10.79           O  
ATOM    725  CB  PHE A  97      22.762   1.846  13.148  1.00 10.15           C  
ATOM    726  CG  PHE A  97      22.509   1.810  14.639  1.00 10.10           C  
ATOM    727  CD1 PHE A  97      21.839   2.859  15.273  1.00 10.44           C  
ATOM    728  CD2 PHE A  97      22.913   0.716  15.404  1.00  9.92           C  
ATOM    729  CE1 PHE A  97      21.595   2.828  16.648  1.00 10.43           C  
ATOM    730  CE2 PHE A  97      22.673   0.673  16.777  1.00  9.87           C  
ATOM    731  CZ  PHE A  97      22.011   1.731  17.400  1.00 10.28           C  
ATOM    732  N   GLN A  98      23.403   4.760  12.499  1.00 11.08           N  
ATOM    733  CA  GLN A  98      23.347   6.183  12.790  1.00 11.46           C  
ATOM    734  C   GLN A  98      21.975   6.582  13.319  1.00 11.50           C  
ATOM    735  O   GLN A  98      20.970   5.920  13.037  1.00 11.34           O  
ATOM    736  CB  GLN A  98      23.679   6.988  11.537  1.00 11.68           C  
ATOM    737  CG  GLN A  98      25.109   6.818  11.053  1.00 13.06           C  
ATOM    738  CD  GLN A  98      25.371   7.565   9.763  1.00 15.23           C  
ATOM    739  NE2 GLN A  98      24.822   7.061   8.660  1.00 15.46           N  
ATOM    740  OE1 GLN A  98      26.050   8.590   9.758  1.00 16.17           O  
ATOM    741  N   VAL A  99      21.945   7.658  14.102  1.00 11.56           N  
ATOM    742  CA  VAL A  99      20.695   8.243  14.583  1.00 11.61           C  
ATOM    743  C   VAL A  99      20.692   9.723  14.176  1.00 11.87           C  
ATOM    744  O   VAL A  99      20.909  10.603  15.014  1.00 11.82           O  
ATOM    745  CB  VAL A  99      20.516   8.062  16.118  1.00 11.59           C  
ATOM    746  CG1 VAL A  99      19.131   8.512  16.559  1.00 11.36           C  
ATOM    747  CG2 VAL A  99      20.735   6.599  16.519  1.00 11.35           C  
ATOM    748  N   PRO A 100      20.462   9.997  12.875  1.00 12.02           N  
ATOM    749  CA  PRO A 100      20.615  11.350  12.327  1.00 12.14           C  
ATOM    750  C   PRO A 100      19.435  12.278  12.610  1.00 12.17           C  
ATOM    751  O   PRO A 100      19.599  13.500  12.614  1.00 12.57           O  
ATOM    752  CB  PRO A 100      20.721  11.096  10.822  1.00 12.10           C  
ATOM    753  CG  PRO A 100      19.907   9.864  10.594  1.00 12.09           C  
ATOM    754  CD  PRO A 100      20.044   9.027  11.838  1.00 12.09           C  
ATOM    755  N   ASN A 101      18.263  11.695  12.848  1.00 11.99           N  
ATOM    756  CA  ASN A 101      17.007  12.435  12.860  1.00 11.60           C  
ATOM    757  C   ASN A 101      16.120  12.110  14.061  1.00 11.24           C  
ATOM    758  O   ASN A 101      14.906  12.342  14.031  1.00 11.23           O  
ATOM    759  CB  ASN A 101      16.249  12.183  11.546  1.00 11.76           C  
ATOM    760  CG  ASN A 101      16.032  10.695  11.260  1.00 11.98           C  
ATOM    761  ND2 ASN A 101      15.301  10.406  10.193  1.00 11.85           N  
ATOM    762  OD1 ASN A 101      16.517   9.822  11.986  1.00 12.54           O  
ATOM    763  N   GLN A 102      16.729  11.565  15.111  1.00 10.60           N  
ATOM    764  CA  GLN A 102      16.010  11.245  16.342  1.00  9.78           C  
ATOM    765  C   GLN A 102      16.804  11.651  17.577  1.00  9.77           C  
ATOM    766  O   GLN A 102      18.035  11.594  17.590  1.00  9.84           O  
ATOM    767  CB  GLN A 102      15.704   9.748  16.439  1.00  9.75           C  
ATOM    768  CG  GLN A 102      14.825   9.166  15.349  1.00  8.81           C  
ATOM    769  CD  GLN A 102      14.585   7.682  15.555  1.00  9.00           C  
ATOM    770  NE2 GLN A 102      13.559   7.345  16.327  1.00  6.98           N  
ATOM    771  OE1 GLN A 102      15.330   6.849  15.047  1.00  8.22           O  
ATOM    772  N   ALA A 103      16.077  12.050  18.612  1.00  9.49           N  
ATOM    773  CA  ALA A 103      16.630  12.229  19.950  1.00  9.33           C  
ATOM    774  C   ALA A 103      15.577  11.760  20.946  1.00  9.14           C  
ATOM    775  O   ALA A 103      14.395  11.653  20.602  1.00  9.60           O  
ATOM    776  CB  ALA A 103      17.000  13.690  20.196  1.00  9.29           C  
ATOM    777  N   GLY A 104      15.996  11.465  22.171  1.00  8.69           N  
ATOM    778  CA  GLY A 104      15.049  11.078  23.207  1.00  8.10           C  
ATOM    779  C   GLY A 104      15.410   9.833  23.986  1.00  7.56           C  
ATOM    780  O   GLY A 104      16.577   9.462  24.079  1.00  7.36           O  
ATOM    781  N   THR A 105      14.385   9.192  24.543  1.00  7.32           N  
ATOM    782  CA  THR A 105      14.554   8.054  25.437  1.00  6.81           C  
ATOM    783  C   THR A 105      14.173   6.752  24.741  1.00  6.54           C  
ATOM    784  O   THR A 105      13.071   6.611  24.208  1.00  6.44           O  
ATOM    785  CB  THR A 105      13.728   8.241  26.734  1.00  6.85           C  
ATOM    786  CG2 THR A 105      14.058   7.166  27.752  1.00  6.60           C  
ATOM    787  OG1 THR A 105      14.022   9.521  27.304  1.00  6.95           O  
ATOM    788  N   PHE A 106      15.107   5.805  24.759  1.00  6.32           N  
ATOM    789  CA  PHE A 106      14.958   4.520  24.088  1.00  5.83           C  
ATOM    790  C   PHE A 106      15.413   3.435  25.056  1.00  5.60           C  
ATOM    791  O   PHE A 106      15.695   3.710  26.228  1.00  5.39           O  
ATOM    792  CB  PHE A 106      15.819   4.473  22.810  1.00  5.70           C  
ATOM    793  CG  PHE A 106      15.596   5.635  21.864  1.00  5.59           C  
ATOM    794  CD1 PHE A 106      14.728   5.513  20.780  1.00  5.40           C  
ATOM    795  CD2 PHE A 106      16.268   6.840  22.047  1.00  5.36           C  
ATOM    796  CE1 PHE A 106      14.523   6.574  19.903  1.00  5.59           C  
ATOM    797  CE2 PHE A 106      16.071   7.913  21.174  1.00  6.06           C  
ATOM    798  CZ  PHE A 106      15.196   7.781  20.104  1.00  5.77           C  
ATOM    799  N   TRP A 107      15.474   2.202  24.566  1.00  5.30           N  
ATOM    800  CA  TRP A 107      16.091   1.108  25.310  1.00  5.08           C  
ATOM    801  C   TRP A 107      16.602   0.030  24.361  1.00  5.22           C  
ATOM    802  O   TRP A 107      16.340   0.073  23.158  1.00  5.54           O  
ATOM    803  CB  TRP A 107      15.158   0.538  26.399  1.00  4.58           C  
ATOM    804  CG  TRP A 107      13.862  -0.112  25.961  1.00  4.39           C  
ATOM    805  CD1 TRP A 107      12.847   0.459  25.245  1.00  3.69           C  
ATOM    806  CD2 TRP A 107      13.421  -1.445  26.285  1.00  3.82           C  
ATOM    807  CE2 TRP A 107      12.141  -1.616  25.709  1.00  4.21           C  
ATOM    808  CE3 TRP A 107      13.991  -2.511  26.992  1.00  3.98           C  
ATOM    809  NE1 TRP A 107      11.813  -0.442  25.083  1.00  3.88           N  
ATOM    810  CZ2 TRP A 107      11.418  -2.816  25.822  1.00  4.10           C  
ATOM    811  CZ3 TRP A 107      13.271  -3.703  27.110  1.00  3.85           C  
ATOM    812  CH2 TRP A 107      12.002  -3.844  26.521  1.00  4.27           C  
ATOM    813  N   TYR A 108      17.366  -0.911  24.900  1.00  5.24           N  
ATOM    814  CA  TYR A 108      17.835  -2.043  24.121  1.00  5.43           C  
ATOM    815  C   TYR A 108      17.480  -3.327  24.852  1.00  5.42           C  
ATOM    816  O   TYR A 108      17.412  -3.355  26.079  1.00  5.33           O  
ATOM    817  CB  TYR A 108      19.342  -1.955  23.842  1.00  5.47           C  
ATOM    818  CG  TYR A 108      20.223  -1.989  25.078  1.00  5.79           C  
ATOM    819  CD1 TYR A 108      20.517  -0.822  25.778  1.00  5.15           C  
ATOM    820  CD2 TYR A 108      20.766  -3.190  25.538  1.00  5.43           C  
ATOM    821  CE1 TYR A 108      21.318  -0.847  26.912  1.00  5.89           C  
ATOM    822  CE2 TYR A 108      21.573  -3.226  26.671  1.00  5.84           C  
ATOM    823  CZ  TYR A 108      21.845  -2.054  27.351  1.00  5.93           C  
ATOM    824  OH  TYR A 108      22.645  -2.079  28.467  1.00  6.37           O  
ATOM    825  N   HIS A 109      17.233  -4.382  24.088  1.00  5.44           N  
ATOM    826  CA  HIS A 109      16.896  -5.673  24.670  1.00  5.37           C  
ATOM    827  C   HIS A 109      17.142  -6.805  23.694  1.00  5.45           C  
ATOM    828  O   HIS A 109      17.125  -6.603  22.479  1.00  5.38           O  
ATOM    829  CB  HIS A 109      15.442  -5.704  25.174  1.00  5.27           C  
ATOM    830  CG  HIS A 109      14.412  -5.369  24.135  1.00  5.45           C  
ATOM    831  CD2 HIS A 109      13.852  -4.186  23.782  1.00  5.31           C  
ATOM    832  ND1 HIS A 109      13.812  -6.327  23.345  1.00  5.27           N  
ATOM    833  CE1 HIS A 109      12.934  -5.746  22.544  1.00  6.00           C  
ATOM    834  NE2 HIS A 109      12.933  -4.448  22.795  1.00  6.73           N  
ATOM    835  N   SER A 110      17.380  -7.998  24.234  1.00  5.49           N  
ATOM    836  CA  SER A 110      17.399  -9.192  23.406  1.00  5.59           C  
ATOM    837  C   SER A 110      16.090  -9.273  22.631  1.00  5.65           C  
ATOM    838  O   SER A 110      15.013  -9.034  23.183  1.00  5.45           O  
ATOM    839  CB  SER A 110      17.573 -10.456  24.243  1.00  5.49           C  
ATOM    840  OG  SER A 110      17.598 -11.596  23.401  1.00  5.48           O  
ATOM    841  N   HIS A 111      16.195  -9.585  21.346  1.00  5.84           N  
ATOM    842  CA  HIS A 111      15.021  -9.823  20.533  1.00  6.34           C  
ATOM    843  C   HIS A 111      15.038 -11.256  20.011  1.00  6.51           C  
ATOM    844  O   HIS A 111      14.643 -11.532  18.876  1.00  6.87           O  
ATOM    845  CB  HIS A 111      14.920  -8.810  19.391  1.00  6.35           C  
ATOM    846  CG  HIS A 111      13.513  -8.425  19.067  1.00  6.64           C  
ATOM    847  CD2 HIS A 111      12.882  -7.228  19.105  1.00  6.83           C  
ATOM    848  ND1 HIS A 111      12.567  -9.344  18.670  1.00  6.91           N  
ATOM    849  CE1 HIS A 111      11.416  -8.729  18.468  1.00  7.18           C  
ATOM    850  NE2 HIS A 111      11.581  -7.444  18.726  1.00  7.93           N  
ATOM    851  N   LEU A 112      15.514 -12.156  20.865  1.00  6.72           N  
ATOM    852  CA  LEU A 112      15.522 -13.576  20.585  1.00  6.70           C  
ATOM    853  C   LEU A 112      14.699 -14.274  21.655  1.00  6.96           C  
ATOM    854  O   LEU A 112      15.037 -14.214  22.839  1.00  6.94           O  
ATOM    855  CB  LEU A 112      16.956 -14.115  20.580  1.00  6.77           C  
ATOM    856  CG  LEU A 112      17.120 -15.639  20.500  1.00  6.31           C  
ATOM    857  CD1 LEU A 112      16.665 -16.194  19.151  1.00  6.56           C  
ATOM    858  CD2 LEU A 112      18.556 -16.022  20.777  1.00  6.58           C  
ATOM    859  N   SER A 113      13.615 -14.917  21.228  1.00  7.13           N  
ATOM    860  CA  SER A 113      12.709 -15.634  22.126  1.00  7.30           C  
ATOM    861  C   SER A 113      12.318 -14.758  23.323  1.00  7.29           C  
ATOM    862  O   SER A 113      12.023 -13.570  23.153  1.00  7.50           O  
ATOM    863  CB  SER A 113      13.330 -16.969  22.562  1.00  7.40           C  
ATOM    864  OG  SER A 113      12.397 -17.783  23.250  1.00  8.22           O  
ATOM    865  N   THR A 114      12.325 -15.335  24.521  1.00  7.21           N  
ATOM    866  CA  THR A 114      11.981 -14.599  25.739  1.00  6.96           C  
ATOM    867  C   THR A 114      13.225 -14.242  26.565  1.00  6.88           C  
ATOM    868  O   THR A 114      13.139 -14.045  27.781  1.00  6.87           O  
ATOM    869  CB  THR A 114      10.954 -15.368  26.610  1.00  7.03           C  
ATOM    870  CG2 THR A 114       9.573 -15.346  25.960  1.00  7.03           C  
ATOM    871  OG1 THR A 114      11.381 -16.728  26.784  1.00  6.87           O  
ATOM    872  N   GLN A 115      14.366 -14.129  25.886  1.00  6.57           N  
ATOM    873  CA  GLN A 115      15.659 -13.919  26.545  1.00  6.53           C  
ATOM    874  C   GLN A 115      15.771 -12.593  27.304  1.00  6.57           C  
ATOM    875  O   GLN A 115      16.492 -12.514  28.303  1.00  6.67           O  
ATOM    876  CB  GLN A 115      16.812 -14.081  25.541  1.00  6.56           C  
ATOM    877  CG  GLN A 115      18.212 -14.129  26.169  1.00  6.66           C  
ATOM    878  CD  GLN A 115      19.320 -14.298  25.144  1.00  6.67           C  
ATOM    879  NE2 GLN A 115      19.406 -13.367  24.206  1.00  5.52           N  
ATOM    880  OE1 GLN A 115      20.092 -15.260  25.198  1.00  7.09           O  
ATOM    881  N   TYR A 116      15.068 -11.555  26.848  1.00  6.39           N  
ATOM    882  CA  TYR A 116      15.147 -10.268  27.546  1.00  6.33           C  
ATOM    883  C   TYR A 116      14.487 -10.270  28.926  1.00  6.43           C  
ATOM    884  O   TYR A 116      14.906  -9.532  29.816  1.00  6.33           O  
ATOM    885  CB  TYR A 116      14.754  -9.071  26.648  1.00  6.22           C  
ATOM    886  CG  TYR A 116      13.336  -8.518  26.711  1.00  6.03           C  
ATOM    887  CD1 TYR A 116      12.906  -7.741  27.789  1.00  6.24           C  
ATOM    888  CD2 TYR A 116      12.456  -8.696  25.641  1.00  6.14           C  
ATOM    889  CE1 TYR A 116      11.611  -7.200  27.823  1.00  6.52           C  
ATOM    890  CE2 TYR A 116      11.166  -8.160  25.662  1.00  6.18           C  
ATOM    891  CZ  TYR A 116      10.749  -7.415  26.754  1.00  6.37           C  
ATOM    892  OH  TYR A 116       9.473  -6.891  26.773  1.00  6.37           O  
ATOM    893  N   CYS A 117      13.500 -11.149  29.113  1.00  6.82           N  
ATOM    894  CA  CYS A 117      12.896 -11.368  30.435  1.00  7.20           C  
ATOM    895  C   CYS A 117      13.910 -11.936  31.427  1.00  7.08           C  
ATOM    896  O   CYS A 117      13.832 -11.665  32.624  1.00  6.95           O  
ATOM    897  CB  CYS A 117      11.664 -12.284  30.340  1.00  7.26           C  
ATOM    898  SG  CYS A 117      10.596 -11.900  28.934  1.00  9.62           S  
ATOM    899  N   ASP A 118      14.863 -12.711  30.913  1.00  7.11           N  
ATOM    900  CA  ASP A 118      15.925 -13.292  31.729  1.00  7.30           C  
ATOM    901  C   ASP A 118      17.053 -12.313  32.081  1.00  7.29           C  
ATOM    902  O   ASP A 118      17.978 -12.670  32.813  1.00  7.65           O  
ATOM    903  CB  ASP A 118      16.485 -14.558  31.069  1.00  7.15           C  
ATOM    904  CG  ASP A 118      15.595 -15.774  31.281  1.00  7.55           C  
ATOM    905  OD1 ASP A 118      14.926 -15.865  32.337  1.00  7.57           O  
ATOM    906  OD2 ASP A 118      15.571 -16.649  30.388  1.00  6.83           O1-
ATOM    907  N   GLY A 119      16.977 -11.087  31.562  1.00  7.24           N  
ATOM    908  CA  GLY A 119      17.845 -10.011  32.032  1.00  6.97           C  
ATOM    909  C   GLY A 119      18.502  -9.110  30.999  1.00  6.85           C  
ATOM    910  O   GLY A 119      19.050  -8.071  31.357  1.00  7.02           O  
ATOM    911  N   LEU A 120      18.466  -9.499  29.726  1.00  6.66           N  
ATOM    912  CA  LEU A 120      19.147  -8.734  28.681  1.00  6.50           C  
ATOM    913  C   LEU A 120      18.288  -7.557  28.203  1.00  6.40           C  
ATOM    914  O   LEU A 120      17.568  -7.645  27.208  1.00  6.38           O  
ATOM    915  CB  LEU A 120      19.592  -9.650  27.531  1.00  6.57           C  
ATOM    916  CG  LEU A 120      20.363  -9.144  26.296  1.00  7.00           C  
ATOM    917  CD1 LEU A 120      21.152  -7.868  26.503  1.00  7.06           C  
ATOM    918  CD2 LEU A 120      21.254 -10.247  25.753  1.00  6.59           C  
ATOM    919  N   ARG A 121      18.387  -6.461  28.948  1.00  6.42           N  
ATOM    920  CA  ARG A 121      17.608  -5.243  28.719  1.00  6.29           C  
ATOM    921  C   ARG A 121      18.275  -4.094  29.459  1.00  6.13           C  
ATOM    922  O   ARG A 121      18.783  -4.275  30.564  1.00  6.30           O  
ATOM    923  CB  ARG A 121      16.157  -5.414  29.201  1.00  6.19           C  
ATOM    924  CG  ARG A 121      16.027  -5.885  30.652  1.00  6.36           C  
ATOM    925  CD  ARG A 121      14.624  -6.354  30.990  1.00  6.53           C  
ATOM    926  NE  ARG A 121      14.566  -6.861  32.360  1.00  8.57           N  
ATOM    927  CZ  ARG A 121      13.503  -7.428  32.928  1.00  9.27           C  
ATOM    928  NH1 ARG A 121      12.363  -7.572  32.259  1.00  9.19           N1+
ATOM    929  NH2 ARG A 121      13.584  -7.853  34.180  1.00  9.89           N  
ATOM    930  N   GLY A 122      18.278  -2.915  28.846  1.00  5.96           N  
ATOM    931  CA  GLY A 122      18.852  -1.733  29.470  1.00  5.62           C  
ATOM    932  C   GLY A 122      18.351  -0.475  28.793  1.00  5.60           C  
ATOM    933  O   GLY A 122      17.793  -0.551  27.699  1.00  5.61           O  
ATOM    934  N   PRO A 123      18.544   0.689  29.440  1.00  5.66           N  
ATOM    935  CA  PRO A 123      18.121   1.961  28.857  1.00  5.56           C  
ATOM    936  C   PRO A 123      19.098   2.497  27.800  1.00  5.49           C  
ATOM    937  O   PRO A 123      20.282   2.154  27.812  1.00  5.29           O  
ATOM    938  CB  PRO A 123      18.064   2.893  30.070  1.00  5.71           C  
ATOM    939  CG  PRO A 123      19.118   2.365  30.990  1.00  5.52           C  
ATOM    940  CD  PRO A 123      19.163   0.868  30.770  1.00  5.62           C  
ATOM    941  N   PHE A 124      18.587   3.339  26.907  1.00  5.42           N  
ATOM    942  CA  PHE A 124      19.354   3.899  25.797  1.00  5.66           C  
ATOM    943  C   PHE A 124      18.876   5.337  25.618  1.00  5.98           C  
ATOM    944  O   PHE A 124      17.702   5.571  25.347  1.00  6.17           O  
ATOM    945  CB  PHE A 124      19.078   3.079  24.526  1.00  5.61           C  
ATOM    946  CG  PHE A 124      20.080   3.279  23.404  1.00  5.41           C  
ATOM    947  CD1 PHE A 124      20.412   4.552  22.939  1.00  5.45           C  
ATOM    948  CD2 PHE A 124      20.646   2.170  22.770  1.00  5.65           C  
ATOM    949  CE1 PHE A 124      21.319   4.720  21.883  1.00  5.12           C  
ATOM    950  CE2 PHE A 124      21.552   2.323  21.714  1.00  4.87           C  
ATOM    951  CZ  PHE A 124      21.886   3.605  21.270  1.00  5.45           C  
ATOM    952  N   VAL A 125      19.773   6.304  25.784  1.00  6.26           N  
ATOM    953  CA  VAL A 125      19.386   7.714  25.648  1.00  6.48           C  
ATOM    954  C   VAL A 125      20.176   8.428  24.547  1.00  6.82           C  
ATOM    955  O   VAL A 125      21.400   8.303  24.467  1.00  6.67           O  
ATOM    956  CB  VAL A 125      19.493   8.483  27.002  1.00  6.55           C  
ATOM    957  CG1 VAL A 125      19.122   9.953  26.827  1.00  6.27           C  
ATOM    958  CG2 VAL A 125      18.590   7.845  28.067  1.00  5.75           C  
ATOM    959  N   VAL A 126      19.459   9.158  23.695  1.00  7.17           N  
ATOM    960  CA  VAL A 126      20.083  10.024  22.696  1.00  7.60           C  
ATOM    961  C   VAL A 126      19.756  11.483  23.022  1.00  8.13           C  
ATOM    962  O   VAL A 126      18.604  11.924  22.903  1.00  8.00           O  
ATOM    963  CB  VAL A 126      19.656   9.671  21.248  1.00  7.38           C  
ATOM    964  CG1 VAL A 126      20.273  10.647  20.258  1.00  7.19           C  
ATOM    965  CG2 VAL A 126      20.066   8.248  20.899  1.00  7.46           C  
ATOM    966  N   TYR A 127      20.780  12.215  23.447  1.00  8.75           N  
ATOM    967  CA  TYR A 127      20.616  13.595  23.889  1.00  9.55           C  
ATOM    968  C   TYR A 127      20.526  14.571  22.727  1.00  9.93           C  
ATOM    969  O   TYR A 127      21.038  14.313  21.636  1.00 10.24           O  
ATOM    970  CB  TYR A 127      21.744  13.987  24.851  1.00  9.46           C  
ATOM    971  CG  TYR A 127      21.731  13.183  26.128  1.00  9.66           C  
ATOM    972  CD1 TYR A 127      20.850  13.498  27.167  1.00  9.64           C  
ATOM    973  CD2 TYR A 127      22.591  12.097  26.296  1.00  9.51           C  
ATOM    974  CE1 TYR A 127      20.831  12.752  28.346  1.00  9.70           C  
ATOM    975  CE2 TYR A 127      22.580  11.346  27.468  1.00  9.49           C  
ATOM    976  CZ  TYR A 127      21.700  11.678  28.489  1.00  9.65           C  
ATOM    977  OH  TYR A 127      21.687  10.931  29.649  1.00  9.56           O  
ATOM    978  N   ASP A 128      19.851  15.688  22.974  1.00 10.53           N  
ATOM    979  CA  ASP A 128      19.715  16.754  21.997  1.00 10.86           C  
ATOM    980  C   ASP A 128      20.370  18.009  22.572  1.00 11.19           C  
ATOM    981  O   ASP A 128      19.887  18.556  23.567  1.00 10.99           O  
ATOM    982  CB  ASP A 128      18.228  16.999  21.693  1.00 10.96           C  
ATOM    983  CG  ASP A 128      18.003  17.925  20.508  1.00 10.94           C  
ATOM    984  OD1 ASP A 128      18.969  18.534  19.998  1.00 10.22           O  
ATOM    985  OD2 ASP A 128      16.835  18.042  20.081  1.00 10.77           O1-
ATOM    986  N   PRO A 129      21.484  18.461  21.959  1.00 11.51           N  
ATOM    987  CA  PRO A 129      22.166  19.680  22.415  1.00 11.92           C  
ATOM    988  C   PRO A 129      21.296  20.926  22.272  1.00 12.14           C  
ATOM    989  O   PRO A 129      21.549  21.932  22.939  1.00 12.63           O  
ATOM    990  CB  PRO A 129      23.380  19.778  21.480  1.00 11.72           C  
ATOM    991  CG  PRO A 129      23.007  18.989  20.282  1.00 11.90           C  
ATOM    992  CD  PRO A 129      22.169  17.857  20.802  1.00 11.45           C  
ATOM    993  N   ASN A 130      20.292  20.853  21.401  1.00 12.35           N  
ATOM    994  CA  ASN A 130      19.346  21.946  21.193  1.00 12.56           C  
ATOM    995  C   ASN A 130      17.931  21.527  21.587  1.00 12.25           C  
ATOM    996  O   ASN A 130      16.950  21.957  20.975  1.00 12.35           O  
ATOM    997  CB  ASN A 130      19.380  22.420  19.733  1.00 12.83           C  
ATOM    998  CG  ASN A 130      20.791  22.710  19.241  1.00 13.60           C  
ATOM    999  ND2 ASN A 130      21.402  23.765  19.768  1.00 14.66           N  
ATOM   1000  OD1 ASN A 130      21.327  21.982  18.404  1.00 15.24           O  
ATOM   1001  N   ASP A 131      17.839  20.689  22.618  1.00 11.88           N  
ATOM   1002  CA  ASP A 131      16.563  20.152  23.086  1.00 11.60           C  
ATOM   1003  C   ASP A 131      15.565  21.279  23.351  1.00 11.68           C  
ATOM   1004  O   ASP A 131      15.837  22.161  24.165  1.00 11.36           O  
ATOM   1005  CB  ASP A 131      16.774  19.315  24.352  1.00 11.63           C  
ATOM   1006  CG  ASP A 131      15.608  18.387  24.641  1.00 11.38           C  
ATOM   1007  OD1 ASP A 131      14.460  18.866  24.716  1.00 11.39           O  
ATOM   1008  OD2 ASP A 131      15.848  17.174  24.803  1.00 11.72           O1-
ATOM   1009  N   PRO A 132      14.411  21.262  22.652  1.00 11.79           N  
ATOM   1010  CA  PRO A 132      13.410  22.326  22.808  1.00 11.93           C  
ATOM   1011  C   PRO A 132      12.801  22.407  24.213  1.00 11.95           C  
ATOM   1012  O   PRO A 132      12.132  23.385  24.532  1.00 11.88           O  
ATOM   1013  CB  PRO A 132      12.337  21.958  21.775  1.00 11.84           C  
ATOM   1014  CG  PRO A 132      12.528  20.508  21.519  1.00 12.16           C  
ATOM   1015  CD  PRO A 132      13.992  20.255  21.658  1.00 11.71           C  
ATOM   1016  N   HIS A 133      13.035  21.384  25.033  1.00 12.10           N  
ATOM   1017  CA  HIS A 133      12.526  21.352  26.404  1.00 12.29           C  
ATOM   1018  C   HIS A 133      13.569  21.761  27.447  1.00 12.44           C  
ATOM   1019  O   HIS A 133      13.270  21.787  28.643  1.00 12.45           O  
ATOM   1020  CB  HIS A 133      11.993  19.957  26.742  1.00 12.15           C  
ATOM   1021  CG  HIS A 133      10.621  19.687  26.213  1.00 12.30           C  
ATOM   1022  CD2 HIS A 133      10.145  18.680  25.442  1.00 12.18           C  
ATOM   1023  ND1 HIS A 133       9.541  20.497  26.495  1.00 12.24           N  
ATOM   1024  CE1 HIS A 133       8.462  20.008  25.910  1.00 12.17           C  
ATOM   1025  NE2 HIS A 133       8.802  18.904  25.268  1.00 12.64           N  
ATOM   1026  N   ALA A 134      14.774  22.098  26.992  1.00 12.68           N  
ATOM   1027  CA  ALA A 134      15.913  22.373  27.883  1.00 12.93           C  
ATOM   1028  C   ALA A 134      15.657  23.414  28.978  1.00 13.23           C  
ATOM   1029  O   ALA A 134      16.220  23.315  30.067  1.00 13.49           O  
ATOM   1030  CB  ALA A 134      17.152  22.748  27.070  1.00 12.91           C  
ATOM   1031  N   SER A 135      14.811  24.403  28.690  1.00 13.50           N  
ATOM   1032  CA  SER A 135      14.507  25.460  29.657  1.00 13.69           C  
ATOM   1033  C   SER A 135      13.586  25.005  30.794  1.00 13.61           C  
ATOM   1034  O   SER A 135      13.406  25.727  31.776  1.00 13.60           O  
ATOM   1035  CB  SER A 135      13.918  26.688  28.958  1.00 13.59           C  
ATOM   1036  OG  SER A 135      12.546  26.501  28.652  1.00 14.76           O  
ATOM   1037  N   ARG A 136      13.012  23.810  30.659  1.00 13.49           N  
ATOM   1038  CA  ARG A 136      12.083  23.274  31.656  1.00 13.40           C  
ATOM   1039  C   ARG A 136      12.771  22.502  32.791  1.00 13.21           C  
ATOM   1040  O   ARG A 136      12.126  22.134  33.776  1.00 13.17           O  
ATOM   1041  CB  ARG A 136      11.011  22.405  30.983  1.00 13.47           C  
ATOM   1042  CG  ARG A 136      10.077  23.189  30.071  1.00 13.72           C  
ATOM   1043  CD  ARG A 136       8.939  22.334  29.525  1.00 13.82           C  
ATOM   1044  NE  ARG A 136       7.867  23.172  28.984  1.00 15.44           N  
ATOM   1045  CZ  ARG A 136       7.812  23.627  27.733  1.00 16.16           C  
ATOM   1046  NH1 ARG A 136       8.767  23.326  26.860  1.00 16.01           N1+
ATOM   1047  NH2 ARG A 136       6.796  24.390  27.350  1.00 16.12           N  
ATOM   1048  N   TYR A 137      14.076  22.275  32.662  1.00 12.89           N  
ATOM   1049  CA  TYR A 137      14.818  21.512  33.669  1.00 12.85           C  
ATOM   1050  C   TYR A 137      16.281  21.930  33.817  1.00 12.94           C  
ATOM   1051  O   TYR A 137      16.825  22.645  32.971  1.00 13.17           O  
ATOM   1052  CB  TYR A 137      14.709  20.000  33.402  1.00 12.64           C  
ATOM   1053  CG  TYR A 137      15.134  19.570  32.013  1.00 12.32           C  
ATOM   1054  CD1 TYR A 137      16.461  19.226  31.740  1.00 11.84           C  
ATOM   1055  CD2 TYR A 137      14.205  19.493  30.973  1.00 12.10           C  
ATOM   1056  CE1 TYR A 137      16.851  18.826  30.466  1.00 12.04           C  
ATOM   1057  CE2 TYR A 137      14.586  19.092  29.696  1.00 11.86           C  
ATOM   1058  CZ  TYR A 137      15.907  18.763  29.449  1.00 11.95           C  
ATOM   1059  OH  TYR A 137      16.282  18.365  28.188  1.00 12.18           O  
ATOM   1060  N   ASP A 138      16.904  21.467  34.897  1.00 12.87           N  
ATOM   1061  CA  ASP A 138      18.284  21.803  35.220  1.00 12.77           C  
ATOM   1062  C   ASP A 138      19.221  20.609  35.086  1.00 12.56           C  
ATOM   1063  O   ASP A 138      20.380  20.766  34.706  1.00 12.36           O  
ATOM   1064  CB  ASP A 138      18.367  22.352  36.648  1.00 12.99           C  
ATOM   1065  CG  ASP A 138      17.409  23.498  36.884  1.00 13.55           C  
ATOM   1066  OD1 ASP A 138      17.521  24.521  36.175  1.00 14.97           O  
ATOM   1067  OD2 ASP A 138      16.541  23.373  37.773  1.00 13.78           O1-
ATOM   1068  N   VAL A 139      18.720  19.420  35.416  1.00 12.32           N  
ATOM   1069  CA  VAL A 139      19.553  18.217  35.450  1.00 12.26           C  
ATOM   1070  C   VAL A 139      18.996  17.145  34.514  1.00 12.10           C  
ATOM   1071  O   VAL A 139      17.791  16.874  34.506  1.00 12.01           O  
ATOM   1072  CB  VAL A 139      19.684  17.627  36.883  1.00 12.30           C  
ATOM   1073  CG1 VAL A 139      20.831  16.617  36.950  1.00 12.19           C  
ATOM   1074  CG2 VAL A 139      19.890  18.728  37.929  1.00 12.76           C  
ATOM   1075  N   ASP A 140      19.892  16.545  33.733  1.00 11.74           N  
ATOM   1076  CA  ASP A 140      19.568  15.442  32.838  1.00 11.69           C  
ATOM   1077  C   ASP A 140      20.841  14.634  32.594  1.00 11.87           C  
ATOM   1078  O   ASP A 140      21.691  15.020  31.789  1.00 11.78           O  
ATOM   1079  CB  ASP A 140      18.983  15.973  31.521  1.00 11.36           C  
ATOM   1080  CG  ASP A 140      18.582  14.863  30.555  1.00 11.11           C  
ATOM   1081  OD1 ASP A 140      18.284  13.735  30.997  1.00 10.11           O  
ATOM   1082  OD2 ASP A 140      18.556  15.132  29.339  1.00 10.75           O1-
ATOM   1083  N   ASN A 141      20.971  13.523  33.311  1.00 12.10           N  
ATOM   1084  CA  ASN A 141      22.168  12.680  33.234  1.00 12.39           C  
ATOM   1085  C   ASN A 141      21.886  11.207  33.542  1.00 12.46           C  
ATOM   1086  O   ASN A 141      20.730  10.785  33.572  1.00 12.44           O  
ATOM   1087  CB  ASN A 141      23.288  13.229  34.141  1.00 12.40           C  
ATOM   1088  CG  ASN A 141      22.862  13.383  35.603  1.00 12.73           C  
ATOM   1089  ND2 ASN A 141      21.961  12.528  36.067  1.00 12.31           N  
ATOM   1090  OD1 ASN A 141      23.353  14.267  36.304  1.00 15.02           O  
ATOM   1091  N   ASP A 142      22.954  10.442  33.778  1.00 12.80           N  
ATOM   1092  CA  ASP A 142      22.865   9.022  34.130  1.00 13.05           C  
ATOM   1093  C   ASP A 142      21.920   8.747  35.298  1.00 13.02           C  
ATOM   1094  O   ASP A 142      21.216   7.733  35.312  1.00 13.00           O  
ATOM   1095  CB  ASP A 142      24.257   8.467  34.459  1.00 13.39           C  
ATOM   1096  CG  ASP A 142      25.138   8.313  33.229  1.00 14.08           C  
ATOM   1097  OD1 ASP A 142      25.966   7.379  33.204  1.00 15.28           O  
ATOM   1098  OD2 ASP A 142      25.013   9.121  32.289  1.00 15.64           O1-
ATOM   1099  N   ASP A 143      21.908   9.659  36.267  1.00 12.70           N  
ATOM   1100  CA  ASP A 143      21.157   9.479  37.505  1.00 12.70           C  
ATOM   1101  C   ASP A 143      19.683   9.884  37.401  1.00 12.16           C  
ATOM   1102  O   ASP A 143      18.924   9.703  38.356  1.00 12.04           O  
ATOM   1103  CB  ASP A 143      21.844  10.224  38.659  1.00 13.01           C  
ATOM   1104  CG  ASP A 143      23.277   9.763  38.882  1.00 14.38           C  
ATOM   1105  OD1 ASP A 143      23.526   8.539  38.882  1.00 15.59           O  
ATOM   1106  OD2 ASP A 143      24.158  10.632  39.054  1.00 16.88           O1-
ATOM   1107  N   THR A 144      19.280  10.415  36.245  1.00 11.53           N  
ATOM   1108  CA  THR A 144      17.876  10.778  36.019  1.00 10.97           C  
ATOM   1109  C   THR A 144      17.131   9.763  35.138  1.00 10.60           C  
ATOM   1110  O   THR A 144      15.968   9.968  34.785  1.00 10.40           O  
ATOM   1111  CB  THR A 144      17.711  12.219  35.459  1.00 10.85           C  
ATOM   1112  CG2 THR A 144      18.331  13.253  36.397  1.00 10.77           C  
ATOM   1113  OG1 THR A 144      18.313  12.314  34.163  1.00 10.89           O  
ATOM   1114  N   THR A 145      17.804   8.669  34.791  1.00 10.11           N  
ATOM   1115  CA  THR A 145      17.159   7.555  34.110  1.00  9.84           C  
ATOM   1116  C   THR A 145      16.536   6.627  35.151  1.00  9.55           C  
ATOM   1117  O   THR A 145      17.229   6.119  36.033  1.00  9.39           O  
ATOM   1118  CB  THR A 145      18.155   6.771  33.221  1.00  9.94           C  
ATOM   1119  CG2 THR A 145      17.456   5.605  32.513  1.00 10.05           C  
ATOM   1120  OG1 THR A 145      18.714   7.649  32.237  1.00 10.02           O  
ATOM   1121  N   ILE A 146      15.222   6.432  35.051  1.00  9.15           N  
ATOM   1122  CA  ILE A 146      14.509   5.485  35.908  1.00  8.75           C  
ATOM   1123  C   ILE A 146      13.990   4.323  35.067  1.00  8.47           C  
ATOM   1124  O   ILE A 146      13.178   4.516  34.163  1.00  8.27           O  
ATOM   1125  CB  ILE A 146      13.332   6.148  36.675  1.00  8.70           C  
ATOM   1126  CG1 ILE A 146      13.810   7.388  37.444  1.00  8.96           C  
ATOM   1127  CG2 ILE A 146      12.683   5.145  37.632  1.00  8.99           C  
ATOM   1128  CD1 ILE A 146      12.682   8.225  38.052  1.00  8.64           C  
ATOM   1129  N   THR A 147      14.471   3.121  35.365  1.00  8.15           N  
ATOM   1130  CA  THR A 147      14.042   1.926  34.653  1.00  7.90           C  
ATOM   1131  C   THR A 147      13.047   1.132  35.496  1.00  7.64           C  
ATOM   1132  O   THR A 147      13.213   1.006  36.710  1.00  7.57           O  
ATOM   1133  CB  THR A 147      15.235   1.020  34.273  1.00  7.87           C  
ATOM   1134  CG2 THR A 147      16.180   1.733  33.304  1.00  7.83           C  
ATOM   1135  OG1 THR A 147      15.958   0.651  35.451  1.00  8.34           O  
ATOM   1136  N   LEU A 148      12.012   0.619  34.842  1.00  7.30           N  
ATOM   1137  CA  LEU A 148      11.062  -0.296  35.473  1.00  7.15           C  
ATOM   1138  C   LEU A 148      11.171  -1.680  34.842  1.00  7.12           C  
ATOM   1139  O   LEU A 148      11.313  -1.800  33.625  1.00  7.03           O  
ATOM   1140  CB  LEU A 148       9.627   0.226  35.336  1.00  7.09           C  
ATOM   1141  CG  LEU A 148       9.321   1.634  35.860  1.00  6.91           C  
ATOM   1142  CD1 LEU A 148       7.870   1.984  35.597  1.00  7.33           C  
ATOM   1143  CD2 LEU A 148       9.636   1.774  37.343  1.00  7.37           C  
ATOM   1144  N   ALA A 149      11.111  -2.719  35.671  1.00  6.90           N  
ATOM   1145  CA  ALA A 149      11.165  -4.097  35.173  1.00  7.06           C  
ATOM   1146  C   ALA A 149      10.367  -5.061  36.037  1.00  6.94           C  
ATOM   1147  O   ALA A 149      10.264  -4.881  37.250  1.00  7.22           O  
ATOM   1148  CB  ALA A 149      12.609  -4.572  35.059  1.00  6.91           C  
ATOM   1149  N   ASP A 150       9.797  -6.070  35.389  1.00  7.02           N  
ATOM   1150  CA  ASP A 150       9.250  -7.234  36.072  1.00  7.15           C  
ATOM   1151  C   ASP A 150      10.374  -8.246  36.313  1.00  7.05           C  
ATOM   1152  O   ASP A 150      11.186  -8.506  35.421  1.00  7.20           O  
ATOM   1153  CB  ASP A 150       8.101  -7.857  35.264  1.00  7.27           C  
ATOM   1154  CG  ASP A 150       8.454  -8.111  33.795  1.00  7.86           C  
ATOM   1155  OD1 ASP A 150       7.740  -8.912  33.151  1.00  8.54           O  
ATOM   1156  OD2 ASP A 150       9.420  -7.514  33.269  1.00  8.97           O1-
ATOM   1157  N   TRP A 151      10.432  -8.800  37.521  1.00  7.03           N  
ATOM   1158  CA  TRP A 151      11.462  -9.784  37.848  1.00  7.12           C  
ATOM   1159  C   TRP A 151      10.880 -11.101  38.365  1.00  7.03           C  
ATOM   1160  O   TRP A 151      10.016 -11.109  39.243  1.00  6.97           O  
ATOM   1161  CB  TRP A 151      12.487  -9.214  38.833  1.00  7.31           C  
ATOM   1162  CG  TRP A 151      13.711 -10.068  38.938  1.00  7.46           C  
ATOM   1163  CD1 TRP A 151      14.082 -10.841  39.998  1.00  7.62           C  
ATOM   1164  CD2 TRP A 151      14.708 -10.267  37.925  1.00  7.97           C  
ATOM   1165  CE2 TRP A 151      15.663 -11.165  38.450  1.00  7.61           C  
ATOM   1166  CE3 TRP A 151      14.892  -9.765  36.627  1.00  8.28           C  
ATOM   1167  NE1 TRP A 151      15.258 -11.501  39.715  1.00  7.41           N  
ATOM   1168  CZ2 TRP A 151      16.787 -11.574  37.725  1.00  7.80           C  
ATOM   1169  CZ3 TRP A 151      16.010 -10.178  35.901  1.00  7.82           C  
ATOM   1170  CH2 TRP A 151      16.943 -11.074  36.456  1.00  7.56           C  
ATOM   1171  N   TYR A 152      11.376 -12.205  37.813  1.00  7.02           N  
ATOM   1172  CA  TYR A 152      10.865 -13.539  38.117  1.00  7.23           C  
ATOM   1173  C   TYR A 152      11.947 -14.397  38.761  1.00  7.33           C  
ATOM   1174  O   TYR A 152      13.119 -14.310  38.392  1.00  7.43           O  
ATOM   1175  CB  TYR A 152      10.333 -14.211  36.842  1.00  7.15           C  
ATOM   1176  CG  TYR A 152       9.301 -13.376  36.117  1.00  7.40           C  
ATOM   1177  CD1 TYR A 152       9.691 -12.321  35.290  1.00  7.61           C  
ATOM   1178  CD2 TYR A 152       7.938 -13.627  36.272  1.00  7.77           C  
ATOM   1179  CE1 TYR A 152       8.755 -11.539  34.634  1.00  7.63           C  
ATOM   1180  CE2 TYR A 152       6.988 -12.850  35.610  1.00  7.77           C  
ATOM   1181  CZ  TYR A 152       7.406 -11.803  34.801  1.00  7.57           C  
ATOM   1182  OH  TYR A 152       6.481 -11.024  34.145  1.00  7.37           O  
ATOM   1183  N   HIS A 153      11.548 -15.219  39.730  1.00  7.50           N  
ATOM   1184  CA  HIS A 153      12.487 -16.105  40.416  1.00  7.59           C  
ATOM   1185  C   HIS A 153      12.748 -17.381  39.622  1.00  7.81           C  
ATOM   1186  O   HIS A 153      13.767 -18.048  39.816  1.00  7.46           O  
ATOM   1187  CB  HIS A 153      12.011 -16.415  41.838  1.00  7.55           C  
ATOM   1188  CG  HIS A 153      12.075 -15.237  42.764  1.00  8.11           C  
ATOM   1189  CD2 HIS A 153      12.625 -14.009  42.608  1.00  8.55           C  
ATOM   1190  ND1 HIS A 153      11.513 -15.246  44.022  1.00  8.16           N  
ATOM   1191  CE1 HIS A 153      11.723 -14.081  44.607  1.00  8.48           C  
ATOM   1192  NE2 HIS A 153      12.395 -13.310  43.769  1.00  8.68           N  
ATOM   1193  N   THR A 154      11.819 -17.698  38.724  1.00  7.88           N  
ATOM   1194  CA  THR A 154      11.962 -18.810  37.791  1.00  8.08           C  
ATOM   1195  C   THR A 154      12.208 -18.255  36.392  1.00  8.17           C  
ATOM   1196  O   THR A 154      11.524 -17.323  35.958  1.00  8.11           O  
ATOM   1197  CB  THR A 154      10.702 -19.699  37.788  1.00  8.03           C  
ATOM   1198  CG2 THR A 154      10.895 -20.925  36.913  1.00  8.11           C  
ATOM   1199  OG1 THR A 154      10.421 -20.122  39.124  1.00  7.94           O  
ATOM   1200  N   ALA A 155      13.193 -18.832  35.702  1.00  8.27           N  
ATOM   1201  CA  ALA A 155      13.576 -18.411  34.354  1.00  8.62           C  
ATOM   1202  C   ALA A 155      12.440 -18.556  33.339  1.00  8.85           C  
ATOM   1203  O   ALA A 155      11.546 -19.392  33.503  1.00  8.75           O  
ATOM   1204  CB  ALA A 155      14.806 -19.176  33.887  1.00  8.32           C  
ATOM   1205  N   ALA A 156      12.508 -17.740  32.287  1.00  9.13           N  
ATOM   1206  CA  ALA A 156      11.474 -17.655  31.254  1.00  9.56           C  
ATOM   1207  C   ALA A 156      11.068 -19.010  30.660  1.00 10.01           C  
ATOM   1208  O   ALA A 156       9.878 -19.263  30.452  1.00  9.92           O  
ATOM   1209  CB  ALA A 156      11.905 -16.681  30.149  1.00  9.50           C  
ATOM   1210  N   LYS A 157      12.044 -19.876  30.402  1.00 10.32           N  
ATOM   1211  CA  LYS A 157      11.757 -21.192  29.827  1.00 10.90           C  
ATOM   1212  C   LYS A 157      11.372 -22.245  30.871  1.00 11.26           C  
ATOM   1213  O   LYS A 157      10.950 -23.347  30.511  1.00 11.48           O  
ATOM   1214  CB  LYS A 157      12.926 -21.688  28.968  1.00 10.99           C  
ATOM   1215  CG  LYS A 157      13.205 -20.822  27.749  1.00 11.35           C  
ATOM   1216  CD  LYS A 157      14.000 -21.583  26.699  1.00 12.84           C  
ATOM   1217  CE  LYS A 157      14.383 -20.691  25.516  1.00 12.30           C  
ATOM   1218  NZ  LYS A 157      13.215 -20.053  24.858  1.00 11.89           N1+
ATOM   1219  N   LEU A 158      11.502 -21.906  32.153  1.00 11.42           N  
ATOM   1220  CA  LEU A 158      11.279 -22.885  33.221  1.00 11.86           C  
ATOM   1221  C   LEU A 158       9.934 -22.769  33.953  1.00 12.17           C  
ATOM   1222  O   LEU A 158       9.468 -23.737  34.563  1.00 12.14           O  
ATOM   1223  CB  LEU A 158      12.452 -22.886  34.212  1.00 11.80           C  
ATOM   1224  CG  LEU A 158      13.829 -23.287  33.662  1.00 11.85           C  
ATOM   1225  CD1 LEU A 158      14.876 -23.261  34.764  1.00 12.07           C  
ATOM   1226  CD2 LEU A 158      13.804 -24.656  32.978  1.00 11.99           C  
ATOM   1227  N   GLY A 159       9.312 -21.596  33.886  1.00 12.48           N  
ATOM   1228  CA  GLY A 159       8.028 -21.372  34.549  1.00 13.06           C  
ATOM   1229  C   GLY A 159       6.847 -21.575  33.616  1.00 13.40           C  
ATOM   1230  O   GLY A 159       6.985 -22.231  32.582  1.00 13.35           O  
ATOM   1231  N   PRO A 160       5.677 -21.006  33.969  1.00 13.76           N  
ATOM   1232  CA  PRO A 160       4.492 -21.118  33.113  1.00 14.06           C  
ATOM   1233  C   PRO A 160       4.697 -20.365  31.803  1.00 14.28           C  
ATOM   1234  O   PRO A 160       5.454 -19.389  31.767  1.00 14.25           O  
ATOM   1235  CB  PRO A 160       3.389 -20.434  33.936  1.00 14.15           C  
ATOM   1236  CG  PRO A 160       3.924 -20.332  35.325  1.00 14.03           C  
ATOM   1237  CD  PRO A 160       5.401 -20.207  35.176  1.00 13.78           C  
ATOM   1238  N   ALA A 161       4.035 -20.824  30.742  1.00 14.58           N  
ATOM   1239  CA  ALA A 161       4.106 -20.171  29.432  1.00 14.94           C  
ATOM   1240  C   ALA A 161       3.685 -18.706  29.534  1.00 15.07           C  
ATOM   1241  O   ALA A 161       4.273 -17.834  28.891  1.00 15.22           O  
ATOM   1242  CB  ALA A 161       3.243 -20.910  28.415  1.00 14.85           C  
ATOM   1243  N   PHE A 162       2.671 -18.454  30.358  1.00 15.33           N  
ATOM   1244  CA  PHE A 162       2.188 -17.107  30.628  1.00 15.46           C  
ATOM   1245  C   PHE A 162       2.084 -16.892  32.143  1.00 15.76           C  
ATOM   1246  O   PHE A 162       1.033 -17.156  32.739  1.00 15.73           O  
ATOM   1247  CB  PHE A 162       0.834 -16.873  29.943  1.00 15.32           C  
ATOM   1248  CG  PHE A 162       0.809 -17.272  28.488  1.00 15.14           C  
ATOM   1249  CD1 PHE A 162       1.493 -16.521  27.531  1.00 14.45           C  
ATOM   1250  CD2 PHE A 162       0.105 -18.398  28.074  1.00 15.00           C  
ATOM   1251  CE1 PHE A 162       1.476 -16.888  26.188  1.00 14.60           C  
ATOM   1252  CE2 PHE A 162       0.079 -18.772  26.726  1.00 14.68           C  
ATOM   1253  CZ  PHE A 162       0.764 -18.017  25.785  1.00 14.72           C  
ATOM   1254  N   PRO A 163       3.183 -16.426  32.774  1.00 16.06           N  
ATOM   1255  CA  PRO A 163       3.218 -16.196  34.226  1.00 16.28           C  
ATOM   1256  C   PRO A 163       2.159 -15.199  34.699  1.00 16.53           C  
ATOM   1257  O   PRO A 163       1.822 -14.262  33.972  1.00 16.66           O  
ATOM   1258  CB  PRO A 163       4.621 -15.621  34.458  1.00 16.31           C  
ATOM   1259  CG  PRO A 163       5.424 -16.092  33.298  1.00 16.06           C  
ATOM   1260  CD  PRO A 163       4.474 -16.102  32.141  1.00 16.08           C  
ATOM   1261  N   ASN A 164       1.647 -15.410  35.910  1.00 16.78           N  
ATOM   1262  CA  ASN A 164       0.618 -14.545  36.489  1.00 17.04           C  
ATOM   1263  C   ASN A 164       1.236 -13.403  37.301  1.00 16.78           C  
ATOM   1264  O   ASN A 164       0.897 -13.195  38.470  1.00 17.16           O  
ATOM   1265  CB  ASN A 164      -0.358 -15.374  37.345  1.00 17.38           C  
ATOM   1266  CG  ASN A 164      -1.698 -14.669  37.587  1.00 18.53           C  
ATOM   1267  ND2 ASN A 164      -2.717 -15.455  37.922  1.00 20.00           N  
ATOM   1268  OD1 ASN A 164      -1.811 -13.442  37.492  1.00 20.18           O  
ATOM   1269  N   GLY A 165       2.145 -12.664  36.671  1.00 16.25           N  
ATOM   1270  CA  GLY A 165       2.811 -11.545  37.328  1.00 15.26           C  
ATOM   1271  C   GLY A 165       4.209 -11.877  37.801  1.00 14.74           C  
ATOM   1272  O   GLY A 165       4.573 -13.051  37.940  1.00 14.71           O  
ATOM   1273  N   ALA A 166       4.989 -10.830  38.046  1.00 13.94           N  
ATOM   1274  CA  ALA A 166       6.358 -10.971  38.514  1.00 13.31           C  
ATOM   1275  C   ALA A 166       6.420 -11.222  40.017  1.00 12.96           C  
ATOM   1276  O   ALA A 166       5.459 -10.957  40.745  1.00 12.78           O  
ATOM   1277  CB  ALA A 166       7.154  -9.739  38.155  1.00 13.41           C  
ATOM   1278  N   ASP A 167       7.556 -11.743  40.472  1.00 12.27           N  
ATOM   1279  CA  ASP A 167       7.811 -11.910  41.897  1.00 11.90           C  
ATOM   1280  C   ASP A 167       8.104 -10.567  42.542  1.00 11.50           C  
ATOM   1281  O   ASP A 167       7.805 -10.353  43.717  1.00 11.59           O  
ATOM   1282  CB  ASP A 167       8.974 -12.871  42.118  1.00 12.02           C  
ATOM   1283  CG  ASP A 167       8.614 -14.290  41.763  1.00 12.31           C  
ATOM   1284  OD1 ASP A 167       7.864 -14.917  42.539  1.00 13.33           O  
ATOM   1285  OD2 ASP A 167       9.065 -14.771  40.706  1.00 12.17           O1-
ATOM   1286  N   SER A 168       8.693  -9.666  41.761  1.00 11.06           N  
ATOM   1287  CA  SER A 168       8.952  -8.307  42.211  1.00 10.66           C  
ATOM   1288  C   SER A 168       9.048  -7.338  41.036  1.00  9.73           C  
ATOM   1289  O   SER A 168       9.479  -7.705  39.940  1.00  9.74           O  
ATOM   1290  CB  SER A 168      10.233  -8.248  43.048  1.00 10.72           C  
ATOM   1291  OG  SER A 168      11.382  -8.205  42.224  1.00 12.84           O  
ATOM   1292  N   THR A 169       8.621  -6.105  41.273  1.00  8.99           N  
ATOM   1293  CA  THR A 169       8.916  -5.011  40.363  1.00  8.09           C  
ATOM   1294  C   THR A 169      10.250  -4.423  40.781  1.00  7.67           C  
ATOM   1295  O   THR A 169      10.482  -4.183  41.970  1.00  7.16           O  
ATOM   1296  CB  THR A 169       7.847  -3.903  40.419  1.00  8.06           C  
ATOM   1297  CG2 THR A 169       8.144  -2.811  39.394  1.00  7.88           C  
ATOM   1298  OG1 THR A 169       6.556  -4.465  40.164  1.00  8.32           O  
ATOM   1299  N   LEU A 170      11.122  -4.207  39.801  1.00  7.25           N  
ATOM   1300  CA  LEU A 170      12.395  -3.539  40.031  1.00  6.92           C  
ATOM   1301  C   LEU A 170      12.324  -2.110  39.521  1.00  6.97           C  
ATOM   1302  O   LEU A 170      11.864  -1.857  38.405  1.00  6.87           O  
ATOM   1303  CB  LEU A 170      13.546  -4.274  39.329  1.00  6.81           C  
ATOM   1304  CG  LEU A 170      13.687  -5.792  39.469  1.00  6.57           C  
ATOM   1305  CD1 LEU A 170      14.828  -6.281  38.580  1.00  6.14           C  
ATOM   1306  CD2 LEU A 170      13.902  -6.221  40.920  1.00  6.23           C  
ATOM   1307  N   ILE A 171      12.767  -1.183  40.360  1.00  6.90           N  
ATOM   1308  CA  ILE A 171      12.972   0.203  39.959  1.00  6.97           C  
ATOM   1309  C   ILE A 171      14.469   0.447  40.067  1.00  7.37           C  
ATOM   1310  O   ILE A 171      15.062   0.222  41.125  1.00  7.21           O  
ATOM   1311  CB  ILE A 171      12.175   1.193  40.840  1.00  6.69           C  
ATOM   1312  CG1 ILE A 171      10.673   0.882  40.764  1.00  6.84           C  
ATOM   1313  CG2 ILE A 171      12.453   2.639  40.411  1.00  6.48           C  
ATOM   1314  CD1 ILE A 171       9.834   1.477  41.889  1.00  5.90           C  
ATOM   1315  N   ASN A 172      15.075   0.879  38.963  1.00  7.76           N  
ATOM   1316  CA  ASN A 172      16.532   0.980  38.848  1.00  8.42           C  
ATOM   1317  C   ASN A 172      17.259  -0.269  39.349  1.00  8.55           C  
ATOM   1318  O   ASN A 172      18.256  -0.175  40.071  1.00  8.84           O  
ATOM   1319  CB  ASN A 172      17.061   2.240  39.546  1.00  8.53           C  
ATOM   1320  CG  ASN A 172      16.751   3.513  38.776  1.00  9.22           C  
ATOM   1321  ND2 ASN A 172      16.415   3.373  37.503  1.00  9.51           N  
ATOM   1322  OD1 ASN A 172      16.820   4.609  39.326  1.00 11.56           O  
ATOM   1323  N   GLY A 173      16.729  -1.435  38.982  1.00  8.61           N  
ATOM   1324  CA  GLY A 173      17.380  -2.717  39.242  1.00  8.81           C  
ATOM   1325  C   GLY A 173      17.177  -3.343  40.609  1.00  8.98           C  
ATOM   1326  O   GLY A 173      17.684  -4.435  40.864  1.00  8.93           O  
ATOM   1327  N   LYS A 174      16.454  -2.656  41.492  1.00  9.24           N  
ATOM   1328  CA  LYS A 174      16.180  -3.174  42.836  1.00  9.53           C  
ATOM   1329  C   LYS A 174      14.694  -3.087  43.179  1.00  9.40           C  
ATOM   1330  O   LYS A 174      13.993  -2.170  42.747  1.00  9.04           O  
ATOM   1331  CB  LYS A 174      16.993  -2.430  43.904  1.00  9.27           C  
ATOM   1332  CG  LYS A 174      18.497  -2.425  43.684  1.00 10.25           C  
ATOM   1333  CD  LYS A 174      19.224  -1.789  44.867  1.00 10.39           C  
ATOM   1334  CE  LYS A 174      20.609  -1.291  44.467  1.00 12.48           C  
ATOM   1335  NZ  LYS A 174      21.440  -2.356  43.832  1.00 13.55           N1+
ATOM   1336  N   GLY A 175      14.232  -4.051  43.968  1.00  9.70           N  
ATOM   1337  CA  GLY A 175      12.847  -4.085  44.430  1.00 10.09           C  
ATOM   1338  C   GLY A 175      12.666  -5.182  45.456  1.00 10.41           C  
ATOM   1339  O   GLY A 175      13.596  -5.936  45.728  1.00 10.49           O  
ATOM   1340  N   ARG A 176      11.470  -5.271  46.029  1.00 10.61           N  
ATOM   1341  CA  ARG A 176      11.201  -6.280  47.044  1.00 10.96           C  
ATOM   1342  C   ARG A 176      10.187  -7.329  46.615  1.00 11.50           C  
ATOM   1343  O   ARG A 176       9.173  -7.017  45.989  1.00 11.37           O  
ATOM   1344  CB  ARG A 176      10.780  -5.631  48.363  1.00 10.65           C  
ATOM   1345  CG  ARG A 176      11.945  -5.044  49.130  1.00  9.92           C  
ATOM   1346  CD  ARG A 176      11.485  -4.300  50.355  1.00  8.87           C  
ATOM   1347  NE  ARG A 176      12.607  -3.689  51.061  1.00  8.26           N  
ATOM   1348  CZ  ARG A 176      12.486  -2.768  52.011  1.00  8.70           C  
ATOM   1349  NH1 ARG A 176      11.287  -2.336  52.381  1.00  8.31           N1+
ATOM   1350  NH2 ARG A 176      13.571  -2.273  52.590  1.00  8.27           N  
ATOM   1351  N   ALA A 177      10.500  -8.577  46.953  1.00 12.26           N  
ATOM   1352  CA  ALA A 177       9.584  -9.702  46.839  1.00 13.14           C  
ATOM   1353  C   ALA A 177       9.100 -10.061  48.248  1.00 13.95           C  
ATOM   1354  O   ALA A 177       9.707  -9.629  49.233  1.00 13.77           O  
ATOM   1355  CB  ALA A 177      10.295 -10.886  46.199  1.00 13.02           C  
ATOM   1356  N   PRO A 178       7.995 -10.830  48.357  1.00 14.87           N  
ATOM   1357  CA  PRO A 178       7.527 -11.330  49.659  1.00 15.56           C  
ATOM   1358  C   PRO A 178       8.557 -12.158  50.439  1.00 16.06           C  
ATOM   1359  O   PRO A 178       8.471 -12.247  51.663  1.00 16.50           O  
ATOM   1360  CB  PRO A 178       6.334 -12.209  49.278  1.00 15.69           C  
ATOM   1361  CG  PRO A 178       5.841 -11.617  47.997  1.00 15.44           C  
ATOM   1362  CD  PRO A 178       7.087 -11.236  47.267  1.00 14.99           C  
ATOM   1363  N   SER A 179       9.519 -12.744  49.731  1.00 16.69           N  
ATOM   1364  CA  SER A 179      10.555 -13.583  50.341  1.00 17.12           C  
ATOM   1365  C   SER A 179      11.585 -12.812  51.183  1.00 17.35           C  
ATOM   1366  O   SER A 179      12.287 -13.410  52.009  1.00 17.58           O  
ATOM   1367  CB  SER A 179      11.265 -14.405  49.261  1.00 17.23           C  
ATOM   1368  OG  SER A 179      11.778 -13.564  48.240  1.00 17.51           O  
ATOM   1369  N   ASP A 180      11.670 -11.496  50.975  1.00 17.36           N  
ATOM   1370  CA  ASP A 180      12.620 -10.644  51.701  1.00 17.32           C  
ATOM   1371  C   ASP A 180      12.170  -9.181  51.703  1.00 17.24           C  
ATOM   1372  O   ASP A 180      12.402  -8.445  50.740  1.00 17.35           O  
ATOM   1373  CB  ASP A 180      14.027 -10.774  51.100  1.00 17.45           C  
ATOM   1374  CG  ASP A 180      15.095 -10.066  51.924  1.00 17.97           C  
ATOM   1375  OD1 ASP A 180      14.786  -9.528  53.011  1.00 18.86           O  
ATOM   1376  OD2 ASP A 180      16.258 -10.048  51.474  1.00 18.83           O1-
ATOM   1377  N   SER A 181      11.549  -8.761  52.803  1.00 16.98           N  
ATOM   1378  CA  SER A 181      10.982  -7.416  52.905  1.00 16.47           C  
ATOM   1379  C   SER A 181      11.968  -6.378  53.457  1.00 15.99           C  
ATOM   1380  O   SER A 181      11.589  -5.237  53.733  1.00 16.04           O  
ATOM   1381  CB  SER A 181       9.702  -7.443  53.746  1.00 16.67           C  
ATOM   1382  OG ASER A 181       9.962  -7.931  55.052  0.50 16.68           O  
ATOM   1383  OG BSER A 181       8.880  -6.333  53.437  0.50 16.66           O  
ATOM   1384  N   SER A 182      13.225  -6.782  53.610  1.00 15.40           N  
ATOM   1385  CA  SER A 182      14.286  -5.883  54.056  1.00 15.09           C  
ATOM   1386  C   SER A 182      15.350  -5.698  52.973  1.00 14.47           C  
ATOM   1387  O   SER A 182      16.386  -5.073  53.211  1.00 14.41           O  
ATOM   1388  CB  SER A 182      14.926  -6.403  55.347  1.00 15.23           C  
ATOM   1389  OG  SER A 182      15.747  -7.530  55.090  1.00 16.20           O  
ATOM   1390  N   ALA A 183      15.086  -6.246  51.787  1.00 13.73           N  
ATOM   1391  CA  ALA A 183      15.997  -6.137  50.651  1.00 13.01           C  
ATOM   1392  C   ALA A 183      16.222  -4.673  50.284  1.00 12.72           C  
ATOM   1393  O   ALA A 183      15.308  -3.848  50.401  1.00 12.38           O  
ATOM   1394  CB  ALA A 183      15.458  -6.914  49.460  1.00 12.83           C  
ATOM   1395  N   GLN A 184      17.443  -4.364  49.853  1.00 12.51           N  
ATOM   1396  CA  GLN A 184      17.843  -3.000  49.500  1.00 12.38           C  
ATOM   1397  C   GLN A 184      16.949  -2.398  48.425  1.00 11.98           C  
ATOM   1398  O   GLN A 184      16.735  -2.994  47.363  1.00 11.95           O  
ATOM   1399  CB  GLN A 184      19.306  -2.967  49.042  1.00 12.42           C  
ATOM   1400  CG  GLN A 184      19.886  -1.563  48.855  1.00 12.90           C  
ATOM   1401  CD  GLN A 184      21.294  -1.568  48.263  1.00 13.15           C  
ATOM   1402  NE2 GLN A 184      21.707  -0.431  47.723  1.00 14.07           N  
ATOM   1403  OE1 GLN A 184      21.997  -2.580  48.294  1.00 14.57           O  
ATOM   1404  N   LEU A 185      16.427  -1.211  48.719  1.00 11.55           N  
ATOM   1405  CA  LEU A 185      15.642  -0.447  47.759  1.00 10.92           C  
ATOM   1406  C   LEU A 185      16.529   0.539  47.008  1.00 10.76           C  
ATOM   1407  O   LEU A 185      17.512   1.052  47.558  1.00 10.63           O  
ATOM   1408  CB  LEU A 185      14.515   0.309  48.468  1.00 10.80           C  
ATOM   1409  CG  LEU A 185      13.460  -0.517  49.211  1.00 10.43           C  
ATOM   1410  CD1 LEU A 185      12.627   0.368  50.127  1.00 10.06           C  
ATOM   1411  CD2 LEU A 185      12.577  -1.281  48.235  1.00  9.73           C  
ATOM   1412  N   SER A 186      16.181   0.793  45.749  1.00 10.26           N  
ATOM   1413  CA  SER A 186      16.846   1.826  44.965  1.00  9.96           C  
ATOM   1414  C   SER A 186      16.574   3.199  45.554  1.00  9.92           C  
ATOM   1415  O   SER A 186      15.474   3.476  46.033  1.00  9.45           O  
ATOM   1416  CB  SER A 186      16.387   1.795  43.510  1.00 10.02           C  
ATOM   1417  OG  SER A 186      17.033   0.758  42.801  1.00 10.03           O  
ATOM   1418  N   VAL A 187      17.595   4.049  45.525  1.00 10.06           N  
ATOM   1419  CA  VAL A 187      17.460   5.430  45.958  1.00 10.39           C  
ATOM   1420  C   VAL A 187      17.772   6.356  44.784  1.00 10.62           C  
ATOM   1421  O   VAL A 187      18.819   6.227  44.143  1.00 10.47           O  
ATOM   1422  CB  VAL A 187      18.392   5.749  47.161  1.00 10.40           C  
ATOM   1423  CG1 VAL A 187      18.297   7.226  47.545  1.00 10.52           C  
ATOM   1424  CG2 VAL A 187      18.052   4.868  48.355  1.00 10.58           C  
ATOM   1425  N   VAL A 188      16.842   7.264  44.496  1.00 10.94           N  
ATOM   1426  CA  VAL A 188      17.062   8.318  43.515  1.00 11.41           C  
ATOM   1427  C   VAL A 188      17.294   9.621  44.279  1.00 11.70           C  
ATOM   1428  O   VAL A 188      16.414  10.083  45.009  1.00 11.71           O  
ATOM   1429  CB  VAL A 188      15.865   8.475  42.541  1.00 11.47           C  
ATOM   1430  CG1 VAL A 188      16.098   9.645  41.584  1.00 11.39           C  
ATOM   1431  CG2 VAL A 188      15.620   7.184  41.753  1.00 11.68           C  
ATOM   1432  N   SER A 189      18.482  10.197  44.110  1.00 11.98           N  
ATOM   1433  CA  SER A 189      18.874  11.399  44.845  1.00 12.39           C  
ATOM   1434  C   SER A 189      18.502  12.680  44.107  1.00 12.28           C  
ATOM   1435  O   SER A 189      18.736  12.806  42.904  1.00 12.47           O  
ATOM   1436  CB  SER A 189      20.378  11.383  45.137  1.00 12.38           C  
ATOM   1437  OG  SER A 189      20.742  10.245  45.904  1.00 13.57           O  
ATOM   1438  N   VAL A 190      17.917  13.625  44.838  1.00 12.26           N  
ATOM   1439  CA  VAL A 190      17.645  14.964  44.303  1.00 12.24           C  
ATOM   1440  C   VAL A 190      18.137  16.047  45.261  1.00 12.28           C  
ATOM   1441  O   VAL A 190      18.047  15.897  46.474  1.00 12.39           O  
ATOM   1442  CB  VAL A 190      16.136  15.196  43.965  1.00 12.24           C  
ATOM   1443  CG1 VAL A 190      15.733  14.438  42.696  1.00 11.95           C  
ATOM   1444  CG2 VAL A 190      15.231  14.830  45.138  1.00 11.97           C  
ATOM   1445  N   THR A 191      18.677  17.123  44.699  1.00 12.50           N  
ATOM   1446  CA  THR A 191      19.002  18.319  45.467  1.00 12.83           C  
ATOM   1447  C   THR A 191      17.816  19.273  45.382  1.00 12.87           C  
ATOM   1448  O   THR A 191      17.375  19.627  44.283  1.00 12.56           O  
ATOM   1449  CB  THR A 191      20.272  19.021  44.927  1.00 12.79           C  
ATOM   1450  CG2 THR A 191      20.741  20.117  45.885  1.00 13.04           C  
ATOM   1451  OG1 THR A 191      21.322  18.059  44.757  1.00 13.45           O  
ATOM   1452  N   LYS A 192      17.300  19.673  46.543  1.00 13.10           N  
ATOM   1453  CA  LYS A 192      16.196  20.629  46.625  1.00 13.24           C  
ATOM   1454  C   LYS A 192      16.494  21.890  45.816  1.00 13.46           C  
ATOM   1455  O   LYS A 192      17.609  22.418  45.864  1.00 13.37           O  
ATOM   1456  CB  LYS A 192      15.911  20.994  48.088  1.00 13.13           C  
ATOM   1457  CG  LYS A 192      14.750  21.959  48.279  1.00 13.31           C  
ATOM   1458  CD  LYS A 192      14.378  22.111  49.742  1.00 13.28           C  
ATOM   1459  CE  LYS A 192      13.360  23.225  49.941  1.00 12.97           C  
ATOM   1460  NZ  LYS A 192      12.098  22.985  49.199  1.00 13.03           N1+
ATOM   1461  N   GLY A 193      15.498  22.352  45.063  1.00 13.62           N  
ATOM   1462  CA  GLY A 193      15.610  23.600  44.315  1.00 14.02           C  
ATOM   1463  C   GLY A 193      16.050  23.435  42.874  1.00 14.17           C  
ATOM   1464  O   GLY A 193      16.226  24.426  42.157  1.00 14.39           O  
ATOM   1465  N   LYS A 194      16.243  22.187  42.454  1.00 14.05           N  
ATOM   1466  CA  LYS A 194      16.580  21.871  41.068  1.00 14.00           C  
ATOM   1467  C   LYS A 194      15.446  21.100  40.396  1.00 13.52           C  
ATOM   1468  O   LYS A 194      14.708  20.369  41.056  1.00 13.50           O  
ATOM   1469  CB  LYS A 194      17.891  21.081  40.992  1.00 14.08           C  
ATOM   1470  CG  LYS A 194      19.134  21.915  41.282  1.00 14.57           C  
ATOM   1471  CD  LYS A 194      20.405  21.096  41.170  1.00 14.76           C  
ATOM   1472  CE  LYS A 194      21.630  21.971  41.393  1.00 16.76           C  
ATOM   1473  NZ  LYS A 194      22.878  21.164  41.510  1.00 18.03           N1+
ATOM   1474  N   ARG A 195      15.306  21.291  39.085  1.00 13.17           N  
ATOM   1475  CA  ARG A 195      14.336  20.548  38.276  1.00 12.70           C  
ATOM   1476  C   ARG A 195      15.056  19.445  37.508  1.00 12.34           C  
ATOM   1477  O   ARG A 195      16.124  19.674  36.932  1.00 12.17           O  
ATOM   1478  CB  ARG A 195      13.612  21.480  37.300  1.00 12.64           C  
ATOM   1479  CG  ARG A 195      12.810  22.599  37.962  1.00 13.05           C  
ATOM   1480  CD  ARG A 195      12.594  23.757  36.998  1.00 13.75           C  
ATOM   1481  NE  ARG A 195      13.866  24.261  36.480  1.00 14.22           N  
ATOM   1482  CZ  ARG A 195      14.009  24.971  35.364  1.00 14.32           C  
ATOM   1483  NH1 ARG A 195      12.956  25.284  34.619  1.00 14.26           N1+
ATOM   1484  NH2 ARG A 195      15.216  25.366  34.990  1.00 14.25           N  
ATOM   1485  N   ARG A 197      14.983  16.215  34.712  1.00 10.05           N  
ATOM   1486  CA  ARG A 197      14.354  15.499  33.611  1.00  9.26           C  
ATOM   1487  C   ARG A 197      14.529  14.004  33.848  1.00  8.85           C  
ATOM   1488  O   ARG A 197      15.574  13.432  33.527  1.00  8.75           O  
ATOM   1489  CB  ARG A 197      14.945  15.902  32.257  1.00  9.18           C  
ATOM   1490  CG  ARG A 197      14.154  15.368  31.066  1.00  8.89           C  
ATOM   1491  CD  ARG A 197      15.051  15.043  29.882  1.00  8.86           C  
ATOM   1492  NE  ARG A 197      14.297  14.467  28.767  1.00  7.56           N  
ATOM   1493  CZ  ARG A 197      14.197  15.010  27.557  1.00  7.76           C  
ATOM   1494  NH1 ARG A 197      14.820  16.147  27.271  1.00  8.28           N1+
ATOM   1495  NH2 ARG A 197      13.486  14.401  26.617  1.00  8.00           N  
ATOM   1496  N   PHE A 198      13.506  13.381  34.425  1.00  8.19           N  
ATOM   1497  CA  PHE A 198      13.535  11.943  34.649  1.00  7.65           C  
ATOM   1498  C   PHE A 198      13.043  11.208  33.419  1.00  7.22           C  
ATOM   1499  O   PHE A 198      11.951  11.472  32.920  1.00  7.11           O  
ATOM   1500  CB  PHE A 198      12.721  11.547  35.885  1.00  7.60           C  
ATOM   1501  CG  PHE A 198      13.399  11.883  37.181  1.00  8.10           C  
ATOM   1502  CD1 PHE A 198      14.585  11.248  37.540  1.00  7.61           C  
ATOM   1503  CD2 PHE A 198      12.857  12.835  38.040  1.00  8.55           C  
ATOM   1504  CE1 PHE A 198      15.230  11.560  38.733  1.00  8.30           C  
ATOM   1505  CE2 PHE A 198      13.493  13.155  39.241  1.00  9.09           C  
ATOM   1506  CZ  PHE A 198      14.681  12.511  39.587  1.00  8.58           C  
ATOM   1507  N   ARG A 199      13.873  10.295  32.931  1.00  6.59           N  
ATOM   1508  CA  ARG A 199      13.549   9.498  31.763  1.00  6.05           C  
ATOM   1509  C   ARG A 199      13.102   8.117  32.235  1.00  5.95           C  
ATOM   1510  O   ARG A 199      13.921   7.289  32.643  1.00  5.85           O  
ATOM   1511  CB  ARG A 199      14.751   9.432  30.816  1.00  6.02           C  
ATOM   1512  CG  ARG A 199      15.232  10.812  30.342  1.00  6.09           C  
ATOM   1513  CD  ARG A 199      16.520  10.708  29.550  1.00  7.15           C  
ATOM   1514  NE  ARG A 199      16.939  11.987  28.976  1.00  6.60           N  
ATOM   1515  CZ  ARG A 199      16.676  12.387  27.733  1.00  7.25           C  
ATOM   1516  NH1 ARG A 199      15.976  11.618  26.902  1.00  6.66           N1+
ATOM   1517  NH2 ARG A 199      17.115  13.569  27.316  1.00  7.55           N  
ATOM   1518  N   LEU A 200      11.786   7.907  32.209  1.00  5.58           N  
ATOM   1519  CA  LEU A 200      11.157   6.681  32.687  1.00  5.27           C  
ATOM   1520  C   LEU A 200      11.077   5.664  31.560  1.00  5.34           C  
ATOM   1521  O   LEU A 200      10.447   5.919  30.529  1.00  4.93           O  
ATOM   1522  CB  LEU A 200       9.753   6.980  33.243  1.00  5.14           C  
ATOM   1523  CG  LEU A 200       9.005   5.865  33.988  1.00  5.20           C  
ATOM   1524  CD1 LEU A 200       9.736   5.448  35.267  1.00  5.16           C  
ATOM   1525  CD2 LEU A 200       7.575   6.286  34.301  1.00  4.94           C  
ATOM   1526  N   VAL A 201      11.724   4.518  31.766  1.00  5.24           N  
ATOM   1527  CA  VAL A 201      11.813   3.474  30.747  1.00  5.42           C  
ATOM   1528  C   VAL A 201      11.226   2.165  31.272  1.00  5.23           C  
ATOM   1529  O   VAL A 201      11.712   1.617  32.256  1.00  5.07           O  
ATOM   1530  CB  VAL A 201      13.288   3.213  30.308  1.00  5.50           C  
ATOM   1531  CG1 VAL A 201      13.333   2.290  29.094  1.00  6.36           C  
ATOM   1532  CG2 VAL A 201      14.019   4.519  30.009  1.00  5.78           C  
ATOM   1533  N   SER A 202      10.186   1.666  30.609  1.00  5.23           N  
ATOM   1534  CA  SER A 202       9.657   0.346  30.934  1.00  5.33           C  
ATOM   1535  C   SER A 202      10.423  -0.754  30.202  1.00  5.35           C  
ATOM   1536  O   SER A 202      10.314  -0.891  28.979  1.00  5.30           O  
ATOM   1537  CB  SER A 202       8.170   0.243  30.603  1.00  5.21           C  
ATOM   1538  OG  SER A 202       7.724  -1.083  30.821  1.00  5.39           O  
ATOM   1539  N   LEU A 203      11.194  -1.530  30.961  1.00  5.47           N  
ATOM   1540  CA  LEU A 203      11.897  -2.699  30.432  1.00  5.82           C  
ATOM   1541  C   LEU A 203      11.070  -3.965  30.660  1.00  6.16           C  
ATOM   1542  O   LEU A 203      11.594  -5.083  30.607  1.00  6.33           O  
ATOM   1543  CB  LEU A 203      13.273  -2.852  31.096  1.00  5.59           C  
ATOM   1544  CG  LEU A 203      14.185  -1.635  31.294  1.00  5.15           C  
ATOM   1545  CD1 LEU A 203      15.330  -2.004  32.236  1.00  4.36           C  
ATOM   1546  CD2 LEU A 203      14.719  -1.110  29.974  1.00  4.99           C  
ATOM   1547  N   SER A 204       9.778  -3.783  30.914  1.00  6.54           N  
ATOM   1548  CA  SER A 204       8.928  -4.871  31.383  1.00  6.74           C  
ATOM   1549  C   SER A 204       8.696  -5.902  30.283  1.00  6.97           C  
ATOM   1550  O   SER A 204       8.720  -5.574  29.097  1.00  6.77           O  
ATOM   1551  CB  SER A 204       7.590  -4.328  31.886  1.00  6.70           C  
ATOM   1552  OG  SER A 204       6.725  -5.380  32.272  1.00  6.70           O  
ATOM   1553  N   CYS A 205       8.470  -7.149  30.685  1.00  7.31           N  
ATOM   1554  CA  CYS A 205       8.276  -8.236  29.734  1.00  7.72           C  
ATOM   1555  C   CYS A 205       6.810  -8.648  29.659  1.00  7.80           C  
ATOM   1556  O   CYS A 205       6.419  -9.431  28.793  1.00  7.75           O  
ATOM   1557  CB  CYS A 205       9.141  -9.441  30.115  1.00  7.94           C  
ATOM   1558  SG ACYS A 205      10.504  -9.884  28.990  0.70  8.38           S  
ATOM   1559  SG BCYS A 205       8.849 -11.175  29.678  0.30  7.87           S  
ATOM   1560  N   ASP A 206       6.003  -8.116  30.571  1.00  7.90           N  
ATOM   1561  CA  ASP A 206       4.589  -8.467  30.642  1.00  8.05           C  
ATOM   1562  C   ASP A 206       3.756  -7.298  31.157  1.00  7.94           C  
ATOM   1563  O   ASP A 206       3.103  -6.599  30.381  1.00  8.05           O  
ATOM   1564  CB  ASP A 206       4.385  -9.691  31.536  1.00  8.40           C  
ATOM   1565  CG  ASP A 206       3.029 -10.338  31.337  1.00  9.15           C  
ATOM   1566  OD1 ASP A 206       2.108  -9.653  30.844  1.00 11.36           O  
ATOM   1567  OD2 ASP A 206       2.789 -11.525  31.644  1.00 12.00           O1-
ATOM   1568  N   PRO A 207       3.783  -7.091  32.469  1.00  7.55           N  
ATOM   1569  CA  PRO A 207       2.824  -6.198  33.129  1.00  7.45           C  
ATOM   1570  C   PRO A 207       3.126  -4.732  32.838  1.00  7.31           C  
ATOM   1571  O   PRO A 207       4.286  -4.367  32.647  1.00  7.28           O  
ATOM   1572  CB  PRO A 207       3.041  -6.496  34.613  1.00  7.41           C  
ATOM   1573  CG  PRO A 207       4.458  -6.939  34.698  1.00  7.46           C  
ATOM   1574  CD  PRO A 207       4.733  -7.688  33.424  1.00  7.54           C  
ATOM   1575  N   ASN A 208       2.086  -3.905  32.807  1.00  7.17           N  
ATOM   1576  CA  ASN A 208       2.254  -2.459  32.898  1.00  7.31           C  
ATOM   1577  C   ASN A 208       2.343  -1.979  34.342  1.00  7.21           C  
ATOM   1578  O   ASN A 208       2.040  -2.724  35.275  1.00  7.16           O  
ATOM   1579  CB  ASN A 208       1.115  -1.740  32.174  1.00  7.33           C  
ATOM   1580  CG  ASN A 208      -0.231  -1.971  32.831  1.00  7.97           C  
ATOM   1581  ND2 ASN A 208      -1.132  -2.637  32.118  1.00  8.48           N  
ATOM   1582  OD1 ASN A 208      -0.459  -1.556  33.968  1.00  9.09           O  
ATOM   1583  N   PHE A 209       2.759  -0.729  34.521  1.00  7.16           N  
ATOM   1584  CA  PHE A 209       2.955  -0.168  35.856  1.00  7.28           C  
ATOM   1585  C   PHE A 209       2.339   1.205  35.971  1.00  7.06           C  
ATOM   1586  O   PHE A 209       2.432   2.015  35.047  1.00  7.11           O  
ATOM   1587  CB  PHE A 209       4.443  -0.118  36.210  1.00  7.29           C  
ATOM   1588  CG  PHE A 209       5.103  -1.453  36.153  1.00  7.87           C  
ATOM   1589  CD1 PHE A 209       5.747  -1.870  35.002  1.00  8.50           C  
ATOM   1590  CD2 PHE A 209       5.038  -2.318  37.232  1.00  8.34           C  
ATOM   1591  CE1 PHE A 209       6.335  -3.108  34.937  1.00  8.99           C  
ATOM   1592  CE2 PHE A 209       5.619  -3.560  37.163  1.00  8.02           C  
ATOM   1593  CZ  PHE A 209       6.272  -3.953  36.024  1.00  8.65           C  
ATOM   1594  N   THR A 210       1.692   1.453  37.103  1.00  7.07           N  
ATOM   1595  CA  THR A 210       1.140   2.769  37.394  1.00  6.85           C  
ATOM   1596  C   THR A 210       2.122   3.501  38.305  1.00  6.75           C  
ATOM   1597  O   THR A 210       2.253   3.192  39.493  1.00  6.38           O  
ATOM   1598  CB  THR A 210      -0.276   2.677  37.985  1.00  6.84           C  
ATOM   1599  CG2 THR A 210      -0.856   4.067  38.220  1.00  6.81           C  
ATOM   1600  OG1 THR A 210      -1.118   1.974  37.062  1.00  7.32           O  
ATOM   1601  N   PHE A 211       2.820   4.465  37.710  1.00  6.92           N  
ATOM   1602  CA  PHE A 211       3.957   5.124  38.335  1.00  7.32           C  
ATOM   1603  C   PHE A 211       3.569   6.454  38.973  1.00  7.61           C  
ATOM   1604  O   PHE A 211       2.916   7.291  38.346  1.00  7.83           O  
ATOM   1605  CB  PHE A 211       5.063   5.333  37.292  1.00  7.22           C  
ATOM   1606  CG  PHE A 211       6.283   6.041  37.820  1.00  7.20           C  
ATOM   1607  CD1 PHE A 211       7.376   5.316  38.278  1.00  7.63           C  
ATOM   1608  CD2 PHE A 211       6.349   7.432  37.835  1.00  7.56           C  
ATOM   1609  CE1 PHE A 211       8.516   5.967  38.756  1.00  7.33           C  
ATOM   1610  CE2 PHE A 211       7.474   8.090  38.316  1.00  7.24           C  
ATOM   1611  CZ  PHE A 211       8.564   7.357  38.774  1.00  7.14           C  
ATOM   1612  N   SER A 212       3.996   6.649  40.217  1.00  8.08           N  
ATOM   1613  CA  SER A 212       3.760   7.904  40.930  1.00  8.52           C  
ATOM   1614  C   SER A 212       4.839   8.154  41.981  1.00  8.65           C  
ATOM   1615  O   SER A 212       5.533   7.228  42.412  1.00  8.69           O  
ATOM   1616  CB  SER A 212       2.369   7.914  41.571  1.00  8.47           C  
ATOM   1617  OG  SER A 212       2.279   6.964  42.617  1.00  8.78           O  
ATOM   1618  N   ILE A 213       4.985   9.415  42.373  1.00  8.93           N  
ATOM   1619  CA  ILE A 213       5.912   9.806  43.430  1.00  9.06           C  
ATOM   1620  C   ILE A 213       5.141  10.606  44.479  1.00  9.32           C  
ATOM   1621  O   ILE A 213       4.479  11.592  44.151  1.00  9.54           O  
ATOM   1622  CB  ILE A 213       7.117  10.616  42.873  1.00  9.06           C  
ATOM   1623  CG1 ILE A 213       7.907   9.766  41.868  1.00  9.33           C  
ATOM   1624  CG2 ILE A 213       8.035  11.078  44.008  1.00  8.93           C  
ATOM   1625  CD1 ILE A 213       8.786  10.552  40.912  1.00  9.56           C  
ATOM   1626  N   ASP A 214       5.210  10.163  45.733  1.00  9.57           N  
ATOM   1627  CA  ASP A 214       4.471  10.807  46.821  1.00  9.82           C  
ATOM   1628  C   ASP A 214       4.821  12.287  46.921  1.00 10.01           C  
ATOM   1629  O   ASP A 214       5.995  12.655  46.880  1.00  9.98           O  
ATOM   1630  CB  ASP A 214       4.750  10.115  48.156  1.00  9.86           C  
ATOM   1631  CG  ASP A 214       4.063   8.765  48.277  1.00  9.72           C  
ATOM   1632  OD1 ASP A 214       3.377   8.336  47.324  1.00 10.49           O  
ATOM   1633  OD2 ASP A 214       4.211   8.128  49.336  1.00  9.16           O1-
ATOM   1634  N   GLY A 215       3.788  13.121  47.022  1.00 10.24           N  
ATOM   1635  CA  GLY A 215       3.940  14.559  47.245  1.00 10.57           C  
ATOM   1636  C   GLY A 215       4.517  15.361  46.091  1.00 10.85           C  
ATOM   1637  O   GLY A 215       4.828  16.542  46.254  1.00 10.84           O  
ATOM   1638  N   HIS A 216       4.667  14.725  44.930  1.00 11.01           N  
ATOM   1639  CA  HIS A 216       5.219  15.391  43.751  1.00 11.39           C  
ATOM   1640  C   HIS A 216       4.353  15.174  42.519  1.00 11.64           C  
ATOM   1641  O   HIS A 216       3.816  14.087  42.306  1.00 12.04           O  
ATOM   1642  CB  HIS A 216       6.640  14.899  43.462  1.00 11.22           C  
ATOM   1643  CG  HIS A 216       7.638  15.251  44.522  1.00 10.88           C  
ATOM   1644  CD2 HIS A 216       8.616  16.188  44.550  1.00 10.86           C  
ATOM   1645  ND1 HIS A 216       7.718  14.578  45.722  1.00 11.08           N  
ATOM   1646  CE1 HIS A 216       8.692  15.096  46.451  1.00 11.04           C  
ATOM   1647  NE2 HIS A 216       9.255  16.071  45.761  1.00 10.87           N  
ATOM   1648  N   ASN A 217       4.222  16.219  41.710  1.00 11.90           N  
ATOM   1649  CA  ASN A 217       3.582  16.105  40.406  1.00 12.14           C  
ATOM   1650  C   ASN A 217       4.637  16.009  39.318  1.00 11.94           C  
ATOM   1651  O   ASN A 217       5.805  16.339  39.547  1.00 11.80           O  
ATOM   1652  CB  ASN A 217       2.647  17.285  40.149  1.00 12.44           C  
ATOM   1653  CG  ASN A 217       1.437  17.283  41.064  1.00 13.79           C  
ATOM   1654  ND2 ASN A 217       1.002  18.479  41.454  1.00 15.80           N  
ATOM   1655  OD1 ASN A 217       0.894  16.224  41.412  1.00 14.00           O  
ATOM   1656  N   ASN A 218       4.223  15.539  38.144  1.00 11.77           N  
ATOM   1657  CA  ASN A 218       5.140  15.308  37.031  1.00 11.67           C  
ATOM   1658  C   ASN A 218       4.694  16.051  35.779  1.00 11.22           C  
ATOM   1659  O   ASN A 218       3.507  16.063  35.451  1.00 11.33           O  
ATOM   1660  CB  ASN A 218       5.237  13.809  36.701  1.00 11.80           C  
ATOM   1661  CG  ASN A 218       5.402  12.920  37.937  1.00 13.30           C  
ATOM   1662  ND2 ASN A 218       6.227  13.351  38.893  1.00 13.69           N  
ATOM   1663  OD1 ASN A 218       4.810  11.841  38.006  1.00 14.99           O  
ATOM   1664  N   THR A 219       5.642  16.671  35.081  1.00 10.56           N  
ATOM   1665  CA  THR A 219       5.351  17.287  33.792  1.00  9.97           C  
ATOM   1666  C   THR A 219       5.914  16.430  32.661  1.00  9.45           C  
ATOM   1667  O   THR A 219       7.126  16.399  32.445  1.00  8.99           O  
ATOM   1668  CB  THR A 219       5.919  18.718  33.686  1.00 10.15           C  
ATOM   1669  CG2 THR A 219       5.439  19.389  32.401  1.00 10.07           C  
ATOM   1670  OG1 THR A 219       5.491  19.491  34.812  1.00 10.80           O  
ATOM   1671  N   ILE A 220       5.027  15.735  31.952  1.00  8.98           N  
ATOM   1672  CA  ILE A 220       5.430  14.937  30.794  1.00  8.70           C  
ATOM   1673  C   ILE A 220       5.846  15.858  29.644  1.00  8.30           C  
ATOM   1674  O   ILE A 220       5.107  16.770  29.268  1.00  8.31           O  
ATOM   1675  CB  ILE A 220       4.316  13.953  30.343  1.00  8.77           C  
ATOM   1676  CG1 ILE A 220       4.019  12.942  31.456  1.00  8.76           C  
ATOM   1677  CG2 ILE A 220       4.710  13.245  29.034  1.00  8.54           C  
ATOM   1678  CD1 ILE A 220       2.826  12.034  31.179  1.00  8.93           C  
ATOM   1679  N   ILE A 221       7.044  15.618  29.115  1.00  7.92           N  
ATOM   1680  CA  ILE A 221       7.599  16.411  28.016  1.00  7.50           C  
ATOM   1681  C   ILE A 221       8.028  15.541  26.824  1.00  7.48           C  
ATOM   1682  O   ILE A 221       8.359  16.053  25.748  1.00  7.22           O  
ATOM   1683  CB  ILE A 221       8.785  17.289  28.490  1.00  7.52           C  
ATOM   1684  CG1 ILE A 221       9.865  16.431  29.175  1.00  7.80           C  
ATOM   1685  CG2 ILE A 221       8.282  18.409  29.405  1.00  7.18           C  
ATOM   1686  CD1 ILE A 221      11.207  17.126  29.353  1.00  7.07           C  
ATOM   1687  N   GLU A 222       8.052  14.229  27.023  1.00  7.36           N  
ATOM   1688  CA  GLU A 222       8.401  13.266  25.985  1.00  7.52           C  
ATOM   1689  C   GLU A 222       7.575  11.982  26.099  1.00  7.50           C  
ATOM   1690  O   GLU A 222       7.330  11.508  27.181  1.00  7.12           O  
ATOM   1691  CB  GLU A 222       9.877  12.933  26.062  1.00  7.69           C  
ATOM   1692  CG  GLU A 222      10.439  12.201  24.859  1.00  8.81           C  
ATOM   1693  CD  GLU A 222      11.687  11.407  25.183  1.00 10.94           C  
ATOM   1694  OE1 GLU A 222      12.191  11.499  26.303  1.00 11.16           O  
ATOM   1695  OE2 GLU A 222      12.159  10.698  24.301  1.00 13.01           O1-
ATOM   1696  N   THR A 223       7.168  11.459  24.941  1.00  7.58           N  
ATOM   1697  CA  THR A 223       6.397  10.217  24.811  1.00  7.91           C  
ATOM   1698  C   THR A 223       7.112   9.288  23.798  1.00  7.88           C  
ATOM   1699  O   THR A 223       7.226   9.621  22.651  1.00  7.60           O  
ATOM   1700  CB  THR A 223       4.959  10.496  24.303  1.00  7.85           C  
ATOM   1701  CG2 THR A 223       4.112   9.238  24.363  1.00  8.03           C  
ATOM   1702  OG1 THR A 223       4.290  11.431  25.154  1.00  8.68           O  
ATOM   1703  N   ASP A 224       7.615   8.157  24.280  1.00  8.13           N  
ATOM   1704  CA  ASP A 224       8.431   7.254  23.464  1.00  8.16           C  
ATOM   1705  C   ASP A 224       9.378   7.976  22.469  1.00  8.59           C  
ATOM   1706  O   ASP A 224       9.344   7.690  21.299  1.00  9.33           O  
ATOM   1707  CB  ASP A 224       7.558   6.433  22.548  1.00  7.83           C  
ATOM   1708  CG  ASP A 224       6.680   5.420  23.255  1.00  7.62           C  
ATOM   1709  OD1 ASP A 224       6.692   5.266  24.472  1.00  7.59           O  
ATOM   1710  OD2 ASP A 224       5.941   4.723  22.578  1.00  8.50           O1-
ATOM   1711  N   SER A 225      10.214   8.886  22.877  1.00  8.47           N  
ATOM   1712  CA  SER A 225      11.080   9.512  21.864  1.00  8.40           C  
ATOM   1713  C   SER A 225      10.492  10.679  21.057  1.00  8.16           C  
ATOM   1714  O   SER A 225      11.195  11.299  20.289  1.00  8.14           O  
ATOM   1715  CB  SER A 225      11.730   8.485  20.926  1.00  8.24           C  
ATOM   1716  OG  SER A 225      11.167   8.467  19.641  1.00  8.88           O  
ATOM   1717  N   VAL A 226       9.203  10.948  21.254  1.00  7.94           N  
ATOM   1718  CA  VAL A 226       8.559  12.114  20.670  1.00  7.71           C  
ATOM   1719  C   VAL A 226       8.303  13.263  21.660  1.00  7.77           C  
ATOM   1720  O   VAL A 226       7.628  13.076  22.635  1.00  7.57           O  
ATOM   1721  CB  VAL A 226       7.241  11.724  19.942  1.00  7.75           C  
ATOM   1722  CG1 VAL A 226       6.533  12.944  19.409  1.00  7.42           C  
ATOM   1723  CG2 VAL A 226       7.515  10.738  18.847  1.00  6.89           C  
ATOM   1724  N   ASN A 227       8.838  14.446  21.356  1.00  7.64           N  
ATOM   1725  CA  ASN A 227       8.613  15.621  22.196  1.00  7.70           C  
ATOM   1726  C   ASN A 227       7.137  15.981  22.237  1.00  7.88           C  
ATOM   1727  O   ASN A 227       6.494  16.136  21.194  1.00  7.70           O  
ATOM   1728  CB  ASN A 227       9.422  16.826  21.701  1.00  7.47           C  
ATOM   1729  CG  ASN A 227      10.920  16.634  21.850  1.00  7.51           C  
ATOM   1730  ND2 ASN A 227      11.684  17.345  21.032  1.00  7.28           N  
ATOM   1731  OD1 ASN A 227      11.385  15.863  22.690  1.00  7.69           O  
ATOM   1732  N   SER A 228       6.604  16.090  23.448  1.00  8.13           N  
ATOM   1733  CA  SER A 228       5.217  16.469  23.640  1.00  8.53           C  
ATOM   1734  C   SER A 228       5.138  17.871  24.221  1.00  8.90           C  
ATOM   1735  O   SER A 228       6.109  18.373  24.786  1.00  8.69           O  
ATOM   1736  CB  SER A 228       4.517  15.484  24.581  1.00  8.42           C  
ATOM   1737  OG  SER A 228       4.993  15.605  25.916  1.00  8.70           O  
ATOM   1738  N   GLN A 229       3.975  18.500  24.080  1.00  9.61           N  
ATOM   1739  CA  GLN A 229       3.654  19.682  24.872  1.00 10.44           C  
ATOM   1740  C   GLN A 229       3.657  19.274  26.347  1.00 10.41           C  
ATOM   1741  O   GLN A 229       3.339  18.127  26.662  1.00 10.59           O  
ATOM   1742  CB  GLN A 229       2.291  20.242  24.473  1.00 10.24           C  
ATOM   1743  CG  GLN A 229       2.221  20.714  23.030  1.00 11.01           C  
ATOM   1744  CD  GLN A 229       0.825  21.124  22.605  1.00 11.56           C  
ATOM   1745  NE2 GLN A 229       0.741  22.155  21.773  1.00 13.96           N  
ATOM   1746  OE1 GLN A 229      -0.169  20.513  23.009  1.00 13.84           O  
ATOM   1747  N   PRO A 230       4.036  20.202  27.252  1.00 10.81           N  
ATOM   1748  CA  PRO A 230       4.093  19.892  28.685  1.00 10.82           C  
ATOM   1749  C   PRO A 230       2.726  19.498  29.255  1.00 10.95           C  
ATOM   1750  O   PRO A 230       1.770  20.270  29.165  1.00 11.02           O  
ATOM   1751  CB  PRO A 230       4.590  21.203  29.314  1.00 10.80           C  
ATOM   1752  CG  PRO A 230       4.283  22.260  28.313  1.00 10.87           C  
ATOM   1753  CD  PRO A 230       4.436  21.596  26.977  1.00 10.70           C  
ATOM   1754  N   LEU A 231       2.640  18.298  29.818  1.00 10.85           N  
ATOM   1755  CA  LEU A 231       1.399  17.823  30.425  1.00 11.06           C  
ATOM   1756  C   LEU A 231       1.620  17.476  31.891  1.00 11.17           C  
ATOM   1757  O   LEU A 231       2.395  16.569  32.210  1.00 10.90           O  
ATOM   1758  CB  LEU A 231       0.859  16.602  29.666  1.00 10.98           C  
ATOM   1759  CG  LEU A 231      -0.534  16.077  30.035  1.00 11.17           C  
ATOM   1760  CD1 LEU A 231      -1.629  17.009  29.526  1.00 11.58           C  
ATOM   1761  CD2 LEU A 231      -0.747  14.671  29.496  1.00 11.18           C  
ATOM   1762  N   ASN A 232       0.945  18.196  32.784  1.00 11.44           N  
ATOM   1763  CA  ASN A 232       1.077  17.909  34.207  1.00 11.80           C  
ATOM   1764  C   ASN A 232       0.161  16.771  34.641  1.00 11.54           C  
ATOM   1765  O   ASN A 232      -1.051  16.799  34.409  1.00 11.42           O  
ATOM   1766  CB  ASN A 232       0.868  19.159  35.070  1.00 12.29           C  
ATOM   1767  CG  ASN A 232       1.472  19.011  36.461  1.00 13.95           C  
ATOM   1768  ND2 ASN A 232       0.910  18.109  37.261  1.00 15.33           N  
ATOM   1769  OD1 ASN A 232       2.444  19.691  36.807  1.00 16.59           O  
ATOM   1770  N   THR A 233       0.770  15.765  35.260  1.00 11.29           N  
ATOM   1771  CA  THR A 233       0.066  14.583  35.743  1.00 11.11           C  
ATOM   1772  C   THR A 233       0.522  14.269  37.168  1.00 10.96           C  
ATOM   1773  O   THR A 233       1.547  14.782  37.620  1.00 11.11           O  
ATOM   1774  CB  THR A 233       0.325  13.353  34.831  1.00 11.09           C  
ATOM   1775  CG2 THR A 233      -0.166  13.613  33.409  1.00 10.54           C  
ATOM   1776  OG1 THR A 233       1.728  13.052  34.805  1.00 11.63           O  
ATOM   1777  N   ASP A 234      -0.238  13.440  37.880  1.00 10.62           N  
ATOM   1778  CA  ASP A 234       0.218  12.961  39.184  1.00 10.50           C  
ATOM   1779  C   ASP A 234       0.409  11.446  39.214  1.00 10.10           C  
ATOM   1780  O   ASP A 234       0.811  10.884  40.233  1.00 10.10           O  
ATOM   1781  CB  ASP A 234      -0.666  13.470  40.341  1.00 10.66           C  
ATOM   1782  CG  ASP A 234      -2.127  13.068  40.205  1.00 11.37           C  
ATOM   1783  OD1 ASP A 234      -2.932  13.520  41.048  1.00 12.44           O  
ATOM   1784  OD2 ASP A 234      -2.481  12.308  39.280  1.00 11.68           O1-
ATOM   1785  N   SER A 235       0.124  10.803  38.082  1.00  9.82           N  
ATOM   1786  CA  SER A 235       0.402   9.381  37.884  1.00  9.40           C  
ATOM   1787  C   SER A 235       0.514   9.048  36.396  1.00  9.29           C  
ATOM   1788  O   SER A 235      -0.132   9.682  35.553  1.00  9.15           O  
ATOM   1789  CB  SER A 235      -0.674   8.507  38.536  1.00  9.40           C  
ATOM   1790  OG ASER A 235      -1.905   8.609  37.847  0.70  8.99           O  
ATOM   1791  OG BSER A 235      -0.257   7.158  38.593  0.30  9.35           O  
ATOM   1792  N   ILE A 236       1.338   8.051  36.089  1.00  9.02           N  
ATOM   1793  CA  ILE A 236       1.547   7.602  34.719  1.00  8.90           C  
ATOM   1794  C   ILE A 236       1.423   6.081  34.655  1.00  8.84           C  
ATOM   1795  O   ILE A 236       2.242   5.364  35.232  1.00  8.73           O  
ATOM   1796  CB  ILE A 236       2.947   8.019  34.179  1.00  8.98           C  
ATOM   1797  CG1 ILE A 236       3.144   9.540  34.245  1.00  9.05           C  
ATOM   1798  CG2 ILE A 236       3.153   7.511  32.747  1.00  8.69           C  
ATOM   1799  CD1 ILE A 236       4.594   9.985  34.131  1.00  8.92           C  
ATOM   1800  N   GLN A 237       0.397   5.593  33.962  1.00  8.77           N  
ATOM   1801  CA  GLN A 237       0.349   4.179  33.617  1.00  8.70           C  
ATOM   1802  C   GLN A 237       1.228   3.973  32.386  1.00  8.46           C  
ATOM   1803  O   GLN A 237       0.946   4.500  31.309  1.00  8.50           O  
ATOM   1804  CB  GLN A 237      -1.078   3.682  33.364  1.00  8.84           C  
ATOM   1805  CG  GLN A 237      -1.160   2.158  33.177  1.00  9.21           C  
ATOM   1806  CD  GLN A 237      -2.569   1.647  32.899  1.00  9.43           C  
ATOM   1807  NE2 GLN A 237      -3.395   2.479  32.284  1.00  9.52           N  
ATOM   1808  OE1 GLN A 237      -2.902   0.508  33.234  1.00 11.23           O  
ATOM   1809  N   ILE A 238       2.307   3.221  32.573  1.00  7.99           N  
ATOM   1810  CA  ILE A 238       3.273   2.973  31.513  1.00  7.53           C  
ATOM   1811  C   ILE A 238       3.264   1.495  31.128  1.00  7.49           C  
ATOM   1812  O   ILE A 238       3.439   0.611  31.976  1.00  7.55           O  
ATOM   1813  CB  ILE A 238       4.701   3.480  31.897  1.00  7.57           C  
ATOM   1814  CG1 ILE A 238       5.710   3.213  30.769  1.00  7.14           C  
ATOM   1815  CG2 ILE A 238       5.163   2.897  33.241  1.00  7.05           C  
ATOM   1816  CD1 ILE A 238       7.077   3.877  30.986  1.00  7.43           C  
ATOM   1817  N   PHE A 239       3.041   1.237  29.844  1.00  7.17           N  
ATOM   1818  CA  PHE A 239       2.974  -0.128  29.342  1.00  6.99           C  
ATOM   1819  C   PHE A 239       4.361  -0.622  28.959  1.00  6.94           C  
ATOM   1820  O   PHE A 239       5.299   0.171  28.829  1.00  6.88           O  
ATOM   1821  CB  PHE A 239       1.974  -0.235  28.181  1.00  6.78           C  
ATOM   1822  CG  PHE A 239       0.567   0.130  28.573  1.00  6.80           C  
ATOM   1823  CD1 PHE A 239       0.146   1.460  28.552  1.00  6.71           C  
ATOM   1824  CD2 PHE A 239      -0.324  -0.851  29.000  1.00  6.96           C  
ATOM   1825  CE1 PHE A 239      -1.145   1.804  28.936  1.00  6.62           C  
ATOM   1826  CE2 PHE A 239      -1.618  -0.519  29.390  1.00  6.80           C  
ATOM   1827  CZ  PHE A 239      -2.030   0.811  29.354  1.00  6.90           C  
ATOM   1828  N   ALA A 240       4.489  -1.937  28.811  1.00  6.85           N  
ATOM   1829  CA  ALA A 240       5.771  -2.551  28.482  1.00  6.82           C  
ATOM   1830  C   ALA A 240       6.367  -1.923  27.225  1.00  6.57           C  
ATOM   1831  O   ALA A 240       5.683  -1.794  26.207  1.00  6.97           O  
ATOM   1832  CB  ALA A 240       5.614  -4.058  28.318  1.00  6.68           C  
ATOM   1833  N   ALA A 241       7.632  -1.510  27.328  1.00  6.24           N  
ATOM   1834  CA  ALA A 241       8.417  -0.954  26.212  1.00  5.66           C  
ATOM   1835  C   ALA A 241       8.220   0.543  25.954  1.00  5.36           C  
ATOM   1836  O   ALA A 241       8.942   1.133  25.147  1.00  5.30           O  
ATOM   1837  CB  ALA A 241       8.193  -1.752  24.929  1.00  5.57           C  
ATOM   1838  N   GLN A 242       7.248   1.152  26.631  1.00  5.13           N  
ATOM   1839  CA  GLN A 242       7.022   2.591  26.508  1.00  4.79           C  
ATOM   1840  C   GLN A 242       8.049   3.387  27.302  1.00  5.02           C  
ATOM   1841  O   GLN A 242       8.692   2.859  28.216  1.00  4.78           O  
ATOM   1842  CB  GLN A 242       5.612   2.968  26.972  1.00  5.00           C  
ATOM   1843  CG  GLN A 242       4.492   2.404  26.107  1.00  3.92           C  
ATOM   1844  CD  GLN A 242       3.122   2.916  26.522  1.00  4.52           C  
ATOM   1845  NE2 GLN A 242       2.227   3.045  25.552  1.00  3.95           N  
ATOM   1846  OE1 GLN A 242       2.868   3.177  27.703  1.00  3.17           O  
ATOM   1847  N   ARG A 243       8.202   4.659  26.932  1.00  4.92           N  
ATOM   1848  CA  ARG A 243       9.056   5.597  27.657  1.00  5.11           C  
ATOM   1849  C   ARG A 243       8.330   6.927  27.865  1.00  5.33           C  
ATOM   1850  O   ARG A 243       7.507   7.335  27.044  1.00  5.32           O  
ATOM   1851  CB  ARG A 243      10.374   5.848  26.908  1.00  5.02           C  
ATOM   1852  CG  ARG A 243      11.351   4.670  26.854  1.00  4.79           C  
ATOM   1853  CD  ARG A 243      11.071   3.748  25.665  1.00  4.54           C  
ATOM   1854  NE  ARG A 243      11.276   4.424  24.389  1.00  5.23           N  
ATOM   1855  CZ  ARG A 243      10.612   4.153  23.268  1.00  5.24           C  
ATOM   1856  NH1 ARG A 243       9.672   3.208  23.244  1.00  4.40           N1+
ATOM   1857  NH2 ARG A 243      10.890   4.833  22.167  1.00  5.50           N  
ATOM   1858  N   TYR A 244       8.638   7.583  28.978  1.00  5.69           N  
ATOM   1859  CA  TYR A 244       8.233   8.964  29.213  1.00  6.00           C  
ATOM   1860  C   TYR A 244       9.386   9.738  29.828  1.00  6.27           C  
ATOM   1861  O   TYR A 244      10.143   9.201  30.637  1.00  6.55           O  
ATOM   1862  CB  TYR A 244       7.011   9.042  30.139  1.00  5.84           C  
ATOM   1863  CG  TYR A 244       5.723   8.538  29.524  1.00  6.09           C  
ATOM   1864  CD1 TYR A 244       4.966   9.349  28.674  1.00  6.27           C  
ATOM   1865  CD2 TYR A 244       5.253   7.249  29.800  1.00  5.72           C  
ATOM   1866  CE1 TYR A 244       3.771   8.889  28.105  1.00  6.19           C  
ATOM   1867  CE2 TYR A 244       4.065   6.780  29.237  1.00  5.85           C  
ATOM   1868  CZ  TYR A 244       3.331   7.603  28.391  1.00  5.96           C  
ATOM   1869  OH  TYR A 244       2.156   7.150  27.835  1.00  5.96           O  
ATOM   1870  N   SER A 245       9.534  10.990  29.410  1.00  6.52           N  
ATOM   1871  CA  SER A 245      10.320  11.956  30.161  1.00  6.87           C  
ATOM   1872  C   SER A 245       9.343  12.838  30.917  1.00  7.03           C  
ATOM   1873  O   SER A 245       8.378  13.351  30.340  1.00  6.91           O  
ATOM   1874  CB  SER A 245      11.207  12.812  29.254  1.00  6.73           C  
ATOM   1875  OG  SER A 245      12.392  12.125  28.886  1.00  7.08           O  
ATOM   1876  N   PHE A 246       9.581  12.982  32.215  1.00  7.27           N  
ATOM   1877  CA  PHE A 246       8.819  13.922  33.018  1.00  7.57           C  
ATOM   1878  C   PHE A 246       9.756  14.809  33.820  1.00  7.90           C  
ATOM   1879  O   PHE A 246      10.823  14.367  34.263  1.00  7.49           O  
ATOM   1880  CB  PHE A 246       7.791  13.214  33.920  1.00  7.38           C  
ATOM   1881  CG  PHE A 246       8.394  12.315  34.974  1.00  7.60           C  
ATOM   1882  CD1 PHE A 246       8.775  12.826  36.214  1.00  7.29           C  
ATOM   1883  CD2 PHE A 246       8.549  10.951  34.737  1.00  7.44           C  
ATOM   1884  CE1 PHE A 246       9.322  12.000  37.186  1.00  7.54           C  
ATOM   1885  CE2 PHE A 246       9.094  10.113  35.708  1.00  7.14           C  
ATOM   1886  CZ  PHE A 246       9.476  10.639  36.935  1.00  7.62           C  
ATOM   1887  N   THR A 247       9.361  16.067  33.976  1.00  8.36           N  
ATOM   1888  CA  THR A 247      10.099  16.984  34.824  1.00  8.94           C  
ATOM   1889  C   THR A 247       9.532  16.931  36.235  1.00  9.25           C  
ATOM   1890  O   THR A 247       8.326  17.100  36.449  1.00  9.08           O  
ATOM   1891  CB  THR A 247      10.087  18.434  34.292  1.00  9.07           C  
ATOM   1892  CG2 THR A 247      10.889  19.351  35.216  1.00  9.58           C  
ATOM   1893  OG1 THR A 247      10.667  18.470  32.979  1.00  9.80           O  
ATOM   1894  N   LEU A 248      10.422  16.668  37.184  1.00  9.64           N  
ATOM   1895  CA  LEU A 248      10.109  16.781  38.593  1.00 10.17           C  
ATOM   1896  C   LEU A 248      10.877  17.964  39.168  1.00 10.44           C  
ATOM   1897  O   LEU A 248      12.097  18.060  39.020  1.00 10.45           O  
ATOM   1898  CB  LEU A 248      10.463  15.486  39.332  1.00 10.01           C  
ATOM   1899  CG  LEU A 248      10.195  15.432  40.843  1.00 10.41           C  
ATOM   1900  CD1 LEU A 248       9.648  14.080  41.225  1.00 10.55           C  
ATOM   1901  CD2 LEU A 248      11.445  15.764  41.667  1.00 10.21           C  
ATOM   1902  N   ASN A 249      10.143  18.869  39.806  1.00 10.90           N  
ATOM   1903  CA  ASN A 249      10.736  19.956  40.567  1.00 11.36           C  
ATOM   1904  C   ASN A 249      10.920  19.491  42.008  1.00 11.53           C  
ATOM   1905  O   ASN A 249       9.948  19.150  42.688  1.00 11.23           O  
ATOM   1906  CB  ASN A 249       9.839  21.200  40.504  1.00 11.41           C  
ATOM   1907  CG  ASN A 249      10.554  22.472  40.942  1.00 11.97           C  
ATOM   1908  ND2 ASN A 249       9.959  23.616  40.621  1.00 12.78           N  
ATOM   1909  OD1 ASN A 249      11.622  22.432  41.560  1.00 12.23           O  
ATOM   1910  N   ALA A 250      12.171  19.458  42.463  1.00 11.98           N  
ATOM   1911  CA  ALA A 250      12.467  19.080  43.843  1.00 12.47           C  
ATOM   1912  C   ALA A 250      12.207  20.272  44.770  1.00 12.76           C  
ATOM   1913  O   ALA A 250      13.136  20.874  45.308  1.00 12.89           O  
ATOM   1914  CB  ALA A 250      13.902  18.572  43.971  1.00 12.39           C  
ATOM   1915  N   ASN A 251      10.926  20.596  44.938  1.00 13.13           N  
ATOM   1916  CA  ASN A 251      10.490  21.813  45.625  1.00 13.65           C  
ATOM   1917  C   ASN A 251       9.797  21.555  46.963  1.00 13.65           C  
ATOM   1918  O   ASN A 251       9.295  22.485  47.600  1.00 13.70           O  
ATOM   1919  CB  ASN A 251       9.568  22.631  44.707  1.00 13.82           C  
ATOM   1920  CG  ASN A 251       8.346  21.842  44.236  1.00 14.55           C  
ATOM   1921  ND2 ASN A 251       7.571  22.442  43.340  1.00 15.82           N  
ATOM   1922  OD1 ASN A 251       8.105  20.713  44.667  1.00 15.92           O  
ATOM   1923  N   GLN A 252       9.757  20.290  47.372  1.00 13.61           N  
ATOM   1924  CA  GLN A 252       9.159  19.910  48.646  1.00 13.68           C  
ATOM   1925  C   GLN A 252      10.211  19.956  49.748  1.00 13.51           C  
ATOM   1926  O   GLN A 252      11.380  20.253  49.485  1.00 13.49           O  
ATOM   1927  CB  GLN A 252       8.510  18.522  48.550  1.00 13.68           C  
ATOM   1928  CG  GLN A 252       7.406  18.421  47.491  1.00 14.37           C  
ATOM   1929  CD  GLN A 252       6.322  19.474  47.667  1.00 15.30           C  
ATOM   1930  NE2 GLN A 252       6.228  20.393  46.712  1.00 15.45           N  
ATOM   1931  OE1 GLN A 252       5.580  19.459  48.647  1.00 16.59           O  
ATOM   1932  N   ALA A 253       9.792  19.683  50.982  1.00 13.48           N  
ATOM   1933  CA  ALA A 253      10.711  19.668  52.119  1.00 13.18           C  
ATOM   1934  C   ALA A 253      11.745  18.559  51.963  1.00 13.09           C  
ATOM   1935  O   ALA A 253      11.440  17.484  51.436  1.00 12.97           O  
ATOM   1936  CB  ALA A 253       9.943  19.503  53.425  1.00 13.33           C  
ATOM   1937  N   VAL A 254      12.971  18.833  52.405  1.00 12.66           N  
ATOM   1938  CA  VAL A 254      14.024  17.823  52.440  1.00 12.43           C  
ATOM   1939  C   VAL A 254      13.490  16.614  53.210  1.00 12.37           C  
ATOM   1940  O   VAL A 254      13.248  16.699  54.415  1.00 12.42           O  
ATOM   1941  CB  VAL A 254      15.323  18.369  53.091  1.00 12.30           C  
ATOM   1942  CG1 VAL A 254      16.360  17.260  53.261  1.00 11.82           C  
ATOM   1943  CG2 VAL A 254      15.899  19.519  52.263  1.00 12.06           C  
ATOM   1944  N   ASP A 255      13.277  15.509  52.497  1.00 12.24           N  
ATOM   1945  CA  ASP A 255      12.667  14.310  53.076  1.00 12.12           C  
ATOM   1946  C   ASP A 255      12.804  13.096  52.154  1.00 11.84           C  
ATOM   1947  O   ASP A 255      13.314  13.203  51.034  1.00 11.64           O  
ATOM   1948  CB  ASP A 255      11.181  14.568  53.373  1.00 12.32           C  
ATOM   1949  CG  ASP A 255      10.669  13.781  54.567  1.00 13.13           C  
ATOM   1950  OD1 ASP A 255       9.604  14.165  55.095  1.00 14.76           O  
ATOM   1951  OD2 ASP A 255      11.315  12.790  54.980  1.00 13.49           O1-
ATOM   1952  N   ASN A 256      12.355  11.945  52.651  1.00 11.38           N  
ATOM   1953  CA  ASN A 256      12.239  10.722  51.867  1.00 11.02           C  
ATOM   1954  C   ASN A 256      10.803  10.534  51.391  1.00 10.78           C  
ATOM   1955  O   ASN A 256       9.862  10.629  52.182  1.00 10.75           O  
ATOM   1956  CB  ASN A 256      12.685   9.513  52.693  1.00 10.86           C  
ATOM   1957  CG  ASN A 256      14.171   9.508  52.960  1.00 11.28           C  
ATOM   1958  ND2 ASN A 256      14.550   9.749  54.212  1.00 11.56           N  
ATOM   1959  OD1 ASN A 256      14.973   9.288  52.055  1.00 11.24           O  
ATOM   1960  N   TYR A 257      10.648  10.271  50.096  1.00 10.42           N  
ATOM   1961  CA  TYR A 257       9.333  10.111  49.476  1.00  9.99           C  
ATOM   1962  C   TYR A 257       9.273   8.797  48.711  1.00  9.68           C  
ATOM   1963  O   TYR A 257      10.221   8.440  48.008  1.00  9.51           O  
ATOM   1964  CB  TYR A 257       9.040  11.276  48.523  1.00 10.06           C  
ATOM   1965  CG  TYR A 257       9.052  12.637  49.187  1.00 10.33           C  
ATOM   1966  CD1 TYR A 257      10.245  13.345  49.354  1.00  9.90           C  
ATOM   1967  CD2 TYR A 257       7.872  13.215  49.651  1.00 10.28           C  
ATOM   1968  CE1 TYR A 257      10.262  14.594  49.972  1.00 10.15           C  
ATOM   1969  CE2 TYR A 257       7.879  14.466  50.268  1.00 10.96           C  
ATOM   1970  CZ  TYR A 257       9.076  15.147  50.424  1.00 10.51           C  
ATOM   1971  OH  TYR A 257       9.085  16.384  51.034  1.00 10.56           O  
ATOM   1972  N   TRP A 258       8.157   8.085  48.850  1.00  9.29           N  
ATOM   1973  CA  TRP A 258       7.967   6.819  48.151  1.00  9.01           C  
ATOM   1974  C   TRP A 258       7.818   7.046  46.648  1.00  8.70           C  
ATOM   1975  O   TRP A 258       6.957   7.813  46.212  1.00  8.53           O  
ATOM   1976  CB  TRP A 258       6.738   6.063  48.683  1.00  8.97           C  
ATOM   1977  CG  TRP A 258       6.937   5.330  49.991  1.00  9.14           C  
ATOM   1978  CD1 TRP A 258       6.232   5.518  51.150  1.00  9.28           C  
ATOM   1979  CD2 TRP A 258       7.884   4.286  50.266  1.00  9.23           C  
ATOM   1980  CE2 TRP A 258       7.697   3.895  51.613  1.00  8.80           C  
ATOM   1981  CE3 TRP A 258       8.873   3.643  49.505  1.00  9.21           C  
ATOM   1982  NE1 TRP A 258       6.685   4.661  52.127  1.00  9.04           N  
ATOM   1983  CZ2 TRP A 258       8.464   2.892  52.220  1.00  8.99           C  
ATOM   1984  CZ3 TRP A 258       9.638   2.641  50.112  1.00  9.49           C  
ATOM   1985  CH2 TRP A 258       9.426   2.279  51.455  1.00  9.27           C  
ATOM   1986  N   ILE A 259       8.686   6.401  45.873  1.00  8.57           N  
ATOM   1987  CA  ILE A 259       8.467   6.220  44.440  1.00  8.31           C  
ATOM   1988  C   ILE A 259       7.673   4.918  44.271  1.00  8.29           C  
ATOM   1989  O   ILE A 259       8.036   3.884  44.831  1.00  8.01           O  
ATOM   1990  CB  ILE A 259       9.797   6.155  43.648  1.00  8.38           C  
ATOM   1991  CG1 ILE A 259      10.565   7.478  43.769  1.00  8.06           C  
ATOM   1992  CG2 ILE A 259       9.531   5.824  42.175  1.00  7.75           C  
ATOM   1993  CD1 ILE A 259      12.044   7.388  43.407  1.00  8.69           C  
ATOM   1994  N   ARG A 260       6.583   4.980  43.513  1.00  8.17           N  
ATOM   1995  CA  ARG A 260       5.671   3.843  43.377  1.00  8.30           C  
ATOM   1996  C   ARG A 260       5.519   3.396  41.926  1.00  8.10           C  
ATOM   1997  O   ARG A 260       5.412   4.228  41.026  1.00  8.17           O  
ATOM   1998  CB  ARG A 260       4.301   4.190  43.971  1.00  8.00           C  
ATOM   1999  CG  ARG A 260       4.336   4.530  45.461  1.00  8.29           C  
ATOM   2000  CD  ARG A 260       2.951   4.870  45.986  1.00  8.77           C  
ATOM   2001  NE  ARG A 260       3.009   5.497  47.306  1.00  9.65           N  
ATOM   2002  CZ  ARG A 260       2.958   4.842  48.464  1.00 10.20           C  
ATOM   2003  NH1 ARG A 260       2.839   3.520  48.490  1.00 10.80           N1+
ATOM   2004  NH2 ARG A 260       3.026   5.514  49.605  1.00  9.97           N  
ATOM   2005  N   ALA A 261       5.530   2.080  41.712  1.00  8.07           N  
ATOM   2006  CA  ALA A 261       5.293   1.481  40.392  1.00  8.08           C  
ATOM   2007  C   ALA A 261       4.434   0.225  40.541  1.00  8.09           C  
ATOM   2008  O   ALA A 261       4.945  -0.895  40.620  1.00  7.94           O  
ATOM   2009  CB  ALA A 261       6.613   1.164  39.687  1.00  8.02           C  
ATOM   2010  N   ASN A 262       3.123   0.435  40.578  1.00  8.26           N  
ATOM   2011  CA  ASN A 262       2.158  -0.618  40.863  1.00  8.29           C  
ATOM   2012  C   ASN A 262       1.788  -1.407  39.604  1.00  8.21           C  
ATOM   2013  O   ASN A 262       1.211  -0.845  38.673  1.00  8.29           O  
ATOM   2014  CB  ASN A 262       0.909   0.007  41.498  1.00  8.30           C  
ATOM   2015  CG  ASN A 262       0.144  -0.959  42.390  1.00  8.63           C  
ATOM   2016  ND2 ASN A 262      -0.994  -0.500  42.903  1.00  9.68           N  
ATOM   2017  OD1 ASN A 262       0.569  -2.091  42.630  1.00  8.85           O  
ATOM   2018  N   PRO A 263       2.116  -2.717  39.571  1.00  8.32           N  
ATOM   2019  CA  PRO A 263       1.806  -3.544  38.399  1.00  8.30           C  
ATOM   2020  C   PRO A 263       0.310  -3.816  38.294  1.00  8.34           C  
ATOM   2021  O   PRO A 263      -0.395  -3.741  39.303  1.00  8.62           O  
ATOM   2022  CB  PRO A 263       2.568  -4.843  38.675  1.00  8.12           C  
ATOM   2023  CG  PRO A 263       2.659  -4.918  40.151  1.00  8.16           C  
ATOM   2024  CD  PRO A 263       2.777  -3.499  40.632  1.00  8.19           C  
ATOM   2025  N   ASN A 264      -0.167  -4.119  37.090  1.00  8.62           N  
ATOM   2026  CA  ASN A 264      -1.594  -4.398  36.886  1.00  9.08           C  
ATOM   2027  C   ASN A 264      -2.041  -5.759  37.422  1.00  9.28           C  
ATOM   2028  O   ASN A 264      -3.207  -5.937  37.773  1.00  9.43           O  
ATOM   2029  CB  ASN A 264      -2.009  -4.206  35.419  1.00  9.04           C  
ATOM   2030  CG  ASN A 264      -1.207  -5.062  34.460  1.00  9.41           C  
ATOM   2031  ND2 ASN A 264      -1.889  -5.624  33.469  1.00 10.13           N  
ATOM   2032  OD1 ASN A 264       0.008  -5.205  34.593  1.00  9.42           O  
ATOM   2033  N   PHE A 265      -1.110  -6.708  37.486  1.00  9.70           N  
ATOM   2034  CA  PHE A 265      -1.359  -8.009  38.118  1.00 10.15           C  
ATOM   2035  C   PHE A 265      -0.097  -8.527  38.805  1.00 10.12           C  
ATOM   2036  O   PHE A 265       0.997  -8.000  38.591  1.00 10.11           O  
ATOM   2037  CB  PHE A 265      -1.896  -9.039  37.111  1.00 10.56           C  
ATOM   2038  CG  PHE A 265      -1.059  -9.171  35.868  1.00 11.09           C  
ATOM   2039  CD1 PHE A 265       0.106  -9.933  35.868  1.00 12.12           C  
ATOM   2040  CD2 PHE A 265      -1.441  -8.537  34.692  1.00 12.24           C  
ATOM   2041  CE1 PHE A 265       0.887 -10.052  34.716  1.00 11.85           C  
ATOM   2042  CE2 PHE A 265      -0.666  -8.649  33.532  1.00 12.17           C  
ATOM   2043  CZ  PHE A 265       0.499  -9.408  33.550  1.00 11.95           C  
ATOM   2044  N   GLY A 266      -0.264  -9.563  39.624  1.00  9.95           N  
ATOM   2045  CA  GLY A 266       0.826 -10.138  40.404  1.00  9.73           C  
ATOM   2046  C   GLY A 266       0.732  -9.687  41.847  1.00  9.65           C  
ATOM   2047  O   GLY A 266      -0.347  -9.719  42.452  1.00  9.62           O  
ATOM   2048  N   ASN A 267       1.865  -9.266  42.398  1.00  9.64           N  
ATOM   2049  CA  ASN A 267       1.910  -8.716  43.746  1.00  9.54           C  
ATOM   2050  C   ASN A 267       1.627  -7.222  43.690  1.00  9.61           C  
ATOM   2051  O   ASN A 267       2.532  -6.421  43.466  1.00  9.64           O  
ATOM   2052  CB  ASN A 267       3.269  -9.005  44.395  1.00  9.51           C  
ATOM   2053  CG  ASN A 267       3.499 -10.492  44.623  1.00  9.42           C  
ATOM   2054  ND2 ASN A 267       4.642 -10.991  44.179  1.00  8.90           N  
ATOM   2055  OD1 ASN A 267       2.653 -11.179  45.194  1.00  9.35           O  
ATOM   2056  N   VAL A 268       0.359  -6.858  43.863  1.00  9.57           N  
ATOM   2057  CA  VAL A 268      -0.062  -5.460  43.768  1.00  9.59           C  
ATOM   2058  C   VAL A 268       0.012  -4.758  45.128  1.00  9.61           C  
ATOM   2059  O   VAL A 268       0.047  -5.412  46.172  1.00  9.71           O  
ATOM   2060  CB  VAL A 268      -1.482  -5.310  43.135  1.00  9.55           C  
ATOM   2061  CG1 VAL A 268      -1.503  -5.856  41.703  1.00  9.34           C  
ATOM   2062  CG2 VAL A 268      -2.545  -5.993  43.993  1.00  9.85           C  
ATOM   2063  N   GLY A 269       0.041  -3.431  45.113  1.00  9.57           N  
ATOM   2064  CA  GLY A 269       0.096  -2.660  46.351  1.00  9.40           C  
ATOM   2065  C   GLY A 269       1.518  -2.464  46.835  1.00  9.44           C  
ATOM   2066  O   GLY A 269       2.468  -2.586  46.059  1.00  9.51           O  
ATOM   2067  N   PHE A 270       1.669  -2.161  48.123  1.00  9.44           N  
ATOM   2068  CA  PHE A 270       2.961  -1.716  48.652  1.00  9.43           C  
ATOM   2069  C   PHE A 270       3.309  -2.276  50.033  1.00  9.54           C  
ATOM   2070  O   PHE A 270       4.139  -1.705  50.743  1.00  9.52           O  
ATOM   2071  CB  PHE A 270       3.026  -0.177  48.649  1.00  9.28           C  
ATOM   2072  CG  PHE A 270       2.638   0.437  47.336  1.00  8.78           C  
ATOM   2073  CD1 PHE A 270       3.550   0.489  46.282  1.00  8.48           C  
ATOM   2074  CD2 PHE A 270       1.350   0.927  47.134  1.00  8.97           C  
ATOM   2075  CE1 PHE A 270       3.187   1.037  45.051  1.00  8.86           C  
ATOM   2076  CE2 PHE A 270       0.979   1.478  45.906  1.00  8.81           C  
ATOM   2077  CZ  PHE A 270       1.900   1.533  44.865  1.00  8.64           C  
ATOM   2078  N   ASN A 271       2.682  -3.395  50.398  1.00  9.64           N  
ATOM   2079  CA  ASN A 271       2.968  -4.085  51.658  1.00  9.86           C  
ATOM   2080  C   ASN A 271       4.439  -4.484  51.734  1.00  9.93           C  
ATOM   2081  O   ASN A 271       4.949  -5.197  50.864  1.00  9.95           O  
ATOM   2082  CB  ASN A 271       2.050  -5.309  51.833  1.00 10.09           C  
ATOM   2083  CG  ASN A 271       2.312  -6.083  53.131  1.00 10.92           C  
ATOM   2084  ND2 ASN A 271       1.940  -7.360  53.137  1.00 11.98           N  
ATOM   2085  OD1 ASN A 271       2.827  -5.543  54.109  1.00 11.97           O  
ATOM   2086  N   GLY A 272       5.114  -3.993  52.771  1.00  9.70           N  
ATOM   2087  CA  GLY A 272       6.525  -4.275  52.994  1.00  9.47           C  
ATOM   2088  C   GLY A 272       7.465  -3.577  52.030  1.00  9.27           C  
ATOM   2089  O   GLY A 272       8.611  -3.994  51.872  1.00  9.36           O  
ATOM   2090  N   GLY A 273       6.980  -2.515  51.386  1.00  9.01           N  
ATOM   2091  CA  GLY A 273       7.800  -1.716  50.477  1.00  8.66           C  
ATOM   2092  C   GLY A 273       8.047  -2.354  49.121  1.00  8.59           C  
ATOM   2093  O   GLY A 273       8.994  -1.983  48.423  1.00  8.59           O  
ATOM   2094  N   ILE A 274       7.198  -3.314  48.746  1.00  8.43           N  
ATOM   2095  CA  ILE A 274       7.210  -3.875  47.389  1.00  8.21           C  
ATOM   2096  C   ILE A 274       6.756  -2.815  46.377  1.00  8.01           C  
ATOM   2097  O   ILE A 274       6.098  -1.840  46.752  1.00  7.60           O  
ATOM   2098  CB  ILE A 274       6.341  -5.165  47.267  1.00  8.42           C  
ATOM   2099  CG1 ILE A 274       4.856  -4.875  47.535  1.00  8.15           C  
ATOM   2100  CG2 ILE A 274       6.873  -6.258  48.195  1.00  8.51           C  
ATOM   2101  CD1 ILE A 274       3.907  -5.998  47.110  1.00  8.23           C  
ATOM   2102  N   ASN A 275       7.126  -3.003  45.107  1.00  7.73           N  
ATOM   2103  CA  ASN A 275       6.757  -2.077  44.027  1.00  7.69           C  
ATOM   2104  C   ASN A 275       7.182  -0.635  44.326  1.00  7.42           C  
ATOM   2105  O   ASN A 275       6.516   0.316  43.915  1.00  7.31           O  
ATOM   2106  CB  ASN A 275       5.240  -2.147  43.741  1.00  7.73           C  
ATOM   2107  CG  ASN A 275       4.748  -3.567  43.459  1.00  8.04           C  
ATOM   2108  ND2 ASN A 275       5.523  -4.323  42.697  1.00  6.77           N  
ATOM   2109  OD1 ASN A 275       3.674  -3.971  43.918  1.00  7.09           O  
ATOM   2110  N   SER A 276       8.301  -0.481  45.038  1.00  7.38           N  
ATOM   2111  CA  SER A 276       8.693   0.817  45.582  1.00  7.49           C  
ATOM   2112  C   SER A 276      10.182   1.143  45.459  1.00  7.73           C  
ATOM   2113  O   SER A 276      11.039   0.247  45.461  1.00  7.44           O  
ATOM   2114  CB  SER A 276       8.272   0.926  47.056  1.00  7.59           C  
ATOM   2115  OG  SER A 276       6.884   0.690  47.221  1.00  6.82           O  
ATOM   2116  N   ALA A 277      10.466   2.438  45.345  1.00  7.73           N  
ATOM   2117  CA  ALA A 277      11.816   2.972  45.492  1.00  8.05           C  
ATOM   2118  C   ALA A 277      11.760   4.248  46.334  1.00  8.39           C  
ATOM   2119  O   ALA A 277      10.681   4.664  46.774  1.00  8.43           O  
ATOM   2120  CB  ALA A 277      12.454   3.236  44.131  1.00  7.64           C  
ATOM   2121  N   ILE A 278      12.919   4.860  46.556  1.00  8.60           N  
ATOM   2122  CA  ILE A 278      13.027   6.005  47.450  1.00  8.93           C  
ATOM   2123  C   ILE A 278      13.512   7.250  46.708  1.00  9.03           C  
ATOM   2124  O   ILE A 278      14.552   7.227  46.051  1.00  9.07           O  
ATOM   2125  CB  ILE A 278      13.971   5.701  48.652  1.00  8.91           C  
ATOM   2126  CG1 ILE A 278      13.462   4.486  49.447  1.00  9.22           C  
ATOM   2127  CG2 ILE A 278      14.131   6.939  49.554  1.00  8.63           C  
ATOM   2128  CD1 ILE A 278      14.427   3.964  50.519  1.00  9.23           C  
ATOM   2129  N   LEU A 279      12.732   8.322  46.804  1.00  9.31           N  
ATOM   2130  CA  LEU A 279      13.190   9.642  46.399  1.00  9.42           C  
ATOM   2131  C   LEU A 279      13.779  10.320  47.636  1.00  9.64           C  
ATOM   2132  O   LEU A 279      13.047  10.698  48.556  1.00  9.43           O  
ATOM   2133  CB  LEU A 279      12.041  10.471  45.808  1.00  9.36           C  
ATOM   2134  CG  LEU A 279      12.435  11.844  45.244  1.00  9.20           C  
ATOM   2135  CD1 LEU A 279      13.223  11.701  43.943  1.00  8.89           C  
ATOM   2136  CD2 LEU A 279      11.219  12.730  45.041  1.00  9.25           C  
ATOM   2137  N   ARG A 280      15.104  10.442  47.662  1.00 10.22           N  
ATOM   2138  CA  ARG A 280      15.807  11.047  48.794  1.00 10.69           C  
ATOM   2139  C   ARG A 280      16.383  12.409  48.427  1.00 10.96           C  
ATOM   2140  O   ARG A 280      17.238  12.517  47.547  1.00 11.04           O  
ATOM   2141  CB  ARG A 280      16.919  10.121  49.298  1.00 10.70           C  
ATOM   2142  CG  ARG A 280      17.648  10.618  50.553  1.00 10.79           C  
ATOM   2143  CD  ARG A 280      18.482   9.507  51.178  1.00 11.53           C  
ATOM   2144  NE  ARG A 280      17.635   8.436  51.699  1.00 11.75           N  
ATOM   2145  CZ  ARG A 280      17.990   7.155  51.775  1.00 11.91           C  
ATOM   2146  NH1 ARG A 280      19.187   6.761  51.361  1.00 11.62           N1+
ATOM   2147  NH2 ARG A 280      17.138   6.265  52.265  1.00 12.18           N  
ATOM   2148  N   TYR A 281      15.897  13.444  49.108  1.00 11.49           N  
ATOM   2149  CA  TYR A 281      16.475  14.781  49.018  1.00 11.92           C  
ATOM   2150  C   TYR A 281      17.832  14.799  49.714  1.00 12.35           C  
ATOM   2151  O   TYR A 281      17.986  14.196  50.774  1.00 12.50           O  
ATOM   2152  CB  TYR A 281      15.555  15.798  49.687  1.00 11.65           C  
ATOM   2153  CG  TYR A 281      14.401  16.291  48.839  1.00 11.56           C  
ATOM   2154  CD1 TYR A 281      13.435  15.410  48.348  1.00 11.10           C  
ATOM   2155  CD2 TYR A 281      14.259  17.648  48.555  1.00 10.84           C  
ATOM   2156  CE1 TYR A 281      12.370  15.867  47.577  1.00 10.80           C  
ATOM   2157  CE2 TYR A 281      13.195  18.117  47.790  1.00 11.48           C  
ATOM   2158  CZ  TYR A 281      12.255  17.220  47.303  1.00 11.36           C  
ATOM   2159  OH  TYR A 281      11.201  17.676  46.548  1.00 10.74           O  
ATOM   2160  N   ASP A 282      18.810  15.483  49.115  1.00 13.14           N  
ATOM   2161  CA  ASP A 282      20.124  15.671  49.743  1.00 13.81           C  
ATOM   2162  C   ASP A 282      19.938  16.210  51.154  1.00 13.95           C  
ATOM   2163  O   ASP A 282      19.273  17.225  51.350  1.00 14.06           O  
ATOM   2164  CB  ASP A 282      20.991  16.648  48.933  1.00 13.94           C  
ATOM   2165  CG  ASP A 282      21.533  16.045  47.645  1.00 14.59           C  
ATOM   2166  OD1 ASP A 282      22.198  16.788  46.894  1.00 15.50           O  
ATOM   2167  OD2 ASP A 282      21.307  14.846  47.377  1.00 15.10           O1-
ATOM   2168  N   GLY A 283      20.502  15.509  52.135  1.00 14.32           N  
ATOM   2169  CA  GLY A 283      20.404  15.923  53.532  1.00 14.56           C  
ATOM   2170  C   GLY A 283      19.385  15.158  54.357  1.00 14.88           C  
ATOM   2171  O   GLY A 283      19.405  15.226  55.586  1.00 14.97           O  
ATOM   2172  N   ALA A 284      18.483  14.439  53.689  1.00 15.07           N  
ATOM   2173  CA  ALA A 284      17.526  13.574  54.374  1.00 15.16           C  
ATOM   2174  C   ALA A 284      18.233  12.323  54.898  1.00 15.36           C  
ATOM   2175  O   ALA A 284      19.156  11.819  54.250  1.00 15.32           O  
ATOM   2176  CB  ALA A 284      16.378  13.198  53.444  1.00 15.08           C  
ATOM   2177  N   PRO A 285      17.811  11.821  56.077  1.00 15.64           N  
ATOM   2178  CA  PRO A 285      18.434  10.624  56.659  1.00 15.79           C  
ATOM   2179  C   PRO A 285      18.274   9.373  55.792  1.00 15.86           C  
ATOM   2180  O   PRO A 285      17.316   9.267  55.022  1.00 16.01           O  
ATOM   2181  CB  PRO A 285      17.696  10.450  57.994  1.00 15.75           C  
ATOM   2182  CG  PRO A 285      16.414  11.193  57.831  1.00 15.81           C  
ATOM   2183  CD  PRO A 285      16.738  12.351  56.940  1.00 15.61           C  
ATOM   2184  N   ALA A 286      19.215   8.441  55.929  1.00 15.96           N  
ATOM   2185  CA  ALA A 286      19.229   7.211  55.140  1.00 15.93           C  
ATOM   2186  C   ALA A 286      18.211   6.200  55.661  1.00 15.92           C  
ATOM   2187  O   ALA A 286      18.569   5.108  56.109  1.00 16.11           O  
ATOM   2188  CB  ALA A 286      20.631   6.611  55.113  1.00 15.96           C  
ATOM   2189  N   VAL A 287      16.938   6.578  55.596  1.00 15.75           N  
ATOM   2190  CA  VAL A 287      15.842   5.728  56.052  1.00 15.64           C  
ATOM   2191  C   VAL A 287      14.782   5.567  54.959  1.00 15.50           C  
ATOM   2192  O   VAL A 287      14.855   6.217  53.911  1.00 15.37           O  
ATOM   2193  CB  VAL A 287      15.180   6.273  57.357  1.00 15.66           C  
ATOM   2194  CG1 VAL A 287      16.174   6.269  58.517  1.00 15.88           C  
ATOM   2195  CG2 VAL A 287      14.593   7.668  57.141  1.00 15.39           C  
ATOM   2196  N   GLU A 288      13.811   4.691  55.207  1.00 15.40           N  
ATOM   2197  CA  GLU A 288      12.657   4.535  54.331  1.00 15.30           C  
ATOM   2198  C   GLU A 288      11.718   5.724  54.481  1.00 15.47           C  
ATOM   2199  O   GLU A 288      11.656   6.330  55.555  1.00 15.47           O  
ATOM   2200  CB  GLU A 288      11.898   3.248  54.658  1.00 15.35           C  
ATOM   2201  CG  GLU A 288      12.443   2.012  53.968  1.00 15.16           C  
ATOM   2202  CD  GLU A 288      11.655   0.754  54.296  1.00 15.14           C  
ATOM   2203  OE1 GLU A 288      10.471   0.857  54.685  1.00 14.18           O  
ATOM   2204  OE2 GLU A 288      12.227  -0.344  54.159  1.00 15.49           O1-
ATOM   2205  N   PRO A 289      10.991   6.072  53.402  1.00 15.54           N  
ATOM   2206  CA  PRO A 289       9.927   7.061  53.515  1.00 15.57           C  
ATOM   2207  C   PRO A 289       8.799   6.553  54.407  1.00 15.75           C  
ATOM   2208  O   PRO A 289       8.655   5.343  54.604  1.00 15.76           O  
ATOM   2209  CB  PRO A 289       9.426   7.208  52.073  1.00 15.50           C  
ATOM   2210  CG  PRO A 289      10.531   6.663  51.219  1.00 15.38           C  
ATOM   2211  CD  PRO A 289      11.132   5.575  52.021  1.00 15.43           C  
ATOM   2212  N   THR A 290       8.030   7.481  54.960  1.00 15.96           N  
ATOM   2213  CA  THR A 290       6.806   7.153  55.675  1.00 16.28           C  
ATOM   2214  C   THR A 290       5.656   7.944  55.058  1.00 16.27           C  
ATOM   2215  O   THR A 290       4.570   8.040  55.635  1.00 16.46           O  
ATOM   2216  CB  THR A 290       6.917   7.439  57.193  1.00 16.24           C  
ATOM   2217  CG2 THR A 290       7.876   6.459  57.864  1.00 16.66           C  
ATOM   2218  OG1 THR A 290       7.384   8.778  57.404  1.00 16.54           O  
ATOM   2219  N   THR A 291       5.903   8.498  53.871  1.00 16.37           N  
ATOM   2220  CA  THR A 291       4.898   9.279  53.148  1.00 16.37           C  
ATOM   2221  C   THR A 291       3.723   8.402  52.721  1.00 16.55           C  
ATOM   2222  O   THR A 291       3.880   7.200  52.509  1.00 16.58           O  
ATOM   2223  CB  THR A 291       5.493   9.989  51.901  1.00 16.40           C  
ATOM   2224  CG2 THR A 291       6.469  11.089  52.307  1.00 15.96           C  
ATOM   2225  OG1 THR A 291       6.165   9.033  51.069  1.00 16.09           O  
ATOM   2226  N   ASN A 292       2.545   9.005  52.612  1.00 16.95           N  
ATOM   2227  CA  ASN A 292       1.359   8.270  52.191  1.00 17.36           C  
ATOM   2228  C   ASN A 292       0.973   8.579  50.753  1.00 17.36           C  
ATOM   2229  O   ASN A 292       1.155   9.703  50.282  1.00 17.37           O  
ATOM   2230  CB  ASN A 292       0.186   8.547  53.135  1.00 17.75           C  
ATOM   2231  CG  ASN A 292       0.393   7.947  54.515  1.00 18.14           C  
ATOM   2232  ND2 ASN A 292       0.266   8.776  55.542  1.00 19.38           N  
ATOM   2233  OD1 ASN A 292       0.660   6.753  54.657  1.00 19.19           O  
ATOM   2234  N   GLN A 293       0.454   7.572  50.054  1.00 17.41           N  
ATOM   2235  CA  GLN A 293      -0.022   7.766  48.690  1.00 17.47           C  
ATOM   2236  C   GLN A 293      -1.332   8.540  48.718  1.00 17.47           C  
ATOM   2237  O   GLN A 293      -2.200   8.278  49.553  1.00 17.49           O  
ATOM   2238  CB  GLN A 293      -0.218   6.427  47.974  1.00 17.41           C  
ATOM   2239  CG  GLN A 293      -0.339   6.549  46.449  1.00 17.56           C  
ATOM   2240  CD  GLN A 293      -0.683   5.239  45.749  1.00 17.51           C  
ATOM   2241  NE2 GLN A 293      -0.914   4.185  46.522  1.00 17.32           N  
ATOM   2242  OE1 GLN A 293      -0.742   5.183  44.520  1.00 18.03           O  
ATOM   2243  N   SER A 294      -1.454   9.505  47.812  1.00 17.37           N  
ATOM   2244  CA  SER A 294      -2.702  10.229  47.622  1.00 17.30           C  
ATOM   2245  C   SER A 294      -3.362   9.760  46.333  1.00 17.25           C  
ATOM   2246  O   SER A 294      -2.681   9.308  45.405  1.00 17.20           O  
ATOM   2247  CB  SER A 294      -2.459  11.743  47.594  1.00 17.33           C  
ATOM   2248  OG ASER A 294      -1.408  12.087  46.708  0.50 17.07           O  
ATOM   2249  OG BSER A 294      -1.935  12.195  48.832  0.50 17.46           O  
ATOM   2250  N   THR A 295      -4.690   9.846  46.292  1.00 17.12           N  
ATOM   2251  CA  THR A 295      -5.458   9.504  45.098  1.00 17.01           C  
ATOM   2252  C   THR A 295      -4.951  10.329  43.919  1.00 16.89           C  
ATOM   2253  O   THR A 295      -4.702  11.529  44.052  1.00 16.82           O  
ATOM   2254  CB  THR A 295      -6.970   9.769  45.300  1.00 17.04           C  
ATOM   2255  CG2 THR A 295      -7.781   9.291  44.100  1.00 16.84           C  
ATOM   2256  OG1 THR A 295      -7.426   9.082  46.470  1.00 17.70           O  
ATOM   2257  N   SER A 296      -4.767   9.667  42.780  1.00 16.70           N  
ATOM   2258  CA  SER A 296      -4.427  10.351  41.543  1.00 16.69           C  
ATOM   2259  C   SER A 296      -5.644  11.142  41.072  1.00 16.65           C  
ATOM   2260  O   SER A 296      -6.721  10.577  40.859  1.00 16.72           O  
ATOM   2261  CB  SER A 296      -3.980   9.341  40.481  1.00 16.67           C  
ATOM   2262  OG  SER A 296      -3.619   9.985  39.271  1.00 16.84           O  
ATOM   2263  N   THR A 297      -5.471  12.454  40.945  1.00 16.65           N  
ATOM   2264  CA  THR A 297      -6.541  13.344  40.490  1.00 16.60           C  
ATOM   2265  C   THR A 297      -6.236  13.886  39.096  1.00 16.21           C  
ATOM   2266  O   THR A 297      -7.095  14.484  38.448  1.00 16.17           O  
ATOM   2267  CB  THR A 297      -6.783  14.512  41.481  1.00 16.61           C  
ATOM   2268  CG2 THR A 297      -7.300  13.986  42.812  1.00 17.08           C  
ATOM   2269  OG1 THR A 297      -5.561  15.230  41.698  1.00 17.27           O  
ATOM   2270  N   GLN A 298      -5.006  13.659  38.645  1.00 15.76           N  
ATOM   2271  CA  GLN A 298      -4.564  14.041  37.310  1.00 15.51           C  
ATOM   2272  C   GLN A 298      -3.819  12.892  36.629  1.00 14.63           C  
ATOM   2273  O   GLN A 298      -2.650  13.049  36.271  1.00 14.63           O  
ATOM   2274  CB  GLN A 298      -3.643  15.257  37.386  1.00 15.34           C  
ATOM   2275  CG  GLN A 298      -4.329  16.596  37.253  1.00 16.55           C  
ATOM   2276  CD  GLN A 298      -3.342  17.748  37.292  1.00 16.75           C  
ATOM   2277  NE2 GLN A 298      -2.365  17.660  38.191  1.00 18.67           N  
ATOM   2278  OE1 GLN A 298      -3.443  18.699  36.512  1.00 19.05           O  
ATOM   2279  N   PRO A 299      -4.479  11.729  36.454  1.00 14.05           N  
ATOM   2280  CA  PRO A 299      -3.760  10.640  35.799  1.00 13.60           C  
ATOM   2281  C   PRO A 299      -3.485  10.960  34.340  1.00 13.26           C  
ATOM   2282  O   PRO A 299      -4.225  11.734  33.722  1.00 13.07           O  
ATOM   2283  CB  PRO A 299      -4.738   9.464  35.893  1.00 13.70           C  
ATOM   2284  CG  PRO A 299      -6.078  10.099  35.986  1.00 13.75           C  
ATOM   2285  CD  PRO A 299      -5.856  11.336  36.806  1.00 13.88           C  
ATOM   2286  N   LEU A 300      -2.423  10.373  33.798  1.00 12.72           N  
ATOM   2287  CA  LEU A 300      -2.144  10.506  32.380  1.00 12.23           C  
ATOM   2288  C   LEU A 300      -3.213   9.822  31.536  1.00 12.04           C  
ATOM   2289  O   LEU A 300      -3.568   8.667  31.779  1.00 11.66           O  
ATOM   2290  CB  LEU A 300      -0.767   9.933  32.027  1.00 12.28           C  
ATOM   2291  CG  LEU A 300      -0.510   9.693  30.529  1.00 12.26           C  
ATOM   2292  CD1 LEU A 300      -0.368  10.997  29.762  1.00 11.73           C  
ATOM   2293  CD2 LEU A 300       0.701   8.806  30.312  1.00 13.08           C  
ATOM   2294  N   ASN A 301      -3.735  10.579  30.575  1.00 11.80           N  
ATOM   2295  CA AASN A 301      -4.570  10.038  29.511  0.50 11.75           C  
ATOM   2296  CA BASN A 301      -4.567  10.033  29.514  0.50 11.83           C  
ATOM   2297  C   ASN A 301      -3.865  10.307  28.191  1.00 11.69           C  
ATOM   2298  O   ASN A 301      -3.486  11.443  27.907  1.00 11.70           O  
ATOM   2299  CB AASN A 301      -5.959  10.690  29.499  0.50 11.76           C  
ATOM   2300  CB BASN A 301      -5.964  10.665  29.536  0.50 11.90           C  
ATOM   2301  CG AASN A 301      -6.654  10.632  30.849  0.50 11.67           C  
ATOM   2302  CG BASN A 301      -6.915  10.052  28.510  0.50 12.14           C  
ATOM   2303  ND2AASN A 301      -6.758   9.437  31.418  0.50 11.47           N  
ATOM   2304  ND2BASN A 301      -8.035  10.726  28.276  0.50 12.99           N  
ATOM   2305  OD1AASN A 301      -7.094  11.655  31.370  0.50 12.13           O  
ATOM   2306  OD1BASN A 301      -6.651   8.990  27.941  0.50 12.13           O  
ATOM   2307  N   GLU A 302      -3.677   9.255  27.397  1.00 11.77           N  
ATOM   2308  CA  GLU A 302      -2.967   9.360  26.120  1.00 11.81           C  
ATOM   2309  C   GLU A 302      -3.572  10.409  25.181  1.00 11.72           C  
ATOM   2310  O   GLU A 302      -2.842  11.084  24.452  1.00 11.55           O  
ATOM   2311  CB  GLU A 302      -2.901   7.998  25.429  1.00 11.74           C  
ATOM   2312  CG  GLU A 302      -1.943   7.947  24.244  1.00 12.13           C  
ATOM   2313  CD  GLU A 302      -1.737   6.538  23.736  1.00 12.05           C  
ATOM   2314  OE1 GLU A 302      -2.697   5.949  23.196  1.00 11.70           O  
ATOM   2315  OE2 GLU A 302      -0.609   6.020  23.877  1.00 11.20           O1-
ATOM   2316  N   THR A 303      -4.898  10.550  25.211  1.00 11.86           N  
ATOM   2317  CA  THR A 303      -5.587  11.529  24.359  1.00 12.08           C  
ATOM   2318  C   THR A 303      -5.244  12.977  24.720  1.00 11.87           C  
ATOM   2319  O   THR A 303      -5.485  13.888  23.923  1.00 12.00           O  
ATOM   2320  CB  THR A 303      -7.131  11.339  24.344  1.00 12.13           C  
ATOM   2321  CG2 THR A 303      -7.503   9.919  23.937  1.00 12.27           C  
ATOM   2322  OG1 THR A 303      -7.680  11.636  25.635  1.00 13.06           O  
ATOM   2323  N   ASN A 304      -4.682  13.179  25.915  1.00 11.60           N  
ATOM   2324  CA  ASN A 304      -4.254  14.505  26.372  1.00 11.43           C  
ATOM   2325  C   ASN A 304      -2.849  14.869  25.898  1.00 11.19           C  
ATOM   2326  O   ASN A 304      -2.424  16.019  26.018  1.00 11.06           O  
ATOM   2327  CB  ASN A 304      -4.333  14.613  27.902  1.00 11.41           C  
ATOM   2328  CG  ASN A 304      -5.756  14.505  28.431  1.00 11.71           C  
ATOM   2329  ND2 ASN A 304      -6.728  14.901  27.617  1.00 11.44           N  
ATOM   2330  OD1 ASN A 304      -5.973  14.071  29.562  1.00 11.99           O  
ATOM   2331  N   LEU A 305      -2.139  13.883  25.357  1.00 11.00           N  
ATOM   2332  CA  LEU A 305      -0.791  14.080  24.828  1.00 10.87           C  
ATOM   2333  C   LEU A 305      -0.825  14.587  23.391  1.00 10.69           C  
ATOM   2334  O   LEU A 305      -1.533  14.035  22.545  1.00 10.81           O  
ATOM   2335  CB  LEU A 305       0.006  12.772  24.897  1.00 10.82           C  
ATOM   2336  CG  LEU A 305       0.410  12.252  26.280  1.00 11.09           C  
ATOM   2337  CD1 LEU A 305       0.824  10.785  26.211  1.00 11.05           C  
ATOM   2338  CD2 LEU A 305       1.526  13.104  26.887  1.00 11.25           C  
ATOM   2339  N   HIS A 306      -0.061  15.640  23.126  1.00 10.60           N  
ATOM   2340  CA  HIS A 306       0.048  16.214  21.787  1.00 10.40           C  
ATOM   2341  C   HIS A 306       1.503  16.574  21.505  1.00 10.35           C  
ATOM   2342  O   HIS A 306       2.218  17.000  22.418  1.00 10.12           O  
ATOM   2343  CB  HIS A 306      -0.834  17.461  21.656  1.00 10.62           C  
ATOM   2344  CG  HIS A 306      -2.290  17.209  21.906  1.00 10.47           C  
ATOM   2345  CD2 HIS A 306      -3.204  16.487  21.216  1.00 10.58           C  
ATOM   2346  ND1 HIS A 306      -2.958  17.734  22.991  1.00 10.74           N  
ATOM   2347  CE1 HIS A 306      -4.221  17.349  22.955  1.00  9.92           C  
ATOM   2348  NE2 HIS A 306      -4.397  16.593  21.889  1.00 10.73           N  
ATOM   2349  N   PRO A 307       1.954  16.401  20.244  1.00 10.45           N  
ATOM   2350  CA  PRO A 307       3.339  16.731  19.891  1.00 10.54           C  
ATOM   2351  C   PRO A 307       3.681  18.195  20.178  1.00 10.71           C  
ATOM   2352  O   PRO A 307       2.827  19.077  20.028  1.00 10.44           O  
ATOM   2353  CB  PRO A 307       3.393  16.457  18.382  1.00 10.51           C  
ATOM   2354  CG  PRO A 307       2.289  15.492  18.129  1.00 10.58           C  
ATOM   2355  CD  PRO A 307       1.205  15.886  19.081  1.00 10.35           C  
ATOM   2356  N   LEU A 308       4.923  18.437  20.597  1.00 10.99           N  
ATOM   2357  CA  LEU A 308       5.406  19.786  20.885  1.00 11.34           C  
ATOM   2358  C   LEU A 308       5.373  20.677  19.640  1.00 11.77           C  
ATOM   2359  O   LEU A 308       4.988  21.844  19.713  1.00 11.57           O  
ATOM   2360  CB  LEU A 308       6.823  19.735  21.469  1.00 11.38           C  
ATOM   2361  CG  LEU A 308       7.479  21.058  21.882  1.00 11.36           C  
ATOM   2362  CD1 LEU A 308       6.693  21.759  22.999  1.00 11.12           C  
ATOM   2363  CD2 LEU A 308       8.914  20.819  22.310  1.00 11.11           C  
ATOM   2364  N   VAL A 309       5.783  20.112  18.506  1.00 12.29           N  
ATOM   2365  CA  VAL A 309       5.717  20.805  17.218  1.00 12.87           C  
ATOM   2366  C   VAL A 309       4.597  20.218  16.362  1.00 13.18           C  
ATOM   2367  O   VAL A 309       4.246  19.044  16.510  1.00 13.16           O  
ATOM   2368  CB  VAL A 309       7.070  20.761  16.445  1.00 12.84           C  
ATOM   2369  CG1 VAL A 309       8.167  21.445  17.250  1.00 13.32           C  
ATOM   2370  CG2 VAL A 309       7.469  19.322  16.087  1.00 13.16           C  
ATOM   2371  N   SER A 310       4.036  21.041  15.479  1.00 13.63           N  
ATOM   2372  CA  SER A 310       2.994  20.589  14.562  1.00 14.25           C  
ATOM   2373  C   SER A 310       3.493  19.401  13.751  1.00 14.48           C  
ATOM   2374  O   SER A 310       4.500  19.497  13.046  1.00 14.32           O  
ATOM   2375  CB  SER A 310       2.559  21.722  13.631  1.00 14.29           C  
ATOM   2376  OG  SER A 310       1.402  21.350  12.901  1.00 15.23           O  
ATOM   2377  N   THR A 311       2.797  18.276  13.881  1.00 14.88           N  
ATOM   2378  CA  THR A 311       3.185  17.051  13.192  1.00 15.38           C  
ATOM   2379  C   THR A 311       1.978  16.455  12.472  1.00 15.82           C  
ATOM   2380  O   THR A 311       1.089  15.889  13.111  1.00 16.00           O  
ATOM   2381  CB  THR A 311       3.822  16.029  14.157  1.00 15.34           C  
ATOM   2382  CG2 THR A 311       4.497  14.904  13.384  1.00 15.17           C  
ATOM   2383  OG1 THR A 311       4.798  16.692  14.974  1.00 15.02           O  
ATOM   2384  N   PRO A 312       1.941  16.598  11.134  1.00 16.26           N  
ATOM   2385  CA  PRO A 312       0.828  16.131  10.307  1.00 16.55           C  
ATOM   2386  C   PRO A 312       0.601  14.622  10.383  1.00 16.81           C  
ATOM   2387  O   PRO A 312       1.551  13.836  10.336  1.00 16.60           O  
ATOM   2388  CB  PRO A 312       1.247  16.537   8.887  1.00 16.53           C  
ATOM   2389  CG  PRO A 312       2.725  16.710   8.952  1.00 16.45           C  
ATOM   2390  CD  PRO A 312       2.988  17.246  10.321  1.00 16.32           C  
ATOM   2391  N   VAL A 313      -0.665  14.243  10.512  1.00 17.29           N  
ATOM   2392  CA  VAL A 313      -1.085  12.847  10.488  1.00 17.75           C  
ATOM   2393  C   VAL A 313      -1.082  12.357   9.040  1.00 18.46           C  
ATOM   2394  O   VAL A 313      -1.625  13.032   8.161  1.00 18.28           O  
ATOM   2395  CB  VAL A 313      -2.501  12.683  11.087  1.00 17.69           C  
ATOM   2396  CG1 VAL A 313      -2.937  11.225  11.094  1.00 17.45           C  
ATOM   2397  CG2 VAL A 313      -2.543  13.245  12.490  1.00 17.37           C  
ATOM   2398  N   PRO A 314      -0.454  11.190   8.784  1.00 19.10           N  
ATOM   2399  CA  PRO A 314      -0.472  10.576   7.455  1.00 19.76           C  
ATOM   2400  C   PRO A 314      -1.893  10.416   6.912  1.00 20.45           C  
ATOM   2401  O   PRO A 314      -2.803  10.055   7.658  1.00 20.49           O  
ATOM   2402  CB  PRO A 314       0.153   9.201   7.702  1.00 19.73           C  
ATOM   2403  CG  PRO A 314       1.042   9.404   8.872  1.00 19.39           C  
ATOM   2404  CD  PRO A 314       0.331  10.389   9.746  1.00 19.16           C  
ATOM   2405  N   GLY A 315      -2.075  10.706   5.626  1.00 21.27           N  
ATOM   2406  CA  GLY A 315      -3.371  10.541   4.964  1.00 22.37           C  
ATOM   2407  C   GLY A 315      -4.340  11.699   5.142  1.00 23.22           C  
ATOM   2408  O   GLY A 315      -3.939  12.822   5.452  1.00 23.25           O  
ATOM   2409  N   SER A 316      -5.624  11.410   4.940  1.00 24.09           N  
ATOM   2410  CA  SER A 316      -6.689  12.412   5.021  1.00 24.97           C  
ATOM   2411  C   SER A 316      -7.603  12.141   6.223  1.00 25.46           C  
ATOM   2412  O   SER A 316      -7.694  10.997   6.679  1.00 25.62           O  
ATOM   2413  CB  SER A 316      -7.493  12.430   3.715  1.00 24.90           C  
ATOM   2414  OG  SER A 316      -8.035  11.152   3.432  1.00 25.38           O  
ATOM   2415  N   PRO A 317      -8.285  13.188   6.740  1.00 25.93           N  
ATOM   2416  CA  PRO A 317      -9.070  13.066   7.974  1.00 26.20           C  
ATOM   2417  C   PRO A 317     -10.383  12.293   7.810  1.00 26.41           C  
ATOM   2418  O   PRO A 317     -11.470  12.867   7.946  1.00 26.63           O  
ATOM   2419  CB  PRO A 317      -9.349  14.531   8.367  1.00 26.23           C  
ATOM   2420  CG  PRO A 317      -8.527  15.375   7.436  1.00 26.23           C  
ATOM   2421  CD  PRO A 317      -8.352  14.558   6.204  1.00 26.04           C  
ATOM   2422  N   ALA A 318     -10.269  10.996   7.534  1.00 26.54           N  
ATOM   2423  CA  ALA A 318     -11.423  10.113   7.368  1.00 26.60           C  
ATOM   2424  C   ALA A 318     -11.029   8.672   7.656  1.00 26.55           C  
ATOM   2425  O   ALA A 318      -9.882   8.282   7.425  1.00 26.68           O  
ATOM   2426  CB  ALA A 318     -11.989  10.232   5.953  1.00 26.65           C  
ATOM   2427  N   ALA A 319     -11.982   7.887   8.158  1.00 26.51           N  
ATOM   2428  CA  ALA A 319     -11.762   6.466   8.418  1.00 26.32           C  
ATOM   2429  C   ALA A 319     -11.366   5.742   7.131  1.00 26.21           C  
ATOM   2430  O   ALA A 319     -12.153   5.662   6.179  1.00 26.41           O  
ATOM   2431  CB  ALA A 319     -13.002   5.832   9.042  1.00 26.37           C  
ATOM   2432  N   GLY A 320     -10.133   5.243   7.104  1.00 25.88           N  
ATOM   2433  CA  GLY A 320      -9.588   4.582   5.920  1.00 25.39           C  
ATOM   2434  C   GLY A 320      -9.102   5.547   4.851  1.00 25.01           C  
ATOM   2435  O   GLY A 320      -8.861   5.144   3.712  1.00 25.02           O  
ATOM   2436  N   GLY A 321      -8.953   6.819   5.219  1.00 24.63           N  
ATOM   2437  CA  GLY A 321      -8.471   7.858   4.305  1.00 24.09           C  
ATOM   2438  C   GLY A 321      -6.963   7.800   4.118  1.00 23.67           C  
ATOM   2439  O   GLY A 321      -6.254   8.779   4.358  1.00 23.71           O  
ATOM   2440  N   VAL A 322      -6.488   6.635   3.686  1.00 23.19           N  
ATOM   2441  CA  VAL A 322      -5.065   6.346   3.534  1.00 22.52           C  
ATOM   2442  C   VAL A 322      -4.850   5.558   2.245  1.00 22.22           C  
ATOM   2443  O   VAL A 322      -5.814   5.163   1.588  1.00 22.21           O  
ATOM   2444  CB  VAL A 322      -4.515   5.523   4.736  1.00 22.56           C  
ATOM   2445  CG1 VAL A 322      -4.393   6.389   5.985  1.00 22.18           C  
ATOM   2446  CG2 VAL A 322      -5.384   4.291   5.001  1.00 22.20           C  
ATOM   2447  N   ASP A 323      -3.590   5.327   1.891  1.00 21.75           N  
ATOM   2448  CA  ASP A 323      -3.257   4.513   0.725  1.00 21.38           C  
ATOM   2449  C   ASP A 323      -3.550   3.030   0.957  1.00 21.15           C  
ATOM   2450  O   ASP A 323      -3.938   2.317   0.033  1.00 21.17           O  
ATOM   2451  CB  ASP A 323      -1.793   4.708   0.328  1.00 21.38           C  
ATOM   2452  CG  ASP A 323      -1.509   6.105  -0.193  1.00 21.38           C  
ATOM   2453  OD1 ASP A 323      -2.202   6.549  -1.133  1.00 21.16           O  
ATOM   2454  OD2 ASP A 323      -0.584   6.759   0.333  1.00 21.09           O1-
ATOM   2455  N   LYS A 324      -3.364   2.573   2.194  1.00 20.82           N  
ATOM   2456  CA  LYS A 324      -3.580   1.171   2.544  1.00 20.58           C  
ATOM   2457  C   LYS A 324      -4.058   1.027   3.989  1.00 20.29           C  
ATOM   2458  O   LYS A 324      -3.410   1.510   4.922  1.00 20.09           O  
ATOM   2459  CB  LYS A 324      -2.300   0.358   2.310  1.00 20.59           C  
ATOM   2460  CG  LYS A 324      -2.452  -1.151   2.476  1.00 20.81           C  
ATOM   2461  CD  LYS A 324      -1.103  -1.851   2.324  1.00 20.99           C  
ATOM   2462  CE  LYS A 324      -1.187  -3.345   2.617  1.00 21.76           C  
ATOM   2463  NZ  LYS A 324      -2.006  -4.102   1.626  1.00 22.06           N1+
ATOM   2464  N   ALA A 325      -5.201   0.365   4.159  1.00 19.96           N  
ATOM   2465  CA  ALA A 325      -5.753   0.100   5.484  1.00 19.72           C  
ATOM   2466  C   ALA A 325      -5.663  -1.387   5.810  1.00 19.52           C  
ATOM   2467  O   ALA A 325      -6.012  -2.234   4.985  1.00 19.58           O  
ATOM   2468  CB  ALA A 325      -7.190   0.588   5.576  1.00 19.64           C  
ATOM   2469  N   ILE A 326      -5.176  -1.696   7.009  1.00 19.17           N  
ATOM   2470  CA  ILE A 326      -5.040  -3.081   7.459  1.00 18.78           C  
ATOM   2471  C   ILE A 326      -5.703  -3.269   8.822  1.00 18.45           C  
ATOM   2472  O   ILE A 326      -5.434  -2.517   9.762  1.00 18.41           O  
ATOM   2473  CB  ILE A 326      -3.553  -3.524   7.546  1.00 18.82           C  
ATOM   2474  CG1 ILE A 326      -2.812  -3.237   6.235  1.00 18.90           C  
ATOM   2475  CG2 ILE A 326      -3.455  -5.008   7.903  1.00 18.93           C  
ATOM   2476  CD1 ILE A 326      -1.296  -3.302   6.350  1.00 18.71           C  
ATOM   2477  N   ASN A 327      -6.577  -4.269   8.915  1.00 17.98           N  
ATOM   2478  CA  ASN A 327      -7.171  -4.662  10.185  1.00 17.48           C  
ATOM   2479  C   ASN A 327      -6.515  -5.928  10.720  1.00 17.17           C  
ATOM   2480  O   ASN A 327      -6.254  -6.870   9.966  1.00 17.09           O  
ATOM   2481  CB  ASN A 327      -8.679  -4.878  10.049  1.00 17.46           C  
ATOM   2482  CG  ASN A 327      -9.368  -5.033  11.395  1.00 17.39           C  
ATOM   2483  ND2 ASN A 327      -9.747  -6.265  11.733  1.00 17.01           N  
ATOM   2484  OD1 ASN A 327      -9.562  -4.058  12.120  1.00 16.64           O  
ATOM   2485  N   MET A 328      -6.249  -5.940  12.021  1.00 16.74           N  
ATOM   2486  CA  MET A 328      -5.623  -7.089  12.669  1.00 16.40           C  
ATOM   2487  C   MET A 328      -6.638  -7.807  13.554  1.00 15.86           C  
ATOM   2488  O   MET A 328      -7.004  -7.309  14.624  1.00 15.79           O  
ATOM   2489  CB  MET A 328      -4.391  -6.659  13.484  1.00 16.65           C  
ATOM   2490  CG  MET A 328      -3.294  -5.954  12.685  1.00 17.30           C  
ATOM   2491  SD  MET A 328      -2.582  -6.958  11.360  1.00 19.34           S  
ATOM   2492  CE  MET A 328      -1.276  -5.877  10.782  1.00 18.00           C  
ATOM   2493  N   ALA A 329      -7.098  -8.968  13.087  1.00 15.23           N  
ATOM   2494  CA  ALA A 329      -8.050  -9.794  13.829  1.00 14.65           C  
ATOM   2495  C   ALA A 329      -7.308 -10.797  14.703  1.00 14.28           C  
ATOM   2496  O   ALA A 329      -6.541 -11.622  14.199  1.00 14.21           O  
ATOM   2497  CB  ALA A 329      -8.994 -10.511  12.873  1.00 14.65           C  
ATOM   2498  N   PHE A 330      -7.544 -10.721  16.011  1.00 13.77           N  
ATOM   2499  CA  PHE A 330      -6.802 -11.528  16.979  1.00 13.50           C  
ATOM   2500  C   PHE A 330      -7.508 -12.829  17.366  1.00 13.09           C  
ATOM   2501  O   PHE A 330      -8.730 -12.865  17.536  1.00 12.95           O  
ATOM   2502  CB  PHE A 330      -6.508 -10.723  18.252  1.00 13.66           C  
ATOM   2503  CG  PHE A 330      -5.734  -9.445  18.024  1.00 14.04           C  
ATOM   2504  CD1 PHE A 330      -4.752  -9.356  17.038  1.00 14.31           C  
ATOM   2505  CD2 PHE A 330      -5.966  -8.336  18.836  1.00 14.81           C  
ATOM   2506  CE1 PHE A 330      -4.035  -8.178  16.850  1.00 14.83           C  
ATOM   2507  CE2 PHE A 330      -5.253  -7.152  18.656  1.00 14.98           C  
ATOM   2508  CZ  PHE A 330      -4.286  -7.074  17.661  1.00 14.66           C  
ATOM   2509  N   ASN A 331      -6.717 -13.890  17.513  1.00 12.54           N  
ATOM   2510  CA  ASN A 331      -7.189 -15.174  18.030  1.00 12.04           C  
ATOM   2511  C   ASN A 331      -6.161 -15.790  18.984  1.00 11.95           C  
ATOM   2512  O   ASN A 331      -4.971 -15.477  18.914  1.00 11.71           O  
ATOM   2513  CB  ASN A 331      -7.509 -16.144  16.881  1.00 11.94           C  
ATOM   2514  CG  ASN A 331      -8.837 -15.835  16.195  1.00 11.63           C  
ATOM   2515  ND2 ASN A 331      -8.762 -15.366  14.957  1.00 10.93           N  
ATOM   2516  OD1 ASN A 331      -9.915 -16.032  16.765  1.00 11.79           O  
ATOM   2517  N   PHE A 332      -6.632 -16.662  19.874  1.00 11.89           N  
ATOM   2518  CA  PHE A 332      -5.785 -17.329  20.864  1.00 12.08           C  
ATOM   2519  C   PHE A 332      -6.383 -18.687  21.213  1.00 12.20           C  
ATOM   2520  O   PHE A 332      -7.581 -18.790  21.488  1.00 11.93           O  
ATOM   2521  CB  PHE A 332      -5.639 -16.455  22.119  1.00 12.19           C  
ATOM   2522  CG  PHE A 332      -4.848 -17.093  23.234  1.00 12.37           C  
ATOM   2523  CD1 PHE A 332      -3.463 -17.192  23.160  1.00 12.59           C  
ATOM   2524  CD2 PHE A 332      -5.493 -17.579  24.368  1.00 12.97           C  
ATOM   2525  CE1 PHE A 332      -2.732 -17.776  24.196  1.00 12.78           C  
ATOM   2526  CE2 PHE A 332      -4.773 -18.155  25.409  1.00 12.82           C  
ATOM   2527  CZ  PHE A 332      -3.388 -18.255  25.319  1.00 12.50           C  
ATOM   2528  N   ASN A 333      -5.546 -19.720  21.214  1.00 12.55           N  
ATOM   2529  CA  ASN A 333      -6.029 -21.094  21.356  1.00 13.17           C  
ATOM   2530  C   ASN A 333      -5.621 -21.805  22.651  1.00 13.19           C  
ATOM   2531  O   ASN A 333      -5.836 -23.013  22.798  1.00 13.22           O  
ATOM   2532  CB  ASN A 333      -5.640 -21.923  20.119  1.00 13.37           C  
ATOM   2533  CG  ASN A 333      -4.195 -22.412  20.153  1.00 14.84           C  
ATOM   2534  ND2 ASN A 333      -3.938 -23.510  19.438  1.00 17.38           N  
ATOM   2535  OD1 ASN A 333      -3.330 -21.822  20.813  1.00 15.25           O  
ATOM   2536  N   GLY A 334      -5.046 -21.053  23.584  1.00 13.33           N  
ATOM   2537  CA  GLY A 334      -4.538 -21.628  24.827  1.00 13.50           C  
ATOM   2538  C   GLY A 334      -3.024 -21.565  24.935  1.00 13.63           C  
ATOM   2539  O   GLY A 334      -2.483 -21.411  26.032  1.00 13.84           O  
ATOM   2540  N   SER A 335      -2.340 -21.681  23.798  1.00 13.60           N  
ATOM   2541  CA  SER A 335      -0.878 -21.678  23.771  1.00 13.60           C  
ATOM   2542  C   SER A 335      -0.303 -20.695  22.751  1.00 13.40           C  
ATOM   2543  O   SER A 335       0.779 -20.138  22.960  1.00 13.52           O  
ATOM   2544  CB  SER A 335      -0.338 -23.088  23.507  1.00 13.62           C  
ATOM   2545  OG  SER A 335      -0.597 -23.504  22.177  1.00 14.17           O  
ATOM   2546  N   ASN A 336      -1.028 -20.492  21.653  1.00 13.02           N  
ATOM   2547  CA  ASN A 336      -0.573 -19.610  20.583  1.00 12.69           C  
ATOM   2548  C   ASN A 336      -1.530 -18.467  20.276  1.00 12.11           C  
ATOM   2549  O   ASN A 336      -2.752 -18.629  20.347  1.00 12.07           O  
ATOM   2550  CB  ASN A 336      -0.296 -20.409  19.304  1.00 12.76           C  
ATOM   2551  CG  ASN A 336       0.872 -21.352  19.456  1.00 13.66           C  
ATOM   2552  ND2 ASN A 336       1.967 -21.053  18.764  1.00 14.92           N  
ATOM   2553  OD1 ASN A 336       0.798 -22.336  20.191  1.00 14.25           O  
ATOM   2554  N   PHE A 337      -0.955 -17.318  19.936  1.00 11.46           N  
ATOM   2555  CA  PHE A 337      -1.709 -16.173  19.443  1.00 10.87           C  
ATOM   2556  C   PHE A 337      -1.694 -16.143  17.919  1.00 10.61           C  
ATOM   2557  O   PHE A 337      -0.725 -16.583  17.297  1.00 10.54           O  
ATOM   2558  CB  PHE A 337      -1.112 -14.873  19.976  1.00 10.95           C  
ATOM   2559  CG  PHE A 337      -1.371 -14.628  21.435  1.00 10.88           C  
ATOM   2560  CD1 PHE A 337      -2.501 -13.925  21.846  1.00 11.07           C  
ATOM   2561  CD2 PHE A 337      -0.470 -15.076  22.400  1.00 10.97           C  
ATOM   2562  CE1 PHE A 337      -2.741 -13.683  23.201  1.00 10.90           C  
ATOM   2563  CE2 PHE A 337      -0.703 -14.840  23.755  1.00 10.75           C  
ATOM   2564  CZ  PHE A 337      -1.841 -14.145  24.154  1.00 10.65           C  
ATOM   2565  N   PHE A 338      -2.765 -15.612  17.330  1.00 10.08           N  
ATOM   2566  CA  PHE A 338      -2.923 -15.539  15.876  1.00  9.45           C  
ATOM   2567  C   PHE A 338      -3.318 -14.125  15.463  1.00  9.27           C  
ATOM   2568  O   PHE A 338      -4.125 -13.477  16.132  1.00  8.93           O  
ATOM   2569  CB  PHE A 338      -4.009 -16.512  15.385  1.00  9.29           C  
ATOM   2570  CG  PHE A 338      -3.765 -17.953  15.747  1.00  9.13           C  
ATOM   2571  CD1 PHE A 338      -3.300 -18.851  14.791  1.00  8.82           C  
ATOM   2572  CD2 PHE A 338      -4.026 -18.422  17.033  1.00  9.27           C  
ATOM   2573  CE1 PHE A 338      -3.083 -20.188  15.114  1.00  9.24           C  
ATOM   2574  CE2 PHE A 338      -3.807 -19.756  17.365  1.00  9.13           C  
ATOM   2575  CZ  PHE A 338      -3.336 -20.639  16.406  1.00  8.91           C  
ATOM   2576  N   ILE A 339      -2.738 -13.646  14.366  1.00  9.05           N  
ATOM   2577  CA  ILE A 339      -3.182 -12.397  13.755  1.00  8.92           C  
ATOM   2578  C   ILE A 339      -3.662 -12.718  12.348  1.00  9.09           C  
ATOM   2579  O   ILE A 339      -2.896 -13.230  11.529  1.00  8.96           O  
ATOM   2580  CB  ILE A 339      -2.076 -11.310  13.735  1.00  8.85           C  
ATOM   2581  CG1 ILE A 339      -1.714 -10.882  15.162  1.00  8.65           C  
ATOM   2582  CG2 ILE A 339      -2.535 -10.095  12.925  1.00  8.99           C  
ATOM   2583  CD1 ILE A 339      -0.463 -10.018  15.273  1.00  8.59           C  
ATOM   2584  N   ASN A 340      -4.937 -12.432  12.087  1.00  9.25           N  
ATOM   2585  CA  ASN A 340      -5.564 -12.737  10.799  1.00  9.76           C  
ATOM   2586  C   ASN A 340      -5.364 -14.194  10.368  1.00  9.76           C  
ATOM   2587  O   ASN A 340      -5.064 -14.477   9.205  1.00  9.82           O  
ATOM   2588  CB  ASN A 340      -5.079 -11.767   9.711  1.00  9.73           C  
ATOM   2589  CG  ASN A 340      -5.588 -10.357   9.916  1.00 10.09           C  
ATOM   2590  ND2 ASN A 340      -4.834  -9.384   9.425  1.00  9.89           N  
ATOM   2591  OD1 ASN A 340      -6.646 -10.143  10.510  1.00 10.18           O  
ATOM   2592  N   GLY A 341      -5.526 -15.108  11.326  1.00  9.78           N  
ATOM   2593  CA  GLY A 341      -5.468 -16.542  11.064  1.00 10.06           C  
ATOM   2594  C   GLY A 341      -4.093 -17.186  11.119  1.00 10.12           C  
ATOM   2595  O   GLY A 341      -3.978 -18.407  10.984  1.00 10.05           O  
ATOM   2596  N   ALA A 342      -3.057 -16.374  11.321  1.00 10.17           N  
ATOM   2597  CA  ALA A 342      -1.679 -16.866  11.343  1.00 10.42           C  
ATOM   2598  C   ALA A 342      -0.966 -16.596  12.673  1.00 10.52           C  
ATOM   2599  O   ALA A 342      -0.913 -15.455  13.148  1.00 10.69           O  
ATOM   2600  CB  ALA A 342      -0.881 -16.279  10.174  1.00 10.14           C  
ATOM   2601  N   SER A 343      -0.432 -17.663  13.261  1.00 10.75           N  
ATOM   2602  CA  SER A 343       0.449 -17.572  14.417  1.00 10.76           C  
ATOM   2603  C   SER A 343       1.881 -17.538  13.901  1.00 10.91           C  
ATOM   2604  O   SER A 343       2.291 -18.431  13.154  1.00 10.89           O  
ATOM   2605  CB  SER A 343       0.255 -18.778  15.338  1.00 10.87           C  
ATOM   2606  OG  SER A 343       0.927 -18.599  16.572  1.00 10.43           O  
ATOM   2607  N   PHE A 344       2.639 -16.517  14.295  1.00 11.02           N  
ATOM   2608  CA  PHE A 344       3.993 -16.341  13.777  1.00 11.16           C  
ATOM   2609  C   PHE A 344       4.950 -17.445  14.221  1.00 11.33           C  
ATOM   2610  O   PHE A 344       5.090 -17.721  15.412  1.00 11.32           O  
ATOM   2611  CB  PHE A 344       4.568 -14.972  14.149  1.00 11.03           C  
ATOM   2612  CG  PHE A 344       5.778 -14.597  13.342  1.00 11.06           C  
ATOM   2613  CD1 PHE A 344       5.633 -13.970  12.107  1.00 10.33           C  
ATOM   2614  CD2 PHE A 344       7.061 -14.890  13.799  1.00 10.86           C  
ATOM   2615  CE1 PHE A 344       6.747 -13.633  11.343  1.00 10.87           C  
ATOM   2616  CE2 PHE A 344       8.182 -14.555  13.042  1.00 10.21           C  
ATOM   2617  CZ  PHE A 344       8.021 -13.930  11.811  1.00 10.63           C  
ATOM   2618  N   THR A 345       5.596 -18.073  13.241  1.00 11.43           N  
ATOM   2619  CA  THR A 345       6.679 -19.017  13.498  1.00 11.80           C  
ATOM   2620  C   THR A 345       7.906 -18.521  12.746  1.00 11.60           C  
ATOM   2621  O   THR A 345       7.855 -18.369  11.524  1.00 11.49           O  
ATOM   2622  CB  THR A 345       6.326 -20.449  13.044  1.00 11.71           C  
ATOM   2623  CG2 THR A 345       7.430 -21.433  13.435  1.00 12.12           C  
ATOM   2624  OG1 THR A 345       5.099 -20.857  13.658  1.00 12.84           O  
ATOM   2625  N   PRO A 346       9.008 -18.251  13.473  1.00 11.61           N  
ATOM   2626  CA  PRO A 346      10.219 -17.707  12.855  1.00 11.48           C  
ATOM   2627  C   PRO A 346      10.699 -18.575  11.687  1.00 11.24           C  
ATOM   2628  O   PRO A 346      10.777 -19.800  11.825  1.00 11.25           O  
ATOM   2629  CB  PRO A 346      11.238 -17.724  13.997  1.00 11.53           C  
ATOM   2630  CG  PRO A 346      10.415 -17.673  15.240  1.00 11.73           C  
ATOM   2631  CD  PRO A 346       9.168 -18.441  14.928  1.00 11.72           C  
ATOM   2632  N   PRO A 347      10.989 -17.944  10.534  1.00 11.00           N  
ATOM   2633  CA  PRO A 347      11.454 -18.702   9.374  1.00 10.97           C  
ATOM   2634  C   PRO A 347      12.910 -19.130   9.536  1.00 10.83           C  
ATOM   2635  O   PRO A 347      13.646 -18.530  10.326  1.00 11.02           O  
ATOM   2636  CB  PRO A 347      11.303 -17.701   8.224  1.00 10.84           C  
ATOM   2637  CG  PRO A 347      11.473 -16.375   8.863  1.00 11.00           C  
ATOM   2638  CD  PRO A 347      10.884 -16.500  10.245  1.00 10.95           C  
ATOM   2639  N   SER A 348      13.312 -20.164   8.802  1.00 10.70           N  
ATOM   2640  CA  SER A 348      14.691 -20.651   8.831  1.00 10.49           C  
ATOM   2641  C   SER A 348      15.658 -19.606   8.280  1.00 10.10           C  
ATOM   2642  O   SER A 348      16.726 -19.372   8.854  1.00 10.21           O  
ATOM   2643  CB  SER A 348      14.818 -21.967   8.054  1.00 10.70           C  
ATOM   2644  OG ASER A 348      14.147 -23.018   8.724  0.50 10.56           O  
ATOM   2645  OG BSER A 348      16.161 -22.421   8.033  0.50 10.97           O  
ATOM   2646  N   VAL A 349      15.270 -18.993   7.164  1.00  9.63           N  
ATOM   2647  CA  VAL A 349      16.012 -17.895   6.560  1.00  8.98           C  
ATOM   2648  C   VAL A 349      15.373 -16.590   7.022  1.00  8.65           C  
ATOM   2649  O   VAL A 349      14.176 -16.380   6.802  1.00  8.61           O  
ATOM   2650  CB  VAL A 349      15.977 -17.964   5.010  1.00  9.05           C  
ATOM   2651  CG1 VAL A 349      16.906 -16.923   4.398  1.00  8.94           C  
ATOM   2652  CG2 VAL A 349      16.343 -19.353   4.521  1.00  9.00           C  
ATOM   2653  N   PRO A 350      16.159 -15.713   7.678  1.00  8.13           N  
ATOM   2654  CA  PRO A 350      15.644 -14.417   8.118  1.00  7.87           C  
ATOM   2655  C   PRO A 350      14.962 -13.669   6.978  1.00  7.37           C  
ATOM   2656  O   PRO A 350      15.459 -13.671   5.852  1.00  7.38           O  
ATOM   2657  CB  PRO A 350      16.904 -13.670   8.565  1.00  7.82           C  
ATOM   2658  CG  PRO A 350      17.823 -14.738   8.995  1.00  8.10           C  
ATOM   2659  CD  PRO A 350      17.574 -15.890   8.055  1.00  8.19           C  
ATOM   2660  N   VAL A 351      13.828 -13.048   7.283  1.00  6.91           N  
ATOM   2661  CA  VAL A 351      13.023 -12.340   6.287  1.00  6.51           C  
ATOM   2662  C   VAL A 351      13.875 -11.393   5.431  1.00  6.27           C  
ATOM   2663  O   VAL A 351      13.728 -11.362   4.210  1.00  6.08           O  
ATOM   2664  CB  VAL A 351      11.834 -11.593   6.947  1.00  6.62           C  
ATOM   2665  CG1 VAL A 351      10.945 -10.955   5.899  1.00  6.31           C  
ATOM   2666  CG2 VAL A 351      11.018 -12.550   7.811  1.00  6.12           C  
ATOM   2667  N   LEU A 352      14.777 -10.647   6.068  1.00  6.02           N  
ATOM   2668  CA  LEU A 352      15.673  -9.745   5.342  1.00  5.87           C  
ATOM   2669  C   LEU A 352      16.575 -10.487   4.354  1.00  5.88           C  
ATOM   2670  O   LEU A 352      16.765 -10.034   3.226  1.00  5.79           O  
ATOM   2671  CB  LEU A 352      16.517  -8.902   6.303  1.00  5.98           C  
ATOM   2672  CG  LEU A 352      17.562  -8.000   5.633  1.00  6.09           C  
ATOM   2673  CD1 LEU A 352      16.908  -6.942   4.753  1.00  7.22           C  
ATOM   2674  CD2 LEU A 352      18.442  -7.359   6.674  1.00  7.38           C  
ATOM   2675  N   LEU A 353      17.124 -11.623   4.786  1.00  6.03           N  
ATOM   2676  CA  LEU A 353      17.940 -12.468   3.920  1.00  6.33           C  
ATOM   2677  C   LEU A 353      17.121 -13.057   2.763  1.00  6.20           C  
ATOM   2678  O   LEU A 353      17.621 -13.168   1.645  1.00  6.16           O  
ATOM   2679  CB  LEU A 353      18.635 -13.576   4.728  1.00  6.27           C  
ATOM   2680  CG  LEU A 353      19.693 -14.427   4.002  1.00  6.88           C  
ATOM   2681  CD1 LEU A 353      20.708 -13.573   3.243  1.00  6.79           C  
ATOM   2682  CD2 LEU A 353      20.398 -15.360   4.975  1.00  6.80           C  
ATOM   2683  N   GLN A 354      15.872 -13.429   3.036  1.00  6.27           N  
ATOM   2684  CA  GLN A 354      14.948 -13.849   1.977  1.00  6.37           C  
ATOM   2685  C   GLN A 354      14.789 -12.761   0.921  1.00  6.61           C  
ATOM   2686  O   GLN A 354      14.838 -13.045  -0.281  1.00  6.68           O  
ATOM   2687  CB  GLN A 354      13.568 -14.186   2.543  1.00  6.29           C  
ATOM   2688  CG  GLN A 354      13.523 -15.338   3.526  1.00  5.66           C  
ATOM   2689  CD  GLN A 354      12.118 -15.572   4.029  1.00  6.17           C  
ATOM   2690  NE2 GLN A 354      11.971 -15.714   5.342  1.00  5.48           N  
ATOM   2691  OE1 GLN A 354      11.169 -15.611   3.245  1.00  6.38           O  
ATOM   2692  N   ILE A 355      14.593 -11.520   1.373  1.00  6.92           N  
ATOM   2693  CA  ILE A 355      14.445 -10.379   0.466  1.00  7.40           C  
ATOM   2694  C   ILE A 355      15.720 -10.168  -0.349  1.00  7.67           C  
ATOM   2695  O   ILE A 355      15.658  -9.996  -1.571  1.00  7.70           O  
ATOM   2696  CB  ILE A 355      14.038  -9.074   1.207  1.00  7.28           C  
ATOM   2697  CG1 ILE A 355      12.654  -9.225   1.852  1.00  7.71           C  
ATOM   2698  CG2 ILE A 355      14.038  -7.884   0.243  1.00  7.43           C  
ATOM   2699  CD1 ILE A 355      12.276  -8.107   2.820  1.00  7.23           C  
ATOM   2700  N   LEU A 356      16.868 -10.207   0.328  1.00  8.00           N  
ATOM   2701  CA  LEU A 356      18.170 -10.084  -0.336  1.00  8.63           C  
ATOM   2702  C   LEU A 356      18.413 -11.214  -1.337  1.00  8.75           C  
ATOM   2703  O   LEU A 356      19.177 -11.051  -2.290  1.00  8.86           O  
ATOM   2704  CB  LEU A 356      19.311 -10.021   0.690  1.00  8.62           C  
ATOM   2705  CG  LEU A 356      19.336  -8.871   1.709  1.00  9.29           C  
ATOM   2706  CD1 LEU A 356      20.672  -8.830   2.434  1.00  9.60           C  
ATOM   2707  CD2 LEU A 356      19.038  -7.529   1.076  1.00  9.47           C  
ATOM   2708  N   SER A 357      17.746 -12.345  -1.115  1.00  8.77           N  
ATOM   2709  CA  SER A 357      17.830 -13.505  -1.996  1.00  9.04           C  
ATOM   2710  C   SER A 357      16.730 -13.514  -3.066  1.00  8.97           C  
ATOM   2711  O   SER A 357      16.559 -14.507  -3.778  1.00  9.06           O  
ATOM   2712  CB  SER A 357      17.793 -14.800  -1.181  1.00  9.05           C  
ATOM   2713  OG  SER A 357      18.789 -14.798  -0.169  1.00 10.11           O  
ATOM   2714  N   GLY A 358      15.981 -12.415  -3.164  1.00  9.06           N  
ATOM   2715  CA  GLY A 358      15.037 -12.215  -4.263  1.00  9.08           C  
ATOM   2716  C   GLY A 358      13.564 -12.143  -3.909  1.00  9.12           C  
ATOM   2717  O   GLY A 358      12.762 -11.657  -4.708  1.00  9.27           O  
ATOM   2718  N   ALA A 359      13.197 -12.627  -2.723  1.00  8.97           N  
ATOM   2719  CA  ALA A 359      11.787 -12.674  -2.319  1.00  8.95           C  
ATOM   2720  C   ALA A 359      11.241 -11.277  -2.028  1.00  8.92           C  
ATOM   2721  O   ALA A 359      11.666 -10.618  -1.076  1.00  8.83           O  
ATOM   2722  CB  ALA A 359      11.603 -13.597  -1.119  1.00  8.85           C  
ATOM   2723  N   GLN A 360      10.306 -10.825  -2.864  1.00  8.80           N  
ATOM   2724  CA  GLN A 360       9.797  -9.453  -2.773  1.00  8.87           C  
ATOM   2725  C   GLN A 360       8.273  -9.363  -2.641  1.00  8.76           C  
ATOM   2726  O   GLN A 360       7.734  -8.305  -2.330  1.00  8.64           O  
ATOM   2727  CB  GLN A 360      10.301  -8.610  -3.956  1.00  8.83           C  
ATOM   2728  CG  GLN A 360      11.820  -8.427  -3.975  1.00  8.61           C  
ATOM   2729  CD  GLN A 360      12.326  -7.553  -5.113  1.00  9.40           C  
ATOM   2730  NE2 GLN A 360      13.628  -7.296  -5.110  1.00 10.21           N  
ATOM   2731  OE1 GLN A 360      11.564  -7.111  -5.979  1.00  9.71           O  
ATOM   2732  N   THR A 361       7.585 -10.476  -2.860  1.00  8.84           N  
ATOM   2733  CA  THR A 361       6.132 -10.518  -2.723  1.00  9.16           C  
ATOM   2734  C   THR A 361       5.735 -11.320  -1.491  1.00  9.49           C  
ATOM   2735  O   THR A 361       6.483 -12.202  -1.051  1.00  9.59           O  
ATOM   2736  CB  THR A 361       5.477 -11.155  -3.957  1.00  8.86           C  
ATOM   2737  CG2 THR A 361       5.836 -10.379  -5.218  1.00  8.85           C  
ATOM   2738  OG1 THR A 361       5.929 -12.506  -4.077  1.00  8.73           O  
ATOM   2739  N   ALA A 362       4.555 -11.020  -0.947  1.00  9.84           N  
ATOM   2740  CA  ALA A 362       4.003 -11.767   0.186  1.00 10.22           C  
ATOM   2741  C   ALA A 362       3.952 -13.266  -0.116  1.00 10.41           C  
ATOM   2742  O   ALA A 362       4.237 -14.094   0.752  1.00 10.71           O  
ATOM   2743  CB  ALA A 362       2.616 -11.243   0.548  1.00 10.07           C  
ATOM   2744  N   GLN A 363       3.604 -13.596  -1.359  1.00 10.66           N  
ATOM   2745  CA  GLN A 363       3.549 -14.977  -1.835  1.00 10.79           C  
ATOM   2746  C   GLN A 363       4.879 -15.722  -1.677  1.00 10.74           C  
ATOM   2747  O   GLN A 363       4.900 -16.875  -1.235  1.00 10.74           O  
ATOM   2748  CB  GLN A 363       3.077 -15.010  -3.297  1.00 10.98           C  
ATOM   2749  CG  GLN A 363       3.022 -16.399  -3.937  1.00 11.53           C  
ATOM   2750  CD  GLN A 363       2.206 -17.403  -3.134  1.00 12.87           C  
ATOM   2751  NE2 GLN A 363       2.683 -18.642  -3.096  1.00 13.62           N  
ATOM   2752  OE1 GLN A 363       1.164 -17.074  -2.557  1.00 12.72           O  
ATOM   2753  N   ASP A 364       5.978 -15.062  -2.035  1.00 10.55           N  
ATOM   2754  CA  ASP A 364       7.309 -15.667  -1.966  1.00 10.48           C  
ATOM   2755  C   ASP A 364       7.945 -15.632  -0.572  1.00 10.44           C  
ATOM   2756  O   ASP A 364       8.795 -16.470  -0.254  1.00 10.21           O  
ATOM   2757  CB  ASP A 364       8.247 -15.004  -2.980  1.00 10.61           C  
ATOM   2758  CG  ASP A 364       7.860 -15.299  -4.425  1.00 11.14           C  
ATOM   2759  OD1 ASP A 364       7.037 -16.212  -4.667  1.00 11.59           O  
ATOM   2760  OD2 ASP A 364       8.386 -14.612  -5.325  1.00 11.90           O1-
ATOM   2761  N   LEU A 365       7.531 -14.671   0.250  1.00 10.20           N  
ATOM   2762  CA  LEU A 365       8.126 -14.468   1.574  1.00 10.28           C  
ATOM   2763  C   LEU A 365       7.565 -15.398   2.644  1.00 10.55           C  
ATOM   2764  O   LEU A 365       6.365 -15.686   2.663  1.00 10.77           O  
ATOM   2765  CB  LEU A 365       7.977 -13.007   2.004  1.00 10.19           C  
ATOM   2766  CG  LEU A 365       8.926 -12.017   1.320  1.00  9.52           C  
ATOM   2767  CD1 LEU A 365       8.373 -10.606   1.385  1.00  9.73           C  
ATOM   2768  CD2 LEU A 365      10.322 -12.097   1.939  1.00  9.18           C  
ATOM   2769  N   LEU A 366       8.449 -15.858   3.529  1.00 10.61           N  
ATOM   2770  CA  LEU A 366       8.104 -16.791   4.609  1.00 10.84           C  
ATOM   2771  C   LEU A 366       8.288 -16.144   5.984  1.00 11.02           C  
ATOM   2772  O   LEU A 366       9.197 -15.331   6.162  1.00 10.84           O  
ATOM   2773  CB  LEU A 366       8.974 -18.047   4.508  1.00 10.88           C  
ATOM   2774  CG  LEU A 366       8.541 -19.245   3.654  1.00 11.34           C  
ATOM   2775  CD1 LEU A 366       7.849 -18.863   2.361  1.00 12.51           C  
ATOM   2776  CD2 LEU A 366       9.739 -20.138   3.369  1.00 10.86           C  
ATOM   2777  N   PRO A 367       7.439 -16.509   6.971  1.00 11.23           N  
ATOM   2778  CA  PRO A 367       6.339 -17.485   6.900  1.00 11.67           C  
ATOM   2779  C   PRO A 367       5.115 -16.983   6.131  1.00 11.74           C  
ATOM   2780  O   PRO A 367       4.800 -15.789   6.163  1.00 11.60           O  
ATOM   2781  CB  PRO A 367       5.988 -17.730   8.371  1.00 11.45           C  
ATOM   2782  CG  PRO A 367       6.418 -16.498   9.076  1.00 11.45           C  
ATOM   2783  CD  PRO A 367       7.574 -15.929   8.322  1.00 11.16           C  
ATOM   2784  N   SER A 368       4.447 -17.909   5.449  1.00 12.18           N  
ATOM   2785  CA  SER A 368       3.267 -17.611   4.637  1.00 12.61           C  
ATOM   2786  C   SER A 368       2.118 -17.117   5.506  1.00 12.58           C  
ATOM   2787  O   SER A 368       1.770 -17.757   6.502  1.00 12.70           O  
ATOM   2788  CB  SER A 368       2.831 -18.859   3.867  1.00 12.75           C  
ATOM   2789  OG  SER A 368       3.930 -19.458   3.198  1.00 13.82           O  
ATOM   2790  N   GLY A 369       1.544 -15.977   5.124  1.00 12.61           N  
ATOM   2791  CA  GLY A 369       0.396 -15.399   5.826  1.00 12.81           C  
ATOM   2792  C   GLY A 369       0.742 -14.432   6.946  1.00 13.12           C  
ATOM   2793  O   GLY A 369      -0.149 -13.808   7.528  1.00 13.01           O  
ATOM   2794  N   SER A 370       2.033 -14.311   7.252  1.00 13.20           N  
ATOM   2795  CA  SER A 370       2.498 -13.440   8.332  1.00 13.59           C  
ATOM   2796  C   SER A 370       3.266 -12.212   7.832  1.00 13.80           C  
ATOM   2797  O   SER A 370       3.636 -11.345   8.624  1.00 13.74           O  
ATOM   2798  CB  SER A 370       3.356 -14.234   9.320  1.00 13.63           C  
ATOM   2799  OG  SER A 370       2.591 -15.235   9.968  1.00 13.54           O  
ATOM   2800  N   VAL A 371       3.500 -12.144   6.524  1.00 14.24           N  
ATOM   2801  CA  VAL A 371       4.250 -11.038   5.925  1.00 14.64           C  
ATOM   2802  C   VAL A 371       3.336 -10.173   5.055  1.00 15.12           C  
ATOM   2803  O   VAL A 371       2.678 -10.670   4.135  1.00 15.30           O  
ATOM   2804  CB  VAL A 371       5.473 -11.535   5.110  1.00 14.66           C  
ATOM   2805  CG1 VAL A 371       6.270 -10.358   4.559  1.00 14.50           C  
ATOM   2806  CG2 VAL A 371       6.373 -12.423   5.969  1.00 14.36           C  
ATOM   2807  N   THR A 373       3.228  -7.029   2.538  1.00 15.71           N  
ATOM   2808  CA  THR A 373       3.989  -6.143   1.661  1.00 15.81           C  
ATOM   2809  C   THR A 373       3.305  -4.775   1.555  1.00 15.75           C  
ATOM   2810  O   THR A 373       2.125  -4.682   1.217  1.00 15.64           O  
ATOM   2811  CB  THR A 373       4.211  -6.770   0.266  1.00 15.67           C  
ATOM   2812  CG2 THR A 373       4.965  -5.818  -0.649  1.00 15.78           C  
ATOM   2813  OG1 THR A 373       4.977  -7.973   0.407  1.00 16.37           O  
ATOM   2814  N   LEU A 374       4.063  -3.726   1.857  1.00 15.76           N  
ATOM   2815  CA  LEU A 374       3.551  -2.362   1.857  1.00 16.13           C  
ATOM   2816  C   LEU A 374       4.108  -1.542   0.694  1.00 16.18           C  
ATOM   2817  O   LEU A 374       5.288  -1.663   0.361  1.00 16.28           O  
ATOM   2818  CB  LEU A 374       3.880  -1.675   3.188  1.00 16.09           C  
ATOM   2819  CG  LEU A 374       2.891  -1.709   4.362  1.00 16.56           C  
ATOM   2820  CD1 LEU A 374       2.116  -3.020   4.487  1.00 17.28           C  
ATOM   2821  CD2 LEU A 374       3.625  -1.386   5.658  1.00 16.22           C  
ATOM   2822  N   PRO A 375       3.258  -0.700   0.075  1.00 16.30           N  
ATOM   2823  CA  PRO A 375       3.732   0.194  -0.982  1.00 16.29           C  
ATOM   2824  C   PRO A 375       4.665   1.262  -0.425  1.00 16.22           C  
ATOM   2825  O   PRO A 375       4.548   1.642   0.744  1.00 16.32           O  
ATOM   2826  CB  PRO A 375       2.442   0.832  -1.511  1.00 16.31           C  
ATOM   2827  CG  PRO A 375       1.477   0.735  -0.388  1.00 16.36           C  
ATOM   2828  CD  PRO A 375       1.813  -0.538   0.327  1.00 16.24           C  
ATOM   2829  N   SER A 376       5.591   1.721  -1.258  1.00 16.13           N  
ATOM   2830  CA  SER A 376       6.546   2.750  -0.880  1.00 16.09           C  
ATOM   2831  C   SER A 376       5.883   4.125  -0.876  1.00 15.92           C  
ATOM   2832  O   SER A 376       4.952   4.369  -1.649  1.00 15.89           O  
ATOM   2833  CB  SER A 376       7.728   2.738  -1.851  1.00 16.13           C  
ATOM   2834  OG  SER A 376       8.630   3.790  -1.571  1.00 16.89           O  
ATOM   2835  N   ASN A 377       6.371   5.007  -0.001  1.00 15.60           N  
ATOM   2836  CA  ASN A 377       5.915   6.400   0.092  0.50 15.30           C  
ATOM   2837  C   ASN A 377       4.395   6.515   0.190  1.00 15.09           C  
ATOM   2838  O   ASN A 377       3.763   7.304  -0.520  1.00 15.05           O  
ATOM   2839  CB  ASN A 377       6.452   7.236  -1.081  0.50 15.39           C  
ATOM   2840  CG  ASN A 377       7.928   6.991  -1.352  0.50 15.63           C  
ATOM   2841  ND2 ASN A 377       8.297   6.989  -2.628  0.50 16.05           N  
ATOM   2842  OD1 ASN A 377       8.726   6.805  -0.430  0.50 16.16           O  
ATOM   2843  N   ALA A 378       3.817   5.715   1.080  1.00 14.56           N  
ATOM   2844  CA  ALA A 378       2.374   5.622   1.217  1.00 14.15           C  
ATOM   2845  C   ALA A 378       1.942   5.797   2.666  1.00 13.94           C  
ATOM   2846  O   ALA A 378       2.708   5.513   3.591  1.00 13.90           O  
ATOM   2847  CB  ALA A 378       1.887   4.289   0.681  1.00 14.16           C  
ATOM   2848  N   SER A 379       0.717   6.278   2.854  1.00 13.58           N  
ATOM   2849  CA  SER A 379       0.117   6.374   4.176  1.00 13.25           C  
ATOM   2850  C   SER A 379      -0.575   5.055   4.513  1.00 13.02           C  
ATOM   2851  O   SER A 379      -1.299   4.489   3.687  1.00 13.02           O  
ATOM   2852  CB  SER A 379      -0.865   7.545   4.249  1.00 13.31           C  
ATOM   2853  OG  SER A 379      -1.902   7.398   3.296  1.00 13.49           O  
ATOM   2854  N   ILE A 380      -0.329   4.569   5.727  1.00 12.73           N  
ATOM   2855  CA  ILE A 380      -0.842   3.278   6.174  1.00 12.48           C  
ATOM   2856  C   ILE A 380      -1.661   3.458   7.447  1.00 12.49           C  
ATOM   2857  O   ILE A 380      -1.251   4.178   8.357  1.00 12.41           O  
ATOM   2858  CB  ILE A 380       0.314   2.259   6.439  1.00 12.40           C  
ATOM   2859  CG1 ILE A 380       1.339   2.244   5.290  1.00 12.16           C  
ATOM   2860  CG2 ILE A 380      -0.233   0.855   6.731  1.00 12.26           C  
ATOM   2861  CD1 ILE A 380       0.824   1.715   3.948  1.00 12.07           C  
ATOM   2862  N   GLU A 381      -2.820   2.807   7.504  1.00 12.36           N  
ATOM   2863  CA  GLU A 381      -3.621   2.785   8.721  1.00 12.46           C  
ATOM   2864  C   GLU A 381      -3.815   1.354   9.208  1.00 12.22           C  
ATOM   2865  O   GLU A 381      -4.239   0.482   8.448  1.00 12.25           O  
ATOM   2866  CB  GLU A 381      -4.975   3.472   8.508  1.00 12.47           C  
ATOM   2867  CG  GLU A 381      -5.733   3.734   9.799  1.00 12.62           C  
ATOM   2868  CD  GLU A 381      -7.052   4.449   9.586  1.00 13.19           C  
ATOM   2869  OE1 GLU A 381      -7.986   3.835   9.028  1.00 15.44           O  
ATOM   2870  OE2 GLU A 381      -7.162   5.623   9.991  1.00 14.39           O1-
ATOM   2871  N   ILE A 382      -3.481   1.115  10.473  1.00 11.92           N  
ATOM   2872  CA  ILE A 382      -3.662  -0.204  11.077  1.00 11.68           C  
ATOM   2873  C   ILE A 382      -4.531  -0.106  12.328  1.00 11.51           C  
ATOM   2874  O   ILE A 382      -4.256   0.691  13.225  1.00 11.35           O  
ATOM   2875  CB  ILE A 382      -2.311  -0.906  11.408  1.00 11.65           C  
ATOM   2876  CG1 ILE A 382      -1.389  -0.932  10.180  1.00 11.72           C  
ATOM   2877  CG2 ILE A 382      -2.557  -2.333  11.921  1.00 11.38           C  
ATOM   2878  CD1 ILE A 382      -0.008  -1.522  10.433  1.00 11.91           C  
ATOM   2879  N   SER A 383      -5.587  -0.916  12.363  1.00 11.48           N  
ATOM   2880  CA  SER A 383      -6.477  -1.001  13.518  1.00 11.43           C  
ATOM   2881  C   SER A 383      -6.289  -2.331  14.243  1.00 11.48           C  
ATOM   2882  O   SER A 383      -6.076  -3.374  13.612  1.00 11.28           O  
ATOM   2883  CB  SER A 383      -7.939  -0.821  13.093  1.00 11.35           C  
ATOM   2884  OG  SER A 383      -8.243  -1.604  11.951  1.00 11.62           O  
ATOM   2885  N   PHE A 384      -6.369  -2.280  15.571  1.00 11.76           N  
ATOM   2886  CA  PHE A 384      -6.169  -3.450  16.423  1.00 12.00           C  
ATOM   2887  C   PHE A 384      -7.394  -3.659  17.316  1.00 12.35           C  
ATOM   2888  O   PHE A 384      -7.296  -3.492  18.534  1.00 12.23           O  
ATOM   2889  CB  PHE A 384      -4.932  -3.261  17.315  1.00 12.03           C  
ATOM   2890  CG  PHE A 384      -3.670  -2.927  16.568  1.00 12.18           C  
ATOM   2891  CD1 PHE A 384      -2.770  -3.929  16.217  1.00 12.30           C  
ATOM   2892  CD2 PHE A 384      -3.364  -1.608  16.238  1.00 12.30           C  
ATOM   2893  CE1 PHE A 384      -1.590  -3.626  15.533  1.00 12.29           C  
ATOM   2894  CE2 PHE A 384      -2.190  -1.296  15.552  1.00 12.27           C  
ATOM   2895  CZ  PHE A 384      -1.301  -2.308  15.202  1.00 11.97           C  
ATOM   2896  N   PRO A 385      -8.552  -4.025  16.724  1.00 12.67           N  
ATOM   2897  CA  PRO A 385      -9.758  -4.101  17.554  1.00 13.09           C  
ATOM   2898  C   PRO A 385      -9.588  -5.087  18.705  1.00 13.56           C  
ATOM   2899  O   PRO A 385      -9.194  -6.236  18.487  1.00 13.57           O  
ATOM   2900  CB  PRO A 385     -10.846  -4.568  16.574  1.00 12.99           C  
ATOM   2901  CG  PRO A 385     -10.119  -5.128  15.407  1.00 12.75           C  
ATOM   2902  CD  PRO A 385      -8.821  -4.397  15.325  1.00 12.58           C  
ATOM   2903  N   ALA A 386      -9.851  -4.614  19.921  1.00 14.26           N  
ATOM   2904  CA  ALA A 386      -9.719  -5.435  21.118  1.00 14.86           C  
ATOM   2905  C   ALA A 386     -10.812  -6.492  21.147  1.00 15.36           C  
ATOM   2906  O   ALA A 386     -11.986  -6.196  20.916  1.00 15.54           O  
ATOM   2907  CB  ALA A 386      -9.772  -4.569  22.364  1.00 14.75           C  
ATOM   2908  N   THR A 387     -10.417  -7.729  21.422  1.00 16.10           N  
ATOM   2909  CA  THR A 387     -11.357  -8.843  21.444  1.00 16.82           C  
ATOM   2910  C   THR A 387     -11.056  -9.794  22.602  1.00 17.29           C  
ATOM   2911  O   THR A 387      -9.900  -9.950  23.005  1.00 17.50           O  
ATOM   2912  CB  THR A 387     -11.399  -9.595  20.077  1.00 16.79           C  
ATOM   2913  CG2 THR A 387     -10.015 -10.128  19.677  1.00 16.66           C  
ATOM   2914  OG1 THR A 387     -12.329 -10.682  20.148  1.00 17.41           O  
ATOM   2915  N   ALA A 388     -12.105 -10.412  23.141  1.00 17.87           N  
ATOM   2916  CA  ALA A 388     -11.958 -11.407  24.205  1.00 18.41           C  
ATOM   2917  C   ALA A 388     -11.381 -12.722  23.672  1.00 18.80           C  
ATOM   2918  O   ALA A 388     -10.999 -13.604  24.449  1.00 18.72           O  
ATOM   2919  CB  ALA A 388     -13.297 -11.646  24.902  1.00 18.56           C  
ATOM   2920  N   ALA A 389     -11.327 -12.839  22.343  1.00 19.25           N  
ATOM   2921  CA  ALA A 389     -10.698 -13.971  21.665  1.00 19.72           C  
ATOM   2922  C   ALA A 389      -9.197 -14.032  21.948  1.00 20.04           C  
ATOM   2923  O   ALA A 389      -8.590 -15.104  21.876  1.00 20.37           O  
ATOM   2924  CB  ALA A 389     -10.953 -13.900  20.158  1.00 19.58           C  
ATOM   2925  N   ALA A 390      -8.606 -12.879  22.257  1.00 20.31           N  
ATOM   2926  CA  ALA A 390      -7.202 -12.804  22.646  1.00 20.55           C  
ATOM   2927  C   ALA A 390      -7.053 -12.224  24.055  1.00 20.73           C  
ATOM   2928  O   ALA A 390      -6.985 -11.002  24.222  1.00 20.93           O  
ATOM   2929  CB  ALA A 390      -6.404 -11.989  21.635  1.00 20.55           C  
ATOM   2930  N   PRO A 391      -7.008 -13.101  25.076  1.00 20.76           N  
ATOM   2931  CA  PRO A 391      -6.808 -12.660  26.459  1.00 20.74           C  
ATOM   2932  C   PRO A 391      -5.392 -12.138  26.705  1.00 20.61           C  
ATOM   2933  O   PRO A 391      -4.476 -12.421  25.925  1.00 20.59           O  
ATOM   2934  CB  PRO A 391      -7.057 -13.933  27.272  1.00 20.85           C  
ATOM   2935  CG  PRO A 391      -6.726 -15.037  26.346  1.00 21.03           C  
ATOM   2936  CD  PRO A 391      -7.151 -14.565  24.985  1.00 20.85           C  
ATOM   2937  N   GLY A 392      -5.230 -11.383  27.789  1.00 20.32           N  
ATOM   2938  CA  GLY A 392      -3.952 -10.760  28.121  1.00 19.93           C  
ATOM   2939  C   GLY A 392      -3.980  -9.255  27.928  1.00 19.53           C  
ATOM   2940  O   GLY A 392      -2.933  -8.602  27.953  1.00 19.79           O  
ATOM   2941  N   ALA A 393      -5.182  -8.710  27.732  1.00 19.07           N  
ATOM   2942  CA  ALA A 393      -5.390  -7.270  27.564  1.00 18.31           C  
ATOM   2943  C   ALA A 393      -5.016  -6.488  28.833  1.00 17.73           C  
ATOM   2944  O   ALA A 393      -5.129  -7.016  29.939  1.00 17.80           O  
ATOM   2945  CB  ALA A 393      -6.842  -6.987  27.166  1.00 18.48           C  
ATOM   2946  N   PRO A 394      -4.564  -5.226  28.677  1.00 16.93           N  
ATOM   2947  CA  PRO A 394      -4.357  -4.539  27.405  1.00 16.25           C  
ATOM   2948  C   PRO A 394      -3.015  -4.880  26.760  1.00 15.52           C  
ATOM   2949  O   PRO A 394      -1.968  -4.778  27.409  1.00 15.52           O  
ATOM   2950  CB  PRO A 394      -4.413  -3.051  27.790  1.00 16.43           C  
ATOM   2951  CG  PRO A 394      -4.588  -3.005  29.294  1.00 16.62           C  
ATOM   2952  CD  PRO A 394      -4.235  -4.353  29.814  1.00 16.96           C  
ATOM   2953  N   HIS A 395      -3.067  -5.285  25.491  1.00 14.57           N  
ATOM   2954  CA  HIS A 395      -1.882  -5.643  24.712  1.00 13.80           C  
ATOM   2955  C   HIS A 395      -1.178  -4.397  24.166  1.00 12.93           C  
ATOM   2956  O   HIS A 395      -1.781  -3.629  23.415  1.00 13.03           O  
ATOM   2957  CB  HIS A 395      -2.266  -6.553  23.539  1.00 13.84           C  
ATOM   2958  CG  HIS A 395      -2.875  -7.858  23.948  1.00 14.58           C  
ATOM   2959  CD2 HIS A 395      -4.137  -8.333  23.813  1.00 15.27           C  
ATOM   2960  ND1 HIS A 395      -2.151  -8.861  24.554  1.00 14.92           N  
ATOM   2961  CE1 HIS A 395      -2.941  -9.895  24.782  1.00 16.24           C  
ATOM   2962  NE2 HIS A 395      -4.152  -9.600  24.344  1.00 16.22           N  
ATOM   2963  N   PRO A 396       0.094  -4.185  24.547  1.00 12.16           N  
ATOM   2964  CA  PRO A 396       0.855  -3.084  23.956  1.00 11.50           C  
ATOM   2965  C   PRO A 396       1.542  -3.504  22.654  1.00 10.94           C  
ATOM   2966  O   PRO A 396       2.465  -4.324  22.666  1.00 10.80           O  
ATOM   2967  CB  PRO A 396       1.880  -2.746  25.042  1.00 11.38           C  
ATOM   2968  CG  PRO A 396       2.057  -4.020  25.825  1.00 11.69           C  
ATOM   2969  CD  PRO A 396       0.880  -4.922  25.554  1.00 11.90           C  
ATOM   2970  N   PHE A 397       1.078  -2.954  21.536  1.00 10.34           N  
ATOM   2971  CA  PHE A 397       1.657  -3.285  20.237  1.00  9.72           C  
ATOM   2972  C   PHE A 397       2.766  -2.328  19.837  1.00  9.38           C  
ATOM   2973  O   PHE A 397       2.692  -1.119  20.078  1.00  8.79           O  
ATOM   2974  CB  PHE A 397       0.585  -3.385  19.143  1.00 10.00           C  
ATOM   2975  CG  PHE A 397       0.074  -4.785  18.928  1.00 10.19           C  
ATOM   2976  CD1 PHE A 397      -0.798  -5.372  19.841  1.00 11.18           C  
ATOM   2977  CD2 PHE A 397       0.475  -5.522  17.816  1.00 11.34           C  
ATOM   2978  CE1 PHE A 397      -1.270  -6.674  19.649  1.00 11.06           C  
ATOM   2979  CE2 PHE A 397       0.011  -6.825  17.611  1.00 11.22           C  
ATOM   2980  CZ  PHE A 397      -0.863  -7.402  18.531  1.00 10.94           C  
ATOM   2981  N   HIS A 398       3.798  -2.893  19.229  1.00  8.77           N  
ATOM   2982  CA  HIS A 398       4.962  -2.130  18.843  1.00  8.42           C  
ATOM   2983  C   HIS A 398       5.280  -2.314  17.368  1.00  8.16           C  
ATOM   2984  O   HIS A 398       5.287  -3.436  16.862  1.00  8.09           O  
ATOM   2985  CB  HIS A 398       6.164  -2.523  19.698  1.00  8.30           C  
ATOM   2986  CG  HIS A 398       7.437  -1.882  19.257  1.00  8.09           C  
ATOM   2987  CD2 HIS A 398       8.644  -2.408  18.950  1.00  7.64           C  
ATOM   2988  ND1 HIS A 398       7.550  -0.522  19.065  1.00  8.29           N  
ATOM   2989  CE1 HIS A 398       8.773  -0.236  18.662  1.00  7.85           C  
ATOM   2990  NE2 HIS A 398       9.457  -1.362  18.587  1.00  8.08           N  
ATOM   2991  N   LEU A 399       5.542  -1.199  16.691  1.00  8.04           N  
ATOM   2992  CA  LEU A 399       5.956  -1.212  15.295  1.00  7.90           C  
ATOM   2993  C   LEU A 399       7.413  -0.780  15.169  1.00  7.60           C  
ATOM   2994  O   LEU A 399       7.785   0.306  15.615  1.00  7.53           O  
ATOM   2995  CB  LEU A 399       5.055  -0.301  14.456  1.00  7.77           C  
ATOM   2996  CG  LEU A 399       5.374  -0.140  12.965  1.00  8.32           C  
ATOM   2997  CD1 LEU A 399       5.160  -1.447  12.192  1.00  9.05           C  
ATOM   2998  CD2 LEU A 399       4.539   0.986  12.372  1.00  8.13           C  
ATOM   2999  N   HIS A 400       8.229  -1.642  14.566  1.00  7.42           N  
ATOM   3000  CA  HIS A 400       9.643  -1.351  14.337  1.00  7.39           C  
ATOM   3001  C   HIS A 400       9.829  -0.373  13.181  1.00  7.55           C  
ATOM   3002  O   HIS A 400       8.952  -0.245  12.325  1.00  7.29           O  
ATOM   3003  CB  HIS A 400      10.411  -2.643  14.050  1.00  7.33           C  
ATOM   3004  CG  HIS A 400      10.590  -3.521  15.247  1.00  7.28           C  
ATOM   3005  CD2 HIS A 400       9.694  -4.007  16.138  1.00  7.03           C  
ATOM   3006  ND1 HIS A 400      11.822  -3.991  15.647  1.00  6.82           N  
ATOM   3007  CE1 HIS A 400      11.675  -4.737  16.727  1.00  7.41           C  
ATOM   3008  NE2 HIS A 400      10.394  -4.758  17.048  1.00  8.38           N  
ATOM   3009  N   GLY A 401      10.970   0.316  13.178  1.00  7.82           N  
ATOM   3010  CA  GLY A 401      11.372   1.205  12.085  1.00  8.20           C  
ATOM   3011  C   GLY A 401      10.545   2.463  11.870  1.00  8.37           C  
ATOM   3012  O   GLY A 401      10.785   3.209  10.916  1.00  8.44           O  
ATOM   3013  N   HIS A 402       9.583   2.709  12.757  1.00  8.47           N  
ATOM   3014  CA  HIS A 402       8.619   3.789  12.568  1.00  8.54           C  
ATOM   3015  C   HIS A 402       8.094   4.383  13.863  1.00  8.61           C  
ATOM   3016  O   HIS A 402       7.997   3.700  14.885  1.00  8.72           O  
ATOM   3017  CB  HIS A 402       7.386   3.271  11.812  1.00  8.57           C  
ATOM   3018  CG  HIS A 402       7.653   2.879  10.395  1.00  8.71           C  
ATOM   3019  CD2 HIS A 402       7.898   1.670   9.836  1.00  9.29           C  
ATOM   3020  ND1 HIS A 402       7.659   3.788   9.362  1.00  9.47           N  
ATOM   3021  CE1 HIS A 402       7.916   3.161   8.227  1.00  9.34           C  
ATOM   3022  NE2 HIS A 402       8.062   1.875   8.487  1.00  8.92           N  
ATOM   3023  N   VAL A 403       7.757   5.667  13.797  1.00  8.59           N  
ATOM   3024  CA AVAL A 403       6.866   6.274  14.780  0.50  8.61           C  
ATOM   3025  CA BVAL A 403       6.880   6.284  14.781  0.50  8.69           C  
ATOM   3026  C   VAL A 403       5.515   6.440  14.103  1.00  8.66           C  
ATOM   3027  O   VAL A 403       5.443   6.722  12.902  1.00  8.75           O  
ATOM   3028  CB AVAL A 403       7.377   7.636  15.337  0.50  8.61           C  
ATOM   3029  CB BVAL A 403       7.449   7.635  15.291  0.50  8.70           C  
ATOM   3030  CG1AVAL A 403       8.544   7.420  16.293  0.50  8.77           C  
ATOM   3031  CG1BVAL A 403       6.421   8.391  16.091  0.50  8.72           C  
ATOM   3032  CG2AVAL A 403       7.750   8.599  14.216  0.50  8.30           C  
ATOM   3033  CG2BVAL A 403       8.684   7.397  16.149  0.50  8.95           C  
ATOM   3034  N   PHE A 404       4.442   6.232  14.860  1.00  8.43           N  
ATOM   3035  CA  PHE A 404       3.096   6.326  14.307  1.00  8.12           C  
ATOM   3036  C   PHE A 404       2.218   7.281  15.099  1.00  8.10           C  
ATOM   3037  O   PHE A 404       2.421   7.472  16.297  1.00  7.49           O  
ATOM   3038  CB  PHE A 404       2.435   4.942  14.231  1.00  7.92           C  
ATOM   3039  CG  PHE A 404       2.511   4.156  15.512  1.00  7.86           C  
ATOM   3040  CD1 PHE A 404       1.644   4.426  16.570  1.00  7.18           C  
ATOM   3041  CD2 PHE A 404       3.443   3.134  15.657  1.00  7.40           C  
ATOM   3042  CE1 PHE A 404       1.713   3.701  17.752  1.00  7.53           C  
ATOM   3043  CE2 PHE A 404       3.517   2.402  16.834  1.00  7.46           C  
ATOM   3044  CZ  PHE A 404       2.650   2.685  17.885  1.00  7.45           C  
ATOM   3045  N   ALA A 405       1.243   7.876  14.414  1.00  8.23           N  
ATOM   3046  CA  ALA A 405       0.212   8.672  15.066  1.00  8.33           C  
ATOM   3047  C   ALA A 405      -0.841   7.755  15.685  1.00  8.44           C  
ATOM   3048  O   ALA A 405      -1.325   6.827  15.036  1.00  8.15           O  
ATOM   3049  CB  ALA A 405      -0.437   9.618  14.064  1.00  8.33           C  
ATOM   3050  N   VAL A 406      -1.182   8.010  16.945  1.00  8.88           N  
ATOM   3051  CA  VAL A 406      -2.267   7.285  17.598  1.00  9.18           C  
ATOM   3052  C   VAL A 406      -3.558   8.059  17.344  1.00  9.36           C  
ATOM   3053  O   VAL A 406      -3.933   8.931  18.131  1.00  9.11           O  
ATOM   3054  CB  VAL A 406      -2.024   7.091  19.126  1.00  9.31           C  
ATOM   3055  CG1 VAL A 406      -3.042   6.119  19.710  1.00  9.22           C  
ATOM   3056  CG2 VAL A 406      -0.607   6.584  19.393  1.00  9.00           C  
ATOM   3057  N   VAL A 407      -4.219   7.747  16.229  1.00  9.87           N  
ATOM   3058  CA  VAL A 407      -5.448   8.455  15.842  1.00 10.26           C  
ATOM   3059  C   VAL A 407      -6.616   8.125  16.777  1.00 10.59           C  
ATOM   3060  O   VAL A 407      -7.434   8.989  17.080  1.00 10.56           O  
ATOM   3061  CB  VAL A 407      -5.827   8.254  14.340  1.00 10.23           C  
ATOM   3062  CG1 VAL A 407      -4.783   8.898  13.435  1.00 10.27           C  
ATOM   3063  CG2 VAL A 407      -5.989   6.788  13.989  1.00 10.44           C  
ATOM   3064  N   ARG A 408      -6.678   6.878  17.237  1.00 11.15           N  
ATOM   3065  CA  ARG A 408      -7.614   6.494  18.291  1.00 11.62           C  
ATOM   3066  C   ARG A 408      -6.882   5.744  19.406  1.00 11.99           C  
ATOM   3067  O   ARG A 408      -6.262   4.707  19.164  1.00 11.87           O  
ATOM   3068  CB  ARG A 408      -8.774   5.653  17.737  1.00 11.63           C  
ATOM   3069  CG  ARG A 408      -9.839   5.319  18.779  1.00 11.49           C  
ATOM   3070  CD  ARG A 408     -10.993   4.525  18.194  1.00 12.14           C  
ATOM   3071  NE  ARG A 408     -11.894   4.061  19.248  1.00 13.48           N  
ATOM   3072  CZ  ARG A 408     -12.982   3.321  19.049  1.00 14.47           C  
ATOM   3073  NH1 ARG A 408     -13.333   2.948  17.825  1.00 14.62           N1+
ATOM   3074  NH2 ARG A 408     -13.723   2.952  20.085  1.00 14.87           N  
ATOM   3075  N   SER A 409      -6.960   6.285  20.621  1.00 12.54           N  
ATOM   3076  CA  SER A 409      -6.340   5.674  21.794  1.00 13.29           C  
ATOM   3077  C   SER A 409      -7.311   4.736  22.497  1.00 13.68           C  
ATOM   3078  O   SER A 409      -8.512   4.753  22.220  1.00 13.71           O  
ATOM   3079  CB  SER A 409      -5.874   6.750  22.779  1.00 13.16           C  
ATOM   3080  OG  SER A 409      -4.846   7.555  22.224  1.00 13.53           O  
ATOM   3081  N   ALA A 410      -6.778   3.924  23.411  1.00 14.49           N  
ATOM   3082  CA  ALA A 410      -7.582   3.050  24.257  1.00 15.17           C  
ATOM   3083  C   ALA A 410      -8.438   3.875  25.217  1.00 15.82           C  
ATOM   3084  O   ALA A 410      -7.993   4.907  25.726  1.00 15.91           O  
ATOM   3085  CB  ALA A 410      -6.684   2.105  25.030  1.00 15.21           C  
ATOM   3086  N   GLY A 411      -9.665   3.413  25.448  1.00 16.44           N  
ATOM   3087  CA  GLY A 411     -10.613   4.096  26.326  1.00 17.37           C  
ATOM   3088  C   GLY A 411     -11.220   5.334  25.694  1.00 18.03           C  
ATOM   3089  O   GLY A 411     -11.828   6.159  26.379  1.00 18.23           O  
ATOM   3090  N   SER A 412     -11.056   5.460  24.381  1.00 18.64           N  
ATOM   3091  CA  SER A 412     -11.546   6.613  23.643  1.00 19.24           C  
ATOM   3092  C   SER A 412     -12.237   6.182  22.357  1.00 19.77           C  
ATOM   3093  O   SER A 412     -11.840   5.202  21.721  1.00 19.73           O  
ATOM   3094  CB  SER A 412     -10.395   7.568  23.328  1.00 19.27           C  
ATOM   3095  OG  SER A 412     -10.831   8.663  22.539  1.00 19.26           O  
ATOM   3096  N   THR A 413     -13.272   6.929  21.986  1.00 20.40           N  
ATOM   3097  CA  THR A 413     -14.008   6.695  20.746  1.00 20.96           C  
ATOM   3098  C   THR A 413     -13.652   7.752  19.702  1.00 21.15           C  
ATOM   3099  O   THR A 413     -14.081   7.676  18.549  1.00 21.29           O  
ATOM   3100  CB  THR A 413     -15.535   6.687  20.989  1.00 21.04           C  
ATOM   3101  CG2 THR A 413     -15.933   5.469  21.793  1.00 21.22           C  
ATOM   3102  OG1 THR A 413     -15.917   7.867  21.712  1.00 21.79           O  
ATOM   3103  N   VAL A 414     -12.851   8.729  20.120  1.00 21.32           N  
ATOM   3104  CA  VAL A 414     -12.450   9.839  19.260  1.00 21.42           C  
ATOM   3105  C   VAL A 414     -11.373   9.413  18.262  1.00 21.38           C  
ATOM   3106  O   VAL A 414     -10.440   8.680  18.604  1.00 21.30           O  
ATOM   3107  CB  VAL A 414     -11.936  11.047  20.094  1.00 21.51           C  
ATOM   3108  CG1 VAL A 414     -11.572  12.228  19.192  1.00 21.62           C  
ATOM   3109  CG2 VAL A 414     -12.974  11.467  21.121  1.00 21.55           C  
ATOM   3110  N   TYR A 415     -11.525   9.868  17.023  1.00 21.31           N  
ATOM   3111  CA  TYR A 415     -10.467   9.777  16.034  1.00 21.20           C  
ATOM   3112  C   TYR A 415      -9.861  11.166  15.853  1.00 21.09           C  
ATOM   3113  O   TYR A 415     -10.537  12.097  15.406  1.00 21.11           O  
ATOM   3114  CB  TYR A 415     -11.000   9.232  14.708  1.00 21.29           C  
ATOM   3115  CG  TYR A 415     -11.330   7.755  14.738  1.00 21.40           C  
ATOM   3116  CD1 TYR A 415     -12.598   7.310  15.117  1.00 21.78           C  
ATOM   3117  CD2 TYR A 415     -10.375   6.801  14.383  1.00 21.59           C  
ATOM   3118  CE1 TYR A 415     -12.907   5.952  15.145  1.00 21.71           C  
ATOM   3119  CE2 TYR A 415     -10.674   5.437  14.405  1.00 21.58           C  
ATOM   3120  CZ  TYR A 415     -11.942   5.021  14.787  1.00 21.77           C  
ATOM   3121  OH  TYR A 415     -12.246   3.676  14.811  1.00 21.50           O  
ATOM   3122  N   ASN A 416      -8.593  11.300  16.234  1.00 20.74           N  
ATOM   3123  CA  ASN A 416      -7.875  12.566  16.136  1.00 20.48           C  
ATOM   3124  C   ASN A 416      -6.973  12.561  14.907  1.00 20.26           C  
ATOM   3125  O   ASN A 416      -5.920  11.923  14.900  1.00 20.08           O  
ATOM   3126  CB  ASN A 416      -7.066  12.824  17.417  1.00 20.42           C  
ATOM   3127  CG  ASN A 416      -6.448  14.223  17.468  1.00 20.65           C  
ATOM   3128  ND2 ASN A 416      -5.823  14.541  18.596  1.00 20.46           N  
ATOM   3129  OD1 ASN A 416      -6.526  15.001  16.513  1.00 20.73           O  
ATOM   3130  N   TYR A 417      -7.407  13.269  13.867  1.00 20.05           N  
ATOM   3131  CA  TYR A 417      -6.643  13.372  12.628  1.00 19.81           C  
ATOM   3132  C   TYR A 417      -5.882  14.693  12.548  1.00 19.45           C  
ATOM   3133  O   TYR A 417      -5.240  14.986  11.535  1.00 19.59           O  
ATOM   3134  CB  TYR A 417      -7.566  13.234  11.411  1.00 20.05           C  
ATOM   3135  CG  TYR A 417      -8.405  11.973  11.374  1.00 20.26           C  
ATOM   3136  CD1 TYR A 417      -7.817  10.721  11.181  1.00 20.59           C  
ATOM   3137  CD2 TYR A 417      -9.792  12.035  11.510  1.00 20.59           C  
ATOM   3138  CE1 TYR A 417      -8.589   9.563  11.140  1.00 20.47           C  
ATOM   3139  CE2 TYR A 417     -10.574  10.883  11.466  1.00 20.47           C  
ATOM   3140  CZ  TYR A 417      -9.965   9.653  11.280  1.00 20.58           C  
ATOM   3141  OH  TYR A 417     -10.733   8.513  11.238  1.00 20.39           O  
ATOM   3142  N   SER A 418      -5.954  15.482  13.619  1.00 18.79           N  
ATOM   3143  CA  SER A 418      -5.344  16.808  13.647  1.00 18.32           C  
ATOM   3144  C   SER A 418      -4.008  16.850  14.389  1.00 17.50           C  
ATOM   3145  O   SER A 418      -2.968  17.115  13.783  1.00 17.61           O  
ATOM   3146  CB  SER A 418      -6.312  17.832  14.245  1.00 18.45           C  
ATOM   3147  OG  SER A 418      -5.712  19.116  14.293  1.00 19.56           O  
ATOM   3148  N   ASN A 419      -4.041  16.594  15.696  1.00 16.53           N  
ATOM   3149  CA  ASN A 419      -2.837  16.692  16.521  1.00 15.51           C  
ATOM   3150  C   ASN A 419      -2.600  15.537  17.509  1.00 14.61           C  
ATOM   3151  O   ASN A 419      -2.196  15.778  18.648  1.00 14.37           O  
ATOM   3152  CB  ASN A 419      -2.805  18.042  17.256  1.00 15.67           C  
ATOM   3153  CG  ASN A 419      -3.892  18.168  18.319  1.00 15.78           C  
ATOM   3154  ND2 ASN A 419      -3.742  19.152  19.192  1.00 16.18           N  
ATOM   3155  OD1 ASN A 419      -4.843  17.385  18.359  1.00 16.05           O  
ATOM   3156  N   PRO A 420      -2.812  14.278  17.076  1.00 13.77           N  
ATOM   3157  CA  PRO A 420      -2.620  13.212  18.050  1.00 13.07           C  
ATOM   3158  C   PRO A 420      -1.140  13.009  18.336  1.00 12.24           C  
ATOM   3159  O   PRO A 420      -0.287  13.414  17.532  1.00 12.10           O  
ATOM   3160  CB  PRO A 420      -3.186  11.987  17.333  1.00 13.16           C  
ATOM   3161  CG  PRO A 420      -2.932  12.259  15.906  1.00 13.42           C  
ATOM   3162  CD  PRO A 420      -3.178  13.737  15.754  1.00 13.80           C  
ATOM   3163  N   ILE A 421      -0.845  12.396  19.478  1.00 11.35           N  
ATOM   3164  CA  ILE A 421       0.525  12.038  19.815  1.00 10.63           C  
ATOM   3165  C   ILE A 421       1.066  10.990  18.830  1.00 10.31           C  
ATOM   3166  O   ILE A 421       0.312  10.178  18.280  1.00 10.05           O  
ATOM   3167  CB  ILE A 421       0.656  11.574  21.309  1.00 10.68           C  
ATOM   3168  CG1 ILE A 421       2.114  11.639  21.793  1.00 10.25           C  
ATOM   3169  CG2 ILE A 421       0.037  10.183  21.529  1.00 10.10           C  
ATOM   3170  CD1 ILE A 421       2.739  13.040  21.764  1.00  9.54           C  
ATOM   3171  N   PHE A 422       2.371  11.063  18.581  1.00  9.82           N  
ATOM   3172  CA  PHE A 422       3.098  10.059  17.825  1.00  9.41           C  
ATOM   3173  C   PHE A 422       3.925   9.248  18.825  1.00  9.04           C  
ATOM   3174  O   PHE A 422       4.463   9.811  19.778  1.00  9.24           O  
ATOM   3175  CB  PHE A 422       4.027  10.735  16.809  1.00  9.44           C  
ATOM   3176  CG  PHE A 422       3.363  11.098  15.499  1.00  9.39           C  
ATOM   3177  CD1 PHE A 422       3.701  10.421  14.325  1.00  8.67           C  
ATOM   3178  CD2 PHE A 422       2.426  12.131  15.430  1.00  9.47           C  
ATOM   3179  CE1 PHE A 422       3.105  10.755  13.106  1.00  9.33           C  
ATOM   3180  CE2 PHE A 422       1.823  12.473  14.214  1.00  9.34           C  
ATOM   3181  CZ  PHE A 422       2.167  11.784  13.049  1.00  9.29           C  
ATOM   3182  N   ARG A 423       4.004   7.933  18.629  1.00  8.64           N  
ATOM   3183  CA  ARG A 423       4.837   7.072  19.488  1.00  8.18           C  
ATOM   3184  C   ARG A 423       5.214   5.765  18.786  1.00  8.02           C  
ATOM   3185  O   ARG A 423       5.006   5.639  17.581  1.00  8.26           O  
ATOM   3186  CB  ARG A 423       4.165   6.834  20.853  1.00  8.25           C  
ATOM   3187  CG  ARG A 423       2.888   5.987  20.839  1.00  7.97           C  
ATOM   3188  CD  ARG A 423       2.234   5.990  22.222  1.00  7.77           C  
ATOM   3189  NE  ARG A 423       3.209   5.767  23.292  1.00  7.33           N  
ATOM   3190  CZ  ARG A 423       3.023   6.084  24.572  1.00  6.84           C  
ATOM   3191  NH1 ARG A 423       1.888   6.648  24.971  1.00  6.42           N1+
ATOM   3192  NH2 ARG A 423       3.984   5.848  25.456  1.00  6.13           N  
ATOM   3193  N   ASP A 424       5.782   4.806  19.520  1.00  7.85           N  
ATOM   3194  CA  ASP A 424       6.140   3.511  18.922  1.00  7.63           C  
ATOM   3195  C   ASP A 424       5.583   2.274  19.636  1.00  7.29           C  
ATOM   3196  O   ASP A 424       5.622   1.179  19.082  1.00  7.02           O  
ATOM   3197  CB  ASP A 424       7.653   3.390  18.662  1.00  7.91           C  
ATOM   3198  CG  ASP A 424       8.492   3.514  19.921  1.00  8.61           C  
ATOM   3199  OD1 ASP A 424       9.353   4.416  19.962  1.00  9.54           O  
ATOM   3200  OD2 ASP A 424       8.314   2.709  20.859  1.00  9.76           O1-
ATOM   3201  N   VAL A 425       5.071   2.449  20.853  1.00  7.07           N  
ATOM   3202  CA  VAL A 425       4.369   1.373  21.566  1.00  6.87           C  
ATOM   3203  C   VAL A 425       3.024   1.894  22.066  1.00  6.93           C  
ATOM   3204  O   VAL A 425       2.964   2.910  22.757  1.00  6.84           O  
ATOM   3205  CB  VAL A 425       5.181   0.804  22.758  1.00  6.96           C  
ATOM   3206  CG1 VAL A 425       4.440  -0.369  23.405  1.00  6.85           C  
ATOM   3207  CG2 VAL A 425       6.557   0.356  22.313  1.00  6.72           C  
ATOM   3208  N   VAL A 426       1.950   1.192  21.722  1.00  7.02           N  
ATOM   3209  CA  VAL A 426       0.610   1.656  22.071  1.00  7.14           C  
ATOM   3210  C   VAL A 426      -0.246   0.548  22.683  1.00  7.35           C  
ATOM   3211  O   VAL A 426      -0.276  -0.575  22.184  1.00  7.16           O  
ATOM   3212  CB  VAL A 426      -0.096   2.351  20.853  1.00  7.13           C  
ATOM   3213  CG1 VAL A 426      -0.397   1.357  19.720  1.00  7.13           C  
ATOM   3214  CG2 VAL A 426      -1.353   3.099  21.296  1.00  7.17           C  
ATOM   3215  N   SER A 427      -0.913   0.870  23.788  1.00  7.74           N  
ATOM   3216  CA  SER A 427      -1.890  -0.035  24.377  1.00  8.17           C  
ATOM   3217  C   SER A 427      -3.096  -0.140  23.457  1.00  8.45           C  
ATOM   3218  O   SER A 427      -3.641   0.877  23.021  1.00  8.19           O  
ATOM   3219  CB  SER A 427      -2.335   0.462  25.747  1.00  8.18           C  
ATOM   3220  OG  SER A 427      -3.468  -0.262  26.197  1.00  8.68           O  
ATOM   3221  N   THR A 428      -3.504  -1.374  23.170  1.00  8.95           N  
ATOM   3222  CA  THR A 428      -4.662  -1.620  22.313  1.00  9.34           C  
ATOM   3223  C   THR A 428      -5.963  -1.718  23.125  1.00  9.91           C  
ATOM   3224  O   THR A 428      -7.042  -1.937  22.572  1.00 10.09           O  
ATOM   3225  CB  THR A 428      -4.457  -2.850  21.394  1.00  9.37           C  
ATOM   3226  CG2 THR A 428      -3.234  -2.646  20.503  1.00  8.69           C  
ATOM   3227  OG1 THR A 428      -4.281  -4.033  22.185  1.00  9.47           O  
ATOM   3228  N   GLY A 429      -5.845  -1.546  24.438  1.00 10.25           N  
ATOM   3229  CA  GLY A 429      -7.004  -1.436  25.317  1.00 10.81           C  
ATOM   3230  C   GLY A 429      -7.691  -2.742  25.644  1.00 11.21           C  
ATOM   3231  O   GLY A 429      -7.055  -3.795  25.698  1.00 11.16           O  
ATOM   3232  N   THR A 430      -9.001  -2.661  25.862  1.00 11.70           N  
ATOM   3233  CA  THR A 430      -9.791  -3.795  26.337  1.00 12.29           C  
ATOM   3234  C   THR A 430     -11.043  -4.004  25.478  1.00 12.47           C  
ATOM   3235  O   THR A 430     -11.610  -3.034  24.969  1.00 12.45           O  
ATOM   3236  CB  THR A 430     -10.238  -3.581  27.807  1.00 12.35           C  
ATOM   3237  CG2 THR A 430      -9.047  -3.271  28.712  1.00 12.56           C  
ATOM   3238  OG1 THR A 430     -11.172  -2.497  27.869  1.00 12.41           O  
ATOM   3239  N   PRO A 431     -11.477  -5.274  25.309  1.00 12.92           N  
ATOM   3240  CA  PRO A 431     -12.756  -5.564  24.647  1.00 13.16           C  
ATOM   3241  C   PRO A 431     -13.977  -5.068  25.432  1.00 13.45           C  
ATOM   3242  O   PRO A 431     -15.041  -4.866  24.845  1.00 13.59           O  
ATOM   3243  CB  PRO A 431     -12.774  -7.093  24.569  1.00 13.26           C  
ATOM   3244  CG  PRO A 431     -11.866  -7.541  25.660  1.00 13.33           C  
ATOM   3245  CD  PRO A 431     -10.778  -6.511  25.705  1.00 12.89           C  
ATOM   3246  N   ALA A 432     -13.821  -4.879  26.743  1.00 13.61           N  
ATOM   3247  CA  ALA A 432     -14.893  -4.358  27.598  1.00 13.83           C  
ATOM   3248  C   ALA A 432     -15.355  -2.971  27.148  1.00 13.89           C  
ATOM   3249  O   ALA A 432     -16.558  -2.686  27.116  1.00 14.24           O  
ATOM   3250  CB  ALA A 432     -14.442  -4.324  29.049  1.00 13.87           C  
ATOM   3251  N   ALA A 433     -14.390  -2.125  26.792  1.00 13.81           N  
ATOM   3252  CA  ALA A 433     -14.655  -0.765  26.331  1.00 13.65           C  
ATOM   3253  C   ALA A 433     -14.956  -0.711  24.837  1.00 13.48           C  
ATOM   3254  O   ALA A 433     -15.277   0.356  24.302  1.00 13.81           O  
ATOM   3255  CB  ALA A 433     -13.479   0.145  26.671  1.00 13.71           C  
ATOM   3256  N   GLY A 434     -14.858  -1.860  24.169  1.00 13.23           N  
ATOM   3257  CA  GLY A 434     -15.039  -1.938  22.721  1.00 12.84           C  
ATOM   3258  C   GLY A 434     -13.970  -1.156  21.979  1.00 12.70           C  
ATOM   3259  O   GLY A 434     -14.247  -0.524  20.959  1.00 12.52           O  
ATOM   3260  N   ASP A 435     -12.749  -1.195  22.509  1.00 12.44           N  
ATOM   3261  CA  ASP A 435     -11.627  -0.455  21.942  1.00 12.39           C  
ATOM   3262  C   ASP A 435     -11.300  -0.899  20.519  1.00 12.27           C  
ATOM   3263  O   ASP A 435     -11.402  -2.080  20.175  1.00 12.11           O  
ATOM   3264  CB  ASP A 435     -10.381  -0.584  22.828  1.00 12.36           C  
ATOM   3265  CG  ASP A 435     -10.440   0.301  24.061  1.00 12.45           C  
ATOM   3266  OD1 ASP A 435     -10.881   1.466  23.952  1.00 12.67           O  
ATOM   3267  OD2 ASP A 435     -10.033  -0.168  25.144  1.00 12.90           O1-
ATOM   3268  N   ASN A 436     -10.926   0.072  19.699  1.00 12.17           N  
ATOM   3269  CA  ASN A 436     -10.438  -0.180  18.358  1.00 12.24           C  
ATOM   3270  C   ASN A 436      -9.285   0.779  18.098  1.00 12.04           C  
ATOM   3271  O   ASN A 436      -9.396   1.722  17.304  1.00 11.84           O  
ATOM   3272  CB  ASN A 436     -11.558  -0.003  17.332  1.00 12.36           C  
ATOM   3273  CG  ASN A 436     -11.250  -0.669  15.996  1.00 13.32           C  
ATOM   3274  ND2 ASN A 436     -12.184  -0.525  15.050  1.00 14.81           N  
ATOM   3275  OD1 ASN A 436     -10.199  -1.296  15.815  1.00 12.19           O  
ATOM   3276  N   VAL A 437      -8.184   0.536  18.805  1.00 11.83           N  
ATOM   3277  CA  VAL A 437      -6.992   1.372  18.715  1.00 11.55           C  
ATOM   3278  C   VAL A 437      -6.446   1.336  17.294  1.00 11.33           C  
ATOM   3279  O   VAL A 437      -6.241   0.267  16.713  1.00 11.19           O  
ATOM   3280  CB  VAL A 437      -5.923   0.970  19.767  1.00 11.66           C  
ATOM   3281  CG1 VAL A 437      -4.583   1.663  19.498  1.00 11.44           C  
ATOM   3282  CG2 VAL A 437      -6.421   1.318  21.161  1.00 11.75           C  
ATOM   3283  N   THR A 438      -6.234   2.525  16.743  1.00 11.09           N  
ATOM   3284  CA  THR A 438      -5.877   2.675  15.347  1.00 11.08           C  
ATOM   3285  C   THR A 438      -4.663   3.584  15.204  1.00 10.89           C  
ATOM   3286  O   THR A 438      -4.574   4.627  15.852  1.00 10.68           O  
ATOM   3287  CB  THR A 438      -7.079   3.197  14.534  1.00 11.00           C  
ATOM   3288  CG2 THR A 438      -6.770   3.210  13.052  1.00 11.11           C  
ATOM   3289  OG1 THR A 438      -8.205   2.338  14.765  1.00 11.88           O  
ATOM   3290  N   ILE A 439      -3.724   3.162  14.363  1.00 10.88           N  
ATOM   3291  CA  ILE A 439      -2.476   3.890  14.157  1.00 10.95           C  
ATOM   3292  C   ILE A 439      -2.278   4.268  12.685  1.00 10.97           C  
ATOM   3293  O   ILE A 439      -2.874   3.656  11.796  1.00 10.73           O  
ATOM   3294  CB  ILE A 439      -1.254   3.092  14.694  1.00 10.94           C  
ATOM   3295  CG1 ILE A 439      -1.016   1.816  13.871  1.00 11.19           C  
ATOM   3296  CG2 ILE A 439      -1.447   2.763  16.182  1.00 11.06           C  
ATOM   3297  CD1 ILE A 439       0.339   1.152  14.103  1.00 10.67           C  
ATOM   3298  N   ARG A 440      -1.454   5.288  12.445  1.00 11.04           N  
ATOM   3299  CA  ARG A 440      -1.117   5.726  11.090  1.00 11.18           C  
ATOM   3300  C   ARG A 440       0.361   6.058  10.954  1.00 11.14           C  
ATOM   3301  O   ARG A 440       0.944   6.707  11.823  1.00 11.18           O  
ATOM   3302  CB  ARG A 440      -1.944   6.947  10.681  1.00 11.20           C  
ATOM   3303  CG  ARG A 440      -3.367   6.642  10.275  1.00 11.95           C  
ATOM   3304  CD  ARG A 440      -4.007   7.879   9.688  1.00 13.07           C  
ATOM   3305  NE  ARG A 440      -5.393   7.659   9.286  1.00 14.79           N  
ATOM   3306  CZ  ARG A 440      -6.132   8.547   8.627  1.00 15.20           C  
ATOM   3307  NH1 ARG A 440      -5.626   9.730   8.286  1.00 15.63           N1+
ATOM   3308  NH2 ARG A 440      -7.382   8.254   8.308  1.00 15.80           N  
ATOM   3309  N   PHE A 441       0.957   5.617   9.851  1.00 11.23           N  
ATOM   3310  CA  PHE A 441       2.356   5.922   9.553  1.00 11.40           C  
ATOM   3311  C   PHE A 441       2.601   6.001   8.049  1.00 11.67           C  
ATOM   3312  O   PHE A 441       1.785   5.536   7.249  1.00 11.77           O  
ATOM   3313  CB  PHE A 441       3.309   4.914  10.220  1.00 11.21           C  
ATOM   3314  CG  PHE A 441       3.162   3.495   9.725  1.00 10.97           C  
ATOM   3315  CD1 PHE A 441       2.136   2.676  10.199  1.00 10.63           C  
ATOM   3316  CD2 PHE A 441       4.064   2.969   8.803  1.00 10.94           C  
ATOM   3317  CE1 PHE A 441       2.001   1.363   9.753  1.00 10.43           C  
ATOM   3318  CE2 PHE A 441       3.942   1.655   8.350  1.00 10.99           C  
ATOM   3319  CZ  PHE A 441       2.906   0.848   8.828  1.00 10.68           C  
ATOM   3320  N   LEU A 442       3.728   6.604   7.685  1.00 12.08           N  
ATOM   3321  CA  LEU A 442       4.151   6.714   6.294  1.00 12.33           C  
ATOM   3322  C   LEU A 442       5.262   5.715   5.998  1.00 12.24           C  
ATOM   3323  O   LEU A 442       6.136   5.482   6.836  1.00 12.44           O  
ATOM   3324  CB  LEU A 442       4.623   8.141   6.001  1.00 12.56           C  
ATOM   3325  CG  LEU A 442       3.542   9.219   6.136  1.00 13.01           C  
ATOM   3326  CD1 LEU A 442       4.149  10.604   6.314  1.00 14.23           C  
ATOM   3327  CD2 LEU A 442       2.594   9.181   4.948  1.00 13.47           C  
ATOM   3328  N   THR A 443       5.216   5.119   4.809  1.00 12.11           N  
ATOM   3329  CA  THR A 443       6.217   4.132   4.404  1.00 11.81           C  
ATOM   3330  C   THR A 443       7.460   4.779   3.783  1.00 11.64           C  
ATOM   3331  O   THR A 443       7.667   4.755   2.566  1.00 11.91           O  
ATOM   3332  CB  THR A 443       5.631   3.041   3.480  1.00 11.86           C  
ATOM   3333  CG2 THR A 443       4.849   2.023   4.292  1.00 11.70           C  
ATOM   3334  OG1 THR A 443       4.761   3.640   2.513  1.00 11.94           O  
ATOM   3335  N   ASN A 444       8.293   5.328   4.658  1.00 11.33           N  
ATOM   3336  CA  ASN A 444       9.489   6.071   4.280  1.00 11.01           C  
ATOM   3337  C   ASN A 444      10.793   5.306   4.544  1.00 10.61           C  
ATOM   3338  O   ASN A 444      11.881   5.883   4.497  1.00 10.49           O  
ATOM   3339  CB  ASN A 444       9.507   7.414   5.031  1.00 11.31           C  
ATOM   3340  CG  ASN A 444       9.209   7.270   6.541  1.00 11.79           C  
ATOM   3341  ND2 ASN A 444       9.494   6.099   7.112  1.00  9.76           N  
ATOM   3342  OD1 ASN A 444       8.721   8.214   7.173  1.00 14.29           O  
ATOM   3343  N   ASN A 445      10.680   4.007   4.811  1.00  9.85           N  
ATOM   3344  CA  ASN A 445      11.789   3.240   5.375  1.00  9.33           C  
ATOM   3345  C   ASN A 445      11.840   1.801   4.847  1.00  9.01           C  
ATOM   3346  O   ASN A 445      11.286   0.896   5.474  1.00  9.25           O  
ATOM   3347  CB  ASN A 445      11.662   3.246   6.904  1.00  9.08           C  
ATOM   3348  CG  ASN A 445      12.970   2.959   7.612  1.00  8.84           C  
ATOM   3349  ND2 ASN A 445      12.908   2.877   8.935  1.00  8.37           N  
ATOM   3350  OD1 ASN A 445      14.024   2.820   6.989  1.00  8.23           O  
ATOM   3351  N   PRO A 446      12.500   1.584   3.688  1.00  8.76           N  
ATOM   3352  CA  PRO A 446      12.541   0.249   3.071  1.00  8.35           C  
ATOM   3353  C   PRO A 446      13.172  -0.825   3.962  1.00  8.08           C  
ATOM   3354  O   PRO A 446      14.253  -0.619   4.521  1.00  7.73           O  
ATOM   3355  CB  PRO A 446      13.383   0.462   1.803  1.00  8.29           C  
ATOM   3356  CG  PRO A 446      13.311   1.928   1.527  1.00  8.50           C  
ATOM   3357  CD  PRO A 446      13.234   2.580   2.882  1.00  8.49           C  
ATOM   3358  N   GLY A 447      12.479  -1.954   4.086  1.00  7.64           N  
ATOM   3359  CA  GLY A 447      12.944  -3.080   4.891  1.00  7.49           C  
ATOM   3360  C   GLY A 447      11.801  -3.841   5.538  1.00  7.37           C  
ATOM   3361  O   GLY A 447      10.673  -3.346   5.580  1.00  7.41           O  
ATOM   3362  N   PRO A 448      12.075  -5.067   6.023  1.00  7.43           N  
ATOM   3363  CA  PRO A 448      11.078  -5.773   6.826  1.00  7.15           C  
ATOM   3364  C   PRO A 448      11.091  -5.286   8.276  1.00  7.04           C  
ATOM   3365  O   PRO A 448      12.150  -5.242   8.917  1.00  7.03           O  
ATOM   3366  CB  PRO A 448      11.512  -7.238   6.727  1.00  7.27           C  
ATOM   3367  CG  PRO A 448      12.976  -7.200   6.439  1.00  7.45           C  
ATOM   3368  CD  PRO A 448      13.307  -5.859   5.833  1.00  7.20           C  
ATOM   3369  N   TRP A 449       9.917  -4.919   8.782  1.00  6.74           N  
ATOM   3370  CA  TRP A 449       9.795  -4.395  10.136  1.00  6.52           C  
ATOM   3371  C   TRP A 449       8.797  -5.216  10.947  1.00  6.63           C  
ATOM   3372  O   TRP A 449       7.704  -5.544  10.471  1.00  6.40           O  
ATOM   3373  CB  TRP A 449       9.410  -2.913  10.105  1.00  6.34           C  
ATOM   3374  CG  TRP A 449      10.369  -2.063   9.304  1.00  6.19           C  
ATOM   3375  CD1 TRP A 449      10.142  -1.503   8.079  1.00  6.42           C  
ATOM   3376  CD2 TRP A 449      11.709  -1.700   9.669  1.00  6.09           C  
ATOM   3377  CE2 TRP A 449      12.228  -0.912   8.617  1.00  5.61           C  
ATOM   3378  CE3 TRP A 449      12.520  -1.960  10.787  1.00  4.98           C  
ATOM   3379  NE1 TRP A 449      11.253  -0.807   7.661  1.00  5.85           N  
ATOM   3380  CZ2 TRP A 449      13.523  -0.380   8.648  1.00  6.07           C  
ATOM   3381  CZ3 TRP A 449      13.807  -1.430  10.817  1.00  5.69           C  
ATOM   3382  CH2 TRP A 449      14.294  -0.648   9.753  1.00  6.01           C  
ATOM   3383  N   PHE A 450       9.194  -5.564  12.168  1.00  6.85           N  
ATOM   3384  CA  PHE A 450       8.375  -6.401  13.038  1.00  6.99           C  
ATOM   3385  C   PHE A 450       7.242  -5.572  13.632  1.00  7.16           C  
ATOM   3386  O   PHE A 450       7.431  -4.409  13.998  1.00  6.88           O  
ATOM   3387  CB  PHE A 450       9.242  -7.008  14.147  1.00  7.07           C  
ATOM   3388  CG  PHE A 450       8.948  -8.460  14.442  1.00  6.77           C  
ATOM   3389  CD1 PHE A 450       8.122  -9.218  13.611  1.00  6.15           C  
ATOM   3390  CD2 PHE A 450       9.548  -9.084  15.532  1.00  6.70           C  
ATOM   3391  CE1 PHE A 450       7.870 -10.561  13.878  1.00  7.03           C  
ATOM   3392  CE2 PHE A 450       9.305 -10.433  15.810  1.00  7.20           C  
ATOM   3393  CZ  PHE A 450       8.465 -11.172  14.981  1.00  6.82           C  
ATOM   3394  N   LEU A 451       6.058  -6.173  13.691  1.00  7.40           N  
ATOM   3395  CA  LEU A 451       4.898  -5.560  14.321  1.00  7.58           C  
ATOM   3396  C   LEU A 451       4.277  -6.618  15.223  1.00  7.87           C  
ATOM   3397  O   LEU A 451       3.772  -7.635  14.742  1.00  7.61           O  
ATOM   3398  CB  LEU A 451       3.896  -5.062  13.265  1.00  7.62           C  
ATOM   3399  CG  LEU A 451       2.532  -4.519  13.729  1.00  7.73           C  
ATOM   3400  CD1 LEU A 451       2.671  -3.308  14.665  1.00  7.44           C  
ATOM   3401  CD2 LEU A 451       1.672  -4.160  12.530  1.00  7.79           C  
ATOM   3402  N   HIS A 452       4.337  -6.383  16.533  1.00  8.15           N  
ATOM   3403  CA  HIS A 452       3.996  -7.414  17.507  1.00  8.68           C  
ATOM   3404  C   HIS A 452       3.567  -6.849  18.856  1.00  8.94           C  
ATOM   3405  O   HIS A 452       3.860  -5.698  19.187  1.00  9.01           O  
ATOM   3406  CB  HIS A 452       5.197  -8.347  17.714  1.00  8.64           C  
ATOM   3407  CG  HIS A 452       6.386  -7.678  18.336  1.00  8.75           C  
ATOM   3408  CD2 HIS A 452       7.438  -7.033  17.780  1.00  9.34           C  
ATOM   3409  ND1 HIS A 452       6.583  -7.627  19.699  1.00  9.47           N  
ATOM   3410  CE1 HIS A 452       7.706  -6.980  19.957  1.00  9.38           C  
ATOM   3411  NE2 HIS A 452       8.244  -6.608  18.811  1.00  9.81           N  
ATOM   3412  N   CYS A 453       2.872  -7.676  19.630  1.00  9.67           N  
ATOM   3413  CA  CYS A 453       2.625  -7.385  21.032  1.00  9.83           C  
ATOM   3414  C   CYS A 453       3.962  -7.451  21.771  1.00  9.72           C  
ATOM   3415  O   CYS A 453       4.744  -8.379  21.558  1.00  9.56           O  
ATOM   3416  CB  CYS A 453       1.644  -8.400  21.609  1.00  9.82           C  
ATOM   3417  SG  CYS A 453       1.151  -8.045  23.297  1.00 11.47           S  
ATOM   3418  N   HIS A 454       4.231  -6.462  22.621  1.00  9.99           N  
ATOM   3419  CA  HIS A 454       5.525  -6.386  23.306  1.00 10.14           C  
ATOM   3420  C   HIS A 454       5.529  -7.085  24.674  1.00 10.45           C  
ATOM   3421  O   HIS A 454       6.513  -7.002  25.419  1.00 10.44           O  
ATOM   3422  CB  HIS A 454       6.021  -4.934  23.406  1.00 10.12           C  
ATOM   3423  CG  HIS A 454       7.509  -4.785  23.268  1.00  9.73           C  
ATOM   3424  CD2 HIS A 454       8.261  -4.161  22.327  1.00  9.64           C  
ATOM   3425  ND1 HIS A 454       8.400  -5.302  24.186  1.00  9.19           N  
ATOM   3426  CE1 HIS A 454       9.635  -5.010  23.813  1.00  8.91           C  
ATOM   3427  NE2 HIS A 454       9.580  -4.317  22.689  1.00 10.10           N  
ATOM   3428  N   ILE A 455       4.428  -7.767  25.002  1.00 10.55           N  
ATOM   3429  CA  ILE A 455       4.440  -8.743  26.088  1.00 10.70           C  
ATOM   3430  C   ILE A 455       5.171  -9.949  25.509  1.00 10.94           C  
ATOM   3431  O   ILE A 455       4.667 -10.619  24.605  1.00 10.87           O  
ATOM   3432  CB  ILE A 455       3.023  -9.127  26.595  1.00 10.69           C  
ATOM   3433  CG1 ILE A 455       2.348  -7.926  27.271  1.00 10.65           C  
ATOM   3434  CG2 ILE A 455       3.105 -10.312  27.569  1.00 10.60           C  
ATOM   3435  CD1 ILE A 455       0.844  -8.086  27.499  1.00 10.74           C  
ATOM   3436  N   ASP A 456       6.371 -10.196  26.023  1.00 11.02           N  
ATOM   3437  CA  ASP A 456       7.309 -11.109  25.380  1.00 11.30           C  
ATOM   3438  C   ASP A 456       6.830 -12.562  25.360  1.00 11.30           C  
ATOM   3439  O   ASP A 456       7.141 -13.307  24.426  1.00 11.15           O  
ATOM   3440  CB  ASP A 456       8.684 -10.998  26.035  1.00 11.43           C  
ATOM   3441  CG  ASP A 456       9.824 -11.165  25.047  1.00 12.20           C  
ATOM   3442  OD1 ASP A 456      10.898 -11.626  25.475  1.00 12.45           O  
ATOM   3443  OD2 ASP A 456       9.659 -10.820  23.853  1.00 13.75           O1-
ATOM   3444  N   PHE A 457       6.073 -12.952  26.383  1.00 11.57           N  
ATOM   3445  CA  PHE A 457       5.450 -14.280  26.431  1.00 11.79           C  
ATOM   3446  C   PHE A 457       4.400 -14.453  25.322  1.00 11.84           C  
ATOM   3447  O   PHE A 457       4.201 -15.561  24.810  1.00 11.97           O  
ATOM   3448  CB  PHE A 457       4.822 -14.538  27.806  1.00 11.80           C  
ATOM   3449  CG  PHE A 457       5.778 -14.352  28.957  1.00 12.22           C  
ATOM   3450  CD1 PHE A 457       6.861 -15.215  29.132  1.00 12.43           C  
ATOM   3451  CD2 PHE A 457       5.594 -13.316  29.870  1.00 12.52           C  
ATOM   3452  CE1 PHE A 457       7.747 -15.045  30.198  1.00 12.45           C  
ATOM   3453  CE2 PHE A 457       6.470 -13.140  30.940  1.00 12.21           C  
ATOM   3454  CZ  PHE A 457       7.548 -14.006  31.104  1.00 12.27           C  
ATOM   3455  N   HIS A 458       3.741 -13.352  24.958  1.00 11.76           N  
ATOM   3456  CA  HIS A 458       2.757 -13.337  23.872  1.00 11.88           C  
ATOM   3457  C   HIS A 458       3.449 -13.358  22.504  1.00 12.01           C  
ATOM   3458  O   HIS A 458       3.030 -14.092  21.605  1.00 11.87           O  
ATOM   3459  CB  HIS A 458       1.840 -12.114  23.995  1.00 11.88           C  
ATOM   3460  CG  HIS A 458       0.990 -12.109  25.232  1.00 12.03           C  
ATOM   3461  CD2 HIS A 458       0.979 -12.923  26.315  1.00 11.83           C  
ATOM   3462  ND1 HIS A 458      -0.013 -11.186  25.438  1.00 12.60           N  
ATOM   3463  CE1 HIS A 458      -0.595 -11.421  26.601  1.00 11.83           C  
ATOM   3464  NE2 HIS A 458      -0.012 -12.469  27.154  1.00 12.19           N  
ATOM   3465  N   LEU A 459       4.508 -12.556  22.356  1.00 12.18           N  
ATOM   3466  CA  LEU A 459       5.357 -12.585  21.154  1.00 12.23           C  
ATOM   3467  C   LEU A 459       5.812 -14.018  20.882  1.00 12.33           C  
ATOM   3468  O   LEU A 459       5.726 -14.508  19.749  1.00 12.20           O  
ATOM   3469  CB  LEU A 459       6.594 -11.694  21.343  1.00 12.27           C  
ATOM   3470  CG  LEU A 459       7.268 -10.964  20.166  1.00 12.79           C  
ATOM   3471  CD1 LEU A 459       8.740 -10.693  20.482  1.00 11.83           C  
ATOM   3472  CD2 LEU A 459       7.144 -11.670  18.813  1.00 12.35           C  
ATOM   3473  N   GLU A 460       6.284 -14.675  21.943  1.00 12.24           N  
ATOM   3474  CA  GLU A 460       6.744 -16.064  21.910  1.00 12.65           C  
ATOM   3475  C   GLU A 460       5.664 -17.018  21.394  1.00 12.26           C  
ATOM   3476  O   GLU A 460       5.966 -17.968  20.666  1.00 12.44           O  
ATOM   3477  CB  GLU A 460       7.220 -16.491  23.307  1.00 12.92           C  
ATOM   3478  CG  GLU A 460       7.753 -17.934  23.413  1.00 14.85           C  
ATOM   3479  CD  GLU A 460       9.059 -18.153  22.666  1.00 16.89           C  
ATOM   3480  OE1 GLU A 460       9.755 -17.164  22.345  1.00 17.98           O  
ATOM   3481  OE2 GLU A 460       9.394 -19.325  22.398  1.00 19.15           O1-
ATOM   3482  N   GLY A 461       4.411 -16.748  21.763  1.00 11.84           N  
ATOM   3483  CA  GLY A 461       3.260 -17.513  21.278  1.00 11.42           C  
ATOM   3484  C   GLY A 461       2.844 -17.203  19.845  1.00 11.11           C  
ATOM   3485  O   GLY A 461       1.890 -17.796  19.332  1.00 11.24           O  
ATOM   3486  N   GLY A 462       3.544 -16.265  19.207  1.00 10.55           N  
ATOM   3487  CA  GLY A 462       3.323 -15.940  17.796  1.00  9.88           C  
ATOM   3488  C   GLY A 462       2.458 -14.721  17.522  1.00  9.50           C  
ATOM   3489  O   GLY A 462       1.892 -14.595  16.436  1.00  9.24           O  
ATOM   3490  N   PHE A 463       2.361 -13.819  18.499  1.00  9.17           N  
ATOM   3491  CA  PHE A 463       1.540 -12.610  18.369  1.00  8.99           C  
ATOM   3492  C   PHE A 463       2.302 -11.535  17.590  1.00  8.66           C  
ATOM   3493  O   PHE A 463       2.619 -10.468  18.124  1.00  8.48           O  
ATOM   3494  CB  PHE A 463       1.120 -12.101  19.754  1.00  9.10           C  
ATOM   3495  CG  PHE A 463      -0.264 -11.495  19.801  1.00  9.74           C  
ATOM   3496  CD1 PHE A 463      -1.145 -11.623  18.727  1.00 10.14           C  
ATOM   3497  CD2 PHE A 463      -0.702 -10.833  20.949  1.00  9.64           C  
ATOM   3498  CE1 PHE A 463      -2.430 -11.076  18.787  1.00 10.40           C  
ATOM   3499  CE2 PHE A 463      -1.979 -10.279  21.017  1.00 10.27           C  
ATOM   3500  CZ  PHE A 463      -2.846 -10.401  19.932  1.00  9.96           C  
ATOM   3501  N   ALA A 464       2.579 -11.829  16.320  1.00  8.33           N  
ATOM   3502  CA  ALA A 464       3.463 -11.006  15.501  1.00  8.14           C  
ATOM   3503  C   ALA A 464       3.179 -11.143  14.010  1.00  8.02           C  
ATOM   3504  O   ALA A 464       2.730 -12.189  13.548  1.00  7.78           O  
ATOM   3505  CB  ALA A 464       4.914 -11.365  15.783  1.00  8.20           C  
ATOM   3506  N   VAL A 465       3.434 -10.065  13.271  1.00  7.81           N  
ATOM   3507  CA  VAL A 465       3.440 -10.085  11.806  1.00  7.88           C  
ATOM   3508  C   VAL A 465       4.642  -9.274  11.331  1.00  8.03           C  
ATOM   3509  O   VAL A 465       5.267  -8.568  12.127  1.00  8.08           O  
ATOM   3510  CB  VAL A 465       2.138  -9.495  11.177  1.00  7.70           C  
ATOM   3511  CG1 VAL A 465       0.920 -10.334  11.536  1.00  7.86           C  
ATOM   3512  CG2 VAL A 465       1.936  -8.027  11.581  1.00  7.30           C  
ATOM   3513  N   VAL A 466       4.963  -9.388  10.042  1.00  8.22           N  
ATOM   3514  CA  VAL A 466       6.032  -8.600   9.432  1.00  8.39           C  
ATOM   3515  C   VAL A 466       5.461  -7.624   8.405  1.00  8.63           C  
ATOM   3516  O   VAL A 466       4.700  -8.012   7.516  1.00  8.54           O  
ATOM   3517  CB  VAL A 466       7.112  -9.498   8.761  1.00  8.22           C  
ATOM   3518  CG1 VAL A 466       8.193  -8.648   8.095  1.00  8.05           C  
ATOM   3519  CG2 VAL A 466       7.735 -10.451   9.779  1.00  8.03           C  
ATOM   3520  N   GLN A 467       5.824  -6.354   8.549  1.00  8.97           N  
ATOM   3521  CA  GLN A 467       5.532  -5.354   7.536  1.00  9.59           C  
ATOM   3522  C   GLN A 467       6.749  -5.239   6.626  1.00  9.86           C  
ATOM   3523  O   GLN A 467       7.780  -4.690   7.021  1.00 10.05           O  
ATOM   3524  CB  GLN A 467       5.204  -4.002   8.182  1.00  9.77           C  
ATOM   3525  CG  GLN A 467       4.052  -4.049   9.192  1.00 10.14           C  
ATOM   3526  CD  GLN A 467       2.706  -4.304   8.540  1.00  9.59           C  
ATOM   3527  NE2 GLN A 467       2.188  -3.304   7.860  1.00 11.64           N  
ATOM   3528  OE1 GLN A 467       2.143  -5.387   8.651  1.00 11.16           O  
ATOM   3529  N   ALA A 468       6.634  -5.791   5.420  1.00 10.13           N  
ATOM   3530  CA  ALA A 468       7.714  -5.746   4.440  1.00 10.20           C  
ATOM   3531  C   ALA A 468       7.549  -4.524   3.543  1.00 10.38           C  
ATOM   3532  O   ALA A 468       6.684  -4.487   2.664  1.00 10.22           O  
ATOM   3533  CB  ALA A 468       7.762  -7.036   3.626  1.00 10.32           C  
ATOM   3534  N   GLU A 469       8.395  -3.527   3.784  1.00 10.47           N  
ATOM   3535  CA  GLU A 469       8.248  -2.196   3.213  1.00 10.86           C  
ATOM   3536  C   GLU A 469       9.203  -1.946   2.048  1.00 10.82           C  
ATOM   3537  O   GLU A 469      10.418  -2.134   2.177  1.00 10.69           O  
ATOM   3538  CB  GLU A 469       8.476  -1.165   4.321  1.00 10.89           C  
ATOM   3539  CG  GLU A 469       8.273   0.282   3.933  1.00 11.33           C  
ATOM   3540  CD  GLU A 469       8.303   1.201   5.141  1.00 11.56           C  
ATOM   3541  OE1 GLU A 469       7.989   0.736   6.253  1.00 12.27           O  
ATOM   3542  OE2 GLU A 469       8.640   2.388   4.980  1.00 12.72           O1-
ATOM   3543  N   ASP A 470       8.638  -1.520   0.917  1.00 10.93           N  
ATOM   3544  CA  ASP A 470       9.407  -1.165  -0.281  1.00 11.15           C  
ATOM   3545  C   ASP A 470      10.424  -2.249  -0.640  1.00 10.83           C  
ATOM   3546  O   ASP A 470      11.622  -1.987  -0.761  1.00 10.79           O  
ATOM   3547  CB  ASP A 470      10.093   0.194  -0.093  1.00 11.45           C  
ATOM   3548  CG  ASP A 470      10.664   0.751  -1.380  1.00 12.40           C  
ATOM   3549  OD1 ASP A 470      10.371   0.210  -2.471  1.00 14.40           O  
ATOM   3550  OD2 ASP A 470      11.405   1.747  -1.299  1.00 14.65           O1-
ATOM   3551  N   VAL A 471       9.919  -3.465  -0.822  1.00 10.72           N  
ATOM   3552  CA  VAL A 471      10.756  -4.647  -1.053  1.00 10.71           C  
ATOM   3553  C   VAL A 471      11.745  -4.576  -2.238  1.00 10.85           C  
ATOM   3554  O   VAL A 471      12.861  -5.079  -2.115  1.00 10.44           O  
ATOM   3555  CB  VAL A 471       9.919  -5.956  -1.107  1.00 10.67           C  
ATOM   3556  CG1 VAL A 471       9.446  -6.335   0.290  1.00 10.42           C  
ATOM   3557  CG2 VAL A 471       8.738  -5.804  -2.052  1.00  9.90           C  
ATOM   3558  N   PRO A 472      11.348  -3.958  -3.379  1.00 11.16           N  
ATOM   3559  CA  PRO A 472      12.310  -3.895  -4.488  1.00 11.40           C  
ATOM   3560  C   PRO A 472      13.505  -2.963  -4.248  1.00 11.42           C  
ATOM   3561  O   PRO A 472      14.481  -3.031  -4.996  1.00 11.66           O  
ATOM   3562  CB  PRO A 472      11.460  -3.393  -5.667  1.00 11.40           C  
ATOM   3563  CG  PRO A 472      10.028  -3.592  -5.233  1.00 11.58           C  
ATOM   3564  CD  PRO A 472      10.068  -3.339  -3.767  1.00 11.38           C  
ATOM   3565  N   ASP A 473      13.433  -2.117  -3.220  1.00 11.53           N  
ATOM   3566  CA  ASP A 473      14.525  -1.186  -2.892  1.00 11.49           C  
ATOM   3567  C   ASP A 473      15.357  -1.606  -1.674  1.00 11.19           C  
ATOM   3568  O   ASP A 473      16.407  -1.014  -1.401  1.00 10.69           O  
ATOM   3569  CB  ASP A 473      13.986   0.232  -2.673  1.00 11.83           C  
ATOM   3570  CG  ASP A 473      13.518   0.893  -3.958  1.00 13.26           C  
ATOM   3571  OD1 ASP A 473      13.899   0.426  -5.053  1.00 14.87           O  
ATOM   3572  OD2 ASP A 473      12.765   1.887  -3.873  1.00 15.18           O1-
ATOM   3573  N   VAL A 474      14.890  -2.627  -0.958  1.00 10.71           N  
ATOM   3574  CA  VAL A 474      15.500  -3.057   0.309  1.00 10.55           C  
ATOM   3575  C   VAL A 474      17.003  -3.363   0.194  1.00 10.48           C  
ATOM   3576  O   VAL A 474      17.797  -2.852   0.987  1.00 10.49           O  
ATOM   3577  CB  VAL A 474      14.725  -4.251   0.940  1.00 10.37           C  
ATOM   3578  CG1 VAL A 474      15.469  -4.830   2.127  1.00 10.69           C  
ATOM   3579  CG2 VAL A 474      13.334  -3.814   1.366  1.00 10.03           C  
ATOM   3580  N   LYS A 475      17.386  -4.173  -0.794  1.00 10.52           N  
ATOM   3581  CA  LYS A 475      18.794  -4.527  -1.011  1.00 10.89           C  
ATOM   3582  C   LYS A 475      19.702  -3.313  -1.244  1.00 10.91           C  
ATOM   3583  O   LYS A 475      20.759  -3.203  -0.621  1.00 11.23           O  
ATOM   3584  CB  LYS A 475      18.948  -5.536  -2.160  1.00 10.75           C  
ATOM   3585  CG  LYS A 475      20.400  -5.948  -2.430  1.00 11.20           C  
ATOM   3586  CD  LYS A 475      20.503  -7.139  -3.374  1.00 11.44           C  
ATOM   3587  CE  LYS A 475      21.958  -7.559  -3.544  1.00 12.87           C  
ATOM   3588  NZ  LYS A 475      22.098  -8.831  -4.302  1.00 13.81           N1+
ATOM   3589  N   ALA A 476      19.290  -2.412  -2.136  1.00 10.91           N  
ATOM   3590  CA  ALA A 476      20.098  -1.236  -2.469  1.00 11.02           C  
ATOM   3591  C   ALA A 476      20.192  -0.255  -1.297  1.00 11.06           C  
ATOM   3592  O   ALA A 476      21.240   0.360  -1.072  1.00 11.29           O  
ATOM   3593  CB  ALA A 476      19.546  -0.544  -3.707  1.00 11.09           C  
ATOM   3594  N   THR A 477      19.093  -0.129  -0.556  1.00 10.69           N  
ATOM   3595  CA  THR A 477      18.987   0.799   0.569  1.00 10.49           C  
ATOM   3596  C   THR A 477      19.744   0.300   1.802  1.00 10.08           C  
ATOM   3597  O   THR A 477      20.326   1.098   2.534  1.00  9.85           O  
ATOM   3598  CB  THR A 477      17.498   1.088   0.908  1.00 10.59           C  
ATOM   3599  CG2 THR A 477      17.350   1.960   2.157  1.00 10.78           C  
ATOM   3600  OG1 THR A 477      16.883   1.758  -0.203  1.00 11.68           O  
ATOM   3601  N   ASN A 478      19.752  -1.018   2.014  1.00  9.47           N  
ATOM   3602  CA  ASN A 478      20.369  -1.600   3.208  1.00  9.20           C  
ATOM   3603  C   ASN A 478      21.575  -2.501   2.918  1.00  9.05           C  
ATOM   3604  O   ASN A 478      21.493  -3.714   3.134  1.00  9.04           O  
ATOM   3605  CB  ASN A 478      19.330  -2.387   4.024  1.00  8.99           C  
ATOM   3606  CG  ASN A 478      18.092  -1.577   4.332  1.00  8.72           C  
ATOM   3607  ND2 ASN A 478      17.127  -1.594   3.421  1.00  7.79           N  
ATOM   3608  OD1 ASN A 478      18.006  -0.941   5.379  1.00  9.15           O  
ATOM   3609  N   PRO A 479      22.697  -1.926   2.430  1.00  9.05           N  
ATOM   3610  CA  PRO A 479      23.855  -2.793   2.192  1.00  9.08           C  
ATOM   3611  C   PRO A 479      24.306  -3.448   3.492  1.00  9.02           C  
ATOM   3612  O   PRO A 479      24.356  -2.787   4.532  1.00  9.00           O  
ATOM   3613  CB  PRO A 479      24.926  -1.832   1.656  1.00  9.22           C  
ATOM   3614  CG  PRO A 479      24.479  -0.465   2.076  1.00  9.02           C  
ATOM   3615  CD  PRO A 479      22.986  -0.521   2.083  1.00  8.98           C  
ATOM   3616  N   VAL A 480      24.602  -4.742   3.432  1.00  8.91           N  
ATOM   3617  CA  VAL A 480      24.915  -5.518   4.633  1.00  8.85           C  
ATOM   3618  C   VAL A 480      26.417  -5.786   4.781  1.00  9.12           C  
ATOM   3619  O   VAL A 480      27.095  -6.075   3.791  1.00  8.89           O  
ATOM   3620  CB  VAL A 480      24.110  -6.855   4.699  1.00  8.79           C  
ATOM   3621  CG1 VAL A 480      22.621  -6.578   4.827  1.00  8.51           C  
ATOM   3622  CG2 VAL A 480      24.390  -7.747   3.485  1.00  8.76           C  
ATOM   3623  N   PRO A 481      26.940  -5.688   6.019  1.00  9.21           N  
ATOM   3624  CA  PRO A 481      28.350  -6.007   6.247  1.00  9.32           C  
ATOM   3625  C   PRO A 481      28.604  -7.509   6.176  1.00  9.34           C  
ATOM   3626  O   PRO A 481      27.678  -8.300   6.377  1.00  9.42           O  
ATOM   3627  CB  PRO A 481      28.600  -5.490   7.668  1.00  9.28           C  
ATOM   3628  CG  PRO A 481      27.279  -5.578   8.335  1.00  9.13           C  
ATOM   3629  CD  PRO A 481      26.259  -5.285   7.267  1.00  9.26           C  
ATOM   3630  N   GLN A 482      29.851  -7.885   5.888  1.00  9.34           N  
ATOM   3631  CA  GLN A 482      30.274  -9.287   5.836  1.00  9.57           C  
ATOM   3632  C   GLN A 482      29.917 -10.049   7.112  1.00  9.11           C  
ATOM   3633  O   GLN A 482      29.484 -11.203   7.051  1.00  9.07           O  
ATOM   3634  CB  GLN A 482      31.786  -9.381   5.570  1.00  9.66           C  
ATOM   3635  CG  GLN A 482      32.336 -10.808   5.410  1.00 11.62           C  
ATOM   3636  CD  GLN A 482      31.669 -11.586   4.284  1.00 13.62           C  
ATOM   3637  NE2 GLN A 482      31.131 -12.755   4.611  1.00 15.15           N  
ATOM   3638  OE1 GLN A 482      31.643 -11.144   3.135  1.00 14.85           O  
ATOM   3639  N   ALA A 483      30.098  -9.395   8.259  1.00  8.69           N  
ATOM   3640  CA  ALA A 483      29.785  -9.991   9.558  1.00  8.18           C  
ATOM   3641  C   ALA A 483      28.320 -10.415   9.654  1.00  7.91           C  
ATOM   3642  O   ALA A 483      28.012 -11.463  10.227  1.00  7.72           O  
ATOM   3643  CB  ALA A 483      30.143  -9.034  10.687  1.00  8.36           C  
ATOM   3644  N   TRP A 484      27.425  -9.608   9.084  1.00  7.38           N  
ATOM   3645  CA  TRP A 484      26.002  -9.958   9.039  1.00  7.23           C  
ATOM   3646  C   TRP A 484      25.764 -11.177   8.152  1.00  7.34           C  
ATOM   3647  O   TRP A 484      25.070 -12.118   8.547  1.00  7.41           O  
ATOM   3648  CB  TRP A 484      25.151  -8.774   8.572  1.00  6.73           C  
ATOM   3649  CG  TRP A 484      23.676  -9.066   8.585  1.00  6.53           C  
ATOM   3650  CD1 TRP A 484      22.813  -8.887   9.628  1.00  6.04           C  
ATOM   3651  CD2 TRP A 484      22.897  -9.594   7.504  1.00  6.31           C  
ATOM   3652  CE2 TRP A 484      21.567  -9.709   7.965  1.00  6.19           C  
ATOM   3653  CE3 TRP A 484      23.196  -9.994   6.194  1.00  6.06           C  
ATOM   3654  NE1 TRP A 484      21.543  -9.270   9.263  1.00  5.96           N  
ATOM   3655  CZ2 TRP A 484      20.531 -10.200   7.158  1.00  6.05           C  
ATOM   3656  CZ3 TRP A 484      22.164 -10.474   5.389  1.00  6.49           C  
ATOM   3657  CH2 TRP A 484      20.847 -10.570   5.877  1.00  6.25           C  
ATOM   3658  N   SER A 485      26.351 -11.158   6.957  1.00  7.46           N  
ATOM   3659  CA  SER A 485      26.268 -12.285   6.026  1.00  7.79           C  
ATOM   3660  C   SER A 485      26.772 -13.593   6.638  1.00  7.94           C  
ATOM   3661  O   SER A 485      26.343 -14.679   6.239  1.00  7.98           O  
ATOM   3662  CB  SER A 485      27.039 -11.968   4.745  1.00  7.65           C  
ATOM   3663  OG  SER A 485      26.417 -10.908   4.040  1.00  7.89           O  
ATOM   3664  N   ASP A 486      27.668 -13.475   7.616  1.00  8.24           N  
ATOM   3665  CA  ASP A 486      28.282 -14.626   8.274  1.00  8.74           C  
ATOM   3666  C   ASP A 486      27.482 -15.180   9.458  1.00  8.65           C  
ATOM   3667  O   ASP A 486      27.776 -16.276   9.947  1.00  8.58           O  
ATOM   3668  CB  ASP A 486      29.709 -14.280   8.717  1.00  9.16           C  
ATOM   3669  CG  ASP A 486      30.701 -14.311   7.569  1.00 10.54           C  
ATOM   3670  OD1 ASP A 486      30.474 -15.057   6.590  1.00 13.42           O  
ATOM   3671  OD2 ASP A 486      31.719 -13.597   7.646  1.00 12.45           O1-
ATOM   3672  N   LEU A 487      26.476 -14.430   9.908  1.00  8.66           N  
ATOM   3673  CA  LEU A 487      25.693 -14.808  11.089  1.00  8.80           C  
ATOM   3674  C   LEU A 487      24.918 -16.107  10.906  1.00  8.93           C  
ATOM   3675  O   LEU A 487      24.979 -16.989  11.764  1.00  8.98           O  
ATOM   3676  CB  LEU A 487      24.729 -13.685  11.494  1.00  8.71           C  
ATOM   3677  CG  LEU A 487      25.289 -12.412  12.132  1.00  8.71           C  
ATOM   3678  CD1 LEU A 487      24.196 -11.353  12.180  1.00  7.56           C  
ATOM   3679  CD2 LEU A 487      25.832 -12.685  13.533  1.00  9.15           C  
ATOM   3680  N   CYS A 488      24.196 -16.226   9.794  1.00  9.18           N  
ATOM   3681  CA  CYS A 488      23.356 -17.401   9.556  1.00  9.50           C  
ATOM   3682  C   CYS A 488      24.137 -18.707   9.384  1.00  9.44           C  
ATOM   3683  O   CYS A 488      23.819 -19.683  10.053  1.00  9.37           O  
ATOM   3684  CB  CYS A 488      22.354 -17.166   8.418  1.00  9.49           C  
ATOM   3685  SG  CYS A 488      21.028 -16.012   8.871  1.00 10.86           S  
ATOM   3686  N   PRO A 489      25.173 -18.724   8.514  1.00  9.79           N  
ATOM   3687  CA  PRO A 489      25.983 -19.944   8.436  1.00  9.82           C  
ATOM   3688  C   PRO A 489      26.527 -20.390   9.797  1.00  9.86           C  
ATOM   3689  O   PRO A 489      26.464 -21.578  10.123  1.00  9.97           O  
ATOM   3690  CB  PRO A 489      27.125 -19.545   7.497  1.00  9.89           C  
ATOM   3691  CG  PRO A 489      26.536 -18.484   6.635  1.00 10.03           C  
ATOM   3692  CD  PRO A 489      25.650 -17.700   7.564  1.00  9.71           C  
ATOM   3693  N   THR A 490      27.030 -19.440  10.587  1.00  9.83           N  
ATOM   3694  CA  THR A 490      27.587 -19.737  11.909  1.00  9.95           C  
ATOM   3695  C   THR A 490      26.522 -20.306  12.849  1.00 10.36           C  
ATOM   3696  O   THR A 490      26.753 -21.327  13.505  1.00 10.24           O  
ATOM   3697  CB  THR A 490      28.259 -18.490  12.529  1.00  9.80           C  
ATOM   3698  CG2 THR A 490      28.800 -18.783  13.928  1.00  9.60           C  
ATOM   3699  OG1 THR A 490      29.341 -18.068  11.690  1.00  9.01           O  
ATOM   3700  N   TYR A 491      25.365 -19.651  12.893  1.00 10.84           N  
ATOM   3701  CA  TYR A 491      24.246 -20.093  13.726  1.00 11.54           C  
ATOM   3702  C   TYR A 491      23.720 -21.465  13.320  1.00 12.07           C  
ATOM   3703  O   TYR A 491      23.482 -22.319  14.177  1.00 11.99           O  
ATOM   3704  CB  TYR A 491      23.098 -19.074  13.696  1.00 11.37           C  
ATOM   3705  CG  TYR A 491      21.935 -19.483  14.571  1.00 11.46           C  
ATOM   3706  CD1 TYR A 491      21.984 -19.294  15.949  1.00 11.15           C  
ATOM   3707  CD2 TYR A 491      20.795 -20.078  14.026  1.00 11.61           C  
ATOM   3708  CE1 TYR A 491      20.929 -19.674  16.765  1.00 11.14           C  
ATOM   3709  CE2 TYR A 491      19.730 -20.467  14.840  1.00 11.24           C  
ATOM   3710  CZ  TYR A 491      19.809 -20.256  16.207  1.00 11.24           C  
ATOM   3711  OH  TYR A 491      18.775 -20.625  17.033  1.00 11.52           O  
ATOM   3712  N   ASP A 492      23.536 -21.666  12.017  1.00 12.83           N  
ATOM   3713  CA  ASP A 492      23.027 -22.928  11.487  1.00 13.74           C  
ATOM   3714  C   ASP A 492      24.025 -24.078  11.666  1.00 14.20           C  
ATOM   3715  O   ASP A 492      23.634 -25.248  11.643  1.00 14.18           O  
ATOM   3716  CB  ASP A 492      22.616 -22.773  10.015  1.00 13.64           C  
ATOM   3717  CG  ASP A 492      21.383 -21.889   9.833  1.00 14.18           C  
ATOM   3718  OD1 ASP A 492      20.598 -21.722  10.793  1.00 14.19           O  
ATOM   3719  OD2 ASP A 492      21.192 -21.360   8.718  1.00 14.76           O1-
ATOM   3720  N   ALA A 493      25.299 -23.730  11.860  1.00 14.91           N  
ATOM   3721  CA  ALA A 493      26.366 -24.705  12.114  1.00 15.70           C  
ATOM   3722  C   ALA A 493      26.454 -25.141  13.582  1.00 16.39           C  
ATOM   3723  O   ALA A 493      27.149 -26.112  13.903  1.00 16.37           O  
ATOM   3724  CB  ALA A 493      27.711 -24.155  11.645  1.00 15.54           C  
ATOM   3725  N   ASN A 494      25.759 -24.420  14.463  1.00 17.23           N  
ATOM   3726  CA  ASN A 494      25.717 -24.742  15.890  1.00 18.19           C  
ATOM   3727  C   ASN A 494      25.050 -26.079  16.170  1.00 18.77           C  
ATOM   3728  O   ASN A 494      24.050 -26.426  15.537  1.00 18.86           O  
ATOM   3729  CB  ASN A 494      24.931 -23.681  16.668  1.00 18.29           C  
ATOM   3730  CG  ASN A 494      25.726 -22.426  16.941  1.00 18.65           C  
ATOM   3731  ND2 ASN A 494      25.029 -21.300  16.982  1.00 19.75           N  
ATOM   3732  OD1 ASN A 494      26.942 -22.462  17.148  1.00 19.99           O  
ATOM   3733  N   ALA A 495      25.599 -26.817  17.132  1.00 19.58           N  
ATOM   3734  CA  ALA A 495      24.862 -27.906  17.758  1.00 20.37           C  
ATOM   3735  C   ALA A 495      23.659 -27.267  18.452  1.00 20.92           C  
ATOM   3736  O   ALA A 495      23.808 -26.231  19.105  1.00 21.02           O  
ATOM   3737  CB  ALA A 495      25.736 -28.637  18.761  1.00 20.43           C  
ATOM   3738  N   PRO A 496      22.457 -27.857  18.289  1.00 21.37           N  
ATOM   3739  CA  PRO A 496      21.229 -27.287  18.865  1.00 21.64           C  
ATOM   3740  C   PRO A 496      21.302 -27.019  20.376  1.00 21.91           C  
ATOM   3741  O   PRO A 496      20.543 -26.195  20.888  1.00 21.99           O  
ATOM   3742  CB  PRO A 496      20.157 -28.339  18.546  1.00 21.72           C  
ATOM   3743  CG  PRO A 496      20.905 -29.570  18.129  1.00 21.58           C  
ATOM   3744  CD  PRO A 496      22.181 -29.090  17.530  1.00 21.47           C  
ATOM   3745  N   SER A 497      22.216 -27.697  21.068  1.00 22.12           N  
ATOM   3746  CA  SER A 497      22.440 -27.478  22.499  1.00 22.32           C  
ATOM   3747  C   SER A 497      23.302 -26.244  22.789  1.00 22.33           C  
ATOM   3748  O   SER A 497      23.425 -25.829  23.942  1.00 22.37           O  
ATOM   3749  CB  SER A 497      23.060 -28.722  23.147  1.00 22.41           C  
ATOM   3750  OG  SER A 497      22.119 -29.781  23.229  1.00 23.08           O  
ATOM   3751  N   ASP A 498      23.898 -25.672  21.743  1.00 22.31           N  
ATOM   3752  CA  ASP A 498      24.684 -24.440  21.858  1.00 22.41           C  
ATOM   3753  C   ASP A 498      23.895 -23.223  21.373  1.00 22.32           C  
ATOM   3754  O   ASP A 498      24.434 -22.120  21.264  1.00 22.33           O  
ATOM   3755  CB  ASP A 498      26.004 -24.562  21.083  1.00 22.53           C  
ATOM   3756  CG  ASP A 498      27.023 -25.453  21.782  1.00 23.01           C  
ATOM   3757  OD1 ASP A 498      26.933 -25.638  23.015  1.00 23.38           O  
ATOM   3758  OD2 ASP A 498      27.932 -25.966  21.094  1.00 23.68           O1-
ATOM   3759  N   GLN A 499      22.615 -23.433  21.081  1.00 22.26           N  
ATOM   3760  CA  GLN A 499      21.736 -22.350  20.652  1.00 22.32           C  
ATOM   3761  C   GLN A 499      21.260 -21.517  21.841  1.00 22.14           C  
ATOM   3762  O   GLN A 499      20.772 -20.399  21.680  1.00 22.08           O  
ATOM   3763  CB  GLN A 499      20.538 -22.905  19.881  1.00 22.29           C  
ATOM   3764  CG  GLN A 499      20.882 -23.498  18.522  1.00 22.53           C  
ATOM   3765  CD  GLN A 499      19.658 -24.014  17.791  1.00 22.70           C  
ATOM   3766  NE2 GLN A 499      19.697 -23.965  16.465  1.00 22.84           N  
ATOM   3767  OE1 GLN A 499      18.686 -24.451  18.411  1.00 23.84           O  
ATOM   3768  OXT GLN A 499      21.352 -21.941  22.994  1.00 22.02           O1-
TER   
HETATM 3769 CU    CU A 601      -0.261  -9.496  24.410  0.30 12.94          CU  
HETATM 3770 CU    CU A 602      11.310  -3.375  22.289  1.00 11.85          CU  
HETATM 3771 CU    CU A 603      10.144  -6.073  18.525  1.00 12.65          CU  
HETATM 3772 CU    CU A 604      11.367  -1.844  18.502  0.50  8.58          CU  
CONECT  461 3772
CONECT  483 3770
CONECT  834 3770
CONECT  850 3771
CONECT 2960 3769
CONECT 2990 3772
CONECT 3008 3771
CONECT 3411 3771
CONECT 3417 3769
CONECT 3427 3770
CONECT 3462 3769
CONECT 3769 2960 3417 3462
CONECT 3770  483  834 3427
CONECT 3771  850 3008 3411
CONECT 3772  461 2990
END
