# Supplementary material for: Hydrophobic tuning with non-canonical amino acids in a copper metalloenzyme
Source: Nat Chem. 2026 Apr 13;18(7):1269–77. doi: 10.1038/s41557-026-02116-7 (PMC13323077; doi:10.1038/s41557-026-02116-7)
Supplement: Supplementary file 4 — Code related to logP prediction, PDB analysis and redox deconvolution. [file 41557_2026_2116_MOESM4_ESM.zip › Code_lite/PDB_analysis_lite/inputs/starting_pdbs/7pfr.pdb]

CRYST1   74.980   94.120  119.730  90.00  91.16  90.00 P 1 21 1      1
ATOM      1  N   ALA A  40      31.601  10.653  -2.508  1.00 61.96           N  
ANISOU    1  N   ALA A  40     6384   9530   7629    150    -40   1756       N  
ATOM      2  CA  ALA A  40      30.782   9.481  -2.799  1.00 62.49           C  
ANISOU    2  CA  ALA A  40     6760   9477   7507    230   -133   2034       C  
ATOM      3  C   ALA A  40      29.537   9.865  -3.598  1.00 60.83           C  
ANISOU    3  C   ALA A  40     6714   9168   7230   -335    -14   1680       C  
ATOM      4  O   ALA A  40      29.215  11.046  -3.734  1.00 62.82           O  
ANISOU    4  O   ALA A  40     7160   9184   7524   -509   -323   1577       O  
ATOM      5  CB  ALA A  40      30.386   8.773  -1.506  1.00 63.64           C  
ANISOU    5  CB  ALA A  40     7202   9419   7561    818    -86   2622       C  
ATOM      6  N   GLY A  41      28.838   8.860  -4.131  1.00 56.43           N  
ANISOU    6  N   GLY A  41     5998   8818   6626   -550    502   1319       N  
ATOM      7  CA  GLY A  41      27.572   9.109  -4.782  1.00 50.57           C  
ANISOU    7  CA  GLY A  41     5140   8273   5802   -806    660   1288       C  
ATOM      8  C   GLY A  41      26.463   9.381  -3.781  1.00 44.80           C  
ANISOU    8  C   GLY A  41     4435   7532   5055   -940    867   1160       C  
ATOM      9  O   GLY A  41      26.618   9.191  -2.572  1.00 41.75           O  
ANISOU    9  O   GLY A  41     4345   6864   4655  -1219    977   1388       O  
ATOM     10  N   ALA A  42      25.326   9.841  -4.308  1.00 39.88           N  
ANISOU   10  N   ALA A  42     3757   7114   4283   -898    360   1017       N  
ATOM     11  CA  ALA A  42      24.142  10.099  -3.501  1.00 37.52           C  
ANISOU   11  CA  ALA A  42     3781   6312   4162   -937    299    876       C  
ATOM     12  C   ALA A  42      22.934   9.432  -4.144  1.00 34.85           C  
ANISOU   12  C   ALA A  42     4176   5727   3340   -231   -104    866       C  
ATOM     13  O   ALA A  42      22.827   9.377  -5.374  1.00 33.69           O  
ANISOU   13  O   ALA A  42     4617   5525   2660    541    317    859       O  
ATOM     14  CB  ALA A  42      23.884  11.601  -3.335  1.00 37.08           C  
ANISOU   14  CB  ALA A  42     3615   6021   4454  -1286    420    716       C  
ATOM     15  N   ALA A  43      22.032   8.927  -3.305  1.00 33.09           N  
ANISOU   15  N   ALA A  43     4273   4846   3453   -440   -494    908       N  
ATOM     16  CA  ALA A  43      20.839   8.265  -3.809  1.00 33.84           C  
ANISOU   16  CA  ALA A  43     4806   4853   3200   -103   -586   1279       C  
ATOM     17  C   ALA A  43      19.972   9.254  -4.588  1.00 34.70           C  
ANISOU   17  C   ALA A  43     5285   4702   3198   -447   -653   1050       C  
ATOM     18  O   ALA A  43      19.849  10.419  -4.189  1.00 34.33           O  
ANISOU   18  O   ALA A  43     5735   4334   2974  -1018   -586    865       O  
ATOM     19  CB  ALA A  43      20.029   7.653  -2.664  1.00 34.41           C  
ANISOU   19  CB  ALA A  43     5025   4893   3157   -450   -288   1868       C  
ATOM     20  N   PRO A  44      19.369   8.827  -5.698  1.00 35.61           N  
ANISOU   20  N   PRO A  44     5665   4577   3288    -75   -763   1214       N  
ATOM     21  CA  PRO A  44      18.445   9.685  -6.444  1.00 36.25           C  
ANISOU   21  CA  PRO A  44     5602   4601   3569    104   -748    946       C  
ATOM     22  C   PRO A  44      17.039   9.582  -5.865  1.00 36.20           C  
ANISOU   22  C   PRO A  44     5260   4583   3912    -55   -528    858       C  
ATOM     23  O   PRO A  44      16.749   8.739  -5.019  1.00 35.40           O  
ANISOU   23  O   PRO A  44     5281   4577   3594      4   -260   1078       O  
ATOM     24  CB  PRO A  44      18.486   9.077  -7.846  1.00 35.75           C  
ANISOU   24  CB  PRO A  44     5616   4575   3392    -23   -830   1388       C  
ATOM     25  CG  PRO A  44      18.619   7.591  -7.556  1.00 33.25           C  
ANISOU   25  CG  PRO A  44     5424   4064   3146   -264   -634   1843       C  
ATOM     26  CD  PRO A  44      19.532   7.510  -6.338  1.00 34.30           C  
ANISOU   26  CD  PRO A  44     5438   4351   3243   -485   -620   1393       C  
ATOM     27  N   ALA A  45      16.156  10.446  -6.364  1.00 38.53           N  
ANISOU   27  N   ALA A  45     5540   4729   4372    -10   -756    582       N  
ATOM     28  CA  ALA A  45      14.738  10.283  -6.078  1.00 38.02           C  
ANISOU   28  CA  ALA A  45     5615   4283   4546    270   -879    497       C  
ATOM     29  C   ALA A  45      14.245   8.972  -6.685  1.00 35.80           C  
ANISOU   29  C   ALA A  45     5404   4066   4133    340  -1031    505       C  
ATOM     30  O   ALA A  45      14.671   8.580  -7.772  1.00 35.96           O  
ANISOU   30  O   ALA A  45     5433   3927   4304    587   -756    515       O  
ATOM     31  CB  ALA A  45      13.937  11.463  -6.637  1.00 39.59           C  
ANISOU   31  CB  ALA A  45     5990   4053   4999    588  -1056    489       C  
ATOM     32  N   GLY A  46      13.360   8.284  -5.971  1.00 35.43           N  
ANISOU   32  N   GLY A  46     5497   4088   3876   -128  -1210    482       N  
ATOM     33  CA  GLY A  46      12.807   7.029  -6.433  1.00 32.99           C  
ANISOU   33  CA  GLY A  46     4830   4110   3594   -476  -1417    820       C  
ATOM     34  C   GLY A  46      11.576   7.239  -7.296  1.00 31.75           C  
ANISOU   34  C   GLY A  46     4740   3768   3555    272  -1172   1281       C  
ATOM     35  O   GLY A  46      11.287   8.340  -7.771  1.00 34.27           O  
ANISOU   35  O   GLY A  46     5350   3681   3989    737  -1242    964       O  
ATOM     36  N   GLY A  47      10.850   6.147  -7.509  1.00 30.69           N  
ANISOU   36  N   GLY A  47     4423   3812   3424    447   -579   1011       N  
ATOM     37  CA  GLY A  47       9.667   6.174  -8.346  1.00 30.43           C  
ANISOU   37  CA  GLY A  47     4392   3777   3393    763   -718    974       C  
ATOM     38  C   GLY A  47       9.668   5.128  -9.441  1.00 33.30           C  
ANISOU   38  C   GLY A  47     4617   4377   3660    452   -777    742       C  
ATOM     39  O   GLY A  47       8.724   5.067 -10.235  1.00 35.85           O  
ANISOU   39  O   GLY A  47     4885   4958   3777    960  -1213   1163       O  
ATOM     40  N   GLU A  48      10.712   4.299  -9.499  1.00 33.63           N  
ANISOU   40  N   GLU A  48     4704   4284   3788    225   -157    397       N  
ATOM     41  CA  GLU A  48      10.792   3.240 -10.498  1.00 35.96           C  
ANISOU   41  CA  GLU A  48     5358   4760   3545   -252   -174    409       C  
ATOM     42  C   GLU A  48       9.993   2.024 -10.052  1.00 33.16           C  
ANISOU   42  C   GLU A  48     4815   4610   3173    213   -481     26       C  
ATOM     43  O   GLU A  48       9.919   1.710  -8.863  1.00 32.31           O  
ANISOU   43  O   GLU A  48     4568   4775   2934    349   -105     34       O  
ATOM     44  CB  GLU A  48      12.246   2.833 -10.747  1.00 41.66           C  
ANISOU   44  CB  GLU A  48     6295   5513   4020   -881   -305    507       C  
ATOM     45  CG  GLU A  48      13.108   3.941 -11.314  1.00 48.57           C  
ANISOU   45  CG  GLU A  48     7350   6583   4521  -1083   -634    633       C  
ATOM     46  CD  GLU A  48      12.621   4.415 -12.675  1.00 56.15           C  
ANISOU   46  CD  GLU A  48     8437   7445   5453  -1245   -939    757       C  
ATOM     47  OE1 GLU A  48      12.208   3.562 -13.487  1.00 59.47           O  
ANISOU   47  OE1 GLU A  48     8805   8034   5754  -1139  -1354    942       O  
ATOM     48  OE2 GLU A  48      12.645   5.638 -12.929  1.00 58.65           O1-
ANISOU   48  OE2 GLU A  48     8730   7650   5905  -1086  -1067   1178       O1-
ATOM     49  N   VAL A  49       9.389   1.343 -11.017  1.00 31.39           N  
ANISOU   49  N   VAL A  49     4531   4510   2885    153  -1006     63       N  
ATOM     50  CA  VAL A  49       8.715   0.075 -10.786  1.00 29.26           C  
ANISOU   50  CA  VAL A  49     4239   4345   2534   -454   -766    486       C  
ATOM     51  C   VAL A  49       9.655  -1.025 -11.266  1.00 28.82           C  
ANISOU   51  C   VAL A  49     4486   4179   2286    -50   -412    173       C  
ATOM     52  O   VAL A  49       9.934  -1.141 -12.465  1.00 30.23           O  
ANISOU   52  O   VAL A  49     4895   4073   2519    321     44   -102       O  
ATOM     53  CB  VAL A  49       7.359   0.018 -11.503  1.00 30.28           C  
ANISOU   53  CB  VAL A  49     4242   4283   2981   -458   -613    -10       C  
ATOM     54  CG1 VAL A  49       6.721  -1.364 -11.326  1.00 31.15           C  
ANISOU   54  CG1 VAL A  49     4633   4031   3172   -307     13    -47       C  
ATOM     55  CG2 VAL A  49       6.445   1.098 -10.950  1.00 32.45           C  
ANISOU   55  CG2 VAL A  49     4382   4701   3247   -399   -635     81       C  
ATOM     56  N   ARG A  50      10.159  -1.826 -10.334  1.00 30.61           N  
ANISOU   56  N   ARG A  50     4711   4422   2499     91   -429    224       N  
ATOM     57  CA  ARG A  50      11.100  -2.890 -10.640  1.00 32.99           C  
ANISOU   57  CA  ARG A  50     4980   4291   3263    166   -487   -139       C  
ATOM     58  C   ARG A  50      10.458  -4.248 -10.399  1.00 31.92           C  
ANISOU   58  C   ARG A  50     4876   4084   3168    871   -557   -202       C  
ATOM     59  O   ARG A  50       9.518  -4.385  -9.612  1.00 30.86           O  
ANISOU   59  O   ARG A  50     4913   3658   3153    818   -950     13       O  
ATOM     60  CB  ARG A  50      12.359  -2.799  -9.781  1.00 39.81           C  
ANISOU   60  CB  ARG A  50     5485   4985   4657   -387   -315   -266       C  
ATOM     61  CG  ARG A  50      12.963  -1.433  -9.656  1.00 47.18           C  
ANISOU   61  CG  ARG A  50     6320   5955   5650   -757    149    -91       C  
ATOM     62  CD  ARG A  50      14.405  -1.595  -9.224  1.00 53.26           C  
ANISOU   62  CD  ARG A  50     7199   6782   6255  -1022    319    -97       C  
ATOM     63  NE  ARG A  50      14.797  -0.690  -8.153  1.00 58.01           N  
ANISOU   63  NE  ARG A  50     7947   7495   6598   -978    871   -210       N  
ATOM     64  CZ  ARG A  50      15.322   0.512  -8.344  1.00 60.79           C  
ANISOU   64  CZ  ARG A  50     8166   8031   6899  -1223    992   -461       C  
ATOM     65  NH1 ARG A  50      15.452   1.026  -9.557  1.00 61.84           N1+
ANISOU   65  NH1 ARG A  50     8022   8532   6942  -1239    920   -337       N1+
ATOM     66  NH2 ARG A  50      15.735   1.214  -7.292  1.00 61.49           N  
ANISOU   66  NH2 ARG A  50     8231   8143   6988  -1414    983   -589       N  
ATOM     67  N   ARG A  51      10.987  -5.253 -11.088  1.00 33.30           N  
ANISOU   67  N   ARG A  51     4957   4320   3374    727    235    -14       N  
ATOM     68  CA  ARG A  51      10.583  -6.635 -10.904  1.00 33.27           C  
ANISOU   68  CA  ARG A  51     4794   4387   3459   1082     95    125       C  
ATOM     69  C   ARG A  51      11.835  -7.474 -10.719  1.00 32.64           C  
ANISOU   69  C   ARG A  51     4544   4321   3538    878    107    395       C  
ATOM     70  O   ARG A  51      12.891  -7.165 -11.273  1.00 34.99           O  
ANISOU   70  O   ARG A  51     4827   4567   3900    686    727    693       O  
ATOM     71  CB  ARG A  51       9.766  -7.151 -12.107  1.00 33.23           C  
ANISOU   71  CB  ARG A  51     4570   4780   3273   1382   -589    265       C  
ATOM     72  CG  ARG A  51       8.580  -6.268 -12.491  1.00 38.40           C  
ANISOU   72  CG  ARG A  51     5649   5268   3674   1011   -394    195       C  
ATOM     73  CD  ARG A  51       7.731  -6.906 -13.586  1.00 41.72           C  
ANISOU   73  CD  ARG A  51     6116   5770   3967    481   -723   -385       C  
ATOM     74  NE  ARG A  51       6.983  -8.058 -13.093  1.00 46.43           N  
ANISOU   74  NE  ARG A  51     6909   6290   4443     32  -1131   -701       N  
ATOM     75  CZ  ARG A  51       5.769  -7.997 -12.560  1.00 48.37           C  
ANISOU   75  CZ  ARG A  51     6925   6643   4811   -299  -1361   -567       C  
ATOM     76  NH1 ARG A  51       5.116  -6.850 -12.451  1.00 48.86           N1+
ANISOU   76  NH1 ARG A  51     6794   6507   5265   -411   -809   -805       N1+
ATOM     77  NH2 ARG A  51       5.193  -9.117 -12.129  1.00 48.88           N  
ANISOU   77  NH2 ARG A  51     7029   6903   4642   -288  -2113     14       N  
ATOM     78  N   VAL A  52      11.719  -8.537  -9.927  1.00 29.41           N  
ANISOU   78  N   VAL A  52     4392   3958   2825    788   -278     55       N  
ATOM     79  CA  VAL A  52      12.830  -9.459  -9.722  1.00 28.85           C  
ANISOU   79  CA  VAL A  52     4253   3902   2808    512   -470    543       C  
ATOM     80  C   VAL A  52      12.246 -10.829  -9.412  1.00 28.63           C  
ANISOU   80  C   VAL A  52     4327   3453   3098    162   -165    183       C  
ATOM     81  O   VAL A  52      11.145 -10.937  -8.871  1.00 30.02           O  
ANISOU   81  O   VAL A  52     4355   3282   3771    445    -21    840       O  
ATOM     82  CB  VAL A  52      13.760  -8.957  -8.585  1.00 30.66           C  
ANISOU   82  CB  VAL A  52     4459   4227   2965    553    124    429       C  
ATOM     83  CG1 VAL A  52      13.096  -9.119  -7.210  1.00 29.14           C  
ANISOU   83  CG1 VAL A  52     5003   3586   2484     76     81   1221       C  
ATOM     84  CG2 VAL A  52      15.103  -9.661  -8.616  1.00 35.34           C  
ANISOU   84  CG2 VAL A  52     4949   4740   3738    800    125      1       C  
ATOM     85  N   THR A  53      12.990 -11.880  -9.748  1.00 28.18           N  
ANISOU   85  N   THR A  53     4648   3412   2650    400   -222     14       N  
ATOM     86  CA  THR A  53      12.622 -13.229  -9.339  1.00 27.64           C  
ANISOU   86  CA  THR A  53     4576   3644   2284    355    -77    154       C  
ATOM     87  C   THR A  53      13.316 -13.573  -8.030  1.00 27.53           C  
ANISOU   87  C   THR A  53     4178   3844   2437    185     42    354       C  
ATOM     88  O   THR A  53      14.475 -13.211  -7.817  1.00 30.88           O  
ANISOU   88  O   THR A  53     4387   4590   2756    864    450    631       O  
ATOM     89  CB  THR A  53      13.003 -14.258 -10.403  1.00 30.91           C  
ANISOU   89  CB  THR A  53     5064   4103   2577    865    -64    302       C  
ATOM     90  CG2 THR A  53      12.253 -13.984 -11.688  1.00 32.68           C  
ANISOU   90  CG2 THR A  53     5407   4460   2550   1003   -113     37       C  
ATOM     91  OG1 THR A  53      14.415 -14.185 -10.650  1.00 32.05           O  
ANISOU   91  OG1 THR A  53     5106   4570   2500    334   -442   -127       O  
ATOM     92  N   MET A  54      12.592 -14.255  -7.145  1.00 26.10           N  
ANISOU   92  N   MET A  54     4190   3607   2121     41    -98    191       N  
ATOM     93  CA  MET A  54      13.180 -14.816  -5.939  1.00 24.70           C  
ANISOU   93  CA  MET A  54     4496   3040   1848   -186     58     16       C  
ATOM     94  C   MET A  54      12.723 -16.259  -5.790  1.00 27.69           C  
ANISOU   94  C   MET A  54     4495   3512   2513   -237   -255   -195       C  
ATOM     95  O   MET A  54      11.590 -16.604  -6.141  1.00 27.53           O  
ANISOU   95  O   MET A  54     4189   3506   2763    -29    -78   -141       O  
ATOM     96  CB  MET A  54      12.808 -14.012  -4.680  1.00 24.40           C  
ANISOU   96  CB  MET A  54     4369   3296   1606    426    284   -254       C  
ATOM     97  CG  MET A  54      13.470 -14.523  -3.410  1.00 26.03           C  
ANISOU   97  CG  MET A  54     4361   3721   1808    698    407   -146       C  
ATOM     98  SD  MET A  54      13.003 -13.498  -2.000  1.00 30.84           S  
ANISOU   98  SD  MET A  54     4445   4378   2895    468    309     86       S  
ATOM     99  CE  MET A  54      13.902 -11.979  -2.334  1.00 31.94           C  
ANISOU   99  CE  MET A  54     4833   4158   3144   -267    256    116       C  
ATOM    100  N   TYR A  55      13.623 -17.097  -5.277  1.00 27.00           N  
ANISOU  100  N   TYR A  55     4284   3085   2890    208   -147     52       N  
ATOM    101  CA  TYR A  55      13.361 -18.504  -5.024  1.00 26.54           C  
ANISOU  101  CA  TYR A  55     4510   2894   2679    558    279   -467       C  
ATOM    102  C   TYR A  55      13.667 -18.812  -3.569  1.00 26.65           C  
ANISOU  102  C   TYR A  55     4373   3001   2753    297    120    -87       C  
ATOM    103  O   TYR A  55      14.607 -18.254  -2.995  1.00 27.64           O  
ANISOU  103  O   TYR A  55     4331   3426   2747   -126    -94    102       O  
ATOM    104  CB  TYR A  55      14.218 -19.395  -5.926  1.00 27.93           C  
ANISOU  104  CB  TYR A  55     4499   3346   2769    402    631   -587       C  
ATOM    105  CG  TYR A  55      14.082 -19.063  -7.387  1.00 29.55           C  
ANISOU  105  CG  TYR A  55     4837   3794   2598    272    367   -452       C  
ATOM    106  CD1 TYR A  55      14.884 -18.092  -7.978  1.00 31.08           C  
ANISOU  106  CD1 TYR A  55     4577   4507   2724    196    611   -608       C  
ATOM    107  CD2 TYR A  55      13.149 -19.717  -8.184  1.00 31.70           C  
ANISOU  107  CD2 TYR A  55     5113   4405   2525    174    218   -636       C  
ATOM    108  CE1 TYR A  55      14.754 -17.777  -9.317  1.00 31.58           C  
ANISOU  108  CE1 TYR A  55     4564   4781   2654    164    334    -70       C  
ATOM    109  CE2 TYR A  55      13.025 -19.408  -9.537  1.00 31.37           C  
ANISOU  109  CE2 TYR A  55     5007   4433   2480    592    466   -430       C  
ATOM    110  CZ  TYR A  55      13.829 -18.432 -10.095  1.00 31.59           C  
ANISOU  110  CZ  TYR A  55     4723   4713   2567    376    260   -291       C  
ATOM    111  OH  TYR A  55      13.713 -18.111 -11.442  1.00 35.16           O  
ANISOU  111  OH  TYR A  55     5147   5446   2768    367   -235   -313       O  
ATOM    112  N   ALA A  56      12.863 -19.677  -2.969  1.00 23.36           N  
ANISOU  112  N   ALA A  56     3989   2598   2289    352    182   -260       N  
ATOM    113  CA  ALA A  56      13.197 -20.275  -1.682  1.00 24.18           C  
ANISOU  113  CA  ALA A  56     3929   2889   2371    497    928    -16       C  
ATOM    114  C   ALA A  56      13.639 -21.697  -1.972  1.00 25.61           C  
ANISOU  114  C   ALA A  56     3950   3207   2572    375    505    107       C  
ATOM    115  O   ALA A  56      12.931 -22.430  -2.665  1.00 28.31           O  
ANISOU  115  O   ALA A  56     4540   3491   2726    436    421     95       O  
ATOM    116  CB  ALA A  56      12.010 -20.263  -0.712  1.00 25.90           C  
ANISOU  116  CB  ALA A  56     3933   3159   2747    670    773   -296       C  
ATOM    117  N   GLU A  57      14.820 -22.070  -1.475  1.00 26.46           N  
ANISOU  117  N   GLU A  57     3997   3551   2503   1027    -15   -175       N  
ATOM    118  CA  GLU A  57      15.430 -23.351  -1.799  1.00 26.03           C  
ANISOU  118  CA  GLU A  57     4253   3321   2317    289     45   -171       C  
ATOM    119  C   GLU A  57      16.004 -23.988  -0.548  1.00 23.64           C  
ANISOU  119  C   GLU A  57     3556   2940   2485   -239    413    -63       C  
ATOM    120  O   GLU A  57      16.474 -23.301   0.364  1.00 26.88           O  
ANISOU  120  O   GLU A  57     4360   3233   2621    246    -91    -18       O  
ATOM    121  CB  GLU A  57      16.563 -23.215  -2.835  1.00 30.31           C  
ANISOU  121  CB  GLU A  57     5256   4059   2200    279    648   -135       C  
ATOM    122  CG  GLU A  57      16.192 -22.436  -4.075  1.00 38.39           C  
ANISOU  122  CG  GLU A  57     6404   5269   2913    472   1363   -302       C  
ATOM    123  CD  GLU A  57      17.331 -22.357  -5.086  1.00 47.11           C  
ANISOU  123  CD  GLU A  57     8148   6262   3490   1069   1779   -483       C  
ATOM    124  OE1 GLU A  57      18.522 -22.328  -4.690  1.00 52.12           O  
ANISOU  124  OE1 GLU A  57     9209   6625   3968    484   2735   -595       O  
ATOM    125  OE2 GLU A  57      17.028 -22.333  -6.284  1.00 50.86           O1-
ANISOU  125  OE2 GLU A  57     8574   6728   4022   1448    953   -656       O1-
ATOM    126  N   ARG A  58      15.978 -25.312  -0.530  1.00 22.99           N  
ANISOU  126  N   ARG A  58     3447   2785   2504   -124    156   -101       N  
ATOM    127  CA  ARG A  58      16.713 -26.060   0.474  1.00 24.72           C  
ANISOU  127  CA  ARG A  58     3420   3112   2860    454     44    -58       C  
ATOM    128  C   ARG A  58      18.201 -26.009   0.169  1.00 26.27           C  
ANISOU  128  C   ARG A  58     3487   3761   2732    242    203   -133       C  
ATOM    129  O   ARG A  58      18.610 -26.075  -0.993  1.00 26.72           O  
ANISOU  129  O   ARG A  58     3387   4145   2620     65    265   -350       O  
ATOM    130  CB  ARG A  58      16.236 -27.512   0.508  1.00 27.18           C  
ANISOU  130  CB  ARG A  58     3894   3313   3119    -95    -47    182       C  
ATOM    131  CG  ARG A  58      14.897 -27.706   1.188  1.00 26.66           C  
ANISOU  131  CG  ARG A  58     3911   3431   2789   -341     89    700       C  
ATOM    132  CD  ARG A  58      14.647 -29.186   1.477  1.00 28.57           C  
ANISOU  132  CD  ARG A  58     4609   3481   2766     63    152    391       C  
ATOM    133  NE  ARG A  58      13.398 -29.358   2.214  1.00 27.33           N  
ANISOU  133  NE  ARG A  58     4154   3460   2770    -69   -103    546       N  
ATOM    134  CZ  ARG A  58      13.274 -29.242   3.533  1.00 29.80           C  
ANISOU  134  CZ  ARG A  58     4486   4095   2740     -1     -6    606       C  
ATOM    135  NH1 ARG A  58      14.325 -29.024   4.322  1.00 28.27           N1+
ANISOU  135  NH1 ARG A  58     4007   4211   2522    -85  -1034    427       N1+
ATOM    136  NH2 ARG A  58      12.066 -29.361   4.082  1.00 29.49           N  
ANISOU  136  NH2 ARG A  58     4335   4175   2696   -122    463    314       N  
ATOM    137  N   LEU A  59      19.002 -25.882   1.220  1.00 26.39           N  
ANISOU  137  N   LEU A  59     3566   3498   2965    788    134   -233       N  
ATOM    138  CA  LEU A  59      20.452 -25.931   1.166  1.00 29.97           C  
ANISOU  138  CA  LEU A  59     4080   3840   3467    560    446    -94       C  
ATOM    139  C   LEU A  59      20.947 -27.061   2.075  1.00 32.77           C  
ANISOU  139  C   LEU A  59     4098   4331   4022    970    663    295       C  
ATOM    140  O   LEU A  59      20.161 -27.741   2.741  1.00 37.40           O  
ANISOU  140  O   LEU A  59     4776   5042   4393    864    491    369       O  
ATOM    141  CB  LEU A  59      21.050 -24.582   1.576  1.00 31.48           C  
ANISOU  141  CB  LEU A  59     4675   3789   3496    420    477    132       C  
ATOM    142  CG  LEU A  59      20.605 -23.396   0.721  1.00 31.52           C  
ANISOU  142  CG  LEU A  59     5223   3675   3080   -372    780     32       C  
ATOM    143  CD1 LEU A  59      20.813 -22.089   1.472  1.00 33.14           C  
ANISOU  143  CD1 LEU A  59     5370   4198   3022   -170    863    334       C  
ATOM    144  CD2 LEU A  59      21.380 -23.395  -0.597  1.00 30.70           C  
ANISOU  144  CD2 LEU A  59     4968   3777   2920   -574    526   -154       C  
ATOM    145  N   ALA A  60      22.262 -27.245   2.110  1.00 32.80           N  
ANISOU  145  N   ALA A  60     3613   4750   4099    636    539    337       N  
ATOM    146  CA  ALA A  60      22.853 -28.360   2.843  1.00 34.12           C  
ANISOU  146  CA  ALA A  60     3703   5039   4222   1528    730    284       C  
ATOM    147  C   ALA A  60      22.586 -28.245   4.340  1.00 36.73           C  
ANISOU  147  C   ALA A  60     4604   5209   4143   1900    357    236       C  
ATOM    148  O   ALA A  60      22.386 -27.155   4.872  1.00 37.19           O  
ANISOU  148  O   ALA A  60     4805   5396   3928   1902   -109    194       O  
ATOM    149  CB  ALA A  60      24.357 -28.414   2.604  1.00 36.92           C  
ANISOU  149  CB  ALA A  60     3589   5776   4663   1358    391    263       C  
ATOM    150  N   GLY A  61      22.604 -29.390   5.021  1.00 37.40           N  
ANISOU  150  N   GLY A  61     4955   5346   3909   2127    865    117       N  
ATOM    151  CA  GLY A  61      22.483 -29.399   6.470  1.00 37.19           C  
ANISOU  151  CA  GLY A  61     4840   5197   4092   1392   1067    167       C  
ATOM    152  C   GLY A  61      21.132 -28.965   6.985  1.00 33.76           C  
ANISOU  152  C   GLY A  61     4168   4468   4190    880    168    198       C  
ATOM    153  O   GLY A  61      21.042 -28.415   8.090  1.00 34.49           O  
ANISOU  153  O   GLY A  61     3930   4883   4291    771     18    564       O  
ATOM    154  N   GLY A  62      20.076 -29.194   6.207  1.00 30.54           N  
ANISOU  154  N   GLY A  62     3934   3692   3977    842   -636    -40       N  
ATOM    155  CA  GLY A  62      18.742 -28.786   6.598  1.00 28.42           C  
ANISOU  155  CA  GLY A  62     4044   2864   3888   1110    -53   -468       C  
ATOM    156  C   GLY A  62      18.483 -27.301   6.513  1.00 27.84           C  
ANISOU  156  C   GLY A  62     3827   3199   3553    541    252   -372       C  
ATOM    157  O   GLY A  62      17.449 -26.838   6.994  1.00 30.40           O  
ANISOU  157  O   GLY A  62     4277   3701   3573     91   1136   -680       O  
ATOM    158  N  AGLN A  63      19.377 -26.537   5.903  0.49 26.91           N  
ANISOU  158  N  AGLN A  63     3903   2951   3369    407    216   -314       N  
ATOM    159  N  BGLN A  63      19.392 -26.536   5.915  0.51 26.50           N  
ANISOU  159  N  BGLN A  63     3906   2905   3256    155     72   -240       N  
ATOM    160  CA AGLN A  63      19.191 -25.101   5.820  0.49 25.96           C  
ANISOU  160  CA AGLN A  63     3663   2872   3329    869    212   -293       C  
ATOM    161  CA BGLN A  63      19.213 -25.100   5.800  0.51 25.36           C  
ANISOU  161  CA BGLN A  63     3629   2841   3164    346    -45   -143       C  
ATOM    162  C  AGLN A  63      18.316 -24.737   4.628  0.49 25.53           C  
ANISOU  162  C  AGLN A  63     3442   3155   3105    753    474    -77       C  
ATOM    163  C  BGLN A  63      18.215 -24.774   4.696  0.51 24.43           C  
ANISOU  163  C  BGLN A  63     3408   3035   2840    366    368    112       C  
ATOM    164  O  AGLN A  63      18.070 -25.549   3.727  0.49 28.12           O  
ANISOU  164  O  AGLN A  63     3499   3632   3554    778    426   -209       O  
ATOM    165  O  BGLN A  63      17.796 -25.637   3.914  0.51 25.56           O  
ANISOU  165  O  BGLN A  63     3279   3414   3020    170    305     37       O  
ATOM    166  CB AGLN A  63      20.544 -24.394   5.737  0.49 27.81           C  
ANISOU  166  CB AGLN A  63     4017   3003   3548   1195    -74   -213       C  
ATOM    167  CB BGLN A  63      20.552 -24.411   5.520  0.51 27.33           C  
ANISOU  167  CB BGLN A  63     3817   3144   3425    335   -542    -39       C  
ATOM    168  CG AGLN A  63      21.389 -24.587   6.992  0.49 31.36           C  
ANISOU  168  CG AGLN A  63     4571   3461   3881   1230   -228   -480       C  
ATOM    169  CG BGLN A  63      21.674 -24.761   6.494  0.51 32.04           C  
ANISOU  169  CG BGLN A  63     4448   3780   3947    405   -592   -316       C  
ATOM    170  CD AGLN A  63      22.589 -23.664   7.040  0.49 36.41           C  
ANISOU  170  CD AGLN A  63     5498   4135   4201   1235     55   -783       C  
ATOM    171  CD BGLN A  63      21.513 -24.131   7.857  0.51 34.39           C  
ANISOU  171  CD BGLN A  63     4441   4265   4359    278   -376   -765       C  
ATOM    172  NE2AGLN A  63      23.318 -23.577   5.934  0.49 35.63           N  
ANISOU  172  NE2AGLN A  63     4754   4416   4367   1617    678  -1001       N  
ATOM    173  NE2BGLN A  63      20.636 -24.698   8.672  0.51 36.34           N  
ANISOU  173  NE2BGLN A  63     4414   4737   4655    128   -725   -901       N  
ATOM    174  OE1AGLN A  63      22.855 -23.030   8.060  0.49 40.35           O  
ANISOU  174  OE1AGLN A  63     6428   4426   4477    930   -247   -824       O  
ATOM    175  OE1BGLN A  63      22.184 -23.156   8.182  0.51 37.55           O  
ANISOU  175  OE1BGLN A  63     5138   4460   4670    280     78   -970       O  
ATOM    176  N   MET A  64      17.835 -23.499   4.639  1.00 23.14           N  
ANISOU  176  N   MET A  64     3120   3054   2619    747    294    220       N  
ATOM    177  CA  MET A  64      16.960 -22.985   3.591  1.00 22.80           C  
ANISOU  177  CA  MET A  64     3305   2765   2594    325    103    470       C  
ATOM    178  C   MET A  64      17.361 -21.545   3.319  1.00 23.39           C  
ANISOU  178  C   MET A  64     3411   2863   2614   -438    236    213       C  
ATOM    179  O   MET A  64      17.650 -20.791   4.253  1.00 25.15           O  
ANISOU  179  O   MET A  64     3809   2664   3083   -117    511   -305       O  
ATOM    180  CB  MET A  64      15.480 -23.026   3.992  1.00 20.69           C  
ANISOU  180  CB  MET A  64     2788   2543   2530    -41    213    609       C  
ATOM    181  CG  MET A  64      14.931 -24.389   4.364  1.00 22.33           C  
ANISOU  181  CG  MET A  64     2977   3042   2464    -43    804    419       C  
ATOM    182  SD  MET A  64      13.254 -24.210   5.043  1.00 26.26           S  
ANISOU  182  SD  MET A  64     3612   3493   2871     95     60   -203       S  
ATOM    183  CE  MET A  64      12.708 -25.926   5.036  1.00 26.74           C  
ANISOU  183  CE  MET A  64     4026   3069   3064   -604    292   -256       C  
ATOM    184  N   GLY A  65      17.369 -21.156   2.049  1.00 23.42           N  
ANISOU  184  N   GLY A  65     3703   2822   2373   -623     83    240       N  
ATOM    185  CA  GLY A  65      17.774 -19.815   1.697  1.00 22.41           C  
ANISOU  185  CA  GLY A  65     3645   2530   2337   -309    385    308       C  
ATOM    186  C   GLY A  65      16.944 -19.261   0.558  1.00 22.38           C  
ANISOU  186  C   GLY A  65     3313   2810   2379     49    358   -149       C  
ATOM    187  O   GLY A  65      16.310 -19.997  -0.203  1.00 24.09           O  
ANISOU  187  O   GLY A  65     3402   3414   2336    -95      6   -135       O  
ATOM    188  N   TYR A  66      16.946 -17.937   0.474  1.00 23.41           N  
ANISOU  188  N   TYR A  66     3424   2989   2482     75    280     23       N  
ATOM    189  CA  TYR A  66      16.406 -17.201  -0.658  1.00 21.88           C  
ANISOU  189  CA  TYR A  66     3160   2749   2403    396    191    164       C  
ATOM    190  C   TYR A  66      17.516 -16.901  -1.660  1.00 22.97           C  
ANISOU  190  C   TYR A  66     3130   2894   2702    432    528    184       C  
ATOM    191  O   TYR A  66      18.676 -16.723  -1.283  1.00 23.72           O  
ANISOU  191  O   TYR A  66     2642   3348   3021    273   -113    -63       O  
ATOM    192  CB  TYR A  66      15.806 -15.879  -0.201  1.00 22.21           C  
ANISOU  192  CB  TYR A  66     3021   3101   2317    454    449   -149       C  
ATOM    193  CG  TYR A  66      14.641 -15.941   0.757  1.00 20.56           C  
ANISOU  193  CG  TYR A  66     3101   2808   1901    703    980     14       C  
ATOM    194  CD1 TYR A  66      13.368 -16.309   0.324  1.00 21.16           C  
ANISOU  194  CD1 TYR A  66     3295   3048   1697     32    843    193       C  
ATOM    195  CD2 TYR A  66      14.797 -15.555   2.093  1.00 20.26           C  
ANISOU  195  CD2 TYR A  66     3555   2423   1718    451    917    344       C  
ATOM    196  CE1 TYR A  66      12.282 -16.318   1.200  1.00 21.36           C  
ANISOU  196  CE1 TYR A  66     3073   3203   1841    378    891    273       C  
ATOM    197  CE2 TYR A  66      13.729 -15.549   2.966  1.00 20.72           C  
ANISOU  197  CE2 TYR A  66     3304   2433   2136     67    257    233       C  
ATOM    198  CZ  TYR A  66      12.480 -15.941   2.525  1.00 21.71           C  
ANISOU  198  CZ  TYR A  66     3176   2998   2076    268    574    103       C  
ATOM    199  OH  TYR A  66      11.447 -15.925   3.427  1.00 23.04           O  
ANISOU  199  OH  TYR A  66     2844   3672   2237   -102    505     69       O  
ATOM    200  N   GLY A  67      17.141 -16.789  -2.935  1.00 23.46           N  
ANISOU  200  N   GLY A  67     3470   2956   2488    356    543    441       N  
ATOM    201  CA  GLY A  67      18.084 -16.365  -3.959  1.00 23.94           C  
ANISOU  201  CA  GLY A  67     3433   3355   2308    -94    516    833       C  
ATOM    202  C   GLY A  67      17.349 -15.710  -5.112  1.00 24.40           C  
ANISOU  202  C   GLY A  67     3677   3066   2529    232    903    506       C  
ATOM    203  O   GLY A  67      16.146 -15.902  -5.296  1.00 28.02           O  
ANISOU  203  O   GLY A  67     4287   3491   2867    -70    726     17       O  
ATOM    204  N   LEU A  68      18.084 -14.918  -5.882  1.00 27.00           N  
ANISOU  204  N   LEU A  68     4106   3552   2602   -104    780    461       N  
ATOM    205  CA  LEU A  68      17.498 -14.287  -7.062  1.00 31.00           C  
ANISOU  205  CA  LEU A  68     4797   3958   3024   -297    455    379       C  
ATOM    206  C   LEU A  68      17.549 -15.177  -8.294  1.00 31.44           C  
ANISOU  206  C   LEU A  68     4878   4042   3027     74    212    -78       C  
ATOM    207  O   LEU A  68      16.796 -14.944  -9.250  1.00 30.88           O  
ANISOU  207  O   LEU A  68     4821   4231   2680    -57   -208   -122       O  
ATOM    208  CB  LEU A  68      18.203 -12.966  -7.371  1.00 34.14           C  
ANISOU  208  CB  LEU A  68     5541   3837   3595    -59    636    410       C  
ATOM    209  CG  LEU A  68      18.075 -11.910  -6.273  1.00 35.15           C  
ANISOU  209  CG  LEU A  68     5724   3897   3736     28    577    507       C  
ATOM    210  CD1 LEU A  68      18.621 -10.557  -6.729  1.00 36.77           C  
ANISOU  210  CD1 LEU A  68     6187   3798   3985    252    803    695       C  
ATOM    211  CD2 LEU A  68      16.625 -11.801  -5.811  1.00 34.69           C  
ANISOU  211  CD2 LEU A  68     5491   3986   3705     39    196    624       C  
ATOM    212  N   GLU A  69      18.427 -16.172  -8.302  1.00 33.62           N  
ANISOU  212  N   GLU A  69     5073   4198   3503    359    649    -91       N  
ATOM    213  CA  GLU A  69      18.536 -17.108  -9.409  1.00 35.91           C  
ANISOU  213  CA  GLU A  69     5136   4689   3821    -15   1039   -345       C  
ATOM    214  C   GLU A  69      18.408 -18.523  -8.874  1.00 35.81           C  
ANISOU  214  C   GLU A  69     4901   4757   3950    -82    827   -688       C  
ATOM    215  O   GLU A  69      18.921 -18.837  -7.794  1.00 35.31           O  
ANISOU  215  O   GLU A  69     5070   4450   3897      1    470    277       O  
ATOM    216  CB  GLU A  69      19.867 -16.936 -10.156  1.00 40.65           C  
ANISOU  216  CB  GLU A  69     5251   5438   4755   -480   1309    -65       C  
ATOM    217  CG  GLU A  69      20.040 -15.545 -10.753  1.00 47.39           C  
ANISOU  217  CG  GLU A  69     6178   6118   5709   -869   1908    -49       C  
ATOM    218  CD  GLU A  69      21.432 -15.303 -11.300  1.00 55.30           C  
ANISOU  218  CD  GLU A  69     7512   6702   6797  -1036   1990     24       C  
ATOM    219  OE1 GLU A  69      22.095 -16.281 -11.707  1.00 57.41           O  
ANISOU  219  OE1 GLU A  69     7813   6888   7113  -1016   2341     50       O  
ATOM    220  OE2 GLU A  69      21.864 -14.131 -11.316  1.00 60.19           O1-
ANISOU  220  OE2 GLU A  69     8070   7304   7496  -1031   1824      2       O1-
ATOM    221  N   LYS A  70      17.710 -19.366  -9.629  1.00 37.40           N  
ANISOU  221  N   LYS A  70     4954   5230   4028    -58    768  -1251       N  
ATOM    222  CA  LYS A  70      17.517 -20.746  -9.214  1.00 40.04           C  
ANISOU  222  CA  LYS A  70     5631   5526   4057    110    655  -1222       C  
ATOM    223  C   LYS A  70      18.863 -21.424  -9.010  1.00 39.33           C  
ANISOU  223  C   LYS A  70     5699   5582   3661    265    587   -827       C  
ATOM    224  O   LYS A  70      19.787 -21.276  -9.817  1.00 37.16           O  
ANISOU  224  O   LYS A  70     5455   5361   3304    272    664   -750       O  
ATOM    225  CB  LYS A  70      16.691 -21.506 -10.258  1.00 41.99           C  
ANISOU  225  CB  LYS A  70     6211   5921   3822   -273    590  -1633       C  
ATOM    226  CG  LYS A  70      15.711 -22.499  -9.650  1.00 45.16           C  
ANISOU  226  CG  LYS A  70     6841   6128   4188   -640    599  -1199       C  
ATOM    227  CD  LYS A  70      14.899 -23.229 -10.702  1.00 47.83           C  
ANISOU  227  CD  LYS A  70     7087   6398   4690   -688    606   -923       C  
ATOM    228  CE  LYS A  70      13.433 -23.270 -10.303  1.00 50.28           C  
ANISOU  228  CE  LYS A  70     7800   6524   4780   -742    610   -956       C  
ATOM    229  NZ  LYS A  70      12.647 -24.268 -11.087  1.00 52.41           N1+
ANISOU  229  NZ  LYS A  70     8309   6806   4797  -1026    -24  -1030       N1+
ATOM    230  N   GLY A  71      18.978 -22.164  -7.911  1.00 39.20           N  
ANISOU  230  N   GLY A  71     5836   5514   3545    325    859   -770       N  
ATOM    231  CA  GLY A  71      20.221 -22.827  -7.583  1.00 39.09           C  
ANISOU  231  CA  GLY A  71     5949   5421   3484    872   1007  -1018       C  
ATOM    232  C   GLY A  71      21.280 -21.950  -6.960  1.00 40.03           C  
ANISOU  232  C   GLY A  71     5796   5813   3601   1239   1483   -846       C  
ATOM    233  O   GLY A  71      22.382 -22.438  -6.696  1.00 42.45           O  
ANISOU  233  O   GLY A  71     6207   6145   3778   1842   1731   -848       O  
ATOM    234  N   LYS A  72      20.988 -20.672  -6.702  1.00 37.98           N  
ANISOU  234  N   LYS A  72     5753   5420   3256    829   1537  -1247       N  
ATOM    235  CA  LYS A  72      21.972 -19.760  -6.130  1.00 36.43           C  
ANISOU  235  CA  LYS A  72     5082   5421   3339    299   1282   -731       C  
ATOM    236  C   LYS A  72      21.462 -19.116  -4.843  1.00 32.40           C  
ANISOU  236  C   LYS A  72     4589   4565   3155    -15    948   -435       C  
ATOM    237  O   LYS A  72      21.802 -17.971  -4.541  1.00 30.76           O  
ANISOU  237  O   LYS A  72     4488   3914   3285     83    726     50       O  
ATOM    238  CB  LYS A  72      22.376 -18.684  -7.143  1.00 40.58           C  
ANISOU  238  CB  LYS A  72     5482   5946   3990    261   1145   -551       C  
ATOM    239  CG  LYS A  72      22.944 -19.248  -8.446  1.00 45.78           C  
ANISOU  239  CG  LYS A  72     5969   6495   4929    152   1115    -57       C  
ATOM    240  CD  LYS A  72      24.261 -18.578  -8.831  1.00 49.70           C  
ANISOU  240  CD  LYS A  72     6410   6984   5490     66    949    132       C  
ATOM    241  CE  LYS A  72      24.094 -17.084  -9.111  1.00 53.58           C  
ANISOU  241  CE  LYS A  72     6930   7491   5936   -151    624    418       C  
ATOM    242  NZ  LYS A  72      25.387 -16.429  -9.499  1.00 55.90           N1+
ANISOU  242  NZ  LYS A  72     7227   7709   6303   -460    183    436       N1+
ATOM    243  N   ALA A  73      20.651 -19.834  -4.068  1.00 29.23           N  
ANISOU  243  N   ALA A  73     4037   4272   2796    243    798   -234       N  
ATOM    244  CA  ALA A  73      20.201 -19.285  -2.798  1.00 28.54           C  
ANISOU  244  CA  ALA A  73     3810   4127   2908    183    278   -106       C  
ATOM    245  C   ALA A  73      21.384 -19.097  -1.847  1.00 26.61           C  
ANISOU  245  C   ALA A  73     3250   4127   2734    226    523    -62       C  
ATOM    246  O   ALA A  73      22.414 -19.769  -1.948  1.00 26.78           O  
ANISOU  246  O   ALA A  73     3297   4100   2778    922    191    -66       O  
ATOM    247  CB  ALA A  73      19.154 -20.192  -2.153  1.00 29.03           C  
ANISOU  247  CB  ALA A  73     3798   4001   3231    166    305   -297       C  
ATOM    248  N   SER A  74      21.221 -18.163  -0.911  1.00 23.90           N  
ANISOU  248  N   SER A  74     3243   3479   2358    257    548   -293       N  
ATOM    249  CA  SER A  74      22.292 -17.824   0.019  1.00 26.86           C  
ANISOU  249  CA  SER A  74     3562   3775   2869    215    539   -176       C  
ATOM    250  C   SER A  74      21.697 -17.473   1.372  1.00 25.15           C  
ANISOU  250  C   SER A  74     3680   3311   2566    172    489    -99       C  
ATOM    251  O   SER A  74      20.532 -17.084   1.472  1.00 25.62           O  
ANISOU  251  O   SER A  74     3468   3595   2669    -16    -18    256       O  
ATOM    252  CB  SER A  74      23.135 -16.647  -0.489  1.00 27.34           C  
ANISOU  252  CB  SER A  74     3572   3756   3061    455     54     25       C  
ATOM    253  OG  SER A  74      22.345 -15.470  -0.552  1.00 27.68           O  
ANISOU  253  OG  SER A  74     3520   3872   3126    483   -169   -183       O  
ATOM    254  N   ILE A  75      22.520 -17.598   2.409  1.00 22.50           N  
ANISOU  254  N   ILE A  75     3246   3032   2270     20    239   -217       N  
ATOM    255  CA  ILE A  75      22.158 -17.177   3.766  1.00 23.47           C  
ANISOU  255  CA  ILE A  75     3538   2887   2491    179    491   -184       C  
ATOM    256  C   ILE A  75      23.237 -16.205   4.238  1.00 25.58           C  
ANISOU  256  C   ILE A  75     3848   3236   2636    291    159   -117       C  
ATOM    257  O   ILE A  75      24.408 -16.598   4.337  1.00 27.65           O  
ANISOU  257  O   ILE A  75     3797   3656   3052   -246    299    191       O  
ATOM    258  CB  ILE A  75      22.044 -18.370   4.730  1.00 23.16           C  
ANISOU  258  CB  ILE A  75     3619   2667   2512     20    700   -158       C  
ATOM    259  CG1 ILE A  75      21.005 -19.389   4.232  1.00 23.51           C  
ANISOU  259  CG1 ILE A  75     3349   2785   2799   -294    309    415       C  
ATOM    260  CG2 ILE A  75      21.693 -17.867   6.146  1.00 23.23           C  
ANISOU  260  CG2 ILE A  75     3081   2972   2775    -76    828   -652       C  
ATOM    261  CD1 ILE A  75      21.110 -20.783   4.959  1.00 27.52           C  
ANISOU  261  CD1 ILE A  75     4120   2852   3484     36    320    455       C  
ATOM    262  N   PRO A  76      22.926 -14.931   4.503  1.00 25.04           N  
ANISOU  262  N   PRO A  76     3407   3308   2800    500    -65   -134       N  
ATOM    263  CA  PRO A  76      21.646 -14.239   4.335  1.00 24.78           C  
ANISOU  263  CA  PRO A  76     3282   3391   2744    435     43   -459       C  
ATOM    264  C   PRO A  76      21.242 -14.203   2.871  1.00 22.76           C  
ANISOU  264  C   PRO A  76     3132   2916   2599    432    569   -214       C  
ATOM    265  O   PRO A  76      22.102 -14.368   1.995  1.00 23.18           O  
ANISOU  265  O   PRO A  76     3133   2608   3065    305    787    -45       O  
ATOM    266  CB  PRO A  76      21.932 -12.817   4.837  1.00 25.76           C  
ANISOU  266  CB  PRO A  76     3634   3337   2816    570   -431   -782       C  
ATOM    267  CG  PRO A  76      23.238 -12.908   5.571  1.00 27.95           C  
ANISOU  267  CG  PRO A  76     3552   3778   3288   -175   -207  -1068       C  
ATOM    268  CD  PRO A  76      23.984 -14.030   5.000  1.00 26.94           C  
ANISOU  268  CD  PRO A  76     3674   3396   3166    242   -373   -846       C  
ATOM    269  N   GLY A  77      19.951 -13.997   2.618  1.00 23.92           N  
ANISOU  269  N   GLY A  77     3180   3396   2513    -83    660    -82       N  
ATOM    270  CA  GLY A  77      19.453 -13.847   1.276  1.00 22.90           C  
ANISOU  270  CA  GLY A  77     3398   2919   2384     28    515    243       C  
ATOM    271  C   GLY A  77      20.025 -12.609   0.605  1.00 22.93           C  
ANISOU  271  C   GLY A  77     2865   3151   2698   -228    779    353       C  
ATOM    272  O   GLY A  77      20.744 -11.813   1.215  1.00 26.74           O  
ANISOU  272  O   GLY A  77     3468   3821   2872    201    707    -86       O  
ATOM    273  N   PRO A  78      19.683 -12.415  -0.663  1.00 24.66           N  
ANISOU  273  N   PRO A  78     3835   2981   2551    -58    545    659       N  
ATOM    274  CA  PRO A  78      20.256 -11.293  -1.422  1.00 25.36           C  
ANISOU  274  CA  PRO A  78     4009   3172   2456    165     40    553       C  
ATOM    275  C   PRO A  78      19.826  -9.953  -0.858  1.00 26.49           C  
ANISOU  275  C   PRO A  78     4122   3309   2633     82    -66     88       C  
ATOM    276  O   PRO A  78      18.710  -9.792  -0.350  1.00 24.58           O  
ANISOU  276  O   PRO A  78     3735   3012   2594      5    541     18       O  
ATOM    277  CB  PRO A  78      19.702 -11.494  -2.836  1.00 27.84           C  
ANISOU  277  CB  PRO A  78     4007   3638   2933    206    128    223       C  
ATOM    278  CG  PRO A  78      18.508 -12.387  -2.664  1.00 26.85           C  
ANISOU  278  CG  PRO A  78     3822   3832   2546   -258    377    895       C  
ATOM    279  CD  PRO A  78      18.783 -13.249  -1.471  1.00 25.16           C  
ANISOU  279  CD  PRO A  78     3775   3276   2511   -301    -26    747       C  
ATOM    280  N   LEU A  79      20.735  -8.984  -0.972  1.00 25.48           N  
ANISOU  280  N   LEU A  79     3645   3146   2890    453   -272    243       N  
ATOM    281  CA  LEU A  79      20.449  -7.611  -0.578  1.00 25.25           C  
ANISOU  281  CA  LEU A  79     3476   3312   2805    425   -168      2       C  
ATOM    282  C   LEU A  79      19.537  -6.965  -1.613  1.00 26.60           C  
ANISOU  282  C   LEU A  79     3784   3436   2885    364    289    247       C  
ATOM    283  O   LEU A  79      19.860  -6.955  -2.807  1.00 29.68           O  
ANISOU  283  O   LEU A  79     4380   4000   2898    629    280    384       O  
ATOM    284  CB  LEU A  79      21.748  -6.825  -0.451  1.00 25.68           C  
ANISOU  284  CB  LEU A  79     3111   3464   3181    117    145    188       C  
ATOM    285  CG  LEU A  79      21.601  -5.315  -0.281  1.00 27.37           C  
ANISOU  285  CG  LEU A  79     3392   3516   3492    239    847    196       C  
ATOM    286  CD1 LEU A  79      20.923  -4.970   1.038  1.00 25.83           C  
ANISOU  286  CD1 LEU A  79     3283   3279   3252    153   1416    546       C  
ATOM    287  CD2 LEU A  79      22.942  -4.619  -0.409  1.00 29.61           C  
ANISOU  287  CD2 LEU A  79     3391   3929   3930    -59    669    342       C  
ATOM    288  N   ILE A  80      18.397  -6.449  -1.160  1.00 25.43           N  
ANISOU  288  N   ILE A  80     3934   2727   3002   -153     86      3       N  
ATOM    289  CA  ILE A  80      17.465  -5.690  -1.989  1.00 26.88           C  
ANISOU  289  CA  ILE A  80     4177   3167   2870     56    296    137       C  
ATOM    290  C   ILE A  80      17.640  -4.220  -1.635  1.00 26.78           C  
ANISOU  290  C   ILE A  80     4114   3196   2867   -219     21    474       C  
ATOM    291  O   ILE A  80      17.602  -3.858  -0.449  1.00 26.88           O  
ANISOU  291  O   ILE A  80     4561   2932   2719   -287     90    641       O  
ATOM    292  CB  ILE A  80      16.009  -6.135  -1.750  1.00 28.11           C  
ANISOU  292  CB  ILE A  80     4422   3542   2718    538   -624    222       C  
ATOM    293  CG1 ILE A  80      15.827  -7.632  -2.007  1.00 31.16           C  
ANISOU  293  CG1 ILE A  80     5249   3999   2590    779  -1045   -194       C  
ATOM    294  CG2 ILE A  80      15.038  -5.294  -2.554  1.00 25.15           C  
ANISOU  294  CG2 ILE A  80     3733   3227   2597    533   -273    476       C  
ATOM    295  CD1 ILE A  80      16.157  -8.043  -3.389  1.00 36.66           C  
ANISOU  295  CD1 ILE A  80     5734   4960   3236    362   -560    -31       C  
ATOM    296  N   GLU A  81      17.845  -3.378  -2.645  1.00 27.30           N  
ANISOU  296  N   GLU A  81     3882   3831   2658   -197     19    647       N  
ATOM    297  CA  GLU A  81      18.017  -1.943  -2.453  1.00 28.68           C  
ANISOU  297  CA  GLU A  81     3829   4131   2936   -104    -20    801       C  
ATOM    298  C   GLU A  81      16.990  -1.186  -3.282  1.00 27.87           C  
ANISOU  298  C   GLU A  81     4280   3718   2591    131   -264    577       C  
ATOM    299  O   GLU A  81      16.869  -1.416  -4.490  1.00 27.55           O  
ANISOU  299  O   GLU A  81     4386   3255   2825    845    283    400       O  
ATOM    300  CB  GLU A  81      19.424  -1.494  -2.849  1.00 33.19           C  
ANISOU  300  CB  GLU A  81     4301   4877   3433   -158   -250    640       C  
ATOM    301  CG  GLU A  81      20.534  -2.020  -1.956  1.00 37.77           C  
ANISOU  301  CG  GLU A  81     5116   5285   3950   -106    176    564       C  
ATOM    302  CD  GLU A  81      21.901  -1.761  -2.542  0.43 42.07           C  
ANISOU  302  CD  GLU A  81     5809   5866   4310   -245    493     32       C  
ATOM    303  OE1 GLU A  81      22.345  -2.558  -3.398  1.00 42.58           O  
ANISOU  303  OE1 GLU A  81     5639   6116   4422   -730    357    556       O  
ATOM    304  OE2 GLU A  81      22.522  -0.747  -2.161  1.00 46.63           O1-
ANISOU  304  OE2 GLU A  81     6951   6191   4576    113    932   -827       O1-
ATOM    305  N   LEU A  82      16.282  -0.261  -2.632  1.00 27.06           N  
ANISOU  305  N   LEU A  82     4214   3486   2581     53   -259    644       N  
ATOM    306  CA  LEU A  82      15.261   0.561  -3.260  1.00 26.91           C  
ANISOU  306  CA  LEU A  82     3836   3272   3117   -348   -346    383       C  
ATOM    307  C   LEU A  82      15.462   2.014  -2.854  1.00 26.46           C  
ANISOU  307  C   LEU A  82     3908   3171   2975     -7   -351    871       C  
ATOM    308  O   LEU A  82      16.011   2.303  -1.789  1.00 26.63           O  
ANISOU  308  O   LEU A  82     3511   3439   3169    -68   -222    915       O  
ATOM    309  CB  LEU A  82      13.851   0.097  -2.859  1.00 27.01           C  
ANISOU  309  CB  LEU A  82     3467   3577   3221   -175   -652    -43       C  
ATOM    310  CG  LEU A  82      13.518  -1.342  -3.259  1.00 27.88           C  
ANISOU  310  CG  LEU A  82     4015   3284   3295   -226   -561   -217       C  
ATOM    311  CD1 LEU A  82      12.256  -1.817  -2.568  1.00 30.30           C  
ANISOU  311  CD1 LEU A  82     4338   3771   3404   -318   -186  -1060       C  
ATOM    312  CD2 LEU A  82      13.397  -1.477  -4.785  1.00 31.05           C  
ANISOU  312  CD2 LEU A  82     4743   3614   3443   -310  -1115   -299       C  
ATOM    313  N   ASN A  83      15.048   2.933  -3.728  1.00 27.56           N  
ANISOU  313  N   ASN A  83     4317   3089   3066    329   -610    861       N  
ATOM    314  CA  ASN A  83      14.947   4.343  -3.361  1.00 28.17           C  
ANISOU  314  CA  ASN A  83     4895   2846   2963    365   -379    625       C  
ATOM    315  C   ASN A  83      13.495   4.658  -3.024  1.00 28.78           C  
ANISOU  315  C   ASN A  83     4980   3097   2859     12   -160    356       C  
ATOM    316  O   ASN A  83      12.582   4.124  -3.662  1.00 28.95           O  
ANISOU  316  O   ASN A  83     4621   3574   2805   -266   -154     18       O  
ATOM    317  CB  ASN A  83      15.436   5.243  -4.498  1.00 28.95           C  
ANISOU  317  CB  ASN A  83     4900   3321   2779    298   -858    566       C  
ATOM    318  CG  ASN A  83      16.838   4.890  -4.945  1.00 31.01           C  
ANISOU  318  CG  ASN A  83     5401   3608   2773   -191   -580    384       C  
ATOM    319  ND2 ASN A  83      16.977   4.524  -6.212  1.00 30.04           N  
ANISOU  319  ND2 ASN A  83     5530   3504   2380   -383   -184    -99       N  
ATOM    320  OD1 ASN A  83      17.785   4.929  -4.157  1.00 32.39           O  
ANISOU  320  OD1 ASN A  83     5407   3776   3124    230   -306    498       O  
ATOM    321  N   GLU A  84      13.284   5.516  -2.017  1.00 27.33           N  
ANISOU  321  N   GLU A  84     4749   3009   2627    310   -335    391       N  
ATOM    322  CA  GLU A  84      11.926   5.869  -1.602  1.00 29.12           C  
ANISOU  322  CA  GLU A  84     4990   3620   2456    623   -664    214       C  
ATOM    323  C   GLU A  84      11.075   6.266  -2.796  1.00 30.82           C  
ANISOU  323  C   GLU A  84     5081   3926   2704    508   -522    454       C  
ATOM    324  O   GLU A  84      11.475   7.098  -3.612  1.00 32.82           O  
ANISOU  324  O   GLU A  84     5367   4623   2479    174   -432    173       O  
ATOM    325  CB  GLU A  84      11.948   7.016  -0.594  1.00 29.47           C  
ANISOU  325  CB  GLU A  84     5070   3353   2776    713   -905    129       C  
ATOM    326  CG  GLU A  84      12.370   6.613   0.777  1.00 28.70           C  
ANISOU  326  CG  GLU A  84     5015   3226   2664    139   -960   -520       C  
ATOM    327  CD  GLU A  84      12.250   7.773   1.734  1.00 28.95           C  
ANISOU  327  CD  GLU A  84     4998   3173   2830    190   -623    -79       C  
ATOM    328  OE1 GLU A  84      12.542   8.914   1.318  1.00 29.48           O  
ANISOU  328  OE1 GLU A  84     5050   3529   2621   -126    -80    405       O  
ATOM    329  OE2 GLU A  84      11.816   7.551   2.880  1.00 29.95           O1-
ANISOU  329  OE2 GLU A  84     4868   3296   3214    123   -995    276       O1-
ATOM    330  N   GLY A  85       9.892   5.666  -2.888  1.00 29.99           N  
ANISOU  330  N   GLY A  85     4901   3734   2758    520   -836    218       N  
ATOM    331  CA  GLY A  85       9.033   5.824  -4.035  1.00 28.66           C  
ANISOU  331  CA  GLY A  85     4876   3464   2550    261   -720    213       C  
ATOM    332  C   GLY A  85       9.047   4.642  -4.979  1.00 29.70           C  
ANISOU  332  C   GLY A  85     4961   3553   2768    303   -187    205       C  
ATOM    333  O   GLY A  85       8.083   4.462  -5.736  1.00 30.67           O  
ANISOU  333  O   GLY A  85     4450   3971   3230    571   -221    276       O  
ATOM    334  N   ASP A  86      10.116   3.843  -4.962  1.00 28.71           N  
ANISOU  334  N   ASP A  86     5353   2805   2751    681   -393    399       N  
ATOM    335  CA  ASP A  86      10.188   2.648  -5.798  1.00 28.64           C  
ANISOU  335  CA  ASP A  86     4941   2918   3023    613   -349     75       C  
ATOM    336  C   ASP A  86       9.132   1.624  -5.392  1.00 28.64           C  
ANISOU  336  C   ASP A  86     4709   3274   2898    563   -279     36       C  
ATOM    337  O   ASP A  86       8.760   1.508  -4.226  1.00 29.52           O  
ANISOU  337  O   ASP A  86     4789   3777   2650    615    -30     51       O  
ATOM    338  CB  ASP A  86      11.566   1.985  -5.696  1.00 27.89           C  
ANISOU  338  CB  ASP A  86     4697   2890   3010    286   -693    220       C  
ATOM    339  CG  ASP A  86      12.656   2.765  -6.400  1.00 30.86           C  
ANISOU  339  CG  ASP A  86     4963   3681   3084    250   -748    -12       C  
ATOM    340  OD1 ASP A  86      12.352   3.747  -7.118  1.00 31.47           O  
ANISOU  340  OD1 ASP A  86     5247   3343   3367    315   -839    104       O  
ATOM    341  OD2 ASP A  86      13.831   2.383  -6.240  1.00 30.67           O1-
ANISOU  341  OD2 ASP A  86     4915   3860   2879     50   -768    213       O1-
ATOM    342  N   THR A  87       8.686   0.849  -6.374  1.00 28.00           N  
ANISOU  342  N   THR A  87     4644   3075   2917    494   -727    324       N  
ATOM    343  CA  THR A  87       7.857  -0.333  -6.179  1.00 26.88           C  
ANISOU  343  CA  THR A  87     4009   3186   3016    999   -543    115       C  
ATOM    344  C   THR A  87       8.667  -1.548  -6.614  1.00 28.67           C  
ANISOU  344  C   THR A  87     4762   3294   2837    583   -572    112       C  
ATOM    345  O   THR A  87       9.394  -1.484  -7.610  1.00 31.76           O  
ANISOU  345  O   THR A  87     5999   3811   2259    138   -498    178       O  
ATOM    346  CB  THR A  87       6.563  -0.229  -7.010  1.00 28.25           C  
ANISOU  346  CB  THR A  87     4001   3307   3423   1162   -889     61       C  
ATOM    347  CG2 THR A  87       5.743  -1.518  -6.924  1.00 31.37           C  
ANISOU  347  CG2 THR A  87     4610   3721   3587   1158   -812     50       C  
ATOM    348  OG1 THR A  87       5.776   0.869  -6.534  1.00 31.20           O  
ANISOU  348  OG1 THR A  87     4479   3909   3467    155  -1294   -108       O  
ATOM    349  N   LEU A  88       8.582  -2.649  -5.864  1.00 25.91           N  
ANISOU  349  N   LEU A  88     3751   3314   2780     -7   -635    -96       N  
ATOM    350  CA  LEU A  88       9.256  -3.886  -6.260  1.00 26.92           C  
ANISOU  350  CA  LEU A  88     3839   3416   2975    -50   -654     78       C  
ATOM    351  C   LEU A  88       8.243  -5.015  -6.326  1.00 28.37           C  
ANISOU  351  C   LEU A  88     4098   3809   2872      8   -547    256       C  
ATOM    352  O   LEU A  88       7.573  -5.304  -5.333  1.00 27.71           O  
ANISOU  352  O   LEU A  88     3984   3726   2816   -578   -694    408       O  
ATOM    353  CB  LEU A  88      10.389  -4.257  -5.305  1.00 26.20           C  
ANISOU  353  CB  LEU A  88     3586   3394   2976    288   -724   -227       C  
ATOM    354  CG  LEU A  88      11.156  -5.541  -5.667  1.00 25.34           C  
ANISOU  354  CG  LEU A  88     3349   3575   2705    175   -753     45       C  
ATOM    355  CD1 LEU A  88      11.843  -5.396  -7.011  1.00 25.93           C  
ANISOU  355  CD1 LEU A  88     3471   3640   2742    770   -289   -226       C  
ATOM    356  CD2 LEU A  88      12.173  -5.912  -4.600  1.00 25.90           C  
ANISOU  356  CD2 LEU A  88     3565   3597   2680    401  -1098     57       C  
ATOM    357  N   HIS A  89       8.128  -5.646  -7.494  1.00 26.55           N  
ANISOU  357  N   HIS A  89     3612   4007   2467    639   -568   -232       N  
ATOM    358  CA  HIS A  89       7.339  -6.856  -7.652  1.00 27.42           C  
ANISOU  358  CA  HIS A  89     3728   4210   2479    389   -462    375       C  
ATOM    359  C   HIS A  89       8.299  -8.030  -7.570  1.00 26.99           C  
ANISOU  359  C   HIS A  89     3888   3755   2611    525     80    373       C  
ATOM    360  O   HIS A  89       9.204  -8.154  -8.403  1.00 28.42           O  
ANISOU  360  O   HIS A  89     3955   4172   2673    188    137    546       O  
ATOM    361  CB  HIS A  89       6.584  -6.854  -8.981  1.00 26.95           C  
ANISOU  361  CB  HIS A  89     3366   4437   2436    545   -663    777       C  
ATOM    362  CG  HIS A  89       5.633  -5.714  -9.121  1.00 28.41           C  
ANISOU  362  CG  HIS A  89     3580   4281   2932    450   -401    501       C  
ATOM    363  CD2 HIS A  89       5.664  -4.618  -9.916  1.00 26.45           C  
ANISOU  363  CD2 HIS A  89     3507   3756   2787    411   -669    542       C  
ATOM    364  ND1 HIS A  89       4.477  -5.616  -8.376  1.00 31.16           N  
ANISOU  364  ND1 HIS A  89     4193   4404   3243    354     25    494       N  
ATOM    365  CE1 HIS A  89       3.836  -4.509  -8.706  1.00 29.57           C  
ANISOU  365  CE1 HIS A  89     4127   4054   3054    298    101    544       C  
ATOM    366  NE2 HIS A  89       4.536  -3.885  -9.638  1.00 27.39           N  
ANISOU  366  NE2 HIS A  89     3627   3742   3038    319     86    442       N  
ATOM    367  N   VAL A  90       8.113  -8.878  -6.564  1.00 24.28           N  
ANISOU  367  N   VAL A  90     3867   3067   2293     22   -177     56       N  
ATOM    368  CA  VAL A  90       8.949 -10.051  -6.360  1.00 24.00           C  
ANISOU  368  CA  VAL A  90     4225   2618   2276     -2   -201   -283       C  
ATOM    369  C   VAL A  90       8.183 -11.256  -6.890  1.00 26.05           C  
ANISOU  369  C   VAL A  90     4627   3158   2113     87    167     29       C  
ATOM    370  O   VAL A  90       7.215 -11.705  -6.264  1.00 27.71           O  
ANISOU  370  O   VAL A  90     4896   3318   2316    348   -265    428       O  
ATOM    371  CB  VAL A  90       9.310 -10.238  -4.883  1.00 23.82           C  
ANISOU  371  CB  VAL A  90     4299   2324   2426    386   -338    -80       C  
ATOM    372  CG1 VAL A  90      10.273 -11.401  -4.725  1.00 23.81           C  
ANISOU  372  CG1 VAL A  90     4108   2425   2512    394   -194    602       C  
ATOM    373  CG2 VAL A  90       9.914  -8.957  -4.326  1.00 24.80           C  
ANISOU  373  CG2 VAL A  90     4386   2324   2713    -13   -431   -362       C  
ATOM    374  N   GLU A  91       8.604 -11.767  -8.051  1.00 25.68           N  
ANISOU  374  N   GLU A  91     4673   3065   2020    871    375     63       N  
ATOM    375  CA  GLU A  91       8.020 -12.966  -8.647  1.00 27.91           C  
ANISOU  375  CA  GLU A  91     4610   3662   2333    635    138    156       C  
ATOM    376  C   GLU A  91       8.635 -14.164  -7.938  1.00 27.68           C  
ANISOU  376  C   GLU A  91     4491   3644   2382    323    346     -1       C  
ATOM    377  O   GLU A  91       9.734 -14.606  -8.275  1.00 30.79           O  
ANISOU  377  O   GLU A  91     5089   4162   2448    156    521   -297       O  
ATOM    378  CB  GLU A  91       8.268 -12.998 -10.154  1.00 33.67           C  
ANISOU  378  CB  GLU A  91     5386   4395   3011    650     24    213       C  
ATOM    379  CG  GLU A  91       7.628 -11.828 -10.891  1.00 38.60           C  
ANISOU  379  CG  GLU A  91     6300   4934   3431    758    260    496       C  
ATOM    380  CD  GLU A  91       8.052 -11.721 -12.350  1.00 44.88           C  
ANISOU  380  CD  GLU A  91     7316   5746   3989   1112    293    626       C  
ATOM    381  OE1 GLU A  91       8.900 -12.519 -12.803  1.00 47.83           O  
ANISOU  381  OE1 GLU A  91     7378   6395   4402    984    406    709       O  
ATOM    382  OE2 GLU A  91       7.530 -10.830 -13.047  1.00 47.27           O1-
ANISOU  382  OE2 GLU A  91     7959   5945   4057    812    518    758       O1-
ATOM    383  N   PHE A  92       7.918 -14.686  -6.957  1.00 27.35           N  
ANISOU  383  N   PHE A  92     4433   3608   2352    619    108   -250       N  
ATOM    384  CA  PHE A  92       8.435 -15.641  -5.986  1.00 26.23           C  
ANISOU  384  CA  PHE A  92     4479   3303   2186    628   -435    -22       C  
ATOM    385  C   PHE A  92       8.071 -17.067  -6.394  1.00 27.82           C  
ANISOU  385  C   PHE A  92     4662   3211   2698    472   -546   -292       C  
ATOM    386  O   PHE A  92       6.969 -17.314  -6.894  1.00 31.17           O  
ANISOU  386  O   PHE A  92     5159   3339   3346    348   -818   -288       O  
ATOM    387  CB  PHE A  92       7.863 -15.300  -4.606  1.00 25.10           C  
ANISOU  387  CB  PHE A  92     4148   3224   2163    286   -166   -170       C  
ATOM    388  CG  PHE A  92       8.490 -16.055  -3.463  1.00 25.29           C  
ANISOU  388  CG  PHE A  92     4166   3230   2214    285   -134    190       C  
ATOM    389  CD1 PHE A  92       8.045 -17.317  -3.124  1.00 28.48           C  
ANISOU  389  CD1 PHE A  92     4759   3703   2359   -254   -384    -72       C  
ATOM    390  CD2 PHE A  92       9.515 -15.485  -2.718  1.00 27.34           C  
ANISOU  390  CD2 PHE A  92     4255   3650   2484    526     81   -124       C  
ATOM    391  CE1 PHE A  92       8.623 -18.018  -2.060  1.00 28.07           C  
ANISOU  391  CE1 PHE A  92     4645   3477   2543   -232   -697    -88       C  
ATOM    392  CE2 PHE A  92      10.100 -16.169  -1.646  1.00 27.61           C  
ANISOU  392  CE2 PHE A  92     4033   3762   2694     69   -234   -220       C  
ATOM    393  CZ  PHE A  92       9.657 -17.440  -1.321  1.00 26.99           C  
ANISOU  393  CZ  PHE A  92     4280   3312   2663   -149   -488     -4       C  
ATOM    394  N   GLU A  93       9.006 -18.002  -6.199  1.00 26.48           N  
ANISOU  394  N   GLU A  93     4680   3238   2142    393   -152     28       N  
ATOM    395  CA  GLU A  93       8.744 -19.418  -6.439  1.00 25.28           C  
ANISOU  395  CA  GLU A  93     4465   3096   2043    113   -179    -99       C  
ATOM    396  C   GLU A  93       9.309 -20.227  -5.280  1.00 25.05           C  
ANISOU  396  C   GLU A  93     4055   3247   2216     36    138     34       C  
ATOM    397  O   GLU A  93      10.473 -20.052  -4.905  1.00 25.61           O  
ANISOU  397  O   GLU A  93     3850   3743   2138     86     40    221       O  
ATOM    398  CB  GLU A  93       9.343 -19.900  -7.775  1.00 27.45           C  
ANISOU  398  CB  GLU A  93     4824   3565   2040   -153    264   -759       C  
ATOM    399  CG  GLU A  93       9.164 -21.411  -8.003  1.00 32.44           C  
ANISOU  399  CG  GLU A  93     5527   4268   2528    289    248   -803       C  
ATOM    400  CD  GLU A  93       9.611 -21.909  -9.382  1.00 36.78           C  
ANISOU  400  CD  GLU A  93     6743   4409   2823    361    401   -795       C  
ATOM    401  OE1 GLU A  93       9.849 -21.090 -10.290  1.00 37.64           O  
ANISOU  401  OE1 GLU A  93     7063   4697   2540    240    921   -946       O  
ATOM    402  OE2 GLU A  93       9.718 -23.136  -9.554  1.00 38.75           O1-
ANISOU  402  OE2 GLU A  93     7169   4676   2880    575    732   -836       O1-
ATOM    403  N   ASN A  94       8.474 -21.107  -4.722  1.00 24.86           N  
ANISOU  403  N   ASN A  94     3790   3260   2394   -139    156     20       N  
ATOM    404  CA  ASN A  94       8.854 -22.016  -3.642  1.00 24.79           C  
ANISOU  404  CA  ASN A  94     3548   3382   2490    196    319    242       C  
ATOM    405  C   ASN A  94       9.277 -23.347  -4.254  1.00 25.51           C  
ANISOU  405  C   ASN A  94     3562   3540   2590     81     79   -161       C  
ATOM    406  O   ASN A  94       8.427 -24.126  -4.685  1.00 28.83           O  
ANISOU  406  O   ASN A  94     3762   3874   3316    356    155     40       O  
ATOM    407  CB  ASN A  94       7.677 -22.217  -2.688  1.00 24.27           C  
ANISOU  407  CB  ASN A  94     3729   3148   2346     77    345     64       C  
ATOM    408  CG  ASN A  94       8.006 -23.171  -1.541  1.00 24.33           C  
ANISOU  408  CG  ASN A  94     3614   2938   2693   -157    378    153       C  
ATOM    409  ND2 ASN A  94       6.986 -23.563  -0.780  1.00 25.12           N  
ANISOU  409  ND2 ASN A  94     3641   2940   2964   -675    131    128       N  
ATOM    410  OD1 ASN A  94       9.160 -23.536  -1.342  1.00 25.08           O  
ANISOU  410  OD1 ASN A  94     3690   3035   2806   -123    385   -141       O  
ATOM    411  N   THR A  95      10.582 -23.625  -4.287  1.00 23.55           N  
ANISOU  411  N   THR A  95     3372   3163   2413    509    128     40       N  
ATOM    412  CA  THR A  95      11.057 -24.895  -4.821  1.00 25.50           C  
ANISOU  412  CA  THR A  95     3773   3273   2643    532    345   -176       C  
ATOM    413  C   THR A  95      11.088 -26.000  -3.766  1.00 26.29           C  
ANISOU  413  C   THR A  95     4183   3259   2546    921   -126    -53       C  
ATOM    414  O   THR A  95      11.543 -27.109  -4.058  1.00 27.33           O  
ANISOU  414  O   THR A  95     4845   2825   2716    956   -216   -225       O  
ATOM    415  CB  THR A  95      12.459 -24.746  -5.428  1.00 26.70           C  
ANISOU  415  CB  THR A  95     3729   3657   2758     90     -8    -34       C  
ATOM    416  CG2 THR A  95      12.535 -23.500  -6.310  1.00 28.18           C  
ANISOU  416  CG2 THR A  95     4124   3574   3009     41    459    -95       C  
ATOM    417  OG1 THR A  95      13.426 -24.651  -4.375  1.00 27.21           O  
ANISOU  417  OG1 THR A  95     3329   3990   3018    167   -233   -603       O  
ATOM    418  N   MET A  96      10.630 -25.724  -2.553  1.00 27.93           N  
ANISOU  418  N   MET A  96     4597   3752   2262    153   -124    -93       N  
ATOM    419  CA  MET A  96      10.730 -26.677  -1.452  1.00 25.88           C  
ANISOU  419  CA  MET A  96     4159   3375   2299     73  -1027   -284       C  
ATOM    420  C   MET A  96       9.456 -27.502  -1.314  1.00 25.45           C  
ANISOU  420  C   MET A  96     4051   3073   2547    -33   -485     -2       C  
ATOM    421  O   MET A  96       8.455 -27.263  -1.989  1.00 27.84           O  
ANISOU  421  O   MET A  96     4169   3494   2913     37   -217    -74       O  
ATOM    422  CB  MET A  96      11.021 -25.947  -0.135  1.00 25.20           C  
ANISOU  422  CB  MET A  96     4228   3203   2145   -285  -1181   -738       C  
ATOM    423  CG  MET A  96      12.218 -25.040  -0.236  1.00 23.63           C  
ANISOU  423  CG  MET A  96     3764   2847   2368   -322  -1206   -602       C  
ATOM    424  SD  MET A  96      12.683 -24.399   1.390  1.00 25.27           S  
ANISOU  424  SD  MET A  96     3507   3341   2752    290     63    -70       S  
ATOM    425  CE  MET A  96      11.239 -23.439   1.854  1.00 27.07           C  
ANISOU  425  CE  MET A  96     4142   3443   2700    587     22   -728       C  
ATOM    426  N   ASP A  97       9.511 -28.498  -0.420  1.00 25.43           N  
ANISOU  426  N   ASP A  97     4165   3061   2438     43   -134    161       N  
ATOM    427  CA  ASP A  97       8.391 -29.390  -0.151  1.00 26.50           C  
ANISOU  427  CA  ASP A  97     4056   3331   2682    201    200    208       C  
ATOM    428  C   ASP A  97       7.549 -28.948   1.039  1.00 27.03           C  
ANISOU  428  C   ASP A  97     3937   3560   2773    -87    347   -207       C  
ATOM    429  O   ASP A  97       6.701 -29.722   1.504  1.00 28.39           O  
ANISOU  429  O   ASP A  97     3706   4041   3039   -427    147   -292       O  
ATOM    430  CB  ASP A  97       8.889 -30.833   0.066  1.00 27.50           C  
ANISOU  430  CB  ASP A  97     4002   3452   2993    189     10    586       C  
ATOM    431  CG  ASP A  97       9.813 -30.983   1.282  1.00 31.40           C  
ANISOU  431  CG  ASP A  97     4462   3583   3886   -185   -136    760       C  
ATOM    432  OD1 ASP A  97      10.257 -29.973   1.869  1.00 30.34           O  
ANISOU  432  OD1 ASP A  97     4011   3655   3861   -169   -784    227       O  
ATOM    433  OD2 ASP A  97      10.109 -32.146   1.648  0.80 34.09           O1-
ANISOU  433  OD2 ASP A  97     5151   3594   4206   -853   -642   1204       O1-
ATOM    434  N   VAL A  98       7.769 -27.740   1.551  1.00 25.12           N  
ANISOU  434  N   VAL A  98     4089   3044   2409    -52    106   -535       N  
ATOM    435  CA  VAL A  98       6.951 -27.196   2.635  1.00 25.08           C  
ANISOU  435  CA  VAL A  98     4023   2836   2671   -140    145   -170       C  
ATOM    436  C   VAL A  98       6.487 -25.796   2.242  1.00 25.39           C  
ANISOU  436  C   VAL A  98     3894   3058   2695    -90     76   -199       C  
ATOM    437  O   VAL A  98       7.197 -25.097   1.504  1.00 25.77           O  
ANISOU  437  O   VAL A  98     3991   3148   2653     87   -103   -237       O  
ATOM    438  CB  VAL A  98       7.724 -27.152   3.969  1.00 28.77           C  
ANISOU  438  CB  VAL A  98     4854   3143   2935   -337   -370    177       C  
ATOM    439  CG1 VAL A  98       8.273 -28.523   4.335  1.00 31.40           C  
ANISOU  439  CG1 VAL A  98     5396   3089   3444   -415   -410    388       C  
ATOM    440  CG2 VAL A  98       8.853 -26.127   3.901  1.00 29.55           C  
ANISOU  440  CG2 VAL A  98     4904   3598   2724   -483   -690   -169       C  
ATOM    441  N   PRO A  99       5.317 -25.349   2.700  1.00 23.17           N  
ANISOU  441  N   PRO A  99     3321   2673   2809   -404    250   -271       N  
ATOM    442  CA  PRO A  99       4.921 -23.955   2.468  1.00 24.36           C  
ANISOU  442  CA  PRO A  99     3169   3119   2967   -204    218    104       C  
ATOM    443  C   PRO A  99       5.944 -22.995   3.056  1.00 24.59           C  
ANISOU  443  C   PRO A  99     3180   2973   3188   -429    459    166       C  
ATOM    444  O   PRO A  99       6.562 -23.268   4.091  1.00 25.85           O  
ANISOU  444  O   PRO A  99     3393   3260   3168    -77   -319   -481       O  
ATOM    445  CB  PRO A  99       3.569 -23.844   3.181  1.00 25.76           C  
ANISOU  445  CB  PRO A  99     3425   3093   3271   -626    442     84       C  
ATOM    446  CG  PRO A  99       3.054 -25.258   3.249  1.00 27.04           C  
ANISOU  446  CG  PRO A  99     4024   2684   3566   -876    639    394       C  
ATOM    447  CD  PRO A  99       4.287 -26.102   3.431  1.00 25.73           C  
ANISOU  447  CD  PRO A  99     3565   2899   3314  -1182    791     23       C  
ATOM    448  N   VAL A 100       6.125 -21.865   2.378  1.00 23.53           N  
ANISOU  448  N   VAL A 100     2647   2923   3372   -401    491    203       N  
ATOM    449  CA  VAL A 100       7.109 -20.851   2.747  1.00 22.23           C  
ANISOU  449  CA  VAL A 100     2570   2882   2995   -174     60     72       C  
ATOM    450  C   VAL A 100       6.466 -19.493   2.489  1.00 22.77           C  
ANISOU  450  C   VAL A 100     2974   2732   2945   -102    262   -356       C  
ATOM    451  O   VAL A 100       5.445 -19.391   1.804  1.00 24.55           O  
ANISOU  451  O   VAL A 100     3034   3221   3071    -29    212   -433       O  
ATOM    452  CB  VAL A 100       8.423 -21.010   1.950  1.00 22.30           C  
ANISOU  452  CB  VAL A 100     2672   3185   2615    -27   -136    340       C  
ATOM    453  CG1 VAL A 100       8.250 -20.493   0.536  1.00 22.62           C  
ANISOU  453  CG1 VAL A 100     3268   3225   2100     74     97    295       C  
ATOM    454  CG2 VAL A 100       9.597 -20.310   2.650  1.00 22.22           C  
ANISOU  454  CG2 VAL A 100     2339   3147   2955   -510   -194    629       C  
ATOM    455  N   SER A 101       7.039 -18.437   3.064  1.00 21.52           N  
ANISOU  455  N   SER A 101     3113   2325   2737    148     65   -243       N  
ATOM    456  CA  SER A 101       6.484 -17.117   2.808  1.00 23.04           C  
ANISOU  456  CA  SER A 101     3446   2859   2450     70    455   -465       C  
ATOM    457  C   SER A 101       7.594 -16.072   2.769  1.00 25.72           C  
ANISOU  457  C   SER A 101     3767   3115   2890    282    326   -169       C  
ATOM    458  O   SER A 101       8.774 -16.355   3.011  1.00 26.86           O  
ANISOU  458  O   SER A 101     3920   3511   2775     38    334    -69       O  
ATOM    459  CB  SER A 101       5.427 -16.745   3.847  1.00 23.11           C  
ANISOU  459  CB  SER A 101     3565   3364   1851   -166    668   -543       C  
ATOM    460  OG  SER A 101       6.039 -16.406   5.081  1.00 23.42           O  
ANISOU  460  OG  SER A 101     3314   3450   2134   -195    491   -326       O  
ATOM    461  N   LEU A 102       7.194 -14.860   2.416  1.00 23.23           N  
ANISOU  461  N   LEU A 102     3122   2490   3213    342    229    -56       N  
ATOM    462  CA  LEU A 102       8.078 -13.703   2.373  1.00 24.63           C  
ANISOU  462  CA  LEU A 102     3526   2864   2969    129     89    223       C  
ATOM    463  C   LEU A 102       7.394 -12.580   3.147  1.00 25.27           C  
ANISOU  463  C   LEU A 102     3394   3404   2803   -208    -18   -220       C  
ATOM    464  O   LEU A 102       6.377 -12.045   2.696  1.00 27.54           O  
ANISOU  464  O   LEU A 102     3556   3612   3297    -48   -166     55       O  
ATOM    465  CB  LEU A 102       8.341 -13.304   0.924  1.00 22.92           C  
ANISOU  465  CB  LEU A 102     3379   2889   2439   -103    231    346       C  
ATOM    466  CG  LEU A 102       9.313 -12.155   0.706  1.00 22.25           C  
ANISOU  466  CG  LEU A 102     2982   3059   2412   -361   -449   -104       C  
ATOM    467  CD1 LEU A 102      10.668 -12.513   1.246  1.00 23.45           C  
ANISOU  467  CD1 LEU A 102     3161   3329   2420   -198   -538   -152       C  
ATOM    468  CD2 LEU A 102       9.372 -11.827  -0.776  1.00 26.45           C  
ANISOU  468  CD2 LEU A 102     4320   3154   2575    247   -219   -448       C  
ATOM    469  N   HIS A 103       7.932 -12.234   4.314  1.00 23.16           N  
ANISOU  469  N   HIS A 103     2852   3334   2614   -284    184   -201       N  
ATOM    470  CA  HIS A 103       7.418 -11.135   5.126  1.00 23.17           C  
ANISOU  470  CA  HIS A 103     3162   3208   2434   -163    165      4       C  
ATOM    471  C   HIS A 103       8.508 -10.086   5.228  1.00 22.07           C  
ANISOU  471  C   HIS A 103     3073   2596   2715   -202    147    121       C  
ATOM    472  O   HIS A 103       9.649 -10.418   5.565  1.00 24.06           O  
ANISOU  472  O   HIS A 103     2959   2975   3209   -243     97     13       O  
ATOM    473  CB  HIS A 103       7.007 -11.604   6.531  1.00 23.61           C  
ANISOU  473  CB  HIS A 103     3023   3340   2607    -44    417    -38       C  
ATOM    474  CG  HIS A 103       6.610 -10.484   7.442  1.00 23.21           C  
ANISOU  474  CG  HIS A 103     2991   2928   2900    550    409   -249       C  
ATOM    475  CD2 HIS A 103       7.187 -10.000   8.567  1.00 23.91           C  
ANISOU  475  CD2 HIS A 103     2998   2785   3301    527    674   -548       C  
ATOM    476  ND1 HIS A 103       5.491  -9.712   7.221  1.00 24.57           N  
ANISOU  476  ND1 HIS A 103     3326   2818   3192    717    398   -380       N  
ATOM    477  CE1 HIS A 103       5.397  -8.793   8.168  1.00 26.97           C  
ANISOU  477  CE1 HIS A 103     3292   3432   3523    654    793    -51       C  
ATOM    478  NE2 HIS A 103       6.411  -8.949   9.002  1.00 24.92           N  
ANISOU  478  NE2 HIS A 103     2777   3093   3600    110    294   -250       N  
ATOM    479  N   VAL A 104       8.166  -8.827   4.945  1.00 22.32           N  
ANISOU  479  N   VAL A 104     2947   2989   2544   -298   -159      0       N  
ATOM    480  CA  VAL A 104       9.142  -7.748   4.947  1.00 20.23           C  
ANISOU  480  CA  VAL A 104     2808   2461   2418     81    -72   -218       C  
ATOM    481  C   VAL A 104       8.803  -6.753   6.053  1.00 19.74           C  
ANISOU  481  C   VAL A 104     2421   2716   2363    -61    477   -249       C  
ATOM    482  O   VAL A 104       7.632  -6.520   6.386  1.00 23.84           O  
ANISOU  482  O   VAL A 104     3002   3178   2880     98    324   -140       O  
ATOM    483  CB  VAL A 104       9.217  -7.047   3.574  1.00 20.90           C  
ANISOU  483  CB  VAL A 104     2704   2621   2617    269   -103     50       C  
ATOM    484  CG1 VAL A 104       7.952  -6.215   3.293  1.00 22.20           C  
ANISOU  484  CG1 VAL A 104     3377   2477   2582    252   -113    759       C  
ATOM    485  CG2 VAL A 104      10.456  -6.193   3.494  1.00 20.30           C  
ANISOU  485  CG2 VAL A 104     2823   2513   2378   -121   -206   -157       C  
ATOM    486  N   HIS A 105       9.848  -6.185   6.643  1.00 19.11           N  
ANISOU  486  N   HIS A 105     2893   2424   1944    -78    123    -62       N  
ATOM    487  CA  HIS A 105       9.690  -5.134   7.631  1.00 19.46           C  
ANISOU  487  CA  HIS A 105     2898   2762   1733    -53   -631   -430       C  
ATOM    488  C   HIS A 105       9.743  -3.758   6.979  1.00 21.66           C  
ANISOU  488  C   HIS A 105     3260   2907   2063    552   -346   -236       C  
ATOM    489  O   HIS A 105      10.463  -3.530   6.004  1.00 25.41           O  
ANISOU  489  O   HIS A 105     3732   3437   2484    507   -166   -422       O  
ATOM    490  CB  HIS A 105      10.773  -5.241   8.708  1.00 20.69           C  
ANISOU  490  CB  HIS A 105     3427   2741   1695    245   -697    110       C  
ATOM    491  CG  HIS A 105      10.557  -6.379   9.655  1.00 20.39           C  
ANISOU  491  CG  HIS A 105     3354   2404   1991   -123   -355    187       C  
ATOM    492  CD2 HIS A 105      10.544  -7.719   9.454  1.00 21.43           C  
ANISOU  492  CD2 HIS A 105     3251   2841   2049    -76   -260    207       C  
ATOM    493  ND1 HIS A 105      10.260  -6.188  10.987  1.00 20.73           N  
ANISOU  493  ND1 HIS A 105     3339   2216   2324   -331   -183     53       N  
ATOM    494  CE1 HIS A 105      10.107  -7.363  11.574  1.00 21.11           C  
ANISOU  494  CE1 HIS A 105     3116   2320   2585    408    146     14       C  
ATOM    495  NE2 HIS A 105      10.264  -8.309  10.663  1.00 20.39           N  
ANISOU  495  NE2 HIS A 105     3285   2445   2016   -279    256   -392       N  
ATOM    496  N   GLY A 106       8.946  -2.842   7.517  1.00 21.71           N  
ANISOU  496  N   GLY A 106     3520   2592   2138    797   -188   -435       N  
ATOM    497  CA  GLY A 106       9.119  -1.437   7.201  1.00 22.33           C  
ANISOU  497  CA  GLY A 106     3634   2776   2072    261   -275    175       C  
ATOM    498  C   GLY A 106       8.487  -0.934   5.919  1.00 23.41           C  
ANISOU  498  C   GLY A 106     3595   3151   2150    131   -428    -18       C  
ATOM    499  O   GLY A 106       8.015   0.200   5.875  1.00 24.59           O  
ANISOU  499  O   GLY A 106     4034   3031   2279    460   -731    -52       O  
ATOM    500  N   LEU A 107       8.481  -1.744   4.872  1.00 24.88           N  
ANISOU  500  N   LEU A 107     3769   3526   2157   -166   -679   -333       N  
ATOM    501  CA  LEU A 107       7.997  -1.279   3.578  1.00 26.27           C  
ANISOU  501  CA  LEU A 107     4085   3870   2026   -325   -407   -312       C  
ATOM    502  C   LEU A 107       6.474  -1.337   3.533  1.00 26.70           C  
ANISOU  502  C   LEU A 107     4043   3551   2549     10   -300   -187       C  
ATOM    503  O   LEU A 107       5.828  -1.957   4.378  1.00 29.44           O  
ANISOU  503  O   LEU A 107     4464   3603   3119    -48   -527    119       O  
ATOM    504  CB  LEU A 107       8.608  -2.115   2.448  1.00 24.46           C  
ANISOU  504  CB  LEU A 107     3296   4191   1805   -700    477     31       C  
ATOM    505  CG  LEU A 107      10.066  -1.803   2.046  1.00 27.26           C  
ANISOU  505  CG  LEU A 107     3455   4888   2014   -227   -259   -369       C  
ATOM    506  CD1 LEU A 107      11.075  -2.002   3.151  1.00 30.00           C  
ANISOU  506  CD1 LEU A 107     4129   4961   2308   -910    173   -490       C  
ATOM    507  CD2 LEU A 107      10.454  -2.642   0.843  1.00 29.92           C  
ANISOU  507  CD2 LEU A 107     3943   5280   2144   -316   -608   -564       C  
ATOM    508  N   ASP A 108       5.902  -0.663   2.537  1.00 25.85           N  
ANISOU  508  N   ASP A 108     3859   3244   2718    187   -610    -28       N  
ATOM    509  CA  ASP A 108       4.461  -0.685   2.332  1.00 25.02           C  
ANISOU  509  CA  ASP A 108     3524   3051   2931   -189   -237    -19       C  
ATOM    510  C   ASP A 108       4.083  -1.965   1.613  1.00 27.40           C  
ANISOU  510  C   ASP A 108     3986   3338   3086   -100   -105    126       C  
ATOM    511  O   ASP A 108       4.668  -2.303   0.578  1.00 31.65           O  
ANISOU  511  O   ASP A 108     5163   3804   3059   -396    -42   -618       O  
ATOM    512  CB  ASP A 108       3.999   0.523   1.509  1.00 25.34           C  
ANISOU  512  CB  ASP A 108     3623   2882   3123    262   -214   -110       C  
ATOM    513  CG  ASP A 108       4.380   1.849   2.146  1.00 29.82           C  
ANISOU  513  CG  ASP A 108     4353   3521   3457    317    -95   -116       C  
ATOM    514  OD1 ASP A 108       4.362   1.951   3.394  1.00 29.61           O  
ANISOU  514  OD1 ASP A 108     3973   3693   3584    302     80   -268       O  
ATOM    515  OD2 ASP A 108       4.716   2.784   1.392  1.00 33.05           O1-
ANISOU  515  OD2 ASP A 108     4679   4300   3578    610   -231   -105       O1-
ATOM    516  N   TYR A 109       3.113  -2.686   2.158  1.00 24.57           N  
ANISOU  516  N   TYR A 109     3245   3325   2768    241   -372    155       N  
ATOM    517  CA  TYR A 109       2.603  -3.866   1.477  1.00 24.01           C  
ANISOU  517  CA  TYR A 109     3196   3128   2797    561   -729     73       C  
ATOM    518  C   TYR A 109       1.157  -4.029   1.890  1.00 26.98           C  
ANISOU  518  C   TYR A 109     3460   3698   3095    749   -470    -13       C  
ATOM    519  O   TYR A 109       0.801  -3.727   3.033  1.00 28.47           O  
ANISOU  519  O   TYR A 109     3794   3828   3194   -144   -162    -50       O  
ATOM    520  CB  TYR A 109       3.418  -5.128   1.820  1.00 24.86           C  
ANISOU  520  CB  TYR A 109     3541   3182   2722   1174   -754    -96       C  
ATOM    521  CG  TYR A 109       3.603  -5.370   3.295  1.00 27.10           C  
ANISOU  521  CG  TYR A 109     3660   3452   3186   1029   -152    246       C  
ATOM    522  CD1 TYR A 109       4.689  -4.836   3.978  1.00 28.55           C  
ANISOU  522  CD1 TYR A 109     3981   3725   3142   1283    -64    543       C  
ATOM    523  CD2 TYR A 109       2.693  -6.139   4.008  1.00 28.74           C  
ANISOU  523  CD2 TYR A 109     3653   3703   3564   1145    110    302       C  
ATOM    524  CE1 TYR A 109       4.861  -5.055   5.327  1.00 30.10           C  
ANISOU  524  CE1 TYR A 109     4105   3886   3444   1502    361    368       C  
ATOM    525  CE2 TYR A 109       2.854  -6.367   5.348  1.00 30.18           C  
ANISOU  525  CE2 TYR A 109     3736   3828   3903   1242    100    232       C  
ATOM    526  CZ  TYR A 109       3.938  -5.824   6.008  1.00 32.62           C  
ANISOU  526  CZ  TYR A 109     4622   3843   3929   1495    195    498       C  
ATOM    527  OH  TYR A 109       4.088  -6.047   7.356  1.00 35.94           O  
ANISOU  527  OH  TYR A 109     5318   3704   4633   1740    536    814       O  
ATOM    528  N   GLU A 110       0.331  -4.480   0.952  1.00 27.90           N  
ANISOU  528  N   GLU A 110     3064   3954   3581   1081   -674     73       N  
ATOM    529  CA  GLU A 110      -1.042  -4.827   1.259  1.00 28.86           C  
ANISOU  529  CA  GLU A 110     2955   4146   3865    928   -555    466       C  
ATOM    530  C   GLU A 110      -1.085  -6.163   1.994  1.00 29.01           C  
ANISOU  530  C   GLU A 110     3131   4131   3759    577   -452    -70       C  
ATOM    531  O   GLU A 110      -0.110  -6.920   2.031  1.00 27.97           O  
ANISOU  531  O   GLU A 110     3300   3836   3492    404   -319    -71       O  
ATOM    532  CB  GLU A 110      -1.882  -4.880  -0.017  1.00 29.86           C  
ANISOU  532  CB  GLU A 110     3492   3894   3961    880  -1113    565       C  
ATOM    533  CG  GLU A 110      -2.096  -3.513  -0.664  1.00 33.99           C  
ANISOU  533  CG  GLU A 110     4487   4158   4269    497  -1672    535       C  
ATOM    534  CD  GLU A 110      -2.894  -3.590  -1.950  1.00 37.85           C  
ANISOU  534  CD  GLU A 110     4969   4726   4687      2  -1608    696       C  
ATOM    535  OE1 GLU A 110      -3.606  -4.593  -2.162  0.57 40.54           O  
ANISOU  535  OE1 GLU A 110     5220   5447   4738   -130  -1820    461       O  
ATOM    536  OE2 GLU A 110      -2.802  -2.642  -2.752  0.62 40.62           O1-
ANISOU  536  OE2 GLU A 110     5440   5133   4858   -265  -1398    812       O1-
ATOM    537  N   ILE A 111      -2.242  -6.445   2.594  1.00 29.51           N  
ANISOU  537  N   ILE A 111     2969   4388   3857   -182   -124   -535       N  
ATOM    538  CA  ILE A 111      -2.383  -7.669   3.372  1.00 30.22           C  
ANISOU  538  CA  ILE A 111     3192   4696   3595     97   -604   -342       C  
ATOM    539  C   ILE A 111      -2.098  -8.899   2.508  1.00 30.11           C  
ANISOU  539  C   ILE A 111     3389   4575   3478     83   -520   -259       C  
ATOM    540  O   ILE A 111      -1.573  -9.912   2.996  1.00 29.18           O  
ANISOU  540  O   ILE A 111     3116   4457   3513   -549   -359   -561       O  
ATOM    541  CB  ILE A 111      -3.781  -7.697   4.034  1.00 31.81           C  
ANISOU  541  CB  ILE A 111     2901   5361   3826   -110   -429   -481       C  
ATOM    542  CG1 ILE A 111      -3.766  -8.573   5.276  1.00 35.82           C  
ANISOU  542  CG1 ILE A 111     3580   5639   4391   -134   -340   -472       C  
ATOM    543  CG2 ILE A 111      -4.878  -8.113   3.063  1.00 31.51           C  
ANISOU  543  CG2 ILE A 111     2948   5298   3727   -117   -376   -871       C  
ATOM    544  CD1 ILE A 111      -2.881  -8.028   6.366  1.00 37.66           C  
ANISOU  544  CD1 ILE A 111     4222   5456   4632    -48   -317   -739       C  
ATOM    545  N   SER A 112      -2.365  -8.813   1.203  1.00 28.46           N  
ANISOU  545  N   SER A 112     3047   4439   3327    152   -620   -420       N  
ATOM    546  CA  SER A 112      -2.071  -9.936   0.321  1.00 27.75           C  
ANISOU  546  CA  SER A 112     3036   4393   3113    302   -736   -351       C  
ATOM    547  C   SER A 112      -0.574 -10.158   0.119  1.00 27.61           C  
ANISOU  547  C   SER A 112     3432   4154   2904    277   -356   -424       C  
ATOM    548  O   SER A 112      -0.194 -11.167  -0.489  1.00 28.62           O  
ANISOU  548  O   SER A 112     3635   3844   3395    144   -599   -142       O  
ATOM    549  CB  SER A 112      -2.765  -9.735  -1.036  1.00 31.60           C  
ANISOU  549  CB  SER A 112     3860   4615   3532     17   -802    -48       C  
ATOM    550  OG  SER A 112      -2.368  -8.512  -1.639  1.00 33.04           O  
ANISOU  550  OG  SER A 112     4124   4855   3575    519   -867    386       O  
ATOM    551  N   SER A 113       0.286  -9.249   0.590  1.00 26.81           N  
ANISOU  551  N   SER A 113     3397   4369   2422    451   -236   -286       N  
ATOM    552  CA  SER A 113       1.727  -9.478   0.587  1.00 25.31           C  
ANISOU  552  CA  SER A 113     3455   3840   2321    630   -329   -229       C  
ATOM    553  C   SER A 113       2.284  -9.517   2.001  1.00 27.09           C  
ANISOU  553  C   SER A 113     3615   3991   2687    487    139   -279       C  
ATOM    554  O   SER A 113       3.476  -9.288   2.200  1.00 30.81           O  
ANISOU  554  O   SER A 113     4407   4435   2864    105    295   -389       O  
ATOM    555  CB  SER A 113       2.459  -8.423  -0.244  1.00 25.26           C  
ANISOU  555  CB  SER A 113     3838   3602   2156     25   -610   -292       C  
ATOM    556  OG  SER A 113       2.308  -8.703  -1.634  1.00 27.60           O  
ANISOU  556  OG  SER A 113     4295   3158   3033    249   -261   -635       O  
ATOM    557  N   ASP A 114       1.430  -9.799   2.982  1.00 25.46           N  
ANISOU  557  N   ASP A 114     3386   3722   2564    928    430   -249       N  
ATOM    558  CA  ASP A 114       1.873  -9.912   4.367  1.00 27.43           C  
ANISOU  558  CA  ASP A 114     3463   4128   2832    820    -26    -57       C  
ATOM    559  C   ASP A 114       2.802 -11.111   4.563  1.00 28.00           C  
ANISOU  559  C   ASP A 114     3399   4274   2966    206     -7   -502       C  
ATOM    560  O   ASP A 114       3.732 -11.061   5.380  1.00 28.41           O  
ANISOU  560  O   ASP A 114     3220   4402   3172    238    370    125       O  
ATOM    561  CB  ASP A 114       0.639 -10.007   5.267  1.00 28.45           C  
ANISOU  561  CB  ASP A 114     2842   4694   3273    556    191     73       C  
ATOM    562  CG  ASP A 114       0.954  -9.855   6.741  1.00 31.01           C  
ANISOU  562  CG  ASP A 114     3482   4629   3672    552    117   -230       C  
ATOM    563  OD1 ASP A 114       1.942  -9.179   7.083  1.00 30.86           O  
ANISOU  563  OD1 ASP A 114     3637   4346   3743    247    191   -554       O  
ATOM    564  OD2 ASP A 114       0.194 -10.412   7.562  1.00 32.47           O1-
ANISOU  564  OD2 ASP A 114     4159   4216   3963    669   -222   -196       O1-
ATOM    565  N   GLY A 115       2.574 -12.191   3.823  1.00 26.22           N  
ANISOU  565  N   GLY A 115     3033   3903   3027    190   -194   -597       N  
ATOM    566  CA  GLY A 115       3.398 -13.377   3.963  1.00 22.00           C  
ANISOU  566  CA  GLY A 115     2500   3339   2521    547   -186   -150       C  
ATOM    567  C   GLY A 115       3.082 -14.214   5.182  1.00 23.55           C  
ANISOU  567  C   GLY A 115     2570   3623   2754    420   -241   -323       C  
ATOM    568  O   GLY A 115       4.002 -14.729   5.828  1.00 25.80           O  
ANISOU  568  O   GLY A 115     2911   3747   3146    221     73   -560       O  
ATOM    569  N   THR A 116       1.805 -14.359   5.526  1.00 26.68           N  
ANISOU  569  N   THR A 116     2824   4034   3280    283   -345   -286       N  
ATOM    570  CA  THR A 116       1.390 -15.168   6.665  1.00 28.14           C  
ANISOU  570  CA  THR A 116     2866   4324   3503    253    -80   -196       C  
ATOM    571  C   THR A 116       0.278 -16.123   6.251  1.00 30.83           C  
ANISOU  571  C   THR A 116     3431   4426   3858    168     87     -8       C  
ATOM    572  O   THR A 116      -0.446 -15.888   5.277  1.00 28.84           O  
ANISOU  572  O   THR A 116     3271   4366   3322    798    -32   -143       O  
ATOM    573  CB  THR A 116       0.889 -14.311   7.836  1.00 31.54           C  
ANISOU  573  CB  THR A 116     3200   5022   3761    405   -450   -704       C  
ATOM    574  CG2 THR A 116       1.986 -13.373   8.340  1.00 29.52           C  
ANISOU  574  CG2 THR A 116     2807   4887   3523    358   -785  -1023       C  
ATOM    575  OG1 THR A 116      -0.242 -13.538   7.409  1.00 35.49           O  
ANISOU  575  OG1 THR A 116     3867   5626   3993    731   -205  -1252       O  
ATOM    576  N   LYS A 117       0.145 -17.202   7.029  1.00 31.31           N  
ANISOU  576  N   LYS A 117     3779   4132   3986     69    243    348       N  
ATOM    577  CA  LYS A 117      -0.970 -18.127   6.841  1.00 34.92           C  
ANISOU  577  CA  LYS A 117     3872   4658   4737   -291    276    533       C  
ATOM    578  C   LYS A 117      -2.301 -17.456   7.144  1.00 38.56           C  
ANISOU  578  C   LYS A 117     3913   5427   5310     28    142    868       C  
ATOM    579  O   LYS A 117      -3.312 -17.754   6.493  1.00 40.47           O  
ANISOU  579  O   LYS A 117     3736   5940   5701   -744    367    989       O  
ATOM    580  CB  LYS A 117      -0.789 -19.361   7.729  1.00 37.49           C  
ANISOU  580  CB  LYS A 117     4584   4707   4955   -328     97     20       C  
ATOM    581  CG  LYS A 117       0.232 -20.362   7.227  1.00 42.84           C  
ANISOU  581  CG  LYS A 117     6009   4894   5375   -673     49   -383       C  
ATOM    582  CD  LYS A 117      -0.413 -21.404   6.325  1.00 49.50           C  
ANISOU  582  CD  LYS A 117     7447   5601   5759   -581    363   -585       C  
ATOM    583  CE  LYS A 117      -0.188 -22.809   6.867  1.00 53.72           C  
ANISOU  583  CE  LYS A 117     8498   5975   5937   -704    593   -896       C  
ATOM    584  NZ  LYS A 117       1.234 -23.268   6.733  1.00 57.81           N1+
ANISOU  584  NZ  LYS A 117     9744   6295   5926  -1252    717  -1004       N1+
ATOM    585  N   GLN A 118      -2.315 -16.561   8.140  1.00 40.21           N  
ANISOU  585  N   GLN A 118     4197   5652   5428    809     32    810       N  
ATOM    586  CA  GLN A 118      -3.513 -15.832   8.556  1.00 45.88           C  
ANISOU  586  CA  GLN A 118     4882   6837   5714   1079     49    563       C  
ATOM    587  C   GLN A 118      -4.313 -15.295   7.375  1.00 46.69           C  
ANISOU  587  C   GLN A 118     4917   7152   5671    977     79    371       C  
ATOM    588  O   GLN A 118      -5.530 -15.485   7.292  1.00 47.78           O  
ANISOU  588  O   GLN A 118     4263   7941   5950    996    231    244       O  
ATOM    589  CB  GLN A 118      -3.101 -14.681   9.486  1.00 50.46           C  
ANISOU  589  CB  GLN A 118     5527   7466   6182   1747    378    137       C  
ATOM    590  CG  GLN A 118      -4.158 -13.605   9.715  1.00 56.26           C  
ANISOU  590  CG  GLN A 118     6522   8338   6514   1712    268   -145       C  
ATOM    591  CD  GLN A 118      -4.979 -13.838  10.972  1.00 60.16           C  
ANISOU  591  CD  GLN A 118     7194   8651   7013   2023   -162   -643       C  
ATOM    592  NE2 GLN A 118      -6.298 -13.749  10.841  1.00 61.36           N  
ANISOU  592  NE2 GLN A 118     7306   8794   7214   2711     32   -770       N  
ATOM    593  OE1 GLN A 118      -4.433 -14.103  12.047  1.00 61.41           O  
ANISOU  593  OE1 GLN A 118     7416   8878   7038   1427   -644   -822       O  
ATOM    594  N  AASN A 119      -3.626 -14.616   6.456  0.39 46.51           N  
ANISOU  594  N  AASN A 119     5162   6977   5531    716     13    327       N  
ATOM    595  N  BASN A 119      -3.648 -14.619   6.443  0.61 44.97           N  
ANISOU  595  N  BASN A 119     5128   6733   5227   1046    507    162       N  
ATOM    596  CA AASN A 119      -4.229 -14.031   5.269  0.39 46.53           C  
ANISOU  596  CA AASN A 119     5246   6826   5609    464   -202    254       C  
ATOM    597  CA BASN A 119      -4.317 -14.101   5.257  0.61 43.91           C  
ANISOU  597  CA BASN A 119     5133   6323   5226   1203    557   -115       C  
ATOM    598  C  AASN A 119      -4.029 -14.890   4.030  0.39 45.36           C  
ANISOU  598  C  AASN A 119     4972   6751   5513    490   -214    242       C  
ATOM    599  C  BASN A 119      -3.974 -14.903   4.007  0.61 41.08           C  
ANISOU  599  C  BASN A 119     4485   6231   4891   1436    875   -364       C  
ATOM    600  O  AASN A 119      -4.324 -14.436   2.920  0.39 46.41           O  
ANISOU  600  O  AASN A 119     5239   6865   5531    762   -124    383       O  
ATOM    601  O  BASN A 119      -4.100 -14.391   2.893  0.61 42.04           O  
ANISOU  601  O  BASN A 119     4997   6162   4814   2233   1346   -535       O  
ATOM    602  CB AASN A 119      -3.659 -12.633   5.028  0.39 47.34           C  
ANISOU  602  CB AASN A 119     5245   6886   5856     50   -291    193       C  
ATOM    603  CB BASN A 119      -3.974 -12.626   5.063  0.61 45.40           C  
ANISOU  603  CB BASN A 119     5491   6206   5554   1024    584    -45       C  
ATOM    604  CG AASN A 119      -3.905 -11.702   6.193  0.39 47.77           C  
ANISOU  604  CG AASN A 119     4979   7150   6023   -307   -257    293       C  
ATOM    605  CG BASN A 119      -2.579 -12.301   5.524  0.61 45.83           C  
ANISOU  605  CG BASN A 119     5310   6353   5750    699   1000    246       C  
ATOM    606  ND2AASN A 119      -2.841 -11.338   6.902  0.39 48.25           N  
ANISOU  606  ND2AASN A 119     4933   7232   6167   -825   -238    286       N  
ATOM    607  ND2BASN A 119      -2.456 -11.301   6.389  0.61 47.28           N  
ANISOU  607  ND2BASN A 119     5318   6676   5970   -171   1117    219       N  
ATOM    608  OD1AASN A 119      -5.039 -11.297   6.445  0.39 47.26           O  
ANISOU  608  OD1AASN A 119     4678   7222   6054   -340   -316    337       O  
ATOM    609  OD1BASN A 119      -1.622 -12.961   5.135  0.61 45.56           O  
ANISOU  609  OD1BASN A 119     5660   6058   5591   1480   1265    480       O  
ATOM    610  N  ALYS A 120      -3.531 -16.115   4.198  0.39 42.87           N  
ANISOU  610  N  ALYS A 120     4305   6568   5415    133   -251     46       N  
ATOM    611  N  BLYS A 120      -3.548 -16.154   4.181  0.61 37.35           N  
ANISOU  611  N  BLYS A 120     3086   6222   4885    528    648   -438       N  
ATOM    612  CA ALYS A 120      -3.292 -17.027   3.083  0.39 41.60           C  
ANISOU  612  CA ALYS A 120     4211   6328   5268    -11   -398    -25       C  
ATOM    613  CA BLYS A 120      -3.272 -17.061   3.070  0.61 38.28           C  
ANISOU  613  CA BLYS A 120     3406   6232   4904    -30     47   -302       C  
ATOM    614  C  ALYS A 120      -2.406 -16.377   2.023  0.39 37.48           C  
ANISOU  614  C  ALYS A 120     3962   5667   4612    200   -575   -134       C  
ATOM    615  C  BLYS A 120      -2.389 -16.397   2.016  0.61 35.99           C  
ANISOU  615  C  BLYS A 120     3693   5663   4318     78   -573   -276       C  
ATOM    616  O  ALYS A 120      -2.664 -16.473   0.821  0.39 38.94           O  
ANISOU  616  O  ALYS A 120     4339   5967   4488   -108   -940   -186       O  
ATOM    617  O  BLYS A 120      -2.642 -16.490   0.815  0.61 37.93           O  
ANISOU  617  O  BLYS A 120     4212   6128   4070   -350  -1264   -387       O  
ATOM    618  CB ALYS A 120      -4.613 -17.515   2.487  0.39 44.88           C  
ANISOU  618  CB ALYS A 120     4751   6714   5587   -196   -537    159       C  
ATOM    619  CB BLYS A 120      -4.576 -17.579   2.462  0.61 42.76           C  
ANISOU  619  CB BLYS A 120     4163   6789   5295   -319   -243     15       C  
ATOM    620  CG ALYS A 120      -5.412 -18.377   3.455  0.39 47.66           C  
ANISOU  620  CG ALYS A 120     5173   6985   5951   -180   -531    289       C  
ATOM    621  CG BLYS A 120      -5.363 -18.462   3.425  0.61 46.57           C  
ANISOU  621  CG BLYS A 120     4719   7145   5831   -311   -251    216       C  
ATOM    622  CD ALYS A 120      -6.886 -18.449   3.091  0.39 50.69           C  
ANISOU  622  CD ALYS A 120     5752   7147   6360      7   -296    424       C  
ATOM    623  CD BLYS A 120      -6.865 -18.247   3.315  0.61 51.03           C  
ANISOU  623  CD BLYS A 120     5594   7352   6442    -50    136    396       C  
ATOM    624  CE ALYS A 120      -7.627 -19.367   4.053  0.39 52.87           C  
ANISOU  624  CE ALYS A 120     6250   7170   6669    165   -129    500       C  
ATOM    625  CE BLYS A 120      -7.607 -19.157   4.285  0.61 54.01           C  
ANISOU  625  CE BLYS A 120     6253   7411   6859    123    356    521       C  
ATOM    626  NZ ALYS A 120      -7.000 -20.719   4.097  0.39 54.09           N1+
ANISOU  626  NZ ALYS A 120     6533   7194   6825    240    -52    488       N1+
ATOM    627  NZ BLYS A 120      -7.227 -20.586   4.082  0.61 55.98           N1+
ANISOU  627  NZ BLYS A 120     6681   7499   7089    168    415    548       N1+
ATOM    628  N   SER A 121      -1.347 -15.703   2.476  1.00 32.45           N  
ANISOU  628  N   SER A 121     3228   4903   4198    842   -256   -218       N  
ATOM    629  CA  SER A 121      -0.382 -15.080   1.584  1.00 28.87           C  
ANISOU  629  CA  SER A 121     3223   4038   3708    317   -467   -154       C  
ATOM    630  C   SER A 121       0.977 -15.774   1.647  1.00 27.76           C  
ANISOU  630  C   SER A 121     3690   3599   3257    195   -399    143       C  
ATOM    631  O   SER A 121       2.001 -15.170   1.315  1.00 29.04           O  
ANISOU  631  O   SER A 121     3831   3887   3316   -211   -483    -40       O  
ATOM    632  CB  SER A 121      -0.262 -13.581   1.877  1.00 30.27           C  
ANISOU  632  CB  SER A 121     3628   3941   3933    601   -693   -196       C  
ATOM    633  OG  SER A 121       0.003 -13.316   3.240  1.00 32.15           O  
ANISOU  633  OG  SER A 121     3924   3892   4401    406   -364   -663       O  
ATOM    634  N   HIS A 122       0.997 -17.037   2.071  1.00 26.50           N  
ANISOU  634  N   HIS A 122     3614   3421   3032    419    -57   -169       N  
ATOM    635  CA  HIS A 122       2.134 -17.933   1.924  1.00 26.20           C  
ANISOU  635  CA  HIS A 122     3908   2932   3116    701   -250    -94       C  
ATOM    636  C   HIS A 122       2.146 -18.526   0.515  1.00 26.78           C  
ANISOU  636  C   HIS A 122     3906   3368   2903    604   -245   -245       C  
ATOM    637  O   HIS A 122       1.243 -18.293  -0.286  1.00 28.16           O  
ANISOU  637  O   HIS A 122     3764   3973   2964    559   -277   -198       O  
ATOM    638  CB  HIS A 122       2.046 -19.048   2.951  1.00 28.21           C  
ANISOU  638  CB  HIS A 122     3798   3301   3618    704   -274    177       C  
ATOM    639  CG  HIS A 122       0.809 -19.870   2.803  1.00 32.56           C  
ANISOU  639  CG  HIS A 122     3976   3693   4703    170    133   -184       C  
ATOM    640  CD2 HIS A 122       0.627 -21.145   2.386  1.00 36.61           C  
ANISOU  640  CD2 HIS A 122     4329   3957   5626   -452    361   -236       C  
ATOM    641  ND1 HIS A 122      -0.448 -19.358   3.039  1.00 34.53           N  
ANISOU  641  ND1 HIS A 122     4104   4005   5012    273    443   -567       N  
ATOM    642  CE1 HIS A 122      -1.351 -20.293   2.809  1.00 36.62           C  
ANISOU  642  CE1 HIS A 122     4460   3958   5497    -32    504   -645       C  
ATOM    643  NE2 HIS A 122      -0.726 -21.385   2.408  1.00 38.40           N  
ANISOU  643  NE2 HIS A 122     4565   3995   6030   -251    706   -335       N  
ATOM    644  N   VAL A 123       3.160 -19.336   0.220  1.00 25.63           N  
ANISOU  644  N   VAL A 123     3919   2936   2883    541    -40   -505       N  
ATOM    645  CA  VAL A 123       3.330 -19.968  -1.086  1.00 25.24           C  
ANISOU  645  CA  VAL A 123     3391   3116   3083    321   -151   -385       C  
ATOM    646  C   VAL A 123       3.392 -21.475  -0.888  1.00 25.92           C  
ANISOU  646  C   VAL A 123     3386   3275   3187     55   -136     24       C  
ATOM    647  O   VAL A 123       4.243 -21.972  -0.142  1.00 25.65           O  
ANISOU  647  O   VAL A 123     3592   2735   3417   -538    205    276       O  
ATOM    648  CB  VAL A 123       4.599 -19.462  -1.798  1.00 26.48           C  
ANISOU  648  CB  VAL A 123     3563   3212   3287    510     43   -475       C  
ATOM    649  CG1 VAL A 123       4.748 -20.111  -3.172  1.00 25.76           C  
ANISOU  649  CG1 VAL A 123     3375   3100   3312    548   -269   -644       C  
ATOM    650  CG2 VAL A 123       4.590 -17.941  -1.910  1.00 28.05           C  
ANISOU  650  CG2 VAL A 123     4219   3272   3168   -152     12   -883       C  
ATOM    651  N   GLU A 124       2.511 -22.200  -1.579  1.00 26.47           N  
ANISOU  651  N   GLU A 124     3126   3514   3418    -90     31   -299       N  
ATOM    652  CA  GLU A 124       2.449 -23.647  -1.461  1.00 29.34           C  
ANISOU  652  CA  GLU A 124     3480   3889   3781    192   -397   -466       C  
ATOM    653  C   GLU A 124       3.725 -24.285  -2.010  1.00 29.03           C  
ANISOU  653  C   GLU A 124     3863   3520   3648   -220  -1231   -401       C  
ATOM    654  O   GLU A 124       4.470 -23.655  -2.757  1.00 28.41           O  
ANISOU  654  O   GLU A 124     3971   3431   3394   -412  -1256    -73       O  
ATOM    655  CB  GLU A 124       1.232 -24.187  -2.213  1.00 33.37           C  
ANISOU  655  CB  GLU A 124     3580   4364   4735     55   -424   -753       C  
ATOM    656  CG  GLU A 124      -0.097 -23.553  -1.828  1.00 44.17           C  
ANISOU  656  CG  GLU A 124     5502   5844   5435   -115     53   -695       C  
ATOM    657  CD  GLU A 124      -0.589 -23.942  -0.434  1.00 49.73           C  
ANISOU  657  CD  GLU A 124     5981   6867   6048   -313    166   -483       C  
ATOM    658  OE1 GLU A 124       0.115 -24.693   0.285  1.00 51.93           O  
ANISOU  658  OE1 GLU A 124     6063   7297   6372   -390    -30   -466       O  
ATOM    659  OE2 GLU A 124      -1.694 -23.487  -0.054  1.00 52.84           O1-
ANISOU  659  OE2 GLU A 124     6311   7379   6386   -407    536   -284       O1-
ATOM    660  N   PRO A 125       4.013 -25.531  -1.632  1.00 30.96           N  
ANISOU  660  N   PRO A 125     4425   3513   3826   -250   -728   -488       N  
ATOM    661  CA  PRO A 125       5.164 -26.226  -2.227  1.00 31.11           C  
ANISOU  661  CA  PRO A 125     4576   3601   3646   -405   -542   -417       C  
ATOM    662  C   PRO A 125       5.080 -26.215  -3.746  1.00 30.38           C  
ANISOU  662  C   PRO A 125     4275   3445   3824   -146   -492   -361       C  
ATOM    663  O   PRO A 125       4.048 -26.539  -4.330  1.00 27.98           O  
ANISOU  663  O   PRO A 125     3696   3303   3633   -106   -776   -132       O  
ATOM    664  CB  PRO A 125       5.048 -27.647  -1.664  1.00 29.69           C  
ANISOU  664  CB  PRO A 125     4492   3276   3512   -292   -481   -475       C  
ATOM    665  CG  PRO A 125       4.342 -27.453  -0.345  1.00 30.76           C  
ANISOU  665  CG  PRO A 125     4488   3491   3709   -135   -346   -378       C  
ATOM    666  CD  PRO A 125       3.348 -26.349  -0.597  1.00 30.56           C  
ANISOU  666  CD  PRO A 125     4581   3363   3666    428   -386   -258       C  
ATOM    667  N   GLY A 126       6.176 -25.813  -4.390  1.00 30.65           N  
ANISOU  667  N   GLY A 126     3974   3723   3949   -703   -149   -440       N  
ATOM    668  CA  GLY A 126       6.206 -25.750  -5.834  1.00 32.67           C  
ANISOU  668  CA  GLY A 126     4519   3845   4049   -770     -8   -233       C  
ATOM    669  C   GLY A 126       5.467 -24.576  -6.434  1.00 33.46           C  
ANISOU  669  C   GLY A 126     4798   4059   3855   -820     72   -703       C  
ATOM    670  O   GLY A 126       5.502 -24.403  -7.658  1.00 33.22           O  
ANISOU  670  O   GLY A 126     5180   3865   3576  -1023    152   -812       O  
ATOM    671  N   GLY A 127       4.817 -23.748  -5.613  1.00 33.73           N  
ANISOU  671  N   GLY A 127     4830   4209   3776   -445    282   -448       N  
ATOM    672  CA  GLY A 127       3.970 -22.699  -6.130  1.00 28.96           C  
ANISOU  672  CA  GLY A 127     4630   3134   3240   -432   -389   -159       C  
ATOM    673  C   GLY A 127       4.715 -21.405  -6.407  1.00 30.26           C  
ANISOU  673  C   GLY A 127     4847   3733   2916   -317   -426   -437       C  
ATOM    674  O   GLY A 127       5.899 -21.260  -6.111  1.00 28.95           O  
ANISOU  674  O   GLY A 127     4686   3572   2742   -107     -5   -737       O  
ATOM    675  N   THR A 128       3.985 -20.464  -7.002  1.00 28.73           N  
ANISOU  675  N   THR A 128     4601   3357   2959   -261   -953   -230       N  
ATOM    676  CA  THR A 128       4.502 -19.151  -7.344  1.00 32.17           C  
ANISOU  676  CA  THR A 128     4850   3875   3500    105   -684   -451       C  
ATOM    677  C   THR A 128       3.515 -18.094  -6.877  1.00 33.01           C  
ANISOU  677  C   THR A 128     4762   3841   3941     -4   -543   -461       C  
ATOM    678  O   THR A 128       2.319 -18.351  -6.715  1.00 34.86           O  
ANISOU  678  O   THR A 128     4787   3959   4498   -166   -616   -546       O  
ATOM    679  CB  THR A 128       4.734 -19.000  -8.847  1.00 34.63           C  
ANISOU  679  CB  THR A 128     5342   4230   3586    250  -1340   -295       C  
ATOM    680  CG2 THR A 128       5.743 -20.040  -9.349  1.00 34.64           C  
ANISOU  680  CG2 THR A 128     5435   4111   3617    631  -1067   -408       C  
ATOM    681  OG1 THR A 128       3.489 -19.179  -9.526  1.00 37.93           O  
ANISOU  681  OG1 THR A 128     5972   4668   3770     81  -1289    -84       O  
ATOM    682  N   ARG A 129       4.037 -16.893  -6.671  1.00 30.30           N  
ANISOU  682  N   ARG A 129     4454   3725   3334    329   -391   -566       N  
ATOM    683  CA  ARG A 129       3.239 -15.774  -6.204  1.00 29.76           C  
ANISOU  683  CA  ARG A 129     4648   3714   2945    309   -505   -559       C  
ATOM    684  C   ARG A 129       4.051 -14.514  -6.424  1.00 29.16           C  
ANISOU  684  C   ARG A 129     4743   3452   2884    492   -366   -227       C  
ATOM    685  O   ARG A 129       5.278 -14.531  -6.308  1.00 29.34           O  
ANISOU  685  O   ARG A 129     4759   3077   3313    592    -41   -416       O  
ATOM    686  CB  ARG A 129       2.890 -15.924  -4.714  1.00 29.39           C  
ANISOU  686  CB  ARG A 129     4636   3453   3076    500   -172   -441       C  
ATOM    687  CG  ARG A 129       1.942 -14.886  -4.180  1.00 28.99           C  
ANISOU  687  CG  ARG A 129     4507   3205   3301    696   -370   -683       C  
ATOM    688  CD  ARG A 129       1.811 -15.025  -2.668  1.00 29.36           C  
ANISOU  688  CD  ARG A 129     4168   3687   3299   1265   -280   -854       C  
ATOM    689  NE  ARG A 129       0.772 -14.145  -2.141  1.00 32.77           N  
ANISOU  689  NE  ARG A 129     4237   4687   3529    529   -230   -792       N  
ATOM    690  CZ  ARG A 129      -0.484 -14.521  -1.947  1.00 33.90           C  
ANISOU  690  CZ  ARG A 129     4500   4590   3792    182    -43   -935       C  
ATOM    691  NH1 ARG A 129      -0.879 -15.757  -2.204  1.00 36.73           N1+
ANISOU  691  NH1 ARG A 129     5179   4866   3912    -14     57  -1010       N1+
ATOM    692  NH2 ARG A 129      -1.363 -13.637  -1.482  1.00 32.94           N  
ANISOU  692  NH2 ARG A 129     4277   4201   4037     61    -65   -751       N  
ATOM    693  N   THR A 130       3.365 -13.424  -6.724  1.00 28.86           N  
ANISOU  693  N   THR A 130     4443   3885   2639    558   -677   -226       N  
ATOM    694  CA  THR A 130       4.010 -12.125  -6.838  1.00 27.34           C  
ANISOU  694  CA  THR A 130     4007   3667   2714    297   -516   -106       C  
ATOM    695  C   THR A 130       3.773 -11.364  -5.544  1.00 29.24           C  
ANISOU  695  C   THR A 130     4141   3983   2984    542   -644     60       C  
ATOM    696  O   THR A 130       2.633 -10.997  -5.231  1.00 31.48           O  
ANISOU  696  O   THR A 130     4213   4632   3117    143   -742     85       O  
ATOM    697  CB  THR A 130       3.479 -11.345  -8.032  1.00 32.10           C  
ANISOU  697  CB  THR A 130     5321   3877   2999    710   -536    213       C  
ATOM    698  CG2 THR A 130       4.089  -9.950  -8.053  1.00 31.53           C  
ANISOU  698  CG2 THR A 130     5119   3797   3065    531   -576    444       C  
ATOM    699  OG1 THR A 130       3.822 -12.039  -9.234  1.00 34.53           O  
ANISOU  699  OG1 THR A 130     6214   4063   2841    703  -1155     97       O  
ATOM    700  N   TYR A 131       4.848 -11.141  -4.788  1.00 27.52           N  
ANISOU  700  N   TYR A 131     4016   3529   2910    673   -426   -270       N  
ATOM    701  CA  TYR A 131       4.817 -10.251  -3.639  1.00 26.40           C  
ANISOU  701  CA  TYR A 131     4066   3172   2792    602    -19    128       C  
ATOM    702  C   TYR A 131       5.142  -8.841  -4.112  1.00 28.04           C  
ANISOU  702  C   TYR A 131     4510   2984   3159    644    -27    341       C  
ATOM    703  O   TYR A 131       6.056  -8.648  -4.926  1.00 30.26           O  
ANISOU  703  O   TYR A 131     4800   3302   3397    783    363    441       O  
ATOM    704  CB  TYR A 131       5.816 -10.696  -2.569  1.00 22.68           C  
ANISOU  704  CB  TYR A 131     3587   2717   2314    218   -234    743       C  
ATOM    705  CG  TYR A 131       5.430 -11.951  -1.796  1.00 25.07           C  
ANISOU  705  CG  TYR A 131     3852   2978   2694    270     -9    303       C  
ATOM    706  CD1 TYR A 131       4.425 -11.917  -0.839  1.00 23.16           C  
ANISOU  706  CD1 TYR A 131     3403   2852   2544    -24    444   -307       C  
ATOM    707  CD2 TYR A 131       6.096 -13.154  -2.002  1.00 22.60           C  
ANISOU  707  CD2 TYR A 131     3132   2745   2709   -694   -416   -248       C  
ATOM    708  CE1 TYR A 131       4.083 -13.051  -0.109  1.00 23.87           C  
ANISOU  708  CE1 TYR A 131     3311   2989   2768   -510    152   -274       C  
ATOM    709  CE2 TYR A 131       5.762 -14.299  -1.273  1.00 24.93           C  
ANISOU  709  CE2 TYR A 131     3269   3013   3191   -429   -403   -338       C  
ATOM    710  CZ  TYR A 131       4.750 -14.238  -0.326  1.00 25.47           C  
ANISOU  710  CZ  TYR A 131     3342   3108   3228   -442    366   -334       C  
ATOM    711  OH  TYR A 131       4.407 -15.364   0.407  1.00 26.70           O  
ANISOU  711  OH  TYR A 131     3119   3305   3721   -321    278   -587       O  
ATOM    712  N   THR A 132       4.391  -7.855  -3.632  1.00 24.95           N  
ANISOU  712  N   THR A 132     3701   2840   2940    626   -821    122       N  
ATOM    713  CA  THR A 132       4.624  -6.481  -4.049  1.00 26.04           C  
ANISOU  713  CA  THR A 132     3856   2960   3077    412   -795   -254       C  
ATOM    714  C   THR A 132       4.951  -5.631  -2.833  1.00 25.15           C  
ANISOU  714  C   THR A 132     3521   3221   2814    644   -476   -251       C  
ATOM    715  O   THR A 132       4.197  -5.631  -1.853  1.00 25.32           O  
ANISOU  715  O   THR A 132     3464   3377   2778    463   -407   -126       O  
ATOM    716  CB  THR A 132       3.437  -5.907  -4.810  1.00 27.71           C  
ANISOU  716  CB  THR A 132     4541   2896   3092    244  -1187   -111       C  
ATOM    717  CG2 THR A 132       3.685  -4.430  -5.135  1.00 30.49           C  
ANISOU  717  CG2 THR A 132     5095   3285   3205    299  -1256   -321       C  
ATOM    718  OG1 THR A 132       3.274  -6.630  -6.043  1.00 27.66           O  
ANISOU  718  OG1 THR A 132     4286   2971   3250    663  -1107   -233       O  
ATOM    719  N   TRP A 133       6.086  -4.938  -2.903  1.00 25.28           N  
ANISOU  719  N   TRP A 133     3686   3054   2864    489    -79    -74       N  
ATOM    720  CA  TRP A 133       6.536  -3.990  -1.890  1.00 23.51           C  
ANISOU  720  CA  TRP A 133     3294   2916   2723    257   -521    131       C  
ATOM    721  C   TRP A 133       6.510  -2.591  -2.475  1.00 26.46           C  
ANISOU  721  C   TRP A 133     3629   3196   3226     19   -461      3       C  
ATOM    722  O   TRP A 133       7.029  -2.361  -3.575  1.00 29.11           O  
ANISOU  722  O   TRP A 133     4026   3400   3635    206   -272    159       O  
ATOM    723  CB  TRP A 133       7.959  -4.293  -1.417  1.00 20.75           C  
ANISOU  723  CB  TRP A 133     2721   2415   2749    110   -438    494       C  
ATOM    724  CG  TRP A 133       8.119  -5.626  -0.809  1.00 22.90           C  
ANISOU  724  CG  TRP A 133     2908   2822   2971    241   -433    219       C  
ATOM    725  CD1 TRP A 133       7.133  -6.475  -0.411  1.00 23.97           C  
ANISOU  725  CD1 TRP A 133     3335   3162   2610    544     29    642       C  
ATOM    726  CD2 TRP A 133       9.361  -6.289  -0.545  1.00 25.07           C  
ANISOU  726  CD2 TRP A 133     3780   3044   2702    416   -783     33       C  
ATOM    727  CE2 TRP A 133       9.052  -7.546   0.021  1.00 25.58           C  
ANISOU  727  CE2 TRP A 133     3744   3284   2691    117   -470    -20       C  
ATOM    728  CE3 TRP A 133      10.701  -5.945  -0.743  1.00 25.02           C  
ANISOU  728  CE3 TRP A 133     3788   3295   2424    451   -486    -96       C  
ATOM    729  NE1 TRP A 133       7.687  -7.631   0.104  1.00 24.11           N  
ANISOU  729  NE1 TRP A 133     3122   3221   2816    309   -189    138       N  
ATOM    730  CZ2 TRP A 133      10.040  -8.459   0.400  1.00 24.32           C  
ANISOU  730  CZ2 TRP A 133     3349   3119   2773    -87   -237    -45       C  
ATOM    731  CZ3 TRP A 133      11.682  -6.843  -0.357  1.00 26.23           C  
ANISOU  731  CZ3 TRP A 133     3845   3351   2772    692    -85    251       C  
ATOM    732  CH2 TRP A 133      11.343  -8.094   0.208  1.00 25.62           C  
ANISOU  732  CH2 TRP A 133     3762   3088   2885   -161    161    195       C  
ATOM    733  N   ARG A 134       5.932  -1.658  -1.740  1.00 25.02           N  
ANISOU  733  N   ARG A 134     3139   3178   3188    627   -498   -150       N  
ATOM    734  CA  ARG A 134       5.975  -0.269  -2.149  1.00 25.47           C  
ANISOU  734  CA  ARG A 134     3648   3035   2995    555   -568   -135       C  
ATOM    735  C   ARG A 134       6.689   0.542  -1.081  1.00 25.36           C  
ANISOU  735  C   ARG A 134     3529   3259   2848    412   -338   -199       C  
ATOM    736  O   ARG A 134       6.886   0.085   0.052  1.00 26.74           O  
ANISOU  736  O   ARG A 134     4206   3438   2515    646     74   -255       O  
ATOM    737  CB  ARG A 134       4.564   0.276  -2.415  1.00 27.88           C  
ANISOU  737  CB  ARG A 134     3609   3832   3153    324   -914   -147       C  
ATOM    738  CG  ARG A 134       3.914  -0.335  -3.639  1.00 30.81           C  
ANISOU  738  CG  ARG A 134     4121   4217   3368    728  -1097     67       C  
ATOM    739  CD  ARG A 134       2.501   0.162  -3.844  1.00 36.39           C  
ANISOU  739  CD  ARG A 134     5169   4658   3999   1037  -1950    116       C  
ATOM    740  NE  ARG A 134       2.025  -0.204  -5.176  1.00 42.79           N  
ANISOU  740  NE  ARG A 134     5418   5412   5428    927  -1620    -52       N  
ATOM    741  CZ  ARG A 134       1.447  -1.361  -5.470  1.00 44.36           C  
ANISOU  741  CZ  ARG A 134     5178   5692   5983   1249  -1735    346       C  
ATOM    742  NH1 ARG A 134       1.197  -2.265  -4.534  1.00 45.19           N1+
ANISOU  742  NH1 ARG A 134     5143   5976   6051    602  -1587    596       N1+
ATOM    743  NH2 ARG A 134       1.115  -1.619  -6.733  1.00 44.27           N  
ANISOU  743  NH2 ARG A 134     5033   5686   6101   2149  -2023    891       N  
ATOM    744  N   THR A 135       7.136   1.727  -1.482  1.00 24.61           N  
ANISOU  744  N   THR A 135     3375   2881   3096     73   -161   -257       N  
ATOM    745  CA  THR A 135       7.811   2.649  -0.582  1.00 25.08           C  
ANISOU  745  CA  THR A 135     3304   3174   3052    130   -148   -131       C  
ATOM    746  C   THR A 135       7.359   4.052  -0.927  1.00 27.08           C  
ANISOU  746  C   THR A 135     4068   3138   3082    214   -508    -86       C  
ATOM    747  O   THR A 135       6.910   4.324  -2.044  1.00 30.10           O  
ANISOU  747  O   THR A 135     4874   3265   3299    366   -426    170       O  
ATOM    748  CB  THR A 135       9.347   2.577  -0.677  1.00 26.32           C  
ANISOU  748  CB  THR A 135     3572   3087   3342    563    -43     80       C  
ATOM    749  CG2 THR A 135       9.860   1.178  -0.366  1.00 25.75           C  
ANISOU  749  CG2 THR A 135     3506   3121   3159    531     15    231       C  
ATOM    750  OG1 THR A 135       9.765   2.959  -1.993  1.00 29.57           O  
ANISOU  750  OG1 THR A 135     4215   3299   3723    529    207    602       O  
ATOM    751  N   HIS A 136       7.500   4.952   0.038  1.00 26.68           N  
ANISOU  751  N   HIS A 136     4153   3280   2705    548   -627    -12       N  
ATOM    752  CA  HIS A 136       7.040   6.319  -0.146  1.00 27.03           C  
ANISOU  752  CA  HIS A 136     4301   3255   2714    607   -133    450       C  
ATOM    753  C   HIS A 136       8.034   7.286   0.475  1.00 27.25           C  
ANISOU  753  C   HIS A 136     4330   3150   2873    588   -344    580       C  
ATOM    754  O   HIS A 136       8.759   6.946   1.420  1.00 26.67           O  
ANISOU  754  O   HIS A 136     4257   2844   3032    991   -612    631       O  
ATOM    755  CB  HIS A 136       5.656   6.526   0.468  1.00 26.46           C  
ANISOU  755  CB  HIS A 136     4312   3109   2634    663    434    363       C  
ATOM    756  CG  HIS A 136       5.635   6.324   1.950  1.00 26.30           C  
ANISOU  756  CG  HIS A 136     4072   3330   2590    540    412    853       C  
ATOM    757  CD2 HIS A 136       5.810   7.195   2.968  1.00 27.63           C  
ANISOU  757  CD2 HIS A 136     4411   3495   2593    769    450    644       C  
ATOM    758  ND1 HIS A 136       5.461   5.084   2.533  1.00 27.76           N  
ANISOU  758  ND1 HIS A 136     3759   4018   2768    718     86    834       N  
ATOM    759  CE1 HIS A 136       5.515   5.208   3.846  1.00 29.79           C  
ANISOU  759  CE1 HIS A 136     4534   3961   2823    617   -125    702       C  
ATOM    760  NE2 HIS A 136       5.724   6.478   4.137  1.00 29.97           N  
ANISOU  760  NE2 HIS A 136     4798   3704   2884    653   -186    641       N  
ATOM    761  N   GLU A 137       8.076   8.487  -0.097  1.00 26.84           N  
ANISOU  761  N   GLU A 137     4059   3017   3123    273    -79    569       N  
ATOM    762  CA  GLU A 137       8.842   9.587   0.449  1.00 29.73           C  
ANISOU  762  CA  GLU A 137     4354   3710   3232    358   -703    622       C  
ATOM    763  C   GLU A 137       8.120  10.170   1.654  1.00 28.83           C  
ANISOU  763  C   GLU A 137     4087   3780   3088    337   -556    479       C  
ATOM    764  O   GLU A 137       6.899  10.045   1.779  1.00 29.00           O  
ANISOU  764  O   GLU A 137     4107   3734   3178    580   -481    315       O  
ATOM    765  CB  GLU A 137       9.025  10.688  -0.598  1.00 33.60           C  
ANISOU  765  CB  GLU A 137     4765   4404   3600     90   -994    863       C  
ATOM    766  CG  GLU A 137       9.782  10.289  -1.849  1.00 36.05           C  
ANISOU  766  CG  GLU A 137     4823   4704   4171    173   -961   1152       C  
ATOM    767  CD  GLU A 137       9.750  11.389  -2.898  1.00 41.53           C  
ANISOU  767  CD  GLU A 137     5758   5304   4719    -48   -215   1051       C  
ATOM    768  OE1 GLU A 137       8.909  12.304  -2.767  1.00 42.74           O  
ANISOU  768  OE1 GLU A 137     5564   5361   5315   -178   -283   1475       O  
ATOM    769  OE2 GLU A 137      10.564  11.350  -3.839  1.00 41.82           O1-
ANISOU  769  OE2 GLU A 137     6341   5245   4303   -302   -204    823       O1-
ATOM    770  N   PRO A 138       8.848  10.843   2.537  1.00 28.95           N  
ANISOU  770  N   PRO A 138     4381   3967   2653    837   -436    182       N  
ATOM    771  CA  PRO A 138       8.188  11.588   3.613  1.00 28.30           C  
ANISOU  771  CA  PRO A 138     4345   3651   2755    901   -196    232       C  
ATOM    772  C   PRO A 138       7.514  12.828   3.056  1.00 28.94           C  
ANISOU  772  C   PRO A 138     4716   3355   2923    668   -347   -124       C  
ATOM    773  O   PRO A 138       7.799  13.277   1.943  1.00 27.92           O  
ANISOU  773  O   PRO A 138     4528   3499   2581    -64   -391    111       O  
ATOM    774  CB  PRO A 138       9.333  11.951   4.562  1.00 29.56           C  
ANISOU  774  CB  PRO A 138     4351   4302   2577    225    142    202       C  
ATOM    775  CG  PRO A 138      10.566  11.946   3.713  1.00 30.51           C  
ANISOU  775  CG  PRO A 138     4412   4452   2730    444    249    169       C  
ATOM    776  CD  PRO A 138      10.309  11.038   2.524  1.00 28.25           C  
ANISOU  776  CD  PRO A 138     4118   4003   2614    914   -463     76       C  
ATOM    777  N   GLY A 139       6.594  13.381   3.833  1.00 29.70           N  
ANISOU  777  N   GLY A 139     4447   3313   3522    897   -565    115       N  
ATOM    778  CA  GLY A 139       5.920  14.578   3.383  1.00 31.42           C  
ANISOU  778  CA  GLY A 139     4815   3252   3870   1274   -585    -79       C  
ATOM    779  C   GLY A 139       4.888  15.065   4.374  1.00 33.43           C  
ANISOU  779  C   GLY A 139     5346   3198   4158   1247   -630    -58       C  
ATOM    780  O   GLY A 139       4.465  14.340   5.284  1.00 33.60           O  
ANISOU  780  O   GLY A 139     6007   2777   3981   1307   -351    192       O  
ATOM    781  N   ARG A 140       4.491  16.316   4.170  1.00 35.60           N  
ANISOU  781  N   ARG A 140     5618   3328   4581   1175   -328    116       N  
ATOM    782  CA  ARG A 140       3.499  16.987   4.997  1.00 38.98           C  
ANISOU  782  CA  ARG A 140     6050   3808   4950   1409   -181    -26       C  
ATOM    783  C   ARG A 140       2.105  16.522   4.599  1.00 37.40           C  
ANISOU  783  C   ARG A 140     5522   4189   4498   1169   -240    -46       C  
ATOM    784  O   ARG A 140       1.724  16.635   3.430  1.00 36.66           O  
ANISOU  784  O   ARG A 140     5557   4756   3616    936   -544   -103       O  
ATOM    785  CB  ARG A 140       3.631  18.499   4.804  1.00 43.59           C  
ANISOU  785  CB  ARG A 140     6902   4487   5173   1247   -170   -215       C  
ATOM    786  CG  ARG A 140       2.679  19.342   5.616  1.00 46.17           C  
ANISOU  786  CG  ARG A 140     7002   5108   5432   1411   -423   -225       C  
ATOM    787  CD  ARG A 140       3.133  19.407   7.057  1.00 50.17           C  
ANISOU  787  CD  ARG A 140     7455   5807   5799   1343   -603   -103       C  
ATOM    788  NE  ARG A 140       4.528  19.822   7.188  1.00 50.80           N  
ANISOU  788  NE  ARG A 140     7879   5772   5651   1184   -612   -273       N  
ATOM    789  CZ  ARG A 140       5.226  19.727   8.312  1.00 49.29           C  
ANISOU  789  CZ  ARG A 140     7909   5123   5695   1293   -352   -547       C  
ATOM    790  NH1 ARG A 140       4.688  19.238   9.419  1.00 45.19           N1+
ANISOU  790  NH1 ARG A 140     7626   4435   5109   1192   -149    -15       N1+
ATOM    791  NH2 ARG A 140       6.497  20.125   8.324  1.00 48.30           N  
ANISOU  791  NH2 ARG A 140     7764   4665   5924   1289    -47   -900       N  
ATOM    792  N   ARG A 141       1.336  16.014   5.560  1.00 35.47           N  
ANISOU  792  N   ARG A 141     5031   4002   4443   1404   -129     41       N  
ATOM    793  CA  ARG A 141      -0.055  15.703   5.272  1.00 35.57           C  
ANISOU  793  CA  ARG A 141     4723   4086   4706   1429    -60    240       C  
ATOM    794  C   ARG A 141      -0.874  16.992   5.207  1.00 37.40           C  
ANISOU  794  C   ARG A 141     4877   4521   4811   1253   -413    106       C  
ATOM    795  O   ARG A 141      -0.478  18.039   5.722  1.00 40.05           O  
ANISOU  795  O   ARG A 141     5224   5032   4960   1046   -467   -121       O  
ATOM    796  CB  ARG A 141      -0.643  14.758   6.327  1.00 33.22           C  
ANISOU  796  CB  ARG A 141     4473   3844   4305   1136    174    316       C  
ATOM    797  CG  ARG A 141       0.017  13.381   6.399  1.00 33.66           C  
ANISOU  797  CG  ARG A 141     4729   3887   4172    760     50     58       C  
ATOM    798  CD  ARG A 141      -0.798  12.422   7.258  1.00 34.71           C  
ANISOU  798  CD  ARG A 141     5096   4007   4087    596    -42     66       C  
ATOM    799  NE  ARG A 141      -0.108  11.157   7.497  1.00 35.55           N  
ANISOU  799  NE  ARG A 141     5362   4287   3856    604   -369    468       N  
ATOM    800  CZ  ARG A 141       0.752  10.950   8.485  1.00 36.65           C  
ANISOU  800  CZ  ARG A 141     5587   4525   3814    669     67    121       C  
ATOM    801  NH1 ARG A 141       1.084  11.917   9.329  1.00 36.77           N1+
ANISOU  801  NH1 ARG A 141     5683   4450   3837    648    421    175       N1+
ATOM    802  NH2 ARG A 141       1.294   9.744   8.631  1.00 36.25           N  
ANISOU  802  NH2 ARG A 141     5572   4601   3600    918    101     78       N  
ATOM    803  N   ALA A 142      -2.038  16.904   4.566  1.00 38.98           N  
ANISOU  803  N   ALA A 142     5306   4758   4747   1620   -482     94       N  
ATOM    804  CA  ALA A 142      -2.884  18.090   4.424  1.00 40.58           C  
ANISOU  804  CA  ALA A 142     5499   5169   4749   1413   -667   -235       C  
ATOM    805  C   ALA A 142      -3.268  18.677   5.780  1.00 41.48           C  
ANISOU  805  C   ALA A 142     5956   5029   4777   1555    -69   -193       C  
ATOM    806  O   ALA A 142      -3.532  19.882   5.885  1.00 41.33           O  
ANISOU  806  O   ALA A 142     5978   5099   4628   1654    303   -161       O  
ATOM    807  CB  ALA A 142      -4.132  17.748   3.610  1.00 42.42           C  
ANISOU  807  CB  ALA A 142     5724   5567   4827    814  -1208   -257       C  
ATOM    808  N   ASP A 143      -3.284  17.854   6.827  1.00 42.12           N  
ANISOU  808  N   ASP A 143     6446   4855   4702   1353     26   -136       N  
ATOM    809  CA  ASP A 143      -3.591  18.324   8.170  1.00 42.49           C  
ANISOU  809  CA  ASP A 143     6578   4689   4876    974    355     33       C  
ATOM    810  C   ASP A 143      -2.370  18.882   8.896  1.00 42.49           C  
ANISOU  810  C   ASP A 143     6995   4506   4643   1099    233    -11       C  
ATOM    811  O   ASP A 143      -2.481  19.220  10.078  1.00 42.27           O  
ANISOU  811  O   ASP A 143     7462   4489   4110   1055    146   -425       O  
ATOM    812  CB  ASP A 143      -4.233  17.199   8.995  1.00 44.38           C  
ANISOU  812  CB  ASP A 143     6411   4906   5546    185    929    219       C  
ATOM    813  CG  ASP A 143      -3.254  16.091   9.366  1.00 47.19           C  
ANISOU  813  CG  ASP A 143     6925   5365   5640    -26   1296    723       C  
ATOM    814  OD1 ASP A 143      -2.085  16.123   8.931  1.00 47.28           O  
ANISOU  814  OD1 ASP A 143     6773   5486   5706     52   1607    975       O  
ATOM    815  OD2 ASP A 143      -3.665  15.172  10.107  1.00 50.48           O1-
ANISOU  815  OD2 ASP A 143     7404   5962   5815   -569   1341    123       O1-
ATOM    816  N   GLY A 144      -1.217  18.976   8.226  1.00 41.25           N  
ANISOU  816  N   GLY A 144     6827   4184   4661   1576    247    -13       N  
ATOM    817  CA  GLY A 144      -0.036  19.578   8.806  1.00 41.94           C  
ANISOU  817  CA  GLY A 144     6924   4260   4753   1153    -14     29       C  
ATOM    818  C   GLY A 144       0.892  18.631   9.535  1.00 41.32           C  
ANISOU  818  C   GLY A 144     6912   4372   4416    743   -180   -286       C  
ATOM    819  O   GLY A 144       1.972  19.055   9.961  1.00 42.12           O  
ANISOU  819  O   GLY A 144     7358   4453   4192    481   -569   -592       O  
ATOM    820  N   THR A 145       0.512  17.372   9.702  1.00 38.86           N  
ANISOU  820  N   THR A 145     6249   4255   4262    380    239   -483       N  
ATOM    821  CA  THR A 145       1.416  16.419  10.315  1.00 37.74           C  
ANISOU  821  CA  THR A 145     6118   4306   3916    681    187   -517       C  
ATOM    822  C   THR A 145       2.388  15.879   9.274  1.00 37.08           C  
ANISOU  822  C   THR A 145     5635   4602   3853   1062    298   -156       C  
ATOM    823  O   THR A 145       2.143  15.942   8.064  1.00 38.43           O  
ANISOU  823  O   THR A 145     5784   4867   3951   1194    351    179       O  
ATOM    824  CB  THR A 145       0.631  15.279  10.950  1.00 38.08           C  
ANISOU  824  CB  THR A 145     6142   4303   4023    456    254   -598       C  
ATOM    825  CG2 THR A 145      -0.333  15.838  11.999  1.00 37.23           C  
ANISOU  825  CG2 THR A 145     5614   4277   4255    806    241   -644       C  
ATOM    826  OG1 THR A 145      -0.112  14.603   9.928  1.00 37.80           O  
ANISOU  826  OG1 THR A 145     6118   4003   4240    375    216   -383       O  
ATOM    827  N   TRP A 146       3.500  15.338   9.753  1.00 34.19           N  
ANISOU  827  N   TRP A 146     5199   4126   3665   1116   -130   -218       N  
ATOM    828  CA  TRP A 146       4.579  14.881   8.885  1.00 33.99           C  
ANISOU  828  CA  TRP A 146     5109   3978   3828    659   -348   -111       C  
ATOM    829  C   TRP A 146       4.543  13.363   8.783  1.00 32.95           C  
ANISOU  829  C   TRP A 146     5094   3702   3724    629   -228   -168       C  
ATOM    830  O   TRP A 146       4.686  12.667   9.793  1.00 34.62           O  
ANISOU  830  O   TRP A 146     5794   3866   3496    671    -57     89       O  
ATOM    831  CB  TRP A 146       5.929  15.350   9.424  1.00 33.89           C  
ANISOU  831  CB  TRP A 146     4920   4161   3796    289   -637   -129       C  
ATOM    832  CG  TRP A 146       7.089  15.098   8.504  1.00 33.15           C  
ANISOU  832  CG  TRP A 146     4953   3889   3755    839   -618   -117       C  
ATOM    833  CD1 TRP A 146       8.027  14.114   8.621  1.00 32.90           C  
ANISOU  833  CD1 TRP A 146     5025   3696   3778    996   -769    -99       C  
ATOM    834  CD2 TRP A 146       7.439  15.847   7.336  1.00 33.20           C  
ANISOU  834  CD2 TRP A 146     4972   3824   3816   1027   -625    254       C  
ATOM    835  CE2 TRP A 146       8.601  15.261   6.792  1.00 32.61           C  
ANISOU  835  CE2 TRP A 146     4955   3683   3752    987   -727    121       C  
ATOM    836  CE3 TRP A 146       6.881  16.959   6.694  1.00 33.64           C  
ANISOU  836  CE3 TRP A 146     4982   3940   3858    994   -616    547       C  
ATOM    837  NE1 TRP A 146       8.937  14.202   7.593  1.00 32.58           N  
ANISOU  837  NE1 TRP A 146     4941   3594   3845    568   -772    202       N  
ATOM    838  CZ2 TRP A 146       9.221  15.753   5.642  1.00 32.11           C  
ANISOU  838  CZ2 TRP A 146     4765   3422   4013   1043   -708    224       C  
ATOM    839  CZ3 TRP A 146       7.494  17.442   5.553  1.00 34.89           C  
ANISOU  839  CZ3 TRP A 146     5165   4064   4029   1089   -333    650       C  
ATOM    840  CH2 TRP A 146       8.653  16.834   5.036  1.00 33.30           C  
ANISOU  840  CH2 TRP A 146     5022   3690   3939   1372   -445    267       C  
ATOM    841  N   ARG A 147       4.362  12.851   7.569  1.00 29.89           N  
ANISOU  841  N   ARG A 147     4229   3443   3684    512   -704    -50       N  
ATOM    842  CA  ARG A 147       4.361  11.411   7.342  1.00 30.37           C  
ANISOU  842  CA  ARG A 147     4449   3476   3614    734   -422   -356       C  
ATOM    843  C   ARG A 147       5.792  10.921   7.163  1.00 30.45           C  
ANISOU  843  C   ARG A 147     4457   3544   3570   1335   -799    123       C  
ATOM    844  O   ARG A 147       6.525  11.436   6.307  1.00 32.01           O  
ANISOU  844  O   ARG A 147     5060   3622   3482   1086   -480     95       O  
ATOM    845  CB  ARG A 147       3.522  11.048   6.120  1.00 28.83           C  
ANISOU  845  CB  ARG A 147     4305   3177   3473    761   -697   -747       C  
ATOM    846  CG  ARG A 147       3.549   9.559   5.793  1.00 29.25           C  
ANISOU  846  CG  ARG A 147     4347   3146   3622    610    -80  -1033       C  
ATOM    847  CD  ARG A 147       2.813   9.320   4.495  1.00 30.53           C  
ANISOU  847  CD  ARG A 147     4307   3375   3917     97   -231  -1083       C  
ATOM    848  NE  ARG A 147       2.646   7.902   4.205  1.00 31.92           N  
ANISOU  848  NE  ARG A 147     4379   3514   4234    368   -521   -566       N  
ATOM    849  CZ  ARG A 147       2.276   7.431   3.023  1.00 34.79           C  
ANISOU  849  CZ  ARG A 147     5008   3957   4252    558   -521    -20       C  
ATOM    850  NH1 ARG A 147       2.099   8.235   1.987  1.00 38.44           N1+
ANISOU  850  NH1 ARG A 147     6001   4488   4117    -61   -438    557       N1+
ATOM    851  NH2 ARG A 147       2.070   6.125   2.879  1.00 32.46           N  
ANISOU  851  NH2 ARG A 147     4397   3418   4519    463   -230   -445       N  
ATOM    852  N   ALA A 148       6.186   9.933   7.965  1.00 29.29           N  
ANISOU  852  N   ALA A 148     4641   2858   3631   1600   -610    112       N  
ATOM    853  CA  ALA A 148       7.521   9.360   7.844  1.00 29.07           C  
ANISOU  853  CA  ALA A 148     4253   3471   3320    750  -1061   -275       C  
ATOM    854  C   ALA A 148       7.648   8.569   6.549  1.00 30.68           C  
ANISOU  854  C   ALA A 148     4457   3895   3304    717   -338   -293       C  
ATOM    855  O   ALA A 148       6.728   7.849   6.155  1.00 31.54           O  
ANISOU  855  O   ALA A 148     4264   4227   3494    677     -8    103       O  
ATOM    856  CB  ALA A 148       7.828   8.445   9.031  1.00 29.74           C  
ANISOU  856  CB  ALA A 148     4194   3722   3385    848  -1724   -646       C  
ATOM    857  N   GLY A 149       8.805   8.688   5.898  1.00 30.00           N  
ANISOU  857  N   GLY A 149     4588   3626   3186    500     46   -251       N  
ATOM    858  CA  GLY A 149       9.070   7.924   4.696  1.00 28.38           C  
ANISOU  858  CA  GLY A 149     4417   3454   2911    581   -265   -645       C  
ATOM    859  C   GLY A 149       9.491   6.494   4.998  1.00 27.70           C  
ANISOU  859  C   GLY A 149     4195   3386   2945    647   -437   -184       C  
ATOM    860  O   GLY A 149       9.647   6.075   6.144  1.00 28.42           O  
ANISOU  860  O   GLY A 149     3924   3551   3322    908   -521   -344       O  
ATOM    861  N   SER A 150       9.704   5.729   3.927  1.00 25.33           N  
ANISOU  861  N   SER A 150     4049   2883   2694    337   -868    -65       N  
ATOM    862  CA  SER A 150      10.095   4.330   4.074  1.00 24.54           C  
ANISOU  862  CA  SER A 150     3594   2853   2878    143   -987    195       C  
ATOM    863  C   SER A 150      11.577   4.124   4.359  1.00 27.50           C  
ANISOU  863  C   SER A 150     3850   3353   3247   -215   -756    422       C  
ATOM    864  O   SER A 150      11.958   3.000   4.722  1.00 28.62           O  
ANISOU  864  O   SER A 150     3622   3684   3570    -79   -662    625       O  
ATOM    865  CB  SER A 150       9.742   3.554   2.801  1.00 24.15           C  
ANISOU  865  CB  SER A 150     3392   2897   2885   -280  -1445    -40       C  
ATOM    866  OG  SER A 150       8.368   3.673   2.481  1.00 26.22           O  
ANISOU  866  OG  SER A 150     3838   2949   3176    515  -1111    -13       O  
ATOM    867  N   ALA A 151      12.419   5.137   4.172  1.00 26.02           N  
ANISOU  867  N   ALA A 151     3887   3037   2964   -250   -262   -123       N  
ATOM    868  CA  ALA A 151      13.866   4.932   4.226  1.00 25.34           C  
ANISOU  868  CA  ALA A 151     3525   3072   3031   -136   -293    435       C  
ATOM    869  C   ALA A 151      14.302   4.271   5.529  1.00 25.34           C  
ANISOU  869  C   ALA A 151     3424   3453   2751     82    -73    164       C  
ATOM    870  O   ALA A 151      13.842   4.620   6.622  1.00 25.71           O  
ANISOU  870  O   ALA A 151     3520   3497   2750    536    151    204       O  
ATOM    871  CB  ALA A 151      14.614   6.257   4.055  1.00 24.71           C  
ANISOU  871  CB  ALA A 151     3475   2777   3137   -305   -332    582       C  
ATOM    872  N   GLY A 152      15.201   3.313   5.405  1.00 23.11           N  
ANISOU  872  N   GLY A 152     3426   3262   2091    350   -360    366       N  
ATOM    873  CA  GLY A 152      15.827   2.741   6.576  1.00 24.28           C  
ANISOU  873  CA  GLY A 152     3416   3263   2545    498    -82    583       C  
ATOM    874  C   GLY A 152      16.493   1.430   6.236  1.00 24.51           C  
ANISOU  874  C   GLY A 152     3229   3305   2778    637    180    288       C  
ATOM    875  O   GLY A 152      16.540   1.003   5.082  1.00 23.27           O  
ANISOU  875  O   GLY A 152     2985   2824   3034    557   -264    216       O  
ATOM    876  N   TYR A 153      17.025   0.806   7.285  1.00 22.38           N  
ANISOU  876  N   TYR A 153     2851   3082   2571    805    -10    687       N  
ATOM    877  CA  TYR A 153      17.602  -0.527   7.213  1.00 21.51           C  
ANISOU  877  CA  TYR A 153     2706   2827   2640   -229     25    258       C  
ATOM    878  C   TYR A 153      16.550  -1.528   7.675  1.00 23.33           C  
ANISOU  878  C   TYR A 153     3225   3051   2590     85    -39    162       C  
ATOM    879  O   TYR A 153      16.100  -1.483   8.826  1.00 23.80           O  
ANISOU  879  O   TYR A 153     3310   3150   2581   -203     57   -100       O  
ATOM    880  CB  TYR A 153      18.861  -0.620   8.071  1.00 21.54           C  
ANISOU  880  CB  TYR A 153     2298   3027   2860   -419     80   -152       C  
ATOM    881  CG  TYR A 153      19.990   0.229   7.523  1.00 22.97           C  
ANISOU  881  CG  TYR A 153     2632   3066   3028   -124     83    448       C  
ATOM    882  CD1 TYR A 153      20.801  -0.242   6.499  1.00 23.70           C  
ANISOU  882  CD1 TYR A 153     3027   3007   2970   -103   -171    627       C  
ATOM    883  CD2 TYR A 153      20.231   1.504   8.017  1.00 23.76           C  
ANISOU  883  CD2 TYR A 153     2855   2972   3198    332    667    498       C  
ATOM    884  CE1 TYR A 153      21.836   0.533   5.990  1.00 26.44           C  
ANISOU  884  CE1 TYR A 153     3406   3428   3213    -78   -109   1066       C  
ATOM    885  CE2 TYR A 153      21.265   2.283   7.522  1.00 24.93           C  
ANISOU  885  CE2 TYR A 153     2604   3353   3514    350    661    513       C  
ATOM    886  CZ  TYR A 153      22.067   1.793   6.513  1.00 26.83           C  
ANISOU  886  CZ  TYR A 153     3265   3291   3637    139    538    825       C  
ATOM    887  OH  TYR A 153      23.090   2.575   6.030  1.00 30.64           O  
ANISOU  887  OH  TYR A 153     3717   3877   4046     70    219    973       O  
ATOM    888  N   TRP A 154      16.160  -2.416   6.767  1.00 22.05           N  
ANISOU  888  N   TRP A 154     2889   2882   2608    104   -500    112       N  
ATOM    889  CA  TRP A 154      15.048  -3.330   6.975  1.00 21.97           C  
ANISOU  889  CA  TRP A 154     2896   2867   2585    360   -194     86       C  
ATOM    890  C   TRP A 154      15.463  -4.749   6.606  1.00 22.67           C  
ANISOU  890  C   TRP A 154     2870   2983   2761    276    293    484       C  
ATOM    891  O   TRP A 154      16.639  -5.010   6.316  1.00 21.78           O  
ANISOU  891  O   TRP A 154     2796   2908   2572    500    245    322       O  
ATOM    892  CB  TRP A 154      13.844  -2.891   6.129  1.00 21.59           C  
ANISOU  892  CB  TRP A 154     3205   2422   2577   1063   -414    112       C  
ATOM    893  CG  TRP A 154      13.372  -1.472   6.382  1.00 19.36           C  
ANISOU  893  CG  TRP A 154     2760   2069   2525    880   -294    328       C  
ATOM    894  CD1 TRP A 154      13.531  -0.380   5.554  1.00 19.92           C  
ANISOU  894  CD1 TRP A 154     3024   1879   2666    735   -331    122       C  
ATOM    895  CD2 TRP A 154      12.647  -1.006   7.526  1.00 21.52           C  
ANISOU  895  CD2 TRP A 154     3309   2513   2355   -111   -181     89       C  
ATOM    896  CE2 TRP A 154      12.394   0.377   7.333  1.00 23.15           C  
ANISOU  896  CE2 TRP A 154     3595   2811   2388     93   -331     70       C  
ATOM    897  CE3 TRP A 154      12.185  -1.623   8.698  1.00 21.29           C  
ANISOU  897  CE3 TRP A 154     3545   2537   2008     37   -552    205       C  
ATOM    898  NE1 TRP A 154      12.944   0.740   6.128  1.00 22.66           N  
ANISOU  898  NE1 TRP A 154     3538   2782   2289    391   -627    -34       N  
ATOM    899  CZ2 TRP A 154      11.699   1.149   8.267  1.00 23.46           C  
ANISOU  899  CZ2 TRP A 154     3854   2712   2348    260   -659     33       C  
ATOM    900  CZ3 TRP A 154      11.492  -0.849   9.631  1.00 23.24           C  
ANISOU  900  CZ3 TRP A 154     3586   2702   2542   -278   -449    163       C  
ATOM    901  CH2 TRP A 154      11.261   0.522   9.408  1.00 23.36           C  
ANISOU  901  CH2 TRP A 154     3597   2788   2492    -72   -413    249       C  
ATOM    902  N   HIS A 155      14.510  -5.674   6.612  1.00 20.96           N  
ANISOU  902  N   HIS A 155     2815   2881   2267    191    305    147       N  
ATOM    903  CA  HIS A 155      14.823  -7.056   6.293  1.00 18.57           C  
ANISOU  903  CA  HIS A 155     2732   2518   1804    539     14    106       C  
ATOM    904  C   HIS A 155      13.538  -7.786   5.930  1.00 21.25           C  
ANISOU  904  C   HIS A 155     2851   2983   2240    164    158      6       C  
ATOM    905  O   HIS A 155      12.425  -7.304   6.175  1.00 23.42           O  
ANISOU  905  O   HIS A 155     3196   3237   2467     50     50    -86       O  
ATOM    906  CB  HIS A 155      15.557  -7.755   7.449  1.00 19.55           C  
ANISOU  906  CB  HIS A 155     3101   2550   1778    183    283    430       C  
ATOM    907  CG  HIS A 155      14.801  -7.747   8.742  1.00 20.61           C  
ANISOU  907  CG  HIS A 155     3355   2460   2017   -171    152    148       C  
ATOM    908  CD2 HIS A 155      14.533  -6.749   9.617  1.00 19.82           C  
ANISOU  908  CD2 HIS A 155     2484   2883   2165   -172    104    162       C  
ATOM    909  ND1 HIS A 155      14.217  -8.885   9.266  1.00 20.19           N  
ANISOU  909  ND1 HIS A 155     3088   2421   2161    -92    -80   -308       N  
ATOM    910  CE1 HIS A 155      13.629  -8.587  10.411  1.00 22.62           C  
ANISOU  910  CE1 HIS A 155     3493   2816   2284    145   -176   -663       C  
ATOM    911  NE2 HIS A 155      13.798  -7.295  10.645  1.00 21.48           N  
ANISOU  911  NE2 HIS A 155     3265   2702   2194   -126   -375   -222       N  
ATOM    912  N   TYR A 156      13.719  -8.954   5.311  1.00 18.90           N  
ANISOU  912  N   TYR A 156     2798   2239   2143   -117     81    156       N  
ATOM    913  CA  TYR A 156      12.637  -9.862   4.970  1.00 19.34           C  
ANISOU  913  CA  TYR A 156     2925   2378   2045   -388   -190      9       C  
ATOM    914  C   TYR A 156      12.987 -11.243   5.512  1.00 21.01           C  
ANISOU  914  C   TYR A 156     3345   2175   2462   -646    -92   -146       C  
ATOM    915  O   TYR A 156      14.160 -11.567   5.718  1.00 23.01           O  
ANISOU  915  O   TYR A 156     3462   2611   2669    -45    267    202       O  
ATOM    916  CB  TYR A 156      12.403  -9.918   3.444  1.00 19.55           C  
ANISOU  916  CB  TYR A 156     2594   2743   2092   -120    473    157       C  
ATOM    917  CG  TYR A 156      13.626 -10.362   2.670  1.00 21.63           C  
ANISOU  917  CG  TYR A 156     2788   2906   2525   -359    413     59       C  
ATOM    918  CD1 TYR A 156      13.862 -11.709   2.425  1.00 20.80           C  
ANISOU  918  CD1 TYR A 156     2588   2746   2568     26    308     11       C  
ATOM    919  CD2 TYR A 156      14.546  -9.440   2.188  1.00 22.68           C  
ANISOU  919  CD2 TYR A 156     2927   3356   2332    -49     50     97       C  
ATOM    920  CE1 TYR A 156      14.983 -12.126   1.722  1.00 22.89           C  
ANISOU  920  CE1 TYR A 156     2839   3366   2490    -99    468    117       C  
ATOM    921  CE2 TYR A 156      15.681  -9.851   1.480  1.00 22.94           C  
ANISOU  921  CE2 TYR A 156     3210   3500   2007    604     46     63       C  
ATOM    922  CZ  TYR A 156      15.881 -11.196   1.251  1.00 23.88           C  
ANISOU  922  CZ  TYR A 156     3102   3583   2389    317    395     88       C  
ATOM    923  OH  TYR A 156      16.990 -11.622   0.560  1.00 23.55           O  
ANISOU  923  OH  TYR A 156     2939   3613   2395    560     29    164       O  
ATOM    924  N   HIS A 157      11.966 -12.055   5.762  1.00 19.41           N  
ANISOU  924  N   HIS A 157     3398   1862   2114   -487   -263    114       N  
ATOM    925  CA  HIS A 157      12.200 -13.379   6.330  1.00 19.64           C  
ANISOU  925  CA  HIS A 157     3045   2159   2260   -451   -354    -25       C  
ATOM    926  C   HIS A 157      10.926 -14.199   6.200  1.00 21.56           C  
ANISOU  926  C   HIS A 157     3304   2525   2361      1   -161    -13       C  
ATOM    927  O   HIS A 157       9.850 -13.668   5.904  1.00 23.81           O  
ANISOU  927  O   HIS A 157     2934   3338   2774   -413    156    158       O  
ATOM    928  CB  HIS A 157      12.640 -13.284   7.792  1.00 19.50           C  
ANISOU  928  CB  HIS A 157     3322   2002   2084     64    -66    -33       C  
ATOM    929  CG  HIS A 157      11.634 -12.621   8.675  1.00 21.05           C  
ANISOU  929  CG  HIS A 157     2997   2849   2151      1    228    121       C  
ATOM    930  CD2 HIS A 157      11.545 -11.346   9.126  1.00 23.45           C  
ANISOU  930  CD2 HIS A 157     3061   3303   2547    174   -551    397       C  
ATOM    931  ND1 HIS A 157      10.540 -13.287   9.186  1.00 23.59           N  
ANISOU  931  ND1 HIS A 157     3263   3392   2309     74     70     70       N  
ATOM    932  CE1 HIS A 157       9.828 -12.453   9.924  1.00 25.95           C  
ANISOU  932  CE1 HIS A 157     3767   3533   2558    143   -222    451       C  
ATOM    933  NE2 HIS A 157      10.420 -11.270   9.910  1.00 24.96           N  
ANISOU  933  NE2 HIS A 157     3475   3334   2675    477   -423    323       N  
ATOM    934  N   ASP A 158      11.065 -15.507   6.417  1.00 21.24           N  
ANISOU  934  N   ASP A 158     3623   2281   2166     -3    130    256       N  
ATOM    935  CA  ASP A 158       9.926 -16.407   6.364  1.00 20.81           C  
ANISOU  935  CA  ASP A 158     3484   2093   2331    360    556     23       C  
ATOM    936  C   ASP A 158       9.045 -16.224   7.598  1.00 21.36           C  
ANISOU  936  C   ASP A 158     2880   2647   2589    325    511   -193       C  
ATOM    937  O   ASP A 158       9.506 -15.799   8.660  1.00 24.68           O  
ANISOU  937  O   ASP A 158     3069   3128   3178      7     29   -363       O  
ATOM    938  CB  ASP A 158      10.409 -17.862   6.260  1.00 23.08           C  
ANISOU  938  CB  ASP A 158     3521   2306   2944    162    558     24       C  
ATOM    939  CG  ASP A 158       9.300 -18.859   6.514  1.00 24.67           C  
ANISOU  939  CG  ASP A 158     3637   2689   3050    -88   -334     50       C  
ATOM    940  OD1 ASP A 158       8.361 -18.902   5.695  1.00 24.59           O  
ANISOU  940  OD1 ASP A 158     3403   3001   2939    -44   -385   -326       O  
ATOM    941  OD2 ASP A 158       9.356 -19.564   7.549  1.00 24.07           O1-
ANISOU  941  OD2 ASP A 158     3599   2570   2978    305   -220   -202       O1-
ATOM    942  N   HIS A 159       7.750 -16.534   7.444  1.00 20.08           N  
ANISOU  942  N   HIS A 159     2328   2802   2499    264    541   -169       N  
ATOM    943  CA  HIS A 159       6.797 -16.400   8.536  1.00 21.29           C  
ANISOU  943  CA  HIS A 159     2296   3030   2765    423    151   -514       C  
ATOM    944  C   HIS A 159       5.940 -17.648   8.738  1.00 22.00           C  
ANISOU  944  C   HIS A 159     2861   2649   2848    192   -100   -404       C  
ATOM    945  O   HIS A 159       4.976 -17.584   9.511  1.00 25.08           O  
ANISOU  945  O   HIS A 159     3265   3006   3259    -83      4   -524       O  
ATOM    946  CB  HIS A 159       5.889 -15.183   8.282  1.00 23.72           C  
ANISOU  946  CB  HIS A 159     2824   3297   2891    648     -4   -799       C  
ATOM    947  CG  HIS A 159       5.392 -14.492   9.519  1.00 22.58           C  
ANISOU  947  CG  HIS A 159     2523   3285   2772    705    135   -818       C  
ATOM    948  CD2 HIS A 159       5.573 -13.223   9.960  1.00 23.91           C  
ANISOU  948  CD2 HIS A 159     2884   3176   3025    451     94   -493       C  
ATOM    949  ND1 HIS A 159       4.546 -15.095  10.429  1.00 24.05           N  
ANISOU  949  ND1 HIS A 159     3029   3413   2696    489    301   -568       N  
ATOM    950  CE1 HIS A 159       4.252 -14.237  11.393  1.00 25.15           C  
ANISOU  950  CE1 HIS A 159     3541   2993   3021    318    -73   -429       C  
ATOM    951  NE2 HIS A 159       4.862 -13.094  11.131  1.00 24.58           N  
ANISOU  951  NE2 HIS A 159     3552   2696   3090    502    -20   -888       N  
ATOM    952  N   VAL A 160       6.223 -18.771   8.045  1.00 22.16           N  
ANISOU  952  N   VAL A 160     2724   2836   2862    469   -307   -137       N  
ATOM    953  CA  VAL A 160       5.307 -19.919   8.113  1.00 22.15           C  
ANISOU  953  CA  VAL A 160     2652   2869   2895    517   -498   -302       C  
ATOM    954  C   VAL A 160       5.985 -21.283   8.226  1.00 23.16           C  
ANISOU  954  C   VAL A 160     2776   3241   2783     85     63   -380       C  
ATOM    955  O   VAL A 160       5.297 -22.289   8.443  1.00 24.62           O  
ANISOU  955  O   VAL A 160     2918   3755   2683   -406     -4   -446       O  
ATOM    956  CB  VAL A 160       4.338 -19.961   6.905  1.00 22.67           C  
ANISOU  956  CB  VAL A 160     2799   3084   2731    605    -14   -150       C  
ATOM    957  CG1 VAL A 160       3.564 -18.649   6.748  1.00 22.44           C  
ANISOU  957  CG1 VAL A 160     2392   3230   2903    683      5   -235       C  
ATOM    958  CG2 VAL A 160       5.065 -20.362   5.616  1.00 25.48           C  
ANISOU  958  CG2 VAL A 160     3225   3356   3101   -322   -103   -775       C  
ATOM    959  N   VAL A 161       7.308 -21.362   8.055  1.00 24.38           N  
ANISOU  959  N   VAL A 161     3180   3609   2476   -198    191   -432       N  
ATOM    960  CA  VAL A 161       7.976 -22.664   8.128  1.00 21.68           C  
ANISOU  960  CA  VAL A 161     2662   3334   2242    260    279     28       C  
ATOM    961  C   VAL A 161       8.152 -23.053   9.590  1.00 22.56           C  
ANISOU  961  C   VAL A 161     3140   3366   2066   -179    133    -52       C  
ATOM    962  O   VAL A 161       8.731 -22.298  10.386  1.00 22.69           O  
ANISOU  962  O   VAL A 161     3297   3052   2271   -254     84    -66       O  
ATOM    963  CB  VAL A 161       9.326 -22.659   7.389  1.00 20.80           C  
ANISOU  963  CB  VAL A 161     2881   2899   2124    413    -32    291       C  
ATOM    964  CG1 VAL A 161      10.066 -23.984   7.633  1.00 22.63           C  
ANISOU  964  CG1 VAL A 161     3144   3093   2361     57    163    349       C  
ATOM    965  CG2 VAL A 161       9.122 -22.435   5.898  1.00 22.28           C  
ANISOU  965  CG2 VAL A 161     3155   3089   2223    -60    218   -300       C  
ATOM    966  N   GLY A 162       7.654 -24.233   9.947  1.00 23.69           N  
ANISOU  966  N   GLY A 162     3723   3495   1784    301    291    -82       N  
ATOM    967  CA  GLY A 162       7.777 -24.701  11.318  1.00 23.25           C  
ANISOU  967  CA  GLY A 162     3700   3383   1751    299     50   -252       C  
ATOM    968  C   GLY A 162       6.650 -24.277  12.236  1.00 25.56           C  
ANISOU  968  C   GLY A 162     3574   3368   2769   -144    109   -362       C  
ATOM    969  O   GLY A 162       6.004 -25.114  12.872  1.00 25.86           O  
ANISOU  969  O   GLY A 162     3972   2913   2940   -213   -117     41       O  
ATOM    970  N   THR A 163       6.435 -22.967  12.340  1.00 24.54           N  
ANISOU  970  N   THR A 163     3013   3108   3203    459    -13   -124       N  
ATOM    971  CA  THR A 163       5.367 -22.394  13.143  1.00 24.34           C  
ANISOU  971  CA  THR A 163     2776   3534   2938    306    -53   -259       C  
ATOM    972  C   THR A 163       4.739 -21.250  12.360  1.00 25.18           C  
ANISOU  972  C   THR A 163     2985   3447   3135   -205     49   -453       C  
ATOM    973  O   THR A 163       5.267 -20.797  11.340  1.00 25.47           O  
ANISOU  973  O   THR A 163     3482   3544   2651   -178     73   -317       O  
ATOM    974  CB  THR A 163       5.867 -21.854  14.500  1.00 23.32           C  
ANISOU  974  CB  THR A 163     2442   3570   2847   -278   -381     40       C  
ATOM    975  CG2 THR A 163       6.762 -22.890  15.238  1.00 22.71           C  
ANISOU  975  CG2 THR A 163     2529   3532   2569   -675   -138    189       C  
ATOM    976  OG1 THR A 163       6.586 -20.621  14.300  1.00 22.26           O  
ANISOU  976  OG1 THR A 163     2360   3437   2661   -478     64     72       O  
ATOM    977  N   GLU A 164       3.625 -20.738  12.875  1.00 24.02           N  
ANISOU  977  N   GLU A 164     2427   3223   3477    113     82   -605       N  
ATOM    978  CA  GLU A 164       2.989 -19.620  12.192  1.00 25.76           C  
ANISOU  978  CA  GLU A 164     2433   3688   3667     94   -384   -141       C  
ATOM    979  C   GLU A 164       3.767 -18.317  12.353  1.00 23.62           C  
ANISOU  979  C   GLU A 164     2234   3659   3080    141    103   -133       C  
ATOM    980  O   GLU A 164       3.291 -17.270  11.910  1.00 23.70           O  
ANISOU  980  O   GLU A 164     2606   3382   3016   -316    -80     30       O  
ATOM    981  CB  GLU A 164       1.550 -19.457  12.689  1.00 34.63           C  
ANISOU  981  CB  GLU A 164     3472   4698   4989    456   -506    121       C  
ATOM    982  CG  GLU A 164       0.605 -20.517  12.100  1.00 42.88           C  
ANISOU  982  CG  GLU A 164     4594   5580   6117    373     24    545       C  
ATOM    983  CD  GLU A 164      -0.853 -20.331  12.498  1.00 48.57           C  
ANISOU  983  CD  GLU A 164     5741   6038   6674     60    -75    836       C  
ATOM    984  OE1 GLU A 164      -1.121 -19.686  13.533  1.00 50.80           O  
ANISOU  984  OE1 GLU A 164     6435   5888   6977    -87    599   1057       O  
ATOM    985  OE2 GLU A 164      -1.732 -20.843  11.772  0.75 50.21           O1-
ANISOU  985  OE2 GLU A 164     6054   6251   6772   -328   -540    831       O1-
ATOM    986  N   HIS A 165       4.935 -18.351  12.999  1.00 20.96           N  
ANISOU  986  N   HIS A 165     2053   3432   2480     63    -61   -446       N  
ATOM    987  CA  HIS A 165       5.814 -17.190  13.044  1.00 21.64           C  
ANISOU  987  CA  HIS A 165     2449   3232   2543   -421    -91   -460       C  
ATOM    988  C   HIS A 165       7.161 -17.477  12.408  1.00 21.58           C  
ANISOU  988  C   HIS A 165     2658   3171   2372    298   -107     21       C  
ATOM    989  O   HIS A 165       8.111 -16.711  12.598  1.00 22.35           O  
ANISOU  989  O   HIS A 165     2500   3288   2706   -385    122    -57       O  
ATOM    990  CB  HIS A 165       5.962 -16.695  14.479  1.00 27.29           C  
ANISOU  990  CB  HIS A 165     3736   3804   2828    -82    243  -1042       C  
ATOM    991  CG  HIS A 165       4.680 -16.154  15.009  1.00 33.69           C  
ANISOU  991  CG  HIS A 165     4794   4587   3419    -74    224  -1675       C  
ATOM    992  CD2 HIS A 165       4.127 -14.921  14.911  1.00 35.11           C  
ANISOU  992  CD2 HIS A 165     5107   4795   3438   -140     87  -1979       C  
ATOM    993  ND1 HIS A 165       3.736 -16.952  15.613  1.00 35.26           N  
ANISOU  993  ND1 HIS A 165     4966   4495   3934   -509    216  -1772       N  
ATOM    994  CE1 HIS A 165       2.680 -16.222  15.922  1.00 34.40           C  
ANISOU  994  CE1 HIS A 165     4436   4562   4070   -330    530  -1714       C  
ATOM    995  NE2 HIS A 165       2.891 -14.986  15.503  1.00 36.73           N  
ANISOU  995  NE2 HIS A 165     4711   5174   4072     94    436  -1728       N  
ATOM    996  N   GLY A 166       7.244 -18.559  11.638  1.00 20.89           N  
ANISOU  996  N   GLY A 166     3039   3141   1756   -104   -576   -647       N  
ATOM    997  CA  GLY A 166       8.429 -18.879  10.869  1.00 20.92           C  
ANISOU  997  CA  GLY A 166     2677   3223   2050      9   -149   -139       C  
ATOM    998  C   GLY A 166       9.627 -19.319  11.673  1.00 21.32           C  
ANISOU  998  C   GLY A 166     3003   2950   2146     11   -120   -264       C  
ATOM    999  O   GLY A 166      10.752 -19.200  11.192  1.00 20.57           O  
ANISOU  999  O   GLY A 166     2920   2776   2121   -298    -48      9       O  
ATOM   1000  N   THR A 167       9.414 -19.837  12.888  1.00 20.48           N  
ANISOU 1000  N   THR A 167     3041   2871   1869    525   -296    -75       N  
ATOM   1001  CA  THR A 167      10.546 -20.197  13.739  1.00 20.95           C  
ANISOU 1001  CA  THR A 167     3008   2908   2043    485      1     87       C  
ATOM   1002  C   THR A 167      11.490 -21.170  13.045  1.00 22.60           C  
ANISOU 1002  C   THR A 167     3302   3138   2147     26    351    187       C  
ATOM   1003  O   THR A 167      12.711 -21.011  13.122  1.00 23.28           O  
ANISOU 1003  O   THR A 167     2832   3418   2595     21    253   -352       O  
ATOM   1004  CB  THR A 167      10.045 -20.786  15.056  1.00 21.59           C  
ANISOU 1004  CB  THR A 167     2967   2743   2495    113     67    189       C  
ATOM   1005  CG2 THR A 167      11.215 -21.242  15.910  1.00 20.02           C  
ANISOU 1005  CG2 THR A 167     2624   2765   2218     85   -751    -76       C  
ATOM   1006  OG1 THR A 167       9.310 -19.783  15.773  1.00 22.31           O  
ANISOU 1006  OG1 THR A 167     2599   2829   3047     21    289   -163       O  
ATOM   1007  N   GLY A 168      10.948 -22.183  12.365  1.00 20.73           N  
ANISOU 1007  N   GLY A 168     2967   3014   1893   -164    725   -188       N  
ATOM   1008  CA  GLY A 168      11.805 -23.091  11.614  1.00 22.86           C  
ANISOU 1008  CA  GLY A 168     3238   3310   2138    103    730    -69       C  
ATOM   1009  C   GLY A 168      12.462 -22.424  10.414  1.00 22.91           C  
ANISOU 1009  C   GLY A 168     3245   2942   2519    189    416   -305       C  
ATOM   1010  O   GLY A 168      13.661 -22.595  10.174  1.00 24.51           O  
ANISOU 1010  O   GLY A 168     3231   3333   2751    473    146   -130       O  
ATOM   1011  N   GLY A 169      11.687 -21.666   9.637  1.00 20.41           N  
ANISOU 1011  N   GLY A 169     3235   2287   2232    179    276   -118       N  
ATOM   1012  CA  GLY A 169      12.250 -21.027   8.459  1.00 23.44           C  
ANISOU 1012  CA  GLY A 169     3448   2945   2512    104    227   -156       C  
ATOM   1013  C   GLY A 169      13.371 -20.065   8.803  1.00 23.12           C  
ANISOU 1013  C   GLY A 169     3076   3218   2489     75     81   -138       C  
ATOM   1014  O   GLY A 169      14.428 -20.066   8.165  1.00 22.77           O  
ANISOU 1014  O   GLY A 169     3148   3209   2294    349   -226   -191       O  
ATOM   1015  N   ILE A 170      13.151 -19.235   9.825  1.00 20.64           N  
ANISOU 1015  N   ILE A 170     2484   3228   2131     63    242    -73       N  
ATOM   1016  CA  ILE A 170      14.166 -18.286  10.267  1.00 21.01           C  
ANISOU 1016  CA  ILE A 170     2519   2959   2505   -263    185   -298       C  
ATOM   1017  C   ILE A 170      15.400 -19.020  10.787  1.00 21.61           C  
ANISOU 1017  C   ILE A 170     2683   2848   2679   -179     -2   -158       C  
ATOM   1018  O   ILE A 170      16.534 -18.672  10.439  1.00 22.11           O  
ANISOU 1018  O   ILE A 170     2226   3309   2865    115    344     36       O  
ATOM   1019  CB  ILE A 170      13.579 -17.337  11.326  1.00 18.82           C  
ANISOU 1019  CB  ILE A 170     2034   2425   2690    138    226   -677       C  
ATOM   1020  CG1 ILE A 170      12.487 -16.457  10.688  1.00 18.02           C  
ANISOU 1020  CG1 ILE A 170     2534   2209   2103    177    368   -293       C  
ATOM   1021  CG2 ILE A 170      14.701 -16.516  11.952  1.00 21.73           C  
ANISOU 1021  CG2 ILE A 170     2685   2768   2803   -164     55   -306       C  
ATOM   1022  CD1 ILE A 170      11.659 -15.694  11.706  1.00 17.30           C  
ANISOU 1022  CD1 ILE A 170     2478   2459   1635     63    746   -594       C  
ATOM   1023  N   ARG A 171      15.203 -20.044  11.633  1.00 21.16           N  
ANISOU 1023  N   ARG A 171     3217   2682   2142    323   -330    -83       N  
ATOM   1024  CA  ARG A 171      16.348 -20.828  12.103  1.00 20.30           C  
ANISOU 1024  CA  ARG A 171     3212   2703   1799    690   -130    194       C  
ATOM   1025  C   ARG A 171      17.121 -21.454  10.942  1.00 22.30           C  
ANISOU 1025  C   ARG A 171     3389   2865   2219    615   -201    164       C  
ATOM   1026  O   ARG A 171      18.354 -21.574  11.001  1.00 22.96           O  
ANISOU 1026  O   ARG A 171     3411   3100   2213    330   -717   -214       O  
ATOM   1027  CB  ARG A 171      15.887 -21.917  13.073  1.00 20.98           C  
ANISOU 1027  CB  ARG A 171     3344   2803   1824    314     95    359       C  
ATOM   1028  CG  ARG A 171      17.049 -22.695  13.650  1.00 22.52           C  
ANISOU 1028  CG  ARG A 171     3323   3352   1882    331    572    687       C  
ATOM   1029  CD  ARG A 171      16.615 -23.564  14.839  1.00 24.29           C  
ANISOU 1029  CD  ARG A 171     3715   3589   1925    522    541    710       C  
ATOM   1030  NE  ARG A 171      16.264 -22.781  16.027  1.00 25.63           N  
ANISOU 1030  NE  ARG A 171     3785   3471   2480    161    306    242       N  
ATOM   1031  CZ  ARG A 171      15.889 -23.306  17.190  1.00 25.01           C  
ANISOU 1031  CZ  ARG A 171     3651   3197   2655    145    214   -171       C  
ATOM   1032  NH1 ARG A 171      15.813 -24.614  17.362  1.00 22.28           N1+
ANISOU 1032  NH1 ARG A 171     3138   2752   2574   -485   -321    154       N1+
ATOM   1033  NH2 ARG A 171      15.594 -22.499  18.211  1.00 26.10           N  
ANISOU 1033  NH2 ARG A 171     3564   3319   3032    -55     25   -353       N  
ATOM   1034  N   ASN A 172      16.420 -21.840   9.872  1.00 18.82           N  
ANISOU 1034  N   ASN A 172     3046   2563   1540    229    218   -188       N  
ATOM   1035  CA  ASN A 172      17.069 -22.548   8.769  1.00 19.14           C  
ANISOU 1035  CA  ASN A 172     2938   2243   2091   -224    433     52       C  
ATOM   1036  C   ASN A 172      17.832 -21.620   7.828  1.00 20.45           C  
ANISOU 1036  C   ASN A 172     2887   2575   2309    -68    515     92       C  
ATOM   1037  O   ASN A 172      18.622 -22.120   7.016  1.00 21.84           O  
ANISOU 1037  O   ASN A 172     2919   2798   2582     34    462   -205       O  
ATOM   1038  CB  ASN A 172      16.048 -23.345   7.945  1.00 23.19           C  
ANISOU 1038  CB  ASN A 172     3742   2528   2544   -478    716    185       C  
ATOM   1039  CG  ASN A 172      15.432 -24.512   8.716  1.00 24.62           C  
ANISOU 1039  CG  ASN A 172     4024   2453   2876    344    420   -158       C  
ATOM   1040  ND2 ASN A 172      14.264 -24.959   8.268  1.00 26.26           N  
ANISOU 1040  ND2 ASN A 172     4157   2881   2941    259    291   -368       N  
ATOM   1041  OD1 ASN A 172      15.996 -24.994   9.702  1.00 26.60           O  
ANISOU 1041  OD1 ASN A 172     4327   2962   2816    699    140   -290       O  
ATOM   1042  N   GLY A 173      17.619 -20.304   7.915  1.00 20.50           N  
ANISOU 1042  N   GLY A 173     3021   2417   2351    314    -12     96       N  
ATOM   1043  CA  GLY A 173      18.335 -19.342   7.089  1.00 20.88           C  
ANISOU 1043  CA  GLY A 173     3055   2583   2297   -188     -4    265       C  
ATOM   1044  C   GLY A 173      17.497 -18.440   6.189  1.00 22.01           C  
ANISOU 1044  C   GLY A 173     3081   2802   2480    215   -128    136       C  
ATOM   1045  O   GLY A 173      18.060 -17.675   5.396  1.00 22.08           O  
ANISOU 1045  O   GLY A 173     3421   2399   2567    422    108    181       O  
ATOM   1046  N   LEU A 174      16.165 -18.484   6.290  1.00 20.44           N  
ANISOU 1046  N   LEU A 174     2496   2716   2553    123   -315   -301       N  
ATOM   1047  CA  LEU A 174      15.314 -17.691   5.391  1.00 20.77           C  
ANISOU 1047  CA  LEU A 174     3000   2454   2436     25    -17   -614       C  
ATOM   1048  C   LEU A 174      15.167 -16.263   5.928  1.00 21.61           C  
ANISOU 1048  C   LEU A 174     2906   2775   2529    357    179   -318       C  
ATOM   1049  O   LEU A 174      14.157 -15.878   6.523  1.00 21.36           O  
ANISOU 1049  O   LEU A 174     2820   2722   2571    379    352   -106       O  
ATOM   1050  CB  LEU A 174      13.954 -18.352   5.200  1.00 21.53           C  
ANISOU 1050  CB  LEU A 174     3334   2855   1991     39   -147   -507       C  
ATOM   1051  CG  LEU A 174      14.011 -19.630   4.350  1.00 21.62           C  
ANISOU 1051  CG  LEU A 174     3480   2929   1805      3    163   -814       C  
ATOM   1052  CD1 LEU A 174      12.705 -20.407   4.509  1.00 23.29           C  
ANISOU 1052  CD1 LEU A 174     3109   3494   2246    206    204   -602       C  
ATOM   1053  CD2 LEU A 174      14.256 -19.295   2.859  1.00 22.99           C  
ANISOU 1053  CD2 LEU A 174     4025   3042   1666    653     23   -653       C  
ATOM   1054  N   TYR A 175      16.198 -15.461   5.685  1.00 21.26           N  
ANISOU 1054  N   TYR A 175     3023   2603   2453    471    425   -127       N  
ATOM   1055  CA  TYR A 175      16.205 -14.052   6.049  1.00 20.33           C  
ANISOU 1055  CA  TYR A 175     2882   2681   2160    225    250     92       C  
ATOM   1056  C   TYR A 175      17.176 -13.325   5.132  1.00 20.56           C  
ANISOU 1056  C   TYR A 175     3045   2537   2230     71    436    194       C  
ATOM   1057  O   TYR A 175      18.136 -13.917   4.643  1.00 21.06           O  
ANISOU 1057  O   TYR A 175     3327   2181   2493    363    523   -138       O  
ATOM   1058  CB  TYR A 175      16.603 -13.860   7.517  1.00 20.34           C  
ANISOU 1058  CB  TYR A 175     3058   2698   1972    352    -32     54       C  
ATOM   1059  CG  TYR A 175      17.902 -14.548   7.923  1.00 20.41           C  
ANISOU 1059  CG  TYR A 175     2804   2934   2018    225    251   -116       C  
ATOM   1060  CD1 TYR A 175      19.131 -14.017   7.569  1.00 22.20           C  
ANISOU 1060  CD1 TYR A 175     2799   3203   2433   -315    384   -165       C  
ATOM   1061  CD2 TYR A 175      17.891 -15.710   8.683  1.00 21.00           C  
ANISOU 1061  CD2 TYR A 175     2853   2754   2371   1041     74   -153       C  
ATOM   1062  CE1 TYR A 175      20.311 -14.625   7.937  1.00 20.52           C  
ANISOU 1062  CE1 TYR A 175     2778   2490   2528    472    387     56       C  
ATOM   1063  CE2 TYR A 175      19.086 -16.337   9.075  1.00 21.13           C  
ANISOU 1063  CE2 TYR A 175     2195   3242   2590    826    716   -181       C  
ATOM   1064  CZ  TYR A 175      20.288 -15.779   8.709  1.00 22.97           C  
ANISOU 1064  CZ  TYR A 175     2661   3229   2837    616    764   -252       C  
ATOM   1065  OH  TYR A 175      21.466 -16.385   9.082  1.00 23.22           O  
ANISOU 1065  OH  TYR A 175     2395   3815   2611    355    579   -431       O  
ATOM   1066  N   GLY A 176      16.932 -12.027   4.925  1.00 20.17           N  
ANISOU 1066  N   GLY A 176     3094   2481   2087   -229    173    122       N  
ATOM   1067  CA  GLY A 176      17.834 -11.209   4.144  1.00 20.74           C  
ANISOU 1067  CA  GLY A 176     3080   2683   2117   -185    -11    174       C  
ATOM   1068  C   GLY A 176      17.605  -9.722   4.341  1.00 20.18           C  
ANISOU 1068  C   GLY A 176     2900   2740   2027    -94     89   -112       C  
ATOM   1069  O   GLY A 176      16.596  -9.304   4.902  1.00 22.43           O  
ANISOU 1069  O   GLY A 176     3118   3081   2323   -174    303     24       O  
ATOM   1070  N   PRO A 177      18.547  -8.898   3.887  1.00 20.95           N  
ANISOU 1070  N   PRO A 177     3018   2946   1996   -458    412    383       N  
ATOM   1071  CA  PRO A 177      18.490  -7.452   4.131  1.00 21.44           C  
ANISOU 1071  CA  PRO A 177     2905   2978   2263    -26   -204     23       C  
ATOM   1072  C   PRO A 177      17.790  -6.680   3.026  1.00 22.65           C  
ANISOU 1072  C   PRO A 177     3183   2999   2423    177   -115    357       C  
ATOM   1073  O   PRO A 177      17.845  -7.040   1.850  1.00 23.73           O  
ANISOU 1073  O   PRO A 177     3336   2917   2764    338   -110     14       O  
ATOM   1074  CB  PRO A 177      19.974  -7.065   4.165  1.00 22.71           C  
ANISOU 1074  CB  PRO A 177     3202   3048   2380   -411    -73   -515       C  
ATOM   1075  CG  PRO A 177      20.591  -7.994   3.154  1.00 21.16           C  
ANISOU 1075  CG  PRO A 177     3300   2813   1925   -743    504   -144       C  
ATOM   1076  CD  PRO A 177      19.815  -9.299   3.245  1.00 20.04           C  
ANISOU 1076  CD  PRO A 177     2601   3045   1967   -479    585    335       C  
ATOM   1077  N   VAL A 178      17.136  -5.593   3.436  1.00 22.91           N  
ANISOU 1077  N   VAL A 178     3142   2995   2570    126   -433    640       N  
ATOM   1078  CA  VAL A 178      16.495  -4.638   2.536  1.00 25.79           C  
ANISOU 1078  CA  VAL A 178     3130   3433   3237    199   -767    865       C  
ATOM   1079  C   VAL A 178      16.916  -3.250   2.978  1.00 26.33           C  
ANISOU 1079  C   VAL A 178     3742   3293   2971    -88   -722    673       C  
ATOM   1080  O   VAL A 178      16.733  -2.889   4.143  1.00 28.61           O  
ANISOU 1080  O   VAL A 178     4723   3377   2769    -46    -72    843       O  
ATOM   1081  CB  VAL A 178      14.955  -4.727   2.556  1.00 30.16           C  
ANISOU 1081  CB  VAL A 178     3531   4235   3694    289  -1072   1242       C  
ATOM   1082  CG1 VAL A 178      14.349  -3.863   1.426  1.00 30.34           C  
ANISOU 1082  CG1 VAL A 178     2741   4904   3882    -90  -1244   1218       C  
ATOM   1083  CG2 VAL A 178      14.491  -6.129   2.471  1.00 32.93           C  
ANISOU 1083  CG2 VAL A 178     4093   4452   3967   -599   -782   1208       C  
ATOM   1084  N   ILE A 179      17.450  -2.464   2.053  1.00 22.97           N  
ANISOU 1084  N   ILE A 179     3284   2744   2700   -369   -397    491       N  
ATOM   1085  CA  ILE A 179      17.792  -1.074   2.315  1.00 25.25           C  
ANISOU 1085  CA  ILE A 179     3538   3108   2947    -16   -660    564       C  
ATOM   1086  C   ILE A 179      16.897  -0.194   1.459  1.00 25.60           C  
ANISOU 1086  C   ILE A 179     3572   3324   2832    338   -167    606       C  
ATOM   1087  O   ILE A 179      16.773  -0.418   0.249  1.00 28.41           O  
ANISOU 1087  O   ILE A 179     4127   3548   3119    632     -3    193       O  
ATOM   1088  CB  ILE A 179      19.269  -0.791   2.014  1.00 24.42           C  
ANISOU 1088  CB  ILE A 179     3285   2838   3156    512   -697    351       C  
ATOM   1089  CG1 ILE A 179      20.172  -1.646   2.895  1.00 25.42           C  
ANISOU 1089  CG1 ILE A 179     3327   3390   2942    516   -247    248       C  
ATOM   1090  CG2 ILE A 179      19.588   0.695   2.207  1.00 25.47           C  
ANISOU 1090  CG2 ILE A 179     3893   2478   3307    321   -486   -236       C  
ATOM   1091  CD1 ILE A 179      21.631  -1.494   2.507  1.00 27.86           C  
ANISOU 1091  CD1 ILE A 179     3544   3845   3197   -176     66    329       C  
ATOM   1092  N   VAL A 180      16.272   0.801   2.079  1.00 22.54           N  
ANISOU 1092  N   VAL A 180     3158   2789   2617    429   -382    751       N  
ATOM   1093  CA  VAL A 180      15.533   1.828   1.349  1.00 21.82           C  
ANISOU 1093  CA  VAL A 180     2750   3101   2441    244   -426    581       C  
ATOM   1094  C   VAL A 180      16.239   3.152   1.592  1.00 24.78           C  
ANISOU 1094  C   VAL A 180     3289   3607   2519   -125   -239    715       C  
ATOM   1095  O   VAL A 180      16.433   3.561   2.746  1.00 24.66           O  
ANISOU 1095  O   VAL A 180     3676   3387   2306   -159   -558     43       O  
ATOM   1096  CB  VAL A 180      14.056   1.905   1.764  1.00 23.50           C  
ANISOU 1096  CB  VAL A 180     3543   2823   2562    263   -334    509       C  
ATOM   1097  CG1 VAL A 180      13.338   2.983   0.936  1.00 24.89           C  
ANISOU 1097  CG1 VAL A 180     3780   3013   2663    642   -775    380       C  
ATOM   1098  CG2 VAL A 180      13.376   0.542   1.596  1.00 25.14           C  
ANISOU 1098  CG2 VAL A 180     3847   3199   2506    312   -522    139       C  
ATOM   1099  N   ARG A 181      16.645   3.812   0.510  1.00 25.78           N  
ANISOU 1099  N   ARG A 181     3320   3791   2683     57    -50   1094       N  
ATOM   1100  CA  ARG A 181      17.423   5.032   0.608  1.00 24.84           C  
ANISOU 1100  CA  ARG A 181     3145   3416   2876   -148     74   1006       C  
ATOM   1101  C   ARG A 181      16.549   6.247   0.330  1.00 26.77           C  
ANISOU 1101  C   ARG A 181     3457   3552   3163    533   -376    636       C  
ATOM   1102  O   ARG A 181      15.653   6.206  -0.523  1.00 28.87           O  
ANISOU 1102  O   ARG A 181     4173   3597   3199    492   -842    520       O  
ATOM   1103  CB  ARG A 181      18.606   5.008  -0.369  1.00 25.27           C  
ANISOU 1103  CB  ARG A 181     3300   3464   2838    -62    448    345       C  
ATOM   1104  CG  ARG A 181      19.445   3.743  -0.281  1.00 26.34           C  
ANISOU 1104  CG  ARG A 181     3612   3346   3049    227    343    450       C  
ATOM   1105  CD  ARG A 181      20.885   4.039  -0.649  1.00 29.10           C  
ANISOU 1105  CD  ARG A 181     4225   3483   3350    -14    190    455       C  
ATOM   1106  NE  ARG A 181      21.724   2.844  -0.685  1.00 29.08           N  
ANISOU 1106  NE  ARG A 181     4333   3345   3370    350    244    368       N  
ATOM   1107  CZ  ARG A 181      22.429   2.382   0.337  1.00 28.41           C  
ANISOU 1107  CZ  ARG A 181     3753   3659   3383    684    174    580       C  
ATOM   1108  NH1 ARG A 181      22.407   2.978   1.517  1.00 29.08           N1+
ANISOU 1108  NH1 ARG A 181     3753   3621   3674    124   -395    355       N1+
ATOM   1109  NH2 ARG A 181      23.167   1.285   0.175  1.00 28.27           N  
ANISOU 1109  NH2 ARG A 181     3735   3956   3051    724    699    518       N  
ATOM   1110  N   ARG A 182      16.820   7.323   1.053  1.00 25.54           N  
ANISOU 1110  N   ARG A 182     3659   3101   2944    464   -391    455       N  
ATOM   1111  CA  ARG A 182      16.219   8.622   0.795  1.00 26.97           C  
ANISOU 1111  CA  ARG A 182     4375   2660   3213    642    284    767       C  
ATOM   1112  C   ARG A 182      17.076   9.392  -0.207  1.00 29.39           C  
ANISOU 1112  C   ARG A 182     4646   2935   3584    272   -128   1001       C  
ATOM   1113  O   ARG A 182      18.305   9.261  -0.224  1.00 29.61           O  
ANISOU 1113  O   ARG A 182     4349   3069   3832    584   -166    782       O  
ATOM   1114  CB  ARG A 182      16.085   9.418   2.098  1.00 27.84           C  
ANISOU 1114  CB  ARG A 182     4763   2822   2994    655    126    485       C  
ATOM   1115  CG  ARG A 182      15.512  10.829   1.922  1.00 28.66           C  
ANISOU 1115  CG  ARG A 182     4838   3113   2936    576    219    600       C  
ATOM   1116  CD  ARG A 182      14.894  11.300   3.237  1.00 29.16           C  
ANISOU 1116  CD  ARG A 182     4591   3702   2787    122    262    884       C  
ATOM   1117  NE  ARG A 182      13.857  10.369   3.650  1.00 28.94           N  
ANISOU 1117  NE  ARG A 182     4252   3972   2774    525   -451    909       N  
ATOM   1118  CZ  ARG A 182      13.592  10.045   4.906  1.00 29.54           C  
ANISOU 1118  CZ  ARG A 182     4506   3927   2789    524    -74    413       C  
ATOM   1119  NH1 ARG A 182      14.215  10.631   5.920  1.00 30.07           N1+
ANISOU 1119  NH1 ARG A 182     4925   3546   2953    837   -411    226       N1+
ATOM   1120  NH2 ARG A 182      12.705   9.083   5.151  1.00 30.04           N  
ANISOU 1120  NH2 ARG A 182     4930   3629   2856    716    -68    264       N  
ATOM   1121  N   LYS A 183      16.415  10.186  -1.054  1.00 30.49           N  
ANISOU 1121  N   LYS A 183     4693   3301   3588   -315   -742    979       N  
ATOM   1122  CA  LYS A 183      17.141  11.043  -1.981  1.00 31.41           C  
ANISOU 1122  CA  LYS A 183     4905   3514   3516     81   -937   1382       C  
ATOM   1123  C   LYS A 183      18.222  11.821  -1.246  1.00 32.62           C  
ANISOU 1123  C   LYS A 183     4945   3735   3715   -173   -428    991       C  
ATOM   1124  O   LYS A 183      17.961  12.465  -0.222  1.00 31.37           O  
ANISOU 1124  O   LYS A 183     4979   3156   3783   -449    -96    521       O  
ATOM   1125  CB  LYS A 183      16.178  12.002  -2.697  1.00 33.11           C  
ANISOU 1125  CB  LYS A 183     5341   3423   3818    811  -1016   1650       C  
ATOM   1126  CG  LYS A 183      16.894  12.980  -3.624  1.00 39.83           C  
ANISOU 1126  CG  LYS A 183     6430   4089   4614   1196  -1367    877       C  
ATOM   1127  CD  LYS A 183      15.943  13.967  -4.275  1.00 43.35           C  
ANISOU 1127  CD  LYS A 183     7144   4350   4976    706   -890   1035       C  
ATOM   1128  CE  LYS A 183      16.703  15.133  -4.881  1.00 45.66           C  
ANISOU 1128  CE  LYS A 183     7464   4566   5319    482   -625   1341       C  
ATOM   1129  NZ  LYS A 183      15.772  16.041  -5.601  1.00 48.33           N1+
ANISOU 1129  NZ  LYS A 183     7714   4885   5765    125   -158   1350       N1+
ATOM   1130  N   GLY A 184      19.449  11.733  -1.751  1.00 33.20           N  
ANISOU 1130  N   GLY A 184     4602   4187   3825   -386   -699   1053       N  
ATOM   1131  CA  GLY A 184      20.563  12.430  -1.154  1.00 33.26           C  
ANISOU 1131  CA  GLY A 184     4857   3772   4007   -565   -507   1080       C  
ATOM   1132  C   GLY A 184      21.334  11.652  -0.105  1.00 32.77           C  
ANISOU 1132  C   GLY A 184     4834   3363   4253   -620    -99   1286       C  
ATOM   1133  O   GLY A 184      22.374  12.140   0.358  1.00 32.37           O  
ANISOU 1133  O   GLY A 184     4534   3392   4373  -1023    156   1550       O  
ATOM   1134  N   ASP A 185      20.864  10.465   0.294  1.00 31.81           N  
ANISOU 1134  N   ASP A 185     4522   3428   4136   -311     48   1415       N  
ATOM   1135  CA  ASP A 185      21.649   9.621   1.191  1.00 31.37           C  
ANISOU 1135  CA  ASP A 185     4556   3590   3772    368   -329   1301       C  
ATOM   1136  C   ASP A 185      22.992   9.289   0.554  1.00 31.53           C  
ANISOU 1136  C   ASP A 185     4146   3839   3995    250   -849   1418       C  
ATOM   1137  O   ASP A 185      23.090   9.113  -0.664  1.00 31.97           O  
ANISOU 1137  O   ASP A 185     4091   3831   4224    -32   -959   1357       O  
ATOM   1138  CB  ASP A 185      20.901   8.323   1.509  1.00 30.16           C  
ANISOU 1138  CB  ASP A 185     4093   3818   3550    -26    -22    940       C  
ATOM   1139  CG  ASP A 185      19.814   8.498   2.572  1.00 33.14           C  
ANISOU 1139  CG  ASP A 185     4507   4066   4017    -81   -392    721       C  
ATOM   1140  OD1 ASP A 185      19.688   9.600   3.150  1.00 33.34           O  
ANISOU 1140  OD1 ASP A 185     4710   4029   3930    -24   -524    459       O  
ATOM   1141  OD2 ASP A 185      19.079   7.516   2.826  1.00 33.85           O1-
ANISOU 1141  OD2 ASP A 185     4273   4412   4175    126   -630    655       O1-
ATOM   1142  N   VAL A 186      24.031   9.199   1.381  1.00 32.56           N  
ANISOU 1142  N   VAL A 186     4296   4044   4031    588   -802   1127       N  
ATOM   1143  CA  VAL A 186      25.368   8.908   0.871  1.00 32.73           C  
ANISOU 1143  CA  VAL A 186     4516   3818   4104    718   -557    625       C  
ATOM   1144  C   VAL A 186      25.464   7.435   0.497  1.00 31.96           C  
ANISOU 1144  C   VAL A 186     4534   3917   3691    271   -491    679       C  
ATOM   1145  O   VAL A 186      25.025   6.556   1.250  1.00 31.82           O  
ANISOU 1145  O   VAL A 186     4684   3835   3570   -394   -479    622       O  
ATOM   1146  CB  VAL A 186      26.427   9.283   1.918  1.00 33.66           C  
ANISOU 1146  CB  VAL A 186     4426   3446   4918    535   -404    -82       C  
ATOM   1147  CG1 VAL A 186      27.810   9.156   1.325  1.00 35.11           C  
ANISOU 1147  CG1 VAL A 186     4302   3570   5470   1000   -444   -137       C  
ATOM   1148  CG2 VAL A 186      26.180  10.696   2.429  1.00 34.22           C  
ANISOU 1148  CG2 VAL A 186     4840   3181   4980   1036   -417   -177       C  
ATOM   1149  N   LEU A 187      26.052   7.157  -0.671  1.00 31.36           N  
ANISOU 1149  N   LEU A 187     4132   4176   3608    365   -170    356       N  
ATOM   1150  CA  LEU A 187      26.190   5.774  -1.112  1.00 28.75           C  
ANISOU 1150  CA  LEU A 187     3900   3695   3327    -75   -213    672       C  
ATOM   1151  C   LEU A 187      27.546   5.208  -0.719  1.00 28.66           C  
ANISOU 1151  C   LEU A 187     4003   3511   3374   -439     18    622       C  
ATOM   1152  O   LEU A 187      28.554   5.922  -0.766  1.00 28.39           O  
ANISOU 1152  O   LEU A 187     3894   3248   3645     -1     99    400       O  
ATOM   1153  CB  LEU A 187      26.020   5.676  -2.630  1.00 30.01           C  
ANISOU 1153  CB  LEU A 187     4258   3994   3149    291   -377   1219       C  
ATOM   1154  CG  LEU A 187      24.662   6.144  -3.157  1.00 30.44           C  
ANISOU 1154  CG  LEU A 187     4308   4051   3209    718   -327   1013       C  
ATOM   1155  CD1 LEU A 187      24.560   5.903  -4.680  1.00 31.67           C  
ANISOU 1155  CD1 LEU A 187     4461   4247   3327    731    324   1105       C  
ATOM   1156  CD2 LEU A 187      23.559   5.433  -2.436  1.00 31.89           C  
ANISOU 1156  CD2 LEU A 187     4663   4017   3436    731   -211    976       C  
ATOM   1157  N   PRO A 188      27.607   3.939  -0.321  1.00 29.97           N  
ANISOU 1157  N   PRO A 188     3881   4216   3290   -379    197    728       N  
ATOM   1158  CA  PRO A 188      28.865   3.356   0.147  1.00 27.59           C  
ANISOU 1158  CA  PRO A 188     3328   4193   2961   -171    242    819       C  
ATOM   1159  C   PRO A 188      29.661   2.689  -0.968  1.00 29.68           C  
ANISOU 1159  C   PRO A 188     3817   4458   3001     53    382    863       C  
ATOM   1160  O   PRO A 188      29.172   2.463  -2.078  1.00 31.42           O  
ANISOU 1160  O   PRO A 188     4478   4828   2631    -73    319    406       O  
ATOM   1161  CB  PRO A 188      28.390   2.310   1.159  1.00 28.46           C  
ANISOU 1161  CB  PRO A 188     3557   4274   2981   -231    287    723       C  
ATOM   1162  CG  PRO A 188      27.109   1.802   0.546  1.00 28.93           C  
ANISOU 1162  CG  PRO A 188     3648   4554   2789   -284   -240    800       C  
ATOM   1163  CD  PRO A 188      26.472   3.015  -0.130  1.00 29.99           C  
ANISOU 1163  CD  PRO A 188     3815   4400   3181   -279   -107    904       C  
ATOM   1164  N   ASP A 189      30.918   2.382  -0.644  1.00 27.72           N  
ANISOU 1164  N   ASP A 189     3340   3982   3210    242    513    835       N  
ATOM   1165  CA  ASP A 189      31.754   1.595  -1.544  1.00 29.34           C  
ANISOU 1165  CA  ASP A 189     3520   4302   3325   -162    465    393       C  
ATOM   1166  C   ASP A 189      31.397   0.113  -1.504  1.00 31.53           C  
ANISOU 1166  C   ASP A 189     4391   4216   3374   -124    532    140       C  
ATOM   1167  O   ASP A 189      31.583  -0.595  -2.504  1.00 32.90           O  
ANISOU 1167  O   ASP A 189     5346   4283   2873   -487    797    294       O  
ATOM   1168  CB  ASP A 189      33.225   1.808  -1.183  1.00 31.87           C  
ANISOU 1168  CB  ASP A 189     4169   4585   3355   -323    709    294       C  
ATOM   1169  CG  ASP A 189      33.666   3.240  -1.417  1.00 33.79           C  
ANISOU 1169  CG  ASP A 189     4800   5074   2963   -836    445    416       C  
ATOM   1170  OD1 ASP A 189      33.220   3.831  -2.426  1.00 34.83           O  
ANISOU 1170  OD1 ASP A 189     5444   5342   2447   -976   -123    789       O  
ATOM   1171  OD2 ASP A 189      34.438   3.781  -0.599  1.00 33.98           O1-
ANISOU 1171  OD2 ASP A 189     5008   4914   2987   -685    728    152       O1-
ATOM   1172  N   ALA A 190      30.860  -0.360  -0.379  1.00 30.50           N  
ANISOU 1172  N   ALA A 190     4057   4129   3404   -413    503    324       N  
ATOM   1173  CA  ALA A 190      30.549  -1.773  -0.183  1.00 28.27           C  
ANISOU 1173  CA  ALA A 190     3275   3931   3537   -745   1197    309       C  
ATOM   1174  C   ALA A 190      29.567  -1.891   0.976  1.00 27.94           C  
ANISOU 1174  C   ALA A 190     3606   4018   2993   -379    659    285       C  
ATOM   1175  O   ALA A 190      29.556  -1.053   1.873  1.00 27.75           O  
ANISOU 1175  O   ALA A 190     3482   4605   2459   -343    710     -5       O  
ATOM   1176  CB  ALA A 190      31.807  -2.589   0.108  1.00 30.23           C  
ANISOU 1176  CB  ALA A 190     3573   3990   3922   -392   1199    308       C  
ATOM   1177  N   THR A 191      28.733  -2.930   0.935  1.00 25.90           N  
ANISOU 1177  N   THR A 191     2954   3874   3012   -410    663     64       N  
ATOM   1178  CA  THR A 191      27.740  -3.178   1.977  1.00 25.54           C  
ANISOU 1178  CA  THR A 191     3250   3432   3021    -95    385    142       C  
ATOM   1179  C   THR A 191      27.908  -4.596   2.487  1.00 25.96           C  
ANISOU 1179  C   THR A 191     3565   3392   2905    201    -35    460       C  
ATOM   1180  O   THR A 191      27.947  -5.536   1.689  1.00 28.11           O  
ANISOU 1180  O   THR A 191     4102   3611   2969   -175   -387     70       O  
ATOM   1181  CB  THR A 191      26.311  -2.985   1.445  1.00 24.59           C  
ANISOU 1181  CB  THR A 191     2913   3578   2851    322    257    278       C  
ATOM   1182  CG2 THR A 191      25.269  -3.311   2.535  1.00 27.27           C  
ANISOU 1182  CG2 THR A 191     3098   4109   3155   -225    859    271       C  
ATOM   1183  OG1 THR A 191      26.142  -1.640   0.992  1.00 26.41           O  
ANISOU 1183  OG1 THR A 191     3989   3302   2745      6   -487    266       O  
ATOM   1184  N   HIS A 192      27.998  -4.754   3.808  1.00 25.10           N  
ANISOU 1184  N   HIS A 192     3267   3288   2982    131     29    870       N  
ATOM   1185  CA  HIS A 192      28.118  -6.070   4.417  1.00 23.76           C  
ANISOU 1185  CA  HIS A 192     2718   3451   2859    153    326    397       C  
ATOM   1186  C   HIS A 192      26.964  -6.284   5.385  1.00 24.87           C  
ANISOU 1186  C   HIS A 192     3023   3483   2944   -392    209    158       C  
ATOM   1187  O   HIS A 192      26.585  -5.372   6.128  1.00 26.47           O  
ANISOU 1187  O   HIS A 192     3664   3178   3216   -584    460   -544       O  
ATOM   1188  CB  HIS A 192      29.471  -6.211   5.125  1.00 24.48           C  
ANISOU 1188  CB  HIS A 192     2495   3744   3061    250    671    163       C  
ATOM   1189  CG  HIS A 192      30.633  -5.832   4.257  1.00 28.64           C  
ANISOU 1189  CG  HIS A 192     3315   4274   3291    714    719    430       C  
ATOM   1190  CD2 HIS A 192      31.535  -4.827   4.356  1.00 28.35           C  
ANISOU 1190  CD2 HIS A 192     3144   4095   3535    375    902    295       C  
ATOM   1191  ND1 HIS A 192      30.934  -6.502   3.091  1.00 30.90           N  
ANISOU 1191  ND1 HIS A 192     4003   4288   3451   1014    691    304       N  
ATOM   1192  CE1 HIS A 192      31.993  -5.948   2.527  1.00 30.93           C  
ANISOU 1192  CE1 HIS A 192     3940   4568   3246     29    783    374       C  
ATOM   1193  NE2 HIS A 192      32.369  -4.920   3.267  1.00 30.59           N  
ANISOU 1193  NE2 HIS A 192     3956   4297   3369    171    974    157       N  
ATOM   1194  N   THR A 193      26.412  -7.495   5.377  1.00 23.52           N  
ANISOU 1194  N   THR A 193     2331   3775   2832   -256    412    353       N  
ATOM   1195  CA  THR A 193      25.258  -7.836   6.193  1.00 23.91           C  
ANISOU 1195  CA  THR A 193     2601   3791   2692     21    367    345       C  
ATOM   1196  C   THR A 193      25.673  -8.841   7.261  1.00 24.19           C  
ANISOU 1196  C   THR A 193     2676   3957   2560    120    -74    110       C  
ATOM   1197  O   THR A 193      26.254  -9.886   6.947  1.00 25.62           O  
ANISOU 1197  O   THR A 193     2866   4152   2718   -108    108     -1       O  
ATOM   1198  CB  THR A 193      24.130  -8.391   5.329  1.00 24.48           C  
ANISOU 1198  CB  THR A 193     2620   3974   2708    -14    106    636       C  
ATOM   1199  CG2 THR A 193      22.936  -8.818   6.188  1.00 23.17           C  
ANISOU 1199  CG2 THR A 193     2681   3445   2680   -339     76    732       C  
ATOM   1200  OG1 THR A 193      23.703  -7.371   4.412  1.00 27.35           O  
ANISOU 1200  OG1 THR A 193     3174   4321   2896     93   -253    111       O  
ATOM   1201  N   ILE A 194      25.370  -8.517   8.517  1.00 23.37           N  
ANISOU 1201  N   ILE A 194     3013   3614   2254   -167   -185   -195       N  
ATOM   1202  CA  ILE A 194      25.711  -9.341   9.669  1.00 21.42           C  
ANISOU 1202  CA  ILE A 194     2584   3338   2216     56     36    295       C  
ATOM   1203  C   ILE A 194      24.407  -9.670  10.376  1.00 21.24           C  
ANISOU 1203  C   ILE A 194     2697   2840   2534    207    118     74       C  
ATOM   1204  O   ILE A 194      23.720  -8.762  10.858  1.00 23.88           O  
ANISOU 1204  O   ILE A 194     3321   3064   2688    626    734     33       O  
ATOM   1205  CB  ILE A 194      26.680  -8.621  10.624  1.00 22.34           C  
ANISOU 1205  CB  ILE A 194     2629   3435   2425   -301    257    511       C  
ATOM   1206  CG1 ILE A 194      27.957  -8.180   9.895  1.00 24.75           C  
ANISOU 1206  CG1 ILE A 194     2535   3929   2940   -449    336   -295       C  
ATOM   1207  CG2 ILE A 194      27.011  -9.511  11.839  1.00 24.64           C  
ANISOU 1207  CG2 ILE A 194     3556   3321   2485   -521    123   1085       C  
ATOM   1208  CD1 ILE A 194      28.879  -7.302  10.743  1.00 26.82           C  
ANISOU 1208  CD1 ILE A 194     2719   4101   3370  -1056    634   -462       C  
ATOM   1209  N   VAL A 195      24.048 -10.949  10.420  1.00 23.39           N  
ANISOU 1209  N   VAL A 195     2651   3356   2882   -398     -5    177       N  
ATOM   1210  CA  VAL A 195      22.813 -11.390  11.069  1.00 21.88           C  
ANISOU 1210  CA  VAL A 195     2708   3189   2414   -423   -294    186       C  
ATOM   1211  C   VAL A 195      23.173 -12.252  12.269  1.00 23.08           C  
ANISOU 1211  C   VAL A 195     3172   3291   2308   -102   -363    165       C  
ATOM   1212  O   VAL A 195      23.792 -13.315  12.113  1.00 24.55           O  
ANISOU 1212  O   VAL A 195     3340   3577   2411    470    -98     57       O  
ATOM   1213  CB  VAL A 195      21.887 -12.162  10.116  1.00 22.12           C  
ANISOU 1213  CB  VAL A 195     2713   3167   2525   -432    224    127       C  
ATOM   1214  CG1 VAL A 195      20.570 -12.504  10.846  1.00 21.97           C  
ANISOU 1214  CG1 VAL A 195     2766   2985   2598   -189    597   -140       C  
ATOM   1215  CG2 VAL A 195      21.627 -11.353   8.847  1.00 20.51           C  
ANISOU 1215  CG2 VAL A 195     2973   2917   1903    441    254   -309       C  
ATOM   1216  N   PHE A 196      22.784 -11.800  13.458  1.00 22.05           N  
ANISOU 1216  N   PHE A 196     3211   2951   2217     -4    258    329       N  
ATOM   1217  CA  PHE A 196      22.883 -12.633  14.657  1.00 22.01           C  
ANISOU 1217  CA  PHE A 196     3106   2839   2418   -164    702    235       C  
ATOM   1218  C   PHE A 196      21.613 -13.465  14.701  1.00 22.45           C  
ANISOU 1218  C   PHE A 196     2931   2887   2711    121    415     42       C  
ATOM   1219  O   PHE A 196      20.540 -12.956  15.021  1.00 22.63           O  
ANISOU 1219  O   PHE A 196     2174   3364   3063    174    631    325       O  
ATOM   1220  CB  PHE A 196      23.019 -11.789  15.924  1.00 23.39           C  
ANISOU 1220  CB  PHE A 196     2817   3229   2843     42    364   -145       C  
ATOM   1221  CG  PHE A 196      24.340 -11.071  16.074  1.00 23.65           C  
ANISOU 1221  CG  PHE A 196     2536   3354   3095    266     76   -155       C  
ATOM   1222  CD1 PHE A 196      25.402 -11.313  15.212  1.00 22.93           C  
ANISOU 1222  CD1 PHE A 196     2127   3162   3421     80    384    263       C  
ATOM   1223  CD2 PHE A 196      24.515 -10.147  17.098  1.00 23.98           C  
ANISOU 1223  CD2 PHE A 196     2598   3465   3047   -528    -34   -310       C  
ATOM   1224  CE1 PHE A 196      26.624 -10.655  15.382  1.00 23.99           C  
ANISOU 1224  CE1 PHE A 196     2853   2702   3561      7    185    211       C  
ATOM   1225  CE2 PHE A 196      25.732  -9.489  17.273  1.00 22.51           C  
ANISOU 1225  CE2 PHE A 196     2148   3321   3084   -962    759   -194       C  
ATOM   1226  CZ  PHE A 196      26.783  -9.742  16.405  1.00 24.34           C  
ANISOU 1226  CZ  PHE A 196     2636   3233   3379   -178    284    116       C  
ATOM   1227  N   ASN A 197      21.710 -14.744  14.357  1.00 21.67           N  
ANISOU 1227  N   ASN A 197     2898   2685   2651   -225   -236    -94       N  
ATOM   1228  CA  ASN A 197      20.545 -15.623  14.345  1.00 22.85           C  
ANISOU 1228  CA  ASN A 197     3193   3171   2319   -864   -101   -236       C  
ATOM   1229  C   ASN A 197      20.746 -16.689  15.409  1.00 22.76           C  
ANISOU 1229  C   ASN A 197     3226   3051   2370     -1    214    -19       C  
ATOM   1230  O   ASN A 197      21.613 -17.553  15.261  1.00 24.36           O  
ANISOU 1230  O   ASN A 197     3755   2758   2744    181   -146     55       O  
ATOM   1231  CB  ASN A 197      20.343 -16.256  12.968  1.00 22.72           C  
ANISOU 1231  CB  ASN A 197     3509   2794   2328   -386    191   -590       C  
ATOM   1232  CG  ASN A 197      19.061 -17.057  12.891  1.00 21.79           C  
ANISOU 1232  CG  ASN A 197     3023   2893   2364    439    419   -390       C  
ATOM   1233  ND2 ASN A 197      19.047 -18.089  12.049  1.00 24.21           N  
ANISOU 1233  ND2 ASN A 197     3363   3235   2599    250    366   -143       N  
ATOM   1234  OD1 ASN A 197      18.090 -16.751  13.580  1.00 23.58           O  
ANISOU 1234  OD1 ASN A 197     2833   3489   2638    670    391    203       O  
ATOM   1235  N   ASP A 198      19.951 -16.631  16.480  1.00 22.73           N  
ANISOU 1235  N   ASP A 198     3344   3424   1869    257    341   -169       N  
ATOM   1236  CA  ASP A 198      20.171 -17.498  17.644  1.00 25.56           C  
ANISOU 1236  CA  ASP A 198     3248   3543   2919    635    168   -395       C  
ATOM   1237  C   ASP A 198      21.624 -17.278  18.071  1.00 28.03           C  
ANISOU 1237  C   ASP A 198     3305   4086   3260    413    -65   -541       C  
ATOM   1238  O   ASP A 198      22.031 -16.117  18.216  1.00 30.09           O  
ANISOU 1238  O   ASP A 198     3576   4348   3508   -133    223   -605       O  
ATOM   1239  CB  ASP A 198      19.782 -18.943  17.334  1.00 26.11           C  
ANISOU 1239  CB  ASP A 198     2989   3722   3208    109    -50   -627       C  
ATOM   1240  CG  ASP A 198      18.273 -19.138  17.219  1.00 28.52           C  
ANISOU 1240  CG  ASP A 198     3413   3947   3478    297    492   -390       C  
ATOM   1241  OD1 ASP A 198      17.512 -18.429  17.922  1.00 26.36           O  
ANISOU 1241  OD1 ASP A 198     2954   3685   3375    762    870    438       O  
ATOM   1242  OD2 ASP A 198      17.848 -20.007  16.420  1.00 30.47           O1-
ANISOU 1242  OD2 ASP A 198     3532   4254   3792    494    618   -168       O1-
ATOM   1243  N   ALA A 199      22.428 -18.331  18.248  1.00 27.49           N  
ANISOU 1243  N   ALA A 199     2794   4216   3434   1285   -330    -57       N  
ATOM   1244  CA  ALA A 199      23.817 -18.214  18.671  1.00 28.37           C  
ANISOU 1244  CA  ALA A 199     2632   5009   3139    931   -253    599       C  
ATOM   1245  C   ALA A 199      24.805 -18.300  17.505  1.00 29.73           C  
ANISOU 1245  C   ALA A 199     2763   5195   3338    633    111    106       C  
ATOM   1246  O   ALA A 199      25.960 -18.684  17.709  1.00 31.04           O  
ANISOU 1246  O   ALA A 199     2881   5413   3498   1182    157    414       O  
ATOM   1247  CB  ALA A 199      24.141 -19.292  19.714  1.00 33.54           C  
ANISOU 1247  CB  ALA A 199     2832   6104   3807    552   -347    948       C  
ATOM   1248  N   THR A 200      24.387 -17.944  16.289  1.00 28.41           N  
ANISOU 1248  N   THR A 200     2882   4721   3192   -269    918   -467       N  
ATOM   1249  CA  THR A 200      25.262 -17.975  15.125  1.00 28.42           C  
ANISOU 1249  CA  THR A 200     3412   4357   3030   -952    571    -89       C  
ATOM   1250  C   THR A 200      25.345 -16.589  14.508  1.00 25.33           C  
ANISOU 1250  C   THR A 200     3125   3818   2684   -588    384   -235       C  
ATOM   1251  O   THR A 200      24.528 -15.717  14.793  1.00 25.96           O  
ANISOU 1251  O   THR A 200     3081   4097   2687    287    624   -258       O  
ATOM   1252  CB  THR A 200      24.765 -18.952  14.043  1.00 30.18           C  
ANISOU 1252  CB  THR A 200     3780   4386   3300   -389   -110     53       C  
ATOM   1253  CG2 THR A 200      24.291 -20.260  14.653  1.00 31.67           C  
ANISOU 1253  CG2 THR A 200     4214   3972   3848   -161    -68    767       C  
ATOM   1254  OG1 THR A 200      23.680 -18.352  13.315  1.00 31.57           O  
ANISOU 1254  OG1 THR A 200     3655   5008   3332   -369    -53   -714       O  
ATOM   1255  N   ILE A 201      26.339 -16.393  13.644  1.00 24.64           N  
ANISOU 1255  N   ILE A 201     3050   3764   2549   -367     10     16       N  
ATOM   1256  CA  ILE A 201      26.347 -15.268  12.713  1.00 24.62           C  
ANISOU 1256  CA  ILE A 201     2735   3793   2825   -297   -109     67       C  
ATOM   1257  C   ILE A 201      26.098 -15.851  11.334  1.00 23.42           C  
ANISOU 1257  C   ILE A 201     2371   3876   2650    368   -181    216       C  
ATOM   1258  O   ILE A 201      26.869 -16.698  10.876  1.00 26.01           O  
ANISOU 1258  O   ILE A 201     2575   4487   2819    331     60   -109       O  
ATOM   1259  CB  ILE A 201      27.670 -14.489  12.728  1.00 26.51           C  
ANISOU 1259  CB  ILE A 201     2859   3955   3258   -222    -38     48       C  
ATOM   1260  CG1 ILE A 201      27.994 -13.995  14.134  1.00 26.51           C  
ANISOU 1260  CG1 ILE A 201     2551   4113   3407     32     40   -251       C  
ATOM   1261  CG2 ILE A 201      27.561 -13.289  11.781  1.00 26.73           C  
ANISOU 1261  CG2 ILE A 201     2895   4008   3255   -229    -56    -29       C  
ATOM   1262  CD1 ILE A 201      29.360 -13.313  14.249  1.00 26.36           C  
ANISOU 1262  CD1 ILE A 201     2291   4189   3537      2   -225   -184       C  
ATOM   1263  N   ASN A 202      25.006 -15.427  10.692  1.00 24.66           N  
ANISOU 1263  N   ASN A 202     2636   3777   2955    111     67   -248       N  
ATOM   1264  CA  ASN A 202      24.700 -15.838   9.317  1.00 25.57           C  
ANISOU 1264  CA  ASN A 202     3213   3758   2745    198    100     79       C  
ATOM   1265  C   ASN A 202      24.627 -17.359   9.165  1.00 25.61           C  
ANISOU 1265  C   ASN A 202     3202   3724   2803    302    463     73       C  
ATOM   1266  O   ASN A 202      24.967 -17.902   8.106  1.00 25.70           O  
ANISOU 1266  O   ASN A 202     2873   3944   2948    394    781    289       O  
ATOM   1267  CB  ASN A 202      25.722 -15.256   8.335  1.00 23.89           C  
ANISOU 1267  CB  ASN A 202     2888   3668   2521    -22     95     88       C  
ATOM   1268  CG  ASN A 202      25.628 -13.743   8.220  1.00 27.44           C  
ANISOU 1268  CG  ASN A 202     3400   4373   2652   -524    281    225       C  
ATOM   1269  ND2 ASN A 202      26.530 -13.152   7.429  1.00 25.66           N  
ANISOU 1269  ND2 ASN A 202     2750   4484   2516   -547     78    265       N  
ATOM   1270  OD1 ASN A 202      24.760 -13.108   8.835  1.00 26.94           O  
ANISOU 1270  OD1 ASN A 202     3315   4235   2687   -465    566    101       O  
ATOM   1271  N   ASN A 203      24.185 -18.059  10.214  1.00 22.82           N  
ANISOU 1271  N   ASN A 203     2781   3196   2692     74   -165     22       N  
ATOM   1272  CA  ASN A 203      24.054 -19.517  10.205  1.00 23.98           C  
ANISOU 1272  CA  ASN A 203     2382   3705   3026     62    121   -156       C  
ATOM   1273  C   ASN A 203      25.400 -20.212   9.960  1.00 28.45           C  
ANISOU 1273  C   ASN A 203     3133   4101   3576    229    368   -184       C  
ATOM   1274  O   ASN A 203      25.442 -21.375   9.553  1.00 29.12           O  
ANISOU 1274  O   ASN A 203     3497   3550   4018    226    125    220       O  
ATOM   1275  CB  ASN A 203      23.016 -19.990   9.167  1.00 22.06           C  
ANISOU 1275  CB  ASN A 203     2154   3365   2863   -506    404    -96       C  
ATOM   1276  CG  ASN A 203      21.580 -19.877   9.657  1.00 23.84           C  
ANISOU 1276  CG  ASN A 203     3021   3342   2696   -168    -19   -348       C  
ATOM   1277  ND2 ASN A 203      20.824 -20.954   9.505  1.00 25.35           N  
ANISOU 1277  ND2 ASN A 203     3191   3643   2796    -91   -115   -579       N  
ATOM   1278  OD1 ASN A 203      21.153 -18.838  10.157  1.00 25.45           O  
ANISOU 1278  OD1 ASN A 203     3133   3479   3059    409    231     84       O  
ATOM   1279  N   ARG A 204      26.509 -19.520  10.186  1.00 28.85           N  
ANISOU 1279  N   ARG A 204     2863   4573   3526    660    375   -237       N  
ATOM   1280  CA  ARG A 204      27.768 -20.221   9.990  1.00 31.87           C  
ANISOU 1280  CA  ARG A 204     3367   4658   4084    963    291    113       C  
ATOM   1281  C   ARG A 204      28.159 -20.983  11.252  1.00 35.50           C  
ANISOU 1281  C   ARG A 204     3770   5171   4546    686    259    234       C  
ATOM   1282  O   ARG A 204      27.768 -20.600  12.362  1.00 36.82           O  
ANISOU 1282  O   ARG A 204     3832   5516   4643    300    231    617       O  
ATOM   1283  CB  ARG A 204      28.872 -19.235   9.633  1.00 31.87           C  
ANISOU 1283  CB  ARG A 204     3122   4564   4424   1544    704    276       C  
ATOM   1284  CG  ARG A 204      28.515 -18.352   8.450  1.00 35.08           C  
ANISOU 1284  CG  ARG A 204     3977   4291   5059   1696     88    868       C  
ATOM   1285  CD  ARG A 204      29.431 -17.153   8.376  1.00 40.74           C  
ANISOU 1285  CD  ARG A 204     5161   4701   5616   1640    443    373       C  
ATOM   1286  NE  ARG A 204      30.813 -17.541   8.125  1.00 45.19           N  
ANISOU 1286  NE  ARG A 204     6252   4897   6022   1409    753    177       N  
ATOM   1287  CZ  ARG A 204      31.386 -17.524   6.927  1.00 49.43           C  
ANISOU 1287  CZ  ARG A 204     6945   5637   6198   1337    886    198       C  
ATOM   1288  NH1 ARG A 204      30.725 -17.126   5.852  1.00 51.57           N1+
ANISOU 1288  NH1 ARG A 204     7240   6137   6218   1200    700     46       N1+
ATOM   1289  NH2 ARG A 204      32.651 -17.913   6.808  1.00 50.97           N  
ANISOU 1289  NH2 ARG A 204     7200   5787   6381   1548    947    512       N  
ATOM   1290  N   PRO A 205      28.914 -22.069  11.092  1.00 39.40           N  
ANISOU 1290  N   PRO A 205     4329   5731   4912    953    136    247       N  
ATOM   1291  CA  PRO A 205      29.512 -22.728  12.258  1.00 42.81           C  
ANISOU 1291  CA  PRO A 205     4743   6445   5080    579   -293     31       C  
ATOM   1292  C   PRO A 205      30.294 -21.740  13.115  1.00 45.32           C  
ANISOU 1292  C   PRO A 205     4804   7109   5307   -385      4    517       C  
ATOM   1293  O   PRO A 205      30.832 -20.743  12.628  1.00 46.87           O  
ANISOU 1293  O   PRO A 205     4610   7703   5495  -1180    -99    165       O  
ATOM   1294  CB  PRO A 205      30.430 -23.786  11.632  1.00 39.97           C  
ANISOU 1294  CB  PRO A 205     4540   5825   4823   1845   -213   -282       C  
ATOM   1295  CG  PRO A 205      29.764 -24.111  10.329  1.00 41.10           C  
ANISOU 1295  CG  PRO A 205     5228   5544   4843   2453    108     54       C  
ATOM   1296  CD  PRO A 205      29.172 -22.809   9.841  1.00 40.69           C  
ANISOU 1296  CD  PRO A 205     4896   5575   4990   2127    283    -28       C  
ATOM   1297  N   ALA A 206      30.331 -22.021  14.412  1.00 44.50           N  
ANISOU 1297  N   ALA A 206     4640   6991   5278   -219    170    640       N  
ATOM   1298  CA  ALA A 206      30.984 -21.132  15.360  1.00 45.79           C  
ANISOU 1298  CA  ALA A 206     4806   6997   5597   -217    408    788       C  
ATOM   1299  C   ALA A 206      32.412 -20.831  14.929  1.00 47.53           C  
ANISOU 1299  C   ALA A 206     5307   6853   5899    132     94    814       C  
ATOM   1300  O   ALA A 206      33.093 -21.677  14.338  1.00 45.38           O  
ANISOU 1300  O   ALA A 206     4638   6436   6167    575    -30   1318       O  
ATOM   1301  CB  ALA A 206      30.978 -21.762  16.754  1.00 46.26           C  
ANISOU 1301  CB  ALA A 206     4941   7052   5582   -492    581    922       C  
ATOM   1302  N   HIS A 207      32.847 -19.601  15.200  1.00 48.96           N  
ANISOU 1302  N   HIS A 207     5871   6732   5998    466   -111     98       N  
ATOM   1303  CA  HIS A 207      34.222 -19.158  14.987  1.00 52.03           C  
ANISOU 1303  CA  HIS A 207     6340   7316   6113    192   -560   -133       C  
ATOM   1304  C   HIS A 207      34.630 -19.092  13.518  1.00 52.01           C  
ANISOU 1304  C   HIS A 207     6083   7433   6244   -322   -624   -136       C  
ATOM   1305  O   HIS A 207      35.829 -19.086  13.222  1.00 54.27           O  
ANISOU 1305  O   HIS A 207     6135   7848   6638   -518   -309   -117       O  
ATOM   1306  CB  HIS A 207      35.222 -20.053  15.736  1.00 56.82           C  
ANISOU 1306  CB  HIS A 207     7050   8199   6341    245   -626   -387       C  
ATOM   1307  CG  HIS A 207      35.254 -19.830  17.214  1.00 60.41           C  
ANISOU 1307  CG  HIS A 207     7534   8645   6774    963   -654   -460       C  
ATOM   1308  CD2 HIS A 207      35.752 -18.806  17.948  1.00 61.81           C  
ANISOU 1308  CD2 HIS A 207     7695   8817   6972   1082   -580   -744       C  
ATOM   1309  ND1 HIS A 207      34.738 -20.735  18.116  1.00 61.87           N  
ANISOU 1309  ND1 HIS A 207     7867   8601   7040   1351   -592   -476       N  
ATOM   1310  CE1 HIS A 207      34.914 -20.276  19.344  1.00 63.38           C  
ANISOU 1310  CE1 HIS A 207     7984   8820   7276   1325   -464   -816       C  
ATOM   1311  NE2 HIS A 207      35.527 -19.108  19.269  1.00 63.45           N  
ANISOU 1311  NE2 HIS A 207     7954   8926   7230   1258   -521  -1017       N  
ATOM   1312  N   THR A 208      33.692 -19.041  12.573  1.00 49.53           N  
ANISOU 1312  N   THR A 208     5724   7057   6040     29   -955      6       N  
ATOM   1313  CA  THR A 208      34.050 -19.004  11.156  1.00 47.36           C  
ANISOU 1313  CA  THR A 208     5484   6596   5915    315   -901   -344       C  
ATOM   1314  C   THR A 208      33.645 -17.686  10.497  1.00 47.40           C  
ANISOU 1314  C   THR A 208     5663   6473   5874     58   -900   -663       C  
ATOM   1315  O   THR A 208      33.254 -17.653   9.326  1.00 48.45           O  
ANISOU 1315  O   THR A 208     5929   6798   5680   -171   -984   -569       O  
ATOM   1316  CB  THR A 208      33.450 -20.188  10.392  1.00 46.24           C  
ANISOU 1316  CB  THR A 208     5229   6709   5631    979   -829   -475       C  
ATOM   1317  CG2 THR A 208      33.769 -21.522  11.092  1.00 43.38           C  
ANISOU 1317  CG2 THR A 208     4735   6123   5623   1605   -903    240       C  
ATOM   1318  OG1 THR A 208      32.029 -20.037  10.271  1.00 46.31           O  
ANISOU 1318  OG1 THR A 208     5430   7078   5086    963   -715  -1059       O  
ATOM   1319  N   GLY A 209      33.750 -16.581  11.238  1.00 44.06           N  
ANISOU 1319  N   GLY A 209     5121   5923   5696     41   -841   -847       N  
ATOM   1320  CA  GLY A 209      33.479 -15.269  10.700  1.00 38.16           C  
ANISOU 1320  CA  GLY A 209     4284   4966   5249    357   -337   -770       C  
ATOM   1321  C   GLY A 209      32.000 -14.944  10.642  1.00 36.70           C  
ANISOU 1321  C   GLY A 209     4525   4544   4875    288    385   -692       C  
ATOM   1322  O   GLY A 209      31.228 -15.304  11.538  1.00 38.94           O  
ANISOU 1322  O   GLY A 209     4910   4638   5246     -5    599   -500       O  
ATOM   1323  N   PRO A 210      31.561 -14.273   9.559  1.00 29.25           N  
ANISOU 1323  N   PRO A 210     3294   3750   4069    262    582   -584       N  
ATOM   1324  CA  PRO A 210      32.369 -13.919   8.385  1.00 29.93           C  
ANISOU 1324  CA  PRO A 210     3604   3859   3908    161    418   -346       C  
ATOM   1325  C   PRO A 210      33.366 -12.786   8.637  1.00 26.83           C  
ANISOU 1325  C   PRO A 210     3054   3612   3529     59    320   -384       C  
ATOM   1326  O   PRO A 210      33.179 -11.978   9.559  1.00 27.05           O  
ANISOU 1326  O   PRO A 210     3210   3632   3437    116    493   -680       O  
ATOM   1327  CB  PRO A 210      31.313 -13.482   7.360  1.00 29.53           C  
ANISOU 1327  CB  PRO A 210     3023   3995   4204    405    815   -812       C  
ATOM   1328  CG  PRO A 210      30.204 -12.922   8.209  1.00 31.56           C  
ANISOU 1328  CG  PRO A 210     3471   4325   4198    379    635   -659       C  
ATOM   1329  CD  PRO A 210      30.182 -13.768   9.450  1.00 30.82           C  
ANISOU 1329  CD  PRO A 210     3730   3918   4060   -138    649   -678       C  
ATOM   1330  N   ASN A 211      34.428 -12.744   7.839  1.00 26.94           N  
ANISOU 1330  N   ASN A 211     3317   3357   3562     87    415     81       N  
ATOM   1331  CA  ASN A 211      35.313 -11.592   7.784  1.00 27.27           C  
ANISOU 1331  CA  ASN A 211     3242   3424   3695   -146    340    307       C  
ATOM   1332  C   ASN A 211      34.959 -10.748   6.565  1.00 29.29           C  
ANISOU 1332  C   ASN A 211     3658   3634   3836   -352    756    315       C  
ATOM   1333  O   ASN A 211      34.496 -11.263   5.541  1.00 29.99           O  
ANISOU 1333  O   ASN A 211     3742   3849   3804    164    637    -49       O  
ATOM   1334  CB  ASN A 211      36.784 -12.010   7.720  1.00 27.82           C  
ANISOU 1334  CB  ASN A 211     3392   3167   4012   -551    621    393       C  
ATOM   1335  CG  ASN A 211      37.199 -12.862   8.908  1.00 29.51           C  
ANISOU 1335  CG  ASN A 211     3757   3419   4037    160    468    115       C  
ATOM   1336  ND2 ASN A 211      38.243 -13.657   8.728  1.00 30.43           N  
ANISOU 1336  ND2 ASN A 211     3610   3595   4356    788    337   -121       N  
ATOM   1337  OD1 ASN A 211      36.578 -12.811   9.968  1.00 29.20           O  
ANISOU 1337  OD1 ASN A 211     4022   3350   3722    303    934    -39       O  
ATOM   1338  N   PHE A 212      35.174  -9.444   6.686  1.00 27.64           N  
ANISOU 1338  N   PHE A 212     3514   3283   3705     12    783    424       N  
ATOM   1339  CA  PHE A 212      34.924  -8.506   5.601  1.00 29.46           C  
ANISOU 1339  CA  PHE A 212     3613   3826   3754   -256    553    707       C  
ATOM   1340  C   PHE A 212      36.180  -7.682   5.379  1.00 29.45           C  
ANISOU 1340  C   PHE A 212     3495   4020   3672   -562    625    416       C  
ATOM   1341  O   PHE A 212      36.824  -7.260   6.343  1.00 31.93           O  
ANISOU 1341  O   PHE A 212     3759   4407   3967   -719    731     37       O  
ATOM   1342  CB  PHE A 212      33.735  -7.597   5.918  1.00 29.21           C  
ANISOU 1342  CB  PHE A 212     3074   3921   4103    246    609    816       C  
ATOM   1343  CG  PHE A 212      32.469  -8.346   6.205  1.00 30.87           C  
ANISOU 1343  CG  PHE A 212     3589   3880   4261     41    766    497       C  
ATOM   1344  CD1 PHE A 212      31.768  -8.955   5.178  1.00 30.72           C  
ANISOU 1344  CD1 PHE A 212     3851   3801   4020    -14    395    334       C  
ATOM   1345  CD2 PHE A 212      31.988  -8.453   7.504  1.00 31.01           C  
ANISOU 1345  CD2 PHE A 212     3763   3875   4144   -264   1044     78       C  
ATOM   1346  CE1 PHE A 212      30.599  -9.664   5.434  1.00 31.57           C  
ANISOU 1346  CE1 PHE A 212     4012   4012   3973    -57    170    282       C  
ATOM   1347  CE2 PHE A 212      30.816  -9.152   7.776  1.00 30.95           C  
ANISOU 1347  CE2 PHE A 212     4031   3641   4086    178   1213   -172       C  
ATOM   1348  CZ  PHE A 212      30.118  -9.762   6.736  1.00 30.14           C  
ANISOU 1348  CZ  PHE A 212     3877   3803   3773    135    563    321       C  
ATOM   1349  N   GLU A 213      36.531  -7.462   4.117  1.00 30.14           N  
ANISOU 1349  N   GLU A 213     3934   3996   3522   -367    719    670       N  
ATOM   1350  CA  GLU A 213      37.757  -6.764   3.772  1.00 30.22           C  
ANISOU 1350  CA  GLU A 213     3620   4206   3656   -546   1262    470       C  
ATOM   1351  C   GLU A 213      37.444  -5.380   3.224  1.00 29.70           C  
ANISOU 1351  C   GLU A 213     3737   3953   3594   -388    884    322       C  
ATOM   1352  O   GLU A 213      36.466  -5.195   2.490  1.00 28.55           O  
ANISOU 1352  O   GLU A 213     3377   3916   3554   -800    645    125       O  
ATOM   1353  CB  GLU A 213      38.565  -7.550   2.734  1.00 34.56           C  
ANISOU 1353  CB  GLU A 213     4394   4621   4115    149   1365    385       C  
ATOM   1354  CG  GLU A 213      39.059  -8.879   3.251  1.00 39.09           C  
ANISOU 1354  CG  GLU A 213     5274   5284   4293   -306   1212    552       C  
ATOM   1355  CD  GLU A 213      40.061  -9.517   2.327  0.74 44.36           C  
ANISOU 1355  CD  GLU A 213     6164   6090   4599   -278   1843    518       C  
ATOM   1356  OE1 GLU A 213      40.707  -8.787   1.546  1.00 49.08           O  
ANISOU 1356  OE1 GLU A 213     6862   6934   4853   -335   1621    188       O  
ATOM   1357  OE2 GLU A 213      40.200 -10.752   2.376  0.64 45.94           O1-
ANISOU 1357  OE2 GLU A 213     6657   6242   4555    118   2195    549       O1-
ATOM   1358  N   ALA A 214      38.300  -4.424   3.575  1.00 29.49           N  
ANISOU 1358  N   ALA A 214     3658   3982   3563   -549    982    693       N  
ATOM   1359  CA  ALA A 214      38.217  -3.057   3.082  1.00 27.74           C  
ANISOU 1359  CA  ALA A 214     3409   3554   3577   -297    736    754       C  
ATOM   1360  C   ALA A 214      39.620  -2.473   3.057  1.00 28.75           C  
ANISOU 1360  C   ALA A 214     3471   4027   3427   -382    662    499       C  
ATOM   1361  O   ALA A 214      40.544  -3.012   3.667  1.00 31.97           O  
ANISOU 1361  O   ALA A 214     4005   4569   3574   -594    477    812       O  
ATOM   1362  CB  ALA A 214      37.301  -2.199   3.958  1.00 26.53           C  
ANISOU 1362  CB  ALA A 214     3206   3490   3385   -375    562    599       C  
ATOM   1363  N   THR A 215      39.769  -1.369   2.341  1.00 28.26           N  
ANISOU 1363  N   THR A 215     3294   4225   3219   -353    290    253       N  
ATOM   1364  CA  THR A 215      40.992  -0.578   2.343  1.00 27.67           C  
ANISOU 1364  CA  THR A 215     3016   4226   3273   -175     43    296       C  
ATOM   1365  C   THR A 215      40.744   0.677   3.165  1.00 27.77           C  
ANISOU 1365  C   THR A 215     3379   3871   3302   -200    323    145       C  
ATOM   1366  O   THR A 215      39.636   1.218   3.163  1.00 28.17           O  
ANISOU 1366  O   THR A 215     3293   4114   3295   -623    310    234       O  
ATOM   1367  CB  THR A 215      41.400  -0.220   0.910  1.00 29.28           C  
ANISOU 1367  CB  THR A 215     3269   4566   3289   -724    656     31       C  
ATOM   1368  CG2 THR A 215      42.717   0.583   0.849  1.00 27.53           C  
ANISOU 1368  CG2 THR A 215     2616   4913   2930   -805    995    402       C  
ATOM   1369  OG1 THR A 215      41.567  -1.427   0.167  1.00 31.60           O  
ANISOU 1369  OG1 THR A 215     4517   4370   3120  -1083    813   -173       O  
ATOM   1370  N   VAL A 216      41.773   1.104   3.910  1.00 26.79           N  
ANISOU 1370  N   VAL A 216     3378   3749   3053   -101    608    279       N  
ATOM   1371  CA  VAL A 216      41.693   2.343   4.680  1.00 27.78           C  
ANISOU 1371  CA  VAL A 216     3654   3802   3101   -307    615    372       C  
ATOM   1372  C   VAL A 216      41.066   3.430   3.831  1.00 27.96           C  
ANISOU 1372  C   VAL A 216     3226   4161   3237   -306    641    374       C  
ATOM   1373  O   VAL A 216      41.482   3.655   2.690  1.00 29.39           O  
ANISOU 1373  O   VAL A 216     3175   4665   3325  -1067    446    505       O  
ATOM   1374  CB  VAL A 216      43.088   2.775   5.155  1.00 30.55           C  
ANISOU 1374  CB  VAL A 216     4262   3762   3583   -109    142    221       C  
ATOM   1375  CG1 VAL A 216      43.029   4.188   5.719  1.00 32.67           C  
ANISOU 1375  CG1 VAL A 216     4342   4055   4015    214   -289    388       C  
ATOM   1376  CG2 VAL A 216      43.633   1.806   6.176  1.00 29.57           C  
ANISOU 1376  CG2 VAL A 216     4216   3612   3407   -200    470    420       C  
ATOM   1377  N   GLY A 217      40.056   4.107   4.378  1.00 27.58           N  
ANISOU 1377  N   GLY A 217     3126   4120   3232    263    211     48       N  
ATOM   1378  CA  GLY A 217      39.362   5.158   3.659  1.00 28.16           C  
ANISOU 1378  CA  GLY A 217     3647   3718   3336    454   -194    328       C  
ATOM   1379  C   GLY A 217      38.091   4.735   2.949  1.00 27.31           C  
ANISOU 1379  C   GLY A 217     3294   3587   3496    202     40    591       C  
ATOM   1380  O   GLY A 217      37.283   5.614   2.589  1.00 30.21           O  
ANISOU 1380  O   GLY A 217     3828   3734   3915    216    375    915       O  
ATOM   1381  N   ASP A 218      37.895   3.431   2.719  1.00 25.08           N  
ANISOU 1381  N   ASP A 218     2967   3552   3010   -281    379    177       N  
ATOM   1382  CA  ASP A 218      36.659   2.952   2.110  1.00 25.77           C  
ANISOU 1382  CA  ASP A 218     3270   3513   3009     83    493    397       C  
ATOM   1383  C   ASP A 218      35.456   3.361   2.947  1.00 27.81           C  
ANISOU 1383  C   ASP A 218     3621   3734   3211     52    235    771       C  
ATOM   1384  O   ASP A 218      35.486   3.298   4.178  1.00 29.59           O  
ANISOU 1384  O   ASP A 218     3808   4295   3138   -188    -86    542       O  
ATOM   1385  CB  ASP A 218      36.664   1.425   1.977  1.00 25.70           C  
ANISOU 1385  CB  ASP A 218     3617   3404   2742    303    740     14       C  
ATOM   1386  CG  ASP A 218      37.568   0.922   0.862  1.00 27.62           C  
ANISOU 1386  CG  ASP A 218     3424   3719   3351    168    536    152       C  
ATOM   1387  OD1 ASP A 218      38.180   1.749   0.150  0.76 25.73           O  
ANISOU 1387  OD1 ASP A 218     3523   3483   2771   -261    827    490       O  
ATOM   1388  OD2 ASP A 218      37.646  -0.318   0.702  1.00 30.16           O1-
ANISOU 1388  OD2 ASP A 218     3212   4242   4005   -362    400    -78       O1-
ATOM   1389  N   ARG A 219      34.384   3.768   2.271  1.00 26.74           N  
ANISOU 1389  N   ARG A 219     3221   3533   3405     22     17    583       N  
ATOM   1390  CA  ARG A 219      33.111   4.035   2.929  1.00 24.72           C  
ANISOU 1390  CA  ARG A 219     3016   3071   3304   -386    293    742       C  
ATOM   1391  C   ARG A 219      32.336   2.723   2.959  1.00 26.34           C  
ANISOU 1391  C   ARG A 219     3338   3387   3282   -435   -237    562       C  
ATOM   1392  O   ARG A 219      31.858   2.245   1.923  1.00 28.67           O  
ANISOU 1392  O   ARG A 219     3727   3834   3334   -600   -132     98       O  
ATOM   1393  CB  ARG A 219      32.335   5.134   2.206  1.00 25.17           C  
ANISOU 1393  CB  ARG A 219     3189   2903   3470    383    162    881       C  
ATOM   1394  CG  ARG A 219      30.933   5.349   2.763  1.00 25.94           C  
ANISOU 1394  CG  ARG A 219     3339   2866   3650     74    353    244       C  
ATOM   1395  CD  ARG A 219      30.298   6.588   2.198  1.00 28.45           C  
ANISOU 1395  CD  ARG A 219     3952   2962   3896     31    108    114       C  
ATOM   1396  NE  ARG A 219      30.899   7.801   2.749  1.00 29.71           N  
ANISOU 1396  NE  ARG A 219     4052   3000   4235      4   -147     67       N  
ATOM   1397  CZ  ARG A 219      30.514   8.362   3.887  1.00 32.05           C  
ANISOU 1397  CZ  ARG A 219     4259   3247   4672    323    170    681       C  
ATOM   1398  NH1 ARG A 219      29.535   7.841   4.614  1.00 32.71           N1+
ANISOU 1398  NH1 ARG A 219     4150   3394   4883    347    161   1056       N1+
ATOM   1399  NH2 ARG A 219      31.130   9.464   4.310  1.00 31.55           N  
ANISOU 1399  NH2 ARG A 219     4172   3294   4523    120   -189    955       N  
ATOM   1400  N   VAL A 220      32.209   2.142   4.147  1.00 25.75           N  
ANISOU 1400  N   VAL A 220     3471   3051   3261   -481   -372    487       N  
ATOM   1401  CA  VAL A 220      31.708   0.785   4.312  1.00 24.86           C  
ANISOU 1401  CA  VAL A 220     2926   3400   3121   -502    162    277       C  
ATOM   1402  C   VAL A 220      30.373   0.848   5.032  1.00 25.01           C  
ANISOU 1402  C   VAL A 220     3010   3683   2810   -338   -230     73       C  
ATOM   1403  O   VAL A 220      30.256   1.498   6.080  1.00 27.17           O  
ANISOU 1403  O   VAL A 220     3758   3925   2639   -701    189   -366       O  
ATOM   1404  CB  VAL A 220      32.710  -0.092   5.083  1.00 26.86           C  
ANISOU 1404  CB  VAL A 220     2915   3760   3529    -46    524    230       C  
ATOM   1405  CG1 VAL A 220      32.120  -1.463   5.325  1.00 28.62           C  
ANISOU 1405  CG1 VAL A 220     3341   3877   3657   -340    414    -50       C  
ATOM   1406  CG2 VAL A 220      34.032  -0.194   4.305  1.00 26.41           C  
ANISOU 1406  CG2 VAL A 220     2620   3909   3504    105    379    235       C  
ATOM   1407  N   GLU A 221      29.369   0.184   4.472  1.00 24.73           N  
ANISOU 1407  N   GLU A 221     2707   3784   2905    402    452    479       N  
ATOM   1408  CA  GLU A 221      28.039   0.138   5.055  1.00 23.57           C  
ANISOU 1408  CA  GLU A 221     2585   3555   2817    331     12    611       C  
ATOM   1409  C   GLU A 221      27.830  -1.214   5.716  1.00 24.60           C  
ANISOU 1409  C   GLU A 221     3037   3644   2667    -79    433    619       C  
ATOM   1410  O   GLU A 221      28.170  -2.246   5.132  1.00 26.10           O  
ANISOU 1410  O   GLU A 221     3424   3766   2728   -780    571    646       O  
ATOM   1411  CB  GLU A 221      26.982   0.366   3.979  1.00 23.59           C  
ANISOU 1411  CB  GLU A 221     2603   3473   2888    334     -5    151       C  
ATOM   1412  CG  GLU A 221      25.570   0.322   4.471  1.00 24.13           C  
ANISOU 1412  CG  GLU A 221     2692   3534   2943    -18    -23    340       C  
ATOM   1413  CD  GLU A 221      24.620   0.754   3.374  1.00 26.25           C  
ANISOU 1413  CD  GLU A 221     3121   3977   2877     91    287    -47       C  
ATOM   1414  OE1 GLU A 221      24.619   0.123   2.283  1.00 27.16           O  
ANISOU 1414  OE1 GLU A 221     3103   4249   2967   -263    -38   -108       O  
ATOM   1415  OE2 GLU A 221      23.899   1.748   3.592  1.00 28.39           O1-
ANISOU 1415  OE2 GLU A 221     3571   4262   2954     67    142    224       O1-
ATOM   1416  N   ILE A 222      27.272  -1.207   6.926  1.00 22.07           N  
ANISOU 1416  N   ILE A 222     2647   3342   2397   -976    290    328       N  
ATOM   1417  CA  ILE A 222      26.961  -2.431   7.656  1.00 23.94           C  
ANISOU 1417  CA  ILE A 222     3065   3311   2720   -575    375    199       C  
ATOM   1418  C   ILE A 222      25.463  -2.472   7.888  1.00 23.70           C  
ANISOU 1418  C   ILE A 222     3219   3023   2763   -111    664   -181       C  
ATOM   1419  O   ILE A 222      24.883  -1.493   8.363  1.00 24.68           O  
ANISOU 1419  O   ILE A 222     3473   3255   2648    -10    600    269       O  
ATOM   1420  CB  ILE A 222      27.695  -2.511   9.006  1.00 25.08           C  
ANISOU 1420  CB  ILE A 222     3439   3214   2876   -334    468    298       C  
ATOM   1421  CG1 ILE A 222      29.221  -2.471   8.806  1.00 27.43           C  
ANISOU 1421  CG1 ILE A 222     3683   3825   2914     39    397   -120       C  
ATOM   1422  CG2 ILE A 222      27.219  -3.748   9.795  1.00 25.87           C  
ANISOU 1422  CG2 ILE A 222     3855   2946   3030   -356    482    164       C  
ATOM   1423  CD1 ILE A 222      29.746  -3.562   7.919  1.00 28.16           C  
ANISOU 1423  CD1 ILE A 222     3864   3824   3011    -58    467    214       C  
ATOM   1424  N   VAL A 223      24.844  -3.603   7.571  1.00 23.86           N  
ANISOU 1424  N   VAL A 223     3252   2926   2888   -300    622   -202       N  
ATOM   1425  CA  VAL A 223      23.451  -3.857   7.899  1.00 24.74           C  
ANISOU 1425  CA  VAL A 223     3493   3042   2865   -382    677    -44       C  
ATOM   1426  C   VAL A 223      23.433  -4.943   8.958  1.00 24.59           C  
ANISOU 1426  C   VAL A 223     3316   3366   2660    172    546   -292       C  
ATOM   1427  O   VAL A 223      24.035  -6.008   8.771  1.00 25.04           O  
ANISOU 1427  O   VAL A 223     3232   3318   2965    436    462   -261       O  
ATOM   1428  CB  VAL A 223      22.626  -4.268   6.668  1.00 24.09           C  
ANISOU 1428  CB  VAL A 223     3289   3190   2674   -431   -167    449       C  
ATOM   1429  CG1 VAL A 223      21.195  -4.464   7.067  1.00 21.75           C  
ANISOU 1429  CG1 VAL A 223     2504   3169   2593   -486   -391    369       C  
ATOM   1430  CG2 VAL A 223      22.721  -3.194   5.590  1.00 25.60           C  
ANISOU 1430  CG2 VAL A 223     3616   3235   2875   -451   -352    222       C  
ATOM   1431  N   MET A 224      22.758  -4.670  10.072  1.00 23.34           N  
ANISOU 1431  N   MET A 224     3164   3643   2062   -447    435   -234       N  
ATOM   1432  CA  MET A 224      22.820  -5.530  11.240  1.00 24.84           C  
ANISOU 1432  CA  MET A 224     3482   3603   2354   -428    272     65       C  
ATOM   1433  C   MET A 224      21.405  -5.976  11.567  1.00 24.56           C  
ANISOU 1433  C   MET A 224     3236   3297   2798   -350    341    524       C  
ATOM   1434  O   MET A 224      20.547  -5.139  11.866  1.00 26.90           O  
ANISOU 1434  O   MET A 224     3899   3071   3249   -127    596    392       O  
ATOM   1435  CB  MET A 224      23.458  -4.771  12.410  1.00 27.60           C  
ANISOU 1435  CB  MET A 224     4037   4027   2421   -705    -43     97       C  
ATOM   1436  CG  MET A 224      24.276  -5.622  13.336  1.00 32.85           C  
ANISOU 1436  CG  MET A 224     4756   4831   2896   -319    180    363       C  
ATOM   1437  SD  MET A 224      23.191  -6.422  14.542  1.00 36.16           S  
ANISOU 1437  SD  MET A 224     4888   5154   3696   -302    201    889       S  
ATOM   1438  CE  MET A 224      23.756  -8.110  14.406  1.00 35.40           C  
ANISOU 1438  CE  MET A 224     5346   4218   3888    894   -338   1140       C  
ATOM   1439  N   ILE A 225      21.162  -7.287  11.494  1.00 22.77           N  
ANISOU 1439  N   ILE A 225     2871   3262   2518   -709    243    117       N  
ATOM   1440  CA  ILE A 225      19.843  -7.861  11.726  1.00 22.28           C  
ANISOU 1440  CA  ILE A 225     3157   3238   2068   -203    -40    448       C  
ATOM   1441  C   ILE A 225      19.979  -8.934  12.796  1.00 23.32           C  
ANISOU 1441  C   ILE A 225     3614   3287   1961   -337    190    246       C  
ATOM   1442  O   ILE A 225      21.000  -9.621  12.886  1.00 25.85           O  
ANISOU 1442  O   ILE A 225     3859   3792   2172   -224    589    121       O  
ATOM   1443  CB  ILE A 225      19.236  -8.455  10.427  1.00 22.44           C  
ANISOU 1443  CB  ILE A 225     2843   3602   2082   -450    566    415       C  
ATOM   1444  CG1 ILE A 225      19.158  -7.380   9.346  1.00 23.53           C  
ANISOU 1444  CG1 ILE A 225     3396   4054   1490    168    554    273       C  
ATOM   1445  CG2 ILE A 225      17.845  -9.031  10.687  1.00 23.75           C  
ANISOU 1445  CG2 ILE A 225     3064   3465   2494   -836    411    637       C  
ATOM   1446  CD1 ILE A 225      19.211  -7.931   7.909  1.00 24.39           C  
ANISOU 1446  CD1 ILE A 225     3120   4427   1721     50    964    398       C  
ATOM   1447  N   THR A 226      18.952  -9.060  13.625  1.00 21.10           N  
ANISOU 1447  N   THR A 226     3273   2777   1967   -123    500    119       N  
ATOM   1448  CA  THR A 226      18.921 -10.080  14.666  1.00 20.48           C  
ANISOU 1448  CA  THR A 226     3407   2220   2154    -82     88    -56       C  
ATOM   1449  C   THR A 226      17.663 -10.923  14.500  1.00 22.03           C  
ANISOU 1449  C   THR A 226     3293   2656   2423   -124     75     32       C  
ATOM   1450  O   THR A 226      16.616 -10.406  14.098  1.00 23.41           O  
ANISOU 1450  O   THR A 226     3091   3043   2760    -84   -391    223       O  
ATOM   1451  CB  THR A 226      18.969  -9.431  16.065  1.00 23.55           C  
ANISOU 1451  CB  THR A 226     3667   3006   2276   -475   -527     40       C  
ATOM   1452  CG2 THR A 226      18.943 -10.494  17.166  1.00 21.69           C  
ANISOU 1452  CG2 THR A 226     3297   2785   2159   -162   -744    129       C  
ATOM   1453  OG1 THR A 226      20.185  -8.686  16.177  1.00 26.57           O  
ANISOU 1453  OG1 THR A 226     4037   3525   2533   -224   -314   -415       O  
ATOM   1454  N   HIS A 227      17.779 -12.222  14.784  1.00 20.86           N  
ANISOU 1454  N   HIS A 227     3356   2336   2233   -175    388     97       N  
ATOM   1455  CA  HIS A 227      16.669 -13.160  14.667  1.00 21.56           C  
ANISOU 1455  CA  HIS A 227     3220   2652   2318   -168    210   -120       C  
ATOM   1456  C   HIS A 227      16.774 -14.223  15.745  1.00 23.43           C  
ANISOU 1456  C   HIS A 227     3273   2845   2783   -298    616   -170       C  
ATOM   1457  O   HIS A 227      17.852 -14.495  16.277  1.00 24.19           O  
ANISOU 1457  O   HIS A 227     2893   3213   3084     66    372    102       O  
ATOM   1458  CB  HIS A 227      16.647 -13.862  13.305  1.00 22.27           C  
ANISOU 1458  CB  HIS A 227     2792   3317   2354    157     44   -228       C  
ATOM   1459  CG  HIS A 227      15.865 -13.133  12.264  1.00 21.61           C  
ANISOU 1459  CG  HIS A 227     2733   3201   2275    180   -611   -225       C  
ATOM   1460  CD2 HIS A 227      16.244 -12.571  11.094  1.00 24.09           C  
ANISOU 1460  CD2 HIS A 227     3059   3662   2434   -266   -280   -647       C  
ATOM   1461  ND1 HIS A 227      14.504 -12.942  12.359  1.00 22.78           N  
ANISOU 1461  ND1 HIS A 227     2677   3517   2460     77    -42   -143       N  
ATOM   1462  CE1 HIS A 227      14.082 -12.259  11.309  1.00 23.93           C  
ANISOU 1462  CE1 HIS A 227     2866   3872   2355    215    -75    212       C  
ATOM   1463  NE2 HIS A 227      15.119 -12.023  10.522  1.00 24.75           N  
ANISOU 1463  NE2 HIS A 227     2724   4022   2658     65     54     49       N  
ATOM   1464  N   GLY A 228      15.638 -14.835  16.049  1.00 24.62           N  
ANISOU 1464  N   GLY A 228     3715   2645   2996   -503    811    111       N  
ATOM   1465  CA  GLY A 228      15.613 -16.055  16.838  1.00 21.33           C  
ANISOU 1465  CA  GLY A 228     3268   2392   2446   -168    996    263       C  
ATOM   1466  C   GLY A 228      15.121 -15.795  18.256  1.00 23.17           C  
ANISOU 1466  C   GLY A 228     2964   3160   2678   -149    319   -181       C  
ATOM   1467  O   GLY A 228      14.088 -15.160  18.452  1.00 23.11           O  
ANISOU 1467  O   GLY A 228     2776   3133   2871   -146    483   -365       O  
ATOM   1468  N   GLU A 229      15.897 -16.255  19.240  1.00 22.26           N  
ANISOU 1468  N   GLU A 229     3147   2677   2633   -152   -153   -271       N  
ATOM   1469  CA  GLU A 229      15.432 -16.335  20.618  1.00 22.48           C  
ANISOU 1469  CA  GLU A 229     3163   2723   2655   -445    -84    119       C  
ATOM   1470  C   GLU A 229      16.131 -15.373  21.580  1.00 20.34           C  
ANISOU 1470  C   GLU A 229     2403   2571   2756     76    331   -319       C  
ATOM   1471  O   GLU A 229      15.558 -15.048  22.631  1.00 23.16           O  
ANISOU 1471  O   GLU A 229     2940   3178   2683    168    612    -60       O  
ATOM   1472  CB  GLU A 229      15.608 -17.779  21.123  1.00 25.00           C  
ANISOU 1472  CB  GLU A 229     3738   2914   2846   -242    247    410       C  
ATOM   1473  CG  GLU A 229      15.030 -18.035  22.501  1.00 29.42           C  
ANISOU 1473  CG  GLU A 229     4239   3821   3118   -507    575    254       C  
ATOM   1474  CD  GLU A 229      13.534 -17.987  22.487  0.73 30.07           C  
ANISOU 1474  CD  GLU A 229     4172   4045   3210   -229    954    269       C  
ATOM   1475  OE1 GLU A 229      12.956 -18.141  21.386  1.00 29.90           O  
ANISOU 1475  OE1 GLU A 229     3953   3717   3691    -17   1598    139       O  
ATOM   1476  OE2 GLU A 229      12.946 -17.794  23.574  1.00 29.91           O1-
ANISOU 1476  OE2 GLU A 229     3944   4435   2985   -252    398    554       O1-
ATOM   1477  N   TYR A 230      17.320 -14.885  21.244  1.00 20.44           N  
ANISOU 1477  N   TYR A 230     2355   2521   2890   -178   -136   -107       N  
ATOM   1478  CA  TYR A 230      18.201 -14.257  22.222  1.00 20.91           C  
ANISOU 1478  CA  TYR A 230     2297   2608   3039   -492     96     37       C  
ATOM   1479  C   TYR A 230      18.411 -12.778  21.928  1.00 22.66           C  
ANISOU 1479  C   TYR A 230     2971   2606   3034     27    -38   -439       C  
ATOM   1480  O   TYR A 230      18.364 -12.346  20.775  1.00 24.25           O  
ANISOU 1480  O   TYR A 230     3344   3024   2846    125   -124   -533       O  
ATOM   1481  CB  TYR A 230      19.570 -14.942  22.240  1.00 22.41           C  
ANISOU 1481  CB  TYR A 230     2499   2643   3374   -196    191    313       C  
ATOM   1482  CG  TYR A 230      19.523 -16.455  22.292  1.00 26.14           C  
ANISOU 1482  CG  TYR A 230     3502   2730   3700    100   -125    195       C  
ATOM   1483  CD1 TYR A 230      18.766 -17.116  23.252  1.00 27.28           C  
ANISOU 1483  CD1 TYR A 230     3489   3002   3877   -388   -694    547       C  
ATOM   1484  CD2 TYR A 230      20.247 -17.218  21.382  1.00 28.85           C  
ANISOU 1484  CD2 TYR A 230     4615   2900   3446   -617   -280    -60       C  
ATOM   1485  CE1 TYR A 230      18.726 -18.510  23.298  1.00 30.89           C  
ANISOU 1485  CE1 TYR A 230     4632   3357   3747   -234   -554     55       C  
ATOM   1486  CE2 TYR A 230      20.218 -18.603  21.428  1.00 33.20           C  
ANISOU 1486  CE2 TYR A 230     5066   3689   3860   -309     28    270       C  
ATOM   1487  CZ  TYR A 230      19.461 -19.241  22.385  1.00 34.05           C  
ANISOU 1487  CZ  TYR A 230     5199   3694   4043    147    -69    441       C  
ATOM   1488  OH  TYR A 230      19.435 -20.620  22.396  1.00 34.97           O  
ANISOU 1488  OH  TYR A 230     5230   3864   4194    686    132    347       O  
ATOM   1489  N   TYR A 231      18.685 -12.012  22.985  1.00 22.36           N  
ANISOU 1489  N   TYR A 231     2940   2343   3213   -117    141   -655       N  
ATOM   1490  CA  TYR A 231      19.211 -10.669  22.790  1.00 21.45           C  
ANISOU 1490  CA  TYR A 231     2911   2340   2897   -132    260   -617       C  
ATOM   1491  C   TYR A 231      20.728 -10.745  22.558  1.00 21.87           C  
ANISOU 1491  C   TYR A 231     3105   2503   2700   -201    365   -199       C  
ATOM   1492  O   TYR A 231      21.403 -11.705  22.961  1.00 21.87           O  
ANISOU 1492  O   TYR A 231     2568   3183   2558     16    574   -492       O  
ATOM   1493  CB  TYR A 231      18.874  -9.765  23.995  1.00 21.15           C  
ANISOU 1493  CB  TYR A 231     2991   2225   2821    231   -238   -960       C  
ATOM   1494  CG  TYR A 231      19.954  -9.793  25.044  1.00 23.11           C  
ANISOU 1494  CG  TYR A 231     3265   2581   2934     26   -464   -647       C  
ATOM   1495  CD1 TYR A 231      19.969 -10.774  26.028  1.00 26.23           C  
ANISOU 1495  CD1 TYR A 231     3843   2968   3154    147   -360   -636       C  
ATOM   1496  CD2 TYR A 231      20.995  -8.870  25.015  1.00 23.58           C  
ANISOU 1496  CD2 TYR A 231     3408   2821   2731    -76  -1060   -893       C  
ATOM   1497  CE1 TYR A 231      20.987 -10.820  26.974  1.00 26.30           C  
ANISOU 1497  CE1 TYR A 231     3669   2999   3325     85   -401   -521       C  
ATOM   1498  CE2 TYR A 231      22.012  -8.915  25.946  1.00 26.23           C  
ANISOU 1498  CE2 TYR A 231     3734   3144   3087    176   -467   -298       C  
ATOM   1499  CZ  TYR A 231      22.007  -9.899  26.913  1.00 26.66           C  
ANISOU 1499  CZ  TYR A 231     3835   3061   3233    -55    -52   -398       C  
ATOM   1500  OH  TYR A 231      23.020  -9.939  27.838  1.00 26.98           O  
ANISOU 1500  OH  TYR A 231     3308   3516   3429   -287    521     22       O  
ATOM   1501  N   HIS A 232      21.271  -9.710  21.912  1.00 21.27           N  
ANISOU 1501  N   HIS A 232     3365   2293   2425   -423    -40    193       N  
ATOM   1502  CA  HIS A 232      22.700  -9.616  21.654  1.00 22.89           C  
ANISOU 1502  CA  HIS A 232     3254   3023   2422   -686   -203   -313       C  
ATOM   1503  C   HIS A 232      23.155  -8.175  21.835  1.00 23.92           C  
ANISOU 1503  C   HIS A 232     3121   3088   2881   -896    218    167       C  
ATOM   1504  O   HIS A 232      22.340  -7.257  21.902  1.00 23.75           O  
ANISOU 1504  O   HIS A 232     2480   3067   3477   -162    524    400       O  
ATOM   1505  CB  HIS A 232      23.060 -10.073  20.238  1.00 22.70           C  
ANISOU 1505  CB  HIS A 232     3150   3317   2158   -124    -49   -966       C  
ATOM   1506  CG  HIS A 232      22.581 -11.449  19.914  1.00 25.67           C  
ANISOU 1506  CG  HIS A 232     2931   4104   2718   -315    -27   -432       C  
ATOM   1507  CD2 HIS A 232      21.466 -11.877  19.277  1.00 28.60           C  
ANISOU 1507  CD2 HIS A 232     3663   4341   2861   -422   -147   -654       C  
ATOM   1508  ND1 HIS A 232      23.279 -12.582  20.269  1.00 26.82           N  
ANISOU 1508  ND1 HIS A 232     2613   4783   2795   -513   -332   -564       N  
ATOM   1509  CE1 HIS A 232      22.619 -13.651  19.863  1.00 26.64           C  
ANISOU 1509  CE1 HIS A 232     2721   4557   2843   -765    641   -694       C  
ATOM   1510  NE2 HIS A 232      21.520 -13.251  19.250  1.00 26.55           N  
ANISOU 1510  NE2 HIS A 232     2939   4368   2779   -530    214   -123       N  
ATOM   1511  N   THR A 233      24.471  -7.978  21.904  1.00 23.30           N  
ANISOU 1511  N   THR A 233     2924   3365   2564   -978    259    102       N  
ATOM   1512  CA  THR A 233      25.036  -6.637  21.750  1.00 22.87           C  
ANISOU 1512  CA  THR A 233     2826   3150   2714   -576    207    376       C  
ATOM   1513  C   THR A 233      26.119  -6.676  20.686  1.00 23.98           C  
ANISOU 1513  C   THR A 233     3177   3032   2902    -43    436    303       C  
ATOM   1514  O   THR A 233      27.090  -7.424  20.809  1.00 29.17           O  
ANISOU 1514  O   THR A 233     3962   3721   3402    716    722    481       O  
ATOM   1515  CB  THR A 233      25.613  -6.071  23.052  1.00 25.13           C  
ANISOU 1515  CB  THR A 233     2619   3699   3231     -8    -51    424       C  
ATOM   1516  CG2 THR A 233      24.501  -5.786  24.060  1.00 27.31           C  
ANISOU 1516  CG2 THR A 233     3407   4069   2901    283     88    215       C  
ATOM   1517  OG1 THR A 233      26.548  -7.000  23.607  1.00 27.17           O  
ANISOU 1517  OG1 THR A 233     3150   3617   3558    260   -448    910       O  
ATOM   1518  N   PHE A 234      25.960  -5.855  19.660  1.00 23.38           N  
ANISOU 1518  N   PHE A 234     3247   2829   2805   -492    164    304       N  
ATOM   1519  CA  PHE A 234      26.916  -5.767  18.566  1.00 23.38           C  
ANISOU 1519  CA  PHE A 234     3612   2792   2482   -563    323    476       C  
ATOM   1520  C   PHE A 234      27.965  -4.696  18.872  1.00 24.43           C  
ANISOU 1520  C   PHE A 234     3684   2705   2894   -366    446     28       C  
ATOM   1521  O   PHE A 234      27.612  -3.555  19.166  1.00 25.11           O  
ANISOU 1521  O   PHE A 234     3836   2446   3259   -513    263   -220       O  
ATOM   1522  CB  PHE A 234      26.173  -5.442  17.267  1.00 24.45           C  
ANISOU 1522  CB  PHE A 234     3684   3218   2386   -583    402    232       C  
ATOM   1523  CG  PHE A 234      27.075  -5.174  16.107  1.00 25.60           C  
ANISOU 1523  CG  PHE A 234     3356   3462   2909   -265    577    525       C  
ATOM   1524  CD1 PHE A 234      27.583  -6.224  15.365  1.00 26.80           C  
ANISOU 1524  CD1 PHE A 234     4153   3149   2879    442   1079    517       C  
ATOM   1525  CD2 PHE A 234      27.411  -3.883  15.761  1.00 25.51           C  
ANISOU 1525  CD2 PHE A 234     3438   3372   2882     63     69    988       C  
ATOM   1526  CE1 PHE A 234      28.419  -5.994  14.297  1.00 26.67           C  
ANISOU 1526  CE1 PHE A 234     3932   3292   2911     84   1238   1074       C  
ATOM   1527  CE2 PHE A 234      28.252  -3.631  14.699  1.00 26.62           C  
ANISOU 1527  CE2 PHE A 234     3782   3249   3083    148    572    896       C  
ATOM   1528  CZ  PHE A 234      28.753  -4.686  13.956  1.00 27.49           C  
ANISOU 1528  CZ  PHE A 234     4073   3284   3089    373   1024    889       C  
ATOM   1529  N   HIS A 235      29.247  -5.060  18.782  1.00 24.15           N  
ANISOU 1529  N   HIS A 235     3394   2917   2865   -185    153     27       N  
ATOM   1530  CA  HIS A 235      30.363  -4.167  19.055  1.00 21.58           C  
ANISOU 1530  CA  HIS A 235     2867   2903   2431   -173    461    257       C  
ATOM   1531  C   HIS A 235      31.393  -4.266  17.939  1.00 24.33           C  
ANISOU 1531  C   HIS A 235     3131   3250   2864    -70     76    444       C  
ATOM   1532  O   HIS A 235      31.689  -5.364  17.458  1.00 26.06           O  
ANISOU 1532  O   HIS A 235     3859   3010   3031   -452    751    225       O  
ATOM   1533  CB  HIS A 235      31.030  -4.520  20.398  1.00 23.06           C  
ANISOU 1533  CB  HIS A 235     2922   2942   2899   -183    430    152       C  
ATOM   1534  CG  HIS A 235      32.293  -3.762  20.670  1.00 25.61           C  
ANISOU 1534  CG  HIS A 235     3158   3268   3303   -175    520     89       C  
ATOM   1535  CD2 HIS A 235      33.548  -4.191  20.932  1.00 26.95           C  
ANISOU 1535  CD2 HIS A 235     3681   3183   3375   -182    466    -37       C  
ATOM   1536  ND1 HIS A 235      32.342  -2.383  20.707  1.00 24.85           N  
ANISOU 1536  ND1 HIS A 235     2912   3092   3437   -484    561   -137       N  
ATOM   1537  CE1 HIS A 235      33.577  -1.995  20.972  1.00 26.07           C  
ANISOU 1537  CE1 HIS A 235     3518   3059   3327   -217    717    240       C  
ATOM   1538  NE2 HIS A 235      34.331  -3.074  21.103  1.00 27.81           N  
ANISOU 1538  NE2 HIS A 235     3629   3519   3417   -504    383     22       N  
ATOM   1539  N  AMET A 236      31.903  -3.110  17.514  0.47 22.82           N  
ANISOU 1539  N  AMET A 236     2495   3440   2735   -115    -49    893       N  
ATOM   1540  N  BMET A 236      31.961  -3.127  17.549  0.53 23.48           N  
ANISOU 1540  N  BMET A 236     2577   3567   2776   -262   -488    835       N  
ATOM   1541  CA AMET A 236      33.002  -3.007  16.559  0.47 23.56           C  
ANISOU 1541  CA AMET A 236     2525   3572   2856     17     98    923       C  
ATOM   1542  CA BMET A 236      33.011  -3.096  16.536  0.53 25.66           C  
ANISOU 1542  CA BMET A 236     2785   3888   3076   -319   -450    734       C  
ATOM   1543  C  AMET A 236      34.200  -2.371  17.244  0.47 24.83           C  
ANISOU 1543  C  AMET A 236     2771   3557   3107   -137    140    612       C  
ATOM   1544  C  BMET A 236      34.208  -2.329  17.076  0.53 25.47           C  
ANISOU 1544  C  BMET A 236     2717   3697   3263   -134   -266    494       C  
ATOM   1545  O  AMET A 236      34.065  -1.320  17.885  0.47 26.66           O  
ANISOU 1545  O  AMET A 236     3292   3706   3133   -244    189    310       O  
ATOM   1546  O  BMET A 236      34.080  -1.163  17.466  0.53 25.95           O  
ANISOU 1546  O  BMET A 236     2696   3796   3366    135   -377     75       O  
ATOM   1547  CB AMET A 236      32.632  -2.147  15.344  0.47 24.55           C  
ANISOU 1547  CB AMET A 236     3005   3713   2611    -19    159    904       C  
ATOM   1548  CB BMET A 236      32.509  -2.456  15.237  0.53 29.47           C  
ANISOU 1548  CB BMET A 236     3716   4373   3108   -969   -652    539       C  
ATOM   1549  CG AMET A 236      31.622  -2.741  14.382  0.47 26.02           C  
ANISOU 1549  CG AMET A 236     3039   3936   2910    226    288    700       C  
ATOM   1550  CG BMET A 236      33.552  -2.407  14.130  0.53 33.50           C  
ANISOU 1550  CG BMET A 236     4256   4846   3627  -1132   -771    496       C  
ATOM   1551  SD AMET A 236      31.655  -1.942  12.751  0.47 29.11           S  
ANISOU 1551  SD AMET A 236     3549   4194   3318    286    295     13       S  
ATOM   1552  SD BMET A 236      32.900  -1.692  12.599  0.53 38.77           S  
ANISOU 1552  SD BMET A 236     5127   5435   4169   -945   -843     54       S  
ATOM   1553  CE AMET A 236      33.038  -2.789  11.980  0.47 31.14           C  
ANISOU 1553  CE AMET A 236     3703   4478   3652    128     51   -342       C  
ATOM   1554  CE BMET A 236      31.867  -3.025  11.988  0.53 39.50           C  
ANISOU 1554  CE BMET A 236     5334   5442   4231  -1086   -764     68       C  
ATOM   1555  N   HIS A 237      35.371  -2.975  17.082  1.00 23.70           N  
ANISOU 1555  N   HIS A 237     2303   3359   3344   -166    123    499       N  
ATOM   1556  CA  HIS A 237      36.588  -2.311  17.524  1.00 23.29           C  
ANISOU 1556  CA  HIS A 237     2991   2557   3301   -633      5    382       C  
ATOM   1557  C   HIS A 237      36.978  -1.226  16.528  1.00 21.66           C  
ANISOU 1557  C   HIS A 237     2874   2249   3105   -170    350    668       C  
ATOM   1558  O   HIS A 237      36.784  -1.367  15.322  1.00 24.23           O  
ANISOU 1558  O   HIS A 237     2763   3054   3389   -195    143    120       O  
ATOM   1559  CB  HIS A 237      37.752  -3.291  17.649  1.00 25.27           C  
ANISOU 1559  CB  HIS A 237     3525   2761   3317    -38    241    990       C  
ATOM   1560  CG  HIS A 237      37.609  -4.257  18.777  1.00 28.75           C  
ANISOU 1560  CG  HIS A 237     4187   3077   3660    -40    222    601       C  
ATOM   1561  CD2 HIS A 237      36.519  -4.878  19.285  1.00 28.13           C  
ANISOU 1561  CD2 HIS A 237     3879   3223   3589    328    834    687       C  
ATOM   1562  ND1 HIS A 237      38.685  -4.697  19.518  1.00 28.85           N  
ANISOU 1562  ND1 HIS A 237     3902   3265   3794   -145    604    618       N  
ATOM   1563  CE1 HIS A 237      38.262  -5.546  20.436  1.00 29.82           C  
ANISOU 1563  CE1 HIS A 237     3955   3242   4135   -264    658    346       C  
ATOM   1564  NE2 HIS A 237      36.955  -5.676  20.316  1.00 29.13           N  
ANISOU 1564  NE2 HIS A 237     3970   3130   3967    197    650    513       N  
ATOM   1565  N   GLY A 238      37.526  -0.132  17.052  1.00 23.22           N  
ANISOU 1565  N   GLY A 238     3332   2369   3122   -981    609    814       N  
ATOM   1566  CA  GLY A 238      38.164   0.878  16.227  1.00 23.59           C  
ANISOU 1566  CA  GLY A 238     3401   2593   2971   -106     56   1160       C  
ATOM   1567  C   GLY A 238      37.240   1.817  15.484  1.00 24.57           C  
ANISOU 1567  C   GLY A 238     3170   2951   3216   -140    221    498       C  
ATOM   1568  O   GLY A 238      37.734   2.737  14.829  1.00 26.02           O  
ANISOU 1568  O   GLY A 238     3091   3217   3580   -781     66    337       O  
ATOM   1569  N   HIS A 239      35.930   1.611  15.552  1.00 23.02           N  
ANISOU 1569  N   HIS A 239     2170   3314   3262    149   -365    209       N  
ATOM   1570  CA  HIS A 239      34.972   2.386  14.775  1.00 22.92           C  
ANISOU 1570  CA  HIS A 239     2379   3426   2905    -25   -178     28       C  
ATOM   1571  C   HIS A 239      33.754   2.690  15.637  1.00 25.13           C  
ANISOU 1571  C   HIS A 239     2807   3687   3055   -213    434   -175       C  
ATOM   1572  O   HIS A 239      33.543   2.077  16.687  1.00 26.25           O  
ANISOU 1572  O   HIS A 239     3305   3873   2795   -685    106   -216       O  
ATOM   1573  CB  HIS A 239      34.580   1.624  13.506  1.00 23.19           C  
ANISOU 1573  CB  HIS A 239     2750   3080   2981    -69    331    154       C  
ATOM   1574  CG  HIS A 239      35.750   1.312  12.633  1.00 24.33           C  
ANISOU 1574  CG  HIS A 239     3078   3044   3122    327    740   -132       C  
ATOM   1575  CD2 HIS A 239      36.232   1.941  11.534  1.00 27.40           C  
ANISOU 1575  CD2 HIS A 239     3528   3263   3621    354    506    -77       C  
ATOM   1576  ND1 HIS A 239      36.636   0.294  12.916  1.00 24.80           N  
ANISOU 1576  ND1 HIS A 239     3343   2935   3145   -339    968    -94       N  
ATOM   1577  CE1 HIS A 239      37.588   0.279  11.998  1.00 26.01           C  
ANISOU 1577  CE1 HIS A 239     3649   3032   3200   -338    174   -140       C  
ATOM   1578  NE2 HIS A 239      37.368   1.271  11.150  1.00 26.99           N  
ANISOU 1578  NE2 HIS A 239     3630   3160   3464     12    607   -172       N  
ATOM   1579  N   ARG A 240      32.946   3.647  15.178  1.00 24.67           N  
ANISOU 1579  N   ARG A 240     2952   3341   3081    -26     98   -123       N  
ATOM   1580  CA  ARG A 240      31.756   4.069  15.908  1.00 22.85           C  
ANISOU 1580  CA  ARG A 240     2848   2964   2871     80   -566   -219       C  
ATOM   1581  C   ARG A 240      30.778   4.674  14.914  1.00 22.11           C  
ANISOU 1581  C   ARG A 240     2927   2982   2490     29   -612    161       C  
ATOM   1582  O   ARG A 240      31.156   5.018  13.795  1.00 23.90           O  
ANISOU 1582  O   ARG A 240     3383   3362   2338    270    -90    393       O  
ATOM   1583  CB  ARG A 240      32.100   5.079  17.010  1.00 23.60           C  
ANISOU 1583  CB  ARG A 240     2980   2852   3136   -802   -577   -364       C  
ATOM   1584  CG  ARG A 240      32.584   6.417  16.483  1.00 25.43           C  
ANISOU 1584  CG  ARG A 240     2913   3360   3389   -289     93    361       C  
ATOM   1585  CD  ARG A 240      33.726   6.987  17.344  1.00 27.38           C  
ANISOU 1585  CD  ARG A 240     2851   3741   3812   -405    221    512       C  
ATOM   1586  NE  ARG A 240      34.915   6.140  17.317  1.00 27.70           N  
ANISOU 1586  NE  ARG A 240     2913   3734   3879   -834    213    497       N  
ATOM   1587  CZ  ARG A 240      35.783   6.099  16.314  1.00 28.07           C  
ANISOU 1587  CZ  ARG A 240     3680   3476   3511   -527    148    376       C  
ATOM   1588  NH1 ARG A 240      35.621   6.845  15.223  1.00 28.65           N1+
ANISOU 1588  NH1 ARG A 240     3735   3920   3229   -425    -35    451       N1+
ATOM   1589  NH2 ARG A 240      36.834   5.290  16.399  1.00 26.44           N  
ANISOU 1589  NH2 ARG A 240     3434   3101   3509   -955    353    321       N  
ATOM   1590  N   TRP A 241      29.513   4.778  15.320  1.00 20.74           N  
ANISOU 1590  N   TRP A 241     2861   2587   2432    173    215    152       N  
ATOM   1591  CA  TRP A 241      28.479   5.328  14.448  1.00 22.65           C  
ANISOU 1591  CA  TRP A 241     3275   2404   2928    170     79    -96       C  
ATOM   1592  C   TRP A 241      27.427   6.044  15.290  1.00 24.39           C  
ANISOU 1592  C   TRP A 241     3577   2502   3187    225   -169    281       C  
ATOM   1593  O   TRP A 241      27.407   5.947  16.520  1.00 26.96           O  
ANISOU 1593  O   TRP A 241     4156   2943   3146    127   -667    534       O  
ATOM   1594  CB  TRP A 241      27.835   4.235  13.570  1.00 22.59           C  
ANISOU 1594  CB  TRP A 241     3627   1862   3095   -392     29    -43       C  
ATOM   1595  CG  TRP A 241      27.047   3.217  14.357  1.00 23.72           C  
ANISOU 1595  CG  TRP A 241     3846   2329   2838   -446     70    -97       C  
ATOM   1596  CD1 TRP A 241      25.701   3.214  14.568  1.00 23.71           C  
ANISOU 1596  CD1 TRP A 241     3771   2501   2734   -587    366   -301       C  
ATOM   1597  CD2 TRP A 241      27.566   2.069  15.052  1.00 24.55           C  
ANISOU 1597  CD2 TRP A 241     4061   2391   2874   -305    -81    -80       C  
ATOM   1598  CE2 TRP A 241      26.474   1.413  15.654  1.00 22.72           C  
ANISOU 1598  CE2 TRP A 241     3992   1902   2737   -208     40    185       C  
ATOM   1599  CE3 TRP A 241      28.847   1.534  15.212  1.00 25.32           C  
ANISOU 1599  CE3 TRP A 241     4034   2466   3120   -251   -453    249       C  
ATOM   1600  NE1 TRP A 241      25.347   2.125  15.341  1.00 25.29           N  
ANISOU 1600  NE1 TRP A 241     4364   2330   2915   -248    205    -19       N  
ATOM   1601  CZ2 TRP A 241      26.620   0.249  16.424  1.00 23.66           C  
ANISOU 1601  CZ2 TRP A 241     3940   2278   2771   -311   -144      4       C  
ATOM   1602  CZ3 TRP A 241      29.002   0.377  15.976  1.00 24.53           C  
ANISOU 1602  CZ3 TRP A 241     3915   2349   3055   -684   -286    572       C  
ATOM   1603  CH2 TRP A 241      27.882  -0.259  16.566  1.00 26.07           C  
ANISOU 1603  CH2 TRP A 241     4541   2395   2971   -184   -361    592       C  
ATOM   1604  N   ALA A 242      26.550   6.777  14.613  1.00 24.35           N  
ANISOU 1604  N   ALA A 242     3046   2656   3550    603    -89    -37       N  
ATOM   1605  CA  ALA A 242      25.483   7.513  15.281  1.00 22.92           C  
ANISOU 1605  CA  ALA A 242     2963   2534   3211    758    271    392       C  
ATOM   1606  C   ALA A 242      24.236   6.648  15.375  1.00 24.50           C  
ANISOU 1606  C   ALA A 242     3568   2775   2964    465    728    354       C  
ATOM   1607  O   ALA A 242      23.868   5.955  14.428  1.00 25.46           O  
ANISOU 1607  O   ALA A 242     4064   2990   2620    280    189    261       O  
ATOM   1608  CB  ALA A 242      25.161   8.812  14.532  1.00 23.80           C  
ANISOU 1608  CB  ALA A 242     3111   2658   3275    553    -84    820       C  
ATOM   1609  N   ASP A 243      23.581   6.686  16.529  1.00 23.92           N  
ANISOU 1609  N   ASP A 243     3113   2904   3070    -62    982    605       N  
ATOM   1610  CA  ASP A 243      22.400   5.845  16.738  1.00 24.16           C  
ANISOU 1610  CA  ASP A 243     3276   2840   3066   -217    286    511       C  
ATOM   1611  C   ASP A 243      21.154   6.539  16.175  1.00 24.72           C  
ANISOU 1611  C   ASP A 243     3254   3114   3026   -160   -273    499       C  
ATOM   1612  O   ASP A 243      20.297   7.038  16.903  1.00 28.00           O  
ANISOU 1612  O   ASP A 243     3845   3755   3039   -122   -231     64       O  
ATOM   1613  CB  ASP A 243      22.245   5.518  18.216  1.00 24.98           C  
ANISOU 1613  CB  ASP A 243     3462   2942   3088   -416    -42    708       C  
ATOM   1614  CG  ASP A 243      21.338   4.325  18.451  1.00 29.19           C  
ANISOU 1614  CG  ASP A 243     4256   3849   2984   -385   -403    610       C  
ATOM   1615  OD1 ASP A 243      20.943   3.668  17.455  1.00 27.42           O  
ANISOU 1615  OD1 ASP A 243     3708   3751   2960   -518   -146    527       O  
ATOM   1616  OD2 ASP A 243      21.026   4.045  19.628  1.00 30.91           O1-
ANISOU 1616  OD2 ASP A 243     4655   4228   2860   -793   -349    568       O1-
ATOM   1617  N   ASN A 244      21.060   6.566  14.847  1.00 24.42           N  
ANISOU 1617  N   ASN A 244     2949   2990   3340     40   -433    561       N  
ATOM   1618  CA  ASN A 244      19.936   7.227  14.164  1.00 24.75           C  
ANISOU 1618  CA  ASN A 244     3259   3055   3087   -171   -767    466       C  
ATOM   1619  C   ASN A 244      19.643   6.477  12.864  1.00 24.76           C  
ANISOU 1619  C   ASN A 244     3515   3071   2821    270   -752    149       C  
ATOM   1620  O   ASN A 244      20.162   5.381  12.640  1.00 24.58           O  
ANISOU 1620  O   ASN A 244     3195   3152   2993    308    168   -133       O  
ATOM   1621  CB  ASN A 244      20.236   8.714  13.945  1.00 24.24           C  
ANISOU 1621  CB  ASN A 244     3377   2998   2834   -475   -318    592       C  
ATOM   1622  CG  ASN A 244      21.420   8.945  13.013  1.00 24.94           C  
ANISOU 1622  CG  ASN A 244     3443   3069   2963   -730    -95    317       C  
ATOM   1623  ND2 ASN A 244      21.867  10.188  12.938  1.00 23.88           N  
ANISOU 1623  ND2 ASN A 244     3682   2626   2766   -802   -465   -422       N  
ATOM   1624  OD1 ASN A 244      21.923   8.019  12.375  1.00 26.23           O  
ANISOU 1624  OD1 ASN A 244     3515   3683   2770   -532    -57    648       O  
ATOM   1625  N   ARG A 245      18.819   7.078  11.988  1.00 23.96           N  
ANISOU 1625  N   ARG A 245     3523   2892   2689    298   -802    -63       N  
ATOM   1626  CA  ARG A 245      18.361   6.363  10.790  1.00 25.71           C  
ANISOU 1626  CA  ARG A 245     3782   3218   2769     92   -776    618       C  
ATOM   1627  C   ARG A 245      19.530   5.890   9.936  1.00 28.42           C  
ANISOU 1627  C   ARG A 245     4177   3594   3026     54   -288    513       C  
ATOM   1628  O   ARG A 245      19.575   4.726   9.515  1.00 31.37           O  
ANISOU 1628  O   ARG A 245     4386   3875   3658     91    178    494       O  
ATOM   1629  CB  ARG A 245      17.429   7.234   9.940  1.00 25.72           C  
ANISOU 1629  CB  ARG A 245     3485   3577   2709   -201   -975    757       C  
ATOM   1630  CG  ARG A 245      17.010   6.506   8.648  1.00 26.11           C  
ANISOU 1630  CG  ARG A 245     3474   3669   2779    -58   -698    666       C  
ATOM   1631  CD  ARG A 245      16.088   7.307   7.741  1.00 27.74           C  
ANISOU 1631  CD  ARG A 245     3514   4103   2921   -153    -57    653       C  
ATOM   1632  NE  ARG A 245      16.734   8.448   7.111  1.00 28.48           N  
ANISOU 1632  NE  ARG A 245     3600   4307   2916    109    267    495       N  
ATOM   1633  CZ  ARG A 245      17.435   8.386   5.986  1.00 30.05           C  
ANISOU 1633  CZ  ARG A 245     4341   4118   2958    240   -178    210       C  
ATOM   1634  NH1 ARG A 245      17.718   7.231   5.409  1.00 28.93           N1+
ANISOU 1634  NH1 ARG A 245     4242   3694   3055    595   -530    140       N1+
ATOM   1635  NH2 ARG A 245      17.866   9.514   5.427  1.00 31.79           N  
ANISOU 1635  NH2 ARG A 245     4695   4324   3059    146   -157    332       N  
ATOM   1636  N   THR A 246      20.469   6.783   9.633  1.00 26.10           N  
ANISOU 1636  N   THR A 246     3697   3448   2771   -514   -474    428       N  
ATOM   1637  CA  THR A 246      21.530   6.455   8.685  1.00 26.61           C  
ANISOU 1637  CA  THR A 246     3816   3374   2921    265   -328    335       C  
ATOM   1638  C   THR A 246      22.819   5.984   9.344  1.00 27.68           C  
ANISOU 1638  C   THR A 246     4448   3165   2905    184   -280    848       C  
ATOM   1639  O   THR A 246      23.731   5.549   8.628  1.00 30.63           O  
ANISOU 1639  O   THR A 246     4753   3845   3041     88    -94   1263       O  
ATOM   1640  CB  THR A 246      21.857   7.656   7.786  1.00 26.19           C  
ANISOU 1640  CB  THR A 246     3728   3458   2766    303   -778    207       C  
ATOM   1641  CG2 THR A 246      20.585   8.226   7.150  1.00 28.74           C  
ANISOU 1641  CG2 THR A 246     4387   3980   2552    503  -1141    212       C  
ATOM   1642  OG1 THR A 246      22.502   8.673   8.562  1.00 27.83           O  
ANISOU 1642  OG1 THR A 246     4176   3608   2788    131    -88     44       O  
ATOM   1643  N   GLY A 247      22.923   6.050  10.670  1.00 26.90           N  
ANISOU 1643  N   GLY A 247     4385   2913   2922    -83   -112    624       N  
ATOM   1644  CA  GLY A 247      24.185   5.791  11.332  1.00 26.93           C  
ANISOU 1644  CA  GLY A 247     4049   3406   2776   -115    222    206       C  
ATOM   1645  C   GLY A 247      25.183   6.926  11.231  1.00 28.76           C  
ANISOU 1645  C   GLY A 247     4224   3987   2716    367      8    301       C  
ATOM   1646  O   GLY A 247      26.293   6.807  11.763  1.00 29.07           O  
ANISOU 1646  O   GLY A 247     4103   4279   2661    754    -55    345       O  
ATOM   1647  N   MET A 248      24.823   8.023  10.578  1.00 29.00           N  
ANISOU 1647  N   MET A 248     4144   4096   2779    636     32    240       N  
ATOM   1648  CA  MET A 248      25.684   9.183  10.429  1.00 29.90           C  
ANISOU 1648  CA  MET A 248     4536   3689   3136    258    725   -164       C  
ATOM   1649  C   MET A 248      24.966  10.405  10.970  1.00 30.25           C  
ANISOU 1649  C   MET A 248     4855   3267   3370    -26    395    -96       C  
ATOM   1650  O   MET A 248      23.763  10.575  10.739  1.00 29.24           O  
ANISOU 1650  O   MET A 248     4755   2774   3582    -20    322    -66       O  
ATOM   1651  CB  MET A 248      26.052   9.412   8.961  1.00 34.03           C  
ANISOU 1651  CB  MET A 248     5014   4402   3514    143   1176   -647       C  
ATOM   1652  CG  MET A 248      26.960   8.342   8.396  1.00 37.49           C  
ANISOU 1652  CG  MET A 248     5568   4789   3888    531    955   -414       C  
ATOM   1653  SD  MET A 248      26.952   8.428   6.598  1.00 40.38           S  
ANISOU 1653  SD  MET A 248     5650   5503   4189    235    444     49       S  
ATOM   1654  CE  MET A 248      25.345   7.712   6.267  1.00 37.51           C  
ANISOU 1654  CE  MET A 248     4459   5746   4046   -452   -529    415       C  
ATOM   1655  N   LEU A 249      25.696  11.250  11.696  1.00 30.06           N  
ANISOU 1655  N   LEU A 249     5117   3029   3276   -581    123     77       N  
ATOM   1656  CA  LEU A 249      25.108  12.490  12.183  1.00 30.03           C  
ANISOU 1656  CA  LEU A 249     5121   3198   3090   -267   -339    104       C  
ATOM   1657  C   LEU A 249      24.768  13.395  11.010  1.00 34.12           C  
ANISOU 1657  C   LEU A 249     5889   3630   3445     -9   -559    218       C  
ATOM   1658  O   LEU A 249      25.524  13.478  10.036  1.00 32.27           O  
ANISOU 1658  O   LEU A 249     5715   3697   2848   -129   -304    556       O  
ATOM   1659  CB  LEU A 249      26.056  13.199  13.140  1.00 29.50           C  
ANISOU 1659  CB  LEU A 249     4541   3443   3226   -689   -297    364       C  
ATOM   1660  CG  LEU A 249      26.267  12.436  14.450  1.00 27.66           C  
ANISOU 1660  CG  LEU A 249     4098   3406   3007   -948     -8    527       C  
ATOM   1661  CD1 LEU A 249      27.316  13.126  15.286  1.00 27.87           C  
ANISOU 1661  CD1 LEU A 249     3386   3939   3263   -810   -387    328       C  
ATOM   1662  CD2 LEU A 249      24.958  12.372  15.195  1.00 26.96           C  
ANISOU 1662  CD2 LEU A 249     3930   3253   3062   -620    174    129       C  
ATOM   1663  N   THR A 250      23.619  14.065  11.101  1.00 37.88           N  
ANISOU 1663  N   THR A 250     6592   3750   4051    363   -569    174       N  
ATOM   1664  CA  THR A 250      23.175  14.921  10.007  1.00 39.65           C  
ANISOU 1664  CA  THR A 250     6811   4141   4114    252   -510    326       C  
ATOM   1665  C   THR A 250      23.949  16.227   9.963  1.00 39.95           C  
ANISOU 1665  C   THR A 250     7235   4140   3804    704   -398    520       C  
ATOM   1666  O   THR A 250      23.932  16.917   8.941  1.00 42.22           O  
ANISOU 1666  O   THR A 250     8488   4191   3363   1208   -255    970       O  
ATOM   1667  CB  THR A 250      21.677  15.217  10.130  1.00 41.09           C  
ANISOU 1667  CB  THR A 250     6639   4599   4374    186   -637    363       C  
ATOM   1668  CG2 THR A 250      20.898  13.924  10.242  1.00 41.60           C  
ANISOU 1668  CG2 THR A 250     6480   4620   4705   -184   -857    262       C  
ATOM   1669  OG1 THR A 250      21.434  16.013  11.301  1.00 41.92           O  
ANISOU 1669  OG1 THR A 250     7075   4586   4267    662    -49   1132       O  
ATOM   1670  N   GLY A 251      24.633  16.567  11.043  1.00 37.29           N  
ANISOU 1670  N   GLY A 251     6444   3815   3910    572   -790    513       N  
ATOM   1671  CA  GLY A 251      25.326  17.822  11.163  1.00 35.11           C  
ANISOU 1671  CA  GLY A 251     5707   3698   3934   -120   -633    690       C  
ATOM   1672  C   GLY A 251      25.526  18.132  12.626  1.00 33.42           C  
ANISOU 1672  C   GLY A 251     5507   3382   3810   -252     11    433       C  
ATOM   1673  O   GLY A 251      25.241  17.302  13.501  1.00 34.19           O  
ANISOU 1673  O   GLY A 251     6023   3272   3694   -189   -329    560       O  
ATOM   1674  N   PRO A 252      26.004  19.341  12.927  1.00 33.10           N  
ANISOU 1674  N   PRO A 252     5188   3275   4115   -589    500    534       N  
ATOM   1675  CA  PRO A 252      26.332  19.681  14.327  1.00 34.08           C  
ANISOU 1675  CA  PRO A 252     5270   3319   4360   -762   -130    585       C  
ATOM   1676  C   PRO A 252      25.131  19.763  15.267  1.00 36.65           C  
ANISOU 1676  C   PRO A 252     6024   3411   4489   -835   -409    628       C  
ATOM   1677  O   PRO A 252      25.336  19.854  16.484  1.00 38.78           O  
ANISOU 1677  O   PRO A 252     6686   3405   4642   -541   -764    368       O  
ATOM   1678  CB  PRO A 252      27.023  21.047  14.201  1.00 33.85           C  
ANISOU 1678  CB  PRO A 252     5354   3024   4482   -199   -152    836       C  
ATOM   1679  CG  PRO A 252      26.513  21.619  12.888  1.00 34.78           C  
ANISOU 1679  CG  PRO A 252     5501   3260   4452   -200     70    516       C  
ATOM   1680  CD  PRO A 252      26.329  20.428  11.985  1.00 33.05           C  
ANISOU 1680  CD  PRO A 252     5346   3065   4148   -394     84    308       C  
ATOM   1681  N   ASP A 253      23.898  19.742  14.772  1.00 35.80           N  
ANISOU 1681  N   ASP A 253     5740   3416   4446   -864     70    883       N  
ATOM   1682  CA  ASP A 253      22.736  19.867  15.642  1.00 36.45           C  
ANISOU 1682  CA  ASP A 253     5795   3428   4628   -431    493    783       C  
ATOM   1683  C   ASP A 253      22.086  18.532  15.979  1.00 34.38           C  
ANISOU 1683  C   ASP A 253     5383   3376   4303   -279    762    365       C  
ATOM   1684  O   ASP A 253      21.136  18.507  16.764  1.00 35.93           O  
ANISOU 1684  O   ASP A 253     5605   3680   4364   -261   1547    363       O  
ATOM   1685  CB  ASP A 253      21.701  20.795  15.010  1.00 38.40           C  
ANISOU 1685  CB  ASP A 253     5886   3564   5139    -83    379    766       C  
ATOM   1686  CG  ASP A 253      22.270  22.163  14.706  1.00 43.28           C  
ANISOU 1686  CG  ASP A 253     6829   3864   5750    -32    259    785       C  
ATOM   1687  OD1 ASP A 253      23.135  22.629  15.472  1.00 45.28           O  
ANISOU 1687  OD1 ASP A 253     7243   3909   6052   -142    329    520       O  
ATOM   1688  OD2 ASP A 253      21.871  22.761  13.688  1.00 48.69           O1-
ANISOU 1688  OD2 ASP A 253     7817   4166   6517   -172    566    758       O1-
ATOM   1689  N   ASP A 254      22.564  17.432  15.407  1.00 30.77           N  
ANISOU 1689  N   ASP A 254     4765   2981   3946     65    107    310       N  
ATOM   1690  CA  ASP A 254      22.030  16.098  15.657  1.00 26.72           C  
ANISOU 1690  CA  ASP A 254     4169   2608   3374   -356    -91    400       C  
ATOM   1691  C   ASP A 254      22.512  15.585  17.013  1.00 27.97           C  
ANISOU 1691  C   ASP A 254     4321   2899   3409     21    134    230       C  
ATOM   1692  O   ASP A 254      23.710  15.350  17.189  1.00 27.84           O  
ANISOU 1692  O   ASP A 254     4594   2713   3270    248   -473     64       O  
ATOM   1693  CB  ASP A 254      22.472  15.155  14.533  1.00 27.15           C  
ANISOU 1693  CB  ASP A 254     4039   2527   3751     74    -29    285       C  
ATOM   1694  CG  ASP A 254      21.845  13.770  14.626  1.00 28.29           C  
ANISOU 1694  CG  ASP A 254     3878   3076   3793   -117   -140   -280       C  
ATOM   1695  OD1 ASP A 254      21.309  13.396  15.695  1.00 27.47           O  
ANISOU 1695  OD1 ASP A 254     3264   3186   3988   -148    329   -501       O  
ATOM   1696  OD2 ASP A 254      21.925  13.030  13.620  1.00 30.05           O1-
ANISOU 1696  OD2 ASP A 254     4659   3143   3616    343   -213   -145       O1-
ATOM   1697  N   PRO A 255      21.626  15.388  17.984  1.00 28.19           N  
ANISOU 1697  N   PRO A 255     4494   3180   3037    427    476    650       N  
ATOM   1698  CA  PRO A 255      22.058  14.967  19.325  1.00 27.01           C  
ANISOU 1698  CA  PRO A 255     4207   3145   2909    615    857    373       C  
ATOM   1699  C   PRO A 255      22.135  13.460  19.531  1.00 25.62           C  
ANISOU 1699  C   PRO A 255     3704   3206   2822    111    465    225       C  
ATOM   1700  O   PRO A 255      22.282  13.022  20.680  1.00 25.60           O  
ANISOU 1700  O   PRO A 255     3901   3220   2606     87    518   -274       O  
ATOM   1701  CB  PRO A 255      20.962  15.573  20.207  1.00 30.01           C  
ANISOU 1701  CB  PRO A 255     4720   3564   3117    553    887    114       C  
ATOM   1702  CG  PRO A 255      19.731  15.383  19.370  1.00 29.89           C  
ANISOU 1702  CG  PRO A 255     4515   3741   3102    876    971     79       C  
ATOM   1703  CD  PRO A 255      20.166  15.603  17.935  1.00 28.89           C  
ANISOU 1703  CD  PRO A 255     4402   3535   3041    693   1262    480       C  
ATOM   1704  N   SER A 256      22.053  12.666  18.463  1.00 23.17           N  
ANISOU 1704  N   SER A 256     3226   2464   3112    196     51    -59       N  
ATOM   1705  CA  SER A 256      22.043  11.213  18.601  1.00 23.86           C  
ANISOU 1705  CA  SER A 256     2989   2830   3248     12   -182     -2       C  
ATOM   1706  C   SER A 256      23.316  10.727  19.274  1.00 24.19           C  
ANISOU 1706  C   SER A 256     3603   2659   2931    128   -134    376       C  
ATOM   1707  O   SER A 256      24.416  11.191  18.965  1.00 25.44           O  
ANISOU 1707  O   SER A 256     3748   2661   3258    373    -22    526       O  
ATOM   1708  CB  SER A 256      21.902  10.551  17.227  1.00 24.31           C  
ANISOU 1708  CB  SER A 256     2799   3136   3303     42   -355   -222       C  
ATOM   1709  OG  SER A 256      20.695  10.940  16.604  1.00 27.22           O  
ANISOU 1709  OG  SER A 256     3417   3013   3912   -327    -18     55       O  
ATOM   1710  N   GLN A 257      23.163   9.782  20.199  1.00 24.41           N  
ANISOU 1710  N   GLN A 257     3905   2515   2854     77    -99    281       N  
ATOM   1711  CA  GLN A 257      24.336   9.222  20.851  1.00 23.00           C  
ANISOU 1711  CA  GLN A 257     3584   2285   2869    240   -498    293       C  
ATOM   1712  C   GLN A 257      25.238   8.561  19.814  1.00 23.68           C  
ANISOU 1712  C   GLN A 257     3359   2341   3298    399   -554     90       C  
ATOM   1713  O   GLN A 257      24.767   7.890  18.891  1.00 24.42           O  
ANISOU 1713  O   GLN A 257     3585   2706   2986    222   -761   -289       O  
ATOM   1714  CB  GLN A 257      23.921   8.209  21.927  1.00 24.15           C  
ANISOU 1714  CB  GLN A 257     3900   2342   2935    254   -993    505       C  
ATOM   1715  CG  GLN A 257      25.091   7.756  22.815  1.00 23.94           C  
ANISOU 1715  CG  GLN A 257     3793   2486   2820    413   -961    548       C  
ATOM   1716  CD  GLN A 257      24.663   6.773  23.893  1.00 28.12           C  
ANISOU 1716  CD  GLN A 257     3801   3429   3452    346   -807    857       C  
ATOM   1717  NE2 GLN A 257      25.623   6.041  24.452  1.00 28.48           N  
ANISOU 1717  NE2 GLN A 257     3829   3226   3768    282   -263    226       N  
ATOM   1718  OE1 GLN A 257      23.483   6.679  24.222  1.00 33.05           O  
ANISOU 1718  OE1 GLN A 257     4170   4270   4117   -683   -680   1519       O  
ATOM   1719  N   VAL A 258      26.530   8.809  19.928  1.00 22.30           N  
ANISOU 1719  N   VAL A 258     3057   2143   3273    811   -512     65       N  
ATOM   1720  CA  VAL A 258      27.526   8.095  19.138  1.00 22.77           C  
ANISOU 1720  CA  VAL A 258     3202   2153   3296    688   -296   -286       C  
ATOM   1721  C   VAL A 258      27.991   6.897  19.956  1.00 22.27           C  
ANISOU 1721  C   VAL A 258     3074   2214   3176    -50   -329   -242       C  
ATOM   1722  O   VAL A 258      28.314   7.040  21.144  1.00 23.72           O  
ANISOU 1722  O   VAL A 258     3406   2449   3157   -428   -356    -48       O  
ATOM   1723  CB  VAL A 258      28.696   9.022  18.767  1.00 21.82           C  
ANISOU 1723  CB  VAL A 258     2890   2278   3124    399     96     80       C  
ATOM   1724  CG1 VAL A 258      29.793   8.254  18.056  1.00 23.68           C  
ANISOU 1724  CG1 VAL A 258     3177   2664   3155    480    468     19       C  
ATOM   1725  CG2 VAL A 258      28.197  10.189  17.910  1.00 24.29           C  
ANISOU 1725  CG2 VAL A 258     3507   2449   3272    100   -315     59       C  
ATOM   1726  N   ILE A 259      27.994   5.708  19.328  1.00 21.89           N  
ANISOU 1726  N   ILE A 259     2785   2367   3164     64   -323   -196       N  
ATOM   1727  CA  ILE A 259      28.111   4.426  20.021  1.00 19.89           C  
ANISOU 1727  CA  ILE A 259     2887   2000   2672    271   -117     80       C  
ATOM   1728  C   ILE A 259      29.047   3.507  19.244  1.00 20.66           C  
ANISOU 1728  C   ILE A 259     3185   1862   2805    326     31    226       C  
ATOM   1729  O   ILE A 259      29.310   3.707  18.056  1.00 23.30           O  
ANISOU 1729  O   ILE A 259     3334   2369   3150   -158    141    730       O  
ATOM   1730  CB  ILE A 259      26.733   3.733  20.196  1.00 20.34           C  
ANISOU 1730  CB  ILE A 259     2858   2467   2405    259    -98      4       C  
ATOM   1731  CG1 ILE A 259      26.074   3.467  18.836  1.00 21.28           C  
ANISOU 1731  CG1 ILE A 259     2904   2375   2808   -585   -144    -15       C  
ATOM   1732  CG2 ILE A 259      25.802   4.576  21.070  1.00 19.82           C  
ANISOU 1732  CG2 ILE A 259     2704   2351   2476    640     43    -51       C  
ATOM   1733  CD1 ILE A 259      24.789   2.626  18.920  1.00 20.57           C  
ANISOU 1733  CD1 ILE A 259     2837   2094   2885   -578   -429    884       C  
ATOM   1734  N   ASP A 260      29.557   2.477  19.932  1.00 19.68           N  
ANISOU 1734  N   ASP A 260     2775   1929   2773   -314     33    347       N  
ATOM   1735  CA  ASP A 260      30.249   1.390  19.243  1.00 21.26           C  
ANISOU 1735  CA  ASP A 260     2650   2409   3016   -474   -389    444       C  
ATOM   1736  C   ASP A 260      29.739   0.032  19.713  1.00 23.12           C  
ANISOU 1736  C   ASP A 260     3067   2871   2847   -345   -582    789       C  
ATOM   1737  O   ASP A 260      30.369  -0.993  19.444  1.00 22.88           O  
ANISOU 1737  O   ASP A 260     2799   2831   3062   -280    -89    583       O  
ATOM   1738  CB  ASP A 260      31.775   1.496  19.405  1.00 22.89           C  
ANISOU 1738  CB  ASP A 260     2922   2904   2872   -208   -445    234       C  
ATOM   1739  CG  ASP A 260      32.266   1.152  20.819  1.00 23.64           C  
ANISOU 1739  CG  ASP A 260     2877   3142   2962   -391   -279    210       C  
ATOM   1740  OD1 ASP A 260      31.456   0.800  21.693  1.00 22.74           O  
ANISOU 1740  OD1 ASP A 260     2385   3457   2797   -465    369    -82       O  
ATOM   1741  OD2 ASP A 260      33.493   1.234  21.043  1.00 24.35           O1-
ANISOU 1741  OD2 ASP A 260     3316   2828   3108   -327   -344    -48       O1-
ATOM   1742  N   ASN A 261      28.594   0.026  20.395  1.00 21.78           N  
ANISOU 1742  N   ASN A 261     2553   3002   2720   -556   -390    513       N  
ATOM   1743  CA  ASN A 261      28.027  -1.130  21.074  1.00 22.21           C  
ANISOU 1743  CA  ASN A 261     2956   2715   2768   -693   -225    159       C  
ATOM   1744  C   ASN A 261      26.524  -0.897  21.100  1.00 23.43           C  
ANISOU 1744  C   ASN A 261     2950   2960   2993   -599   -475   -208       C  
ATOM   1745  O   ASN A 261      26.085   0.193  21.480  1.00 24.45           O  
ANISOU 1745  O   ASN A 261     3016   3010   3262   -215   -112   -152       O  
ATOM   1746  CB  ASN A 261      28.588  -1.252  22.500  1.00 22.14           C  
ANISOU 1746  CB  ASN A 261     3295   2414   2701    488    -72    675       C  
ATOM   1747  CG  ASN A 261      28.511  -2.673  23.051  1.00 26.61           C  
ANISOU 1747  CG  ASN A 261     3729   3165   3217    237    520    162       C  
ATOM   1748  ND2 ASN A 261      27.421  -2.992  23.746  1.00 24.80           N  
ANISOU 1748  ND2 ASN A 261     3480   2815   3129   -382    677   -213       N  
ATOM   1749  OD1 ASN A 261      29.435  -3.459  22.872  1.00 29.57           O  
ANISOU 1749  OD1 ASN A 261     4042   3767   3428     87    601   -121       O  
ATOM   1750  N   LYS A 262      25.738  -1.896  20.692  1.00 23.23           N  
ANISOU 1750  N   LYS A 262     2928   2768   3130   -802   -503   -245       N  
ATOM   1751  CA  LYS A 262      24.291  -1.699  20.608  1.00 23.38           C  
ANISOU 1751  CA  LYS A 262     2582   3050   3250   -506   -752    351       C  
ATOM   1752  C   LYS A 262      23.539  -2.987  20.908  1.00 24.40           C  
ANISOU 1752  C   LYS A 262     2879   3014   3377   -232      1    186       C  
ATOM   1753  O   LYS A 262      23.815  -4.027  20.301  1.00 24.21           O  
ANISOU 1753  O   LYS A 262     3024   2566   3607      1    124    -44       O  
ATOM   1754  CB  LYS A 262      23.888  -1.174  19.223  1.00 22.81           C  
ANISOU 1754  CB  LYS A 262     2026   3232   3409   -444  -1027    510       C  
ATOM   1755  CG  LYS A 262      22.390  -0.891  19.057  1.00 23.81           C  
ANISOU 1755  CG  LYS A 262     2656   3329   3063   -484   -669    418       C  
ATOM   1756  CD  LYS A 262      22.187  -0.162  17.742  1.00 24.56           C  
ANISOU 1756  CD  LYS A 262     2765   3585   2983    334    128    789       C  
ATOM   1757  CE  LYS A 262      20.740  -0.087  17.287  1.00 26.79           C  
ANISOU 1757  CE  LYS A 262     2694   4364   3120   -117    786   -353       C  
ATOM   1758  NZ  LYS A 262      19.931   0.803  18.180  1.00 30.24           N1+
ANISOU 1758  NZ  LYS A 262     2932   4959   3597    378    317   -389       N1+
ATOM   1759  N   ILE A 263      22.562  -2.904  21.812  1.00 22.62           N  
ANISOU 1759  N   ILE A 263     2595   3142   2856   -155     55    329       N  
ATOM   1760  CA  ILE A 263      21.738  -4.060  22.142  1.00 23.53           C  
ANISOU 1760  CA  ILE A 263     2543   3583   2814   -130    148     -7       C  
ATOM   1761  C   ILE A 263      20.663  -4.226  21.076  1.00 23.64           C  
ANISOU 1761  C   ILE A 263     2823   2990   3170    169      4   -149       C  
ATOM   1762  O   ILE A 263      20.111  -3.240  20.565  1.00 26.71           O  
ANISOU 1762  O   ILE A 263     3334   3383   3432    440    -79   -237       O  
ATOM   1763  CB  ILE A 263      21.120  -3.915  23.546  1.00 25.63           C  
ANISOU 1763  CB  ILE A 263     2924   3863   2952      6    800    200       C  
ATOM   1764  CG1 ILE A 263      20.589  -5.273  24.018  1.00 25.23           C  
ANISOU 1764  CG1 ILE A 263     3605   3499   2483   -131   1352    641       C  
ATOM   1765  CG2 ILE A 263      20.024  -2.866  23.554  1.00 27.30           C  
ANISOU 1765  CG2 ILE A 263     2965   4203   3206   -214    119     -7       C  
ATOM   1766  CD1 ILE A 263      19.890  -5.226  25.384  1.00 25.60           C  
ANISOU 1766  CD1 ILE A 263     3519   3615   2591    400    747    613       C  
ATOM   1767  N   CYS A 264      20.389  -5.476  20.710  1.00 22.61           N  
ANISOU 1767  N   CYS A 264     3044   2623   2924   -125    315     90       N  
ATOM   1768  CA  CYS A 264      19.404  -5.772  19.684  1.00 22.99           C  
ANISOU 1768  CA  CYS A 264     3026   3039   2672    -43    161   -306       C  
ATOM   1769  C   CYS A 264      18.725  -7.090  20.023  1.00 23.87           C  
ANISOU 1769  C   CYS A 264     2905   3144   3021   -295    196   -312       C  
ATOM   1770  O   CYS A 264      19.318  -7.965  20.658  1.00 25.30           O  
ANISOU 1770  O   CYS A 264     3011   3326   3275   -690   -318    -72       O  
ATOM   1771  CB  CYS A 264      20.059  -5.834  18.296  1.00 29.47           C  
ANISOU 1771  CB  CYS A 264     3762   4420   3014    608   -167   -951       C  
ATOM   1772  SG  CYS A 264      21.685  -6.629  18.295  1.00 38.63           S  
ANISOU 1772  SG  CYS A 264     5426   5751   3502    298   -217   -586       S  
ATOM   1773  N   GLY A 265      17.476  -7.222  19.599  1.00 21.14           N  
ANISOU 1773  N   GLY A 265     2334   3145   2553   -668    312   -282       N  
ATOM   1774  CA  GLY A 265      16.723  -8.434  19.822  1.00 24.51           C  
ANISOU 1774  CA  GLY A 265     3186   3495   2630   -622    119   -469       C  
ATOM   1775  C   GLY A 265      16.106  -8.948  18.537  1.00 23.89           C  
ANISOU 1775  C   GLY A 265     3040   3348   2688   -389     86   -586       C  
ATOM   1776  O   GLY A 265      16.245  -8.345  17.469  1.00 24.27           O  
ANISOU 1776  O   GLY A 265     3009   3434   2780     36    502   -470       O  
ATOM   1777  N   PRO A 266      15.405 -10.074  18.630  1.00 20.67           N  
ANISOU 1777  N   PRO A 266     2578   2687   2588     25   -179   -125       N  
ATOM   1778  CA  PRO A 266      14.846 -10.718  17.432  1.00 19.50           C  
ANISOU 1778  CA  PRO A 266     2665   2363   2383   -213   -282      9       C  
ATOM   1779  C   PRO A 266      14.022  -9.773  16.565  1.00 21.17           C  
ANISOU 1779  C   PRO A 266     2975   2628   2440    -74    -61    176       C  
ATOM   1780  O   PRO A 266      13.119  -9.077  17.047  1.00 21.11           O  
ANISOU 1780  O   PRO A 266     2610   2668   2743    121    -84   -168       O  
ATOM   1781  CB  PRO A 266      13.995 -11.847  18.021  1.00 18.35           C  
ANISOU 1781  CB  PRO A 266     2417   2419   2135   -220   -138    164       C  
ATOM   1782  CG  PRO A 266      14.793 -12.237  19.256  1.00 20.12           C  
ANISOU 1782  CG  PRO A 266     3075   2484   2085   -128   -478   -177       C  
ATOM   1783  CD  PRO A 266      15.234 -10.900  19.832  1.00 21.94           C  
ANISOU 1783  CD  PRO A 266     3195   2624   2516   -648     68    181       C  
ATOM   1784  N   ALA A 267      14.379  -9.742  15.280  1.00 20.45           N  
ANISOU 1784  N   ALA A 267     3160   2645   1966   -185    180    408       N  
ATOM   1785  CA  ALA A 267      13.783  -8.959  14.195  1.00 19.44           C  
ANISOU 1785  CA  ALA A 267     2262   2471   2655    308     35    585       C  
ATOM   1786  C   ALA A 267      14.147  -7.480  14.236  1.00 22.96           C  
ANISOU 1786  C   ALA A 267     2657   3298   2770    289    352   -136       C  
ATOM   1787  O   ALA A 267      13.570  -6.690  13.473  1.00 25.72           O  
ANISOU 1787  O   ALA A 267     3107   3693   2973    502    578   -574       O  
ATOM   1788  CB  ALA A 267      12.260  -9.097  14.146  1.00 22.42           C  
ANISOU 1788  CB  ALA A 267     2124   3159   3236    -83    119    428       C  
ATOM   1789  N   ASP A 268      15.073  -7.074  15.101  1.00 23.20           N  
ANISOU 1789  N   ASP A 268     2717   3233   2866   -406     -8   -273       N  
ATOM   1790  CA  ASP A 268      15.626  -5.727  15.032  1.00 23.34           C  
ANISOU 1790  CA  ASP A 268     3131   3236   2501   -219    149   -170       C  
ATOM   1791  C   ASP A 268      16.529  -5.585  13.818  1.00 23.12           C  
ANISOU 1791  C   ASP A 268     3367   3091   2326     -7    174    -74       C  
ATOM   1792  O   ASP A 268      17.245  -6.519  13.441  1.00 23.73           O  
ANISOU 1792  O   ASP A 268     3445   3025   2548   -355    548   -424       O  
ATOM   1793  CB  ASP A 268      16.443  -5.419  16.280  1.00 23.53           C  
ANISOU 1793  CB  ASP A 268     3343   3212   2384   -286   -183   -154       C  
ATOM   1794  CG  ASP A 268      15.601  -4.923  17.426  0.76 26.07           C  
ANISOU 1794  CG  ASP A 268     3730   3408   2766    117    209      2       C  
ATOM   1795  OD1 ASP A 268      14.434  -4.535  17.206  1.00 29.48           O  
ANISOU 1795  OD1 ASP A 268     4181   3863   3155    158    296     44       O  
ATOM   1796  OD2 ASP A 268      16.123  -4.909  18.558  0.87 27.70           O1-
ANISOU 1796  OD2 ASP A 268     3913   3567   3042    619    420   -152       O1-
ATOM   1797  N   SER A 269      16.527  -4.398  13.223  1.00 21.23           N  
ANISOU 1797  N   SER A 269     3522   2835   1709    216    374    -59       N  
ATOM   1798  CA  SER A 269      17.476  -4.123  12.164  1.00 22.25           C  
ANISOU 1798  CA  SER A 269     3520   2964   1971     -4    114   -241       C  
ATOM   1799  C   SER A 269      17.961  -2.694  12.307  1.00 23.06           C  
ANISOU 1799  C   SER A 269     3126   3342   2293    -45    178    171       C  
ATOM   1800  O   SER A 269      17.198  -1.798  12.674  1.00 23.20           O  
ANISOU 1800  O   SER A 269     2834   3099   2881    479    524    268       O  
ATOM   1801  CB  SER A 269      16.864  -4.353  10.763  1.00 24.03           C  
ANISOU 1801  CB  SER A 269     4082   2728   2319    164     19   -678       C  
ATOM   1802  OG  SER A 269      15.684  -3.592  10.554  1.00 25.45           O  
ANISOU 1802  OG  SER A 269     4320   2765   2586    249   -199   -148       O  
ATOM   1803  N   PHE A 270      19.249  -2.500  12.066  1.00 22.84           N  
ANISOU 1803  N   PHE A 270     3236   3205   2235   -219   -229    215       N  
ATOM   1804  CA  PHE A 270      19.801  -1.162  11.952  1.00 23.09           C  
ANISOU 1804  CA  PHE A 270     3170   2801   2804    222   -235    157       C  
ATOM   1805  C   PHE A 270      20.996  -1.232  11.016  1.00 23.52           C  
ANISOU 1805  C   PHE A 270     3229   2972   2734   -153    143    311       C  
ATOM   1806  O   PHE A 270      21.463  -2.315  10.648  1.00 26.28           O  
ANISOU 1806  O   PHE A 270     3531   3560   2895   -223    539    -64       O  
ATOM   1807  CB  PHE A 270      20.199  -0.589  13.317  1.00 24.02           C  
ANISOU 1807  CB  PHE A 270     3124   3118   2883    526   -349    -94       C  
ATOM   1808  CG  PHE A 270      21.372  -1.290  13.965  1.00 26.51           C  
ANISOU 1808  CG  PHE A 270     3506   3505   3060    544   -778   -390       C  
ATOM   1809  CD1 PHE A 270      21.180  -2.421  14.750  1.00 27.23           C  
ANISOU 1809  CD1 PHE A 270     3534   3583   3229     41   -910   -553       C  
ATOM   1810  CD2 PHE A 270      22.667  -0.803  13.809  1.00 27.45           C  
ANISOU 1810  CD2 PHE A 270     3895   3441   3093    494   -341   -989       C  
ATOM   1811  CE1 PHE A 270      22.262  -3.056  15.369  1.00 28.78           C  
ANISOU 1811  CE1 PHE A 270     3786   3702   3448    242   -886   -901       C  
ATOM   1812  CE2 PHE A 270      23.747  -1.426  14.425  1.00 29.36           C  
ANISOU 1812  CE2 PHE A 270     4076   3784   3295    198   -324  -1007       C  
ATOM   1813  CZ  PHE A 270      23.545  -2.560  15.198  1.00 30.72           C  
ANISOU 1813  CZ  PHE A 270     4181   3983   3510    -76   -706   -834       C  
ATOM   1814  N   GLY A 271      21.491  -0.064  10.632  1.00 22.40           N  
ANISOU 1814  N   GLY A 271     2742   3028   2742   -546     41    160       N  
ATOM   1815  CA  GLY A 271      22.654  -0.012   9.773  1.00 20.60           C  
ANISOU 1815  CA  GLY A 271     2195   2891   2740   -492    686    621       C  
ATOM   1816  C   GLY A 271      23.399   1.287   9.967  1.00 20.57           C  
ANISOU 1816  C   GLY A 271     2340   2933   2543   -139    230    354       C  
ATOM   1817  O   GLY A 271      22.924   2.213  10.631  1.00 23.85           O  
ANISOU 1817  O   GLY A 271     3485   2670   2908    258    197    527       O  
ATOM   1818  N   PHE A 272      24.585   1.346   9.367  1.00 19.98           N  
ANISOU 1818  N   PHE A 272     2399   2929   2264   -255     86    198       N  
ATOM   1819  CA  PHE A 272      25.424   2.532   9.485  1.00 20.57           C  
ANISOU 1819  CA  PHE A 272     2589   2961   2266   -316     78    277       C  
ATOM   1820  C   PHE A 272      26.488   2.479   8.403  1.00 22.39           C  
ANISOU 1820  C   PHE A 272     3277   2812   2419    -83    124    408       C  
ATOM   1821  O   PHE A 272      26.653   1.468   7.713  1.00 23.65           O  
ANISOU 1821  O   PHE A 272     3439   2941   2606    -14    331   -119       O  
ATOM   1822  CB  PHE A 272      26.050   2.640  10.890  1.00 23.01           C  
ANISOU 1822  CB  PHE A 272     3261   2928   2555   -144   -212    408       C  
ATOM   1823  CG  PHE A 272      26.845   1.425  11.305  1.00 23.22           C  
ANISOU 1823  CG  PHE A 272     3297   2857   2669   -498    234    424       C  
ATOM   1824  CD1 PHE A 272      28.208   1.347  11.052  1.00 23.63           C  
ANISOU 1824  CD1 PHE A 272     3375   2920   2684    -54     94    520       C  
ATOM   1825  CD2 PHE A 272      26.231   0.375  11.977  1.00 24.33           C  
ANISOU 1825  CD2 PHE A 272     3765   2748   2730   -197    292    131       C  
ATOM   1826  CE1 PHE A 272      28.941   0.231  11.436  1.00 24.80           C  
ANISOU 1826  CE1 PHE A 272     3079   3272   3074   -268    245     56       C  
ATOM   1827  CE2 PHE A 272      26.957  -0.740  12.372  1.00 22.71           C  
ANISOU 1827  CE2 PHE A 272     3001   3115   2513    -69     40   -147       C  
ATOM   1828  CZ  PHE A 272      28.317  -0.810  12.100  1.00 23.88           C  
ANISOU 1828  CZ  PHE A 272     2996   2961   3114   -131     17    -53       C  
ATOM   1829  N   GLN A 273      27.185   3.599   8.236  1.00 22.44           N  
ANISOU 1829  N   GLN A 273     3188   2724   2616     79    724    576       N  
ATOM   1830  CA  GLN A 273      28.369   3.657   7.396  1.00 24.03           C  
ANISOU 1830  CA  GLN A 273     3127   3118   2884   -380    710    315       C  
ATOM   1831  C   GLN A 273      29.526   4.148   8.246  1.00 26.06           C  
ANISOU 1831  C   GLN A 273     3546   3305   3050     16    642    -52       C  
ATOM   1832  O   GLN A 273      29.338   4.988   9.131  1.00 29.07           O  
ANISOU 1832  O   GLN A 273     4094   3749   3203   -452    812   -484       O  
ATOM   1833  CB  GLN A 273      28.163   4.576   6.187  1.00 28.02           C  
ANISOU 1833  CB  GLN A 273     3701   3947   2998   -278    383    291       C  
ATOM   1834  CG  GLN A 273      27.039   4.112   5.272  1.00 29.96           C  
ANISOU 1834  CG  GLN A 273     4122   4454   2807    119    127    567       C  
ATOM   1835  CD  GLN A 273      26.915   4.952   4.022  1.00 31.57           C  
ANISOU 1835  CD  GLN A 273     4107   4914   2976    -72    -72    551       C  
ATOM   1836  NE2 GLN A 273      25.861   4.707   3.250  1.00 30.57           N  
ANISOU 1836  NE2 GLN A 273     3791   5153   2674    178     13    622       N  
ATOM   1837  OE1 GLN A 273      27.743   5.817   3.756  1.00 30.94           O  
ANISOU 1837  OE1 GLN A 273     3980   4828   2948    147    -40    793       O  
ATOM   1838  N   ILE A 274      30.711   3.605   7.985  1.00 25.45           N  
ANISOU 1838  N   ILE A 274     3116   3338   3216    217    763    319       N  
ATOM   1839  CA  ILE A 274      31.943   4.052   8.615  1.00 26.77           C  
ANISOU 1839  CA  ILE A 274     3057   3628   3486    138    717    283       C  
ATOM   1840  C   ILE A 274      32.968   4.268   7.515  1.00 27.89           C  
ANISOU 1840  C   ILE A 274     2989   3744   3864    -88    699    -15       C  
ATOM   1841  O   ILE A 274      32.886   3.675   6.434  1.00 30.32           O  
ANISOU 1841  O   ILE A 274     3808   3654   4060   -638    404   -224       O  
ATOM   1842  CB  ILE A 274      32.478   3.045   9.657  1.00 29.21           C  
ANISOU 1842  CB  ILE A 274     3689   3513   3896    -48    453    144       C  
ATOM   1843  CG1 ILE A 274      32.537   1.639   9.052  1.00 34.73           C  
ANISOU 1843  CG1 ILE A 274     4744   3936   4515    253    263    566       C  
ATOM   1844  CG2 ILE A 274      31.630   3.063  10.918  1.00 28.28           C  
ANISOU 1844  CG2 ILE A 274     3113   3881   3753   -835     54    497       C  
ATOM   1845  CD1 ILE A 274      33.121   0.596   9.976  1.00 36.72           C  
ANISOU 1845  CD1 ILE A 274     5037   3987   4927   -100    111    198       C  
ATOM   1846  N   ILE A 275      33.935   5.129   7.797  1.00 24.90           N  
ANISOU 1846  N   ILE A 275     2195   3649   3617   -623    627    307       N  
ATOM   1847  CA  ILE A 275      35.125   5.254   6.969  1.00 23.73           C  
ANISOU 1847  CA  ILE A 275     2032   3548   3438   -523    337    540       C  
ATOM   1848  C   ILE A 275      36.155   4.287   7.540  1.00 25.01           C  
ANISOU 1848  C   ILE A 275     2822   3174   3508   -139    336    385       C  
ATOM   1849  O   ILE A 275      36.611   4.462   8.672  1.00 27.65           O  
ANISOU 1849  O   ILE A 275     3195   3397   3913     29    424    296       O  
ATOM   1850  CB  ILE A 275      35.664   6.687   6.962  1.00 27.04           C  
ANISOU 1850  CB  ILE A 275     2910   3415   3948   -319    196    898       C  
ATOM   1851  CG1 ILE A 275      34.614   7.664   6.412  1.00 30.93           C  
ANISOU 1851  CG1 ILE A 275     3899   3893   3961   -158   -174    720       C  
ATOM   1852  CG2 ILE A 275      36.986   6.731   6.226  1.00 27.89           C  
ANISOU 1852  CG2 ILE A 275     3126   3663   3808   -604    575    889       C  
ATOM   1853  CD1 ILE A 275      34.098   7.338   5.018  1.00 32.10           C  
ANISOU 1853  CD1 ILE A 275     4065   3796   4335   -319   -131    247       C  
ATOM   1854  N   ALA A 276      36.513   3.263   6.768  1.00 25.37           N  
ANISOU 1854  N   ALA A 276     3253   2937   3449   -235    527    462       N  
ATOM   1855  CA  ALA A 276      37.363   2.197   7.287  1.00 25.80           C  
ANISOU 1855  CA  ALA A 276     3476   2965   3363    202    469     67       C  
ATOM   1856  C   ALA A 276      38.702   2.755   7.760  1.00 27.13           C  
ANISOU 1856  C   ALA A 276     3567   3153   3589     96     51    288       C  
ATOM   1857  O   ALA A 276      39.390   3.470   7.023  1.00 28.53           O  
ANISOU 1857  O   ALA A 276     4037   2731   4072   -565    504    525       O  
ATOM   1858  CB  ALA A 276      37.571   1.119   6.220  1.00 24.90           C  
ANISOU 1858  CB  ALA A 276     3619   2601   3240   -134   1064    300       C  
ATOM   1859  N   GLY A 277      39.061   2.442   9.004  1.00 25.02           N  
ANISOU 1859  N   GLY A 277     3041   3314   3152    179   -495    158       N  
ATOM   1860  CA  GLY A 277      40.329   2.897   9.549  1.00 25.02           C  
ANISOU 1860  CA  GLY A 277     2786   3289   3433   -511   -278   -193       C  
ATOM   1861  C   GLY A 277      40.422   4.374   9.877  1.00 25.43           C  
ANISOU 1861  C   GLY A 277     3076   3161   3424   -278    267    183       C  
ATOM   1862  O   GLY A 277      41.514   4.851  10.201  1.00 26.91           O  
ANISOU 1862  O   GLY A 277     3295   3507   3424   -445    792    326       O  
ATOM   1863  N   GLU A 278      39.326   5.118   9.800  1.00 27.02           N  
ANISOU 1863  N   GLU A 278     3679   3048   3540    311    365    524       N  
ATOM   1864  CA  GLU A 278      39.392   6.559  10.013  1.00 27.53           C  
ANISOU 1864  CA  GLU A 278     3892   2829   3737    308    121    301       C  
ATOM   1865  C   GLU A 278      39.885   6.870  11.425  1.00 27.49           C  
ANISOU 1865  C   GLU A 278     3873   3119   3454   -333    260    133       C  
ATOM   1866  O   GLU A 278      39.282   6.437  12.410  1.00 26.07           O  
ANISOU 1866  O   GLU A 278     3636   2903   3366   -475    628    283       O  
ATOM   1867  CB  GLU A 278      38.024   7.192   9.773  1.00 28.79           C  
ANISOU 1867  CB  GLU A 278     3638   2912   4389    799     88    363       C  
ATOM   1868  CG  GLU A 278      38.041   8.712   9.875  1.00 32.86           C  
ANISOU 1868  CG  GLU A 278     4363   3384   4739    711   -219    690       C  
ATOM   1869  CD  GLU A 278      36.716   9.349   9.488  1.00 33.94           C  
ANISOU 1869  CD  GLU A 278     4908   3544   4445    198   -702    521       C  
ATOM   1870  OE1 GLU A 278      35.675   8.983  10.064  1.00 34.45           O  
ANISOU 1870  OE1 GLU A 278     5186   3408   4495   -192   -934    -35       O  
ATOM   1871  OE2 GLU A 278      36.716  10.227   8.610  1.00 35.04           O1-
ANISOU 1871  OE2 GLU A 278     5392   3731   4189    304   -857    632       O1-
ATOM   1872  N   GLY A 279      40.990   7.614  11.514  1.00 26.77           N  
ANISOU 1872  N   GLY A 279     3780   3106   3287    -82    -65     89       N  
ATOM   1873  CA  GLY A 279      41.594   7.951  12.791  1.00 27.61           C  
ANISOU 1873  CA  GLY A 279     3664   3330   3496   -659   -125     64       C  
ATOM   1874  C   GLY A 279      42.264   6.806  13.520  1.00 29.32           C  
ANISOU 1874  C   GLY A 279     4069   3465   3607   -840   -140    286       C  
ATOM   1875  O   GLY A 279      42.849   7.032  14.591  1.00 30.60           O  
ANISOU 1875  O   GLY A 279     4496   3321   3809   -538    147    259       O  
ATOM   1876  N   VAL A 280      42.218   5.589  12.980  1.00 28.39           N  
ANISOU 1876  N   VAL A 280     3736   3414   3636   -395    176    120       N  
ATOM   1877  CA  VAL A 280      42.761   4.423  13.670  1.00 27.68           C  
ANISOU 1877  CA  VAL A 280     3218   3562   3738   -106    637     54       C  
ATOM   1878  C   VAL A 280      43.712   3.598  12.813  1.00 28.98           C  
ANISOU 1878  C   VAL A 280     3393   3744   3875   -366    658   -255       C  
ATOM   1879  O   VAL A 280      44.526   2.836  13.365  1.00 30.10           O  
ANISOU 1879  O   VAL A 280     3478   3760   4200   -789    805   -491       O  
ATOM   1880  CB  VAL A 280      41.620   3.525  14.218  1.00 26.17           C  
ANISOU 1880  CB  VAL A 280     3181   3390   3374     61    426    -82       C  
ATOM   1881  CG1 VAL A 280      40.728   4.303  15.196  1.00 26.28           C  
ANISOU 1881  CG1 VAL A 280     3245   3727   3012    384    -77    276       C  
ATOM   1882  CG2 VAL A 280      40.785   2.957  13.093  1.00 26.25           C  
ANISOU 1882  CG2 VAL A 280     3424   3364   3184    230    138    263       C  
ATOM   1883  N   GLY A 281      43.662   3.685  11.485  1.00 28.69           N  
ANISOU 1883  N   GLY A 281     3427   3704   3769   -476    918     79       N  
ATOM   1884  CA  GLY A 281      44.612   2.974  10.651  1.00 28.84           C  
ANISOU 1884  CA  GLY A 281     3628   3654   3674   -344    510    -16       C  
ATOM   1885  C   GLY A 281      44.190   1.556  10.322  1.00 26.91           C  
ANISOU 1885  C   GLY A 281     3176   3663   3385   -192    384    141       C  
ATOM   1886  O   GLY A 281      43.146   1.053  10.744  1.00 27.37           O  
ANISOU 1886  O   GLY A 281     3157   3797   3443   -278    733    494       O  
ATOM   1887  N   ALA A 282      45.038   0.901   9.531  1.00 26.17           N  
ANISOU 1887  N   ALA A 282     3067   3566   3311   -344    503     33       N  
ATOM   1888  CA  ALA A 282      44.795  -0.468   9.101  1.00 24.97           C  
ANISOU 1888  CA  ALA A 282     3313   3223   2953   -439    455     -1       C  
ATOM   1889  C   ALA A 282      44.886  -1.437  10.280  1.00 26.17           C  
ANISOU 1889  C   ALA A 282     3385   3759   2798   -191    531    301       C  
ATOM   1890  O   ALA A 282      45.484  -1.143  11.319  1.00 28.12           O  
ANISOU 1890  O   ALA A 282     3483   4143   3058    424    473    244       O  
ATOM   1891  CB  ALA A 282      45.799  -0.865   8.014  1.00 22.84           C  
ANISOU 1891  CB  ALA A 282     2992   2926   2762   -150    234    156       C  
ATOM   1892  N   GLY A 283      44.283  -2.603  10.108  1.00 26.41           N  
ANISOU 1892  N   GLY A 283     3681   3585   2768   -410    485    699       N  
ATOM   1893  CA  GLY A 283      44.340  -3.645  11.117  1.00 26.23           C  
ANISOU 1893  CA  GLY A 283     3451   3452   3065   -939    508    752       C  
ATOM   1894  C   GLY A 283      43.205  -4.627  10.948  1.00 27.67           C  
ANISOU 1894  C   GLY A 283     3587   3727   3200   -531    792    715       C  
ATOM   1895  O   GLY A 283      42.266  -4.417  10.177  1.00 28.29           O  
ANISOU 1895  O   GLY A 283     3808   3792   3150    169   1174    300       O  
ATOM   1896  N   ALA A 284      43.329  -5.737  11.669  1.00 26.32           N  
ANISOU 1896  N   ALA A 284     3845   3152   3003   -484    827    718       N  
ATOM   1897  CA  ALA A 284      42.247  -6.706  11.788  1.00 26.21           C  
ANISOU 1897  CA  ALA A 284     3755   3127   3076    194    936    634       C  
ATOM   1898  C   ALA A 284      41.375  -6.253  12.955  1.00 26.86           C  
ANISOU 1898  C   ALA A 284     3783   3435   2986    392    670    785       C  
ATOM   1899  O   ALA A 284      41.677  -6.532  14.117  1.00 29.75           O  
ANISOU 1899  O   ALA A 284     4070   3974   3258    486    288   1104       O  
ATOM   1900  CB  ALA A 284      42.795  -8.113  11.993  1.00 26.17           C  
ANISOU 1900  CB  ALA A 284     3851   3054   3037    968    691    680       C  
ATOM   1901  N   TRP A 285      40.305  -5.529  12.642  1.00 27.54           N  
ANISOU 1901  N   TRP A 285     3695   3515   3255    -69    861    446       N  
ATOM   1902  CA  TRP A 285      39.432  -4.936  13.650  1.00 25.14           C  
ANISOU 1902  CA  TRP A 285     3228   3160   3163   -540    560    169       C  
ATOM   1903  C   TRP A 285      38.301  -5.900  13.980  1.00 25.76           C  
ANISOU 1903  C   TRP A 285     3256   3337   3195   -623    162    407       C  
ATOM   1904  O   TRP A 285      37.462  -6.208  13.124  1.00 27.83           O  
ANISOU 1904  O   TRP A 285     3640   3526   3409   -581    361    460       O  
ATOM   1905  CB  TRP A 285      38.878  -3.604  13.151  1.00 23.07           C  
ANISOU 1905  CB  TRP A 285     2802   2725   3237   -583    579    107       C  
ATOM   1906  CG  TRP A 285      39.937  -2.578  12.931  1.00 26.09           C  
ANISOU 1906  CG  TRP A 285     3239   3179   3495   -511    799    266       C  
ATOM   1907  CD1 TRP A 285      40.480  -2.185  11.732  1.00 27.93           C  
ANISOU 1907  CD1 TRP A 285     3594   3297   3720   -682    588    319       C  
ATOM   1908  CD2 TRP A 285      40.595  -1.808  13.937  1.00 25.87           C  
ANISOU 1908  CD2 TRP A 285     2965   3334   3532   -592    466    182       C  
ATOM   1909  CE2 TRP A 285      41.521  -0.968  13.284  1.00 25.25           C  
ANISOU 1909  CE2 TRP A 285     2753   3301   3539   -844    370     61       C  
ATOM   1910  CE3 TRP A 285      40.490  -1.742  15.327  1.00 26.91           C  
ANISOU 1910  CE3 TRP A 285     2981   3325   3919   -329    468    596       C  
ATOM   1911  NE1 TRP A 285      41.429  -1.216  11.941  1.00 26.24           N  
ANISOU 1911  NE1 TRP A 285     3160   3123   3688   -273    660    248       N  
ATOM   1912  CZ2 TRP A 285      42.335  -0.070  13.978  1.00 27.37           C  
ANISOU 1912  CZ2 TRP A 285     3084   3602   3714   -450    410    -42       C  
ATOM   1913  CZ3 TRP A 285      41.301  -0.858  16.013  1.00 26.71           C  
ANISOU 1913  CZ3 TRP A 285     2845   3306   3996   -495    573    231       C  
ATOM   1914  CH2 TRP A 285      42.209  -0.030  15.337  1.00 27.65           C  
ANISOU 1914  CH2 TRP A 285     3215   3361   3932   -607    429   -149       C  
ATOM   1915  N   MET A 286      38.274  -6.375  15.217  1.00 25.83           N  
ANISOU 1915  N   MET A 286     3511   3462   2842     76     65    101       N  
ATOM   1916  CA  MET A 286      37.247  -7.326  15.608  1.00 26.75           C  
ANISOU 1916  CA  MET A 286     3521   3398   3245     18    -36    464       C  
ATOM   1917  C   MET A 286      35.869  -6.681  15.614  1.00 27.08           C  
ANISOU 1917  C   MET A 286     3440   3460   3389   -237    150    454       C  
ATOM   1918  O   MET A 286      35.711  -5.500  15.936  1.00 27.08           O  
ANISOU 1918  O   MET A 286     3426   3386   3478   -670    415    197       O  
ATOM   1919  CB  MET A 286      37.542  -7.884  16.996  1.00 32.72           C  
ANISOU 1919  CB  MET A 286     4468   4179   3786     72   -436   1229       C  
ATOM   1920  CG  MET A 286      38.904  -8.496  17.136  1.00 39.88           C  
ANISOU 1920  CG  MET A 286     6057   4786   4311     96   -416   1310       C  
ATOM   1921  SD  MET A 286      39.104  -8.986  18.846  1.00 47.80           S  
ANISOU 1921  SD  MET A 286     7607   5671   4884    164   -335   1041       S  
ATOM   1922  CE  MET A 286      37.819 -10.233  18.934  1.00 48.47           C  
ANISOU 1922  CE  MET A 286     8218   5292   4906    528    186   1261       C  
ATOM   1923  N   TYR A 287      34.868  -7.466  15.242  1.00 24.71           N  
ANISOU 1923  N   TYR A 287     3107   3351   2931   -191   -219    230       N  
ATOM   1924  CA  TYR A 287      33.488  -7.210  15.618  1.00 22.95           C  
ANISOU 1924  CA  TYR A 287     2847   3018   2853   -215     74    -95       C  
ATOM   1925  C   TYR A 287      32.965  -8.487  16.255  1.00 23.28           C  
ANISOU 1925  C   TYR A 287     3114   2929   2805   -438    814   -248       C  
ATOM   1926  O   TYR A 287      33.411  -9.592  15.918  1.00 27.07           O  
ANISOU 1926  O   TYR A 287     3905   3134   3248   -280    467   -403       O  
ATOM   1927  CB  TYR A 287      32.616  -6.782  14.405  1.00 24.16           C  
ANISOU 1927  CB  TYR A 287     3003   3347   2829     20    -73    102       C  
ATOM   1928  CG  TYR A 287      32.241  -7.923  13.493  1.00 25.57           C  
ANISOU 1928  CG  TYR A 287     3300   3301   3115   -221    189    -40       C  
ATOM   1929  CD1 TYR A 287      31.102  -8.676  13.734  1.00 26.48           C  
ANISOU 1929  CD1 TYR A 287     3321   3815   2925    -54    109     25       C  
ATOM   1930  CD2 TYR A 287      33.029  -8.258  12.386  1.00 26.10           C  
ANISOU 1930  CD2 TYR A 287     3571   3372   2971   -112    206   -119       C  
ATOM   1931  CE1 TYR A 287      30.754  -9.727  12.933  1.00 27.60           C  
ANISOU 1931  CE1 TYR A 287     3793   3798   2894   -119    147      8       C  
ATOM   1932  CE2 TYR A 287      32.681  -9.326  11.561  1.00 27.52           C  
ANISOU 1932  CE2 TYR A 287     3478   3610   3367   -327     56   -224       C  
ATOM   1933  CZ  TYR A 287      31.541 -10.054  11.850  1.00 28.39           C  
ANISOU 1933  CZ  TYR A 287     3772   3783   3232   -270    348   -205       C  
ATOM   1934  OH  TYR A 287      31.158 -11.115  11.061  1.00 27.89           O  
ANISOU 1934  OH  TYR A 287     3623   3800   3174   -699    326   -172       O  
ATOM   1935  N   HIS A 288      32.035  -8.346  17.191  1.00 22.98           N  
ANISOU 1935  N   HIS A 288     3065   2734   2932  -1071    909    339       N  
ATOM   1936  CA  HIS A 288      31.574  -9.536  17.889  1.00 21.72           C  
ANISOU 1936  CA  HIS A 288     2581   2532   3140   -572   1039    266       C  
ATOM   1937  C   HIS A 288      30.359  -9.162  18.712  1.00 22.22           C  
ANISOU 1937  C   HIS A 288     2826   2827   2789   -196    896     81       C  
ATOM   1938  O   HIS A 288      30.149  -7.990  19.034  1.00 24.43           O  
ANISOU 1938  O   HIS A 288     3090   2910   3281    146    636   -199       O  
ATOM   1939  CB  HIS A 288      32.669 -10.141  18.793  1.00 24.54           C  
ANISOU 1939  CB  HIS A 288     3323   2490   3512   -369    735   -152       C  
ATOM   1940  CG  HIS A 288      33.250  -9.194  19.805  1.00 26.66           C  
ANISOU 1940  CG  HIS A 288     3526   2869   3734   -574    686    -16       C  
ATOM   1941  CD2 HIS A 288      34.331  -8.380  19.747  1.00 28.58           C  
ANISOU 1941  CD2 HIS A 288     3725   3252   3882    -89    442   -187       C  
ATOM   1942  ND1 HIS A 288      32.741  -9.059  21.079  1.00 27.33           N  
ANISOU 1942  ND1 HIS A 288     3670   2851   3865   -539    639   -391       N  
ATOM   1943  CE1 HIS A 288      33.464  -8.179  21.751  1.00 26.32           C  
ANISOU 1943  CE1 HIS A 288     3294   2834   3872   -455    653    267       C  
ATOM   1944  NE2 HIS A 288      34.434  -7.752  20.966  1.00 27.11           N  
ANISOU 1944  NE2 HIS A 288     3254   3172   3875   -318    159     77       N  
ATOM   1945  N   CYS A 289      29.554 -10.165  19.039  1.00 20.90           N  
ANISOU 1945  N   CYS A 289     2651   3021   2268   -649    851    102       N  
ATOM   1946  CA  CYS A 289      28.592  -9.950  20.103  1.00 22.51           C  
ANISOU 1946  CA  CYS A 289     3133   3101   2317   -448    899   -123       C  
ATOM   1947  C   CYS A 289      29.362  -9.749  21.400  1.00 24.84           C  
ANISOU 1947  C   CYS A 289     3605   3133   2700   -274    471     61       C  
ATOM   1948  O   CYS A 289      30.386 -10.397  21.630  1.00 26.56           O  
ANISOU 1948  O   CYS A 289     3767   3190   3136     29    226     12       O  
ATOM   1949  CB  CYS A 289      27.625 -11.124  20.231  1.00 25.87           C  
ANISOU 1949  CB  CYS A 289     4098   2990   2740   -250    989   -130       C  
ATOM   1950  SG  CYS A 289      26.470 -10.859  21.594  1.00 25.25           S  
ANISOU 1950  SG  CYS A 289     3756   2740   3095   -411    303    -33       S  
ATOM   1951  N   HIS A 290      28.900  -8.825  22.241  1.00 23.32           N  
ANISOU 1951  N   HIS A 290     3604   2964   2293   -267    343    299       N  
ATOM   1952  CA  HIS A 290      29.651  -8.535  23.457  1.00 24.85           C  
ANISOU 1952  CA  HIS A 290     3607   2945   2889   -410    142   -219       C  
ATOM   1953  C   HIS A 290      29.094  -9.247  24.685  1.00 25.25           C  
ANISOU 1953  C   HIS A 290     3416   2804   3373   -142   -107     52       C  
ATOM   1954  O   HIS A 290      29.689  -9.139  25.765  1.00 27.15           O  
ANISOU 1954  O   HIS A 290     3352   3375   3589   -584   -259   -115       O  
ATOM   1955  CB  HIS A 290      29.730  -7.024  23.713  1.00 22.28           C  
ANISOU 1955  CB  HIS A 290     2419   3039   3009   -895    181   -601       C  
ATOM   1956  CG  HIS A 290      31.030  -6.597  24.325  1.00 24.05           C  
ANISOU 1956  CG  HIS A 290     2717   3028   3394   -474    171   -668       C  
ATOM   1957  CD2 HIS A 290      32.002  -5.769  23.869  1.00 25.91           C  
ANISOU 1957  CD2 HIS A 290     3110   3147   3587   -242   -116   -552       C  
ATOM   1958  ND1 HIS A 290      31.462  -7.056  25.553  1.00 24.65           N  
ANISOU 1958  ND1 HIS A 290     2726   3165   3473   -389   -218     -9       N  
ATOM   1959  CE1 HIS A 290      32.636  -6.516  25.836  1.00 26.50           C  
ANISOU 1959  CE1 HIS A 290     2826   3431   3813   -253   -226    387       C  
ATOM   1960  NE2 HIS A 290      32.990  -5.738  24.827  1.00 27.14           N  
ANISOU 1960  NE2 HIS A 290     3345   3105   3862   -798   -392   -214       N  
ATOM   1961  N   VAL A 291      27.969  -9.956  24.553  1.00 23.06           N  
ANISOU 1961  N   VAL A 291     3178   2006   3576    612    169     55       N  
ATOM   1962  CA  VAL A 291      27.581 -10.917  25.581  1.00 23.60           C  
ANISOU 1962  CA  VAL A 291     3145   2425   3399   -160     55    348       C  
ATOM   1963  C   VAL A 291      28.726 -11.902  25.729  1.00 24.86           C  
ANISOU 1963  C   VAL A 291     3236   2886   3325   -481   -466    382       C  
ATOM   1964  O   VAL A 291      29.114 -12.564  24.759  1.00 27.17           O  
ANISOU 1964  O   VAL A 291     3282   3602   3438   -350    -19    426       O  
ATOM   1965  CB  VAL A 291      26.274 -11.628  25.194  1.00 22.57           C  
ANISOU 1965  CB  VAL A 291     2654   2628   3294   -121    186    687       C  
ATOM   1966  CG1 VAL A 291      25.871 -12.657  26.256  1.00 23.93           C  
ANISOU 1966  CG1 VAL A 291     3607   2228   3259   -385    451    769       C  
ATOM   1967  CG2 VAL A 291      25.150 -10.615  24.949  1.00 21.98           C  
ANISOU 1967  CG2 VAL A 291     2469   2896   2988    -74   -145    647       C  
ATOM   1968  N   GLN A 292      29.303 -11.988  26.939  1.00 26.20           N  
ANISOU 1968  N   GLN A 292     4037   2882   3034   -327   -657    469       N  
ATOM   1969  CA  GLN A 292      30.626 -12.595  27.052  1.00 26.45           C  
ANISOU 1969  CA  GLN A 292     3820   3278   2950   -365   -875    169       C  
ATOM   1970  C   GLN A 292      30.623 -14.058  26.603  1.00 26.91           C  
ANISOU 1970  C   GLN A 292     4074   2822   3328   -298   -602    340       C  
ATOM   1971  O   GLN A 292      31.509 -14.482  25.852  1.00 28.32           O  
ANISOU 1971  O   GLN A 292     4065   3005   3689   -402    -85     64       O  
ATOM   1972  CB  GLN A 292      31.152 -12.456  28.481  1.00 25.21           C  
ANISOU 1972  CB  GLN A 292     3223   3447   2908   -581   -732    -66       C  
ATOM   1973  CG  GLN A 292      31.485 -10.999  28.854  1.00 24.50           C  
ANISOU 1973  CG  GLN A 292     3073   3238   2997   -901   -469    267       C  
ATOM   1974  CD  GLN A 292      32.567 -10.396  27.967  1.00 25.86           C  
ANISOU 1974  CD  GLN A 292     3557   3025   3242   -234   -547    283       C  
ATOM   1975  NE2 GLN A 292      33.609 -11.180  27.694  1.00 28.23           N  
ANISOU 1975  NE2 GLN A 292     3745   3519   3462    176   -192    328       N  
ATOM   1976  OE1 GLN A 292      32.472  -9.235  27.542  1.00 25.86           O  
ANISOU 1976  OE1 GLN A 292     3747   2754   3325    175   -332      3       O  
ATOM   1977  N   SER A 293      29.622 -14.837  27.015  1.00 26.86           N  
ANISOU 1977  N   SER A 293     4714   2467   3024   -658   -557    584       N  
ATOM   1978  CA  SER A 293      29.612 -16.236  26.592  1.00 28.74           C  
ANISOU 1978  CA  SER A 293     4824   2951   3146   -750   -593    129       C  
ATOM   1979  C   SER A 293      29.395 -16.366  25.087  1.00 30.54           C  
ANISOU 1979  C   SER A 293     5330   2941   3331   -146   -612     50       C  
ATOM   1980  O   SER A 293      29.891 -17.320  24.475  1.00 32.66           O  
ANISOU 1980  O   SER A 293     5569   3353   3489     82   -890     25       O  
ATOM   1981  CB  SER A 293      28.549 -17.028  27.355  1.00 32.99           C  
ANISOU 1981  CB  SER A 293     5095   3648   3791   -863    -34    300       C  
ATOM   1982  OG  SER A 293      27.261 -16.794  26.820  1.00 32.96           O  
ANISOU 1982  OG  SER A 293     4614   3838   4073  -1209    -44    399       O  
ATOM   1983  N   HIS A 294      28.686 -15.418  24.465  1.00 27.50           N  
ANISOU 1983  N   HIS A 294     4569   2768   3110    164   -579    324       N  
ATOM   1984  CA  HIS A 294      28.491 -15.488  23.015  1.00 26.48           C  
ANISOU 1984  CA  HIS A 294     3777   2900   3386     -2    230    485       C  
ATOM   1985  C   HIS A 294      29.796 -15.246  22.265  1.00 27.30           C  
ANISOU 1985  C   HIS A 294     3575   3295   3502     29    418    313       C  
ATOM   1986  O   HIS A 294      30.102 -15.951  21.294  1.00 28.08           O  
ANISOU 1986  O   HIS A 294     3648   3614   3407   -302    184      3       O  
ATOM   1987  CB  HIS A 294      27.431 -14.484  22.564  1.00 26.20           C  
ANISOU 1987  CB  HIS A 294     3602   3029   3325    181   -164    610       C  
ATOM   1988  CG  HIS A 294      26.064 -14.782  23.089  1.00 26.24           C  
ANISOU 1988  CG  HIS A 294     3635   2954   3381   -192     85    706       C  
ATOM   1989  CD2 HIS A 294      25.636 -15.704  23.985  1.00 27.02           C  
ANISOU 1989  CD2 HIS A 294     3590   2927   3751   -712   -151    594       C  
ATOM   1990  ND1 HIS A 294      24.946 -14.082  22.700  1.00 28.29           N  
ANISOU 1990  ND1 HIS A 294     4463   3066   3220    -85    -80   1388       N  
ATOM   1991  CE1 HIS A 294      23.884 -14.563  23.320  1.00 27.09           C  
ANISOU 1991  CE1 HIS A 294     3988   2753   3552   -803    279    971       C  
ATOM   1992  NE2 HIS A 294      24.278 -15.540  24.117  1.00 27.26           N  
ANISOU 1992  NE2 HIS A 294     3717   2848   3791   -508    209    692       N  
ATOM   1993  N   SER A 295      30.576 -14.250  22.692  1.00 25.47           N  
ANISOU 1993  N   SER A 295     2790   3389   3497   -133    238    278       N  
ATOM   1994  CA  SER A 295      31.859 -14.018  22.039  1.00 28.13           C  
ANISOU 1994  CA  SER A 295     3246   3647   3797    189   -144    400       C  
ATOM   1995  C   SER A 295      32.822 -15.168  22.309  1.00 30.34           C  
ANISOU 1995  C   SER A 295     3853   3830   3846    211   -101    377       C  
ATOM   1996  O   SER A 295      33.607 -15.540  21.430  1.00 33.27           O  
ANISOU 1996  O   SER A 295     4077   4500   4063    -65    246    850       O  
ATOM   1997  CB  SER A 295      32.456 -12.692  22.508  1.00 30.07           C  
ANISOU 1997  CB  SER A 295     3704   3675   4047    260   -509    430       C  
ATOM   1998  OG  SER A 295      32.749 -12.741  23.887  1.00 34.52           O  
ANISOU 1998  OG  SER A 295     4158   4162   4795   -485   -333    327       O  
ATOM   1999  N   ASP A 296      32.753 -15.758  23.504  1.00 28.76           N  
ANISOU 1999  N   ASP A 296     4300   3008   3620     38   -289    580       N  
ATOM   2000  CA  ASP A 296      33.587 -16.909  23.827  1.00 31.52           C  
ANISOU 2000  CA  ASP A 296     5121   2903   3951    222   -348     67       C  
ATOM   2001  C   ASP A 296      33.220 -18.137  23.008  1.00 31.19           C  
ANISOU 2001  C   ASP A 296     4450   3024   4375   -253   -165    -73       C  
ATOM   2002  O   ASP A 296      34.072 -19.009  22.807  1.00 31.44           O  
ANISOU 2002  O   ASP A 296     4012   3186   4746    351   -429   -625       O  
ATOM   2003  CB  ASP A 296      33.478 -17.254  25.314  1.00 33.89           C  
ANISOU 2003  CB  ASP A 296     5463   3261   4154     34   -853    319       C  
ATOM   2004  CG  ASP A 296      34.105 -16.203  26.209  1.00 35.82           C  
ANISOU 2004  CG  ASP A 296     5297   3723   4591    128   -868    111       C  
ATOM   2005  OD1 ASP A 296      35.057 -15.526  25.760  1.00 37.17           O  
ANISOU 2005  OD1 ASP A 296     5411   3744   4968   -223  -1126   -129       O  
ATOM   2006  OD2 ASP A 296      33.652 -16.062  27.366  1.00 35.34           O1-
ANISOU 2006  OD2 ASP A 296     4653   4108   4665    553   -798     39       O1-
ATOM   2007  N   MET A 297      31.982 -18.225  22.534  1.00 31.09           N  
ANISOU 2007  N   MET A 297     4246   3197   4370   -805    307   -109       N  
ATOM   2008  CA  MET A 297      31.525 -19.388  21.786  1.00 32.87           C  
ANISOU 2008  CA  MET A 297     4663   3583   4245   -402    792    250       C  
ATOM   2009  C   MET A 297      31.622 -19.192  20.282  1.00 34.66           C  
ANISOU 2009  C   MET A 297     5245   3932   3992   -580    643    463       C  
ATOM   2010  O   MET A 297      31.306 -20.115  19.523  1.00 38.29           O  
ANISOU 2010  O   MET A 297     6417   4193   3937   -751    -43    594       O  
ATOM   2011  CB  MET A 297      30.092 -19.739  22.195  1.00 34.21           C  
ANISOU 2011  CB  MET A 297     5026   3333   4640     94    982    627       C  
ATOM   2012  CG  MET A 297      30.005 -20.231  23.647  1.00 37.16           C  
ANISOU 2012  CG  MET A 297     5767   3246   5106    943    571    672       C  
ATOM   2013  SD  MET A 297      30.855 -21.808  23.917  1.00 41.45           S  
ANISOU 2013  SD  MET A 297     6347   3883   5520    584    207    428       S  
ATOM   2014  CE  MET A 297      29.958 -22.811  22.726  1.00 46.77           C  
ANISOU 2014  CE  MET A 297     7105   4727   5939    497    829    504       C  
ATOM   2015  N   GLY A 298      32.055 -18.024  19.833  1.00 31.44           N  
ANISOU 2015  N   GLY A 298     4445   3669   3831   -471   1003    614       N  
ATOM   2016  CA  GLY A 298      32.364 -17.861  18.427  1.00 32.08           C  
ANISOU 2016  CA  GLY A 298     4305   4046   3839   -138    974    647       C  
ATOM   2017  C   GLY A 298      31.531 -16.864  17.646  1.00 31.23           C  
ANISOU 2017  C   GLY A 298     4284   3678   3904    499    624    675       C  
ATOM   2018  O   GLY A 298      31.583 -16.860  16.413  1.00 33.08           O  
ANISOU 2018  O   GLY A 298     4805   3895   3870    397    632    239       O  
ATOM   2019  N   MET A 299      30.763 -16.007  18.320  1.00 28.62           N  
ANISOU 2019  N   MET A 299     3208   3792   3876    256    741    621       N  
ATOM   2020  CA  MET A 299      30.055 -14.936  17.611  1.00 26.43           C  
ANISOU 2020  CA  MET A 299     2749   3613   3679   -333    963    722       C  
ATOM   2021  C   MET A 299      31.014 -13.755  17.450  1.00 25.07           C  
ANISOU 2021  C   MET A 299     2932   3216   3377   -270    358    367       C  
ATOM   2022  O   MET A 299      30.867 -12.691  18.057  1.00 25.57           O  
ANISOU 2022  O   MET A 299     3090   2852   3775     13    544    -51       O  
ATOM   2023  CB  MET A 299      28.782 -14.537  18.346  1.00 28.27           C  
ANISOU 2023  CB  MET A 299     2249   4528   3965   -374   1312    823       C  
ATOM   2024  CG  MET A 299      27.654 -15.571  18.270  1.00 31.57           C  
ANISOU 2024  CG  MET A 299     2627   5146   4222   -383   1447   1069       C  
ATOM   2025  SD  MET A 299      26.103 -14.905  18.955  1.00 34.06           S  
ANISOU 2025  SD  MET A 299     3891   5264   3787   -210    494    966       S  
ATOM   2026  CE  MET A 299      25.537 -13.837  17.624  1.00 31.29           C  
ANISOU 2026  CE  MET A 299     3776   4643   3470   -734    945    971       C  
ATOM   2027  N  AVAL A 300      32.041 -13.975  16.620  0.35 24.87           N  
ANISOU 2027  N  AVAL A 300     3089   3134   3225   -323    222    300       N  
ATOM   2028  N  BVAL A 300      32.034 -13.981  16.622  0.65 23.64           N  
ANISOU 2028  N  BVAL A 300     2774   3093   3115   -383    -56    255       N  
ATOM   2029  CA AVAL A 300      33.124 -13.020  16.402  0.35 26.52           C  
ANISOU 2029  CA AVAL A 300     3482   3322   3274   -216    288    207       C  
ATOM   2030  CA BVAL A 300      33.086 -13.010  16.366  0.65 25.31           C  
ANISOU 2030  CA BVAL A 300     3100   3350   3167   -154    -51    132       C  
ATOM   2031  C  AVAL A 300      33.533 -13.067  14.934  0.35 26.24           C  
ANISOU 2031  C  AVAL A 300     3592   3132   3247   -269    514    225       C  
ATOM   2032  C  BVAL A 300      33.409 -13.037  14.880  0.65 26.15           C  
ANISOU 2032  C  BVAL A 300     3487   3185   3263   -324    265    445       C  
ATOM   2033  O  AVAL A 300      33.527 -14.131  14.307  0.35 26.03           O  
ANISOU 2033  O  AVAL A 300     3687   2870   3334   -224    584   -167       O  
ATOM   2034  O  BVAL A 300      33.212 -14.042  14.194  0.65 27.42           O  
ANISOU 2034  O  BVAL A 300     3896   3050   3471   -381    349    377       O  
ATOM   2035  CB AVAL A 300      34.354 -13.316  17.299  0.35 29.37           C  
ANISOU 2035  CB AVAL A 300     4056   3718   3387     58     47    407       C  
ATOM   2036  CB BVAL A 300      34.365 -13.295  17.189  0.65 27.53           C  
ANISOU 2036  CB BVAL A 300     3625   3664   3171    638   -395    315       C  
ATOM   2037  CG1AVAL A 300      35.412 -12.228  17.146  0.35 30.51           C  
ANISOU 2037  CG1AVAL A 300     4198   3935   3458    127    -51    406       C  
ATOM   2038  CG1BVAL A 300      34.034 -13.453  18.666  0.65 29.27           C  
ANISOU 2038  CG1BVAL A 300     4139   3724   3261    651   -351    483       C  
ATOM   2039  CG2AVAL A 300      33.954 -13.482  18.761  0.35 30.26           C  
ANISOU 2039  CG2AVAL A 300     4330   3725   3442    129     70    552       C  
ATOM   2040  CG2BVAL A 300      35.075 -14.533  16.662  0.65 26.95           C  
ANISOU 2040  CG2BVAL A 300     3367   3716   3158   1213   -343    233       C  
ATOM   2041  N   GLY A 301      33.905 -11.908  14.387  1.00 25.64           N  
ANISOU 2041  N   GLY A 301     3557   2988   3197   -252    767    333       N  
ATOM   2042  CA  GLY A 301      34.401 -11.828  13.025  1.00 24.32           C  
ANISOU 2042  CA  GLY A 301     3731   2813   2696   -415    592    171       C  
ATOM   2043  C   GLY A 301      35.438 -10.728  12.944  1.00 25.62           C  
ANISOU 2043  C   GLY A 301     3412   3391   2930   -475    980    330       C  
ATOM   2044  O   GLY A 301      35.750 -10.071  13.940  1.00 27.47           O  
ANISOU 2044  O   GLY A 301     4186   3385   2865    -96   1073   -226       O  
ATOM   2045  N   LEU A 302      35.972 -10.519  11.739  1.00 22.73           N  
ANISOU 2045  N   LEU A 302     2356   2852   3427   -130    800    660       N  
ATOM   2046  CA  LEU A 302      37.015  -9.523  11.525  1.00 24.04           C  
ANISOU 2046  CA  LEU A 302     2508   3117   3510   -310    652    163       C  
ATOM   2047  C   LEU A 302      36.638  -8.569  10.406  1.00 25.01           C  
ANISOU 2047  C   LEU A 302     3085   3210   3209   -723    857    -71       C  
ATOM   2048  O   LEU A 302      36.233  -8.995   9.318  1.00 28.20           O  
ANISOU 2048  O   LEU A 302     3906   3564   3246   -136    680    284       O  
ATOM   2049  CB  LEU A 302      38.356 -10.182  11.191  1.00 27.06           C  
ANISOU 2049  CB  LEU A 302     2968   3356   3958    117    841    444       C  
ATOM   2050  CG  LEU A 302      38.999 -10.999  12.312  1.00 27.57           C  
ANISOU 2050  CG  LEU A 302     3469   3376   3629    518    426    219       C  
ATOM   2051  CD1 LEU A 302      40.271 -11.694  11.795  1.00 27.82           C  
ANISOU 2051  CD1 LEU A 302     3130   3721   3718    937    881    359       C  
ATOM   2052  CD2 LEU A 302      39.311 -10.128  13.510  1.00 27.27           C  
ANISOU 2052  CD2 LEU A 302     4237   2694   3432    503    538   -703       C  
ATOM   2053  N   PHE A 303      36.784  -7.284  10.686  1.00 23.93           N  
ANISOU 2053  N   PHE A 303     3226   2917   2950   -838    962     15       N  
ATOM   2054  CA  PHE A 303      36.764  -6.222   9.692  1.00 25.52           C  
ANISOU 2054  CA  PHE A 303     3157   3550   2988   -342   1014    250       C  
ATOM   2055  C   PHE A 303      38.225  -5.990   9.316  1.00 26.45           C  
ANISOU 2055  C   PHE A 303     3558   3355   3136    -82    922    367       C  
ATOM   2056  O   PHE A 303      38.965  -5.326  10.046  1.00 27.57           O  
ANISOU 2056  O   PHE A 303     3651   3653   3173   -282    896    259       O  
ATOM   2057  CB  PHE A 303      36.094  -4.990  10.294  1.00 27.72           C  
ANISOU 2057  CB  PHE A 303     3907   3383   3243     80    733    739       C  
ATOM   2058  CG  PHE A 303      35.944  -3.837   9.359  1.00 29.80           C  
ANISOU 2058  CG  PHE A 303     3963   3949   3412     92    366    934       C  
ATOM   2059  CD1 PHE A 303      35.591  -4.035   8.041  1.00 31.25           C  
ANISOU 2059  CD1 PHE A 303     4259   4018   3597   -117    597    862       C  
ATOM   2060  CD2 PHE A 303      36.110  -2.542   9.822  1.00 29.84           C  
ANISOU 2060  CD2 PHE A 303     3956   4002   3380     49    -98   1112       C  
ATOM   2061  CE1 PHE A 303      35.440  -2.954   7.178  1.00 31.67           C  
ANISOU 2061  CE1 PHE A 303     4263   3989   3782   -239    728    759       C  
ATOM   2062  CE2 PHE A 303      35.957  -1.457   8.972  1.00 31.36           C  
ANISOU 2062  CE2 PHE A 303     3945   4340   3628   -327    185   1036       C  
ATOM   2063  CZ  PHE A 303      35.621  -1.673   7.647  1.00 33.48           C  
ANISOU 2063  CZ  PHE A 303     4238   4568   3914   -391    611   1004       C  
ATOM   2064  N   LEU A 304      38.658  -6.583   8.200  1.00 25.17           N  
ANISOU 2064  N   LEU A 304     3539   2892   3131    -56   1199    605       N  
ATOM   2065  CA  LEU A 304      40.065  -6.581   7.797  1.00 27.11           C  
ANISOU 2065  CA  LEU A 304     3676   3146   3477    240   1308    582       C  
ATOM   2066  C   LEU A 304      40.328  -5.311   6.987  1.00 28.45           C  
ANISOU 2066  C   LEU A 304     4033   3754   3021    112    789    562       C  
ATOM   2067  O   LEU A 304      40.026  -5.247   5.794  1.00 30.15           O  
ANISOU 2067  O   LEU A 304     4003   4312   3140   -178     89    450       O  
ATOM   2068  CB  LEU A 304      40.398  -7.834   6.988  1.00 25.96           C  
ANISOU 2068  CB  LEU A 304     3391   3087   3386    624   1175    644       C  
ATOM   2069  CG  LEU A 304      40.262  -9.181   7.711  1.00 27.87           C  
ANISOU 2069  CG  LEU A 304     3796   3709   3085    597    812    394       C  
ATOM   2070  CD1 LEU A 304      40.450 -10.358   6.752  1.00 28.94           C  
ANISOU 2070  CD1 LEU A 304     3648   4311   3037    494   1036    148       C  
ATOM   2071  CD2 LEU A 304      41.260  -9.273   8.871  1.00 26.67           C  
ANISOU 2071  CD2 LEU A 304     3180   3951   3001    605    212    289       C  
ATOM   2072  N   VAL A 305      40.900  -4.301   7.632  1.00 24.91           N  
ANISOU 2072  N   VAL A 305     3614   3204   2645    195    844    659       N  
ATOM   2073  CA  VAL A 305      41.158  -3.013   6.997  1.00 26.52           C  
ANISOU 2073  CA  VAL A 305     3595   3560   2921   -288   1114    335       C  
ATOM   2074  C   VAL A 305      42.605  -2.992   6.523  1.00 27.00           C  
ANISOU 2074  C   VAL A 305     3265   3927   3066   -452    424    212       C  
ATOM   2075  O   VAL A 305      43.533  -3.021   7.338  1.00 29.10           O  
ANISOU 2075  O   VAL A 305     3335   4521   3200   -824    626    595       O  
ATOM   2076  CB  VAL A 305      40.864  -1.850   7.956  1.00 25.09           C  
ANISOU 2076  CB  VAL A 305     3657   3138   2739     -1    949    357       C  
ATOM   2077  CG1 VAL A 305      41.266  -0.529   7.307  1.00 24.67           C  
ANISOU 2077  CG1 VAL A 305     4191   2770   2414   -295    226    788       C  
ATOM   2078  CG2 VAL A 305      39.387  -1.855   8.353  1.00 24.59           C  
ANISOU 2078  CG2 VAL A 305     3572   3419   2354    175   1135    801       C  
ATOM   2079  N   LYS A 306      42.802  -2.924   5.209  1.00 26.17           N  
ANISOU 2079  N   LYS A 306     3160   3910   2873   -180    587    496       N  
ATOM   2080  CA  LYS A 306      44.120  -3.040   4.606  1.00 26.95           C  
ANISOU 2080  CA  LYS A 306     3132   3789   3319   -302    668     47       C  
ATOM   2081  C   LYS A 306      44.710  -1.666   4.310  1.00 27.82           C  
ANISOU 2081  C   LYS A 306     3282   3828   3462   -313    963   -170       C  
ATOM   2082  O   LYS A 306      43.980  -0.713   4.024  1.00 27.90           O  
ANISOU 2082  O   LYS A 306     3350   3912   3340   -440    516    -84       O  
ATOM   2083  CB  LYS A 306      44.040  -3.843   3.305  1.00 29.87           C  
ANISOU 2083  CB  LYS A 306     3402   4225   3723   -327    776   -393       C  
ATOM   2084  CG  LYS A 306      43.484  -5.250   3.463  1.00 31.46           C  
ANISOU 2084  CG  LYS A 306     3619   4340   3995   -145    630   -219       C  
ATOM   2085  CD  LYS A 306      43.073  -5.840   2.117  1.00 34.90           C  
ANISOU 2085  CD  LYS A 306     4057   4981   4223    -24    259   -111       C  
ATOM   2086  CE  LYS A 306      41.875  -5.103   1.531  1.00 39.44           C  
ANISOU 2086  CE  LYS A 306     4944   5575   4468   -461   -116   -341       C  
ATOM   2087  NZ  LYS A 306      41.319  -5.783   0.327  1.00 44.70           N1+
ANISOU 2087  NZ  LYS A 306     6056   5918   5009   -694    158   -375       N1+
ATOM   2088  N   LYS A 307      46.047  -1.584   4.381  1.00 26.80           N  
ANISOU 2088  N   LYS A 307     2994   3854   3335   -645    939    151       N  
ATOM   2089  CA  LYS A 307      46.789  -0.452   3.835  1.00 26.18           C  
ANISOU 2089  CA  LYS A 307     2655   3977   3314   -956    222    251       C  
ATOM   2090  C   LYS A 307      46.634  -0.405   2.316  1.00 27.53           C  
ANISOU 2090  C   LYS A 307     3216   4073   3172   -672    407    247       C  
ATOM   2091  O   LYS A 307      46.191  -1.378   1.699  1.00 28.08           O  
ANISOU 2091  O   LYS A 307     3369   4298   3004   -169    830    116       O  
ATOM   2092  CB  LYS A 307      48.274  -0.569   4.184  1.00 27.21           C  
ANISOU 2092  CB  LYS A 307     2735   4164   3438   -902   -192    141       C  
ATOM   2093  CG  LYS A 307      48.561  -0.677   5.666  1.00 31.62           C  
ANISOU 2093  CG  LYS A 307     3529   4770   3716   -741   -158     39       C  
ATOM   2094  CD  LYS A 307      50.041  -0.940   5.903  1.00 36.19           C  
ANISOU 2094  CD  LYS A 307     3984   5538   4227   -782    296    286       C  
ATOM   2095  CE  LYS A 307      50.883   0.258   5.503  1.00 41.62           C  
ANISOU 2095  CE  LYS A 307     4798   6351   4665   -639    182    -59       C  
ATOM   2096  NZ  LYS A 307      52.341  -0.001   5.712  1.00 45.37           N1+
ANISOU 2096  NZ  LYS A 307     5598   6529   5112   -347    481   -110       N1+
ATOM   2097  N   PRO A 308      47.008   0.711   1.683  1.00 28.43           N  
ANISOU 2097  N   PRO A 308     3892   3734   3176   -252    642    399       N  
ATOM   2098  CA  PRO A 308      46.958   0.754   0.213  1.00 28.32           C  
ANISOU 2098  CA  PRO A 308     4183   3464   3113   -527    628    442       C  
ATOM   2099  C   PRO A 308      47.739  -0.359  -0.457  1.00 27.92           C  
ANISOU 2099  C   PRO A 308     4210   3673   2724   -781    700     86       C  
ATOM   2100  O   PRO A 308      47.343  -0.786  -1.548  1.00 30.49           O  
ANISOU 2100  O   PRO A 308     4910   4239   2435  -1004    851     68       O  
ATOM   2101  CB  PRO A 308      47.541   2.133  -0.116  1.00 29.06           C  
ANISOU 2101  CB  PRO A 308     4495   3227   3320   -469    725    149       C  
ATOM   2102  CG  PRO A 308      47.184   2.957   1.073  1.00 30.39           C  
ANISOU 2102  CG  PRO A 308     5012   3162   3370   -319   1018    273       C  
ATOM   2103  CD  PRO A 308      47.275   2.037   2.265  1.00 29.73           C  
ANISOU 2103  CD  PRO A 308     4441   3455   3401   -137    644    253       C  
ATOM   2104  N   ASP A 309      48.815  -0.869   0.153  1.00 27.43           N  
ANISOU 2104  N   ASP A 309     3642   3886   2895   -262    849    169       N  
ATOM   2105  CA  ASP A 309      49.536  -1.987  -0.454  1.00 27.52           C  
ANISOU 2105  CA  ASP A 309     3698   3825   2931    -77    762    368       C  
ATOM   2106  C   ASP A 309      48.880  -3.339  -0.166  1.00 27.71           C  
ANISOU 2106  C   ASP A 309     3703   3876   2947    -98    813    672       C  
ATOM   2107  O   ASP A 309      49.461  -4.382  -0.490  1.00 27.86           O  
ANISOU 2107  O   ASP A 309     3541   3819   3224    462    711    898       O  
ATOM   2108  CB  ASP A 309      51.009  -1.994  -0.011  1.00 30.43           C  
ANISOU 2108  CB  ASP A 309     4102   4375   3085    -11    942    338       C  
ATOM   2109  CG  ASP A 309      51.203  -2.321   1.466  1.00 33.53           C  
ANISOU 2109  CG  ASP A 309     4106   5361   3271   -409    672    248       C  
ATOM   2110  OD1 ASP A 309      50.213  -2.604   2.172  1.00 34.56           O  
ANISOU 2110  OD1 ASP A 309     4421   5465   3246   -681    849    337       O  
ATOM   2111  OD2 ASP A 309      52.367  -2.292   1.924  1.00 33.44           O1-
ANISOU 2111  OD2 ASP A 309     3723   5751   3230   -805    465    356       O1-
ATOM   2112  N   GLY A 310      47.691  -3.333   0.435  1.00 25.76           N  
ANISOU 2112  N   GLY A 310     3321   3624   2843   -703    757    759       N  
ATOM   2113  CA  GLY A 310      46.934  -4.545   0.665  1.00 26.68           C  
ANISOU 2113  CA  GLY A 310     3477   3587   3073   -272    530    452       C  
ATOM   2114  C   GLY A 310      47.343  -5.353   1.872  1.00 29.82           C  
ANISOU 2114  C   GLY A 310     3910   3745   3676   -358    437     29       C  
ATOM   2115  O   GLY A 310      46.777  -6.431   2.087  1.00 31.90           O  
ANISOU 2115  O   GLY A 310     4534   3640   3946   -511    158    361       O  
ATOM   2116  N   THR A 311      48.292  -4.883   2.673  1.00 31.07           N  
ANISOU 2116  N   THR A 311     4070   4086   3648    -61   1033   -312       N  
ATOM   2117  CA  THR A 311      48.717  -5.639   3.842  1.00 30.73           C  
ANISOU 2117  CA  THR A 311     4114   4358   3203   -156    942    316       C  
ATOM   2118  C   THR A 311      47.972  -5.155   5.080  1.00 31.51           C  
ANISOU 2118  C   THR A 311     4436   4490   3049   -745    840    453       C  
ATOM   2119  O   THR A 311      47.396  -4.065   5.118  1.00 31.43           O  
ANISOU 2119  O   THR A 311     4544   4475   2922   -971    862    684       O  
ATOM   2120  CB  THR A 311      50.232  -5.537   4.069  1.00 31.50           C  
ANISOU 2120  CB  THR A 311     3911   4512   3546    546   1152    523       C  
ATOM   2121  CG2 THR A 311      51.012  -6.000   2.822  1.00 31.65           C  
ANISOU 2121  CG2 THR A 311     4003   4556   3465   1007    900    781       C  
ATOM   2122  OG1 THR A 311      50.588  -4.184   4.393  1.00 31.20           O  
ANISOU 2122  OG1 THR A 311     3735   4589   3532    539    736    544       O  
ATOM   2123  N   ILE A 312      47.957  -6.010   6.092  1.00 32.66           N  
ANISOU 2123  N   ILE A 312     4450   5005   2955   -538    787    551       N  
ATOM   2124  CA  ILE A 312      47.266  -5.701   7.337  1.00 33.84           C  
ANISOU 2124  CA  ILE A 312     3997   5325   3538   -156   1099    150       C  
ATOM   2125  C   ILE A 312      48.280  -5.842   8.463  1.00 37.50           C  
ANISOU 2125  C   ILE A 312     4922   5277   4050    367    573     69       C  
ATOM   2126  O   ILE A 312      48.655  -6.969   8.815  1.00 36.76           O  
ANISOU 2126  O   ILE A 312     4651   5325   3991    915    418   -168       O  
ATOM   2127  CB  ILE A 312      46.047  -6.614   7.545  1.00 36.12           C  
ANISOU 2127  CB  ILE A 312     3864   5920   3940   -535   1642    836       C  
ATOM   2128  CG1 ILE A 312      45.146  -6.579   6.304  1.00 36.65           C  
ANISOU 2128  CG1 ILE A 312     3464   6066   4396  -1259   1270   1229       C  
ATOM   2129  CG2 ILE A 312      45.275  -6.182   8.778  1.00 36.96           C  
ANISOU 2129  CG2 ILE A 312     4088   5849   4106    119   2156   1118       C  
ATOM   2130  CD1 ILE A 312      43.983  -7.567   6.320  1.00 38.41           C  
ANISOU 2130  CD1 ILE A 312     3528   6251   4814  -1572   1139   1378       C  
ATOM   2131  N   PRO A 313      48.755  -4.738   9.037  1.00 41.24           N  
ANISOU 2131  N   PRO A 313     6105   5035   4529    110   -169    120       N  
ATOM   2132  CA  PRO A 313      49.777  -4.827  10.091  1.00 43.93           C  
ANISOU 2132  CA  PRO A 313     6538   5211   4941   -291   -166    384       C  
ATOM   2133  C   PRO A 313      49.298  -5.648  11.279  1.00 45.26           C  
ANISOU 2133  C   PRO A 313     6782   5236   5179   -412   -249    931       C  
ATOM   2134  O   PRO A 313      48.164  -5.505  11.745  1.00 43.64           O  
ANISOU 2134  O   PRO A 313     6475   5159   4947   -756   -174   1326       O  
ATOM   2135  CB  PRO A 313      50.006  -3.364  10.485  1.00 44.59           C  
ANISOU 2135  CB  PRO A 313     6821   5293   4829   -208   -684    207       C  
ATOM   2136  CG  PRO A 313      48.737  -2.672  10.101  1.00 46.34           C  
ANISOU 2136  CG  PRO A 313     7267   5395   4945   -282   -603     67       C  
ATOM   2137  CD  PRO A 313      48.297  -3.355   8.831  1.00 43.71           C  
ANISOU 2137  CD  PRO A 313     6913   5127   4566      3   -562    181       C  
ATOM   2138  N   GLY A 314      50.181  -6.519  11.764  1.00 46.74           N  
ANISOU 2138  N   GLY A 314     6742   5277   5741    -55   -200    545       N  
ATOM   2139  CA  GLY A 314      49.927  -7.308  12.949  1.00 49.30           C  
ANISOU 2139  CA  GLY A 314     7013   5591   6127    -59   -224    521       C  
ATOM   2140  C   GLY A 314      48.988  -8.480  12.767  1.00 50.91           C  
ANISOU 2140  C   GLY A 314     6866   5835   6643     82   -452    847       C  
ATOM   2141  O   GLY A 314      48.786  -9.243  13.721  1.00 52.69           O  
ANISOU 2141  O   GLY A 314     7704   5887   6428   -101   -654   1456       O  
ATOM   2142  N   TYR A 315      48.409  -8.654  11.585  1.00 50.00           N  
ANISOU 2142  N   TYR A 315     6055   5928   7014    651   -605    839       N  
ATOM   2143  CA  TYR A 315      47.429  -9.708  11.357  1.00 48.20           C  
ANISOU 2143  CA  TYR A 315     5409   5731   7173    926   -283    787       C  
ATOM   2144  C   TYR A 315      48.155 -10.950  10.863  1.00 54.55           C  
ANISOU 2144  C   TYR A 315     5731   6759   8238   1311   -268    595       C  
ATOM   2145  O   TYR A 315      48.671 -10.974   9.741  1.00 54.38           O  
ANISOU 2145  O   TYR A 315     5257   6966   8438   1958      4    837       O  
ATOM   2146  CB  TYR A 315      46.371  -9.251  10.359  1.00 40.80           C  
ANISOU 2146  CB  TYR A 315     4337   4967   6200    909     96   1031       C  
ATOM   2147  CG  TYR A 315      45.354 -10.311  10.028  1.00 40.54           C  
ANISOU 2147  CG  TYR A 315     4527   4694   6181    644    632    865       C  
ATOM   2148  CD1 TYR A 315      44.668 -10.985  11.038  1.00 40.42           C  
ANISOU 2148  CD1 TYR A 315     4591   4481   6284    748   1034    556       C  
ATOM   2149  CD2 TYR A 315      45.063 -10.631   8.707  1.00 41.15           C  
ANISOU 2149  CD2 TYR A 315     4764   4514   6357    253   1052    835       C  
ATOM   2150  CE1 TYR A 315      43.729 -11.956  10.738  1.00 39.69           C  
ANISOU 2150  CE1 TYR A 315     4356   4250   6474    671   1409    455       C  
ATOM   2151  CE2 TYR A 315      44.125 -11.598   8.397  1.00 41.37           C  
ANISOU 2151  CE2 TYR A 315     4818   4432   6467    333    837    557       C  
ATOM   2152  CZ  TYR A 315      43.463 -12.256   9.417  1.00 39.79           C  
ANISOU 2152  CZ  TYR A 315     4372   4188   6559    213    981    343       C  
ATOM   2153  OH  TYR A 315      42.536 -13.211   9.105  1.00 42.34           O  
ANISOU 2153  OH  TYR A 315     5115   4249   6723    438    970     56       O  
ATOM   2154  N   ASP A 316      48.195 -11.983  11.701  1.00 61.88           N  
ANISOU 2154  N   ASP A 316     6803   7546   9162   1231   -277    225       N  
ATOM   2155  CA  ASP A 316      48.825 -13.256  11.353  1.00 68.62           C  
ANISOU 2155  CA  ASP A 316     7791   8373   9910   1082   -245     64       C  
ATOM   2156  C   ASP A 316      47.801 -14.372  11.510  1.00 71.20           C  
ANISOU 2156  C   ASP A 316     8318   8501  10234    804   -374   -255       C  
ATOM   2157  O   ASP A 316      47.554 -14.838  12.636  1.00 74.64           O  
ANISOU 2157  O   ASP A 316     8744   8973  10641    147   -179   -422       O  
ATOM   2158  CB  ASP A 316      50.044 -13.514  12.236  1.00 72.97           C  
ANISOU 2158  CB  ASP A 316     8235   9096  10396   1093    -64    137       C  
ATOM   2159  CG  ASP A 316      51.220 -14.074  11.457  1.00 76.59           C  
ANISOU 2159  CG  ASP A 316     8694   9620  10786    908    -29    189       C  
ATOM   2160  OD1 ASP A 316      51.009 -14.971  10.610  1.00 78.13           O  
ANISOU 2160  OD1 ASP A 316     8962   9782  10941    988    -34    291       O  
ATOM   2161  OD2 ASP A 316      52.357 -13.612  11.690  1.00 77.85           O1-
ANISOU 2161  OD2 ASP A 316     8893   9786  10899    879     -4    160       O1-
ATOM   2162  N   PRO A 317      47.157 -14.817  10.420  1.00 69.79           N  
ANISOU 2162  N   PRO A 317     8000   8291  10226   1276   -598   -404       N  
ATOM   2163  CA  PRO A 317      46.236 -15.959  10.480  1.00 68.71           C  
ANISOU 2163  CA  PRO A 317     7586   8193  10326   1300   -698   -548       C  
ATOM   2164  C   PRO A 317      46.939 -17.310  10.319  1.00 66.67           C  
ANISOU 2164  C   PRO A 317     7157   7779  10397   1486   -704   -882       C  
ATOM   2165  O   PRO A 317      48.062 -17.370   9.815  1.00 65.08           O  
ANISOU 2165  O   PRO A 317     6944   7463  10319   2087   -895  -1023       O  
ATOM   2166  CB  PRO A 317      45.290 -15.696   9.308  1.00 69.45           C  
ANISOU 2166  CB  PRO A 317     7733   8390  10266   1467   -780   -534       C  
ATOM   2167  CG  PRO A 317      46.129 -14.958   8.321  1.00 69.99           C  
ANISOU 2167  CG  PRO A 317     7910   8397  10285   1557   -691   -550       C  
ATOM   2168  CD  PRO A 317      47.101 -14.127   9.119  1.00 69.61           C  
ANISOU 2168  CD  PRO A 317     7937   8265  10247   1588   -710   -439       C  
TER   
HETATM 2169 CU    CU A 401      25.047 -12.516  21.390  1.00 28.26          CU  
ANISOU 2169 CU    CU A 401     3867   3366   3506      5    338    135      CU  
HETATM 2170 CU    CU A 402      36.356  -7.034  21.694  0.68 34.12          CU  
ANISOU 2170 CU    CU A 402     4361   4083   4522   -433    142    581      CU  
HETATM 2171 CU    CU A 403      35.695  -2.738  22.105  0.10 38.09          CU  
ANISOU 2171 CU    CU A 403     5216   4914   4344   -166   1359    109      CU  
HETATM 2172 CU    CU A 404       9.451 -10.028  11.366  0.22 46.81          CU  
ANISOU 2172 CU    CU A 404     4972   5378   7434    959  -1301  -3259      CU  
ATOM   2173  N   ALA B  40      -6.833  16.914  13.015  1.00 70.22           N  
ANISOU 2173  N   ALA B  40     9175  10154   7352   1413  -1423   -511       N  
ATOM   2174  CA  ALA B  40      -7.143  16.278  14.289  1.00 69.23           C  
ANISOU 2174  CA  ALA B  40     9115  10025   7164   1508  -1341   -605       C  
ATOM   2175  C   ALA B  40      -6.978  17.268  15.441  1.00 66.58           C  
ANISOU 2175  C   ALA B  40     8759   9677   6860   1668  -1626   -629       C  
ATOM   2176  O   ALA B  40      -6.479  18.378  15.249  1.00 66.08           O  
ANISOU 2176  O   ALA B  40     8488   9582   7038   2072  -1703   -351       O  
ATOM   2177  CB  ALA B  40      -6.257  15.056  14.504  1.00 71.27           C  
ANISOU 2177  CB  ALA B  40     9292  10091   7695   1523   -985   -611       C  
ATOM   2178  N   GLY B  41      -7.404  16.862  16.637  1.00 63.21           N  
ANISOU 2178  N   GLY B  41     8363   9297   6358   1429  -1790   -806       N  
ATOM   2179  CA  GLY B  41      -7.281  17.725  17.793  1.00 58.51           C  
ANISOU 2179  CA  GLY B  41     7891   8506   5836   1750  -1870   -896       C  
ATOM   2180  C   GLY B  41      -5.845  17.872  18.258  1.00 54.01           C  
ANISOU 2180  C   GLY B  41     7325   7743   5455   2111  -1906   -715       C  
ATOM   2181  O   GLY B  41      -4.959  17.090  17.911  1.00 54.86           O  
ANISOU 2181  O   GLY B  41     7523   7757   5566   2522  -2288   -766       O  
ATOM   2182  N   ALA B  42      -5.611  18.916  19.052  1.00 48.69           N  
ANISOU 2182  N   ALA B  42     6745   6709   5046   2148  -1401   -449       N  
ATOM   2183  CA  ALA B  42      -4.306  19.176  19.644  1.00 43.31           C  
ANISOU 2183  CA  ALA B  42     6102   5850   4504   1937  -1209   -160       C  
ATOM   2184  C   ALA B  42      -4.455  19.354  21.147  1.00 40.95           C  
ANISOU 2184  C   ALA B  42     6118   4932   4510   1894  -1106   -543       C  
ATOM   2185  O   ALA B  42      -5.454  19.907  21.622  1.00 41.72           O  
ANISOU 2185  O   ALA B  42     6524   4554   4772   2016  -1315   -643       O  
ATOM   2186  CB  ALA B  42      -3.643  20.418  19.046  1.00 44.17           C  
ANISOU 2186  CB  ALA B  42     6151   6095   4536   1895   -567    210       C  
ATOM   2187  N   ALA B  43      -3.454  18.890  21.884  1.00 37.69           N  
ANISOU 2187  N   ALA B  43     5862   4481   3977   1538   -931   -721       N  
ATOM   2188  CA  ALA B  43      -3.489  19.007  23.329  1.00 33.65           C  
ANISOU 2188  CA  ALA B  43     5200   3974   3613   1668   -701   -418       C  
ATOM   2189  C   ALA B  43      -3.351  20.474  23.733  1.00 35.82           C  
ANISOU 2189  C   ALA B  43     5266   4345   4000   1522   -128   -426       C  
ATOM   2190  O   ALA B  43      -2.566  21.215  23.134  1.00 35.94           O  
ANISOU 2190  O   ALA B  43     5456   3969   4229   1106   -948   -332       O  
ATOM   2191  CB  ALA B  43      -2.372  18.168  23.956  1.00 31.64           C  
ANISOU 2191  CB  ALA B  43     4488   4142   3391   2176   -954   -322       C  
ATOM   2192  N   PRO B  44      -4.116  20.931  24.713  1.00 36.40           N  
ANISOU 2192  N   PRO B  44     5365   4531   3933   1758    188   -524       N  
ATOM   2193  CA  PRO B  44      -3.953  22.300  25.200  1.00 39.27           C  
ANISOU 2193  CA  PRO B  44     5467   5100   4354   1785    149   -739       C  
ATOM   2194  C   PRO B  44      -2.821  22.375  26.217  1.00 42.38           C  
ANISOU 2194  C   PRO B  44     6053   5115   4935   1661   -234  -1232       C  
ATOM   2195  O   PRO B  44      -2.298  21.365  26.689  1.00 42.62           O  
ANISOU 2195  O   PRO B  44     6095   4882   5215   1799   -705  -1375       O  
ATOM   2196  CB  PRO B  44      -5.304  22.590  25.857  1.00 38.81           C  
ANISOU 2196  CB  PRO B  44     5077   5226   4442   1564    411   -641       C  
ATOM   2197  CG  PRO B  44      -5.694  21.254  26.413  1.00 37.21           C  
ANISOU 2197  CG  PRO B  44     4911   5060   4168   1597    601   -455       C  
ATOM   2198  CD  PRO B  44      -5.237  20.245  25.377  1.00 37.58           C  
ANISOU 2198  CD  PRO B  44     5186   4823   4270   1643    522   -625       C  
ATOM   2199  N   ALA B  45      -2.450  23.606  26.556  1.00 45.19           N  
ANISOU 2199  N   ALA B  45     6856   5228   5084   1685   -185   -943       N  
ATOM   2200  CA  ALA B  45      -1.562  23.805  27.690  1.00 45.04           C  
ANISOU 2200  CA  ALA B  45     7032   5125   4958   1318   -385  -1073       C  
ATOM   2201  C   ALA B  45      -2.237  23.289  28.959  1.00 43.80           C  
ANISOU 2201  C   ALA B  45     7119   4652   4870   1896   -622   -914       C  
ATOM   2202  O   ALA B  45      -3.454  23.408  29.127  1.00 41.99           O  
ANISOU 2202  O   ALA B  45     6515   4582   4859   2305   -722   -969       O  
ATOM   2203  CB  ALA B  45      -1.205  25.284  27.831  1.00 45.81           C  
ANISOU 2203  CB  ALA B  45     7263   5158   4983   1029   -226   -580       C  
ATOM   2204  N   GLY B  46      -1.446  22.695  29.849  1.00 42.32           N  
ANISOU 2204  N   GLY B  46     7382   3936   4761   2201   -551   -994       N  
ATOM   2205  CA  GLY B  46      -1.963  22.142  31.081  1.00 39.38           C  
ANISOU 2205  CA  GLY B  46     7293   3560   4110   2309   -692   -821       C  
ATOM   2206  C   GLY B  46      -1.956  23.154  32.209  1.00 40.15           C  
ANISOU 2206  C   GLY B  46     7173   3983   4100   2339   -640   -785       C  
ATOM   2207  O   GLY B  46      -1.771  24.357  32.012  1.00 42.17           O  
ANISOU 2207  O   GLY B  46     7359   4476   4187   2088   -734   -553       O  
ATOM   2208  N   GLY B  47      -2.166  22.645  33.418  1.00 40.27           N  
ANISOU 2208  N   GLY B  47     7019   4239   4044   2273   -549  -1144       N  
ATOM   2209  CA  GLY B  47      -2.149  23.495  34.590  1.00 41.23           C  
ANISOU 2209  CA  GLY B  47     7064   4427   4176   2058   -503  -1404       C  
ATOM   2210  C   GLY B  47      -3.356  23.318  35.489  1.00 42.53           C  
ANISOU 2210  C   GLY B  47     7045   4575   4539   1995   -267  -1461       C  
ATOM   2211  O   GLY B  47      -3.546  24.090  36.436  1.00 44.71           O  
ANISOU 2211  O   GLY B  47     7563   4350   5075   1549    131  -1963       O  
ATOM   2212  N   GLU B  48      -4.172  22.309  35.213  1.00 41.48           N  
ANISOU 2212  N   GLU B  48     6543   4715   4504   1984   -445   -873       N  
ATOM   2213  CA  GLU B  48      -5.353  22.034  36.015  1.00 43.27           C  
ANISOU 2213  CA  GLU B  48     6485   5286   4671   1692   -631   -364       C  
ATOM   2214  C   GLU B  48      -4.996  21.108  37.168  1.00 41.65           C  
ANISOU 2214  C   GLU B  48     6361   4883   4582   1884   -710   -292       C  
ATOM   2215  O   GLU B  48      -4.171  20.202  37.020  1.00 40.14           O  
ANISOU 2215  O   GLU B  48     6152   4502   4597   2128   -743   -153       O  
ATOM   2216  CB  GLU B  48      -6.458  21.403  35.161  1.00 45.48           C  
ANISOU 2216  CB  GLU B  48     6438   5843   5001   1917   -619   -814       C  
ATOM   2217  CG  GLU B  48      -7.135  22.371  34.201  1.00 50.62           C  
ANISOU 2217  CG  GLU B  48     6950   6563   5720   1990   -295   -588       C  
ATOM   2218  CD  GLU B  48      -7.956  23.426  34.925  0.66 54.90           C  
ANISOU 2218  CD  GLU B  48     7314   7047   6498   2083   -302   -155       C  
ATOM   2219  OE1 GLU B  48      -8.901  23.050  35.654  0.63 55.97           O  
ANISOU 2219  OE1 GLU B  48     7281   7306   6680   1912   -294   -182       O  
ATOM   2220  OE2 GLU B  48      -7.649  24.628  34.776  0.77 57.71           O1-
ANISOU 2220  OE2 GLU B  48     7831   7204   6892   2213   -338    374       O1-
ATOM   2221  N   VAL B  49      -5.613  21.352  38.321  1.00 39.60           N  
ANISOU 2221  N   VAL B  49     5929   4638   4478   2029   -704   -610       N  
ATOM   2222  CA  VAL B  49      -5.532  20.439  39.452  1.00 39.49           C  
ANISOU 2222  CA  VAL B  49     5684   4796   4525   1755   -153  -1042       C  
ATOM   2223  C   VAL B  49      -6.668  19.438  39.294  1.00 39.47           C  
ANISOU 2223  C   VAL B  49     5021   5149   4826   2007   -157   -959       C  
ATOM   2224  O   VAL B  49      -7.841  19.800  39.392  1.00 42.37           O  
ANISOU 2224  O   VAL B  49     5311   5441   5347   2085   -553   -635       O  
ATOM   2225  CB  VAL B  49      -5.618  21.174  40.795  1.00 41.44           C  
ANISOU 2225  CB  VAL B  49     6223   4938   4587    925   -250  -1205       C  
ATOM   2226  CG1 VAL B  49      -5.704  20.166  41.940  1.00 41.14           C  
ANISOU 2226  CG1 VAL B  49     6114   5122   4397    577    156  -1500       C  
ATOM   2227  CG2 VAL B  49      -4.405  22.069  40.976  1.00 41.52           C  
ANISOU 2227  CG2 VAL B  49     6539   4556   4679    749   -498  -1444       C  
ATOM   2228  N   ARG B  50      -6.319  18.184  39.031  1.00 39.42           N  
ANISOU 2228  N   ARG B  50     5067   5442   4470   1909   -386  -1080       N  
ATOM   2229  CA  ARG B  50      -7.282  17.123  38.802  1.00 39.92           C  
ANISOU 2229  CA  ARG B  50     4752   5860   4556   1671   -221   -727       C  
ATOM   2230  C   ARG B  50      -7.268  16.153  39.974  1.00 39.64           C  
ANISOU 2230  C   ARG B  50     4394   5941   4727   1300    379   -866       C  
ATOM   2231  O   ARG B  50      -6.279  16.027  40.700  1.00 37.86           O  
ANISOU 2231  O   ARG B  50     3922   5472   4991   1466    746  -1206       O  
ATOM   2232  CB  ARG B  50      -6.982  16.363  37.501  1.00 42.29           C  
ANISOU 2232  CB  ARG B  50     5180   6289   4601   1258   -166   -238       C  
ATOM   2233  CG  ARG B  50      -6.838  17.242  36.266  1.00 46.56           C  
ANISOU 2233  CG  ARG B  50     5676   7206   4808    353   -478    578       C  
ATOM   2234  CD  ARG B  50      -6.974  16.422  34.987  1.00 50.79           C  
ANISOU 2234  CD  ARG B  50     6118   8166   5015    -97   -800    985       C  
ATOM   2235  NE  ARG B  50      -6.675  17.208  33.795  1.00 56.40           N  
ANISOU 2235  NE  ARG B  50     6383   9455   5590   -479  -1158    891       N  
ATOM   2236  CZ  ARG B  50      -7.496  18.107  33.265  1.00 59.67           C  
ANISOU 2236  CZ  ARG B  50     6524  10443   5706  -1190  -1154    765       C  
ATOM   2237  NH1 ARG B  50      -8.670  18.384  33.813  1.00 58.03           N1+
ANISOU 2237  NH1 ARG B  50     5397  10944   5706  -1513  -1417   1008       N1+
ATOM   2238  NH2 ARG B  50      -7.124  18.757  32.165  1.00 60.58           N  
ANISOU 2238  NH2 ARG B  50     7078  10508   5431  -1551  -1037    303       N  
ATOM   2239  N  AARG B  51      -8.392  15.466  40.151  0.42 41.31           N  
ANISOU 2239  N  AARG B  51     4737   6112   4848   1180     43   -745       N  
ATOM   2240  N  BARG B  51      -8.390  15.463  40.149  0.58 40.93           N  
ANISOU 2240  N  BARG B  51     4650   6107   4795   1191   -113   -684       N  
ATOM   2241  CA AARG B  51      -8.562  14.496  41.222  0.42 42.85           C  
ANISOU 2241  CA AARG B  51     5340   6114   4828   1182     38   -637       C  
ATOM   2242  CA BARG B  51      -8.556  14.494  41.219  0.58 42.47           C  
ANISOU 2242  CA BARG B  51     5287   6108   4740   1196   -156   -516       C  
ATOM   2243  C  AARG B  51      -9.195  13.233  40.666  0.42 41.52           C  
ANISOU 2243  C  AARG B  51     5352   5610   4813   1265   -189   -449       C  
ATOM   2244  C  BARG B  51      -9.182  13.231  40.656  0.58 41.14           C  
ANISOU 2244  C  BARG B  51     5349   5530   4752   1293   -348   -371       C  
ATOM   2245  O  AARG B  51      -9.975  13.275  39.711  0.42 42.42           O  
ANISOU 2245  O  AARG B  51     5617   5518   4984   1355   -268   -470       O  
ATOM   2246  O  BARG B  51      -9.940  13.271  39.684  0.58 42.04           O  
ANISOU 2246  O  BARG B  51     5692   5359   4924   1410   -472   -395       O  
ATOM   2247  CB AARG B  51      -9.430  15.055  42.357  0.42 45.64           C  
ANISOU 2247  CB AARG B  51     5885   6510   4947   1135    558   -966       C  
ATOM   2248  CB BARG B  51      -9.427  15.049  42.353  0.58 45.09           C  
ANISOU 2248  CB BARG B  51     5864   6559   4712   1121    421   -807       C  
ATOM   2249  CG AARG B  51      -8.843  16.281  43.016  0.42 49.22           C  
ANISOU 2249  CG AARG B  51     6518   7107   5074   1069    954  -1308       C  
ATOM   2250  CG BARG B  51      -8.937  16.374  42.890  0.58 48.71           C  
ANISOU 2250  CG BARG B  51     6538   7212   4757   1038    835  -1149       C  
ATOM   2251  CD AARG B  51      -9.520  16.583  44.342  0.42 52.43           C  
ANISOU 2251  CD AARG B  51     6949   7597   5375   1049   1731  -1750       C  
ATOM   2252  CD BARG B  51      -9.791  16.881  44.038  0.58 51.69           C  
ANISOU 2252  CD BARG B  51     6826   7738   5077   1043   1785  -1620       C  
ATOM   2253  NE AARG B  51      -8.647  17.375  45.200  0.42 55.46           N  
ANISOU 2253  NE AARG B  51     7410   7961   5700    886   2061  -2024       N  
ATOM   2254  NE BARG B  51      -9.265  18.140  44.552  0.58 55.08           N  
ANISOU 2254  NE BARG B  51     7219   8202   5508    955   2272  -1944       N  
ATOM   2255  CZ AARG B  51      -8.606  18.701  45.212  0.42 56.94           C  
ANISOU 2255  CZ AARG B  51     7695   8014   5925    799   2097  -2108       C  
ATOM   2256  CZ BARG B  51      -8.315  18.235  45.472  0.58 57.52           C  
ANISOU 2256  CZ BARG B  51     7505   8357   5992    864   2297  -2089       C  
ATOM   2257  NH1AARG B  51      -9.394  19.423  44.432  0.42 56.65           N1+
ANISOU 2257  NH1AARG B  51     7807   7881   5838    871   2087  -1950       N1+
ATOM   2258  NH1BARG B  51      -7.777  17.160  46.027  0.58 57.47           N1+
ANISOU 2258  NH1BARG B  51     7551   8343   5941    977   2352  -1946       N1+
ATOM   2259  NH2AARG B  51      -7.751  19.315  46.024  0.42 57.59           N  
ANISOU 2259  NH2AARG B  51     7680   8081   6121    740   2170  -2233       N  
ATOM   2260  NH2BARG B  51      -7.890  19.440  45.843  0.58 58.85           N  
ANISOU 2260  NH2BARG B  51     7660   8385   6317    809   2289  -2264       N  
ATOM   2261  N   VAL B  52      -8.851  12.101  41.277  1.00 39.81           N  
ANISOU 2261  N   VAL B  52     5126   5312   4687   1266   -132   -322       N  
ATOM   2262  CA  VAL B  52      -9.428  10.820  40.902  1.00 37.45           C  
ANISOU 2262  CA  VAL B  52     4866   4832   4530   1312   -276   -673       C  
ATOM   2263  C   VAL B  52      -9.299   9.897  42.099  1.00 34.65           C  
ANISOU 2263  C   VAL B  52     4361   4360   4444   1271   -183   -408       C  
ATOM   2264  O   VAL B  52      -8.383  10.039  42.916  1.00 34.75           O  
ANISOU 2264  O   VAL B  52     4317   4316   4572   1048   -331   -360       O  
ATOM   2265  CB  VAL B  52      -8.742  10.241  39.638  1.00 39.00           C  
ANISOU 2265  CB  VAL B  52     5152   4867   4797   1518    -54  -1076       C  
ATOM   2266  CG1 VAL B  52      -7.433   9.547  39.987  1.00 36.31           C  
ANISOU 2266  CG1 VAL B  52     4853   4437   4506   1939    820  -1250       C  
ATOM   2267  CG2 VAL B  52      -9.679   9.304  38.908  1.00 41.65           C  
ANISOU 2267  CG2 VAL B  52     5836   5016   4973   1415    -26  -1501       C  
ATOM   2268  N   THR B  53     -10.248   8.985  42.234  1.00 32.72           N  
ANISOU 2268  N   THR B  53     3634   4767   4033   1203   -178   -594       N  
ATOM   2269  CA  THR B  53     -10.159   7.906  43.201  1.00 31.25           C  
ANISOU 2269  CA  THR B  53     3394   4622   3859   1131    403   -912       C  
ATOM   2270  C   THR B  53      -9.634   6.670  42.492  1.00 31.87           C  
ANISOU 2270  C   THR B  53     4023   4466   3622   1153    152   -820       C  
ATOM   2271  O   THR B  53     -10.002   6.403  41.344  1.00 32.53           O  
ANISOU 2271  O   THR B  53     4370   4895   3095    864   -238   -734       O  
ATOM   2272  CB  THR B  53     -11.520   7.610  43.832  1.00 35.21           C  
ANISOU 2272  CB  THR B  53     3570   5315   4494    596    316  -1001       C  
ATOM   2273  CG2 THR B  53     -12.014   8.808  44.626  1.00 34.84           C  
ANISOU 2273  CG2 THR B  53     2936   5509   4792    572    901  -1144       C  
ATOM   2274  OG1 THR B  53     -12.466   7.313  42.799  1.00 37.68           O  
ANISOU 2274  OG1 THR B  53     3857   5612   4846    796    304   -757       O  
ATOM   2275  N   MET B  54      -8.752   5.938  43.168  1.00 29.96           N  
ANISOU 2275  N   MET B  54     3827   4070   3485   1645    501   -627       N  
ATOM   2276  CA  MET B  54      -8.228   4.674  42.670  1.00 31.00           C  
ANISOU 2276  CA  MET B  54     3950   4122   3706   1164    560   -434       C  
ATOM   2277  C   MET B  54      -8.342   3.632  43.770  1.00 32.54           C  
ANISOU 2277  C   MET B  54     3956   4469   3938    963    555   -794       C  
ATOM   2278  O   MET B  54      -8.180   3.950  44.950  1.00 31.82           O  
ANISOU 2278  O   MET B  54     4051   4054   3986    726    203  -1346       O  
ATOM   2279  CB  MET B  54      -6.765   4.799  42.218  1.00 31.04           C  
ANISOU 2279  CB  MET B  54     3469   4557   3768    897    207   -408       C  
ATOM   2280  CG  MET B  54      -6.196   3.551  41.571  1.00 34.58           C  
ANISOU 2280  CG  MET B  54     3751   5218   4170    779    201   -361       C  
ATOM   2281  SD  MET B  54      -4.534   3.809  40.920  1.00 37.55           S  
ANISOU 2281  SD  MET B  54     4193   5454   4622    836    202   -423       S  
ATOM   2282  CE  MET B  54      -4.882   4.912  39.544  1.00 37.34           C  
ANISOU 2282  CE  MET B  54     4514   5020   4654   1548     47    230       C  
ATOM   2283  N   TYR B  55      -8.615   2.392  43.375  1.00 32.47           N  
ANISOU 2283  N   TYR B  55     3892   4385   4061   1012    683   -610       N  
ATOM   2284  CA  TYR B  55      -8.743   1.271  44.290  1.00 34.97           C  
ANISOU 2284  CA  TYR B  55     3509   5186   4593   1169    632   -709       C  
ATOM   2285  C   TYR B  55      -7.862   0.127  43.815  1.00 35.24           C  
ANISOU 2285  C   TYR B  55     3867   5250   4271   1045    657   -832       C  
ATOM   2286  O   TYR B  55      -7.718  -0.090  42.610  1.00 33.55           O  
ANISOU 2286  O   TYR B  55     3525   5452   3769    825    573  -1321       O  
ATOM   2287  CB  TYR B  55     -10.191   0.794  44.373  1.00 37.35           C  
ANISOU 2287  CB  TYR B  55     3559   5805   4825    604    656   -672       C  
ATOM   2288  CG  TYR B  55     -11.131   1.863  44.859  1.00 36.72           C  
ANISOU 2288  CG  TYR B  55     2849   6036   5068    618    746   -900       C  
ATOM   2289  CD1 TYR B  55     -11.737   2.745  43.966  1.00 38.10           C  
ANISOU 2289  CD1 TYR B  55     2945   6379   5150    238    702   -912       C  
ATOM   2290  CD2 TYR B  55     -11.402   2.007  46.215  1.00 38.52           C  
ANISOU 2290  CD2 TYR B  55     3371   6203   5063    894    227  -1057       C  
ATOM   2291  CE1 TYR B  55     -12.595   3.735  44.412  1.00 41.09           C  
ANISOU 2291  CE1 TYR B  55     3639   6593   5381    445    809   -876       C  
ATOM   2292  CE2 TYR B  55     -12.254   2.983  46.668  1.00 40.76           C  
ANISOU 2292  CE2 TYR B  55     3655   6654   5177    639    318  -1081       C  
ATOM   2293  CZ  TYR B  55     -12.847   3.846  45.769  1.00 42.22           C  
ANISOU 2293  CZ  TYR B  55     3662   6820   5560    598    391   -856       C  
ATOM   2294  OH  TYR B  55     -13.688   4.819  46.251  1.00 43.87           O  
ANISOU 2294  OH  TYR B  55     3661   7148   5860    583    117   -572       O  
ATOM   2295  N   ALA B  56      -7.263  -0.592  44.761  1.00 33.28           N  
ANISOU 2295  N   ALA B  56     3636   4814   4194   1234    715   -314       N  
ATOM   2296  CA  ALA B  56      -6.605  -1.859  44.468  1.00 32.68           C  
ANISOU 2296  CA  ALA B  56     3352   5056   4010    876    920   -551       C  
ATOM   2297  C   ALA B  56      -7.519  -2.982  44.941  1.00 32.81           C  
ANISOU 2297  C   ALA B  56     3371   5159   3934    477    720   -595       C  
ATOM   2298  O   ALA B  56      -7.967  -2.975  46.096  1.00 34.76           O  
ANISOU 2298  O   ALA B  56     3602   5744   3859    299    933   -605       O  
ATOM   2299  CB  ALA B  56      -5.234  -1.950  45.139  1.00 32.26           C  
ANISOU 2299  CB  ALA B  56     3283   4938   4036    112    995   -512       C  
ATOM   2300  N   GLU B  57      -7.822  -3.921  44.049  1.00 34.91           N  
ANISOU 2300  N   GLU B  57     3704   5487   4071    520    692   -807       N  
ATOM   2301  CA  GLU B  57      -8.760  -4.995  44.341  1.00 36.19           C  
ANISOU 2301  CA  GLU B  57     3451   5785   4515     75   1051   -734       C  
ATOM   2302  C   GLU B  57      -8.198  -6.330  43.887  1.00 34.39           C  
ANISOU 2302  C   GLU B  57     3224   5531   4310   -477   1341   -830       C  
ATOM   2303  O   GLU B  57      -7.480  -6.413  42.890  1.00 35.18           O  
ANISOU 2303  O   GLU B  57     3584   5548   4233  -1411   1600   -645       O  
ATOM   2304  CB  GLU B  57     -10.115  -4.793  43.640  1.00 39.22           C  
ANISOU 2304  CB  GLU B  57     3579   6120   5201   1153    909   -575       C  
ATOM   2305  CG  GLU B  57     -10.707  -3.417  43.774  1.00 45.53           C  
ANISOU 2305  CG  GLU B  57     4695   6721   5885    908   1135   -380       C  
ATOM   2306  CD  GLU B  57     -12.076  -3.323  43.131  0.85 49.30           C  
ANISOU 2306  CD  GLU B  57     4783   7399   6548    982    874   -425       C  
ATOM   2307  OE1 GLU B  57     -12.268  -3.866  42.024  1.00 52.14           O  
ANISOU 2307  OE1 GLU B  57     4813   8035   6963   1213   1108   -182       O  
ATOM   2308  OE2 GLU B  57     -12.967  -2.711  43.743  1.00 52.53           O1-
ANISOU 2308  OE2 GLU B  57     5346   7814   6798    581    497   -498       O1-
ATOM   2309  N   ARG B  58      -8.550  -7.382  44.616  1.00 35.36           N  
ANISOU 2309  N   ARG B  58     3704   5464   4268   -166   1724   -809       N  
ATOM   2310  CA  ARG B  58      -8.337  -8.724  44.099  1.00 38.20           C  
ANISOU 2310  CA  ARG B  58     4301   5787   4425   -299   1476   -610       C  
ATOM   2311  C   ARG B  58      -9.296  -8.982  42.945  1.00 38.54           C  
ANISOU 2311  C   ARG B  58     3858   6047   4740   -316   1266   -548       C  
ATOM   2312  O   ARG B  58     -10.450  -8.546  42.970  1.00 39.63           O  
ANISOU 2312  O   ARG B  58     3621   6363   5073   -312   1318   -395       O  
ATOM   2313  CB  ARG B  58      -8.549  -9.766  45.198  1.00 40.85           C  
ANISOU 2313  CB  ARG B  58     4889   6033   4598   -624   1614   -199       C  
ATOM   2314  CG  ARG B  58      -7.479  -9.760  46.259  1.00 41.62           C  
ANISOU 2314  CG  ARG B  58     5097   6158   4559   -665   1996    -69       C  
ATOM   2315  CD  ARG B  58      -7.555 -10.996  47.138  1.00 42.19           C  
ANISOU 2315  CD  ARG B  58     5405   5945   4680   -369   1964    -41       C  
ATOM   2316  NE  ARG B  58      -6.407 -11.056  48.032  1.00 42.80           N  
ANISOU 2316  NE  ARG B  58     5711   5827   4726   -378   1832    -37       N  
ATOM   2317  CZ  ARG B  58      -5.229 -11.562  47.694  1.00 42.32           C  
ANISOU 2317  CZ  ARG B  58     5593   5619   4868   -542   1724   -217       C  
ATOM   2318  NH1 ARG B  58      -5.023 -12.099  46.503  1.00 42.27           N1+
ANISOU 2318  NH1 ARG B  58     5481   5613   4965   -750   1919   -321       N1+
ATOM   2319  NH2 ARG B  58      -4.233 -11.531  48.575  1.00 43.87           N  
ANISOU 2319  NH2 ARG B  58     6140   5371   5156   -462   1543   -392       N  
ATOM   2320  N   LEU B  59      -8.804  -9.666  41.921  1.00 38.04           N  
ANISOU 2320  N   LEU B  59     4223   5725   4505   -472   1070   -563       N  
ATOM   2321  CA  LEU B  59      -9.611 -10.152  40.813  1.00 40.17           C  
ANISOU 2321  CA  LEU B  59     4665   5556   5043  -1333   1470   -916       C  
ATOM   2322  C   LEU B  59      -9.580 -11.678  40.830  1.00 44.78           C  
ANISOU 2322  C   LEU B  59     5448   5763   5802  -1318   1261   -805       C  
ATOM   2323  O   LEU B  59      -8.950 -12.297  41.694  1.00 46.70           O  
ANISOU 2323  O   LEU B  59     5517   5875   6352  -1125    906   -907       O  
ATOM   2324  CB  LEU B  59      -9.107  -9.574  39.486  1.00 39.15           C  
ANISOU 2324  CB  LEU B  59     4449   5525   4903   -933   1185  -1385       C  
ATOM   2325  CG  LEU B  59      -9.262  -8.047  39.383  1.00 40.19           C  
ANISOU 2325  CG  LEU B  59     4392   6103   4777   -969   1009  -1660       C  
ATOM   2326  CD1 LEU B  59      -8.380  -7.453  38.287  1.00 40.54           C  
ANISOU 2326  CD1 LEU B  59     4245   6156   5003  -1322    687  -1722       C  
ATOM   2327  CD2 LEU B  59     -10.729  -7.669  39.153  1.00 38.78           C  
ANISOU 2327  CD2 LEU B  59     4110   6240   4386   -534    738  -2434       C  
ATOM   2328  N   ALA B  60     -10.278 -12.289  39.879  1.00 45.98           N  
ANISOU 2328  N   ALA B  60     5784   5716   5971   -978   1413   -883       N  
ATOM   2329  CA  ALA B  60     -10.368 -13.742  39.852  1.00 47.95           C  
ANISOU 2329  CA  ALA B  60     6019   5849   6350   -636   1380  -1050       C  
ATOM   2330  C   ALA B  60      -8.993 -14.368  39.651  1.00 48.29           C  
ANISOU 2330  C   ALA B  60     5765   5894   6690   -145   1542   -936       C  
ATOM   2331  O   ALA B  60      -8.138 -13.819  38.951  1.00 49.32           O  
ANISOU 2331  O   ALA B  60     5807   6041   6890    251   1747   -778       O  
ATOM   2332  CB  ALA B  60     -11.318 -14.197  38.746  1.00 48.77           C  
ANISOU 2332  CB  ALA B  60     6294   5878   6359   -676   1600  -1304       C  
ATOM   2333  N   GLY B  61      -8.777 -15.513  40.292  1.00 47.92           N  
ANISOU 2333  N   GLY B  61     5426   5948   6835    105   1412   -917       N  
ATOM   2334  CA  GLY B  61      -7.614 -16.344  40.018  1.00 49.00           C  
ANISOU 2334  CA  GLY B  61     5895   5847   6876     60   1302   -865       C  
ATOM   2335  C   GLY B  61      -6.284 -15.823  40.522  1.00 48.02           C  
ANISOU 2335  C   GLY B  61     5917   5628   6701      7   1660   -483       C  
ATOM   2336  O   GLY B  61      -5.259 -16.015  39.856  1.00 50.09           O  
ANISOU 2336  O   GLY B  61     6311   5857   6864   -437   1545   -287       O  
ATOM   2337  N   GLY B  62      -6.268 -15.182  41.689  1.00 44.59           N  
ANISOU 2337  N   GLY B  62     5633   4969   6341     27   1570   -347       N  
ATOM   2338  CA  GLY B  62      -5.042 -14.675  42.260  1.00 40.17           C  
ANISOU 2338  CA  GLY B  62     4780   4579   5902    112   1265   -149       C  
ATOM   2339  C   GLY B  62      -4.556 -13.367  41.678  1.00 38.05           C  
ANISOU 2339  C   GLY B  62     4389   4680   5389    -56   1115     17       C  
ATOM   2340  O   GLY B  62      -3.491 -12.884  42.086  1.00 38.17           O  
ANISOU 2340  O   GLY B  62     4208   4914   5382    367    623     79       O  
ATOM   2341  N   GLN B  63      -5.297 -12.778  40.748  1.00 34.48           N  
ANISOU 2341  N   GLN B  63     4219   4168   4715   -611   1436     61       N  
ATOM   2342  CA  GLN B  63      -4.909 -11.532  40.109  1.00 34.69           C  
ANISOU 2342  CA  GLN B  63     4526   4201   4455   -450   1060     19       C  
ATOM   2343  C   GLN B  63      -5.321 -10.341  40.963  1.00 31.64           C  
ANISOU 2343  C   GLN B  63     4206   3885   3929    120   1108   -248       C  
ATOM   2344  O   GLN B  63      -6.172 -10.444  41.851  1.00 32.59           O  
ANISOU 2344  O   GLN B  63     4123   4252   4006    -11   1361    -39       O  
ATOM   2345  CB  GLN B  63      -5.538 -11.439  38.723  1.00 38.32           C  
ANISOU 2345  CB  GLN B  63     5303   4325   4930   -472    716    120       C  
ATOM   2346  CG  GLN B  63      -5.198 -12.619  37.847  1.00 43.41           C  
ANISOU 2346  CG  GLN B  63     5801   4935   5759   -480    605   -303       C  
ATOM   2347  CD  GLN B  63      -4.954 -12.208  36.421  1.00 47.63           C  
ANISOU 2347  CD  GLN B  63     5482   5696   6918   -600    479  -1343       C  
ATOM   2348  NE2 GLN B  63      -6.030 -12.019  35.662  1.00 45.57           N  
ANISOU 2348  NE2 GLN B  63     4418   5696   7199   -732   -218  -1853       N  
ATOM   2349  OE1 GLN B  63      -3.811 -12.050  36.005  1.00 50.32           O  
ANISOU 2349  OE1 GLN B  63     5363   6254   7504   -862    668  -1468       O  
ATOM   2350  N   MET B  64      -4.693  -9.198  40.688  1.00 29.91           N  
ANISOU 2350  N   MET B  64     4170   3834   3359     33   1160   -489       N  
ATOM   2351  CA  MET B  64      -4.987  -7.944  41.376  1.00 28.38           C  
ANISOU 2351  CA  MET B  64     3901   3861   3022    115    573   -263       C  
ATOM   2352  C   MET B  64      -4.971  -6.818  40.359  1.00 29.78           C  
ANISOU 2352  C   MET B  64     4110   4062   3143    -53    353   -746       C  
ATOM   2353  O   MET B  64      -4.169  -6.838  39.420  1.00 29.73           O  
ANISOU 2353  O   MET B  64     4073   4263   2961   -407    240   -603       O  
ATOM   2354  CB  MET B  64      -3.965  -7.635  42.473  1.00 29.39           C  
ANISOU 2354  CB  MET B  64     3664   4433   3071    -72    381    -43       C  
ATOM   2355  CG  MET B  64      -3.731  -8.769  43.441  1.00 27.46           C  
ANISOU 2355  CG  MET B  64     2682   4629   3124   -401    420    257       C  
ATOM   2356  SD  MET B  64      -2.337  -8.388  44.533  1.00 32.32           S  
ANISOU 2356  SD  MET B  64     3622   4917   3743    -33    746   -112       S  
ATOM   2357  CE  MET B  64      -2.549  -9.637  45.805  1.00 31.58           C  
ANISOU 2357  CE  MET B  64     3778   4867   3353    329   1486    209       C  
ATOM   2358  N   GLY B  65      -5.849  -5.840  40.551  1.00 29.81           N  
ANISOU 2358  N   GLY B  65     3824   4153   3348    748    814   -743       N  
ATOM   2359  CA  GLY B  65      -5.945  -4.745  39.606  1.00 30.59           C  
ANISOU 2359  CA  GLY B  65     4000   4413   3208    914    785   -714       C  
ATOM   2360  C   GLY B  65      -6.282  -3.426  40.270  1.00 31.05           C  
ANISOU 2360  C   GLY B  65     3728   4851   3218    459    717   -420       C  
ATOM   2361  O   GLY B  65      -6.818  -3.374  41.384  1.00 30.81           O  
ANISOU 2361  O   GLY B  65     3362   5211   3133     66    540    132       O  
ATOM   2362  N   TYR B  66      -5.956  -2.352  39.552  1.00 28.92           N  
ANISOU 2362  N   TYR B  66     3393   4384   3210    377    818   -219       N  
ATOM   2363  CA  TYR B  66      -6.373  -1.004  39.911  1.00 29.00           C  
ANISOU 2363  CA  TYR B  66     3351   4394   3273    426    584   -297       C  
ATOM   2364  C   TYR B  66      -7.654  -0.640  39.170  1.00 30.12           C  
ANISOU 2364  C   TYR B  66     3572   4379   3495    459    466   -379       C  
ATOM   2365  O   TYR B  66      -7.840  -1.015  38.009  1.00 33.41           O  
ANISOU 2365  O   TYR B  66     4238   4581   3874    102    493   -430       O  
ATOM   2366  CB  TYR B  66      -5.299   0.018  39.546  1.00 27.52           C  
ANISOU 2366  CB  TYR B  66     3067   4057   3331    363    257   -313       C  
ATOM   2367  CG  TYR B  66      -3.954  -0.114  40.230  1.00 27.04           C  
ANISOU 2367  CG  TYR B  66     3074   3872   3329    565    471   -277       C  
ATOM   2368  CD1 TYR B  66      -3.792   0.216  41.568  1.00 27.37           C  
ANISOU 2368  CD1 TYR B  66     2780   4221   3397    762    427    271       C  
ATOM   2369  CD2 TYR B  66      -2.825  -0.493  39.507  1.00 28.11           C  
ANISOU 2369  CD2 TYR B  66     3171   3954   3554    898    441    -79       C  
ATOM   2370  CE1 TYR B  66      -2.544   0.128  42.180  1.00 27.40           C  
ANISOU 2370  CE1 TYR B  66     2953   4097   3360   1171    210   -226       C  
ATOM   2371  CE2 TYR B  66      -1.588  -0.581  40.101  1.00 28.64           C  
ANISOU 2371  CE2 TYR B  66     3543   4057   3282    856    228   -134       C  
ATOM   2372  CZ  TYR B  66      -1.450  -0.260  41.441  1.00 28.75           C  
ANISOU 2372  CZ  TYR B  66     3332   4244   3345    838     96     74       C  
ATOM   2373  OH  TYR B  66      -0.203  -0.343  42.023  1.00 30.13           O  
ANISOU 2373  OH  TYR B  66     3431   4472   3545    630     16   -329       O  
ATOM   2374  N   GLY B  67      -8.525   0.117  39.837  1.00 29.25           N  
ANISOU 2374  N   GLY B  67     3530   4061   3522    807     39   -421       N  
ATOM   2375  CA  GLY B  67      -9.709   0.648  39.197  1.00 29.95           C  
ANISOU 2375  CA  GLY B  67     3699   4052   3630   1340    -41   -583       C  
ATOM   2376  C   GLY B  67     -10.008   2.040  39.721  1.00 32.62           C  
ANISOU 2376  C   GLY B  67     4021   4646   3727    913    365   -782       C  
ATOM   2377  O   GLY B  67      -9.571   2.421  40.810  1.00 33.93           O  
ANISOU 2377  O   GLY B  67     4238   4876   3778    364    537  -1127       O  
ATOM   2378  N   LEU B  68     -10.752   2.806  38.913  1.00 32.18           N  
ANISOU 2378  N   LEU B  68     3819   4902   3506    869     62   -514       N  
ATOM   2379  CA  LEU B  68     -11.192   4.141  39.316  1.00 35.59           C  
ANISOU 2379  CA  LEU B  68     4390   5378   3755    708    431   -414       C  
ATOM   2380  C   LEU B  68     -12.431   4.121  40.204  1.00 38.10           C  
ANISOU 2380  C   LEU B  68     4552   5933   3994    489    336   -813       C  
ATOM   2381  O   LEU B  68     -12.694   5.108  40.905  1.00 38.66           O  
ANISOU 2381  O   LEU B  68     5007   6004   3678    681    575   -970       O  
ATOM   2382  CB  LEU B  68     -11.478   5.012  38.082  1.00 38.14           C  
ANISOU 2382  CB  LEU B  68     4972   5553   3966    831    415      1       C  
ATOM   2383  CG  LEU B  68     -10.239   5.375  37.253  1.00 40.42           C  
ANISOU 2383  CG  LEU B  68     5363   5712   4284   1044    568    266       C  
ATOM   2384  CD1 LEU B  68     -10.550   6.463  36.227  1.00 41.56           C  
ANISOU 2384  CD1 LEU B  68     5600   5431   4760    971    733    283       C  
ATOM   2385  CD2 LEU B  68      -9.103   5.810  38.168  1.00 42.42           C  
ANISOU 2385  CD2 LEU B  68     5674   5854   4588   1126   1053    -68       C  
ATOM   2386  N   GLU B  69     -13.197   3.039  40.175  1.00 37.09           N  
ANISOU 2386  N   GLU B  69     3781   6049   4261      9    569   -875       N  
ATOM   2387  CA  GLU B  69     -14.351   2.846  41.042  1.00 38.45           C  
ANISOU 2387  CA  GLU B  69     3920   6393   4298    -51    217   -752       C  
ATOM   2388  C   GLU B  69     -14.285   1.438  41.604  1.00 38.17           C  
ANISOU 2388  C   GLU B  69     3809   6437   4257    -34    636   -616       C  
ATOM   2389  O   GLU B  69     -13.736   0.531  40.970  1.00 39.49           O  
ANISOU 2389  O   GLU B  69     4278   6554   4174    469    718   -345       O  
ATOM   2390  CB  GLU B  69     -15.681   3.045  40.291  1.00 39.58           C  
ANISOU 2390  CB  GLU B  69     3666   6664   4707    -19   -349   -600       C  
ATOM   2391  CG  GLU B  69     -15.777   4.354  39.502  1.00 46.41           C  
ANISOU 2391  CG  GLU B  69     5151   7103   5379     34   -325   -302       C  
ATOM   2392  CD  GLU B  69     -16.848   4.311  38.423  0.68 50.82           C  
ANISOU 2392  CD  GLU B  69     5630   7552   6127    -92   -254     84       C  
ATOM   2393  OE1 GLU B  69     -17.646   3.353  38.413  0.80 54.58           O  
ANISOU 2393  OE1 GLU B  69     6252   7867   6620    -68   -456    409       O  
ATOM   2394  OE2 GLU B  69     -16.883   5.228  37.573  0.71 52.61           O1-
ANISOU 2394  OE2 GLU B  69     6022   7856   6113   -190    131     -8       O1-
ATOM   2395  N   LYS B  70     -14.838   1.267  42.798  1.00 38.87           N  
ANISOU 2395  N   LYS B  70     3646   6468   4655   -220    962   -936       N  
ATOM   2396  CA  LYS B  70     -14.907  -0.048  43.417  1.00 41.87           C  
ANISOU 2396  CA  LYS B  70     4394   6724   4789   -235   1529  -1025       C  
ATOM   2397  C   LYS B  70     -15.659  -1.023  42.520  1.00 41.37           C  
ANISOU 2397  C   LYS B  70     3865   6647   5206      6   1327  -1246       C  
ATOM   2398  O   LYS B  70     -16.681  -0.679  41.921  1.00 38.97           O  
ANISOU 2398  O   LYS B  70     2871   6552   5383    180   1318  -1735       O  
ATOM   2399  CB  LYS B  70     -15.589   0.046  44.787  1.00 44.57           C  
ANISOU 2399  CB  LYS B  70     5320   7086   4527   -595   2080   -976       C  
ATOM   2400  CG  LYS B  70     -14.615   0.153  45.943  1.00 48.72           C  
ANISOU 2400  CG  LYS B  70     6406   7359   4745   -918   2207   -941       C  
ATOM   2401  CD  LYS B  70     -15.317   0.037  47.286  1.00 51.13           C  
ANISOU 2401  CD  LYS B  70     7109   7576   4741   -802   2426  -1025       C  
ATOM   2402  CE  LYS B  70     -15.793   1.386  47.775  1.00 53.14           C  
ANISOU 2402  CE  LYS B  70     7476   7811   4904   -779   2598  -1095       C  
ATOM   2403  NZ  LYS B  70     -16.058   1.363  49.246  1.00 55.59           N1+
ANISOU 2403  NZ  LYS B  70     7949   8117   5055   -920   2480  -1231       N1+
ATOM   2404  N   GLY B  71     -15.130  -2.242  42.423  1.00 42.16           N  
ANISOU 2404  N   GLY B  71     4249   6499   5272   -134   1115   -921       N  
ATOM   2405  CA  GLY B  71     -15.676  -3.241  41.529  1.00 43.00           C  
ANISOU 2405  CA  GLY B  71     4451   6460   5428   -449    967  -1048       C  
ATOM   2406  C   GLY B  71     -15.350  -3.055  40.064  1.00 43.04           C  
ANISOU 2406  C   GLY B  71     4145   6424   5784   -473    577  -1562       C  
ATOM   2407  O   GLY B  71     -15.850  -3.814  39.233  1.00 42.69           O  
ANISOU 2407  O   GLY B  71     3804   6308   6109   -996    165  -2051       O  
ATOM   2408  N   LYS B  72     -14.526  -2.072  39.704  1.00 41.68           N  
ANISOU 2408  N   LYS B  72     3706   6431   5701    203    746  -1391       N  
ATOM   2409  CA  LYS B  72     -14.241  -1.837  38.293  1.00 42.43           C  
ANISOU 2409  CA  LYS B  72     3765   6753   5602    563    420  -1064       C  
ATOM   2410  C   LYS B  72     -12.743  -1.887  38.009  1.00 38.97           C  
ANISOU 2410  C   LYS B  72     3365   6489   4951    381    408   -653       C  
ATOM   2411  O   LYS B  72     -12.264  -1.254  37.063  1.00 37.60           O  
ANISOU 2411  O   LYS B  72     3093   6740   4452      4    343   -206       O  
ATOM   2412  CB  LYS B  72     -14.853  -0.515  37.822  1.00 47.15           C  
ANISOU 2412  CB  LYS B  72     4606   7236   6073    930    -46   -722       C  
ATOM   2413  CG  LYS B  72     -16.371  -0.598  37.580  1.00 53.22           C  
ANISOU 2413  CG  LYS B  72     5580   7909   6733   1313   -531   -423       C  
ATOM   2414  CD  LYS B  72     -16.823   0.345  36.463  1.00 59.39           C  
ANISOU 2414  CD  LYS B  72     6695   8590   7279   1147   -655   -379       C  
ATOM   2415  CE  LYS B  72     -17.728  -0.352  35.442  1.00 62.91           C  
ANISOU 2415  CE  LYS B  72     7517   8772   7615   1142   -459   -289       C  
ATOM   2416  NZ  LYS B  72     -19.175  -0.406  35.839  1.00 65.80           N1+
ANISOU 2416  NZ  LYS B  72     8150   8912   7940    707   -149   -282       N1+
ATOM   2417  N   ALA B  73     -11.998  -2.656  38.800  1.00 34.23           N  
ANISOU 2417  N   ALA B  73     2771   5839   4394    397    282   -919       N  
ATOM   2418  CA  ALA B  73     -10.577  -2.838  38.537  1.00 34.24           C  
ANISOU 2418  CA  ALA B  73     3245   5501   4261    475     57   -856       C  
ATOM   2419  C   ALA B  73     -10.366  -3.609  37.233  1.00 32.68           C  
ANISOU 2419  C   ALA B  73     3153   5138   4125    -42    645  -1067       C  
ATOM   2420  O   ALA B  73     -11.137  -4.511  36.896  1.00 32.36           O  
ANISOU 2420  O   ALA B  73     3107   5157   4030   -710    703  -1352       O  
ATOM   2421  CB  ALA B  73      -9.909  -3.567  39.706  1.00 36.76           C  
ANISOU 2421  CB  ALA B  73     3733   5937   4296    491    127   -782       C  
ATOM   2422  N   SER B  74      -9.310  -3.243  36.500  1.00 33.16           N  
ANISOU 2422  N   SER B  74     3526   4941   4134    526   1060  -1102       N  
ATOM   2423  CA  SER B  74      -8.986  -3.841  35.209  1.00 31.90           C  
ANISOU 2423  CA  SER B  74     3108   4955   4058   -135    841   -471       C  
ATOM   2424  C   SER B  74      -7.487  -4.108  35.141  1.00 31.24           C  
ANISOU 2424  C   SER B  74     3367   4565   3938    346   1160   -577       C  
ATOM   2425  O   SER B  74      -6.696  -3.534  35.896  1.00 32.92           O  
ANISOU 2425  O   SER B  74     4034   4470   4005    472   1413   -727       O  
ATOM   2426  CB  SER B  74      -9.401  -2.925  34.048  1.00 32.57           C  
ANISOU 2426  CB  SER B  74     3207   5022   4148   -550    331   -428       C  
ATOM   2427  OG  SER B  74      -8.737  -1.669  34.133  1.00 32.60           O  
ANISOU 2427  OG  SER B  74     3840   4665   3881     78    368   -219       O  
ATOM   2428  N   ILE B  75      -7.103  -4.998  34.227  1.00 28.31           N  
ANISOU 2428  N   ILE B  75     3447   3684   3626    346    679  -1020       N  
ATOM   2429  CA  ILE B  75      -5.693  -5.237  33.921  1.00 28.77           C  
ANISOU 2429  CA  ILE B  75     3508   3757   3666    507    378   -699       C  
ATOM   2430  C   ILE B  75      -5.529  -5.066  32.415  1.00 30.22           C  
ANISOU 2430  C   ILE B  75     3794   4181   3506     60    579   -717       C  
ATOM   2431  O   ILE B  75      -6.077  -5.875  31.663  1.00 31.36           O  
ANISOU 2431  O   ILE B  75     4105   4116   3695   -232      6   -901       O  
ATOM   2432  CB  ILE B  75      -5.241  -6.643  34.352  1.00 28.71           C  
ANISOU 2432  CB  ILE B  75     3100   3728   4082    552    191   -194       C  
ATOM   2433  CG1 ILE B  75      -5.416  -6.848  35.857  1.00 27.43           C  
ANISOU 2433  CG1 ILE B  75     3196   3089   4137    750     77    209       C  
ATOM   2434  CG2 ILE B  75      -3.783  -6.896  33.937  1.00 28.61           C  
ANISOU 2434  CG2 ILE B  75     3078   3896   3897     90   -159   -325       C  
ATOM   2435  CD1 ILE B  75      -5.340  -8.329  36.257  1.00 29.00           C  
ANISOU 2435  CD1 ILE B  75     3416   3281   4320    131    203    329       C  
ATOM   2436  N   PRO B  76      -4.803  -4.051  31.916  1.00 30.44           N  
ANISOU 2436  N   PRO B  76     3970   4349   3245    161    937   -677       N  
ATOM   2437  CA  PRO B  76      -4.074  -3.004  32.633  1.00 27.80           C  
ANISOU 2437  CA  PRO B  76     3487   4125   2950    148    861   -564       C  
ATOM   2438  C   PRO B  76      -5.041  -2.103  33.384  1.00 27.95           C  
ANISOU 2438  C   PRO B  76     3606   3901   3112    175    981   -455       C  
ATOM   2439  O   PRO B  76      -6.227  -2.071  33.037  1.00 26.96           O  
ANISOU 2439  O   PRO B  76     3037   3843   3362    153    617   -330       O  
ATOM   2440  CB  PRO B  76      -3.360  -2.225  31.520  1.00 29.27           C  
ANISOU 2440  CB  PRO B  76     3910   4358   2855    176    723   -538       C  
ATOM   2441  CG  PRO B  76      -3.500  -3.073  30.266  1.00 30.80           C  
ANISOU 2441  CG  PRO B  76     4121   4601   2980   -330    928   -727       C  
ATOM   2442  CD  PRO B  76      -4.760  -3.848  30.455  1.00 29.87           C  
ANISOU 2442  CD  PRO B  76     3832   4577   2939   -477   1578   -699       C  
ATOM   2443  N   GLY B  77      -4.541  -1.384  34.384  1.00 27.20           N  
ANISOU 2443  N   GLY B  77     3741   4064   2530    244   1014   -463       N  
ATOM   2444  CA  GLY B  77      -5.351  -0.418  35.079  1.00 26.73           C  
ANISOU 2444  CA  GLY B  77     3482   3706   2969    541    869   -406       C  
ATOM   2445  C   GLY B  77      -5.808   0.693  34.153  1.00 27.51           C  
ANISOU 2445  C   GLY B  77     3103   4303   3045    618    543   -136       C  
ATOM   2446  O   GLY B  77      -5.399   0.772  32.992  1.00 28.52           O  
ANISOU 2446  O   GLY B  77     2988   4524   3323    998    681    126       O  
ATOM   2447  N   PRO B  78      -6.632   1.597  34.675  1.00 28.93           N  
ANISOU 2447  N   PRO B  78     3300   4451   3241    776    758   -232       N  
ATOM   2448  CA  PRO B  78      -7.196   2.664  33.842  1.00 29.95           C  
ANISOU 2448  CA  PRO B  78     3498   4526   3354    791    767   -115       C  
ATOM   2449  C   PRO B  78      -6.140   3.617  33.307  1.00 32.48           C  
ANISOU 2449  C   PRO B  78     3925   4834   3581    746    921   -388       C  
ATOM   2450  O   PRO B  78      -5.138   3.923  33.968  1.00 29.98           O  
ANISOU 2450  O   PRO B  78     3300   4469   3623    682    881   -444       O  
ATOM   2451  CB  PRO B  78      -8.153   3.392  34.794  1.00 32.67           C  
ANISOU 2451  CB  PRO B  78     4359   4807   3249   1082    735   -250       C  
ATOM   2452  CG  PRO B  78      -7.616   3.076  36.187  1.00 31.52           C  
ANISOU 2452  CG  PRO B  78     4207   4588   3183   1474    508   -347       C  
ATOM   2453  CD  PRO B  78      -7.106   1.659  36.064  1.00 29.01           C  
ANISOU 2453  CD  PRO B  78     3553   4382   3088    848    912   -452       C  
ATOM   2454  N   LEU B  79      -6.402   4.100  32.092  1.00 31.63           N  
ANISOU 2454  N   LEU B  79     4067   4625   3326    725    726   -670       N  
ATOM   2455  CA  LEU B  79      -5.531   5.063  31.436  1.00 29.50           C  
ANISOU 2455  CA  LEU B  79     3586   4293   3329    400    677   -825       C  
ATOM   2456  C   LEU B  79      -5.682   6.434  32.080  1.00 30.23           C  
ANISOU 2456  C   LEU B  79     3539   4557   3391    137    -27   -768       C  
ATOM   2457  O   LEU B  79      -6.790   6.970  32.185  1.00 32.31           O  
ANISOU 2457  O   LEU B  79     3755   4911   3611    679   -209   -779       O  
ATOM   2458  CB  LEU B  79      -5.868   5.147  29.947  1.00 30.42           C  
ANISOU 2458  CB  LEU B  79     3906   4282   3370    103    694   -615       C  
ATOM   2459  CG  LEU B  79      -5.169   6.225  29.108  1.00 31.86           C  
ANISOU 2459  CG  LEU B  79     4303   4375   3426    456    138   -586       C  
ATOM   2460  CD1 LEU B  79      -3.653   6.072  29.145  1.00 30.66           C  
ANISOU 2460  CD1 LEU B  79     4409   3771   3471    475     28   -417       C  
ATOM   2461  CD2 LEU B  79      -5.693   6.190  27.665  1.00 32.10           C  
ANISOU 2461  CD2 LEU B  79     4279   4577   3339    430   -380   -677       C  
ATOM   2462  N  AILE B  80      -4.568   7.013  32.500  0.60 30.06           N  
ANISOU 2462  N  AILE B  80     4079   4307   3033    151   -406   -643       N  
ATOM   2463  N  BILE B  80      -4.562   6.991  32.517  0.40 28.89           N  
ANISOU 2463  N  BILE B  80     3782   4083   3114    272   -151   -672       N  
ATOM   2464  CA AILE B  80      -4.558   8.350  33.079  0.60 30.45           C  
ANISOU 2464  CA AILE B  80     4089   4264   3215    329    -92   -524       C  
ATOM   2465  CA BILE B  80      -4.504   8.336  33.068  0.40 28.61           C  
ANISOU 2465  CA BILE B  80     3742   3944   3184    445    170   -564       C  
ATOM   2466  C  AILE B  80      -3.887   9.286  32.086  0.60 30.37           C  
ANISOU 2466  C  AILE B  80     3932   4173   3434    597    -43   -583       C  
ATOM   2467  C  BILE B  80      -3.911   9.249  32.006  0.40 29.45           C  
ANISOU 2467  C  BILE B  80     3699   4069   3421    632    131   -656       C  
ATOM   2468  O  AILE B  80      -2.760   9.029  31.642  0.60 29.96           O  
ANISOU 2468  O  AILE B  80     3966   3898   3519    843    324   -497       O  
ATOM   2469  O  BILE B  80      -2.856   8.942  31.434  0.40 28.74           O
[truncated: 664,846 more chars]
