# Supplementary material for: Hydrophobic tuning with non-canonical amino acids in a copper metalloenzyme
Source: Nat Chem. 2026 Apr 13;18(7):1269–77. doi: 10.1038/s41557-026-02116-7 (PMC13323077; doi:10.1038/s41557-026-02116-7)
Supplement: Supplementary file 4 — Code related to logP prediction, PDB analysis and redox deconvolution. [file 41557_2026_2116_MOESM4_ESM.zip › Code_lite/PDB_analysis_lite/inputs/starting_pdbs/8p9v.pdb]

CRYST1   74.370   93.920  119.591  90.00  91.10  90.00 P 1 21 1      1
ATOM      1  N   GLY D  41      29.125   9.234  -4.982  1.00 30.76           N  
ATOM      2  CA  GLY D  41      27.748   9.037  -5.411  1.00 28.87           C  
ATOM      3  C   GLY D  41      26.701   9.257  -4.330  1.00 30.92           C  
ATOM      4  O   GLY D  41      26.956   9.021  -3.141  1.00 26.64           O  
ATOM      5  N   ALA D  42      25.511   9.708  -4.746  1.00 34.11           N  
ATOM      6  CA  ALA D  42      24.402   9.984  -3.839  1.00 25.75           C  
ATOM      7  C   ALA D  42      23.107   9.413  -4.400  1.00 29.49           C  
ATOM      8  O   ALA D  42      22.894   9.382  -5.620  1.00 22.99           O  
ATOM      9  CB  ALA D  42      24.234  11.489  -3.585  1.00 21.60           C  
ATOM     10  N   ALA D  43      22.235   8.975  -3.490  1.00 36.18           N  
ATOM     11  CA  ALA D  43      21.007   8.308  -3.894  1.00 32.83           C  
ATOM     12  C   ALA D  43      20.081   9.271  -4.637  1.00 37.69           C  
ATOM     13  O   ALA D  43      19.876  10.412  -4.193  1.00 20.31           O  
ATOM     14  CB  ALA D  43      20.284   7.727  -2.683  1.00 29.95           C  
ATOM     15  N   PRO D  44      19.515   8.840  -5.766  1.00 31.89           N  
ATOM     16  CA  PRO D  44      18.589   9.686  -6.515  1.00 33.49           C  
ATOM     17  C   PRO D  44      17.185   9.569  -5.946  1.00 29.54           C  
ATOM     18  O   PRO D  44      16.897   8.745  -5.079  1.00 30.90           O  
ATOM     19  CB  PRO D  44      18.656   9.104  -7.934  1.00 24.31           C  
ATOM     20  CG  PRO D  44      18.916   7.660  -7.701  1.00 24.45           C  
ATOM     21  CD  PRO D  44      19.776   7.567  -6.458  1.00 21.91           C  
ATOM     22  N   ALA D  45      16.296  10.397  -6.471  1.00 27.10           N  
ATOM     23  CA  ALA D  45      14.900  10.182  -6.146  1.00 23.16           C  
ATOM     24  C   ALA D  45      14.391   8.905  -6.829  1.00 20.41           C  
ATOM     25  O   ALA D  45      14.958   8.413  -7.811  1.00 19.04           O  
ATOM     26  CB  ALA D  45      14.072  11.403  -6.546  1.00 31.27           C  
ATOM     27  N   GLY D  46      13.317   8.348  -6.274  1.00 28.94           N  
ATOM     28  CA  GLY D  46      12.768   7.108  -6.779  1.00 26.92           C  
ATOM     29  C   GLY D  46      11.385   7.245  -7.391  1.00 32.94           C  
ATOM     30  O   GLY D  46      10.884   8.355  -7.618  1.00 24.75           O  
ATOM     31  N   GLY D  47      10.753   6.105  -7.654  1.00 36.37           N  
ATOM     32  CA  GLY D  47       9.457   6.086  -8.305  1.00 36.05           C  
ATOM     33  C   GLY D  47       9.416   5.081  -9.429  1.00 24.00           C  
ATOM     34  O   GLY D  47       8.488   5.087 -10.240  1.00 32.51           O  
ATOM     35  N   GLU D  48      10.425   4.210  -9.479  1.00 31.88           N  
ATOM     36  CA  GLU D  48      10.531   3.190 -10.512  1.00 34.13           C  
ATOM     37  C   GLU D  48       9.864   1.895 -10.081  1.00 34.45           C  
ATOM     38  O   GLU D  48       9.959   1.480  -8.923  1.00 34.92           O  
ATOM     39  CB  GLU D  48      11.994   2.904 -10.855  1.00 33.81           C  
ATOM     40  CG  GLU D  48      12.272   2.881 -12.354  1.00 40.24           C  
ATOM     41  CD  GLU D  48      12.164   4.263 -12.963  0.19 36.60           C  
ATOM     42  OE1 GLU D  48      12.092   5.233 -12.183  1.00 37.71           O  
ATOM     43  OE2 GLU D  48      12.157   4.386 -14.207  1.00 41.20           O1-
ATOM     44  N   VAL D  49       9.204   1.249 -11.033  1.00 41.11           N  
ATOM     45  CA  VAL D  49       8.680  -0.094 -10.831  1.00 38.16           C  
ATOM     46  C   VAL D  49       9.772  -1.085 -11.220  1.00 34.41           C  
ATOM     47  O   VAL D  49      10.316  -1.019 -12.333  1.00 30.75           O  
ATOM     48  CB  VAL D  49       7.400  -0.310 -11.651  1.00 23.88           C  
ATOM     49  CG1 VAL D  49       6.657  -1.537 -11.153  1.00 28.33           C  
ATOM     50  CG2 VAL D  49       6.510   0.929 -11.563  1.00 21.06           C  
ATOM     51  N   ARG D  50      10.113  -1.985 -10.292  1.00 28.96           N  
ATOM     52  CA  ARG D  50      11.141  -2.993 -10.510  1.00 29.88           C  
ATOM     53  C   ARG D  50      10.533  -4.385 -10.419  1.00 21.45           C  
ATOM     54  O   ARG D  50       9.523  -4.601  -9.748  1.00 24.72           O  
ATOM     55  CB  ARG D  50      12.276  -2.852  -9.494  1.00 28.13           C  
ATOM     56  CG  ARG D  50      12.768  -1.434  -9.306  1.00 30.75           C  
ATOM     57  CD  ARG D  50      14.006  -1.162 -10.154  1.00 39.61           C  
ATOM     58  NE  ARG D  50      14.488   0.210  -9.994  1.00 40.42           N  
ATOM     59  CZ  ARG D  50      14.910   0.978 -10.994  1.00 31.90           C  
ATOM     60  NH1 ARG D  50      14.918   0.546 -12.247  1.00 29.97           N1+
ATOM     61  NH2 ARG D  50      15.323   2.215 -10.731  1.00 28.45           N  
ATOM     62  N   ARG D  51      11.154  -5.337 -11.107  1.00 32.91           N  
ATOM     63  CA  ARG D  51      10.792  -6.742 -10.987  1.00 29.88           C  
ATOM     64  C   ARG D  51      12.063  -7.553 -10.813  1.00 29.25           C  
ATOM     65  O   ARG D  51      13.070  -7.285 -11.473  1.00 28.02           O  
ATOM     66  CB  ARG D  51      10.010  -7.245 -12.204  1.00 26.06           C  
ATOM     67  CG  ARG D  51       8.904  -6.301 -12.691  1.00 40.74           C  
ATOM     68  CD  ARG D  51       7.833  -7.009 -13.540  1.00 24.34           C  
ATOM     69  NE  ARG D  51       6.538  -7.107 -12.865  1.00 30.48           N  
ATOM     70  CZ  ARG D  51       5.999  -8.234 -12.416  1.00 32.32           C  
ATOM     71  NH1 ARG D  51       6.639  -9.392 -12.500  1.00 30.08           N1+
ATOM     72  NH2 ARG D  51       4.778  -8.202 -11.879  1.00 30.97           N  
ATOM     73  N   VAL D  52      12.020  -8.510  -9.888  1.00 25.78           N  
ATOM     74  CA  VAL D  52      13.075  -9.493  -9.688  1.00 24.59           C  
ATOM     75  C   VAL D  52      12.420 -10.833  -9.401  1.00 23.72           C  
ATOM     76  O   VAL D  52      11.332 -10.891  -8.828  1.00 30.79           O  
ATOM     77  CB  VAL D  52      14.021  -9.127  -8.523  1.00 25.80           C  
ATOM     78  CG1 VAL D  52      14.943  -7.972  -8.896  1.00 22.41           C  
ATOM     79  CG2 VAL D  52      13.214  -8.841  -7.267  1.00 27.66           C  
ATOM     80  N   THR D  53      13.090 -11.918  -9.785  1.00 19.65           N  
ATOM     81  CA  THR D  53      12.665 -13.264  -9.412  1.00 28.26           C  
ATOM     82  C   THR D  53      13.419 -13.701  -8.164  1.00 24.34           C  
ATOM     83  O   THR D  53      14.620 -13.449  -8.042  1.00 29.47           O  
ATOM     84  CB  THR D  53      12.936 -14.283 -10.523  1.00 24.84           C  
ATOM     85  CG2 THR D  53      12.533 -13.751 -11.884  1.00 24.59           C  
ATOM     86  OG1 THR D  53      14.335 -14.583 -10.523  1.00 19.41           O  
ATOM     87  N   MET D  54      12.727 -14.375  -7.246  1.00 32.72           N  
ATOM     88  CA  MET D  54      13.418 -14.922  -6.088  1.00 28.63           C  
ATOM     89  C   MET D  54      12.794 -16.261  -5.717  1.00 32.26           C  
ATOM     90  O   MET D  54      11.572 -16.436  -5.804  1.00 29.40           O  
ATOM     91  CB  MET D  54      13.410 -13.927  -4.908  1.00 27.24           C  
ATOM     92  CG  MET D  54      13.319 -14.506  -3.490  1.00 35.88           C  
ATOM     93  SD  MET D  54      13.091 -13.246  -2.174  1.00 24.40           S  
ATOM     94  CE  MET D  54      14.701 -12.474  -2.180  1.00 25.31           C  
ATOM     95  N   TYR D  55      13.655 -17.206  -5.322  1.00 28.93           N  
ATOM     96  CA  TYR D  55      13.294 -18.596  -5.082  1.00 26.25           C  
ATOM     97  C   TYR D  55      13.675 -18.999  -3.665  1.00 28.89           C  
ATOM     98  O   TYR D  55      14.700 -18.559  -3.137  1.00 34.14           O  
ATOM     99  CB  TYR D  55      14.020 -19.552  -6.055  1.00 31.58           C  
ATOM    100  CG  TYR D  55      14.031 -19.127  -7.508  1.00 35.76           C  
ATOM    101  CD1 TYR D  55      14.926 -18.163  -7.947  1.00 33.96           C  
ATOM    102  CD2 TYR D  55      13.210 -19.749  -8.457  1.00 31.24           C  
ATOM    103  CE1 TYR D  55      14.966 -17.769  -9.266  1.00 39.40           C  
ATOM    104  CE2 TYR D  55      13.249 -19.366  -9.795  1.00 27.91           C  
ATOM    105  CZ  TYR D  55      14.138 -18.368 -10.187  1.00 28.41           C  
ATOM    106  OH  TYR D  55      14.224 -17.925 -11.489  1.00 31.80           O  
ATOM    107  N   ALA D  56      12.858 -19.865  -3.068  1.00 31.34           N  
ATOM    108  CA  ALA D  56      13.228 -20.590  -1.857  1.00 25.84           C  
ATOM    109  C   ALA D  56      13.784 -21.946  -2.258  1.00 28.66           C  
ATOM    110  O   ALA D  56      13.148 -22.674  -3.020  1.00 28.30           O  
ATOM    111  CB  ALA D  56      12.029 -20.780  -0.928  1.00 13.46           C  
ATOM    112  N   GLU D  57      14.975 -22.282  -1.768  1.00 24.88           N  
ATOM    113  CA  GLU D  57      15.543 -23.594  -2.043  1.00 27.35           C  
ATOM    114  C   GLU D  57      16.120 -24.168  -0.757  1.00 28.57           C  
ATOM    115  O   GLU D  57      16.626 -23.439   0.102  1.00 36.66           O  
ATOM    116  CB  GLU D  57      16.613 -23.517  -3.152  1.00 28.37           C  
ATOM    117  CG  GLU D  57      16.315 -22.417  -4.172  1.00 31.38           C  
ATOM    118  CD  GLU D  57      17.034 -22.570  -5.486  0.81 33.62           C  
ATOM    119  OE1 GLU D  57      16.483 -23.248  -6.391  1.00 31.92           O  
ATOM    120  OE2 GLU D  57      18.125 -21.974  -5.627  1.00 34.68           O1-
ATOM    121  N   ARG D  58      16.002 -25.476  -0.606  1.00 30.81           N  
ATOM    122  CA  ARG D  58      16.712 -26.152   0.468  1.00 28.84           C  
ATOM    123  C   ARG D  58      18.211 -26.078   0.235  1.00 26.55           C  
ATOM    124  O   ARG D  58      18.682 -26.165  -0.900  1.00 22.71           O  
ATOM    125  CB  ARG D  58      16.291 -27.610   0.551  1.00 26.25           C  
ATOM    126  CG  ARG D  58      14.942 -27.836   1.128  1.00 26.34           C  
ATOM    127  CD  ARG D  58      14.674 -29.337   1.304  1.00 22.33           C  
ATOM    128  NE  ARG D  58      13.365 -29.529   1.908  1.00 25.09           N  
ATOM    129  CZ  ARG D  58      13.119 -29.441   3.210  1.00 30.47           C  
ATOM    130  NH1 ARG D  58      14.089 -29.233   4.084  1.00 14.84           N1+
ATOM    131  NH2 ARG D  58      11.863 -29.553   3.641  1.00 31.30           N  
ATOM    132  N   LEU D  59      18.958 -25.918   1.316  1.00 31.72           N  
ATOM    133  CA  LEU D  59      20.417 -25.955   1.311  1.00 36.94           C  
ATOM    134  C   LEU D  59      20.893 -27.116   2.181  1.00 30.42           C  
ATOM    135  O   LEU D  59      20.092 -27.834   2.779  1.00 29.14           O  
ATOM    136  CB  LEU D  59      21.004 -24.622   1.779  1.00 36.57           C  
ATOM    137  CG  LEU D  59      21.120 -23.600   0.642  1.00 40.31           C  
ATOM    138  CD1 LEU D  59      20.905 -22.147   1.109  1.00 33.94           C  
ATOM    139  CD2 LEU D  59      22.464 -23.767  -0.057  1.00 30.97           C  
ATOM    140  N   ALA D  60      22.214 -27.288   2.250  1.00 28.22           N  
ATOM    141  CA  ALA D  60      22.786 -28.447   2.916  1.00 32.06           C  
ATOM    142  C   ALA D  60      22.480 -28.424   4.412  1.00 23.26           C  
ATOM    143  O   ALA D  60      22.166 -27.382   4.992  1.00 29.93           O  
ATOM    144  CB  ALA D  60      24.297 -28.497   2.683  1.00 26.78           C  
ATOM    145  N   GLY D  61      22.553 -29.603   5.034  1.00 23.28           N  
ATOM    146  CA  GLY D  61      22.378 -29.701   6.475  1.00 27.83           C  
ATOM    147  C   GLY D  61      21.011 -29.306   7.003  1.00 35.36           C  
ATOM    148  O   GLY D  61      20.895 -28.936   8.178  1.00 34.10           O  
ATOM    149  N   GLY D  62      19.967 -29.380   6.174  1.00 32.45           N  
ATOM    150  CA  GLY D  62      18.611 -29.083   6.596  1.00 15.77           C  
ATOM    151  C   GLY D  62      18.208 -27.639   6.470  1.00 21.92           C  
ATOM    152  O   GLY D  62      17.128 -27.275   6.950  1.00 23.98           O  
ATOM    153  N   GLN D  63      19.033 -26.812   5.820  1.00 27.49           N  
ATOM    154  CA  GLN D  63      18.869 -25.369   5.770  1.00 26.70           C  
ATOM    155  C   GLN D  63      17.995 -24.966   4.576  1.00 30.16           C  
ATOM    156  O   GLN D  63      17.428 -25.805   3.869  1.00 31.19           O  
ATOM    157  CB  GLN D  63      20.239 -24.682   5.724  1.00 29.23           C  
ATOM    158  CG  GLN D  63      21.199 -25.102   6.826  1.00 26.96           C  
ATOM    159  CD  GLN D  63      22.190 -24.010   7.188  1.00 30.79           C  
ATOM    160  NE2 GLN D  63      23.091 -23.703   6.267  1.00 32.70           N  
ATOM    161  OE1 GLN D  63      22.138 -23.440   8.274  1.00 31.88           O  
ATOM    162  N   MET D  64      17.906 -23.659   4.331  1.00 28.61           N  
ATOM    163  CA  MET D  64      16.842 -23.090   3.525  1.00 23.36           C  
ATOM    164  C   MET D  64      17.233 -21.645   3.213  1.00 27.85           C  
ATOM    165  O   MET D  64      17.452 -20.851   4.135  1.00 25.06           O  
ATOM    166  CB  MET D  64      15.543 -23.159   4.332  1.00 31.40           C  
ATOM    167  CG  MET D  64      14.691 -24.445   4.214  1.00 18.24           C  
ATOM    168  SD  MET D  64      13.020 -24.095   4.789  1.00 29.55           S  
ATOM    169  CE  MET D  64      12.495 -25.704   5.416  1.00 26.35           C  
ATOM    170  N   GLY D  65      17.334 -21.285   1.941  1.00 24.19           N  
ATOM    171  CA  GLY D  65      17.809 -19.964   1.572  1.00 24.17           C  
ATOM    172  C   GLY D  65      17.013 -19.381   0.424  1.00 28.14           C  
ATOM    173  O   GLY D  65      16.397 -20.102  -0.362  1.00 32.68           O  
ATOM    174  N   TYR D  66      17.034 -18.052   0.337  1.00 28.59           N  
ATOM    175  CA  TYR D  66      16.490 -17.331  -0.809  1.00 32.86           C  
ATOM    176  C   TYR D  66      17.609 -17.005  -1.796  1.00 27.83           C  
ATOM    177  O   TYR D  66      18.752 -16.757  -1.409  1.00 20.40           O  
ATOM    178  CB  TYR D  66      15.820 -16.017  -0.393  1.00 26.09           C  
ATOM    179  CG  TYR D  66      14.604 -16.104   0.495  1.00 21.74           C  
ATOM    180  CD1 TYR D  66      13.405 -16.615   0.017  1.00 25.62           C  
ATOM    181  CD2 TYR D  66      14.640 -15.617   1.809  1.00 26.03           C  
ATOM    182  CE1 TYR D  66      12.262 -16.669   0.829  1.00 31.84           C  
ATOM    183  CE2 TYR D  66      13.512 -15.666   2.636  1.00 21.70           C  
ATOM    184  CZ  TYR D  66      12.322 -16.195   2.129  1.00 26.52           C  
ATOM    185  OH  TYR D  66      11.196 -16.263   2.918  1.00 29.89           O  
ATOM    186  N   GLY D  67      17.262 -16.982  -3.083  1.00 26.50           N  
ATOM    187  CA  GLY D  67      18.200 -16.585  -4.111  1.00 20.50           C  
ATOM    188  C   GLY D  67      17.493 -15.755  -5.163  1.00 30.22           C  
ATOM    189  O   GLY D  67      16.261 -15.683  -5.201  1.00 28.06           O  
ATOM    190  N   LEU D  68      18.294 -15.126  -6.023  1.00 31.53           N  
ATOM    191  CA  LEU D  68      17.739 -14.396  -7.159  1.00 32.19           C  
ATOM    192  C   LEU D  68      17.748 -15.205  -8.449  1.00 31.07           C  
ATOM    193  O   LEU D  68      17.065 -14.819  -9.404  1.00 30.59           O  
ATOM    194  CB  LEU D  68      18.494 -13.071  -7.357  1.00 30.88           C  
ATOM    195  CG  LEU D  68      18.098 -11.995  -6.330  1.00 26.68           C  
ATOM    196  CD1 LEU D  68      18.566 -10.628  -6.755  1.00 24.07           C  
ATOM    197  CD2 LEU D  68      16.594 -11.996  -6.074  1.00 24.64           C  
ATOM    198  N   GLU D  69      18.489 -16.314  -8.488  1.00 31.08           N  
ATOM    199  CA  GLU D  69      18.469 -17.262  -9.596  1.00 39.91           C  
ATOM    200  C   GLU D  69      18.404 -18.677  -9.030  1.00 41.77           C  
ATOM    201  O   GLU D  69      18.728 -18.914  -7.862  1.00 35.51           O  
ATOM    202  CB  GLU D  69      19.699 -17.095 -10.498  1.00 29.52           C  
ATOM    203  CG  GLU D  69      20.848 -16.441  -9.766  1.00 42.78           C  
ATOM    204  CD  GLU D  69      21.741 -15.584 -10.653  1.00 40.66           C  
ATOM    205  OE1 GLU D  69      22.035 -15.975 -11.807  1.00 36.62           O  
ATOM    206  OE2 GLU D  69      22.140 -14.497 -10.179  1.00 48.30           O1-
ATOM    207  N   LYS D  70      17.979 -19.624  -9.866  1.00 31.16           N  
ATOM    208  CA  LYS D  70      17.834 -20.993  -9.392  1.00 27.40           C  
ATOM    209  C   LYS D  70      19.200 -21.600  -9.098  1.00 34.39           C  
ATOM    210  O   LYS D  70      20.188 -21.319  -9.785  1.00 33.57           O  
ATOM    211  CB  LYS D  70      17.073 -21.840 -10.415  1.00 38.98           C  
ATOM    212  CG  LYS D  70      15.836 -22.555  -9.847  1.00 37.04           C  
ATOM    213  CD  LYS D  70      14.939 -23.122 -10.956  1.00 47.01           C  
ATOM    214  CE  LYS D  70      13.736 -23.908 -10.390  1.00 57.81           C  
ATOM    215  NZ  LYS D  70      12.775 -24.411 -11.435  1.00 44.48           N1+
ATOM    216  N   GLY D  71      19.256 -22.413  -8.049  1.00 31.84           N  
ATOM    217  CA  GLY D  71      20.466 -23.094  -7.647  1.00 26.39           C  
ATOM    218  C   GLY D  71      21.496 -22.243  -6.945  1.00 31.39           C  
ATOM    219  O   GLY D  71      22.539 -22.773  -6.538  1.00 26.88           O  
ATOM    220  N   LYS D  72      21.243 -20.951  -6.769  1.00 41.91           N  
ATOM    221  CA  LYS D  72      22.261 -19.999  -6.333  1.00 34.96           C  
ATOM    222  C   LYS D  72      21.767 -19.210  -5.129  1.00 27.12           C  
ATOM    223  O   LYS D  72      21.905 -17.988  -5.059  1.00 27.80           O  
ATOM    224  CB  LYS D  72      22.620 -19.080  -7.493  1.00 29.62           C  
ATOM    225  CG  LYS D  72      23.535 -19.712  -8.512  1.00 28.89           C  
ATOM    226  CD  LYS D  72      24.486 -18.686  -9.109  1.00 44.06           C  
ATOM    227  CE  LYS D  72      23.978 -18.179 -10.454  1.00 44.39           C  
ATOM    228  NZ  LYS D  72      24.919 -17.209 -11.095  1.00 42.48           N1+
ATOM    229  N   ALA D  73      21.175 -19.910  -4.159  1.00 27.76           N  
ATOM    230  CA  ALA D  73      20.642 -19.278  -2.957  1.00 24.94           C  
ATOM    231  C   ALA D  73      21.737 -19.065  -1.912  1.00 24.28           C  
ATOM    232  O   ALA D  73      22.825 -19.657  -1.960  1.00 27.54           O  
ATOM    233  CB  ALA D  73      19.502 -20.113  -2.361  1.00 22.34           C  
ATOM    234  N   SER D  74      21.441 -18.192  -0.958  1.00 21.90           N  
ATOM    235  CA  SER D  74      22.461 -17.724  -0.034  1.00 21.72           C  
ATOM    236  C   SER D  74      21.835 -17.416   1.313  1.00 22.25           C  
ATOM    237  O   SER D  74      20.682 -16.982   1.397  1.00 22.12           O  
ATOM    238  CB  SER D  74      23.161 -16.472  -0.569  1.00 19.71           C  
ATOM    239  OG  SER D  74      22.267 -15.379  -0.562  1.00 15.37           O  
ATOM    240  N   ILE D  75      22.605 -17.655   2.368  1.00 24.78           N  
ATOM    241  CA  ILE D  75      22.247 -17.186   3.702  1.00 22.18           C  
ATOM    242  C   ILE D  75      23.351 -16.212   4.096  1.00 28.42           C  
ATOM    243  O   ILE D  75      24.522 -16.616   4.209  1.00 30.43           O  
ATOM    244  CB  ILE D  75      22.076 -18.347   4.695  1.00 20.78           C  
ATOM    245  CG1 ILE D  75      21.228 -19.466   4.063  1.00 24.09           C  
ATOM    246  CG2 ILE D  75      21.361 -17.871   5.932  1.00 22.08           C  
ATOM    247  CD1 ILE D  75      21.186 -20.776   4.868  1.00 26.33           C  
ATOM    248  N   PRO D  76      23.040 -14.908   4.256  1.00 18.48           N  
ATOM    249  CA  PRO D  76      21.707 -14.285   4.132  1.00 22.75           C  
ATOM    250  C   PRO D  76      21.197 -14.217   2.686  1.00 18.58           C  
ATOM    251  O   PRO D  76      21.969 -14.343   1.743  1.00 21.70           O  
ATOM    252  CB  PRO D  76      21.917 -12.864   4.707  1.00 22.40           C  
ATOM    253  CG  PRO D  76      23.358 -12.770   5.186  1.00 16.02           C  
ATOM    254  CD  PRO D  76      24.097 -13.910   4.513  1.00 19.03           C  
ATOM    255  N   GLY D  77      19.901 -14.007   2.485  1.00 28.26           N  
ATOM    256  CA  GLY D  77      19.343 -13.844   1.156  1.00 27.95           C  
ATOM    257  C   GLY D  77      19.898 -12.618   0.450  1.00 26.52           C  
ATOM    258  O   GLY D  77      20.653 -11.826   1.029  1.00 16.32           O  
ATOM    259  N   PRO D  78      19.544 -12.443  -0.825  1.00 24.62           N  
ATOM    260  CA  PRO D  78      20.150 -11.357  -1.609  1.00 23.92           C  
ATOM    261  C   PRO D  78      19.828  -9.984  -1.033  1.00 26.76           C  
ATOM    262  O   PRO D  78      18.816  -9.783  -0.348  1.00 19.74           O  
ATOM    263  CB  PRO D  78      19.546 -11.537  -3.009  1.00 20.31           C  
ATOM    264  CG  PRO D  78      18.365 -12.462  -2.813  1.00 28.00           C  
ATOM    265  CD  PRO D  78      18.678 -13.314  -1.634  1.00 21.53           C  
ATOM    266  N   LEU D  79      20.730  -9.038  -1.306  1.00 26.39           N  
ATOM    267  CA  LEU D  79      20.560  -7.652  -0.879  1.00 23.09           C  
ATOM    268  C   LEU D  79      19.564  -6.938  -1.802  1.00 19.94           C  
ATOM    269  O   LEU D  79      19.748  -6.899  -3.023  1.00 26.31           O  
ATOM    270  CB  LEU D  79      21.920  -6.951  -0.875  1.00 18.90           C  
ATOM    271  CG  LEU D  79      21.907  -5.422  -0.748  1.00 22.39           C  
ATOM    272  CD1 LEU D  79      21.624  -5.025   0.657  1.00 17.78           C  
ATOM    273  CD2 LEU D  79      23.204  -4.793  -1.257  1.00 28.10           C  
ATOM    274  N   ILE D  80      18.494  -6.394  -1.240  1.00 23.34           N  
ATOM    275  CA  ILE D  80      17.554  -5.586  -2.014  1.00 25.06           C  
ATOM    276  C   ILE D  80      17.838  -4.131  -1.698  1.00 27.06           C  
ATOM    277  O   ILE D  80      17.864  -3.749  -0.518  1.00 20.47           O  
ATOM    278  CB  ILE D  80      16.086  -5.909  -1.687  1.00 23.91           C  
ATOM    279  CG1 ILE D  80      15.766  -7.400  -1.835  1.00 29.24           C  
ATOM    280  CG2 ILE D  80      15.166  -5.018  -2.531  1.00 19.95           C  
ATOM    281  CD1 ILE D  80      15.909  -7.925  -3.232  1.00 28.96           C  
ATOM    282  N   GLU D  81      18.055  -3.323  -2.743  1.00 16.97           N  
ATOM    283  CA  GLU D  81      18.188  -1.877  -2.606  1.00 21.46           C  
ATOM    284  C   GLU D  81      17.145  -1.184  -3.462  1.00 17.87           C  
ATOM    285  O   GLU D  81      16.974  -1.525  -4.632  1.00 16.12           O  
ATOM    286  CB  GLU D  81      19.574  -1.388  -3.012  1.00 23.97           C  
ATOM    287  CG  GLU D  81      20.691  -2.045  -2.240  1.00 28.11           C  
ATOM    288  CD  GLU D  81      22.020  -1.820  -2.897  0.17 24.24           C  
ATOM    289  OE1 GLU D  81      22.383  -2.625  -3.797  1.00 24.53           O  
ATOM    290  OE2 GLU D  81      22.688  -0.838  -2.499  1.00 19.17           O1-
ATOM    291  N   LEU D  82      16.474  -0.203  -2.878  1.00 17.12           N  
ATOM    292  CA  LEU D  82      15.431   0.573  -3.525  1.00 25.84           C  
ATOM    293  C   LEU D  82      15.525   2.017  -3.071  1.00 25.18           C  
ATOM    294  O   LEU D  82      15.968   2.301  -1.958  1.00 26.99           O  
ATOM    295  CB  LEU D  82      14.022   0.083  -3.185  1.00 24.86           C  
ATOM    296  CG  LEU D  82      13.541  -1.357  -3.311  1.00 20.29           C  
ATOM    297  CD1 LEU D  82      12.223  -1.382  -2.577  1.00 23.23           C  
ATOM    298  CD2 LEU D  82      13.362  -1.770  -4.774  1.00 12.19           C  
ATOM    299  N   ASN D  83      15.057   2.922  -3.929  1.00 27.19           N  
ATOM    300  CA  ASN D  83      14.986   4.344  -3.621  1.00 31.33           C  
ATOM    301  C   ASN D  83      13.556   4.687  -3.216  1.00 25.10           C  
ATOM    302  O   ASN D  83      12.604   4.164  -3.799  1.00 25.09           O  
ATOM    303  CB  ASN D  83      15.431   5.172  -4.832  1.00 28.84           C  
ATOM    304  CG  ASN D  83      16.846   4.806  -5.304  1.00 29.19           C  
ATOM    305  ND2 ASN D  83      16.985   4.472  -6.596  1.00 29.04           N  
ATOM    306  OD1 ASN D  83      17.796   4.837  -4.520  1.00 21.29           O  
ATOM    307  N   GLU D  84      13.410   5.529  -2.193  1.00 30.03           N  
ATOM    308  CA  GLU D  84      12.083   5.870  -1.688  1.00 32.05           C  
ATOM    309  C   GLU D  84      11.180   6.258  -2.845  1.00 28.86           C  
ATOM    310  O   GLU D  84      11.497   7.178  -3.604  1.00 27.15           O  
ATOM    311  CB  GLU D  84      12.173   7.016  -0.669  1.00 32.75           C  
ATOM    312  CG  GLU D  84      12.183   6.579   0.790  1.00 27.70           C  
ATOM    313  CD  GLU D  84      12.292   7.758   1.763  1.00 30.17           C  
ATOM    314  OE1 GLU D  84      12.692   8.863   1.333  1.00 30.83           O  
ATOM    315  OE2 GLU D  84      12.011   7.567   2.967  1.00 26.68           O1-
ATOM    316  N   GLY D  85      10.061   5.539  -2.987  1.00 32.49           N  
ATOM    317  CA  GLY D  85       9.151   5.687  -4.103  1.00 27.53           C  
ATOM    318  C   GLY D  85       9.097   4.485  -5.033  1.00 27.08           C  
ATOM    319  O   GLY D  85       8.078   4.282  -5.700  1.00 20.59           O  
ATOM    320  N   ASP D  86      10.154   3.676  -5.091  1.00 31.96           N  
ATOM    321  CA  ASP D  86      10.162   2.530  -5.988  1.00 21.44           C  
ATOM    322  C   ASP D  86       9.106   1.513  -5.576  1.00 23.96           C  
ATOM    323  O   ASP D  86       8.611   1.503  -4.441  1.00 24.17           O  
ATOM    324  CB  ASP D  86      11.533   1.857  -6.001  1.00 18.54           C  
ATOM    325  CG  ASP D  86      12.635   2.766  -6.552  1.00 32.99           C  
ATOM    326  OD1 ASP D  86      12.318   3.882  -7.034  1.00 26.00           O  
ATOM    327  OD2 ASP D  86      13.824   2.360  -6.481  1.00 25.61           O1-
ATOM    328  N   THR D  87       8.731   0.673  -6.540  1.00 28.94           N  
ATOM    329  CA  THR D  87       7.942  -0.524  -6.303  1.00 23.27           C  
ATOM    330  C   THR D  87       8.794  -1.733  -6.665  1.00 31.97           C  
ATOM    331  O   THR D  87       9.643  -1.666  -7.564  1.00 29.94           O  
ATOM    332  CB  THR D  87       6.643  -0.522  -7.122  1.00 26.52           C  
ATOM    333  CG2 THR D  87       5.839  -1.793  -6.888  1.00 32.12           C  
ATOM    334  OG1 THR D  87       5.838   0.585  -6.731  1.00 25.52           O  
ATOM    335  N   LEU D  88       8.608  -2.824  -5.924  1.00 27.82           N  
ATOM    336  CA  LEU D  88       9.267  -4.083  -6.231  1.00 28.87           C  
ATOM    337  C   LEU D  88       8.212  -5.153  -6.466  1.00 27.01           C  
ATOM    338  O   LEU D  88       7.308  -5.333  -5.641  1.00 28.59           O  
ATOM    339  CB  LEU D  88      10.228  -4.514  -5.104  1.00 28.47           C  
ATOM    340  CG  LEU D  88      11.063  -5.762  -5.438  1.00 23.34           C  
ATOM    341  CD1 LEU D  88      11.760  -5.606  -6.782  1.00 20.27           C  
ATOM    342  CD2 LEU D  88      12.078  -6.086  -4.348  1.00 24.49           C  
ATOM    343  N   HIS D  89       8.326  -5.861  -7.585  1.00 27.76           N  
ATOM    344  CA  HIS D  89       7.572  -7.093  -7.793  1.00 34.52           C  
ATOM    345  C   HIS D  89       8.543  -8.252  -7.659  1.00 36.92           C  
ATOM    346  O   HIS D  89       9.534  -8.321  -8.394  1.00 27.91           O  
ATOM    347  CB  HIS D  89       6.872  -7.109  -9.150  1.00 33.33           C  
ATOM    348  CG  HIS D  89       5.922  -5.973  -9.321  1.00 23.39           C  
ATOM    349  CD2 HIS D  89       6.013  -4.837 -10.048  1.00 22.17           C  
ATOM    350  ND1 HIS D  89       4.748  -5.881  -8.608  1.00 34.11           N  
ATOM    351  CE1 HIS D  89       4.131  -4.757  -8.926  1.00 32.76           C  
ATOM    352  NE2 HIS D  89       4.884  -4.102  -9.790  1.00 28.64           N  
ATOM    353  N   VAL D  90       8.276  -9.128  -6.694  1.00 39.95           N  
ATOM    354  CA  VAL D  90       9.078 -10.320  -6.457  1.00 33.57           C  
ATOM    355  C   VAL D  90       8.307 -11.498  -7.043  1.00 32.85           C  
ATOM    356  O   VAL D  90       7.343 -11.996  -6.445  1.00 30.46           O  
ATOM    357  CB  VAL D  90       9.393 -10.499  -4.969  1.00 27.03           C  
ATOM    358  CG1 VAL D  90       9.974 -11.853  -4.706  1.00 25.97           C  
ATOM    359  CG2 VAL D  90      10.392  -9.441  -4.545  1.00 28.44           C  
ATOM    360  N   GLU D  91       8.713 -11.921  -8.241  1.00 33.01           N  
ATOM    361  CA  GLU D  91       8.203 -13.142  -8.860  1.00 29.28           C  
ATOM    362  C   GLU D  91       8.817 -14.309  -8.110  1.00 27.19           C  
ATOM    363  O   GLU D  91       9.977 -14.666  -8.329  1.00 28.64           O  
ATOM    364  CB  GLU D  91       8.551 -13.177 -10.342  1.00 32.70           C  
ATOM    365  CG  GLU D  91       8.836 -11.794 -10.916  1.00 38.04           C  
ATOM    366  CD  GLU D  91       8.980 -11.773 -12.424  0.00 34.28           C  
ATOM    367  OE1 GLU D  91      10.084 -12.054 -12.930  1.00 48.17           O  
ATOM    368  OE2 GLU D  91       7.996 -11.436 -13.106  1.00 31.53           O1-
ATOM    369  N   PHE D  92       8.039 -14.884  -7.197  1.00 30.17           N  
ATOM    370  CA  PHE D  92       8.529 -15.836  -6.211  1.00 31.07           C  
ATOM    371  C   PHE D  92       8.156 -17.257  -6.632  1.00 28.32           C  
ATOM    372  O   PHE D  92       7.002 -17.525  -6.960  1.00 29.08           O  
ATOM    373  CB  PHE D  92       7.933 -15.491  -4.834  1.00 26.25           C  
ATOM    374  CG  PHE D  92       8.495 -16.287  -3.681  1.00 32.47           C  
ATOM    375  CD1 PHE D  92       8.207 -17.646  -3.530  1.00 31.82           C  
ATOM    376  CD2 PHE D  92       9.306 -15.666  -2.725  1.00 31.03           C  
ATOM    377  CE1 PHE D  92       8.717 -18.384  -2.450  1.00 33.51           C  
ATOM    378  CE2 PHE D  92       9.826 -16.396  -1.640  1.00 29.81           C  
ATOM    379  CZ  PHE D  92       9.528 -17.760  -1.506  1.00 32.04           C  
ATOM    380  N   GLU D  93       9.123 -18.170  -6.599  1.00 26.79           N  
ATOM    381  CA  GLU D  93       8.851 -19.581  -6.826  1.00 34.33           C  
ATOM    382  C   GLU D  93       9.332 -20.389  -5.629  1.00 29.97           C  
ATOM    383  O   GLU D  93      10.451 -20.187  -5.152  1.00 30.48           O  
ATOM    384  CB  GLU D  93       9.516 -20.068  -8.112  1.00 28.13           C  
ATOM    385  CG  GLU D  93       9.172 -21.517  -8.474  1.00 32.54           C  
ATOM    386  CD  GLU D  93      10.146 -22.107  -9.493  1.00 38.49           C  
ATOM    387  OE1 GLU D  93      10.397 -21.446 -10.525  1.00 50.23           O  
ATOM    388  OE2 GLU D  93      10.694 -23.207  -9.248  1.00 39.36           O1-
ATOM    389  N   ASN D  94       8.491 -21.304  -5.142  1.00 30.62           N  
ATOM    390  CA  ASN D  94       8.855 -22.149  -3.999  1.00 30.09           C  
ATOM    391  C   ASN D  94       9.344 -23.494  -4.538  1.00 28.60           C  
ATOM    392  O   ASN D  94       8.577 -24.445  -4.672  1.00 27.32           O  
ATOM    393  CB  ASN D  94       7.684 -22.323  -3.033  1.00 27.74           C  
ATOM    394  CG  ASN D  94       8.034 -23.209  -1.824  1.00 32.83           C  
ATOM    395  ND2 ASN D  94       7.016 -23.657  -1.092  1.00 26.59           N  
ATOM    396  OD1 ASN D  94       9.210 -23.479  -1.557  1.00 32.82           O  
ATOM    397  N   THR D  95      10.661 -23.590  -4.810  1.00 26.34           N  
ATOM    398  CA  THR D  95      11.195 -24.878  -5.297  1.00 26.95           C  
ATOM    399  C   THR D  95      11.284 -25.938  -4.201  1.00 28.91           C  
ATOM    400  O   THR D  95      11.766 -27.053  -4.440  1.00 39.25           O  
ATOM    401  CB  THR D  95      12.581 -24.719  -5.924  1.00 19.76           C  
ATOM    402  CG2 THR D  95      12.736 -23.349  -6.556  1.00 26.13           C  
ATOM    403  OG1 THR D  95      13.574 -24.888  -4.911  1.00 23.17           O  
ATOM    404  N   MET D  96      10.827 -25.630  -2.997  1.00 30.15           N  
ATOM    405  CA  MET D  96      10.925 -26.544  -1.875  1.00 29.78           C  
ATOM    406  C   MET D  96       9.752 -27.523  -1.887  1.00 28.05           C  
ATOM    407  O   MET D  96       8.876 -27.480  -2.756  1.00 35.74           O  
ATOM    408  CB  MET D  96      10.973 -25.743  -0.578  1.00 28.73           C  
ATOM    409  CG  MET D  96      12.352 -25.216  -0.274  1.00 28.18           C  
ATOM    410  SD  MET D  96      12.521 -24.553   1.382  1.00 30.39           S  
ATOM    411  CE  MET D  96      11.011 -23.609   1.576  1.00 26.52           C  
ATOM    412  N   ASP D  97       9.724 -28.416  -0.905  1.00 22.25           N  
ATOM    413  CA  ASP D  97       8.601 -29.318  -0.762  1.00 25.23           C  
ATOM    414  C   ASP D  97       7.671 -28.939   0.385  1.00 30.87           C  
ATOM    415  O   ASP D  97       6.600 -29.541   0.514  1.00 27.24           O  
ATOM    416  CB  ASP D  97       9.100 -30.759  -0.593  1.00 26.15           C  
ATOM    417  CG  ASP D  97       9.788 -31.000   0.742  1.00 21.47           C  
ATOM    418  OD1 ASP D  97      10.313 -30.049   1.338  1.00 26.81           O  
ATOM    419  OD2 ASP D  97       9.789 -32.158   1.195  1.00 20.17           O1-
ATOM    420  N   VAL D  98       8.040 -27.948   1.198  1.00 39.13           N  
ATOM    421  CA  VAL D  98       7.191 -27.445   2.280  1.00 31.70           C  
ATOM    422  C   VAL D  98       6.704 -26.046   1.914  1.00 27.97           C  
ATOM    423  O   VAL D  98       7.341 -25.364   1.095  1.00 28.54           O  
ATOM    424  CB  VAL D  98       7.939 -27.421   3.624  1.00 31.66           C  
ATOM    425  CG1 VAL D  98       8.369 -28.844   4.045  1.00 30.91           C  
ATOM    426  CG2 VAL D  98       9.135 -26.464   3.550  1.00 26.42           C  
ATOM    427  N   PRO D  99       5.588 -25.585   2.476  1.00 23.73           N  
ATOM    428  CA  PRO D  99       5.183 -24.190   2.276  1.00 30.68           C  
ATOM    429  C   PRO D  99       6.217 -23.211   2.826  1.00 28.18           C  
ATOM    430  O   PRO D  99       6.875 -23.464   3.837  1.00 31.89           O  
ATOM    431  CB  PRO D  99       3.861 -24.094   3.047  1.00 26.49           C  
ATOM    432  CG  PRO D  99       3.346 -25.476   3.088  1.00 24.25           C  
ATOM    433  CD  PRO D  99       4.554 -26.364   3.174  1.00 30.10           C  
ATOM    434  N   VAL D 100       6.357 -22.081   2.135  1.00 21.59           N  
ATOM    435  CA  VAL D 100       7.261 -21.004   2.529  1.00 26.10           C  
ATOM    436  C   VAL D 100       6.558 -19.688   2.233  1.00 27.75           C  
ATOM    437  O   VAL D 100       5.545 -19.647   1.527  1.00 32.31           O  
ATOM    438  CB  VAL D 100       8.618 -21.072   1.800  1.00 27.89           C  
ATOM    439  CG1 VAL D 100       8.467 -20.612   0.339  1.00 27.16           C  
ATOM    440  CG2 VAL D 100       9.671 -20.252   2.548  1.00 23.39           C  
ATOM    441  N   SER D 101       7.096 -18.601   2.790  1.00 27.83           N  
ATOM    442  CA  SER D 101       6.469 -17.296   2.637  1.00 31.99           C  
ATOM    443  C   SER D 101       7.526 -16.199   2.662  1.00 34.71           C  
ATOM    444  O   SER D 101       8.697 -16.439   2.984  1.00 34.47           O  
ATOM    445  CB  SER D 101       5.413 -17.075   3.717  1.00 20.80           C  
ATOM    446  OG  SER D 101       5.995 -16.491   4.858  1.00 21.85           O  
ATOM    447  N   LEU D 102       7.090 -14.979   2.310  1.00 23.94           N  
ATOM    448  CA  LEU D 102       7.959 -13.804   2.220  1.00 25.33           C  
ATOM    449  C   LEU D 102       7.294 -12.639   2.950  1.00 21.04           C  
ATOM    450  O   LEU D 102       6.240 -12.156   2.534  1.00 28.42           O  
ATOM    451  CB  LEU D 102       8.248 -13.439   0.766  1.00 16.34           C  
ATOM    452  CG  LEU D 102       9.285 -12.334   0.586  1.00 25.27           C  
ATOM    453  CD1 LEU D 102      10.642 -12.718   1.198  1.00 11.53           C  
ATOM    454  CD2 LEU D 102       9.433 -11.955  -0.909  1.00 21.04           C  
ATOM    455  N   HIS D 103       7.892 -12.201   4.050  1.00 33.13           N  
ATOM    456  CA  HIS D 103       7.327 -11.132   4.866  1.00 22.79           C  
ATOM    457  C   HIS D 103       8.412 -10.106   5.100  1.00 21.06           C  
ATOM    458  O   HIS D 103       9.498 -10.451   5.571  1.00 25.82           O  
ATOM    459  CB  HIS D 103       6.799 -11.661   6.187  1.00 15.98           C  
ATOM    460  CG  HIS D 103       6.517 -10.592   7.194  1.00 19.40           C  
ATOM    461  CD2 HIS D 103       7.128 -10.287   8.364  1.00 20.22           C  
ATOM    462  ND1 HIS D 103       5.464  -9.709   7.067  1.00 20.63           N  
ATOM    463  CE1 HIS D 103       5.455  -8.888   8.104  1.00 21.31           C  
ATOM    464  NE2 HIS D 103       6.445  -9.228   8.914  1.00 20.46           N  
ATOM    465  N   VAL D 104       8.135  -8.860   4.737  1.00 22.87           N  
ATOM    466  CA  VAL D 104       9.115  -7.792   4.817  1.00 17.96           C  
ATOM    467  C   VAL D 104       8.741  -6.886   5.972  1.00 20.60           C  
ATOM    468  O   VAL D 104       7.572  -6.808   6.367  1.00 20.49           O  
ATOM    469  CB  VAL D 104       9.221  -7.010   3.487  1.00 23.24           C  
ATOM    470  CG1 VAL D 104       7.890  -6.325   3.124  1.00 22.25           C  
ATOM    471  CG2 VAL D 104      10.401  -6.011   3.532  1.00 14.71           C  
ATOM    472  N   HIS D 105       9.750  -6.224   6.534  1.00 17.52           N  
ATOM    473  CA  HIS D 105       9.565  -5.228   7.576  1.00 16.35           C  
ATOM    474  C   HIS D 105       9.619  -3.825   6.985  1.00 20.33           C  
ATOM    475  O   HIS D 105      10.388  -3.550   6.064  1.00 20.83           O  
ATOM    476  CB  HIS D 105      10.650  -5.363   8.647  1.00 22.19           C  
ATOM    477  CG  HIS D 105      10.428  -6.492   9.608  1.00 22.00           C  
ATOM    478  CD2 HIS D 105      10.395  -7.832   9.414  1.00 16.23           C  
ATOM    479  ND1 HIS D 105      10.178  -6.291  10.951  1.00 15.40           N  
ATOM    480  CE1 HIS D 105      10.027  -7.462  11.547  1.00 16.30           C  
ATOM    481  NE2 HIS D 105      10.151  -8.412  10.636  1.00 18.24           N  
ATOM    482  N   GLY D 106       8.813  -2.931   7.531  1.00 17.21           N  
ATOM    483  CA  GLY D 106       9.010  -1.533   7.162  1.00 24.70           C  
ATOM    484  C   GLY D 106       8.378  -1.008   5.894  1.00 21.23           C  
ATOM    485  O   GLY D 106       7.778   0.072   5.910  1.00 26.90           O  
ATOM    486  N   LEU D 107       8.508  -1.738   4.786  1.00 19.93           N  
ATOM    487  CA  LEU D 107       8.001  -1.263   3.499  1.00 22.78           C  
ATOM    488  C   LEU D 107       6.480  -1.296   3.505  1.00 20.01           C  
ATOM    489  O   LEU D 107       5.859  -1.738   4.465  1.00 19.88           O  
ATOM    490  CB  LEU D 107       8.560  -2.109   2.362  1.00 21.67           C  
ATOM    491  CG  LEU D 107      10.072  -2.288   2.325  1.00 15.98           C  
ATOM    492  CD1 LEU D 107      10.503  -2.516   0.880  1.00 20.57           C  
ATOM    493  CD2 LEU D 107      10.749  -1.073   2.858  1.00 23.22           C  
ATOM    494  N   ASP D 108       5.854  -0.837   2.428  1.00 15.41           N  
ATOM    495  CA  ASP D 108       4.394  -0.844   2.347  1.00 23.63           C  
ATOM    496  C   ASP D 108       3.912  -2.084   1.592  1.00 29.29           C  
ATOM    497  O   ASP D 108       4.417  -2.400   0.506  1.00 29.70           O  
ATOM    498  CB  ASP D 108       3.845   0.409   1.658  1.00 22.60           C  
ATOM    499  CG  ASP D 108       4.458   1.710   2.179  1.00 26.99           C  
ATOM    500  OD1 ASP D 108       4.396   1.980   3.399  1.00 27.25           O  
ATOM    501  OD2 ASP D 108       4.979   2.470   1.338  1.00 23.96           O1-
ATOM    502  N   TYR D 109       2.931  -2.779   2.154  1.00 22.00           N  
ATOM    503  CA  TYR D 109       2.403  -3.955   1.481  1.00 28.20           C  
ATOM    504  C   TYR D 109       0.950  -4.120   1.882  1.00 25.11           C  
ATOM    505  O   TYR D 109       0.625  -4.022   3.068  1.00 21.69           O  
ATOM    506  CB  TYR D 109       3.203  -5.229   1.815  1.00 17.43           C  
ATOM    507  CG  TYR D 109       3.512  -5.421   3.297  1.00 23.32           C  
ATOM    508  CD1 TYR D 109       4.646  -4.843   3.876  1.00 23.93           C  
ATOM    509  CD2 TYR D 109       2.678  -6.182   4.113  1.00 30.43           C  
ATOM    510  CE1 TYR D 109       4.934  -5.003   5.242  1.00 29.66           C  
ATOM    511  CE2 TYR D 109       2.959  -6.359   5.471  1.00 30.10           C  
ATOM    512  CZ  TYR D 109       4.088  -5.763   6.032  1.00 28.60           C  
ATOM    513  OH  TYR D 109       4.375  -5.923   7.378  1.00 31.83           O  
ATOM    514  N   GLU D 110       0.088  -4.377   0.896  1.00 19.19           N  
ATOM    515  CA  GLU D 110      -1.267  -4.794   1.213  1.00 24.91           C  
ATOM    516  C   GLU D 110      -1.241  -6.163   1.889  1.00 28.68           C  
ATOM    517  O   GLU D 110      -0.249  -6.903   1.826  1.00 26.73           O  
ATOM    518  CB  GLU D 110      -2.136  -4.842  -0.045  1.00 19.76           C  
ATOM    519  CG  GLU D 110      -1.622  -3.989  -1.185  1.00 22.71           C  
ATOM    520  CD  GLU D 110      -2.665  -3.731  -2.244  1.00 19.33           C  
ATOM    521  OE1 GLU D 110      -3.286  -4.709  -2.711  0.60 23.61           O  
ATOM    522  OE2 GLU D 110      -2.867  -2.545  -2.599  0.46 16.28           O1-
ATOM    523  N   ILE D 111      -2.359  -6.495   2.541  1.00 25.60           N  
ATOM    524  CA  ILE D 111      -2.465  -7.730   3.303  1.00 22.55           C  
ATOM    525  C   ILE D 111      -2.181  -8.951   2.427  1.00 27.98           C  
ATOM    526  O   ILE D 111      -1.770 -10.002   2.942  1.00 27.34           O  
ATOM    527  CB  ILE D 111      -3.867  -7.786   3.956  1.00 22.25           C  
ATOM    528  CG1 ILE D 111      -3.877  -8.619   5.244  1.00 33.85           C  
ATOM    529  CG2 ILE D 111      -4.893  -8.315   2.992  1.00 29.90           C  
ATOM    530  CD1 ILE D 111      -3.270  -7.907   6.448  1.00 27.49           C  
ATOM    531  N   SER D 112      -2.350  -8.817   1.099  1.00 23.27           N  
ATOM    532  CA  SER D 112      -2.045  -9.857   0.117  1.00 36.01           C  
ATOM    533  C   SER D 112      -0.551 -10.165   0.014  1.00 34.03           C  
ATOM    534  O   SER D 112      -0.180 -11.192  -0.567  1.00 33.82           O  
ATOM    535  CB  SER D 112      -2.568  -9.445  -1.269  1.00 20.11           C  
ATOM    536  OG  SER D 112      -1.665  -8.521  -1.886  1.00 33.81           O  
ATOM    537  N   SER D 113       0.314  -9.291   0.519  1.00 29.34           N  
ATOM    538  CA  SER D 113       1.749  -9.548   0.547  1.00 32.92           C  
ATOM    539  C   SER D 113       2.273  -9.581   1.973  1.00 33.25           C  
ATOM    540  O   SER D 113       3.480  -9.441   2.189  1.00 41.35           O  
ATOM    541  CB  SER D 113       2.520  -8.517  -0.285  1.00 29.32           C  
ATOM    542  OG  SER D 113       2.397  -8.790  -1.681  1.00 36.89           O  
ATOM    543  N   ASP D 114       1.374  -9.738   2.946  1.00 30.19           N  
ATOM    544  CA  ASP D 114       1.787  -9.983   4.321  1.00 29.48           C  
ATOM    545  C   ASP D 114       2.739 -11.171   4.388  1.00 34.43           C  
ATOM    546  O   ASP D 114       3.808 -11.098   5.013  1.00 30.35           O  
ATOM    547  CB  ASP D 114       0.553 -10.227   5.192  1.00 28.12           C  
ATOM    548  CG  ASP D 114       0.836 -10.077   6.674  1.00 30.46           C  
ATOM    549  OD1 ASP D 114       1.847  -9.424   7.019  1.00 33.23           O  
ATOM    550  OD2 ASP D 114       0.044 -10.619   7.490  1.00 24.10           O1-
ATOM    551  N   GLY D 115       2.367 -12.276   3.730  1.00 25.22           N  
ATOM    552  CA  GLY D 115       3.214 -13.445   3.682  1.00 26.38           C  
ATOM    553  C   GLY D 115       3.009 -14.362   4.867  1.00 23.44           C  
ATOM    554  O   GLY D 115       3.954 -14.964   5.377  1.00 25.96           O  
ATOM    555  N   THR D 116       1.769 -14.508   5.293  1.00 16.07           N  
ATOM    556  CA  THR D 116       1.435 -15.327   6.442  1.00 33.15           C  
ATOM    557  C   THR D 116       0.395 -16.371   6.051  1.00 38.30           C  
ATOM    558  O   THR D 116      -0.389 -16.177   5.118  1.00 35.37           O  
ATOM    559  CB  THR D 116       0.912 -14.448   7.582  1.00 36.56           C  
ATOM    560  CG2 THR D 116       2.024 -13.530   8.110  1.00 34.21           C  
ATOM    561  OG1 THR D 116      -0.166 -13.636   7.094  1.00 45.10           O  
ATOM    562  N   LYS D 117       0.396 -17.503   6.762  1.00 46.32           N  
ATOM    563  CA  LYS D 117      -0.678 -18.472   6.542  1.00 45.64           C  
ATOM    564  C   LYS D 117      -2.020 -17.888   6.954  1.00 39.20           C  
ATOM    565  O   LYS D 117      -3.027 -18.061   6.257  1.00 31.57           O  
ATOM    566  CB  LYS D 117      -0.409 -19.777   7.292  1.00 39.90           C  
ATOM    567  CG  LYS D 117      -0.535 -21.029   6.407  1.00 40.46           C  
ATOM    568  CD  LYS D 117       0.370 -22.171   6.869  1.00 44.73           C  
ATOM    569  CE  LYS D 117       0.421 -23.301   5.840  1.00 45.03           C  
ATOM    570  NZ  LYS D 117       0.562 -24.633   6.504  1.00 43.75           N1+
ATOM    571  N   GLN D 118      -2.041 -17.160   8.043  1.00 36.69           N  
ATOM    572  CA  GLN D 118      -3.235 -16.549   8.596  1.00 47.05           C  
ATOM    573  C   GLN D 118      -3.849 -15.497   7.662  1.00 58.49           C  
ATOM    574  O   GLN D 118      -4.803 -14.802   8.049  1.00 64.22           O  
ATOM    575  CB  GLN D 118      -2.899 -15.938   9.959  1.00 55.41           C  
ATOM    576  CG  GLN D 118      -2.096 -16.878  10.894  1.00 40.42           C  
ATOM    577  CD  GLN D 118      -0.580 -16.618  10.855  1.00 49.06           C  
ATOM    578  NE2 GLN D 118       0.078 -16.775  12.003  1.00 53.53           N  
ATOM    579  OE1 GLN D 118      -0.012 -16.290   9.807  1.00 43.47           O  
ATOM    580  N   ASN D 119      -3.312 -15.402   6.435  1.00 54.42           N  
ATOM    581  CA  ASN D 119      -3.758 -14.428   5.449  1.00 45.30           C  
ATOM    582  C   ASN D 119      -3.622 -14.979   4.038  1.00 40.54           C  
ATOM    583  O   ASN D 119      -3.605 -14.195   3.080  1.00 34.41           O  
ATOM    584  CB  ASN D 119      -2.957 -13.127   5.583  1.00 48.99           C  
ATOM    585  CG  ASN D 119      -3.742 -12.024   6.275  1.00 61.61           C  
ATOM    586  ND2 ASN D 119      -3.027 -11.107   6.930  1.00 49.25           N  
ATOM    587  OD1 ASN D 119      -4.977 -12.021   6.260  1.00 56.33           O  
ATOM    588  N   LYS D 120      -3.493 -16.307   3.907  1.00 39.51           N  
ATOM    589  CA  LYS D 120      -3.346 -17.040   2.650  1.00 31.14           C  
ATOM    590  C   LYS D 120      -2.379 -16.369   1.670  1.00 36.28           C  
ATOM    591  O   LYS D 120      -2.556 -16.457   0.448  1.00 38.05           O  
ATOM    592  CB  LYS D 120      -4.717 -17.241   1.995  1.00 42.15           C  
ATOM    593  CG  LYS D 120      -5.616 -18.283   2.684  1.00 37.60           C  
ATOM    594  CD  LYS D 120      -4.937 -19.651   2.779  1.00 53.04           C  
ATOM    595  CE  LYS D 120      -5.274 -20.537   1.584  1.00 51.89           C  
ATOM    596  NZ  LYS D 120      -4.194 -21.521   1.311  1.00 47.68           N1+
ATOM    597  N   SER D 121      -1.355 -15.695   2.199  1.00 37.59           N  
ATOM    598  CA  SER D 121      -0.345 -15.030   1.389  1.00 26.67           C  
ATOM    599  C   SER D 121       0.976 -15.792   1.379  1.00 33.61           C  
ATOM    600  O   SER D 121       2.027 -15.213   1.074  1.00 27.35           O  
ATOM    601  CB  SER D 121      -0.135 -13.596   1.878  1.00 40.53           C  
ATOM    602  OG  SER D 121      -0.342 -13.476   3.277  1.00 47.83           O  
ATOM    603  N   HIS D 122       0.944 -17.077   1.721  1.00 32.50           N  
ATOM    604  CA  HIS D 122       2.103 -17.946   1.628  1.00 36.70           C  
ATOM    605  C   HIS D 122       2.081 -18.664   0.278  1.00 37.36           C  
ATOM    606  O   HIS D 122       1.156 -18.496  -0.518  1.00 41.37           O  
ATOM    607  CB  HIS D 122       2.107 -18.922   2.802  1.00 40.50           C  
ATOM    608  CG  HIS D 122       0.945 -19.865   2.801  1.00 41.07           C  
ATOM    609  CD2 HIS D 122       0.893 -21.217   2.838  1.00 38.16           C  
ATOM    610  ND1 HIS D 122      -0.363 -19.432   2.743  1.00 37.53           N  
ATOM    611  CE1 HIS D 122      -1.171 -20.477   2.756  1.00 37.56           C  
ATOM    612  NE2 HIS D 122      -0.434 -21.572   2.806  1.00 44.24           N  
ATOM    613  N   VAL D 123       3.104 -19.479   0.005  1.00 36.34           N  
ATOM    614  CA  VAL D 123       3.233 -20.141  -1.294  1.00 35.27           C  
ATOM    615  C   VAL D 123       3.369 -21.642  -1.100  1.00 32.49           C  
ATOM    616  O   VAL D 123       4.375 -22.112  -0.557  1.00 36.37           O  
ATOM    617  CB  VAL D 123       4.422 -19.614  -2.102  1.00 26.10           C  
ATOM    618  CG1 VAL D 123       4.470 -20.337  -3.434  1.00 28.08           C  
ATOM    619  CG2 VAL D 123       4.289 -18.120  -2.281  1.00 32.13           C  
ATOM    620  N   GLU D 124       2.373 -22.392  -1.566  1.00 33.50           N  
ATOM    621  CA  GLU D 124       2.399 -23.841  -1.432  1.00 30.22           C  
ATOM    622  C   GLU D 124       3.611 -24.427  -2.162  1.00 29.20           C  
ATOM    623  O   GLU D 124       4.092 -23.856  -3.147  1.00 36.63           O  
ATOM    624  CB  GLU D 124       1.103 -24.445  -1.980  1.00 36.47           C  
ATOM    625  CG  GLU D 124      -0.125 -24.292  -1.069  1.00 31.61           C  
ATOM    626  CD  GLU D 124       0.076 -24.887   0.324  1.00 44.10           C  
ATOM    627  OE1 GLU D 124      -0.085 -26.119   0.486  1.00 50.40           O  
ATOM    628  OE2 GLU D 124       0.388 -24.123   1.267  1.00 50.76           O1-
ATOM    629  N   PRO D 125       4.136 -25.576  -1.683  1.00 29.58           N  
ATOM    630  CA  PRO D 125       5.270 -26.237  -2.346  1.00 31.54           C  
ATOM    631  C   PRO D 125       5.190 -26.267  -3.865  1.00 32.21           C  
ATOM    632  O   PRO D 125       4.173 -26.672  -4.435  1.00 38.96           O  
ATOM    633  CB  PRO D 125       5.204 -27.660  -1.776  1.00 29.76           C  
ATOM    634  CG  PRO D 125       4.591 -27.497  -0.452  1.00 27.87           C  
ATOM    635  CD  PRO D 125       3.685 -26.317  -0.493  1.00 26.15           C  
ATOM    636  N   GLY D 126       6.258 -25.862  -4.543  1.00 30.40           N  
ATOM    637  CA  GLY D 126       6.240 -25.827  -5.990  1.00 19.82           C  
ATOM    638  C   GLY D 126       5.389 -24.734  -6.590  1.00 29.84           C  
ATOM    639  O   GLY D 126       5.402 -24.573  -7.815  1.00 31.25           O  
ATOM    640  N   GLY D 127       4.636 -23.977  -5.776  1.00 35.43           N  
ATOM    641  CA  GLY D 127       3.811 -22.910  -6.295  1.00 25.98           C  
ATOM    642  C   GLY D 127       4.591 -21.629  -6.538  1.00 31.47           C  
ATOM    643  O   GLY D 127       5.772 -21.488  -6.218  1.00 30.30           O  
ATOM    644  N   THR D 128       3.910 -20.667  -7.142  1.00 29.45           N  
ATOM    645  CA  THR D 128       4.471 -19.348  -7.345  1.00 24.43           C  
ATOM    646  C   THR D 128       3.487 -18.319  -6.802  1.00 33.26           C  
ATOM    647  O   THR D 128       2.366 -18.648  -6.399  1.00 36.47           O  
ATOM    648  CB  THR D 128       4.788 -19.091  -8.829  1.00 34.05           C  
ATOM    649  CG2 THR D 128       5.613 -20.240  -9.406  1.00 29.76           C  
ATOM    650  OG1 THR D 128       3.571 -18.951  -9.577  1.00 35.51           O  
ATOM    651  N   ARG D 129       3.936 -17.063  -6.775  1.00 31.94           N  
ATOM    652  CA  ARG D 129       3.132 -15.915  -6.354  1.00 31.30           C  
ATOM    653  C   ARG D 129       4.012 -14.674  -6.491  1.00 27.17           C  
ATOM    654  O   ARG D 129       5.236 -14.779  -6.390  1.00 24.81           O  
ATOM    655  CB  ARG D 129       2.604 -16.114  -4.922  1.00 18.95           C  
ATOM    656  CG  ARG D 129       1.870 -14.943  -4.298  1.00 19.23           C  
ATOM    657  CD  ARG D 129       1.796 -15.153  -2.811  1.00 22.94           C  
ATOM    658  NE  ARG D 129       0.815 -14.289  -2.173  1.00 28.00           N  
ATOM    659  CZ  ARG D 129      -0.471 -14.583  -2.016  1.00 38.52           C  
ATOM    660  NH1 ARG D 129      -0.981 -15.723  -2.459  1.00 41.72           N1+
ATOM    661  NH2 ARG D 129      -1.266 -13.710  -1.400  1.00 34.69           N  
ATOM    662  N   THR D 130       3.432 -13.512  -6.778  1.00 28.69           N  
ATOM    663  CA  THR D 130       4.196 -12.268  -6.832  1.00 35.54           C  
ATOM    664  C   THR D 130       3.897 -11.442  -5.588  1.00 31.67           C  
ATOM    665  O   THR D 130       2.741 -11.091  -5.320  1.00 27.41           O  
ATOM    666  CB  THR D 130       3.898 -11.453  -8.088  1.00 33.73           C  
ATOM    667  CG2 THR D 130       4.436 -10.022  -7.915  1.00 30.53           C  
ATOM    668  OG1 THR D 130       4.538 -12.061  -9.220  1.00 33.82           O  
ATOM    669  N   TYR D 131       4.939 -11.167  -4.819  1.00 30.22           N  
ATOM    670  CA  TYR D 131       4.859 -10.274  -3.681  1.00 24.54           C  
ATOM    671  C   TYR D 131       5.176  -8.872  -4.159  1.00 29.19           C  
ATOM    672  O   TYR D 131       6.130  -8.671  -4.920  1.00 26.51           O  
ATOM    673  CB  TYR D 131       5.843 -10.707  -2.596  1.00 20.86           C  
ATOM    674  CG  TYR D 131       5.417 -11.935  -1.859  1.00 18.70           C  
ATOM    675  CD1 TYR D 131       4.325 -11.912  -1.001  1.00 30.98           C  
ATOM    676  CD2 TYR D 131       6.132 -13.122  -1.981  1.00 22.49           C  
ATOM    677  CE1 TYR D 131       3.931 -13.055  -0.302  1.00 34.87           C  
ATOM    678  CE2 TYR D 131       5.739 -14.267  -1.309  1.00 22.80           C  
ATOM    679  CZ  TYR D 131       4.654 -14.226  -0.451  1.00 28.94           C  
ATOM    680  OH  TYR D 131       4.272 -15.359   0.233  1.00 30.25           O  
ATOM    681  N   THR D 132       4.371  -7.904  -3.728  1.00 21.17           N  
ATOM    682  CA  THR D 132       4.566  -6.522  -4.148  1.00 25.30           C  
ATOM    683  C   THR D 132       4.877  -5.669  -2.931  1.00 23.45           C  
ATOM    684  O   THR D 132       4.055  -5.576  -2.011  1.00 19.76           O  
ATOM    685  CB  THR D 132       3.347  -5.980  -4.900  1.00 31.77           C  
ATOM    686  CG2 THR D 132       3.635  -4.559  -5.422  1.00 32.21           C  
ATOM    687  OG1 THR D 132       3.047  -6.842  -6.007  1.00 24.53           O  
ATOM    688  N   TRP D 133       6.069  -5.067  -2.932  1.00 20.61           N  
ATOM    689  CA  TRP D 133       6.506  -4.116  -1.922  1.00 20.97           C  
ATOM    690  C   TRP D 133       6.461  -2.713  -2.506  1.00 21.20           C  
ATOM    691  O   TRP D 133       6.952  -2.485  -3.616  1.00 26.62           O  
ATOM    692  CB  TRP D 133       7.930  -4.401  -1.444  1.00 28.40           C  
ATOM    693  CG  TRP D 133       8.159  -5.744  -0.847  1.00 24.87           C  
ATOM    694  CD1 TRP D 133       7.219  -6.649  -0.447  1.00 17.02           C  
ATOM    695  CD2 TRP D 133       9.431  -6.343  -0.593  1.00 19.52           C  
ATOM    696  CE2 TRP D 133       9.189  -7.611  -0.034  1.00 16.05           C  
ATOM    697  CE3 TRP D 133      10.755  -5.931  -0.796  1.00 22.51           C  
ATOM    698  NE1 TRP D 133       7.827  -7.780   0.042  1.00 15.00           N  
ATOM    699  CZ2 TRP D 133      10.227  -8.473   0.331  1.00 15.69           C  
ATOM    700  CZ3 TRP D 133      11.782  -6.783  -0.431  1.00 24.52           C  
ATOM    701  CH2 TRP D 133      11.515  -8.038   0.126  1.00 23.41           C  
ATOM    702  N   ARG D 134       5.895  -1.778  -1.752  1.00 17.54           N  
ATOM    703  CA  ARG D 134       5.890  -0.370  -2.126  1.00 28.53           C  
ATOM    704  C   ARG D 134       6.669   0.427  -1.088  1.00 25.07           C  
ATOM    705  O   ARG D 134       6.768   0.020   0.080  1.00 19.05           O  
ATOM    706  CB  ARG D 134       4.447   0.166  -2.251  1.00 21.89           C  
ATOM    707  CG  ARG D 134       3.636  -0.552  -3.323  1.00 28.12           C  
ATOM    708  CD  ARG D 134       2.955   0.368  -4.329  1.00 38.22           C  
ATOM    709  NE  ARG D 134       2.387  -0.381  -5.448  1.00 46.68           N  
ATOM    710  CZ  ARG D 134       1.452  -1.322  -5.359  1.00 51.24           C  
ATOM    711  NH1 ARG D 134       0.866  -1.614  -4.207  1.00 43.76           N1+
ATOM    712  NH2 ARG D 134       1.104  -1.996  -6.456  1.00 40.99           N  
ATOM    713  N   THR D 135       7.231   1.559  -1.534  1.00 21.43           N  
ATOM    714  CA  THR D 135       7.934   2.508  -0.677  1.00 28.00           C  
ATOM    715  C   THR D 135       7.494   3.928  -1.004  1.00 26.76           C  
ATOM    716  O   THR D 135       7.172   4.230  -2.152  1.00 30.89           O  
ATOM    717  CB  THR D 135       9.451   2.431  -0.851  1.00 27.72           C  
ATOM    718  CG2 THR D 135       9.961   1.003  -0.699  1.00 19.46           C  
ATOM    719  OG1 THR D 135       9.795   2.957  -2.138  1.00 22.34           O  
ATOM    720  N   HIS D 136       7.507   4.811   0.004  1.00 27.84           N  
ATOM    721  CA  HIS D 136       7.089   6.201  -0.192  1.00 30.21           C  
ATOM    722  C   HIS D 136       8.112   7.174   0.383  1.00 30.45           C  
ATOM    723  O   HIS D 136       8.944   6.812   1.219  1.00 30.93           O  
ATOM    724  CB  HIS D 136       5.725   6.492   0.443  1.00 30.97           C  
ATOM    725  CG  HIS D 136       5.669   6.179   1.903  1.00 33.23           C  
ATOM    726  CD2 HIS D 136       5.582   4.995   2.555  1.00 31.30           C  
ATOM    727  ND1 HIS D 136       5.706   7.153   2.875  1.00 33.33           N  
ATOM    728  CE1 HIS D 136       5.644   6.581   4.066  1.00 34.43           C  
ATOM    729  NE2 HIS D 136       5.574   5.272   3.900  1.00 25.34           N  
ATOM    730  N   GLU D 137       8.031   8.443  -0.095  1.00 25.46           N  
ATOM    731  CA  GLU D 137       8.825   9.588   0.333  1.00 24.09           C  
ATOM    732  C   GLU D 137       8.189  10.256   1.549  1.00 34.76           C  
ATOM    733  O   GLU D 137       6.965  10.193   1.725  1.00 25.65           O  
ATOM    734  CB  GLU D 137       8.912  10.631  -0.773  1.00 27.35           C  
ATOM    735  CG  GLU D 137       9.639  10.218  -2.016  1.00 36.51           C  
ATOM    736  CD  GLU D 137       9.759  11.365  -2.998  1.00 38.46           C  
ATOM    737  OE1 GLU D 137       8.863  12.244  -3.005  1.00 35.86           O  
ATOM    738  OE2 GLU D 137      10.760  11.387  -3.745  1.00 37.86           O1-
ATOM    739  N   PRO D 138       8.988  10.950   2.368  1.00 26.71           N  
ATOM    740  CA  PRO D 138       8.406  11.753   3.445  1.00 20.79           C  
ATOM    741  C   PRO D 138       7.570  12.874   2.858  1.00 15.36           C  
ATOM    742  O   PRO D 138       7.654  13.176   1.674  1.00 17.90           O  
ATOM    743  CB  PRO D 138       9.626  12.293   4.197  1.00 22.88           C  
ATOM    744  CG  PRO D 138      10.742  12.220   3.210  1.00 22.37           C  
ATOM    745  CD  PRO D 138      10.454  11.081   2.300  1.00 23.74           C  
ATOM    746  N   GLY D 139       6.734  13.475   3.690  1.00 26.15           N  
ATOM    747  CA  GLY D 139       5.885  14.549   3.209  1.00 30.08           C  
ATOM    748  C   GLY D 139       4.897  14.981   4.262  1.00 30.82           C  
ATOM    749  O   GLY D 139       4.717  14.324   5.296  1.00 25.05           O  
ATOM    750  N   ARG D 140       4.237  16.102   3.969  1.00 34.01           N  
ATOM    751  CA  ARG D 140       3.222  16.672   4.851  1.00 40.06           C  
ATOM    752  C   ARG D 140       1.846  16.089   4.546  1.00 26.69           C  
ATOM    753  O   ARG D 140       1.357  16.196   3.418  1.00 30.74           O  
ATOM    754  CB  ARG D 140       3.185  18.192   4.717  1.00 36.48           C  
ATOM    755  CG  ARG D 140       2.271  18.846   5.729  1.00 27.99           C  
ATOM    756  CD  ARG D 140       2.982  19.008   7.082  1.00 35.20           C  
ATOM    757  NE  ARG D 140       4.333  19.554   6.979  1.00 32.71           N  
ATOM    758  CZ  ARG D 140       5.161  19.707   8.008  1.00 34.89           C  
ATOM    759  NH1 ARG D 140       4.784  19.415   9.244  1.00 34.91           N1+
ATOM    760  NH2 ARG D 140       6.398  20.156   7.790  1.00 26.20           N  
ATOM    761  N   ARG D 141       1.218  15.490   5.554  1.00 33.30           N  
ATOM    762  CA  ARG D 141      -0.112  14.902   5.408  1.00 36.28           C  
ATOM    763  C   ARG D 141      -1.172  15.996   5.286  1.00 46.71           C  
ATOM    764  O   ARG D 141      -0.881  17.195   5.245  1.00 51.10           O  
ATOM    765  CB  ARG D 141      -0.456  14.008   6.598  1.00 29.15           C  
ATOM    766  CG  ARG D 141       0.298  12.737   6.731  1.00 29.48           C  
ATOM    767  CD  ARG D 141      -0.492  11.778   7.617  1.00 32.07           C  
ATOM    768  NE  ARG D 141       0.292  10.600   7.965  1.00 30.23           N  
ATOM    769  CZ  ARG D 141       1.367  10.623   8.742  1.00 34.79           C  
ATOM    770  NH1 ARG D 141       1.784  11.742   9.313  1.00 30.51           N1+
ATOM    771  NH2 ARG D 141       2.039   9.496   8.956  1.00 38.20           N  
ATOM    772  N   ALA D 142      -2.439  15.574   5.280  1.00 42.41           N  
ATOM    773  CA  ALA D 142      -3.547  16.525   5.286  1.00 49.48           C  
ATOM    774  C   ALA D 142      -3.755  17.134   6.670  1.00 40.60           C  
ATOM    775  O   ALA D 142      -3.805  18.362   6.810  1.00 32.37           O  
ATOM    776  CB  ALA D 142      -4.830  15.845   4.799  1.00 49.62           C  
ATOM    777  N   ASP D 143      -3.845  16.301   7.715  1.00 42.20           N  
ATOM    778  CA  ASP D 143      -4.106  16.825   9.055  1.00 36.16           C  
ATOM    779  C   ASP D 143      -2.916  17.626   9.590  1.00 46.21           C  
ATOM    780  O   ASP D 143      -2.841  17.911  10.792  1.00 43.32           O  
ATOM    781  CB  ASP D 143      -4.515  15.698  10.027  1.00 26.89           C  
ATOM    782  CG  ASP D 143      -3.431  14.618  10.229  1.00 46.58           C  
ATOM    783  OD1 ASP D 143      -2.242  14.834   9.904  1.00 43.73           O  
ATOM    784  OD2 ASP D 143      -3.783  13.528  10.740  1.00 39.68           O1-
ATOM    785  N   GLY D 144      -1.992  18.014   8.703  1.00 44.27           N  
ATOM    786  CA  GLY D 144      -0.908  18.910   9.041  1.00 40.57           C  
ATOM    787  C   GLY D 144       0.360  18.246   9.534  1.00 41.31           C  
ATOM    788  O   GLY D 144       1.375  18.932   9.697  1.00 45.43           O  
ATOM    789  N   THR D 145       0.341  16.941   9.774  1.00 47.37           N  
ATOM    790  CA  THR D 145       1.490  16.259  10.348  1.00 44.14           C  
ATOM    791  C   THR D 145       2.465  15.800   9.257  1.00 34.23           C  
ATOM    792  O   THR D 145       2.184  15.854   8.059  1.00 35.03           O  
ATOM    793  CB  THR D 145       1.019  15.082  11.213  1.00 43.27           C  
ATOM    794  CG2 THR D 145       0.540  15.582  12.566  1.00 35.08           C  
ATOM    795  OG1 THR D 145      -0.057  14.390  10.560  1.00 44.58           O  
ATOM    796  N   TRP D 146       3.634  15.355   9.691  1.00 31.71           N  
ATOM    797  CA  TRP D 146       4.705  14.923   8.798  1.00 34.01           C  
ATOM    798  C   TRP D 146       4.729  13.401   8.740  1.00 37.50           C  
ATOM    799  O   TRP D 146       5.028  12.742   9.741  1.00 33.28           O  
ATOM    800  CB  TRP D 146       6.047  15.453   9.282  1.00 24.25           C  
ATOM    801  CG  TRP D 146       7.174  15.178   8.354  1.00 28.20           C  
ATOM    802  CD1 TRP D 146       8.094  14.175   8.456  1.00 27.23           C  
ATOM    803  CD2 TRP D 146       7.531  15.938   7.193  1.00 28.38           C  
ATOM    804  CE2 TRP D 146       8.678  15.332   6.638  1.00 23.12           C  
ATOM    805  CE3 TRP D 146       6.990  17.067   6.570  1.00 19.70           C  
ATOM    806  NE1 TRP D 146       8.996  14.256   7.427  1.00 26.29           N  
ATOM    807  CZ2 TRP D 146       9.283  15.803   5.484  1.00 13.89           C  
ATOM    808  CZ3 TRP D 146       7.598  17.545   5.434  1.00 21.87           C  
ATOM    809  CH2 TRP D 146       8.743  16.915   4.901  1.00 24.21           C  
ATOM    810  N   ARG D 147       4.424  12.848   7.570  1.00 34.65           N  
ATOM    811  CA  ARG D 147       4.465  11.407   7.382  1.00 26.59           C  
ATOM    812  C   ARG D 147       5.896  10.986   7.124  1.00 22.63           C  
ATOM    813  O   ARG D 147       6.557  11.513   6.224  1.00 23.99           O  
ATOM    814  CB  ARG D 147       3.574  10.980   6.219  1.00 30.57           C  
ATOM    815  CG  ARG D 147       3.453   9.483   6.038  1.00 17.69           C  
ATOM    816  CD  ARG D 147       2.759   9.181   4.733  1.00 24.40           C  
ATOM    817  NE  ARG D 147       2.812   7.766   4.384  1.00 30.44           N  
ATOM    818  CZ  ARG D 147       2.411   7.269   3.223  1.00 22.49           C  
ATOM    819  NH1 ARG D 147       1.962   8.050   2.258  1.00 26.11           N1+
ATOM    820  NH2 ARG D 147       2.455   5.956   3.027  1.00 20.67           N  
ATOM    821  N   ALA D 148       6.381  10.042   7.923  1.00 24.56           N  
ATOM    822  CA  ALA D 148       7.721   9.531   7.712  1.00 17.57           C  
ATOM    823  C   ALA D 148       7.757   8.759   6.405  1.00 21.80           C  
ATOM    824  O   ALA D 148       6.815   8.033   6.084  1.00 27.98           O  
ATOM    825  CB  ALA D 148       8.134   8.628   8.870  1.00 21.35           C  
ATOM    826  N   GLY D 149       8.833   8.935   5.643  1.00 19.72           N  
ATOM    827  CA  GLY D 149       9.047   8.156   4.445  1.00 22.37           C  
ATOM    828  C   GLY D 149       9.559   6.743   4.763  1.00 26.11           C  
ATOM    829  O   GLY D 149       9.851   6.374   5.900  1.00 20.62           O  
ATOM    830  N   SER D 150       9.727   5.959   3.704  1.00 19.35           N  
ATOM    831  CA  SER D 150      10.062   4.551   3.858  1.00 22.54           C  
ATOM    832  C   SER D 150      11.527   4.289   4.203  1.00 21.22           C  
ATOM    833  O   SER D 150      11.829   3.194   4.682  1.00 16.30           O  
ATOM    834  CB  SER D 150       9.707   3.776   2.574  1.00 21.12           C  
ATOM    835  OG  SER D 150       8.307   3.759   2.332  1.00 15.58           O  
ATOM    836  N   ALA D 151      12.438   5.239   3.980  1.00 13.63           N  
ATOM    837  CA  ALA D 151      13.862   4.907   3.983  1.00 22.71           C  
ATOM    838  C   ALA D 151      14.294   4.259   5.296  1.00 23.16           C  
ATOM    839  O   ALA D 151      13.806   4.598   6.379  1.00 18.06           O  
ATOM    840  CB  ALA D 151      14.718   6.148   3.709  1.00 21.22           C  
ATOM    841  N   GLY D 152      15.203   3.306   5.187  1.00 16.95           N  
ATOM    842  CA  GLY D 152      15.720   2.670   6.378  1.00 14.19           C  
ATOM    843  C   GLY D 152      16.305   1.321   6.060  1.00 20.49           C  
ATOM    844  O   GLY D 152      16.279   0.854   4.921  1.00 13.03           O  
ATOM    845  N   TYR D 153      16.857   0.706   7.106  1.00 25.34           N  
ATOM    846  CA  TYR D 153      17.472  -0.611   7.015  1.00 17.32           C  
ATOM    847  C   TYR D 153      16.425  -1.638   7.445  1.00 18.71           C  
ATOM    848  O   TYR D 153      16.050  -1.706   8.619  1.00 15.87           O  
ATOM    849  CB  TYR D 153      18.737  -0.675   7.864  1.00  8.53           C  
ATOM    850  CG  TYR D 153      19.896   0.095   7.262  1.00 18.89           C  
ATOM    851  CD1 TYR D 153      20.678  -0.454   6.259  1.00 14.84           C  
ATOM    852  CD2 TYR D 153      20.208   1.385   7.692  1.00 27.83           C  
ATOM    853  CE1 TYR D 153      21.760   0.279   5.683  1.00 14.64           C  
ATOM    854  CE2 TYR D 153      21.290   2.101   7.143  1.00 17.32           C  
ATOM    855  CZ  TYR D 153      22.048   1.542   6.132  1.00 18.76           C  
ATOM    856  OH  TYR D 153      23.091   2.252   5.575  1.00 13.97           O  
ATOM    857  N   TRP D 154      15.946  -2.428   6.490  1.00 21.58           N  
ATOM    858  CA  TRP D 154      14.828  -3.332   6.706  1.00 25.47           C  
ATOM    859  C   TRP D 154      15.260  -4.766   6.375  1.00 31.00           C  
ATOM    860  O   TRP D 154      16.445  -5.046   6.154  1.00 31.04           O  
ATOM    861  CB  TRP D 154      13.614  -2.862   5.888  1.00 20.82           C  
ATOM    862  CG  TRP D 154      13.109  -1.470   6.275  1.00 17.54           C  
ATOM    863  CD1 TRP D 154      13.168  -0.322   5.518  1.00 20.65           C  
ATOM    864  CD2 TRP D 154      12.463  -1.105   7.498  1.00 21.23           C  
ATOM    865  CE2 TRP D 154      12.149   0.273   7.417  1.00 19.82           C  
ATOM    866  CE3 TRP D 154      12.113  -1.810   8.657  1.00 18.60           C  
ATOM    867  NE1 TRP D 154      12.591   0.731   6.202  1.00 15.67           N  
ATOM    868  CZ2 TRP D 154      11.510   0.952   8.448  1.00 23.21           C  
ATOM    869  CZ3 TRP D 154      11.475  -1.137   9.675  1.00 20.36           C  
ATOM    870  CH2 TRP D 154      11.179   0.234   9.567  1.00 23.60           C  
ATOM    871  N   HIS D 155      14.292  -5.680   6.346  1.00 21.15           N  
ATOM    872  CA  HIS D 155      14.630  -7.074   6.120  1.00 22.49           C  
ATOM    873  C   HIS D 155      13.356  -7.855   5.840  1.00 20.50           C  
ATOM    874  O   HIS D 155      12.244  -7.422   6.154  1.00 17.46           O  
ATOM    875  CB  HIS D 155      15.395  -7.677   7.313  1.00 18.13           C  
ATOM    876  CG  HIS D 155      14.620  -7.685   8.596  1.00 17.95           C  
ATOM    877  CD2 HIS D 155      14.417  -6.719   9.521  1.00 16.30           C  
ATOM    878  ND1 HIS D 155      13.938  -8.798   9.052  1.00 17.76           N  
ATOM    879  CE1 HIS D 155      13.353  -8.517  10.202  1.00 13.96           C  
ATOM    880  NE2 HIS D 155      13.626  -7.262  10.511  1.00 16.74           N  
ATOM    881  N   TYR D 156      13.549  -9.009   5.219  1.00 22.37           N  
ATOM    882  CA  TYR D 156      12.495  -9.954   4.911  1.00 21.19           C  
ATOM    883  C   TYR D 156      12.932 -11.312   5.436  1.00 19.99           C  
ATOM    884  O   TYR D 156      14.126 -11.609   5.513  1.00 28.99           O  
ATOM    885  CB  TYR D 156      12.222 -10.032   3.392  1.00 16.02           C  
ATOM    886  CG  TYR D 156      13.469 -10.432   2.602  1.00 19.63           C  
ATOM    887  CD1 TYR D 156      14.412  -9.478   2.236  1.00 21.84           C  
ATOM    888  CD2 TYR D 156      13.713 -11.754   2.250  1.00 18.48           C  
ATOM    889  CE1 TYR D 156      15.546  -9.818   1.540  1.00 18.18           C  
ATOM    890  CE2 TYR D 156      14.851 -12.112   1.541  1.00 17.76           C  
ATOM    891  CZ  TYR D 156      15.769 -11.132   1.195  1.00 20.60           C  
ATOM    892  OH  TYR D 156      16.915 -11.441   0.500  1.00 19.96           O  
ATOM    893  N   HIS D 157      11.950 -12.133   5.784  1.00 17.48           N  
ATOM    894  CA  HIS D 157      12.190 -13.490   6.259  1.00 29.78           C  
ATOM    895  C   HIS D 157      10.909 -14.285   6.047  1.00 21.74           C  
ATOM    896  O   HIS D 157       9.841 -13.712   5.829  1.00 19.42           O  
ATOM    897  CB  HIS D 157      12.606 -13.506   7.740  1.00 23.32           C  
ATOM    898  CG  HIS D 157      11.661 -12.755   8.634  1.00 20.99           C  
ATOM    899  CD2 HIS D 157      11.730 -11.503   9.149  1.00 18.17           C  
ATOM    900  ND1 HIS D 157      10.473 -13.291   9.089  1.00 21.96           N  
ATOM    901  CE1 HIS D 157       9.856 -12.405   9.857  1.00 17.44           C  
ATOM    902  NE2 HIS D 157      10.599 -11.311   9.910  1.00 17.58           N  
ATOM    903  N   ASP D 158      11.032 -15.612   6.126  1.00 23.15           N  
ATOM    904  CA  ASP D 158       9.881 -16.498   6.039  1.00 25.00           C  
ATOM    905  C   ASP D 158       8.977 -16.334   7.256  1.00 24.28           C  
ATOM    906  O   ASP D 158       9.389 -15.827   8.304  1.00 19.66           O  
ATOM    907  CB  ASP D 158      10.333 -17.951   5.907  1.00 23.93           C  
ATOM    908  CG  ASP D 158       9.252 -18.950   6.347  1.00 26.33           C  
ATOM    909  OD1 ASP D 158       8.236 -19.112   5.644  1.00 24.04           O  
ATOM    910  OD2 ASP D 158       9.396 -19.521   7.444  1.00 27.94           O1-
ATOM    911  N   HIS D 159       7.717 -16.779   7.098  1.00 22.10           N  
ATOM    912  CA  HIS D 159       6.691 -16.647   8.125  1.00 26.49           C  
ATOM    913  C   HIS D 159       5.777 -17.869   8.262  1.00 23.31           C  
ATOM    914  O   HIS D 159       4.760 -17.767   8.955  1.00 25.56           O  
ATOM    915  CB  HIS D 159       5.813 -15.404   7.851  1.00 18.06           C  
ATOM    916  CG  HIS D 159       5.365 -14.688   9.088  1.00 23.76           C  
ATOM    917  CD2 HIS D 159       5.495 -13.394   9.466  1.00 18.71           C  
ATOM    918  ND1 HIS D 159       4.667 -15.313  10.101  1.00 31.83           N  
ATOM    919  CE1 HIS D 159       4.394 -14.436  11.051  1.00 30.59           C  
ATOM    920  NE2 HIS D 159       4.888 -13.266  10.692  1.00 17.50           N  
ATOM    921  N   VAL D 160       6.082 -19.013   7.628  1.00 26.61           N  
ATOM    922  CA  VAL D 160       5.249 -20.213   7.762  1.00 21.14           C  
ATOM    923  C   VAL D 160       6.012 -21.538   7.862  1.00 29.24           C  
ATOM    924  O   VAL D 160       5.389 -22.606   7.965  1.00 19.55           O  
ATOM    925  CB  VAL D 160       4.245 -20.314   6.603  1.00 20.72           C  
ATOM    926  CG1 VAL D 160       3.135 -19.289   6.756  1.00 24.85           C  
ATOM    927  CG2 VAL D 160       4.957 -20.182   5.280  1.00 23.78           C  
ATOM    928  N   VAL D 161       7.344 -21.518   7.834  1.00 25.29           N  
ATOM    929  CA  VAL D 161       8.094 -22.765   7.940  1.00 29.15           C  
ATOM    930  C   VAL D 161       8.309 -23.077   9.418  1.00 26.65           C  
ATOM    931  O   VAL D 161       8.872 -22.268  10.163  1.00 22.20           O  
ATOM    932  CB  VAL D 161       9.430 -22.703   7.185  1.00 28.45           C  
ATOM    933  CG1 VAL D 161      10.338 -23.776   7.695  1.00 18.82           C  
ATOM    934  CG2 VAL D 161       9.219 -22.863   5.674  1.00 31.12           C  
ATOM    935  N   GLY D 162       7.845 -24.238   9.837  1.00 22.54           N  
ATOM    936  CA  GLY D 162       7.965 -24.721  11.206  1.00 17.10           C  
ATOM    937  C   GLY D 162       6.791 -24.327  12.082  1.00 24.34           C  
ATOM    938  O   GLY D 162       6.201 -25.169  12.759  1.00 24.16           O  
ATOM    939  N   THR D 163       6.463 -23.042  12.095  1.00 16.98           N  
ATOM    940  CA  THR D 163       5.392 -22.500  12.913  1.00 24.54           C  
ATOM    941  C   THR D 163       4.746 -21.387  12.106  1.00 23.58           C  
ATOM    942  O   THR D 163       5.339 -20.882  11.154  1.00 22.86           O  
ATOM    943  CB  THR D 163       5.902 -21.960  14.274  1.00 26.94           C  
ATOM    944  CG2 THR D 163       6.745 -23.014  15.035  1.00 12.15           C  
ATOM    945  OG1 THR D 163       6.679 -20.765  14.079  1.00 22.14           O  
ATOM    946  N   GLU D 164       3.534 -20.987  12.502  1.00 20.34           N  
ATOM    947  CA  GLU D 164       2.820 -19.903  11.822  1.00 26.06           C  
ATOM    948  C   GLU D 164       3.541 -18.559  11.972  1.00 22.06           C  
ATOM    949  O   GLU D 164       3.047 -17.531  11.500  1.00 22.68           O  
ATOM    950  CB  GLU D 164       1.385 -19.776  12.354  1.00 30.32           C  
ATOM    951  CG  GLU D 164       1.264 -19.252  13.799  1.00 49.15           C  
ATOM    952  CD  GLU D 164       1.599 -20.275  14.893  0.20 43.50           C  
ATOM    953  OE1 GLU D 164       2.795 -20.623  15.050  0.76 48.83           O  
ATOM    954  OE2 GLU D 164       0.664 -20.718  15.610  1.00 61.80           O1-
ATOM    955  N   HIS D 165       4.704 -18.554  12.629  1.00 25.60           N  
ATOM    956  CA  HIS D 165       5.522 -17.352  12.783  1.00 26.22           C  
ATOM    957  C   HIS D 165       6.889 -17.472  12.115  1.00 20.17           C  
ATOM    958  O   HIS D 165       7.735 -16.589  12.295  1.00 25.71           O  
ATOM    959  CB  HIS D 165       5.672 -16.990  14.280  1.00 21.08           C  
ATOM    960  CG  HIS D 165       4.459 -16.295  14.842  1.00 27.69           C  
ATOM    961  CD2 HIS D 165       3.474 -16.739  15.660  1.00 20.67           C  
ATOM    962  ND1 HIS D 165       4.125 -14.990  14.521  1.00 25.43           N  
ATOM    963  CE1 HIS D 165       3.008 -14.655  15.141  1.00 26.39           C  
ATOM    964  NE2 HIS D 165       2.591 -15.700  15.835  1.00 29.41           N  
ATOM    965  N   GLY D 166       7.128 -18.526  11.336  1.00 20.26           N  
ATOM    966  CA  GLY D 166       8.395 -18.666  10.641  1.00 16.00           C  
ATOM    967  C   GLY D 166       9.554 -19.118  11.505  1.00 25.56           C  
ATOM    968  O   GLY D 166      10.713 -18.942  11.106  1.00 19.62           O  
ATOM    969  N   THR D 167       9.283 -19.699  12.680  1.00 18.92           N  
ATOM    970  CA  THR D 167      10.368 -20.009  13.608  1.00 18.73           C  
ATOM    971  C   THR D 167      11.334 -21.026  13.011  1.00 26.44           C  
ATOM    972  O   THR D 167      12.559 -20.835  13.067  1.00 19.03           O  
ATOM    973  CB  THR D 167       9.791 -20.499  14.933  1.00 19.93           C  
ATOM    974  CG2 THR D 167      10.876 -20.935  15.900  1.00 14.78           C  
ATOM    975  OG1 THR D 167       9.045 -19.440  15.523  1.00 20.02           O  
ATOM    976  N   GLY D 168      10.797 -22.100  12.414  1.00 21.03           N  
ATOM    977  CA  GLY D 168      11.639 -23.030  11.677  1.00 18.85           C  
ATOM    978  C   GLY D 168      12.317 -22.396  10.472  1.00 22.77           C  
ATOM    979  O   GLY D 168      13.516 -22.593  10.249  1.00 23.17           O  
ATOM    980  N   GLY D 169      11.567 -21.607   9.690  1.00 21.21           N  
ATOM    981  CA  GLY D 169      12.146 -20.978   8.507  1.00 21.94           C  
ATOM    982  C   GLY D 169      13.339 -20.091   8.820  1.00 23.98           C  
ATOM    983  O   GLY D 169      14.386 -20.180   8.167  1.00 21.07           O  
ATOM    984  N   ILE D 170      13.195 -19.215   9.822  1.00 20.97           N  
ATOM    985  CA  ILE D 170      14.248 -18.250  10.121  1.00 20.29           C  
ATOM    986  C   ILE D 170      15.481 -18.964  10.658  1.00 21.77           C  
ATOM    987  O   ILE D 170      16.617 -18.620  10.307  1.00 23.36           O  
ATOM    988  CB  ILE D 170      13.716 -17.184  11.100  1.00 19.30           C  
ATOM    989  CG1 ILE D 170      12.635 -16.337  10.426  1.00 20.98           C  
ATOM    990  CG2 ILE D 170      14.842 -16.311  11.649  1.00 18.44           C  
ATOM    991  CD1 ILE D 170      11.639 -15.708  11.428  1.00 19.62           C  
ATOM    992  N   ARG D 171      15.270 -19.952  11.534  1.00 20.82           N  
ATOM    993  CA  ARG D 171      16.339 -20.841  11.985  1.00 27.57           C  
ATOM    994  C   ARG D 171      17.063 -21.475  10.795  1.00 28.26           C  
ATOM    995  O   ARG D 171      18.302 -21.560  10.767  1.00 18.68           O  
ATOM    996  CB  ARG D 171      15.723 -21.917  12.902  1.00 19.50           C  
ATOM    997  CG  ARG D 171      16.665 -22.923  13.580  1.00 29.52           C  
ATOM    998  CD  ARG D 171      15.913 -24.216  14.033  1.00 30.55           C  
ATOM    999  NE  ARG D 171      15.363 -24.931  12.887  1.00 33.52           N  
ATOM   1000  CZ  ARG D 171      14.219 -25.609  12.856  1.00 38.35           C  
ATOM   1001  NH1 ARG D 171      13.472 -25.764  13.936  1.00 25.80           N1+
ATOM   1002  NH2 ARG D 171      13.816 -26.148  11.704  1.00 37.94           N  
ATOM   1003  N   ASN D 172      16.296 -21.917   9.795  1.00 23.19           N  
ATOM   1004  CA  ASN D 172      16.877 -22.614   8.653  1.00 29.64           C  
ATOM   1005  C   ASN D 172      17.719 -21.705   7.767  1.00 25.99           C  
ATOM   1006  O   ASN D 172      18.532 -22.213   6.989  1.00 24.93           O  
ATOM   1007  CB  ASN D 172      15.766 -23.267   7.825  1.00 23.62           C  
ATOM   1008  CG  ASN D 172      15.247 -24.528   8.462  1.00 20.04           C  
ATOM   1009  ND2 ASN D 172      14.206 -25.097   7.894  1.00 34.17           N  
ATOM   1010  OD1 ASN D 172      15.764 -24.970   9.468  1.00 19.10           O  
ATOM   1011  N   GLY D 173      17.531 -20.388   7.851  1.00 27.24           N  
ATOM   1012  CA  GLY D 173      18.305 -19.441   7.057  1.00 27.21           C  
ATOM   1013  C   GLY D 173      17.491 -18.545   6.134  1.00 25.30           C  
ATOM   1014  O   GLY D 173      18.093 -17.768   5.379  1.00 24.19           O  
ATOM   1015  N   LEU D 174      16.156 -18.590   6.175  1.00 21.27           N  
ATOM   1016  CA  LEU D 174      15.301 -17.800   5.285  1.00 30.16           C  
ATOM   1017  C   LEU D 174      15.152 -16.375   5.829  1.00 30.85           C  
ATOM   1018  O   LEU D 174      14.187 -16.050   6.523  1.00 27.57           O  
ATOM   1019  CB  LEU D 174      13.948 -18.478   5.126  1.00 24.23           C  
ATOM   1020  CG  LEU D 174      13.960 -19.814   4.377  1.00 27.53           C  
ATOM   1021  CD1 LEU D 174      12.680 -20.594   4.641  1.00 24.34           C  
ATOM   1022  CD2 LEU D 174      14.156 -19.610   2.871  1.00 21.51           C  
ATOM   1023  N   TYR D 175      16.112 -15.509   5.495  1.00 27.37           N  
ATOM   1024  CA  TYR D 175      16.122 -14.117   5.937  1.00 25.99           C  
ATOM   1025  C   TYR D 175      17.139 -13.348   5.097  1.00 22.33           C  
ATOM   1026  O   TYR D 175      18.108 -13.936   4.607  1.00 23.81           O  
ATOM   1027  CB  TYR D 175      16.457 -14.010   7.437  1.00 21.46           C  
ATOM   1028  CG  TYR D 175      17.812 -14.579   7.799  1.00 21.70           C  
ATOM   1029  CD1 TYR D 175      18.973 -13.804   7.664  1.00 18.34           C  
ATOM   1030  CD2 TYR D 175      17.936 -15.873   8.287  1.00 23.94           C  
ATOM   1031  CE1 TYR D 175      20.194 -14.306   7.966  1.00 17.43           C  
ATOM   1032  CE2 TYR D 175      19.178 -16.387   8.626  1.00 21.38           C  
ATOM   1033  CZ  TYR D 175      20.298 -15.593   8.463  1.00 17.31           C  
ATOM   1034  OH  TYR D 175      21.544 -16.075   8.792  1.00 20.78           O  
ATOM   1035  N   GLY D 176      16.912 -12.032   4.935  1.00 20.06           N  
ATOM   1036  CA  GLY D 176      17.760 -11.202   4.102  1.00 18.65           C  
ATOM   1037  C   GLY D 176      17.468  -9.715   4.229  1.00 22.17           C  
ATOM   1038  O   GLY D 176      16.379  -9.311   4.659  1.00 16.89           O  
ATOM   1039  N   PRO D 177      18.426  -8.869   3.824  1.00 19.60           N  
ATOM   1040  CA  PRO D 177      18.319  -7.431   4.104  1.00 22.39           C  
ATOM   1041  C   PRO D 177      17.752  -6.629   2.945  1.00 26.82           C  
ATOM   1042  O   PRO D 177      18.041  -6.879   1.773  1.00 29.02           O  
ATOM   1043  CB  PRO D 177      19.780  -7.025   4.354  1.00 22.20           C  
ATOM   1044  CG  PRO D 177      20.550  -7.904   3.394  1.00 21.91           C  
ATOM   1045  CD  PRO D 177      19.726  -9.198   3.211  1.00 16.84           C  
ATOM   1046  N   VAL D 178      16.945  -5.633   3.296  1.00 24.84           N  
ATOM   1047  CA  VAL D 178      16.470  -4.623   2.360  1.00 22.23           C  
ATOM   1048  C   VAL D 178      17.010  -3.270   2.806  1.00 22.38           C  
ATOM   1049  O   VAL D 178      16.934  -2.913   3.993  1.00 22.75           O  
ATOM   1050  CB  VAL D 178      14.922  -4.579   2.269  1.00 33.97           C  
ATOM   1051  CG1 VAL D 178      14.473  -4.019   0.916  1.00 26.10           C  
ATOM   1052  CG2 VAL D 178      14.297  -5.949   2.517  1.00 26.12           C  
ATOM   1053  N   ILE D 179      17.555  -2.514   1.856  1.00 21.72           N  
ATOM   1054  CA  ILE D 179      17.990  -1.140   2.094  1.00 22.15           C  
ATOM   1055  C   ILE D 179      17.136  -0.216   1.239  1.00 23.72           C  
ATOM   1056  O   ILE D 179      16.974  -0.454   0.038  1.00 17.17           O  
ATOM   1057  CB  ILE D 179      19.485  -0.961   1.794  1.00 17.18           C  
ATOM   1058  CG1 ILE D 179      20.291  -1.697   2.871  1.00 16.22           C  
ATOM   1059  CG2 ILE D 179      19.833   0.501   1.761  1.00 15.80           C  
ATOM   1060  CD1 ILE D 179      21.785  -1.625   2.698  1.00 10.78           C  
ATOM   1061  N   VAL D 180      16.539   0.797   1.866  1.00 21.18           N  
ATOM   1062  CA  VAL D 180      15.780   1.824   1.156  1.00 21.69           C  
ATOM   1063  C   VAL D 180      16.469   3.154   1.417  1.00 22.90           C  
ATOM   1064  O   VAL D 180      16.586   3.579   2.577  1.00 16.38           O  
ATOM   1065  CB  VAL D 180      14.300   1.872   1.586  1.00 28.03           C  
ATOM   1066  CG1 VAL D 180      13.521   2.925   0.769  1.00 15.01           C  
ATOM   1067  CG2 VAL D 180      13.628   0.494   1.424  1.00 25.27           C  
ATOM   1068  N   ARG D 181      16.921   3.806   0.342  1.00 19.70           N  
ATOM   1069  CA  ARG D 181      17.665   5.052   0.441  1.00 23.48           C  
ATOM   1070  C   ARG D 181      16.741   6.237   0.199  1.00 30.06           C  
ATOM   1071  O   ARG D 181      15.645   6.111  -0.368  1.00 28.79           O  
ATOM   1072  CB  ARG D 181      18.842   5.097  -0.541  1.00 18.37           C  
ATOM   1073  CG  ARG D 181      19.615   3.764  -0.621  1.00 22.25           C  
ATOM   1074  CD  ARG D 181      21.107   3.982  -0.789  1.00 16.07           C  
ATOM   1075  NE  ARG D 181      21.855   2.726  -0.849  1.00 23.21           N  
ATOM   1076  CZ  ARG D 181      22.560   2.236   0.165  1.00 20.92           C  
ATOM   1077  NH1 ARG D 181      22.628   2.869   1.324  1.00 12.45           N1+
ATOM   1078  NH2 ARG D 181      23.224   1.092   0.007  1.00 14.96           N  
ATOM   1079  N   ARG D 182      17.188   7.391   0.677  1.00 31.39           N  
ATOM   1080  CA  ARG D 182      16.486   8.648   0.493  1.00 27.23           C  
ATOM   1081  C   ARG D 182      17.285   9.510  -0.472  1.00 27.46           C  
ATOM   1082  O   ARG D 182      18.515   9.398  -0.560  1.00 24.04           O  
ATOM   1083  CB  ARG D 182      16.289   9.369   1.834  1.00 20.64           C  
ATOM   1084  CG  ARG D 182      15.655  10.749   1.700  1.00 23.13           C  
ATOM   1085  CD  ARG D 182      14.962  11.175   2.968  1.00 18.53           C  
ATOM   1086  NE  ARG D 182      13.988  10.186   3.392  1.00 15.07           N  
ATOM   1087  CZ  ARG D 182      13.723   9.920   4.661  1.00 27.79           C  
ATOM   1088  NH1 ARG D 182      14.391  10.516   5.642  1.00 21.95           N1+
ATOM   1089  NH2 ARG D 182      12.767   9.036   4.955  1.00 15.70           N  
ATOM   1090  N   LYS D 183      16.570  10.345  -1.223  1.00 26.22           N  
ATOM   1091  CA  LYS D 183      17.213  11.350  -2.056  1.00 22.01           C  
ATOM   1092  C   LYS D 183      18.345  12.045  -1.298  1.00 28.01           C  
ATOM   1093  O   LYS D 183      18.165  12.532  -0.173  1.00 25.54           O  
ATOM   1094  CB  LYS D 183      16.169  12.369  -2.504  1.00 28.40           C  
ATOM   1095  CG  LYS D 183      16.525  13.101  -3.787  1.00 25.64           C  
ATOM   1096  CD  LYS D 183      17.149  14.466  -3.544  1.00 32.07           C  
ATOM   1097  CE  LYS D 183      17.044  15.328  -4.813  1.00 31.58           C  
ATOM   1098  NZ  LYS D 183      18.297  16.085  -5.108  1.00 31.59           N1+
ATOM   1099  N   GLY D 184      19.524  12.072  -1.894  1.00 25.48           N  
ATOM   1100  CA  GLY D 184      20.644  12.708  -1.253  1.00 16.24           C  
ATOM   1101  C   GLY D 184      21.468  11.835  -0.327  1.00 23.14           C  
ATOM   1102  O   GLY D 184      22.556  12.267   0.085  1.00 22.01           O  
ATOM   1103  N   ASP D 185      20.996  10.631   0.032  1.00 25.03           N  
ATOM   1104  CA  ASP D 185      21.785   9.776   0.924  1.00 29.12           C  
ATOM   1105  C   ASP D 185      23.116   9.392   0.263  1.00 30.82           C  
ATOM   1106  O   ASP D 185      23.174   9.094  -0.934  1.00 27.58           O  
ATOM   1107  CB  ASP D 185      21.025   8.495   1.297  1.00 22.64           C  
ATOM   1108  CG  ASP D 185      19.811   8.732   2.219  1.00 22.91           C  
ATOM   1109  OD1 ASP D 185      19.618   9.836   2.761  1.00 20.06           O  
ATOM   1110  OD2 ASP D 185      19.029   7.770   2.388  1.00 19.06           O1-
ATOM   1111  N   VAL D 186      24.192   9.385   1.050  1.00 31.72           N  
ATOM   1112  CA  VAL D 186      25.504   9.066   0.496  1.00 25.84           C  
ATOM   1113  C   VAL D 186      25.558   7.588   0.143  1.00 34.11           C  
ATOM   1114  O   VAL D 186      25.161   6.729   0.943  1.00 32.64           O  
ATOM   1115  CB  VAL D 186      26.618   9.424   1.485  1.00 31.42           C  
ATOM   1116  CG1 VAL D 186      27.957   9.534   0.739  1.00 32.30           C  
ATOM   1117  CG2 VAL D 186      26.275  10.690   2.264  1.00 35.63           C  
ATOM   1118  N   LEU D 187      26.059   7.279  -1.074  1.00 26.98           N  
ATOM   1119  CA  LEU D 187      26.142   5.862  -1.373  1.00 24.19           C  
ATOM   1120  C   LEU D 187      27.498   5.309  -0.957  1.00 25.79           C  
ATOM   1121  O   LEU D 187      28.511   6.009  -1.047  1.00 23.17           O  
ATOM   1122  CB  LEU D 187      25.929   5.604  -2.860  1.00 31.56           C  
ATOM   1123  CG  LEU D 187      24.631   6.140  -3.448  1.00 35.68           C  
ATOM   1124  CD1 LEU D 187      24.506   5.782  -4.923  1.00 32.69           C  
ATOM   1125  CD2 LEU D 187      23.457   5.603  -2.661  1.00 39.61           C  
ATOM   1126  N   PRO D 188      27.539   4.066  -0.480  1.00 23.26           N  
ATOM   1127  CA  PRO D 188      28.772   3.520   0.083  1.00 22.99           C  
ATOM   1128  C   PRO D 188      29.591   2.850  -1.006  1.00 22.20           C  
ATOM   1129  O   PRO D 188      29.111   2.605  -2.112  1.00 24.42           O  
ATOM   1130  CB  PRO D 188      28.266   2.481   1.083  1.00 20.71           C  
ATOM   1131  CG  PRO D 188      27.039   1.948   0.443  1.00 21.10           C  
ATOM   1132  CD  PRO D 188      26.424   3.112  -0.351  1.00 16.41           C  
ATOM   1133  N   ASP D 189      30.841   2.555  -0.656  1.00 17.86           N  
ATOM   1134  CA  ASP D 189      31.699   1.762  -1.526  1.00 16.10           C  
ATOM   1135  C   ASP D 189      31.354   0.281  -1.454  1.00 15.32           C  
ATOM   1136  O   ASP D 189      31.371  -0.409  -2.475  1.00 13.83           O  
ATOM   1137  CB  ASP D 189      33.159   1.994  -1.149  1.00 23.12           C  
ATOM   1138  CG  ASP D 189      33.626   3.397  -1.486  1.00 23.70           C  
ATOM   1139  OD1 ASP D 189      33.291   3.867  -2.602  1.00 29.21           O  
ATOM   1140  OD2 ASP D 189      34.316   4.018  -0.640  1.00 18.09           O1-
ATOM   1141  N   ALA D 190      31.051  -0.229  -0.259  1.00 22.04           N  
ATOM   1142  CA  ALA D 190      30.735  -1.640  -0.079  1.00 20.71           C  
ATOM   1143  C   ALA D 190      29.629  -1.779   0.953  1.00 17.59           C  
ATOM   1144  O   ALA D 190      29.453  -0.913   1.810  1.00 23.67           O  
ATOM   1145  CB  ALA D 190      31.961  -2.438   0.364  1.00 16.21           C  
ATOM   1146  N   THR D 191      28.898  -2.882   0.884  1.00 15.47           N  
ATOM   1147  CA  THR D 191      27.846  -3.158   1.851  1.00 14.91           C  
ATOM   1148  C   THR D 191      27.978  -4.592   2.361  1.00 19.18           C  
ATOM   1149  O   THR D 191      27.935  -5.543   1.568  1.00 19.55           O  
ATOM   1150  CB  THR D 191      26.490  -2.906   1.204  1.00 14.66           C  
ATOM   1151  CG2 THR D 191      25.343  -3.556   2.004  1.00  6.96           C  
ATOM   1152  OG1 THR D 191      26.300  -1.488   1.082  1.00 22.39           O  
ATOM   1153  N   HIS D 192      28.149  -4.751   3.676  1.00 19.19           N  
ATOM   1154  CA  HIS D 192      28.268  -6.067   4.297  1.00 23.16           C  
ATOM   1155  C   HIS D 192      27.134  -6.270   5.296  1.00 26.74           C  
ATOM   1156  O   HIS D 192      26.833  -5.369   6.086  1.00 23.75           O  
ATOM   1157  CB  HIS D 192      29.622  -6.230   4.987  1.00 18.44           C  
ATOM   1158  CG  HIS D 192      30.791  -5.829   4.138  1.00 21.20           C  
ATOM   1159  CD2 HIS D 192      31.669  -4.803   4.257  1.00 24.79           C  
ATOM   1160  ND1 HIS D 192      31.157  -6.513   3.001  1.00 23.98           N  
ATOM   1161  CE1 HIS D 192      32.211  -5.927   2.455  1.00 18.00           C  
ATOM   1162  NE2 HIS D 192      32.542  -4.889   3.200  1.00 17.38           N  
ATOM   1163  N   THR D 193      26.505  -7.446   5.255  1.00 25.22           N  
ATOM   1164  CA  THR D 193      25.346  -7.750   6.090  1.00 23.58           C  
ATOM   1165  C   THR D 193      25.706  -8.802   7.131  1.00 28.98           C  
ATOM   1166  O   THR D 193      26.167  -9.900   6.784  1.00 18.81           O  
ATOM   1167  CB  THR D 193      24.165  -8.254   5.259  1.00 20.50           C  
ATOM   1168  CG2 THR D 193      23.033  -8.739   6.180  1.00 19.88           C  
ATOM   1169  OG1 THR D 193      23.685  -7.211   4.417  1.00 29.55           O  
ATOM   1170  N   ILE D 194      25.454  -8.472   8.396  1.00 23.79           N  
ATOM   1171  CA  ILE D 194      25.763  -9.327   9.534  1.00 19.79           C  
ATOM   1172  C   ILE D 194      24.456  -9.683  10.236  1.00 19.83           C  
ATOM   1173  O   ILE D 194      23.730  -8.790  10.699  1.00 22.02           O  
ATOM   1174  CB  ILE D 194      26.711  -8.618  10.505  1.00 20.22           C  
ATOM   1175  CG1 ILE D 194      28.045  -8.292   9.832  1.00 18.32           C  
ATOM   1176  CG2 ILE D 194      26.833  -9.420  11.797  1.00 21.56           C  
ATOM   1177  CD1 ILE D 194      28.899  -7.426  10.707  1.00 17.03           C  
ATOM   1178  N   VAL D 195      24.147 -10.972  10.335  1.00 19.94           N  
ATOM   1179  CA  VAL D 195      22.896 -11.373  10.980  1.00 24.31           C  
ATOM   1180  C   VAL D 195      23.220 -12.263  12.160  1.00 23.37           C  
ATOM   1181  O   VAL D 195      23.788 -13.347  11.981  1.00 24.83           O  
ATOM   1182  CB  VAL D 195      21.924 -12.071  10.018  1.00 27.14           C  
ATOM   1183  CG1 VAL D 195      20.619 -12.390  10.747  1.00 18.19           C  
ATOM   1184  CG2 VAL D 195      21.652 -11.194   8.766  1.00 17.71           C  
ATOM   1185  N   PHE D 196      22.858 -11.804  13.365  1.00 20.20           N  
ATOM   1186  CA  PHE D 196      22.938 -12.611  14.584  1.00 19.21           C  
ATOM   1187  C   PHE D 196      21.656 -13.441  14.680  1.00 30.54           C  
ATOM   1188  O   PHE D 196      20.585 -12.931  15.031  1.00 31.30           O  
ATOM   1189  CB  PHE D 196      23.123 -11.726  15.808  1.00 19.52           C  
ATOM   1190  CG  PHE D 196      24.487 -11.084  15.898  1.00 26.91           C  
ATOM   1191  CD1 PHE D 196      25.474 -11.368  14.964  1.00 26.98           C  
ATOM   1192  CD2 PHE D 196      24.777 -10.186  16.925  1.00 18.24           C  
ATOM   1193  CE1 PHE D 196      26.732 -10.763  15.050  1.00 26.24           C  
ATOM   1194  CE2 PHE D 196      26.022  -9.587  17.026  1.00 22.72           C  
ATOM   1195  CZ  PHE D 196      27.007  -9.876  16.090  1.00 24.98           C  
ATOM   1196  N   ASN D 197      21.759 -14.713  14.341  1.00 22.79           N  
ATOM   1197  CA  ASN D 197      20.623 -15.634  14.308  1.00 23.93           C  
ATOM   1198  C   ASN D 197      20.843 -16.644  15.433  1.00 24.10           C  
ATOM   1199  O   ASN D 197      21.698 -17.523  15.322  1.00 18.70           O  
ATOM   1200  CB  ASN D 197      20.535 -16.292  12.936  1.00 13.27           C  
ATOM   1201  CG  ASN D 197      19.367 -17.236  12.802  1.00 21.66           C  
ATOM   1202  ND2 ASN D 197      19.597 -18.332  12.091  1.00 29.60           N  
ATOM   1203  OD1 ASN D 197      18.263 -16.989  13.308  1.00 26.16           O  
ATOM   1204  N   ASP D 198      20.113 -16.475  16.538  1.00 19.75           N  
ATOM   1205  CA  ASP D 198      20.341 -17.292  17.722  1.00 21.10           C  
ATOM   1206  C   ASP D 198      21.786 -17.174  18.188  1.00 33.96           C  
ATOM   1207  O   ASP D 198      22.213 -16.112  18.648  1.00 37.87           O  
ATOM   1208  CB  ASP D 198      20.017 -18.761  17.451  1.00 24.78           C  
ATOM   1209  CG  ASP D 198      18.521 -19.045  17.400  1.00 33.87           C  
ATOM   1210  OD1 ASP D 198      17.723 -18.318  18.037  1.00 25.13           O  
ATOM   1211  OD2 ASP D 198      18.160 -20.037  16.739  1.00 24.83           O1-
ATOM   1212  N   GLY D 199      22.551 -18.259  18.078  1.00 27.57           N  
ATOM   1213  CA  GLY D 199      23.939 -18.261  18.491  1.00 27.20           C  
ATOM   1214  C   GLY D 199      24.937 -18.201  17.361  1.00 29.08           C  
ATOM   1215  O   GLY D 199      26.128 -18.450  17.594  1.00 29.56           O  
ATOM   1216  N   THR D 200      24.504 -17.884  16.141  1.00 30.42           N  
ATOM   1217  CA  THR D 200      25.350 -17.890  14.959  1.00 21.33           C  
ATOM   1218  C   THR D 200      25.316 -16.537  14.268  1.00 22.14           C  
ATOM   1219  O   THR D 200      24.412 -15.722  14.493  1.00 23.42           O  
ATOM   1220  CB  THR D 200      24.906 -18.951  13.952  1.00 26.72           C  
ATOM   1221  CG2 THR D 200      24.723 -20.310  14.651  1.00 22.07           C  
ATOM   1222  OG1 THR D 200      23.676 -18.519  13.329  1.00 26.75           O  
ATOM   1223  N   ILE D 201      26.316 -16.332  13.412  1.00 16.55           N  
ATOM   1224  CA  ILE D 201      26.388 -15.201  12.500  1.00 20.63           C  
ATOM   1225  C   ILE D 201      26.143 -15.733  11.096  1.00 23.24           C  
ATOM   1226  O   ILE D 201      26.983 -16.462  10.546  1.00 27.01           O  
ATOM   1227  CB  ILE D 201      27.737 -14.479  12.568  1.00 19.11           C  
ATOM   1228  CG1 ILE D 201      27.999 -13.934  13.958  1.00 21.18           C  
ATOM   1229  CG2 ILE D 201      27.761 -13.336  11.541  1.00 24.74           C  
ATOM   1230  CD1 ILE D 201      29.467 -13.667  14.220  1.00 22.15           C  
ATOM   1231  N   ASN D 202      25.003 -15.361  10.508  1.00 20.78           N  
ATOM   1232  CA  ASN D 202      24.659 -15.754   9.133  1.00 27.28           C  
ATOM   1233  C   ASN D 202      24.635 -17.273   8.954  1.00 18.14           C  
ATOM   1234  O   ASN D 202      24.970 -17.778   7.881  1.00 19.63           O  
ATOM   1235  CB  ASN D 202      25.615 -15.135   8.105  1.00 26.75           C  
ATOM   1236  CG  ASN D 202      25.583 -13.597   8.092  1.00 18.24           C  
ATOM   1237  ND2 ASN D 202      26.613 -13.013   7.514  1.00 10.44           N  
ATOM   1238  OD1 ASN D 202      24.642 -12.953   8.583  1.00 16.84           O  
ATOM   1239  N   ASN D 203      24.231 -18.006  10.002  1.00 21.91           N  
ATOM   1240  CA  ASN D 203      24.093 -19.466   9.988  1.00 23.83           C  
ATOM   1241  C   ASN D 203      25.423 -20.190   9.748  1.00 21.80           C  
ATOM   1242  O   ASN D 203      25.425 -21.376   9.402  1.00 21.49           O  
ATOM   1243  CB  ASN D 203      23.058 -19.929   8.946  1.00 17.68           C  
ATOM   1244  CG  ASN D 203      21.612 -19.749   9.416  1.00 25.21           C  
ATOM   1245  ND2 ASN D 203      20.782 -20.766   9.181  1.00 29.48           N  
ATOM   1246  OD1 ASN D 203      21.244 -18.704   9.964  1.00 14.29           O  
ATOM   1247  N   ARG D 204      26.574 -19.491   9.916  1.00 23.90           N  
ATOM   1248  CA  ARG D 204      27.910 -20.059   9.787  1.00 24.87           C  
ATOM   1249  C   ARG D 204      28.264 -20.894  11.011  1.00 27.50           C  
ATOM   1250  O   ARG D 204      27.859 -20.570  12.128  1.00 37.06           O  
ATOM   1251  CB  ARG D 204      28.958 -18.961   9.645  1.00 26.78           C  
ATOM   1252  CG  ARG D 204      29.536 -18.765   8.248  1.00 40.52           C  
ATOM   1253  CD  ARG D 204      30.364 -17.466   8.210  1.00 41.62           C  
ATOM   1254  NE  ARG D 204      31.525 -17.494   7.325  1.00 32.65           N  
ATOM   1255  CZ  ARG D 204      31.464 -17.472   5.998  1.00 52.82           C  
ATOM   1256  NH1 ARG D 204      30.304 -17.511   5.357  1.00 53.66           N1+
ATOM   1257  NH2 ARG D 204      32.596 -17.394   5.296  1.00 55.81           N  
ATOM   1258  N   PRO D 205      29.039 -21.958  10.826  1.00 30.90           N  
ATOM   1259  CA  PRO D 205      29.571 -22.692  11.980  1.00 32.55           C  
ATOM   1260  C   PRO D 205      30.391 -21.776  12.879  1.00 30.89           C  
ATOM   1261  O   PRO D 205      31.005 -20.814  12.420  1.00 35.56           O  
ATOM   1262  CB  PRO D 205      30.444 -23.776  11.337  1.00 38.09           C  
ATOM   1263  CG  PRO D 205      29.905 -23.925   9.943  1.00 31.46           C  
ATOM   1264  CD  PRO D 205      29.420 -22.568   9.542  1.00 26.41           C  
ATOM   1265  N   ALA D 206      30.398 -22.082  14.177  1.00 33.90           N  
ATOM   1266  CA  ALA D 206      31.022 -21.173  15.135  1.00 40.36           C  
ATOM   1267  C   ALA D 206      32.504 -20.975  14.825  1.00 45.03           C  
ATOM   1268  O   ALA D 206      33.194 -21.881  14.347  1.00 48.03           O  
ATOM   1269  CB  ALA D 206      30.853 -21.684  16.568  1.00 27.40           C  
ATOM   1270  N   HIS D 207      32.984 -19.761  15.099  1.00 42.64           N  
ATOM   1271  CA  HIS D 207      34.388 -19.388  14.896  1.00 42.69           C  
ATOM   1272  C   HIS D 207      34.790 -19.502  13.427  1.00 43.59           C  
ATOM   1273  O   HIS D 207      35.906 -19.911  13.104  1.00 52.63           O  
ATOM   1274  CB  HIS D 207      35.332 -20.215  15.782  1.00 41.90           C  
ATOM   1275  CG  HIS D 207      35.405 -19.746  17.206  1.00 43.24           C  
ATOM   1276  CD2 HIS D 207      35.881 -18.596  17.745  1.00 37.56           C  
ATOM   1277  ND1 HIS D 207      34.953 -20.507  18.267  1.00 32.39           N  
ATOM   1278  CE1 HIS D 207      35.150 -19.847  19.395  1.00 34.09           C  
ATOM   1279  NE2 HIS D 207      35.709 -18.685  19.108  1.00 39.51           N  
ATOM   1280  N   THR D 208      33.880 -19.127  12.522  1.00 33.59           N  
ATOM   1281  CA  THR D 208      34.209 -19.034  11.100  1.00 35.37           C  
ATOM   1282  C   THR D 208      33.767 -17.694  10.520  1.00 29.42           C  
ATOM   1283  O   THR D 208      33.401 -17.611   9.344  1.00 31.51           O  
ATOM   1284  CB  THR D 208      33.606 -20.192  10.285  1.00 41.42           C  
ATOM   1285  CG2 THR D 208      34.158 -21.520  10.733  1.00 38.07           C  
ATOM   1286  OG1 THR D 208      32.177 -20.213  10.405  1.00 40.44           O  
ATOM   1287  N   GLY D 209      33.785 -16.640  11.334  1.00 39.27           N  
ATOM   1288  CA  GLY D 209      33.572 -15.297  10.840  1.00 33.58           C  
ATOM   1289  C   GLY D 209      32.111 -14.960  10.635  1.00 30.56           C  
ATOM   1290  O   GLY D 209      31.259 -15.260  11.475  1.00 29.38           O  
ATOM   1291  N   PRO D 210      31.785 -14.341   9.485  1.00 32.43           N  
ATOM   1292  CA  PRO D 210      32.659 -14.051   8.346  1.00 29.72           C  
ATOM   1293  C   PRO D 210      33.561 -12.864   8.564  1.00 26.25           C  
ATOM   1294  O   PRO D 210      33.314 -12.021   9.410  1.00 30.28           O  
ATOM   1295  CB  PRO D 210      31.657 -13.763   7.214  1.00 23.81           C  
ATOM   1296  CG  PRO D 210      30.544 -13.072   7.932  1.00 31.79           C  
ATOM   1297  CD  PRO D 210      30.428 -13.811   9.260  1.00 31.36           C  
ATOM   1298  N   ASN D 211      34.604 -12.782   7.758  1.00 26.46           N  
ATOM   1299  CA  ASN D 211      35.444 -11.603   7.648  1.00 28.14           C  
ATOM   1300  C   ASN D 211      35.004 -10.764   6.443  1.00 33.95           C  
ATOM   1301  O   ASN D 211      34.266 -11.229   5.563  1.00 23.15           O  
ATOM   1302  CB  ASN D 211      36.914 -12.024   7.539  1.00 24.08           C  
ATOM   1303  CG  ASN D 211      37.355 -12.927   8.721  1.00 28.82           C  
ATOM   1304  ND2 ASN D 211      38.359 -13.755   8.496  1.00 17.83           N  
ATOM   1305  OD1 ASN D 211      36.781 -12.871   9.810  1.00 19.69           O  
ATOM   1306  N   PHE D 212      35.418  -9.496   6.450  1.00 29.45           N  
ATOM   1307  CA  PHE D 212      35.187  -8.563   5.355  1.00 24.50           C  
ATOM   1308  C   PHE D 212      36.443  -7.717   5.180  1.00 29.29           C  
ATOM   1309  O   PHE D 212      37.085  -7.345   6.165  1.00 27.89           O  
ATOM   1310  CB  PHE D 212      33.994  -7.637   5.619  1.00 23.63           C  
ATOM   1311  CG  PHE D 212      32.710  -8.350   5.939  1.00 29.88           C  
ATOM   1312  CD1 PHE D 212      31.916  -8.877   4.923  1.00 33.97           C  
ATOM   1313  CD2 PHE D 212      32.277  -8.470   7.256  1.00 25.40           C  
ATOM   1314  CE1 PHE D 212      30.705  -9.535   5.208  1.00 27.37           C  
ATOM   1315  CE2 PHE D 212      31.073  -9.129   7.552  1.00 31.39           C  
ATOM   1316  CZ  PHE D 212      30.283  -9.660   6.518  1.00 22.03           C  
ATOM   1317  N   GLU D 213      36.791  -7.415   3.935  1.00 27.58           N  
ATOM   1318  CA  GLU D 213      37.951  -6.596   3.623  1.00 27.28           C  
ATOM   1319  C   GLU D 213      37.519  -5.216   3.144  1.00 29.55           C  
ATOM   1320  O   GLU D 213      36.478  -5.058   2.498  1.00 15.43           O  
ATOM   1321  CB  GLU D 213      38.818  -7.269   2.557  1.00 32.94           C  
ATOM   1322  CG  GLU D 213      39.033  -8.763   2.820  1.00 35.41           C  
ATOM   1323  CD  GLU D 213      40.320  -9.309   2.219  0.96 42.60           C  
ATOM   1324  OE1 GLU D 213      41.066  -8.528   1.580  1.00 31.54           O  
ATOM   1325  OE2 GLU D 213      40.577 -10.524   2.388  1.00 41.08           O1-
ATOM   1326  N   ALA D 214      38.332  -4.214   3.472  1.00 25.09           N  
ATOM   1327  CA  ALA D 214      38.169  -2.876   2.921  1.00 27.46           C  
ATOM   1328  C   ALA D 214      39.537  -2.197   2.934  1.00 31.34           C  
ATOM   1329  O   ALA D 214      40.533  -2.785   3.361  1.00 28.66           O  
ATOM   1330  CB  ALA D 214      37.122  -2.072   3.703  1.00 22.10           C  
ATOM   1331  N   THR D 215      39.577  -0.946   2.468  1.00 24.79           N  
ATOM   1332  CA  THR D 215      40.787  -0.132   2.483  1.00 33.40           C  
ATOM   1333  C   THR D 215      40.580   1.117   3.341  1.00 24.94           C  
ATOM   1334  O   THR D 215      39.464   1.622   3.448  1.00 21.44           O  
ATOM   1335  CB  THR D 215      41.183   0.262   1.054  1.00 29.41           C  
ATOM   1336  CG2 THR D 215      42.361   1.225   1.060  1.00 14.95           C  
ATOM   1337  OG1 THR D 215      41.538  -0.924   0.332  1.00 19.83           O  
ATOM   1338  N   VAL D 216      41.660   1.589   3.979  1.00 15.88           N  
ATOM   1339  CA  VAL D 216      41.610   2.816   4.768  1.00 20.58           C  
ATOM   1340  C   VAL D 216      40.934   3.916   3.951  1.00 19.09           C  
ATOM   1341  O   VAL D 216      41.319   4.196   2.812  1.00 19.10           O  
ATOM   1342  CB  VAL D 216      43.033   3.220   5.218  1.00 16.81           C  
ATOM   1343  CG1 VAL D 216      42.999   4.437   6.122  1.00 11.26           C  
ATOM   1344  CG2 VAL D 216      43.762   2.072   5.922  1.00 15.13           C  
ATOM   1345  N   GLY D 217      39.895   4.511   4.508  1.00 14.64           N  
ATOM   1346  CA  GLY D 217      39.146   5.538   3.826  1.00 11.00           C  
ATOM   1347  C   GLY D 217      37.868   5.055   3.185  1.00 19.08           C  
ATOM   1348  O   GLY D 217      36.965   5.871   2.953  1.00 18.30           O  
ATOM   1349  N   ASP D 218      37.756   3.754   2.900  1.00 22.87           N  
ATOM   1350  CA  ASP D 218      36.541   3.219   2.289  1.00 18.01           C  
ATOM   1351  C   ASP D 218      35.314   3.617   3.088  1.00 20.32           C  
ATOM   1352  O   ASP D 218      35.352   3.682   4.321  1.00 22.49           O  
ATOM   1353  CB  ASP D 218      36.595   1.699   2.206  1.00 21.21           C  
ATOM   1354  CG  ASP D 218      37.406   1.206   1.039  0.20 21.56           C  
ATOM   1355  OD1 ASP D 218      38.047   2.031   0.364  1.00 17.46           O  
ATOM   1356  OD2 ASP D 218      37.401  -0.014   0.804  1.00 17.78           O1-
ATOM   1357  N   ARG D 219      34.217   3.876   2.385  1.00 16.84           N  
ATOM   1358  CA  ARG D 219      32.949   4.140   3.046  1.00 13.51           C  
ATOM   1359  C   ARG D 219      32.187   2.817   3.071  1.00 22.86           C  
ATOM   1360  O   ARG D 219      31.653   2.377   2.055  1.00 20.42           O  
ATOM   1361  CB  ARG D 219      32.175   5.251   2.338  1.00 18.45           C  
ATOM   1362  CG  ARG D 219      30.699   5.337   2.769  1.00 21.96           C  
ATOM   1363  CD  ARG D 219      30.047   6.632   2.346  1.00 25.07           C  
ATOM   1364  NE  ARG D 219      30.677   7.787   2.973  1.00 29.54           N  
ATOM   1365  CZ  ARG D 219      30.236   8.367   4.079  1.00 27.15           C  
ATOM   1366  NH1 ARG D 219      29.186   7.902   4.726  1.00 19.18           N1+
ATOM   1367  NH2 ARG D 219      30.870   9.435   4.550  1.00 23.59           N  
ATOM   1368  N   VAL D 220      32.177   2.151   4.222  1.00 24.26           N  
ATOM   1369  CA  VAL D 220      31.597   0.815   4.336  1.00 20.71           C  
ATOM   1370  C   VAL D 220      30.235   0.915   5.002  1.00 18.02           C  
ATOM   1371  O   VAL D 220      30.088   1.558   6.050  1.00 15.84           O  
ATOM   1372  CB  VAL D 220      32.512  -0.132   5.128  1.00 19.03           C  
ATOM   1373  CG1 VAL D 220      32.064  -1.561   4.907  1.00 19.78           C  
ATOM   1374  CG2 VAL D 220      34.005   0.096   4.763  1.00 10.42           C  
ATOM   1375  N   GLU D 221      29.250   0.267   4.402  1.00 16.74           N  
ATOM   1376  CA  GLU D 221      27.900   0.195   4.930  1.00 16.35           C  
ATOM   1377  C   GLU D 221      27.677  -1.167   5.577  1.00 20.00           C  
ATOM   1378  O   GLU D 221      27.880  -2.198   4.931  1.00 16.83           O  
ATOM   1379  CB  GLU D 221      26.892   0.411   3.804  1.00 17.93           C  
ATOM   1380  CG  GLU D 221      25.474   0.682   4.257  1.00 20.50           C  
ATOM   1381  CD  GLU D 221      24.529   0.846   3.084  1.00 22.26           C  
ATOM   1382  OE1 GLU D 221      24.544  -0.021   2.173  1.00 19.32           O  
ATOM   1383  OE2 GLU D 221      23.753   1.822   3.088  1.00 15.90           O1-
ATOM   1384  N   ILE D 222      27.250  -1.174   6.842  1.00 17.90           N  
ATOM   1385  CA  ILE D 222      26.891  -2.404   7.538  1.00 15.72           C  
ATOM   1386  C   ILE D 222      25.389  -2.444   7.729  1.00 20.06           C  
ATOM   1387  O   ILE D 222      24.782  -1.463   8.179  1.00 21.38           O  
ATOM   1388  CB  ILE D 222      27.581  -2.532   8.903  1.00 14.99           C  
ATOM   1389  CG1 ILE D 222      29.052  -2.179   8.805  1.00 20.55           C  
ATOM   1390  CG2 ILE D 222      27.409  -3.965   9.421  1.00 19.18           C  
ATOM   1391  CD1 ILE D 222      29.816  -3.028   7.804  1.00 21.51           C  
ATOM   1392  N   VAL D 223      24.800  -3.577   7.429  1.00 19.07           N  
ATOM   1393  CA  VAL D 223      23.447  -3.873   7.864  1.00 18.58           C  
ATOM   1394  C   VAL D 223      23.579  -4.870   9.001  1.00 24.46           C  
ATOM   1395  O   VAL D 223      24.491  -5.707   9.007  1.00 23.13           O  
ATOM   1396  CB  VAL D 223      22.587  -4.406   6.700  1.00 26.23           C  
ATOM   1397  CG1 VAL D 223      21.159  -4.650   7.132  1.00 17.62           C  
ATOM   1398  CG2 VAL D 223      22.590  -3.404   5.571  1.00 21.39           C  
ATOM   1399  N  AMET D 224      22.688  -4.762   9.982  0.50 23.52           N  
ATOM   1400  N  BMET D 224      22.689  -4.761   9.982  0.50 23.52           N  
ATOM   1401  CA AMET D 224      22.691  -5.627  11.153  0.50 22.60           C  
ATOM   1402  CA BMET D 224      22.691  -5.626  11.154  0.50 22.60           C  
ATOM   1403  C  AMET D 224      21.269  -6.106  11.389  0.50 21.79           C  
ATOM   1404  C  BMET D 224      21.268  -6.105  11.386  0.50 21.79           C  
ATOM   1405  O  AMET D 224      20.371  -5.292  11.631  0.50 22.38           O  
ATOM   1406  O  BMET D 224      20.370  -5.293  11.626  0.50 22.38           O  
ATOM   1407  CB AMET D 224      23.230  -4.886  12.383  0.50 24.22           C  
ATOM   1408  CB BMET D 224      23.227  -4.886  12.385  0.50 24.22           C  
ATOM   1409  CG AMET D 224      24.153  -5.709  13.272  0.50 25.67           C  
ATOM   1410  CG BMET D 224      24.123  -5.720  13.293  0.50 25.67           C  
ATOM   1411  SD AMET D 224      23.271  -6.504  14.635  0.50 32.84           S  
ATOM   1412  SD BMET D 224      23.209  -6.505  14.641  0.50 32.83           S  
ATOM   1413  CE AMET D 224      23.406  -8.236  14.156  0.50 24.27           C  
ATOM   1414  CE BMET D 224      23.363  -8.240  14.182  0.50 24.27           C  
ATOM   1415  N   ILE D 225      21.062  -7.417  11.299  1.00 16.17           N  
ATOM   1416  CA  ILE D 225      19.776  -8.039  11.571  1.00 20.56           C  
ATOM   1417  C   ILE D 225      19.963  -9.058  12.682  1.00 20.10           C  
ATOM   1418  O   ILE D 225      20.921  -9.836  12.670  1.00 22.58           O  
ATOM   1419  CB  ILE D 225      19.166  -8.723  10.330  1.00 18.90           C  
ATOM   1420  CG1 ILE D 225      19.042  -7.750   9.163  1.00 20.87           C  
ATOM   1421  CG2 ILE D 225      17.808  -9.356  10.675  1.00 11.75           C  
ATOM   1422  CD1 ILE D 225      19.087  -8.433   7.815  1.00 14.33           C  
ATOM   1423  N   THR D 226      19.035  -9.070  13.621  1.00 21.30           N  
ATOM   1424  CA  THR D 226      19.016 -10.049  14.692  1.00 22.59           C  
ATOM   1425  C   THR D 226      17.784 -10.934  14.523  1.00 18.25           C  
ATOM   1426  O   THR D 226      16.740 -10.497  14.027  1.00 18.18           O  
ATOM   1427  CB  THR D 226      19.031  -9.343  16.049  1.00 23.97           C  
ATOM   1428  CG2 THR D 226      18.873 -10.350  17.224  1.00 25.16           C  
ATOM   1429  OG1 THR D 226      20.268  -8.618  16.178  1.00 25.16           O  
ATOM   1430  N   HIS D 227      17.930 -12.205  14.876  1.00 18.25           N  
ATOM   1431  CA  HIS D 227      16.871 -13.172  14.645  1.00 16.87           C  
ATOM   1432  C   HIS D 227      16.944 -14.227  15.729  1.00 22.95           C  
ATOM   1433  O   HIS D 227      18.009 -14.459  16.319  1.00 20.65           O  
ATOM   1434  CB  HIS D 227      16.999 -13.821  13.260  1.00 18.76           C  
ATOM   1435  CG  HIS D 227      16.082 -13.246  12.227  1.00 19.20           C  
ATOM   1436  CD2 HIS D 227      16.327 -12.760  10.986  1.00 25.92           C  
ATOM   1437  ND1 HIS D 227      14.724 -13.124  12.422  1.00 22.51           N  
ATOM   1438  CE1 HIS D 227      14.176 -12.579  11.351  1.00 27.10           C  
ATOM   1439  NE2 HIS D 227      15.124 -12.362  10.458  1.00 17.29           N  
ATOM   1440  N   GLY D 228      15.798 -14.850  16.002  1.00 21.70           N  
ATOM   1441  CA  GLY D 228      15.774 -16.031  16.840  1.00 18.24           C  
ATOM   1442  C   GLY D 228      15.244 -15.796  18.238  1.00 24.48           C  
ATOM   1443  O   GLY D 228      14.171 -15.203  18.399  1.00 26.93           O  
ATOM   1444  N   GLU D 229      15.989 -16.258  19.255  1.00 20.69           N  
ATOM   1445  CA  GLU D 229      15.511 -16.252  20.633  1.00 17.67           C  
ATOM   1446  C   GLU D 229      16.178 -15.237  21.531  1.00 19.91           C  
ATOM   1447  O   GLU D 229      15.570 -14.822  22.517  1.00 22.22           O  
ATOM   1448  CB  GLU D 229      15.711 -17.630  21.279  1.00 24.05           C  
ATOM   1449  CG  GLU D 229      14.790 -18.708  20.774  1.00 15.99           C  
ATOM   1450  CD  GLU D 229      13.335 -18.353  20.920  0.00 19.31           C  
ATOM   1451  OE1 GLU D 229      12.892 -18.140  22.062  1.00 13.95           O  
ATOM   1452  OE2 GLU D 229      12.635 -18.290  19.895  1.00 22.89           O1-
ATOM   1453  N   TYR D 230      17.421 -14.860  21.267  1.00 17.87           N  
ATOM   1454  CA  TYR D 230      18.209 -14.176  22.274  1.00 20.54           C  
ATOM   1455  C   TYR D 230      18.444 -12.721  21.906  1.00 29.40           C  
ATOM   1456  O   TYR D 230      18.408 -12.332  20.734  1.00 17.97           O  
ATOM   1457  CB  TYR D 230      19.562 -14.853  22.483  1.00 21.96           C  
ATOM   1458  CG  TYR D 230      19.489 -16.356  22.557  1.00 36.00           C  
ATOM   1459  CD1 TYR D 230      19.067 -16.995  23.717  1.00 31.11           C  
ATOM   1460  CD2 TYR D 230      19.871 -17.145  21.467  1.00 33.77           C  
ATOM   1461  CE1 TYR D 230      19.017 -18.375  23.790  1.00 36.64           C  
ATOM   1462  CE2 TYR D 230      19.823 -18.536  21.529  1.00 29.47           C  
ATOM   1463  CZ  TYR D 230      19.397 -19.140  22.694  1.00 37.26           C  
ATOM   1464  OH  TYR D 230      19.355 -20.513  22.755  1.00 53.92           O  
ATOM   1465  N   TYR D 231      18.658 -11.922  22.939  1.00 25.61           N  
ATOM   1466  CA  TYR D 231      19.216 -10.601  22.766  1.00 16.65           C  
ATOM   1467  C   TYR D 231      20.718 -10.714  22.516  1.00 21.86           C  
ATOM   1468  O   TYR D 231      21.365 -11.712  22.863  1.00 20.34           O  
ATOM   1469  CB  TYR D 231      18.915  -9.753  24.001  1.00 19.34           C  
ATOM   1470  CG  TYR D 231      19.983  -9.830  25.070  1.00 17.44           C  
ATOM   1471  CD1 TYR D 231      21.060  -8.938  25.061  1.00 18.53           C  
ATOM   1472  CD2 TYR D 231      19.921 -10.788  26.088  1.00 17.07           C  
ATOM   1473  CE1 TYR D 231      22.047  -8.995  26.015  1.00 22.09           C  
ATOM   1474  CE2 TYR D 231      20.924 -10.847  27.075  1.00 15.76           C  
ATOM   1475  CZ  TYR D 231      21.980  -9.941  27.020  1.00 17.39           C  
ATOM   1476  OH  TYR D 231      22.989  -9.952  27.953  1.00 18.84           O  
ATOM   1477  N   HIS D 232      21.271  -9.684  21.880  1.00 26.40           N  
ATOM   1478  CA  HIS D 232      22.702  -9.607  21.617  1.00 22.70           C  
ATOM   1479  C   HIS D 232      23.158  -8.171  21.760  1.00 24.26           C  
ATOM   1480  O   HIS D 232      22.346  -7.244  21.840  1.00 20.42           O  
ATOM   1481  CB  HIS D 232      23.067 -10.062  20.211  1.00 16.25           C  
ATOM   1482  CG  HIS D 232      22.571 -11.419  19.887  1.00 21.32           C  
ATOM   1483  CD2 HIS D 232      21.441 -11.827  19.266  1.00 20.75           C  
ATOM   1484  ND1 HIS D 232      23.255 -12.559  20.240  1.00 22.69           N  
ATOM   1485  CE1 HIS D 232      22.571 -13.615  19.843  1.00 28.99           C  
ATOM   1486  NE2 HIS D 232      21.468 -13.199  19.243  1.00 25.11           N  
ATOM   1487  N   THR D 233      24.475  -7.981  21.717  1.00 20.26           N  
ATOM   1488  CA  THR D 233      25.039  -6.635  21.655  1.00 22.93           C  
ATOM   1489  C   THR D 233      26.141  -6.631  20.607  1.00 26.43           C  
ATOM   1490  O   THR D 233      27.178  -7.278  20.778  1.00 31.01           O  
ATOM   1491  CB  THR D 233      25.557  -6.164  23.014  1.00 17.52           C  
ATOM   1492  CG2 THR D 233      24.397  -6.002  23.960  1.00 12.29           C  
ATOM   1493  OG1 THR D 233      26.509  -7.108  23.537  1.00 23.03           O  
ATOM   1494  N   PHE D 234      25.909  -5.908  19.523  1.00 24.10           N  
ATOM   1495  CA  PHE D 234      26.877  -5.814  18.448  1.00 22.26           C  
ATOM   1496  C   PHE D 234      27.854  -4.679  18.745  1.00 21.33           C  
ATOM   1497  O   PHE D 234      27.448  -3.573  19.109  1.00 20.96           O  
ATOM   1498  CB  PHE D 234      26.148  -5.616  17.116  1.00 18.79           C  
ATOM   1499  CG  PHE D 234      27.014  -5.144  16.013  1.00 21.50           C  
ATOM   1500  CD1 PHE D 234      27.198  -3.795  15.782  1.00 28.51           C  
ATOM   1501  CD2 PHE D 234      27.683  -6.061  15.222  1.00 21.63           C  
ATOM   1502  CE1 PHE D 234      28.012  -3.363  14.774  1.00 39.06           C  
ATOM   1503  CE2 PHE D 234      28.496  -5.641  14.205  1.00 27.84           C  
ATOM   1504  CZ  PHE D 234      28.656  -4.283  13.973  1.00 33.49           C  
ATOM   1505  N   HIS D 235      29.144  -4.975  18.585  1.00 23.78           N  
ATOM   1506  CA  HIS D 235      30.253  -4.079  18.873  1.00 19.60           C  
ATOM   1507  C   HIS D 235      31.287  -4.219  17.763  1.00 25.91           C  
ATOM   1508  O   HIS D 235      31.567  -5.339  17.329  1.00 27.52           O  
ATOM   1509  CB  HIS D 235      30.890  -4.455  20.226  1.00 17.18           C  
ATOM   1510  CG  HIS D 235      32.148  -3.705  20.543  1.00 22.12           C  
ATOM   1511  CD2 HIS D 235      33.375  -4.140  20.916  1.00 19.52           C  
ATOM   1512  ND1 HIS D 235      32.222  -2.326  20.518  1.00 23.24           N  
ATOM   1513  CE1 HIS D 235      33.445  -1.947  20.843  1.00 23.53           C  
ATOM   1514  NE2 HIS D 235      34.164  -3.027  21.090  1.00 25.55           N  
ATOM   1515  N   MET D 236      31.872  -3.108  17.306  1.00 19.61           N  
ATOM   1516  CA  MET D 236      33.050  -3.189  16.450  1.00 14.92           C  
ATOM   1517  C   MET D 236      34.207  -2.423  17.049  1.00 18.21           C  
ATOM   1518  O   MET D 236      34.055  -1.259  17.429  1.00 19.12           O  
ATOM   1519  CB  MET D 236      32.848  -2.679  15.023  1.00 22.14           C  
ATOM   1520  CG  MET D 236      31.494  -2.732  14.441  1.00 31.34           C  
ATOM   1521  SD  MET D 236      31.576  -2.116  12.742  1.00 45.39           S  
ATOM   1522  CE  MET D 236      33.011  -2.999  12.129  1.00 26.22           C  
ATOM   1523  N   HIS D 237      35.362  -3.091  17.093  1.00 20.91           N  
ATOM   1524  CA  HIS D 237      36.607  -2.495  17.536  1.00 18.46           C  
ATOM   1525  C   HIS D 237      37.033  -1.381  16.589  1.00 25.18           C  
ATOM   1526  O   HIS D 237      37.007  -1.549  15.364  1.00 20.50           O  
ATOM   1527  CB  HIS D 237      37.691  -3.572  17.595  1.00 14.54           C  
ATOM   1528  CG  HIS D 237      37.593  -4.458  18.794  1.00 23.77           C  
ATOM   1529  CD2 HIS D 237      36.534  -5.091  19.348  1.00 15.52           C  
ATOM   1530  ND1 HIS D 237      38.680  -4.756  19.591  1.00 31.70           N  
ATOM   1531  CE1 HIS D 237      38.295  -5.549  20.573  1.00 29.47           C  
ATOM   1532  NE2 HIS D 237      36.996  -5.758  20.454  1.00 23.27           N  
ATOM   1533  N   GLY D 238      37.432  -0.243  17.166  1.00 22.04           N  
ATOM   1534  CA  GLY D 238      38.053   0.835  16.423  1.00 15.73           C  
ATOM   1535  C   GLY D 238      37.140   1.641  15.529  1.00 14.74           C  
ATOM   1536  O   GLY D 238      37.632   2.402  14.704  1.00 18.52           O  
ATOM   1537  N   HIS D 239      35.826   1.497  15.645  1.00 18.74           N  
ATOM   1538  CA  HIS D 239      34.929   2.294  14.823  1.00 21.40           C  
ATOM   1539  C   HIS D 239      33.697   2.639  15.645  1.00 23.83           C  
ATOM   1540  O   HIS D 239      33.432   2.038  16.692  1.00 24.03           O  
ATOM   1541  CB  HIS D 239      34.565   1.568  13.516  1.00 20.02           C  
ATOM   1542  CG  HIS D 239      35.757   1.205  12.670  1.00 30.92           C  
ATOM   1543  CD2 HIS D 239      36.243   1.752  11.527  1.00 18.65           C  
ATOM   1544  ND1 HIS D 239      36.593   0.149  12.973  1.00 17.25           N  
ATOM   1545  CE1 HIS D 239      37.541   0.063  12.057  1.00 14.34           C  
ATOM   1546  NE2 HIS D 239      37.350   1.023  11.167  1.00 17.57           N  
ATOM   1547  N   HIS D 240      32.942   3.618  15.163  1.00 19.63           N  
ATOM   1548  CA  HIS D 240      31.781   4.092  15.898  1.00 25.75           C  
ATOM   1549  C   HIS D 240      30.799   4.659  14.892  1.00 23.84           C  
ATOM   1550  O   HIS D 240      31.134   4.879  13.729  1.00 32.32           O  
ATOM   1551  CB  HIS D 240      32.182   5.143  16.935  1.00 23.45           C  
ATOM   1552  CG  HIS D 240      33.423   5.867  16.541  1.00 34.94           C  
ATOM   1553  CD2 HIS D 240      34.720   5.637  16.850  1.00 29.42           C  
ATOM   1554  ND1 HIS D 240      33.425   6.869  15.592  1.00 35.91           N  
ATOM   1555  CE1 HIS D 240      34.667   7.278  15.396  1.00 41.45           C  
ATOM   1556  NE2 HIS D 240      35.473   6.544  16.145  1.00 34.51           N  
ATOM   1557  N   TRP D 241      29.585   4.909  15.357  1.00 17.62           N  
ATOM   1558  CA  TRP D 241      28.578   5.436  14.468  1.00 20.67           C  
ATOM   1559  C   TRP D 241      27.512   6.123  15.299  1.00 20.21           C  
ATOM   1560  O   TRP D 241      27.423   5.924  16.512  1.00 25.55           O  
ATOM   1561  CB  TRP D 241      27.962   4.339  13.598  1.00 20.96           C  
ATOM   1562  CG  TRP D 241      27.171   3.302  14.342  1.00 22.50           C  
ATOM   1563  CD1 TRP D 241      25.801   3.232  14.470  1.00 22.35           C  
ATOM   1564  CD2 TRP D 241      27.695   2.159  15.025  1.00 18.51           C  
ATOM   1565  CE2 TRP D 241      26.595   1.438  15.551  1.00 20.90           C  
ATOM   1566  CE3 TRP D 241      28.984   1.669  15.234  1.00 18.27           C  
ATOM   1567  NE1 TRP D 241      25.452   2.114  15.209  1.00 21.08           N  
ATOM   1568  CZ2 TRP D 241      26.754   0.252  16.277  1.00 18.38           C  
ATOM   1569  CZ3 TRP D 241      29.138   0.498  15.963  1.00 22.35           C  
ATOM   1570  CH2 TRP D 241      28.027  -0.191  16.478  1.00 23.87           C  
ATOM   1571  N   ALA D 242      26.729   6.961  14.626  1.00 18.15           N  
ATOM   1572  CA  ALA D 242      25.590   7.613  15.246  1.00 23.13           C  
ATOM   1573  C   ALA D 242      24.415   6.646  15.254  1.00 18.46           C  
ATOM   1574  O   ALA D 242      24.211   5.901  14.291  1.00 21.57           O  
ATOM   1575  CB  ALA D 242      25.235   8.890  14.486  1.00 18.11           C  
ATOM   1576  N   ASP D 243      23.653   6.647  16.348  1.00 14.56           N  
ATOM   1577  CA  ASP D 243      22.492   5.756  16.478  1.00 24.69           C  
ATOM   1578  C   ASP D 243      21.253   6.470  15.930  1.00 20.83           C  
ATOM   1579  O   ASP D 243      20.422   6.986  16.675  1.00 14.53           O  
ATOM   1580  CB  ASP D 243      22.318   5.334  17.939  1.00 22.81           C  
ATOM   1581  CG  ASP D 243      21.229   4.265  18.145  1.00 28.12           C  
ATOM   1582  OD1 ASP D 243      20.735   3.679  17.165  1.00 29.15           O  
ATOM   1583  OD2 ASP D 243      20.870   4.000  19.311  1.00 34.00           O1-
ATOM   1584  N   ASN D 244      21.165   6.546  14.602  1.00 19.83           N  
ATOM   1585  CA  ASN D 244      20.014   7.179  13.922  1.00 27.63           C  
ATOM   1586  C   ASN D 244      19.730   6.413  12.622  1.00 17.85           C  
ATOM   1587  O   ASN D 244      20.179   5.275  12.455  1.00 19.08           O  
ATOM   1588  CB  ASN D 244      20.270   8.683  13.704  1.00 23.57           C  
ATOM   1589  CG  ASN D 244      21.381   8.969  12.692  1.00 23.12           C  
ATOM   1590  ND2 ASN D 244      21.676  10.253  12.496  1.00 21.75           N  
ATOM   1591  OD1 ASN D 244      21.954   8.064  12.092  1.00 21.40           O  
ATOM   1592  N   ARG D 245      18.987   7.036  11.695  1.00 20.46           N  
ATOM   1593  CA  ARG D 245      18.605   6.342  10.451  1.00 18.73           C  
ATOM   1594  C   ARG D 245      19.822   5.949   9.625  1.00 13.14           C  
ATOM   1595  O   ARG D 245      19.972   4.786   9.245  1.00 20.59           O  
ATOM   1596  CB  ARG D 245      17.658   7.193   9.600  1.00 18.87           C  
ATOM   1597  CG  ARG D 245      17.189   6.494   8.305  1.00 22.89           C  
ATOM   1598  CD  ARG D 245      16.165   7.322   7.470  1.00 19.45           C  
ATOM   1599  NE  ARG D 245      16.754   8.445   6.744  1.00 12.95           N  
ATOM   1600  CZ  ARG D 245      17.561   8.329   5.691  1.00 25.03           C  
ATOM   1601  NH1 ARG D 245      17.908   7.149   5.202  1.00 29.78           N1+
ATOM   1602  NH2 ARG D 245      18.062   9.426   5.132  1.00 22.35           N  
ATOM   1603  N   THR D 246      20.727   6.891   9.372  1.00 14.64           N  
ATOM   1604  CA  THR D 246      21.851   6.628   8.478  1.00 18.25           C  
ATOM   1605  C   THR D 246      23.063   6.009   9.171  1.00 22.71           C  
ATOM   1606  O   THR D 246      23.872   5.345   8.508  1.00 19.25           O  
ATOM   1607  CB  THR D 246      22.319   7.924   7.809  1.00 14.11           C  
ATOM   1608  CG2 THR D 246      21.276   8.426   6.832  1.00 26.15           C  
ATOM   1609  OG1 THR D 246      22.571   8.913   8.816  1.00 16.21           O  
ATOM   1610  N   GLY D 247      23.237   6.226  10.477  1.00 17.14           N  
ATOM   1611  CA  GLY D 247      24.500   5.937  11.126  1.00 10.55           C  
ATOM   1612  C   GLY D 247      25.487   7.094  11.126  1.00 20.89           C  
ATOM   1613  O   GLY D 247      26.534   7.004  11.795  1.00 17.78           O  
ATOM   1614  N   MET D 248      25.189   8.174  10.405  1.00 26.29           N  
ATOM   1615  CA  MET D 248      25.996   9.390  10.407  1.00 11.26           C  
ATOM   1616  C   MET D 248      25.196  10.536  11.006  1.00 15.57           C  
ATOM   1617  O   MET D 248      23.996  10.671  10.748  1.00 11.24           O  
ATOM   1618  CB  MET D 248      26.430   9.797   8.981  1.00 16.99           C  
ATOM   1619  CG  MET D 248      26.973   8.690   8.078  1.00 26.44           C  
ATOM   1620  SD  MET D 248      26.551   8.993   6.325  1.00 52.88           S  
ATOM   1621  CE  MET D 248      25.373   7.677   5.994  1.00 25.94           C  
ATOM   1622  N   LEU D 249      25.870  11.382  11.777  1.00 23.08           N  
ATOM   1623  CA  LEU D 249      25.240  12.618  12.215  1.00 27.13           C  
ATOM   1624  C   LEU D 249      24.878  13.482  11.008  1.00 30.14           C  
ATOM   1625  O   LEU D 249      25.653  13.615  10.056  1.00 30.01           O  
ATOM   1626  CB  LEU D 249      26.170  13.390  13.147  1.00 22.90           C  
ATOM   1627  CG  LEU D 249      26.358  12.809  14.533  1.00 27.70           C  
ATOM   1628  CD1 LEU D 249      27.094  13.787  15.368  1.00 23.90           C  
ATOM   1629  CD2 LEU D 249      25.025  12.455  15.175  1.00 22.98           C  
ATOM   1630  N   THR D 250      23.683  14.072  11.058  1.00 32.23           N  
ATOM   1631  CA  THR D 250      23.233  14.981  10.010  1.00 31.12           C  
ATOM   1632  C   THR D 250      23.993  16.304  10.015  1.00 24.89           C  
ATOM   1633  O   THR D 250      24.132  16.933   8.966  1.00 28.05           O  
ATOM   1634  CB  THR D 250      21.732  15.211  10.172  1.00 29.45           C  
ATOM   1635  CG2 THR D 250      20.952  14.002   9.672  1.00 21.64           C  
ATOM   1636  OG1 THR D 250      21.437  15.392  11.564  1.00 32.35           O  
ATOM   1637  N   GLY D 251      24.504  16.725  11.160  1.00 22.85           N  
ATOM   1638  CA  GLY D 251      25.220  17.971  11.271  1.00 19.38           C  
ATOM   1639  C   GLY D 251      25.456  18.271  12.732  1.00 23.82           C  
ATOM   1640  O   GLY D 251      25.133  17.460  13.608  1.00 28.97           O  
ATOM   1641  N   PRO D 252      26.023  19.421  13.037  1.00 24.08           N  
ATOM   1642  CA  PRO D 252      26.248  19.767  14.449  1.00 26.32           C  
ATOM   1643  C   PRO D 252      24.965  19.962  15.261  1.00 33.83           C  
ATOM   1644  O   PRO D 252      25.014  20.349  16.437  1.00 35.88           O  
ATOM   1645  CB  PRO D 252      27.071  21.063  14.360  1.00 14.88           C  
ATOM   1646  CG  PRO D 252      27.014  21.482  12.922  1.00 13.85           C  
ATOM   1647  CD  PRO D 252      26.833  20.251  12.131  1.00 19.43           C  
ATOM   1648  N   ASP D 253      23.810  19.693  14.662  1.00 36.26           N  
ATOM   1649  CA  ASP D 253      22.537  19.787  15.362  1.00 33.72           C  
ATOM   1650  C   ASP D 253      21.927  18.425  15.646  1.00 37.06           C  
ATOM   1651  O   ASP D 253      20.831  18.360  16.219  1.00 34.14           O  
ATOM   1652  CB  ASP D 253      21.543  20.635  14.557  1.00 32.35           C  
ATOM   1653  CG  ASP D 253      21.835  22.115  14.654  1.00 42.11           C  
ATOM   1654  OD1 ASP D 253      22.753  22.481  15.418  0.98 34.37           O  
ATOM   1655  OD2 ASP D 253      21.158  22.905  13.957  1.00 41.81           O1-
ATOM   1656  N   ASP D 254      22.599  17.339  15.257  1.00 28.72           N  
ATOM   1657  CA  ASP D 254      22.054  16.009  15.495  1.00 29.10           C  
ATOM   1658  C   ASP D 254      22.407  15.549  16.905  1.00 27.75           C  
ATOM   1659  O   ASP D 254      23.563  15.184  17.171  1.00 27.08           O  
ATOM   1660  CB  ASP D 254      22.575  15.004  14.459  1.00 27.68           C  
ATOM   1661  CG  ASP D 254      21.780  13.706  14.457  1.00 25.53           C  
ATOM   1662  OD1 ASP D 254      21.014  13.473  15.409  1.00 28.43           O  
ATOM   1663  OD2 ASP D 254      21.915  12.915  13.507  1.00 31.74           O1-
ATOM   1664  N   PRO D 255      21.444  15.540  17.843  1.00 20.97           N  
ATOM   1665  CA  PRO D 255      21.755  15.052  19.186  1.00 21.16           C  
ATOM   1666  C   PRO D 255      21.722  13.529  19.299  1.00 22.51           C  
ATOM   1667  O   PRO D 255      21.645  12.997  20.411  1.00 24.41           O  
ATOM   1668  CB  PRO D 255      20.671  15.717  20.042  1.00 21.95           C  
ATOM   1669  CG  PRO D 255      19.488  15.759  19.133  1.00 24.43           C  
ATOM   1670  CD  PRO D 255      20.020  15.895  17.712  1.00 25.50           C  
ATOM   1671  N   SER D 256      21.773  12.813  18.174  1.00 25.57           N  
ATOM   1672  CA  SER D 256      21.824  11.359  18.238  1.00 18.74           C  
ATOM   1673  C   SER D 256      23.067  10.925  18.991  1.00 19.92           C  
ATOM   1674  O   SER D 256      24.129  11.536  18.868  1.00 23.38           O  
ATOM   1675  CB  SER D 256      21.824  10.753  16.842  1.00 19.89           C  
ATOM   1676  OG  SER D 256      20.724  11.233  16.082  1.00 29.92           O  
ATOM   1677  N  AGLN D 257      22.939   9.880  19.805  0.51 17.80           N  
ATOM   1678  N  BGLN D 257      22.929   9.867  19.782  0.49 17.80           N  
ATOM   1679  CA AGLN D 257      24.126   9.415  20.501  0.51 19.91           C  
ATOM   1680  CA BGLN D 257      24.086   9.341  20.483  0.49 19.96           C  
ATOM   1681  C  AGLN D 257      25.042   8.683  19.531  0.51 18.72           C  
ATOM   1682  C  BGLN D 257      25.043   8.685  19.498  0.49 18.71           C  
ATOM   1683  O  AGLN D 257      24.599   8.074  18.555  0.51 17.25           O  
ATOM   1684  O  BGLN D 257      24.634   8.127  18.478  0.49 17.27           O  
ATOM   1685  CB AGLN D 257      23.785   8.512  21.691  0.51 19.62           C  
ATOM   1686  CB BGLN D 257      23.659   8.344  21.561  0.49 19.60           C  
ATOM   1687  CG AGLN D 257      24.776   8.708  22.855  0.51 18.55           C  
ATOM   1688  CG BGLN D 257      22.164   8.283  21.817  0.49 17.87           C  
ATOM   1689  CD AGLN D 257      25.087   7.440  23.629  0.51 15.04           C  
ATOM   1690  CD BGLN D 257      21.861   7.720  23.180  0.49 12.99           C  
ATOM   1691  NE2AGLN D 257      24.073   6.616  23.845  0.51 14.27           N  
ATOM   1692  NE2BGLN D 257      20.590   7.607  23.511  0.49  9.31           N  
ATOM   1693  OE1AGLN D 257      26.226   7.217  24.046  0.51 13.12           O  
ATOM   1694  OE1BGLN D 257      22.771   7.389  23.929  0.49 17.17           O  
ATOM   1695  N   VAL D 258      26.335   8.788  19.796  1.00 22.76           N  
ATOM   1696  CA  VAL D 258      27.380   8.149  19.010  1.00 18.75           C  
ATOM   1697  C   VAL D 258      27.811   6.939  19.802  1.00 12.82           C  
ATOM   1698  O   VAL D 258      28.094   7.058  20.994  1.00 16.56           O  
ATOM   1699  CB  VAL D 258      28.565   9.101  18.780  1.00 15.20           C  
ATOM   1700  CG1 VAL D 258      29.778   8.319  18.291  1.00 20.20           C  
ATOM   1701  CG2 VAL D 258      28.164  10.212  17.834  1.00  9.45           C  
ATOM   1702  N   ILE D 259      27.812   5.769  19.174  1.00 13.40           N  
ATOM   1703  CA  ILE D 259      27.987   4.532  19.922  1.00 18.26           C  
ATOM   1704  C   ILE D 259      28.880   3.587  19.131  1.00 24.66           C  
ATOM   1705  O   ILE D 259      29.047   3.719  17.917  1.00 20.13           O  
ATOM   1706  CB  ILE D 259      26.627   3.857  20.246  1.00 20.63           C  
ATOM   1707  CG1 ILE D 259      25.874   3.507  18.949  1.00 16.85           C  
ATOM   1708  CG2 ILE D 259      25.788   4.755  21.171  1.00 12.24           C  
ATOM   1709  CD1 ILE D 259      24.753   2.455  19.112  1.00 12.99           C  
ATOM   1710  N   ASP D 260      29.479   2.632  19.851  1.00 22.76           N  
ATOM   1711  CA  ASP D 260      30.131   1.498  19.204  1.00 26.75           C  
ATOM   1712  C   ASP D 260      29.560   0.162  19.692  1.00 21.51           C  
ATOM   1713  O   ASP D 260      30.180  -0.888  19.500  1.00 18.07           O  
ATOM   1714  CB  ASP D 260      31.660   1.605  19.369  1.00 24.28           C  
ATOM   1715  CG  ASP D 260      32.193   1.146  20.742  1.00 18.19           C  
ATOM   1716  OD1 ASP D 260      31.442   0.879  21.710  1.00 19.13           O  
ATOM   1717  OD2 ASP D 260      33.431   1.054  20.830  1.00 10.72           O1-
ATOM   1718  N   ASN D 261      28.348   0.188  20.256  1.00 23.43           N  
ATOM   1719  CA  ASN D 261      27.768  -0.940  20.987  1.00 18.95           C  
ATOM   1720  C   ASN D 261      26.259  -0.781  21.043  1.00 23.83           C  
ATOM   1721  O   ASN D 261      25.770   0.213  21.587  1.00 29.01           O  
ATOM   1722  CB  ASN D 261      28.325  -0.994  22.393  1.00 20.23           C  
ATOM   1723  CG  ASN D 261      28.586  -2.393  22.842  1.00 30.08           C  
ATOM   1724  ND2 ASN D 261      29.676  -2.991  22.349  1.00 26.50           N  
ATOM   1725  OD1 ASN D 261      27.840  -2.933  23.644  1.00 20.53           O  
ATOM   1726  N   LYS D 262      25.515  -1.760  20.533  1.00 15.26           N  
ATOM   1727  CA  LYS D 262      24.061  -1.666  20.494  1.00 28.05           C  
ATOM   1728  C   LYS D 262      23.443  -2.989  20.921  1.00 25.36           C  
ATOM   1729  O   LYS D 262      23.858  -4.049  20.435  1.00 21.35           O  
ATOM   1730  CB  LYS D 262      23.582  -1.279  19.081  1.00 25.46           C  
ATOM   1731  CG  LYS D 262      22.110  -0.869  18.981  1.00 22.68           C  
ATOM   1732  CD  LYS D 262      21.813  -0.107  17.678  1.00 19.46           C  
ATOM   1733  CE  LYS D 262      20.314   0.037  17.380  1.00 16.33           C  
ATOM   1734  NZ  LYS D 262      19.589   0.874  18.342  1.00 24.64           N1+
ATOM   1735  N   ILE D 263      22.453  -2.936  21.818  1.00 21.67           N  
ATOM   1736  CA  ILE D 263      21.671  -4.127  22.150  1.00 22.31           C  
ATOM   1737  C   ILE D 263      20.564  -4.296  21.126  1.00 18.38           C  
ATOM   1738  O   ILE D 263      19.884  -3.329  20.762  1.00 22.18           O  
ATOM   1739  CB  ILE D 263      21.096  -4.069  23.575  1.00 16.20           C  
ATOM   1740  CG1 ILE D 263      20.405  -5.401  23.874  1.00 17.27           C  
ATOM   1741  CG2 ILE D 263      20.120  -2.897  23.753  1.00 22.76           C  
ATOM   1742  CD1 ILE D 263      19.814  -5.493  25.223  1.00 19.16           C  
ATOM   1743  N   CYS D 264      20.415  -5.517  20.624  1.00 23.09           N  
ATOM   1744  CA ACYS D 264      19.429  -5.876  19.610  0.51 24.08           C  
ATOM   1745  CA BCYS D 264      19.331  -5.801  19.704  0.49 24.08           C  
ATOM   1746  C   CYS D 264      18.707  -7.147  20.040  1.00 23.45           C  
ATOM   1747  O   CYS D 264      19.311  -8.013  20.677  1.00 22.98           O  
ATOM   1748  CB ACYS D 264      20.091  -6.097  18.218  0.51 24.02           C  
ATOM   1749  CB BCYS D 264      19.797  -5.745  18.240  0.49 24.00           C  
ATOM   1750  SG ACYS D 264      21.842  -6.702  18.207  0.51 29.55           S  
ATOM   1751  SG BCYS D 264      19.561  -4.083  17.487  0.49 20.89           S  
ATOM   1752  N   GLY D 265      17.438  -7.268  19.662  1.00 20.67           N  
ATOM   1753  CA  GLY D 265      16.672  -8.477  19.846  1.00 21.84           C  
ATOM   1754  C   GLY D 265      16.048  -8.924  18.534  1.00 21.34           C  
ATOM   1755  O   GLY D 265      16.217  -8.282  17.490  1.00 18.66           O  
ATOM   1756  N   PRO D 266      15.304 -10.030  18.566  1.00 20.20           N  
ATOM   1757  CA  PRO D 266      14.790 -10.627  17.320  1.00 18.19           C  
ATOM   1758  C   PRO D 266      13.878  -9.682  16.537  1.00 16.81           C  
ATOM   1759  O   PRO D 266      13.005  -9.025  17.106  1.00 14.07           O  
ATOM   1760  CB  PRO D 266      14.037 -11.867  17.819  1.00 16.45           C  
ATOM   1761  CG  PRO D 266      14.707 -12.216  19.101  1.00 19.02           C  
ATOM   1762  CD  PRO D 266      15.133 -10.922  19.730  1.00 13.35           C  
ATOM   1763  N   ALA D 267      14.093  -9.638  15.214  1.00 14.99           N  
ATOM   1764  CA  ALA D 267      13.540  -8.778  14.158  1.00 18.08           C  
ATOM   1765  C   ALA D 267      14.126  -7.350  14.130  1.00 20.57           C  
ATOM   1766  O   ALA D 267      13.796  -6.587  13.215  1.00 14.58           O  
ATOM   1767  CB  ALA D 267      12.005  -8.668  14.189  1.00 15.61           C  
ATOM   1768  N   ASN D 268      14.967  -6.957  15.088  1.00 16.84           N  
ATOM   1769  CA  ASN D 268      15.619  -5.652  15.019  1.00 15.82           C  
ATOM   1770  C   ASN D 268      16.569  -5.590  13.821  1.00 16.61           C  
ATOM   1771  O   ASN D 268      17.417  -6.470  13.632  1.00 23.59           O  
ATOM   1772  CB  ASN D 268      16.410  -5.374  16.295  1.00 19.86           C  
ATOM   1773  CG  ASN D 268      15.548  -4.934  17.443  1.00 27.91           C  
ATOM   1774  ND2 ASN D 268      14.360  -4.402  17.136  1.00 28.07           N  
ATOM   1775  OD1 ASN D 268      15.949  -5.056  18.611  1.00 25.91           O  
ATOM   1776  N   SER D 269      16.420  -4.557  13.005  1.00 12.98           N  
ATOM   1777  CA  SER D 269      17.383  -4.246  11.964  1.00 12.19           C  
ATOM   1778  C   SER D 269      17.772  -2.791  12.110  1.00 14.38           C  
ATOM   1779  O   SER D 269      16.937  -1.944  12.459  1.00 13.79           O  
ATOM   1780  CB  SER D 269      16.833  -4.482  10.566  1.00 12.72           C  
ATOM   1781  OG  SER D 269      15.823  -3.546  10.278  1.00 10.46           O  
ATOM   1782  N   PHE D 270      19.045  -2.516  11.852  1.00 16.54           N  
ATOM   1783  CA  PHE D 270      19.562  -1.159  11.811  1.00 14.18           C  
ATOM   1784  C   PHE D 270      20.817  -1.230  10.965  1.00 18.19           C  
ATOM   1785  O   PHE D 270      21.360  -2.311  10.752  1.00 18.60           O  
ATOM   1786  CB  PHE D 270      19.833  -0.619  13.228  1.00 16.14           C  
ATOM   1787  CG  PHE D 270      21.055  -1.215  13.863  1.00 20.78           C  
ATOM   1788  CD1 PHE D 270      20.977  -2.430  14.528  1.00 24.79           C  
ATOM   1789  CD2 PHE D 270      22.283  -0.573  13.796  1.00 14.41           C  
ATOM   1790  CE1 PHE D 270      22.116  -3.006  15.110  1.00 31.48           C  
ATOM   1791  CE2 PHE D 270      23.421  -1.149  14.371  1.00 19.91           C  
ATOM   1792  CZ  PHE D 270      23.333  -2.365  15.024  1.00 21.12           C  
ATOM   1793  N   GLY D 271      21.258  -0.076  10.456  1.00 14.43           N  
ATOM   1794  CA  GLY D 271      22.446  -0.034   9.630  1.00 13.44           C  
ATOM   1795  C   GLY D 271      23.158   1.288   9.815  1.00 23.97           C  
ATOM   1796  O   GLY D 271      22.658   2.199  10.480  1.00 18.10           O  
ATOM   1797  N   PHE D 272      24.347   1.372   9.221  1.00 16.92           N  
ATOM   1798  CA  PHE D 272      25.222   2.522   9.383  1.00 15.30           C  
ATOM   1799  C   PHE D 272      26.353   2.432   8.365  1.00 21.90           C  
ATOM   1800  O   PHE D 272      26.588   1.392   7.746  1.00 14.80           O  
ATOM   1801  CB  PHE D 272      25.787   2.608  10.807  1.00 19.10           C  
ATOM   1802  CG  PHE D 272      26.643   1.432  11.209  1.00 19.83           C  
ATOM   1803  CD1 PHE D 272      26.073   0.309  11.785  1.00 12.02           C  
ATOM   1804  CD2 PHE D 272      28.030   1.481  11.067  1.00 16.69           C  
ATOM   1805  CE1 PHE D 272      26.857  -0.766  12.176  1.00 15.05           C  
ATOM   1806  CE2 PHE D 272      28.827   0.394  11.451  1.00 25.45           C  
ATOM   1807  CZ  PHE D 272      28.238  -0.734  12.008  1.00 15.53           C  
ATOM   1808  N   GLN D 273      27.071   3.542   8.227  1.00 22.61           N  
ATOM   1809  CA  GLN D 273      28.245   3.622   7.379  1.00 20.87           C  
ATOM   1810  C   GLN D 273      29.407   4.213   8.161  1.00 19.48           C  
ATOM   1811  O   GLN D 273      29.231   5.053   9.045  1.00 15.46           O  
ATOM   1812  CB  GLN D 273      27.982   4.466   6.139  1.00 26.10           C  
ATOM   1813  CG  GLN D 273      26.908   3.895   5.199  1.00 20.98           C  
ATOM   1814  CD  GLN D 273      26.731   4.786   3.980  1.00 22.06           C  
ATOM   1815  NE2 GLN D 273      25.996   4.301   2.991  1.00 16.55           N  
ATOM   1816  OE1 GLN D 273      27.274   5.895   3.930  1.00 27.20           O  
ATOM   1817  N   ILE D 274      30.605   3.753   7.836  1.00 24.14           N  
ATOM   1818  CA  ILE D 274      31.811   4.189   8.518  1.00 15.49           C  
ATOM   1819  C   ILE D 274      32.878   4.447   7.468  1.00 18.16           C  
ATOM   1820  O   ILE D 274      32.864   3.871   6.375  1.00 21.21           O  
ATOM   1821  CB  ILE D 274      32.301   3.139   9.543  1.00 26.13           C  
ATOM   1822  CG1 ILE D 274      32.378   1.754   8.889  1.00 22.25           C  
ATOM   1823  CG2 ILE D 274      31.385   3.097  10.756  1.00 26.55           C  
ATOM   1824  CD1 ILE D 274      32.848   0.671   9.839  1.00 24.31           C  
ATOM   1825  N   ILE D 275      33.816   5.321   7.809  1.00 16.03           N  
ATOM   1826  CA  ILE D 275      35.054   5.420   7.050  1.00 18.36           C  
ATOM   1827  C   ILE D 275      36.062   4.458   7.682  1.00 19.71           C  
ATOM   1828  O   ILE D 275      36.437   4.600   8.850  1.00 14.91           O  
ATOM   1829  CB  ILE D 275      35.573   6.855   7.000  1.00 13.84           C  
ATOM   1830  CG1 ILE D 275      34.409   7.793   6.695  1.00 17.53           C  
ATOM   1831  CG2 ILE D 275      36.569   6.973   5.913  1.00 17.63           C  
ATOM   1832  CD1 ILE D 275      33.765   7.576   5.341  1.00 13.32           C  
ATOM   1833  N   ALA D 276      36.479   3.454   6.908  1.00 16.68           N  
ATOM   1834  CA  ALA D 276      37.365   2.416   7.415  1.00 15.51           C  
ATOM   1835  C   ALA D 276      38.663   3.016   7.942  1.00 27.55           C  
ATOM   1836  O   ALA D 276      39.281   3.880   7.300  1.00 20.56           O  
ATOM   1837  CB  ALA D 276      37.651   1.400   6.313  1.00 20.41           C  
ATOM   1838  N   GLY D 277      39.056   2.568   9.134  1.00 24.96           N  
ATOM   1839  CA  GLY D 277      40.263   3.050   9.755  1.00 23.00           C  
ATOM   1840  C   GLY D 277      40.293   4.529  10.067  1.00 27.17           C  
ATOM   1841  O   GLY D 277      41.358   5.037  10.453  1.00 27.25           O  
ATOM   1842  N   GLU D 278      39.169   5.236   9.916  1.00 19.97           N  
ATOM   1843  CA  GLU D 278      39.126   6.672  10.187  1.00 21.16           C  
ATOM   1844  C   GLU D 278      39.576   6.966  11.609  1.00 17.07           C  
ATOM   1845  O   GLU D 278      38.940   6.539  12.571  1.00 25.80           O  
ATOM   1846  CB  GLU D 278      37.715   7.210   9.949  1.00 19.06           C  
ATOM   1847  CG  GLU D 278      37.576   8.701  10.174  1.00 15.12           C  
ATOM   1848  CD  GLU D 278      36.432   9.297   9.383  1.00 23.27           C  
ATOM   1849  OE1 GLU D 278      35.257   8.976   9.670  1.00 21.75           O  
ATOM   1850  OE2 GLU D 278      36.717  10.099   8.462  1.00 27.77           O1-
ATOM   1851  N   GLY D 279      40.667   7.709  11.734  1.00 20.42           N  
ATOM   1852  CA  GLY D 279      41.273   8.007  13.010  1.00 13.48           C  
ATOM   1853  C   GLY D 279      41.831   6.812  13.749  1.00 21.56           C  
ATOM   1854  O   GLY D 279      42.131   6.926  14.940  1.00 30.23           O  
ATOM   1855  N   VAL D 280      41.963   5.654  13.104  1.00 15.45           N  
ATOM   1856  CA  VAL D 280      42.462   4.485  13.816  1.00 22.26           C  
ATOM   1857  C   VAL D 280      43.454   3.709  12.951  1.00 26.54           C  
ATOM   1858  O   VAL D 280      44.316   2.993  13.477  1.00 18.13           O  
ATOM   1859  CB  VAL D 280      41.295   3.588  14.276  1.00 26.49           C  
ATOM   1860  CG1 VAL D 280      40.394   4.323  15.291  1.00 24.42           C  
ATOM   1861  CG2 VAL D 280      40.480   3.123  13.088  1.00 16.62           C  
ATOM   1862  N   GLY D 281      43.329   3.816  11.621  1.00 23.21           N  
ATOM   1863  CA  GLY D 281      44.301   3.217  10.723  1.00 10.85           C  
ATOM   1864  C   GLY D 281      43.972   1.806  10.293  1.00 21.33           C  
ATOM   1865  O   GLY D 281      42.884   1.275  10.528  1.00 26.46           O  
ATOM   1866  N   ALA D 282      44.955   1.185   9.644  1.00 25.32           N  
ATOM   1867  CA  ALA D 282      44.781  -0.158   9.120  1.00 16.66           C  
ATOM   1868  C   ALA D 282      44.911  -1.188  10.237  1.00 21.55           C  
ATOM   1869  O   ALA D 282      45.387  -0.891  11.337  1.00 17.50           O  
ATOM   1870  CB  ALA D 282      45.795  -0.438   8.018  1.00 18.27           C  
ATOM   1871  N   GLY D 283      44.438  -2.393   9.965  1.00 22.57           N  
ATOM   1872  CA  GLY D 283      44.481  -3.446  10.963  1.00 18.96           C  
ATOM   1873  C   GLY D 283      43.365  -4.454  10.776  1.00 21.45           C  
ATOM   1874  O   GLY D 283      42.473  -4.311   9.928  1.00 25.58           O  
ATOM   1875  N   ALA D 284      43.442  -5.502  11.585  1.00 13.28           N  
ATOM   1876  CA  ALA D 284      42.455  -6.579  11.618  1.00 18.97           C  
ATOM   1877  C   ALA D 284      41.533  -6.294  12.801  1.00 23.34           C  
ATOM   1878  O   ALA D 284      41.759  -6.762  13.916  1.00 19.93           O  
ATOM   1879  CB  ALA D 284      43.138  -7.937  11.728  1.00 22.92           C  
ATOM   1880  N   TRP D 285      40.479  -5.515  12.536  1.00 19.25           N  
ATOM   1881  CA  TRP D 285      39.626  -4.938  13.564  1.00 16.63           C  
ATOM   1882  C   TRP D 285      38.496  -5.906  13.871  1.00 24.67           C  
ATOM   1883  O   TRP D 285      37.616  -6.135  13.034  1.00 31.91           O  
ATOM   1884  CB  TRP D 285      39.080  -3.600  13.083  1.00 22.20           C  
ATOM   1885  CG  TRP D 285      40.159  -2.575  12.935  1.00 27.84           C  
ATOM   1886  CD1 TRP D 285      40.726  -2.137  11.771  1.00 22.32           C  
ATOM   1887  CD2 TRP D 285      40.802  -1.858  13.992  1.00 13.43           C  
ATOM   1888  CE2 TRP D 285      41.744  -0.999  13.400  1.00 20.75           C  
ATOM   1889  CE3 TRP D 285      40.668  -1.863  15.381  1.00 16.76           C  
ATOM   1890  NE1 TRP D 285      41.686  -1.190  12.044  1.00 26.64           N  
ATOM   1891  CZ2 TRP D 285      42.552  -0.152  14.152  1.00 24.80           C  
ATOM   1892  CZ3 TRP D 285      41.456  -1.033  16.122  1.00 17.30           C  
ATOM   1893  CH2 TRP D 285      42.392  -0.179  15.512  1.00 24.88           C  
ATOM   1894  N   MET D 286      38.527  -6.469  15.074  1.00 32.91           N  
ATOM   1895  CA  MET D 286      37.515  -7.423  15.516  1.00 22.18           C  
ATOM   1896  C   MET D 286      36.124  -6.795  15.583  1.00 21.19           C  
ATOM   1897  O   MET D 286      35.946  -5.672  16.061  1.00 15.88           O  
ATOM   1898  CB  MET D 286      37.877  -7.907  16.901  1.00 18.99           C  
ATOM   1899  CG  MET D 286      38.741  -9.110  16.987  1.00 40.15           C  
ATOM   1900  SD  MET D 286      38.969  -9.413  18.759  1.00 44.62           S  
ATOM   1901  CE  MET D 286      37.996 -10.898  18.851  1.00 27.48           C  
ATOM   1902  N   TYR D 287      35.125  -7.548  15.154  1.00 21.83           N  
ATOM   1903  CA  TYR D 287      33.748  -7.285  15.523  1.00 18.07           C  
ATOM   1904  C   TYR D 287      33.189  -8.539  16.176  1.00 24.05           C  
ATOM   1905  O   TYR D 287      33.589  -9.656  15.835  1.00 26.38           O  
ATOM   1906  CB  TYR D 287      32.904  -6.880  14.303  1.00 23.38           C  
ATOM   1907  CG  TYR D 287      32.489  -8.013  13.369  1.00 21.15           C  
ATOM   1908  CD1 TYR D 287      31.354  -8.777  13.637  1.00 28.37           C  
ATOM   1909  CD2 TYR D 287      33.201  -8.288  12.203  1.00 21.46           C  
ATOM   1910  CE1 TYR D 287      30.944  -9.804  12.794  1.00 24.24           C  
ATOM   1911  CE2 TYR D 287      32.796  -9.313  11.335  1.00 20.62           C  
ATOM   1912  CZ  TYR D 287      31.657 -10.073  11.643  1.00 27.22           C  
ATOM   1913  OH  TYR D 287      31.209 -11.100  10.817  1.00 20.74           O  
ATOM   1914  N   HIS D 288      32.269  -8.361  17.117  1.00 16.89           N  
ATOM   1915  CA  HIS D 288      31.679  -9.523  17.767  1.00 24.88           C  
ATOM   1916  C   HIS D 288      30.442  -9.101  18.545  1.00 23.79           C  
ATOM   1917  O   HIS D 288      30.230  -7.914  18.830  1.00 21.57           O  
ATOM   1918  CB  HIS D 288      32.683 -10.218  18.697  1.00 21.28           C  
ATOM   1919  CG  HIS D 288      33.305  -9.309  19.713  1.00 25.41           C  
ATOM   1920  CD2 HIS D 288      34.439  -8.568  19.670  1.00 18.51           C  
ATOM   1921  ND1 HIS D 288      32.752  -9.096  20.958  1.00 17.38           N  
ATOM   1922  CE1 HIS D 288      33.527  -8.272  21.640  1.00 23.47           C  
ATOM   1923  NE2 HIS D 288      34.553  -7.933  20.879  1.00 14.34           N  
ATOM   1924  N   CYS D 289      29.609 -10.086  18.861  1.00 15.96           N  
ATOM   1925  CA  CYS D 289      28.658  -9.883  19.940  1.00 25.05           C  
ATOM   1926  C   CYS D 289      29.422  -9.725  21.246  1.00 16.19           C  
ATOM   1927  O   CYS D 289      30.462 -10.350  21.458  1.00 23.88           O  
ATOM   1928  CB  CYS D 289      27.669 -11.045  20.053  1.00 25.71           C  
ATOM   1929  SG  CYS D 289      26.627 -10.856  21.544  1.00 29.48           S  
ATOM   1930  N   HIS D 290      28.924  -8.868  22.120  1.00 19.55           N  
ATOM   1931  CA  HIS D 290      29.645  -8.563  23.339  1.00 20.19           C  
ATOM   1932  C   HIS D 290      29.055  -9.244  24.553  1.00 16.02           C  
ATOM   1933  O   HIS D 290      29.591  -9.063  25.651  1.00 11.62           O  
ATOM   1934  CB  HIS D 290      29.715  -7.053  23.573  1.00 18.66           C  
ATOM   1935  CG  HIS D 290      31.010  -6.602  24.173  1.00 17.52           C  
ATOM   1936  CD2 HIS D 290      31.939  -5.720  23.731  1.00 18.94           C  
ATOM   1937  ND1 HIS D 290      31.490  -7.092  25.367  1.00 23.81           N  
ATOM   1938  CE1 HIS D 290      32.651  -6.522  25.643  1.00 17.88           C  
ATOM   1939  NE2 HIS D 290      32.944  -5.684  24.663  1.00 16.58           N  
ATOM   1940  N   VAL D 291      27.966 -10.013  24.391  1.00 17.70           N  
ATOM   1941  CA  VAL D 291      27.620 -10.996  25.413  1.00 15.97           C  
ATOM   1942  C   VAL D 291      28.815 -11.925  25.582  1.00 18.50           C  
ATOM   1943  O   VAL D 291      29.303 -12.534  24.619  1.00 21.65           O  
ATOM   1944  CB  VAL D 291      26.343 -11.758  25.052  1.00 24.30           C  
ATOM   1945  CG1 VAL D 291      26.118 -12.907  26.052  1.00 19.92           C  
ATOM   1946  CG2 VAL D 291      25.135 -10.803  25.017  1.00 15.32           C  
ATOM   1947  N   GLN D 292      29.325 -12.003  26.802  1.00 14.17           N  
ATOM   1948  CA  GLN D 292      30.619 -12.640  27.008  1.00 23.64           C  
ATOM   1949  C   GLN D 292      30.584 -14.103  26.578  1.00 19.05           C  
ATOM   1950  O   GLN D 292      31.423 -14.548  25.790  1.00 14.84           O  
ATOM   1951  CB  GLN D 292      31.036 -12.476  28.469  1.00 18.57           C  
ATOM   1952  CG  GLN D 292      31.345 -11.020  28.820  1.00 10.08           C  
ATOM   1953  CD  GLN D 292      32.532 -10.465  28.000  1.00 21.78           C  
ATOM   1954  NE2 GLN D 292      33.662 -11.174  28.013  1.00 11.19           N  
ATOM   1955  OE1 GLN D 292      32.413  -9.432  27.344  1.00 17.47           O  
ATOM   1956  N   SER D 293      29.574 -14.847  27.031  1.00 21.03           N  
ATOM   1957  CA  SER D 293      29.412 -16.227  26.582  1.00 19.81           C  
ATOM   1958  C   SER D 293      29.220 -16.313  25.069  1.00 23.39           C  
ATOM   1959  O   SER D 293      29.601 -17.323  24.454  1.00 21.59           O  
ATOM   1960  CB  SER D 293      28.232 -16.877  27.294  1.00 21.12           C  
ATOM   1961  OG  SER D 293      27.021 -16.580  26.626  1.00 23.64           O  
ATOM   1962  N   HIS D 294      28.637 -15.279  24.445  1.00 18.66           N  
ATOM   1963  CA  HIS D 294      28.486 -15.304  22.988  1.00 19.61           C  
ATOM   1964  C   HIS D 294      29.823 -15.087  22.289  1.00 17.25           C  
ATOM   1965  O   HIS D 294      30.117 -15.732  21.275  1.00 19.87           O  
ATOM   1966  CB  HIS D 294      27.472 -14.253  22.521  1.00 14.87           C  
ATOM   1967  CG  HIS D 294      26.066 -14.551  22.931  1.00 22.31           C  
ATOM   1968  CD2 HIS D 294      25.566 -15.396  23.865  1.00 17.18           C  
ATOM   1969  ND1 HIS D 294      24.982 -13.918  22.367  1.00 24.39           N  
ATOM   1970  CE1 HIS D 294      23.872 -14.357  22.934  1.00 20.27           C  
ATOM   1971  NE2 HIS D 294      24.201 -15.245  23.854  1.00 24.16           N  
ATOM   1972  N   SER D 295      30.636 -14.154  22.788  1.00 19.59           N  
ATOM   1973  CA  SER D 295      31.927 -13.908  22.144  1.00 22.36           C  
ATOM   1974  C   SER D 295      32.849 -15.113  22.291  1.00 20.77           C  
ATOM   1975  O   SER D 295      33.604 -15.439  21.364  1.00 21.01           O  
ATOM   1976  CB  SER D 295      32.566 -12.657  22.734  1.00 17.13           C  
ATOM   1977  OG  SER D 295      32.685 -12.766  24.133  1.00 20.89           O  
ATOM   1978  N   ASP D 296      32.748 -15.811  23.428  1.00 22.46           N  
ATOM   1979  CA  ASP D 296      33.553 -16.997  23.720  1.00 19.85           C  
ATOM   1980  C   ASP D 296      33.210 -18.171  22.808  1.00 25.82           C  
ATOM   1981  O   ASP D 296      34.103 -18.920  22.381  1.00 24.41           O  
ATOM   1982  CB  ASP D 296      33.334 -17.382  25.177  1.00  9.87           C  
ATOM   1983  CG  ASP D 296      33.887 -16.338  26.121  1.00 19.43           C  
ATOM   1984  OD1 ASP D 296      34.797 -15.593  25.694  1.00 25.31           O  
ATOM   1985  OD2 ASP D 296      33.425 -16.249  27.273  1.00 16.57           O1-
ATOM   1986  N   MET D 297      31.917 -18.364  22.524  1.00 26.48           N  
ATOM   1987  CA  MET D 297      31.418 -19.468  21.711  1.00 21.26           C  
ATOM   1988  C   MET D 297      31.526 -19.201  20.221  1.00 22.49           C  
ATOM   1989  O   MET D 297      30.936 -19.947  19.435  1.00 41.17           O  
ATOM   1990  CB  MET D 297      29.959 -19.781  22.072  1.00 19.83           C  
ATOM   1991  CG  MET D 297      28.950 -18.794  21.491  1.00 25.88           C  
ATOM   1992  SD  MET D 297      27.216 -19.049  21.956  1.00 43.72           S  
ATOM   1993  CE  MET D 297      27.336 -19.210  23.732  1.00 30.86           C  
ATOM   1994  N   GLY D 298      32.233 -18.160  19.808  1.00 22.35           N  
ATOM   1995  CA  GLY D 298      32.545 -17.957  18.409  1.00 28.33           C  
ATOM   1996  C   GLY D 298      31.641 -17.027  17.630  1.00 30.64           C  
ATOM   1997  O   GLY D 298      31.494 -17.213  16.416  1.00 24.54           O  
ATOM   1998  N   MET D 299      31.018 -16.046  18.285  1.00 22.77           N  
ATOM   1999  CA  MET D 299      30.222 -15.039  17.586  1.00 26.32           C  
ATOM   2000  C   MET D 299      31.105 -13.813  17.341  1.00 30.63           C  
ATOM   2001  O   MET D 299      30.987 -12.766  17.992  1.00 21.75           O  
ATOM   2002  CB  MET D 299      28.973 -14.712  18.387  1.00 16.24           C  
ATOM   2003  CG  MET D 299      27.751 -15.605  18.078  1.00 22.57           C  
ATOM   2004  SD  MET D 299      26.211 -14.940  18.815  1.00 33.14           S  
ATOM   2005  CE  MET D 299      25.590 -13.885  17.504  1.00 26.78           C  
ATOM   2006  N   VAL D 300      32.030 -13.988  16.385  1.00 17.27           N  
ATOM   2007  CA  VAL D 300      33.154 -13.078  16.157  1.00 26.15           C  
ATOM   2008  C   VAL D 300      33.539 -13.123  14.677  1.00 28.29           C  
ATOM   2009  O   VAL D 300      33.385 -14.149  14.005  1.00 22.69           O  
ATOM   2010  CB  VAL D 300      34.384 -13.442  17.043  1.00 30.41           C  
ATOM   2011  CG1 VAL D 300      35.517 -12.411  16.882  1.00 22.95           C  
ATOM   2012  CG2 VAL D 300      34.010 -13.576  18.501  1.00 19.63           C  
ATOM   2013  N   GLY D 301      34.047 -11.995  14.173  1.00 23.92           N  
ATOM   2014  CA  GLY D 301      34.562 -11.857  12.826  1.00 22.54           C  
ATOM   2015  C   GLY D 301      35.625 -10.774  12.787  1.00 23.32           C  
ATOM   2016  O   GLY D 301      35.919 -10.136  13.799  1.00 26.68           O  
ATOM   2017  N   LEU D 302      36.201 -10.558  11.601  1.00 26.99           N  
ATOM   2018  CA  LEU D 302      37.231  -9.538  11.397  1.00 23.30           C  
ATOM   2019  C   LEU D 302      36.833  -8.579  10.284  1.00 25.80           C  
ATOM   2020  O   LEU D 302      36.489  -9.000   9.172  1.00 24.51           O  
ATOM   2021  CB  LEU D 302      38.577 -10.174  11.051  1.00 26.98           C  
ATOM   2022  CG  LEU D 302      39.126 -11.090  12.140  1.00 20.94           C  
ATOM   2023  CD1 LEU D 302      40.402 -11.706  11.651  1.00 16.64           C  
ATOM   2024  CD2 LEU D 302      39.325 -10.321  13.451  1.00 18.42           C  
ATOM   2025  N   PHE D 303      36.876  -7.294  10.600  1.00 25.07           N  
ATOM   2026  CA  PHE D 303      36.833  -6.221   9.614  1.00 19.23           C  
ATOM   2027  C   PHE D 303      38.276  -5.942   9.199  1.00 25.07           C  
ATOM   2028  O   PHE D 303      39.005  -5.231   9.893  1.00 25.24           O  
ATOM   2029  CB  PHE D 303      36.161  -4.995  10.221  1.00 16.88           C  
ATOM   2030  CG  PHE D 303      36.040  -3.830   9.279  1.00 21.32           C  
ATOM   2031  CD1 PHE D 303      35.738  -4.029   7.938  1.00 23.49           C  
ATOM   2032  CD2 PHE D 303      36.205  -2.532   9.744  1.00 17.16           C  
ATOM   2033  CE1 PHE D 303      35.614  -2.951   7.076  1.00 20.50           C  
ATOM   2034  CE2 PHE D 303      36.078  -1.445   8.903  1.00 21.29           C  
ATOM   2035  CZ  PHE D 303      35.777  -1.655   7.557  1.00 28.66           C  
ATOM   2036  N   LEU D 304      38.696  -6.512   8.068  1.00 25.43           N  
ATOM   2037  CA  LEU D 304      40.098  -6.481   7.628  1.00 23.96           C  
ATOM   2038  C   LEU D 304      40.376  -5.195   6.848  1.00 26.47           C  
ATOM   2039  O   LEU D 304      40.119  -5.116   5.641  1.00 18.19           O  
ATOM   2040  CB  LEU D 304      40.422  -7.715   6.785  1.00 14.07           C  
ATOM   2041  CG  LEU D 304      40.420  -9.100   7.444  1.00 25.80           C  
ATOM   2042  CD1 LEU D 304      40.711 -10.194   6.433  1.00 18.74           C  
ATOM   2043  CD2 LEU D 304      41.440  -9.182   8.580  1.00 30.75           C  
ATOM   2044  N   VAL D 305      40.953  -4.203   7.525  1.00 27.69           N  
ATOM   2045  CA  VAL D 305      41.162  -2.866   6.967  1.00 31.41           C  
ATOM   2046  C   VAL D 305      42.600  -2.769   6.466  1.00 26.21           C  
ATOM   2047  O   VAL D 305      43.527  -2.537   7.243  1.00 26.71           O  
ATOM   2048  CB  VAL D 305      40.850  -1.780   7.993  1.00 23.87           C  
ATOM   2049  CG1 VAL D 305      41.159  -0.401   7.413  1.00 27.91           C  
ATOM   2050  CG2 VAL D 305      39.402  -1.879   8.396  1.00 19.92           C  
ATOM   2051  N   LYS D 306      42.777  -2.952   5.159  1.00 25.25           N  
ATOM   2052  CA  LYS D 306      44.069  -2.856   4.498  1.00 27.19           C  
ATOM   2053  C   LYS D 306      44.496  -1.411   4.285  1.00 20.66           C  
ATOM   2054  O   LYS D 306      43.679  -0.533   3.985  1.00 17.13           O  
ATOM   2055  CB  LYS D 306      44.030  -3.535   3.128  1.00 24.80           C  
ATOM   2056  CG  LYS D 306      43.716  -4.998   3.141  1.00 27.51           C  
ATOM   2057  CD  LYS D 306      43.501  -5.499   1.722  1.00 37.36           C  
ATOM   2058  CE  LYS D 306      42.022  -5.761   1.473  1.00 33.39           C  
ATOM   2059  NZ  LYS D 306      41.522  -5.229   0.165  1.00 37.00           N1+
ATOM   2060  N   LYS D 307      45.811  -1.185   4.407  1.00 26.92           N  
ATOM   2061  CA  LYS D 307      46.502   0.003   3.916  1.00 24.44           C  
ATOM   2062  C   LYS D 307      46.291   0.119   2.408  1.00 28.17           C  
ATOM   2063  O   LYS D 307      45.852  -0.851   1.776  1.00 25.92           O  
ATOM   2064  CB  LYS D 307      48.002  -0.070   4.234  1.00 27.29           C  
ATOM   2065  CG  LYS D 307      48.435   0.434   5.614  1.00 28.88           C  
ATOM   2066  CD  LYS D 307      48.748   1.942   5.633  1.00 43.06           C  
ATOM   2067  CE  LYS D 307      47.467   2.789   5.631  1.00 35.01           C  
ATOM   2068  NZ  LYS D 307      47.663   4.256   5.503  1.00 34.45           N1+
ATOM   2069  N   PRO D 308      46.597   1.268   1.782  1.00 39.27           N  
ATOM   2070  CA  PRO D 308      46.480   1.334   0.312  1.00 29.91           C  
ATOM   2071  C   PRO D 308      47.446   0.422  -0.423  1.00 27.92           C  
ATOM   2072  O   PRO D 308      47.164   0.035  -1.562  1.00 22.85           O  
ATOM   2073  CB  PRO D 308      46.745   2.808  -0.021  1.00 26.81           C  
ATOM   2074  CG  PRO D 308      46.838   3.540   1.267  1.00 38.81           C  
ATOM   2075  CD  PRO D 308      46.926   2.574   2.385  1.00 32.57           C  
ATOM   2076  N   ASP D 309      48.580   0.060   0.163  1.00 25.10           N  
ATOM   2077  CA  ASP D 309      49.368  -0.955  -0.516  1.00 26.75           C  
ATOM   2078  C   ASP D 309      48.873  -2.368  -0.208  1.00 28.94           C  
ATOM   2079  O   ASP D 309      49.532  -3.343  -0.586  1.00 22.26           O  
ATOM   2080  CB  ASP D 309      50.856  -0.801  -0.185  1.00 25.28           C  
ATOM   2081  CG  ASP D 309      51.134  -0.788   1.288  1.00 29.61           C  
ATOM   2082  OD1 ASP D 309      50.379  -1.425   2.056  1.00 29.36           O  
ATOM   2083  OD2 ASP D 309      52.129  -0.139   1.667  1.00 37.56           O1-
ATOM   2084  N   GLY D 310      47.719  -2.485   0.456  1.00 32.53           N  
ATOM   2085  CA  GLY D 310      47.077  -3.762   0.696  1.00 29.14           C  
ATOM   2086  C   GLY D 310      47.672  -4.591   1.807  1.00 32.50           C  
ATOM   2087  O   GLY D 310      47.269  -5.750   1.985  1.00 33.60           O  
ATOM   2088  N   THR D 311      48.626  -4.051   2.546  1.00 33.89           N  
ATOM   2089  CA  THR D 311      49.165  -4.728   3.709  1.00 34.37           C  
ATOM   2090  C   THR D 311      48.321  -4.374   4.921  1.00 33.24           C  
ATOM   2091  O   THR D 311      47.862  -3.235   5.060  1.00 33.38           O  
ATOM   2092  CB  THR D 311      50.615  -4.323   3.945  1.00 30.06           C  
ATOM   2093  CG2 THR D 311      51.389  -4.375   2.659  1.00 29.59           C  
ATOM   2094  OG1 THR D 311      50.645  -2.991   4.456  1.00 24.82           O  
ATOM   2095  N   ILE D 312      48.097  -5.367   5.776  1.00 41.51           N  
ATOM   2096  CA  ILE D 312      47.399  -5.223   7.048  1.00 40.12           C  
ATOM   2097  C   ILE D 312      48.441  -5.374   8.152  1.00 38.85           C  
ATOM   2098  O   ILE D 312      48.921  -6.489   8.399  1.00 43.18           O  
ATOM   2099  CB  ILE D 312      46.275  -6.258   7.205  1.00 31.88           C  
ATOM   2100  CG1 ILE D 312      45.418  -6.324   5.947  1.00 38.47           C  
ATOM   2101  CG2 ILE D 312      45.402  -5.917   8.380  1.00 29.18           C  
ATOM   2102  CD1 ILE D 312      44.144  -7.122   6.146  1.00 47.73           C  
ATOM   2103  N   PRO D 313      48.821  -4.302   8.837  1.00 45.34           N  
ATOM   2104  CA  PRO D 313      49.943  -4.399   9.782  1.00 49.91           C  
ATOM   2105  C   PRO D 313      49.628  -5.357  10.925  1.00 47.44           C  
ATOM   2106  O   PRO D 313      48.584  -5.268  11.572  1.00 44.34           O  
ATOM   2107  CB  PRO D 313      50.129  -2.958  10.273  1.00 48.56           C  
ATOM   2108  CG  PRO D 313      48.884  -2.242   9.924  1.00 43.76           C  
ATOM   2109  CD  PRO D 313      48.149  -2.993   8.862  1.00 30.44           C  
ATOM   2110  N   GLY D 314      50.535  -6.300  11.149  1.00 46.46           N  
ATOM   2111  CA  GLY D 314      50.423  -7.183  12.286  1.00 36.45           C  
ATOM   2112  C   GLY D 314      49.452  -8.323  12.131  1.00 37.73           C  
ATOM   2113  O   GLY D 314      49.138  -8.977  13.126  1.00 41.94           O  
ATOM   2114  N   TYR D 315      48.970  -8.602  10.917  1.00 43.39           N  
ATOM   2115  CA  TYR D 315      47.917  -9.597  10.713  1.00 47.84           C  
ATOM   2116  C   TYR D 315      48.445 -10.785   9.915  1.00 58.27           C  
ATOM   2117  O   TYR D 315      48.690 -10.674   8.708  1.00 48.07           O  
ATOM   2118  CB  TYR D 315      46.710  -8.987  10.011  1.00 32.83           C  
ATOM   2119  CG  TYR D 315      45.708 -10.036   9.602  1.00 38.25           C  
ATOM   2120  CD1 TYR D 315      45.060 -10.804  10.561  1.00 41.42           C  
ATOM   2121  CD2 TYR D 315      45.417 -10.274   8.258  1.00 43.01           C  
ATOM   2122  CE1 TYR D 315      44.130 -11.781  10.194  1.00 40.99           C  
ATOM   2123  CE2 TYR D 315      44.489 -11.254   7.874  1.00 31.83           C  
ATOM   2124  CZ  TYR D 315      43.854 -12.006   8.848  1.00 35.54           C  
ATOM   2125  OH  TYR D 315      42.935 -12.974   8.497  1.00 33.25           O  
ATOM   2126  N   ASP D 316      48.562 -11.937  10.580  1.00 67.97           N  
ATOM   2127  CA  ASP D 316      48.992 -13.190   9.969  1.00 62.09           C  
ATOM   2128  C   ASP D 316      47.819 -14.161   9.856  1.00 62.43           C  
ATOM   2129  O   ASP D 316      47.185 -14.482  10.872  1.00 61.02           O  
ATOM   2130  CB  ASP D 316      50.125 -13.802  10.801  1.00 71.28           C  
ATOM   2131  CG  ASP D 316      50.338 -15.304  10.542  1.00 89.77           C  
ATOM   2132  OD1 ASP D 316      50.002 -15.818   9.451  1.00 86.77           O  
ATOM   2133  OD2 ASP D 316      50.841 -15.985  11.467  1.00103.65           O1-
ATOM   2134  N   PRO D 317      47.484 -14.650   8.650  1.00 65.15           N  
ATOM   2135  CA  PRO D 317      46.638 -15.845   8.503  1.00 74.67           C  
ATOM   2136  C   PRO D 317      47.451 -17.142   8.565  1.00 69.68           C  
ATOM   2137  O   PRO D 317      47.441 -17.837   9.584  1.00 66.93           O  
ATOM   2138  CB  PRO D 317      46.010 -15.667   7.117  1.00 67.66           C  
ATOM   2139  CG  PRO D 317      47.002 -14.851   6.363  1.00 79.09           C  
ATOM   2140  CD  PRO D 317      47.683 -13.948   7.368  1.00 59.37           C  
TER   
HETATM 2141 CU    CU D 402      36.361  -7.154  21.894  0.76 35.36          CU  
HETATM 2142 CU    CU D 403      35.989  -2.849  21.629  0.31 27.94          CU  
HETATM 2143 CU    CU D 404      25.033 -12.366  21.245  0.73 17.21          CU  
HETATM 2144 CU    CU D 405       6.667  -8.163  10.394  0.30 22.62          CU  
HETATM 2145 CU    CU D 406       9.259 -10.665  11.082  0.23 20.83          CU  
ATOM   2146  N   GLY E  41      -8.444  16.554  17.475  1.00 34.83           N  
ATOM   2147  CA  GLY E  41      -7.821  17.862  17.588  1.00 27.83           C  
ATOM   2148  C   GLY E  41      -6.395  17.827  18.124  1.00 34.50           C  
ATOM   2149  O   GLY E  41      -5.585  16.958  17.749  1.00 24.66           O  
ATOM   2150  N   ALA E  42      -6.089  18.778  19.011  1.00 19.80           N  
ATOM   2151  CA  ALA E  42      -4.740  18.979  19.520  1.00 23.42           C  
ATOM   2152  C   ALA E  42      -4.799  19.238  21.018  1.00 24.16           C  
ATOM   2153  O   ALA E  42      -5.757  19.824  21.528  1.00 17.11           O  
ATOM   2154  CB  ALA E  42      -4.031  20.149  18.822  1.00  9.75           C  
ATOM   2155  N   ALA E  43      -3.753  18.819  21.716  1.00 21.84           N  
ATOM   2156  CA  ALA E  43      -3.780  18.899  23.167  1.00 33.20           C  
ATOM   2157  C   ALA E  43      -3.716  20.358  23.625  1.00 21.59           C  
ATOM   2158  O   ALA E  43      -2.958  21.161  23.066  1.00 17.14           O  
ATOM   2159  CB  ALA E  43      -2.620  18.090  23.768  1.00 21.35           C  
ATOM   2160  N   PRO E  44      -4.508  20.739  24.618  1.00 23.86           N  
ATOM   2161  CA  PRO E  44      -4.410  22.093  25.169  1.00 20.66           C  
ATOM   2162  C   PRO E  44      -3.172  22.216  26.046  1.00 20.57           C  
ATOM   2163  O   PRO E  44      -2.569  21.226  26.446  1.00 27.82           O  
ATOM   2164  CB  PRO E  44      -5.689  22.221  26.000  1.00 23.26           C  
ATOM   2165  CG  PRO E  44      -5.956  20.809  26.466  1.00 18.82           C  
ATOM   2166  CD  PRO E  44      -5.497  19.914  25.337  1.00 19.70           C  
ATOM   2167  N   ALA E  45      -2.793  23.456  26.336  1.00 24.34           N  
ATOM   2168  CA  ALA E  45      -1.845  23.687  27.416  1.00 23.64           C  
ATOM   2169  C   ALA E  45      -2.470  23.241  28.731  1.00 23.99           C  
ATOM   2170  O   ALA E  45      -3.686  23.351  28.926  1.00 12.46           O  
ATOM   2171  CB  ALA E  45      -1.441  25.161  27.499  1.00 16.45           C  
ATOM   2172  N   GLY E  46      -1.634  22.721  29.631  1.00 19.83           N  
ATOM   2173  CA  GLY E  46      -2.089  22.161  30.883  1.00 21.62           C  
ATOM   2174  C   GLY E  46      -2.033  23.151  32.033  1.00 18.80           C  
ATOM   2175  O   GLY E  46      -1.842  24.358  31.862  1.00 16.13           O  
ATOM   2176  N   GLY E  47      -2.245  22.622  33.230  1.00 20.39           N  
ATOM   2177  CA  GLY E  47      -2.240  23.467  34.411  1.00 16.30           C  
ATOM   2178  C   GLY E  47      -3.440  23.274  35.315  1.00 14.35           C  
ATOM   2179  O   GLY E  47      -3.587  23.988  36.300  1.00 15.30           O  
ATOM   2180  N   GLU E  48      -4.307  22.316  35.002  1.00 20.29           N  
ATOM   2181  CA  GLU E  48      -5.438  22.026  35.873  1.00 16.24           C  
ATOM   2182  C   GLU E  48      -5.016  21.158  37.059  1.00 19.69           C  
ATOM   2183  O   GLU E  48      -4.110  20.324  36.960  1.00 16.17           O  
ATOM   2184  CB  GLU E  48      -6.549  21.333  35.084  1.00 17.55           C  
ATOM   2185  CG  GLU E  48      -7.114  22.220  34.006  1.00 26.22           C  
ATOM   2186  CD  GLU E  48      -7.666  23.510  34.597  0.63 23.04           C  
ATOM   2187  OE1 GLU E  48      -8.758  23.467  35.180  1.00 23.67           O  
ATOM   2188  OE2 GLU E  48      -6.998  24.565  34.513  1.00 27.45           O1-
ATOM   2189  N   VAL E  49      -5.683  21.366  38.191  1.00 10.92           N  
ATOM   2190  CA  VAL E  49      -5.546  20.491  39.349  1.00  9.73           C  
ATOM   2191  C   VAL E  49      -6.666  19.457  39.251  1.00 16.99           C  
ATOM   2192  O   VAL E  49      -7.853  19.788  39.344  1.00 17.25           O  
ATOM   2193  CB  VAL E  49      -5.618  21.274  40.661  1.00 14.17           C  
ATOM   2194  CG1 VAL E  49      -5.477  20.328  41.842  1.00 11.99           C  
ATOM   2195  CG2 VAL E  49      -4.590  22.417  40.678  1.00  6.46           C  
ATOM   2196  N   ARG E  50      -6.295  18.212  38.996  1.00 20.28           N  
ATOM   2197  CA  ARG E  50      -7.252  17.149  38.746  1.00 19.92           C  
ATOM   2198  C   ARG E  50      -7.301  16.194  39.931  1.00 20.31           C  
ATOM   2199  O   ARG E  50      -6.296  15.982  40.620  1.00 22.73           O  
ATOM   2200  CB  ARG E  50      -6.888  16.387  37.471  1.00 12.39           C  
ATOM   2201  CG  ARG E  50      -7.256  17.145  36.218  1.00 13.45           C  
ATOM   2202  CD  ARG E  50      -6.332  16.845  35.062  1.00 20.68           C  
ATOM   2203  NE  ARG E  50      -6.611  17.741  33.949  1.00 30.01           N  
ATOM   2204  CZ  ARG E  50      -7.422  17.451  32.943  1.00 26.98           C  
ATOM   2205  NH1 ARG E  50      -7.964  16.247  32.828  1.00 29.83           N1+
ATOM   2206  NH2 ARG E  50      -7.701  18.395  32.038  1.00 18.21           N  
ATOM   2207  N   ARG E  51      -8.481  15.614  40.162  1.00 14.60           N  
ATOM   2208  CA  ARG E  51      -8.676  14.672  41.250  1.00 16.04           C  
ATOM   2209  C   ARG E  51      -9.226  13.394  40.674  1.00 20.32           C  
ATOM   2210  O   ARG E  51     -10.035  13.422  39.744  1.00  9.41           O  
ATOM   2211  CB  ARG E  51      -9.615  15.208  42.328  1.00 19.87           C  
ATOM   2212  CG  ARG E  51      -9.105  16.490  42.930  1.00 22.89           C  
ATOM   2213  CD  ARG E  51     -10.148  17.266  43.734  1.00 25.42           C  
ATOM   2214  NE  ARG E  51      -9.530  18.374  44.463  1.00 33.63           N  
ATOM   2215  CZ  ARG E  51      -8.544  18.251  45.349  1.00 40.20           C  
ATOM   2216  NH1 ARG E  51      -8.105  17.061  45.745  1.00 29.21           N1+
ATOM   2217  NH2 ARG E  51      -7.997  19.349  45.866  1.00 21.25           N  
ATOM   2218  N   VAL E  52      -8.746  12.272  41.197  1.00 19.33           N  
ATOM   2219  CA  VAL E  52      -9.274  10.979  40.800  1.00 16.32           C  
ATOM   2220  C   VAL E  52      -9.224  10.088  42.024  1.00 16.10           C  
ATOM   2221  O   VAL E  52      -8.383  10.277  42.916  1.00 14.13           O  
ATOM   2222  CB  VAL E  52      -8.506  10.368  39.599  1.00 12.35           C  
ATOM   2223  CG1 VAL E  52      -7.247   9.643  40.042  1.00  9.07           C  
ATOM   2224  CG2 VAL E  52      -9.410   9.434  38.841  1.00 24.00           C  
ATOM   2225  N   THR E  53     -10.184   9.165  42.103  1.00  8.87           N  
ATOM   2226  CA  THR E  53     -10.213   8.150  43.148  1.00 14.73           C  
ATOM   2227  C   THR E  53      -9.763   6.832  42.536  1.00 14.70           C  
ATOM   2228  O   THR E  53     -10.192   6.473  41.436  1.00 13.67           O  
ATOM   2229  CB  THR E  53     -11.615   8.013  43.767  1.00 14.11           C  
ATOM   2230  CG2 THR E  53     -12.006   9.282  44.505  1.00 11.35           C  
ATOM   2231  OG1 THR E  53     -12.556   7.780  42.721  1.00 35.65           O  
ATOM   2232  N   MET E  54      -8.893   6.120  43.226  1.00 14.41           N  
ATOM   2233  CA  MET E  54      -8.390   4.875  42.674  1.00 14.81           C  
ATOM   2234  C   MET E  54      -8.422   3.800  43.748  1.00 13.17           C  
ATOM   2235  O   MET E  54      -8.036   4.035  44.902  1.00 12.20           O  
ATOM   2236  CB  MET E  54      -6.966   5.046  42.089  1.00  9.49           C  
ATOM   2237  CG  MET E  54      -6.228   3.736  41.789  1.00 12.25           C  
ATOM   2238  SD  MET E  54      -4.719   3.963  40.809  1.00 18.36           S  
ATOM   2239  CE  MET E  54      -5.154   5.280  39.676  1.00 14.77           C  
ATOM   2240  N   TYR E  55      -8.912   2.628  43.353  1.00 13.54           N  
ATOM   2241  CA  TYR E  55      -9.012   1.463  44.217  1.00 12.77           C  
ATOM   2242  C   TYR E  55      -8.018   0.404  43.774  1.00  8.92           C  
ATOM   2243  O   TYR E  55      -7.725   0.269  42.593  1.00 12.85           O  
ATOM   2244  CB  TYR E  55     -10.425   0.872  44.196  1.00  9.47           C  
ATOM   2245  CG  TYR E  55     -11.492   1.855  44.594  1.00 10.67           C  
ATOM   2246  CD1 TYR E  55     -11.976   2.791  43.694  1.00 15.12           C  
ATOM   2247  CD2 TYR E  55     -11.961   1.897  45.880  1.00 20.10           C  
ATOM   2248  CE1 TYR E  55     -12.937   3.711  44.058  1.00 18.73           C  
ATOM   2249  CE2 TYR E  55     -12.925   2.816  46.266  1.00 27.12           C  
ATOM   2250  CZ  TYR E  55     -13.418   3.712  45.351  1.00 27.34           C  
ATOM   2251  OH  TYR E  55     -14.379   4.620  45.748  1.00 23.22           O  
ATOM   2252  N   ALA E  56      -7.504  -0.354  44.722  1.00 13.28           N  
ATOM   2253  CA  ALA E  56      -6.811  -1.592  44.416  1.00 14.53           C  
ATOM   2254  C   ALA E  56      -7.688  -2.721  44.915  1.00 13.19           C  
ATOM   2255  O   ALA E  56      -8.079  -2.730  46.082  1.00 12.63           O  
ATOM   2256  CB  ALA E  56      -5.431  -1.636  45.066  1.00  7.62           C  
ATOM   2257  N   GLU E  57      -8.029  -3.651  44.034  1.00 15.19           N  
ATOM   2258  CA  GLU E  57      -8.963  -4.709  44.386  1.00 10.40           C  
ATOM   2259  C   GLU E  57      -8.401  -6.065  44.005  1.00 10.27           C  
ATOM   2260  O   GLU E  57      -7.758  -6.208  42.966  1.00 16.93           O  
ATOM   2261  CB  GLU E  57     -10.301  -4.516  43.669  1.00 17.15           C  
ATOM   2262  CG  GLU E  57     -11.253  -3.621  44.406  1.00 23.39           C  
ATOM   2263  CD  GLU E  57     -12.133  -2.831  43.467  0.79 20.99           C  
ATOM   2264  OE1 GLU E  57     -12.199  -3.182  42.262  1.00 22.55           O  
ATOM   2265  OE2 GLU E  57     -12.721  -1.839  43.936  0.69 20.75           O1-
ATOM   2266  N   ARG E  58      -8.658  -7.060  44.843  1.00 15.00           N  
ATOM   2267  CA  ARG E  58      -8.458  -8.448  44.457  1.00 12.49           C  
ATOM   2268  C   ARG E  58      -9.412  -8.839  43.337  1.00 14.96           C  
ATOM   2269  O   ARG E  58     -10.561  -8.391  43.293  1.00 19.52           O  
ATOM   2270  CB  ARG E  58      -8.672  -9.362  45.658  1.00 10.92           C  
ATOM   2271  CG  ARG E  58      -7.533  -9.341  46.628  1.00  6.02           C  
ATOM   2272  CD  ARG E  58      -7.588 -10.554  47.495  1.00  8.87           C  
ATOM   2273  NE  ARG E  58      -6.424 -10.655  48.357  1.00 19.99           N  
ATOM   2274  CZ  ARG E  58      -5.285 -11.237  48.009  1.00 24.47           C  
ATOM   2275  NH1 ARG E  58      -5.150 -11.828  46.830  1.00 18.62           N1+
ATOM   2276  NH2 ARG E  58      -4.245 -11.196  48.853  1.00 10.83           N  
ATOM   2277  N   LEU E  59      -8.929  -9.694  42.440  1.00 21.87           N  
ATOM   2278  CA  LEU E  59      -9.652 -10.164  41.265  1.00 17.81           C  
ATOM   2279  C   LEU E  59      -9.533 -11.679  41.196  1.00 22.49           C  
ATOM   2280  O   LEU E  59      -8.677 -12.283  41.856  1.00 21.65           O  
ATOM   2281  CB  LEU E  59      -9.088  -9.539  39.979  1.00 17.40           C  
ATOM   2282  CG  LEU E  59      -9.135  -8.014  39.826  1.00 20.44           C  
ATOM   2283  CD1 LEU E  59      -8.544  -7.571  38.474  1.00 16.24           C  
ATOM   2284  CD2 LEU E  59     -10.564  -7.499  39.976  1.00 16.13           C  
ATOM   2285  N   ALA E  60     -10.387 -12.291  40.369  1.00 23.78           N  
ATOM   2286  CA  ALA E  60     -10.426 -13.746  40.219  1.00 22.90           C  
ATOM   2287  C   ALA E  60      -9.050 -14.337  39.914  1.00 16.48           C  
ATOM   2288  O   ALA E  60      -8.171 -13.676  39.352  1.00 19.43           O  
ATOM   2289  CB  ALA E  60     -11.397 -14.135  39.102  1.00 20.54           C  
ATOM   2290  N   GLY E  61      -8.865 -15.598  40.298  1.00 16.95           N  
ATOM   2291  CA  GLY E  61      -7.613 -16.296  40.006  1.00 18.96           C  
ATOM   2292  C   GLY E  61      -6.369 -15.685  40.630  1.00 13.93           C  
ATOM   2293  O   GLY E  61      -5.284 -15.749  40.032  1.00 11.10           O  
ATOM   2294  N   GLY E  62      -6.489 -15.097  41.822  1.00 21.03           N  
ATOM   2295  CA  GLY E  62      -5.361 -14.524  42.526  1.00 10.57           C  
ATOM   2296  C   GLY E  62      -4.842 -13.223  41.949  1.00 14.94           C  
ATOM   2297  O   GLY E  62      -3.816 -12.725  42.406  1.00 13.57           O  
ATOM   2298  N   GLN E  63      -5.521 -12.639  40.977  1.00 16.44           N  
ATOM   2299  CA  GLN E  63      -5.032 -11.399  40.409  1.00 13.24           C  
ATOM   2300  C   GLN E  63      -5.410 -10.203  41.284  1.00 13.59           C  
ATOM   2301  O   GLN E  63      -6.140 -10.313  42.279  1.00 14.55           O  
ATOM   2302  CB  GLN E  63      -5.571 -11.242  39.002  1.00 18.17           C  
ATOM   2303  CG  GLN E  63      -5.571 -12.549  38.198  1.00 17.22           C  
ATOM   2304  CD  GLN E  63      -5.049 -12.370  36.803  1.00 18.71           C  
ATOM   2305  NE2 GLN E  63      -5.967 -12.135  35.862  1.00 26.89           N  
ATOM   2306  OE1 GLN E  63      -3.834 -12.385  36.563  1.00 21.47           O  
ATOM   2307  N   MET E  64      -4.861  -9.048  40.927  1.00 12.21           N  
ATOM   2308  CA  MET E  64      -5.266  -7.781  41.526  1.00 15.99           C  
ATOM   2309  C   MET E  64      -5.154  -6.687  40.479  1.00 14.51           C  
ATOM   2310  O   MET E  64      -4.314  -6.763  39.576  1.00 11.68           O  
ATOM   2311  CB  MET E  64      -4.439  -7.390  42.760  1.00 14.95           C  
ATOM   2312  CG  MET E  64      -3.895  -8.545  43.581  1.00 16.10           C  
ATOM   2313  SD  MET E  64      -2.622  -7.990  44.721  1.00 15.26           S  
ATOM   2314  CE  MET E  64      -2.764  -9.219  46.027  1.00 17.91           C  
ATOM   2315  N   GLY E  65      -6.010  -5.666  40.601  1.00 12.79           N  
ATOM   2316  CA  GLY E  65      -5.998  -4.561  39.662  1.00 14.68           C  
ATOM   2317  C   GLY E  65      -6.315  -3.241  40.344  1.00 17.82           C  
ATOM   2318  O   GLY E  65      -6.809  -3.205  41.470  1.00 11.69           O  
ATOM   2319  N   TYR E  66      -5.972  -2.151  39.654  1.00 17.46           N  
ATOM   2320  CA  TYR E  66      -6.455  -0.822  40.001  1.00  9.74           C  
ATOM   2321  C   TYR E  66      -7.764  -0.543  39.253  1.00 11.94           C  
ATOM   2322  O   TYR E  66      -8.044  -1.106  38.192  1.00  7.93           O  
ATOM   2323  CB  TYR E  66      -5.424   0.273  39.663  1.00  9.85           C  
ATOM   2324  CG  TYR E  66      -4.033   0.129  40.292  1.00 13.67           C  
ATOM   2325  CD1 TYR E  66      -3.781   0.540  41.599  1.00 12.38           C  
ATOM   2326  CD2 TYR E  66      -2.976  -0.374  39.565  1.00 13.22           C  
ATOM   2327  CE1 TYR E  66      -2.527   0.419  42.161  1.00  8.54           C  
ATOM   2328  CE2 TYR E  66      -1.694  -0.491  40.115  1.00 12.71           C  
ATOM   2329  CZ  TYR E  66      -1.476  -0.098  41.406  1.00 13.23           C  
ATOM   2330  OH  TYR E  66      -0.208  -0.241  41.946  1.00 12.83           O  
ATOM   2331  N   GLY E  67      -8.556   0.351  39.815  1.00  7.16           N  
ATOM   2332  CA  GLY E  67      -9.766   0.792  39.157  1.00 10.89           C  
ATOM   2333  C   GLY E  67     -10.092   2.187  39.620  1.00 14.02           C  
ATOM   2334  O   GLY E  67      -9.608   2.644  40.662  1.00 13.73           O  
ATOM   2335  N   LEU E  68     -10.911   2.867  38.833  1.00 20.26           N  
ATOM   2336  CA  LEU E  68     -11.369   4.204  39.192  1.00 24.14           C  
ATOM   2337  C   LEU E  68     -12.652   4.203  39.992  1.00 14.73           C  
ATOM   2338  O   LEU E  68     -12.930   5.200  40.668  1.00 19.21           O  
ATOM   2339  CB  LEU E  68     -11.622   5.070  37.957  1.00 14.52           C  
ATOM   2340  CG  LEU E  68     -10.556   5.183  36.899  1.00 20.73           C  
ATOM   2341  CD1 LEU E  68     -11.230   5.522  35.556  1.00 29.76           C  
ATOM   2342  CD2 LEU E  68      -9.594   6.232  37.292  1.00 14.64           C  
ATOM   2343  N   GLU E  69     -13.465   3.154  39.884  1.00 15.42           N  
ATOM   2344  CA  GLU E  69     -14.683   3.049  40.674  1.00 14.88           C  
ATOM   2345  C   GLU E  69     -14.690   1.729  41.428  1.00 25.79           C  
ATOM   2346  O   GLU E  69     -14.047   0.757  41.017  1.00 24.19           O  
ATOM   2347  CB  GLU E  69     -15.939   3.190  39.799  1.00 14.89           C  
ATOM   2348  CG  GLU E  69     -16.213   4.662  39.412  1.00 17.43           C  
ATOM   2349  CD  GLU E  69     -16.358   5.614  40.624  0.00 19.97           C  
ATOM   2350  OE1 GLU E  69     -16.374   5.161  41.799  1.00 23.26           O  
ATOM   2351  OE2 GLU E  69     -16.400   6.846  40.398  0.83 18.34           O1-
ATOM   2352  N   LYS E  70     -15.396   1.715  42.558  1.00 25.64           N  
ATOM   2353  CA  LYS E  70     -15.392   0.528  43.399  1.00 26.16           C  
ATOM   2354  C   LYS E  70     -15.971  -0.643  42.630  1.00 26.52           C  
ATOM   2355  O   LYS E  70     -17.008  -0.511  41.971  1.00 23.34           O  
ATOM   2356  CB  LYS E  70     -16.192   0.767  44.688  1.00 22.38           C  
ATOM   2357  CG  LYS E  70     -15.948  -0.325  45.742  1.00 31.51           C  
ATOM   2358  CD  LYS E  70     -15.858   0.250  47.158  1.00 29.46           C  
ATOM   2359  CE  LYS E  70     -15.215  -0.718  48.131  1.00 14.47           C  
ATOM   2360  NZ  LYS E  70     -14.135  -0.015  48.952  1.00 29.84           N1+
ATOM   2361  N   GLY E  71     -15.301  -1.792  42.716  1.00 22.67           N  
ATOM   2362  CA  GLY E  71     -15.753  -2.969  41.994  1.00 18.68           C  
ATOM   2363  C   GLY E  71     -15.499  -2.981  40.498  1.00 21.39           C  
ATOM   2364  O   GLY E  71     -16.069  -3.827  39.798  1.00 20.97           O  
ATOM   2365  N   LYS E  72     -14.657  -2.083  39.977  1.00 19.76           N  
ATOM   2366  CA  LYS E  72     -14.375  -2.007  38.542  1.00 20.55           C  
ATOM   2367  C   LYS E  72     -12.878  -1.951  38.274  1.00 17.57           C  
ATOM   2368  O   LYS E  72     -12.409  -1.240  37.373  1.00 13.39           O  
ATOM   2369  CB  LYS E  72     -15.087  -0.812  37.918  1.00 18.03           C  
ATOM   2370  CG  LYS E  72     -16.490  -0.600  38.464  1.00 18.49           C  
ATOM   2371  CD  LYS E  72     -17.552  -0.684  37.372  1.00 25.36           C  
ATOM   2372  CE  LYS E  72     -18.658   0.354  37.611  1.00 18.81           C  
ATOM   2373  NZ  LYS E  72     -19.656   0.393  36.525  1.00 20.38           N1+
ATOM   2374  N   ALA E  73     -12.101  -2.702  39.050  1.00 16.01           N  
ATOM   2375  CA  ALA E  73     -10.667  -2.776  38.809  1.00 21.11           C  
ATOM   2376  C   ALA E  73     -10.379  -3.543  37.523  1.00 10.79           C  
ATOM   2377  O   ALA E  73     -10.997  -4.564  37.238  1.00  9.92           O  
ATOM   2378  CB  ALA E  73      -9.952  -3.435  39.999  1.00 15.16           C  
ATOM   2379  N   SER E  74      -9.430  -3.050  36.740  1.00 10.82           N  
ATOM   2380  CA  SER E  74      -9.083  -3.689  35.476  1.00 22.59           C  
ATOM   2381  C   SER E  74      -7.577  -3.980  35.398  1.00 21.24           C  
ATOM   2382  O   SER E  74      -6.765  -3.427  36.154  1.00 15.64           O  
ATOM   2383  CB  SER E  74      -9.528  -2.821  34.284  1.00 15.49           C  
ATOM   2384  OG  SER E  74      -8.663  -1.701  34.133  1.00 17.13           O  
ATOM   2385  N   ILE E  75      -7.219  -4.878  34.476  1.00 22.91           N  
ATOM   2386  CA  ILE E  75      -5.832  -5.176  34.115  1.00 11.60           C  
ATOM   2387  C   ILE E  75      -5.712  -5.092  32.601  1.00 13.78           C  
ATOM   2388  O   ILE E  75      -6.305  -5.912  31.892  1.00 19.49           O  
ATOM   2389  CB  ILE E  75      -5.385  -6.547  34.626  1.00 10.73           C  
ATOM   2390  CG1 ILE E  75      -5.645  -6.641  36.129  1.00  7.03           C  
ATOM   2391  CG2 ILE E  75      -3.890  -6.774  34.295  1.00  8.31           C  
ATOM   2392  CD1 ILE E  75      -5.604  -8.052  36.660  1.00 10.31           C  
ATOM   2393  N   PRO E  76      -4.991  -4.110  32.058  1.00 16.99           N  
ATOM   2394  CA  PRO E  76      -4.256  -3.045  32.766  1.00 13.60           C  
ATOM   2395  C   PRO E  76      -5.157  -2.149  33.621  1.00 17.13           C  
ATOM   2396  O   PRO E  76      -6.374  -2.157  33.463  1.00 12.93           O  
ATOM   2397  CB  PRO E  76      -3.619  -2.240  31.625  1.00 13.43           C  
ATOM   2398  CG  PRO E  76      -3.686  -3.126  30.387  1.00 17.61           C  
ATOM   2399  CD  PRO E  76      -4.890  -3.989  30.591  1.00 17.24           C  
ATOM   2400  N   GLY E  77      -4.582  -1.361  34.535  1.00 21.36           N  
ATOM   2401  CA  GLY E  77      -5.332  -0.363  35.262  1.00 13.57           C  
ATOM   2402  C   GLY E  77      -5.899   0.672  34.314  1.00 12.79           C  
ATOM   2403  O   GLY E  77      -5.576   0.687  33.118  1.00 12.87           O  
ATOM   2404  N   PRO E  78      -6.737   1.578  34.832  1.00 13.58           N  
ATOM   2405  CA  PRO E  78      -7.310   2.630  33.979  1.00 15.42           C  
ATOM   2406  C   PRO E  78      -6.235   3.557  33.427  1.00 17.18           C  
ATOM   2407  O   PRO E  78      -5.250   3.874  34.100  1.00 12.59           O  
ATOM   2408  CB  PRO E  78      -8.252   3.384  34.926  1.00 14.39           C  
ATOM   2409  CG  PRO E  78      -7.693   3.127  36.299  1.00 14.86           C  
ATOM   2410  CD  PRO E  78      -7.129   1.731  36.241  1.00 12.18           C  
ATOM   2411  N   LEU E  79      -6.449   4.005  32.189  1.00 15.78           N  
ATOM   2412  CA  LEU E  79      -5.558   4.970  31.555  1.00 15.02           C  
ATOM   2413  C   LEU E  79      -5.728   6.346  32.198  1.00 14.55           C  
ATOM   2414  O   LEU E  79      -6.854   6.806  32.401  1.00 13.42           O  
ATOM   2415  CB  LEU E  79      -5.848   5.053  30.052  1.00  8.34           C  
ATOM   2416  CG  LEU E  79      -5.290   6.267  29.291  1.00 16.62           C  
ATOM   2417  CD1 LEU E  79      -3.739   6.284  29.314  1.00 14.49           C  
ATOM   2418  CD2 LEU E  79      -5.857   6.365  27.850  1.00  4.66           C  
ATOM   2419  N   ILE E  80      -4.613   7.007  32.504  1.00 11.99           N  
ATOM   2420  CA  ILE E  80      -4.630   8.364  33.041  1.00 16.96           C  
ATOM   2421  C   ILE E  80      -3.976   9.295  32.025  1.00 21.56           C  
ATOM   2422  O   ILE E  80      -2.822   9.076  31.618  1.00 16.15           O  
ATOM   2423  CB  ILE E  80      -3.930   8.447  34.404  1.00 14.33           C  
ATOM   2424  CG1 ILE E  80      -4.702   7.609  35.408  1.00 10.86           C  
ATOM   2425  CG2 ILE E  80      -3.935   9.875  34.906  1.00  8.32           C  
ATOM   2426  CD1 ILE E  80      -3.999   7.422  36.694  1.00 21.10           C  
ATOM   2427  N   GLU E  81      -4.715  10.325  31.609  1.00 10.62           N  
ATOM   2428  CA  GLU E  81      -4.228  11.311  30.659  1.00 13.94           C  
ATOM   2429  C   GLU E  81      -4.137  12.666  31.344  1.00 12.64           C  
ATOM   2430  O   GLU E  81      -5.098  13.105  31.984  1.00  8.38           O  
ATOM   2431  CB  GLU E  81      -5.137  11.408  29.420  1.00  9.16           C  
ATOM   2432  CG  GLU E  81      -5.013  10.254  28.450  1.00 10.87           C  
ATOM   2433  CD  GLU E  81      -6.217  10.110  27.502  0.56 16.57           C  
ATOM   2434  OE1 GLU E  81      -7.288   9.602  27.925  1.00 30.51           O  
ATOM   2435  OE2 GLU E  81      -6.074  10.451  26.311  0.79 13.11           O1-
ATOM   2436  N   LEU E  82      -2.991  13.328  31.181  1.00 10.96           N  
ATOM   2437  CA  LEU E  82      -2.744  14.666  31.694  1.00  9.45           C  
ATOM   2438  C   LEU E  82      -2.061  15.510  30.613  1.00 12.56           C  
ATOM   2439  O   LEU E  82      -1.443  14.985  29.682  1.00 12.51           O  
ATOM   2440  CB  LEU E  82      -1.869  14.619  32.953  1.00  8.43           C  
ATOM   2441  CG  LEU E  82      -2.299  13.760  34.146  1.00  5.04           C  
ATOM   2442  CD1 LEU E  82      -1.062  13.497  34.996  1.00  9.74           C  
ATOM   2443  CD2 LEU E  82      -3.347  14.468  34.979  1.00  7.87           C  
ATOM   2444  N   ASN E  83      -2.184  16.830  30.736  1.00 10.85           N  
ATOM   2445  CA  ASN E  83      -1.421  17.766  29.917  1.00 18.84           C  
ATOM   2446  C   ASN E  83      -0.321  18.398  30.760  1.00 10.22           C  
ATOM   2447  O   ASN E  83      -0.487  18.605  31.960  1.00  9.00           O  
ATOM   2448  CB  ASN E  83      -2.318  18.852  29.324  1.00 15.50           C  
ATOM   2449  CG  ASN E  83      -3.510  18.278  28.571  1.00 15.30           C  
ATOM   2450  ND2 ASN E  83      -4.710  18.576  29.045  1.00 19.47           N  
ATOM   2451  OD1 ASN E  83      -3.352  17.595  27.568  1.00 17.73           O  
ATOM   2452  N   GLU E  84       0.811  18.691  30.127  1.00 16.41           N  
ATOM   2453  CA  GLU E  84       1.991  19.163  30.853  1.00 14.27           C  
ATOM   2454  C   GLU E  84       1.671  20.393  31.692  1.00 16.45           C  
ATOM   2455  O   GLU E  84       1.213  21.417  31.178  1.00 17.27           O  
ATOM   2456  CB  GLU E  84       3.109  19.488  29.869  1.00 13.43           C  
ATOM   2457  CG  GLU E  84       4.054  18.349  29.511  1.00  9.86           C  
ATOM   2458  CD  GLU E  84       5.117  18.849  28.541  1.00 17.78           C  
ATOM   2459  OE1 GLU E  84       4.840  19.879  27.888  1.00 14.85           O  
ATOM   2460  OE2 GLU E  84       6.220  18.261  28.447  1.00 15.78           O1-
ATOM   2461  N   GLY E  85       1.920  20.299  32.993  1.00 16.54           N  
ATOM   2462  CA  GLY E  85       1.562  21.342  33.934  1.00  9.94           C  
ATOM   2463  C   GLY E  85       0.482  20.914  34.901  1.00  9.66           C  
ATOM   2464  O   GLY E  85       0.477  21.362  36.048  1.00  9.65           O  
ATOM   2465  N   ASP E  86      -0.422  20.038  34.466  1.00 15.14           N  
ATOM   2466  CA  ASP E  86      -1.444  19.511  35.358  1.00 12.48           C  
ATOM   2467  C   ASP E  86      -0.832  18.857  36.590  1.00 20.59           C  
ATOM   2468  O   ASP E  86       0.227  18.199  36.536  1.00 11.77           O  
ATOM   2469  CB  ASP E  86      -2.323  18.475  34.650  1.00 14.69           C  
ATOM   2470  CG  ASP E  86      -3.113  19.065  33.506  1.00 16.08           C  
ATOM   2471  OD1 ASP E  86      -3.105  20.305  33.317  1.00 19.56           O  
ATOM   2472  OD2 ASP E  86      -3.708  18.267  32.771  1.00 13.57           O1-
ATOM   2473  N   THR E  87      -1.539  19.032  37.706  1.00 15.33           N  
ATOM   2474  CA  THR E  87      -1.338  18.263  38.921  1.00 11.54           C  
ATOM   2475  C   THR E  87      -2.444  17.219  39.040  1.00 13.95           C  
ATOM   2476  O   THR E  87      -3.556  17.425  38.556  1.00 15.37           O  
ATOM   2477  CB  THR E  87      -1.347  19.194  40.115  1.00  9.83           C  
ATOM   2478  CG2 THR E  87      -1.086  18.435  41.417  1.00 19.76           C  
ATOM   2479  OG1 THR E  87      -0.329  20.187  39.931  1.00 10.94           O  
ATOM   2480  N   LEU E  88      -2.145  16.082  39.669  1.00 10.95           N  
ATOM   2481  CA  LEU E  88      -3.162  15.055  39.875  1.00  7.94           C  
ATOM   2482  C   LEU E  88      -3.063  14.507  41.287  1.00 13.30           C  
ATOM   2483  O   LEU E  88      -2.004  14.011  41.696  1.00 15.82           O  
ATOM   2484  CB  LEU E  88      -3.027  13.923  38.856  1.00  9.56           C  
ATOM   2485  CG  LEU E  88      -4.076  12.804  39.006  1.00 13.48           C  
ATOM   2486  CD1 LEU E  88      -5.475  13.339  38.676  1.00  7.46           C  
ATOM   2487  CD2 LEU E  88      -3.747  11.565  38.164  1.00  4.55           C  
ATOM   2488  N   HIS E  89      -4.179  14.557  42.011  1.00 11.39           N  
ATOM   2489  CA  HIS E  89      -4.311  13.923  43.315  1.00 16.07           C  
ATOM   2490  C   HIS E  89      -5.098  12.634  43.140  1.00  9.74           C  
ATOM   2491  O   HIS E  89      -6.255  12.672  42.715  1.00 14.91           O  
ATOM   2492  CB  HIS E  89      -5.027  14.844  44.309  1.00 19.15           C  
ATOM   2493  CG  HIS E  89      -4.417  16.210  44.429  1.00 16.09           C  
ATOM   2494  CD2 HIS E  89      -4.862  17.423  44.017  1.00  8.14           C  
ATOM   2495  ND1 HIS E  89      -3.207  16.434  45.054  1.00 13.61           N  
ATOM   2496  CE1 HIS E  89      -2.930  17.731  45.019  1.00  9.59           C  
ATOM   2497  NE2 HIS E  89      -3.919  18.350  44.396  1.00 13.22           N  
ATOM   2498  N   VAL E  90      -4.472  11.505  43.459  1.00 12.49           N  
ATOM   2499  CA  VAL E  90      -5.097  10.188  43.364  1.00 11.62           C  
ATOM   2500  C   VAL E  90      -5.457   9.791  44.795  1.00 16.21           C  
ATOM   2501  O   VAL E  90      -4.597   9.387  45.584  1.00 11.42           O  
ATOM   2502  CB  VAL E  90      -4.177   9.165  42.680  1.00 10.72           C  
ATOM   2503  CG1 VAL E  90      -4.864   7.808  42.488  1.00  6.46           C  
ATOM   2504  CG2 VAL E  90      -3.699   9.695  41.329  1.00  7.70           C  
ATOM   2505  N   GLU E  91      -6.730   9.976  45.151  1.00 16.69           N  
ATOM   2506  CA  GLU E  91      -7.256   9.529  46.437  1.00 17.45           C  
ATOM   2507  C   GLU E  91      -7.403   8.008  46.405  1.00  9.52           C  
ATOM   2508  O   GLU E  91      -8.294   7.468  45.747  1.00  6.78           O  
ATOM   2509  CB  GLU E  91      -8.592  10.226  46.719  1.00 15.27           C  
ATOM   2510  CG  GLU E  91      -9.196   9.886  48.073  1.00 11.66           C  
ATOM   2511  CD  GLU E  91     -10.104  10.992  48.630  0.75 13.23           C  
ATOM   2512  OE1 GLU E  91     -10.678  11.765  47.829  1.00  9.49           O  
ATOM   2513  OE2 GLU E  91     -10.247  11.075  49.871  1.00 20.23           O1-
ATOM   2514  N   PHE E  92      -6.522   7.310  47.108  1.00 12.21           N  
ATOM   2515  CA  PHE E  92      -6.324   5.876  46.917  1.00 13.11           C  
ATOM   2516  C   PHE E  92      -6.943   5.089  48.062  1.00 13.65           C  
ATOM   2517  O   PHE E  92      -6.805   5.468  49.228  1.00 15.63           O  
ATOM   2518  CB  PHE E  92      -4.833   5.583  46.798  1.00 10.43           C  
ATOM   2519  CG  PHE E  92      -4.509   4.182  46.354  1.00 14.70           C  
ATOM   2520  CD1 PHE E  92      -4.418   3.153  47.277  1.00 13.21           C  
ATOM   2521  CD2 PHE E  92      -4.279   3.906  45.021  1.00 11.75           C  
ATOM   2522  CE1 PHE E  92      -4.102   1.883  46.880  1.00 14.50           C  
ATOM   2523  CE2 PHE E  92      -3.961   2.633  44.608  1.00 11.82           C  
ATOM   2524  CZ  PHE E  92      -3.878   1.616  45.537  1.00 14.68           C  
ATOM   2525  N   GLU E  93      -7.615   3.988  47.736  1.00 15.35           N  
ATOM   2526  CA  GLU E  93      -8.225   3.132  48.748  1.00 13.50           C  
ATOM   2527  C   GLU E  93      -7.757   1.692  48.557  1.00 18.58           C  
ATOM   2528  O   GLU E  93      -7.977   1.089  47.493  1.00 13.38           O  
ATOM   2529  CB  GLU E  93      -9.751   3.228  48.714  1.00 15.02           C  
ATOM   2530  CG  GLU E  93     -10.423   2.135  49.572  1.00 33.20           C  
ATOM   2531  CD  GLU E  93     -11.577   2.646  50.444  1.00 44.22           C  
ATOM   2532  OE1 GLU E  93     -11.290   3.405  51.398  1.00 31.48           O  
ATOM   2533  OE2 GLU E  93     -12.760   2.289  50.169  1.00 38.01           O1-
ATOM   2534  N   ASN E  94      -7.089   1.146  49.578  1.00 16.74           N  
ATOM   2535  CA  ASN E  94      -6.666  -0.260  49.548  1.00 16.01           C  
ATOM   2536  C   ASN E  94      -7.771  -1.116  50.151  1.00 14.94           C  
ATOM   2537  O   ASN E  94      -7.908  -1.199  51.364  1.00 14.01           O  
ATOM   2538  CB  ASN E  94      -5.362  -0.475  50.298  1.00 10.43           C  
ATOM   2539  CG  ASN E  94      -4.943  -1.918  50.285  1.00 15.80           C  
ATOM   2540  ND2 ASN E  94      -3.990  -2.303  51.157  1.00 14.04           N  
ATOM   2541  OD1 ASN E  94      -5.461  -2.686  49.481  1.00 13.28           O  
ATOM   2542  N   THR E  95      -8.566  -1.761  49.302  1.00 11.91           N  
ATOM   2543  CA  THR E  95      -9.625  -2.651  49.765  1.00  9.29           C  
ATOM   2544  C   THR E  95      -9.112  -4.027  50.143  1.00 11.82           C  
ATOM   2545  O   THR E  95      -9.923  -4.858  50.547  1.00 16.01           O  
ATOM   2546  CB  THR E  95     -10.684  -2.824  48.676  1.00  9.23           C  
ATOM   2547  CG2 THR E  95     -11.157  -1.485  48.154  1.00 13.26           C  
ATOM   2548  OG1 THR E  95     -10.098  -3.564  47.598  1.00 10.30           O  
ATOM   2549  N   MET E  96      -7.801  -4.277  50.023  1.00 11.18           N  
ATOM   2550  CA  MET E  96      -7.205  -5.606  50.098  1.00 14.25           C  
ATOM   2551  C   MET E  96      -6.675  -5.886  51.504  1.00 15.40           C  
ATOM   2552  O   MET E  96      -6.653  -5.011  52.371  1.00 11.17           O  
ATOM   2553  CB  MET E  96      -6.073  -5.721  49.069  1.00 13.99           C  
ATOM   2554  CG  MET E  96      -6.559  -5.622  47.621  1.00 17.90           C  
ATOM   2555  SD  MET E  96      -5.267  -5.985  46.420  1.00 14.66           S  
ATOM   2556  CE  MET E  96      -3.903  -5.006  47.050  1.00 14.20           C  
ATOM   2557  N   ASP E  97      -6.220  -7.124  51.722  1.00 14.95           N  
ATOM   2558  CA  ASP E  97      -5.706  -7.522  53.028  1.00 16.08           C  
ATOM   2559  C   ASP E  97      -4.188  -7.432  53.139  1.00 19.59           C  
ATOM   2560  O   ASP E  97      -3.640  -7.860  54.154  1.00 14.58           O  
ATOM   2561  CB  ASP E  97      -6.179  -8.943  53.387  1.00 14.95           C  
ATOM   2562  CG  ASP E  97      -5.548 -10.026  52.521  1.00 19.64           C  
ATOM   2563  OD1 ASP E  97      -4.945  -9.709  51.481  1.00 20.40           O  
ATOM   2564  OD2 ASP E  97      -5.702 -11.218  52.867  1.00 30.35           O1-
ATOM   2565  N   VAL E  98      -3.498  -6.866  52.147  1.00 20.12           N  
ATOM   2566  CA  VAL E  98      -2.043  -6.715  52.231  1.00 16.95           C  
ATOM   2567  C   VAL E  98      -1.643  -5.298  51.847  1.00 15.19           C  
ATOM   2568  O   VAL E  98      -2.337  -4.654  51.052  1.00 13.67           O  
ATOM   2569  CB  VAL E  98      -1.318  -7.728  51.334  1.00 17.34           C  
ATOM   2570  CG1 VAL E  98      -1.707  -9.151  51.720  1.00 13.50           C  
ATOM   2571  CG2 VAL E  98      -1.615  -7.442  49.862  1.00  9.66           C  
ATOM   2572  N   PRO E  99      -0.540  -4.778  52.389  1.00 18.69           N  
ATOM   2573  CA  PRO E  99      -0.081  -3.446  51.985  1.00 15.19           C  
ATOM   2574  C   PRO E  99       0.175  -3.362  50.482  1.00 15.03           C  
ATOM   2575  O   PRO E  99       0.616  -4.318  49.834  1.00 18.37           O  
ATOM   2576  CB  PRO E  99       1.208  -3.257  52.792  1.00 10.77           C  
ATOM   2577  CG  PRO E  99       1.059  -4.171  53.967  1.00 11.92           C  
ATOM   2578  CD  PRO E  99       0.274  -5.345  53.482  1.00 11.88           C  
ATOM   2579  N   VAL E 100      -0.118  -2.193  49.920  1.00 13.50           N  
ATOM   2580  CA  VAL E 100      -0.079  -1.994  48.474  1.00 14.68           C  
ATOM   2581  C   VAL E 100       0.459  -0.592  48.192  1.00 13.86           C  
ATOM   2582  O   VAL E 100       0.510   0.272  49.071  1.00 15.09           O  
ATOM   2583  CB  VAL E 100      -1.479  -2.214  47.854  1.00 16.76           C  
ATOM   2584  CG1 VAL E 100      -2.339  -0.989  48.068  1.00 13.32           C  
ATOM   2585  CG2 VAL E 100      -1.378  -2.605  46.357  1.00  9.50           C  
ATOM   2586  N   SER E 101       0.891  -0.352  46.963  1.00 13.96           N  
ATOM   2587  CA  SER E 101       1.325   1.007  46.690  1.00 16.75           C  
ATOM   2588  C   SER E 101       1.040   1.385  45.247  1.00 10.02           C  
ATOM   2589  O   SER E 101       0.666   0.558  44.416  1.00  7.58           O  
ATOM   2590  CB  SER E 101       2.807   1.207  47.052  1.00  9.47           C  
ATOM   2591  OG  SER E 101       3.676   0.770  46.021  1.00 14.83           O  
ATOM   2592  N   LEU E 102       1.225   2.675  44.984  1.00  9.23           N  
ATOM   2593  CA  LEU E 102       1.140   3.269  43.665  1.00  9.64           C  
ATOM   2594  C   LEU E 102       2.443   4.022  43.446  1.00 17.50           C  
ATOM   2595  O   LEU E 102       2.707   5.035  44.113  1.00 11.12           O  
ATOM   2596  CB  LEU E 102      -0.070   4.214  43.552  1.00 10.97           C  
ATOM   2597  CG  LEU E 102      -0.313   4.848  42.191  1.00 11.38           C  
ATOM   2598  CD1 LEU E 102      -0.539   3.770  41.151  1.00  5.49           C  
ATOM   2599  CD2 LEU E 102      -1.506   5.857  42.238  1.00 13.37           C  
ATOM   2600  N   HIS E 103       3.257   3.511  42.526  1.00 15.46           N  
ATOM   2601  CA  HIS E 103       4.495   4.137  42.118  1.00 14.67           C  
ATOM   2602  C   HIS E 103       4.397   4.523  40.648  1.00 15.48           C  
ATOM   2603  O   HIS E 103       3.922   3.722  39.832  1.00 10.74           O  
ATOM   2604  CB  HIS E 103       5.665   3.202  42.344  1.00 13.96           C  
ATOM   2605  CG  HIS E 103       6.941   3.766  41.837  1.00 11.69           C  
ATOM   2606  CD2 HIS E 103       7.633   3.529  40.701  1.00 13.02           C  
ATOM   2607  ND1 HIS E 103       7.603   4.779  42.492  1.00 10.71           N  
ATOM   2608  CE1 HIS E 103       8.682   5.108  41.808  1.00 12.90           C  
ATOM   2609  NE2 HIS E 103       8.722   4.367  40.716  1.00 18.04           N  
ATOM   2610  N   VAL E 104       4.817   5.754  40.312  1.00  9.56           N  
ATOM   2611  CA  VAL E 104       4.665   6.283  38.955  1.00  8.49           C  
ATOM   2612  C   VAL E 104       6.045   6.564  38.395  1.00  8.83           C  
ATOM   2613  O   VAL E 104       6.950   6.973  39.130  1.00 10.33           O  
ATOM   2614  CB  VAL E 104       3.795   7.571  38.892  1.00  7.28           C  
ATOM   2615  CG1 VAL E 104       4.616   8.814  39.216  1.00  5.56           C  
ATOM   2616  CG2 VAL E 104       3.205   7.746  37.521  1.00  4.55           C  
ATOM   2617  N   HIS E 105       6.204   6.368  37.087  1.00  9.30           N  
ATOM   2618  CA  HIS E 105       7.424   6.762  36.383  1.00  9.28           C  
ATOM   2619  C   HIS E 105       7.278   8.128  35.705  1.00 10.48           C  
ATOM   2620  O   HIS E 105       6.182   8.545  35.310  1.00  7.99           O  
ATOM   2621  CB  HIS E 105       7.792   5.726  35.310  1.00 13.46           C  
ATOM   2622  CG  HIS E 105       8.300   4.421  35.852  1.00 13.96           C  
ATOM   2623  CD2 HIS E 105       7.728   3.505  36.670  1.00 14.70           C  
ATOM   2624  ND1 HIS E 105       9.548   3.922  35.539  1.00 12.78           N  
ATOM   2625  CE1 HIS E 105       9.723   2.757  36.143  1.00 15.53           C  
ATOM   2626  NE2 HIS E 105       8.634   2.477  36.834  1.00 13.62           N  
ATOM   2627  N   GLY E 106       8.402   8.823  35.557  1.00  8.85           N  
ATOM   2628  CA  GLY E 106       8.441   9.949  34.646  1.00  8.60           C  
ATOM   2629  C   GLY E 106       7.928  11.267  35.193  1.00 10.16           C  
ATOM   2630  O   GLY E 106       8.463  12.331  34.862  1.00  7.49           O  
ATOM   2631  N   LEU E 107       6.891  11.207  36.030  1.00  7.26           N  
ATOM   2632  CA  LEU E 107       6.209  12.401  36.507  1.00  8.99           C  
ATOM   2633  C   LEU E 107       6.972  12.975  37.703  1.00 11.53           C  
ATOM   2634  O   LEU E 107       7.982  12.421  38.150  1.00 10.55           O  
ATOM   2635  CB  LEU E 107       4.755  12.069  36.851  1.00 12.15           C  
ATOM   2636  CG  LEU E 107       3.715  11.931  35.720  1.00 10.18           C  
ATOM   2637  CD1 LEU E 107       4.031  10.800  34.787  1.00  5.89           C  
ATOM   2638  CD2 LEU E 107       2.255  11.749  36.245  1.00 11.19           C  
ATOM   2639  N   ASP E 108       6.515  14.115  38.214  1.00 10.18           N  
ATOM   2640  CA  ASP E 108       7.100  14.719  39.404  1.00 12.98           C  
ATOM   2641  C   ASP E 108       6.307  14.289  40.633  1.00 13.62           C  
ATOM   2642  O   ASP E 108       5.072  14.282  40.612  1.00 16.77           O  
ATOM   2643  CB  ASP E 108       7.134  16.243  39.297  1.00  9.07           C  
ATOM   2644  CG  ASP E 108       7.756  16.721  38.016  1.00  9.62           C  
ATOM   2645  OD1 ASP E 108       8.709  16.091  37.510  1.00 12.14           O  
ATOM   2646  OD2 ASP E 108       7.300  17.748  37.510  1.00  9.72           O1-
ATOM   2647  N   TYR E 109       7.014  13.874  41.676  1.00 12.59           N  
ATOM   2648  CA  TYR E 109       6.369  13.487  42.927  1.00 12.55           C  
ATOM   2649  C   TYR E 109       7.375  13.655  44.065  1.00 14.07           C  
ATOM   2650  O   TYR E 109       8.586  13.462  43.872  1.00 10.50           O  
ATOM   2651  CB  TYR E 109       5.837  12.040  42.877  1.00  9.20           C  
ATOM   2652  CG  TYR E 109       6.840  10.986  42.430  1.00  9.49           C  
ATOM   2653  CD1 TYR E 109       6.990  10.684  41.084  1.00  7.46           C  
ATOM   2654  CD2 TYR E 109       7.613  10.269  43.352  1.00 10.66           C  
ATOM   2655  CE1 TYR E 109       7.904   9.732  40.643  1.00  6.02           C  
ATOM   2656  CE2 TYR E 109       8.540   9.286  42.906  1.00 10.08           C  
ATOM   2657  CZ  TYR E 109       8.672   9.035  41.552  1.00 11.15           C  
ATOM   2658  OH  TYR E 109       9.556   8.088  41.069  1.00 16.55           O  
ATOM   2659  N   GLU E 110       6.875  14.038  45.237  1.00 13.97           N  
ATOM   2660  CA  GLU E 110       7.722  14.088  46.426  1.00 17.46           C  
ATOM   2661  C   GLU E 110       7.926  12.680  46.969  1.00 10.89           C  
ATOM   2662  O   GLU E 110       7.206  11.749  46.620  1.00 13.17           O  
ATOM   2663  CB  GLU E 110       7.108  15.005  47.493  1.00  8.33           C  
ATOM   2664  CG  GLU E 110       6.674  16.331  46.864  1.00 16.81           C  
ATOM   2665  CD  GLU E 110       6.224  17.391  47.858  1.00 19.84           C  
ATOM   2666  OE1 GLU E 110       6.455  17.242  49.068  1.00 15.34           O  
ATOM   2667  OE2 GLU E 110       5.618  18.387  47.414  1.00 42.86           O1-
ATOM   2668  N   ILE E 111       8.925  12.523  47.839  1.00 16.22           N  
ATOM   2669  CA  ILE E 111       9.246  11.195  48.366  1.00 11.37           C  
ATOM   2670  C   ILE E 111       8.032  10.592  49.078  1.00 17.60           C  
ATOM   2671  O   ILE E 111       7.818   9.368  49.049  1.00 11.80           O  
ATOM   2672  CB  ILE E 111      10.495  11.293  49.265  1.00  9.91           C  
ATOM   2673  CG1 ILE E 111      11.021   9.913  49.657  1.00 16.73           C  
ATOM   2674  CG2 ILE E 111      10.191  12.084  50.513  1.00 26.17           C  
ATOM   2675  CD1 ILE E 111      12.115   9.362  48.716  1.00 11.91           C  
ATOM   2676  N   SER E 112       7.163  11.439  49.643  1.00 11.03           N  
ATOM   2677  CA  SER E 112       5.989  10.917  50.328  1.00 14.09           C  
ATOM   2678  C   SER E 112       4.980  10.302  49.366  1.00 10.67           C  
ATOM   2679  O   SER E 112       4.079   9.600  49.826  1.00 13.37           O  
ATOM   2680  CB  SER E 112       5.310  12.011  51.156  1.00  8.84           C  
ATOM   2681  OG  SER E 112       4.835  13.051  50.314  1.00  5.27           O  
ATOM   2682  N   SER E 113       5.125  10.528  48.055  1.00  8.54           N  
ATOM   2683  CA  SER E 113       4.378   9.813  47.021  1.00 10.05           C  
ATOM   2684  C   SER E 113       5.262   8.863  46.198  1.00 12.91           C  
ATOM   2685  O   SER E 113       4.878   8.472  45.098  1.00 11.42           O  
ATOM   2686  CB  SER E 113       3.687  10.808  46.088  1.00  9.22           C  
ATOM   2687  OG  SER E 113       2.449  11.230  46.602  1.00  9.80           O  
ATOM   2688  N   ASP E 114       6.460   8.515  46.689  1.00 14.14           N  
ATOM   2689  CA  ASP E 114       7.289   7.536  45.990  1.00 11.15           C  
ATOM   2690  C   ASP E 114       6.581   6.188  45.893  1.00 13.50           C  
ATOM   2691  O   ASP E 114       6.588   5.545  44.833  1.00 16.43           O  
ATOM   2692  CB  ASP E 114       8.638   7.397  46.710  1.00 11.96           C  
ATOM   2693  CG  ASP E 114       9.669   6.606  45.914  1.00 10.90           C  
ATOM   2694  OD1 ASP E 114       9.598   6.567  44.673  1.00 18.23           O  
ATOM   2695  OD2 ASP E 114      10.568   6.010  46.553  1.00 18.77           O1-
ATOM   2696  N   GLY E 115       5.946   5.752  46.983  1.00  9.78           N  
ATOM   2697  CA  GLY E 115       5.141   4.542  46.982  1.00 15.29           C  
ATOM   2698  C   GLY E 115       5.880   3.279  47.366  1.00 11.65           C  
ATOM   2699  O   GLY E 115       5.725   2.251  46.704  1.00 10.91           O  
ATOM   2700  N   THR E 116       6.713   3.336  48.403  1.00 12.94           N  
ATOM   2701  CA  THR E 116       7.486   2.178  48.839  1.00 13.08           C  
ATOM   2702  C   THR E 116       7.463   2.090  50.360  1.00 10.22           C  
ATOM   2703  O   THR E 116       7.242   3.082  51.045  1.00 15.26           O  
ATOM   2704  CB  THR E 116       8.952   2.242  48.373  1.00 11.59           C  
ATOM   2705  CG2 THR E 116       9.057   2.830  46.970  1.00 13.77           C  
ATOM   2706  OG1 THR E 116       9.694   3.063  49.281  1.00 20.14           O  
ATOM   2707  N   LYS E 117       7.733   0.890  50.892  1.00 15.04           N  
ATOM   2708  CA  LYS E 117       7.761   0.714  52.343  1.00 12.85           C  
ATOM   2709  C   LYS E 117       8.900   1.475  53.005  1.00 11.27           C  
ATOM   2710  O   LYS E 117       8.807   1.773  54.199  1.00 15.56           O  
ATOM   2711  CB  LYS E 117       7.884  -0.762  52.703  1.00 11.24           C  
ATOM   2712  CG  LYS E 117       6.720  -1.593  52.231  1.00 18.87           C  
ATOM   2713  CD  LYS E 117       5.481  -1.274  53.013  1.00 12.43           C  
ATOM   2714  CE  LYS E 117       5.470  -1.969  54.354  1.00 15.54           C  
ATOM   2715  NZ  LYS E 117       5.956  -3.350  54.314  1.00 14.52           N1+
ATOM   2716  N   GLN E 118       9.970   1.767  52.260  1.00 11.17           N  
ATOM   2717  CA  GLN E 118      11.175   2.340  52.859  1.00 16.36           C  
ATOM   2718  C   GLN E 118      10.862   3.598  53.638  1.00 17.54           C  
ATOM   2719  O   GLN E 118      11.345   3.779  54.759  1.00 17.06           O  
ATOM   2720  CB  GLN E 118      12.215   2.615  51.780  1.00 15.25           C  
ATOM   2721  CG  GLN E 118      13.093   1.377  51.534  1.00 34.49           C  
ATOM   2722  CD  GLN E 118      12.480   0.361  50.560  1.00 35.76           C  
ATOM   2723  NE2 GLN E 118      13.336  -0.294  49.778  1.00 43.63           N  
ATOM   2724  OE1 GLN E 118      11.263   0.152  50.531  1.00 33.79           O  
ATOM   2725  N   ASN E 119       9.994   4.437  53.100  1.00 22.02           N  
ATOM   2726  CA  ASN E 119       9.539   5.626  53.804  1.00 25.14           C  
ATOM   2727  C   ASN E 119       8.030   5.599  54.043  1.00 15.02           C  
ATOM   2728  O   ASN E 119       7.391   6.648  54.072  1.00 14.24           O  
ATOM   2729  CB  ASN E 119       9.939   6.882  53.034  1.00 27.02           C  
ATOM   2730  CG  ASN E 119       9.051   7.128  51.843  1.00 18.43           C  
ATOM   2731  ND2 ASN E 119       8.533   8.355  51.721  1.00 11.09           N  
ATOM   2732  OD1 ASN E 119       8.863   6.227  51.015  1.00 21.67           O  
ATOM   2733  N   LYS E 120       7.446   4.412  54.213  1.00 18.75           N  
ATOM   2734  CA  LYS E 120       6.038   4.307  54.609  1.00  9.65           C  
ATOM   2735  C   LYS E 120       5.128   5.081  53.660  1.00 16.91           C  
ATOM   2736  O   LYS E 120       4.195   5.761  54.100  1.00 17.33           O  
ATOM   2737  CB  LYS E 120       5.823   4.839  56.036  1.00 18.33           C  
ATOM   2738  CG  LYS E 120       6.056   3.880  57.165  1.00 16.47           C  
ATOM   2739  CD  LYS E 120       7.474   3.452  57.275  1.00 19.89           C  
ATOM   2740  CE  LYS E 120       7.673   2.629  58.566  1.00 32.25           C  
ATOM   2741  NZ  LYS E 120       7.941   3.479  59.782  1.00 18.50           N1+
ATOM   2742  N   SER E 121       5.422   5.051  52.353  1.00 19.72           N  
ATOM   2743  CA  SER E 121       4.502   5.680  51.405  1.00 15.88           C  
ATOM   2744  C   SER E 121       3.638   4.653  50.676  1.00 11.85           C  
ATOM   2745  O   SER E 121       3.088   4.960  49.613  1.00 13.48           O  
ATOM   2746  CB  SER E 121       5.251   6.579  50.418  1.00 11.97           C  
ATOM   2747  OG  SER E 121       6.233   5.863  49.679  1.00 13.43           O  
ATOM   2748  N   HIS E 122       3.540   3.434  51.217  1.00 10.93           N  
ATOM   2749  CA  HIS E 122       2.541   2.439  50.841  1.00 11.96           C  
ATOM   2750  C   HIS E 122       1.227   2.741  51.546  1.00  9.49           C  
ATOM   2751  O   HIS E 122       1.139   3.654  52.356  1.00 12.24           O  
ATOM   2752  CB  HIS E 122       2.987   1.045  51.253  1.00  8.24           C  
ATOM   2753  CG  HIS E 122       3.043   0.879  52.732  1.00 11.80           C  
ATOM   2754  CD2 HIS E 122       2.295   0.131  53.576  1.00 18.64           C  
ATOM   2755  ND1 HIS E 122       3.904   1.606  53.525  1.00 12.95           N  
ATOM   2756  CE1 HIS E 122       3.709   1.289  54.792  1.00 12.22           C  
ATOM   2757  NE2 HIS E 122       2.732   0.403  54.850  1.00 18.14           N  
ATOM   2758  N   VAL E 123       0.220   1.893  51.325  1.00 16.56           N  
ATOM   2759  CA  VAL E 123      -1.125   2.077  51.891  1.00 15.86           C  
ATOM   2760  C   VAL E 123      -1.532   0.804  52.609  1.00 11.14           C  
ATOM   2761  O   VAL E 123      -1.633  -0.254  51.984  1.00  7.65           O  
ATOM   2762  CB  VAL E 123      -2.177   2.416  50.821  1.00 17.00           C  
ATOM   2763  CG1 VAL E 123      -3.594   2.481  51.470  1.00  7.87           C  
ATOM   2764  CG2 VAL E 123      -1.800   3.692  50.097  1.00 10.27           C  
ATOM   2765  N   GLU E 124      -1.816   0.920  53.906  1.00 16.66           N  
ATOM   2766  CA  GLU E 124      -2.087  -0.218  54.765  1.00 12.53           C  
ATOM   2767  C   GLU E 124      -3.360  -0.949  54.324  1.00 17.65           C  
ATOM   2768  O   GLU E 124      -4.176  -0.401  53.579  1.00 15.30           O  
ATOM   2769  CB  GLU E 124      -2.197   0.262  56.215  1.00 11.81           C  
ATOM   2770  CG  GLU E 124      -3.004   1.539  56.388  1.00 37.30           C  
ATOM   2771  CD  GLU E 124      -2.216   2.781  55.968  1.00 44.03           C  
ATOM   2772  OE1 GLU E 124      -1.010   2.866  56.313  1.00 32.88           O  
ATOM   2773  OE2 GLU E 124      -2.787   3.630  55.238  1.00 44.31           O1-
ATOM   2774  N   PRO E 125      -3.538  -2.201  54.749  1.00 15.49           N  
ATOM   2775  CA  PRO E 125      -4.769  -2.916  54.392  1.00 17.09           C  
ATOM   2776  C   PRO E 125      -5.965  -2.141  54.894  1.00 17.59           C  
ATOM   2777  O   PRO E 125      -5.983  -1.664  56.043  1.00 17.04           O  
ATOM   2778  CB  PRO E 125      -4.630  -4.273  55.097  1.00  8.25           C  
ATOM   2779  CG  PRO E 125      -3.204  -4.451  55.315  1.00 15.93           C  
ATOM   2780  CD  PRO E 125      -2.617  -3.055  55.525  1.00 12.46           C  
ATOM   2781  N   GLY E 126      -6.931  -1.939  53.987  1.00 12.51           N  
ATOM   2782  CA  GLY E 126      -8.186  -1.292  54.322  1.00 14.93           C  
ATOM   2783  C   GLY E 126      -8.177   0.217  54.281  1.00 22.19           C  
ATOM   2784  O   GLY E 126      -9.265   0.829  54.298  1.00 17.30           O  
ATOM   2785  N   GLY E 127      -6.997   0.838  54.195  1.00 15.34           N  
ATOM   2786  CA  GLY E 127      -6.860   2.263  54.397  1.00 13.99           C  
ATOM   2787  C   GLY E 127      -6.846   3.078  53.112  1.00 12.56           C  
ATOM   2788  O   GLY E 127      -7.105   2.591  52.004  1.00  7.78           O  
ATOM   2789  N   THR E 128      -6.522   4.358  53.286  1.00  8.61           N  
ATOM   2790  CA  THR E 128      -6.520   5.357  52.237  1.00  9.91           C  
ATOM   2791  C   THR E 128      -5.282   6.227  52.368  1.00 18.32           C  
ATOM   2792  O   THR E 128      -4.666   6.321  53.438  1.00 20.00           O  
ATOM   2793  CB  THR E 128      -7.744   6.298  52.315  1.00 10.83           C  
ATOM   2794  CG2 THR E 128      -9.053   5.533  52.558  1.00  7.26           C  
ATOM   2795  OG1 THR E 128      -7.535   7.201  53.405  1.00 19.95           O  
ATOM   2796  N   ARG E 129      -4.971   6.923  51.273  1.00 13.48           N  
ATOM   2797  CA  ARG E 129      -3.851   7.847  51.158  1.00 17.91           C  
ATOM   2798  C   ARG E 129      -3.982   8.556  49.821  1.00 12.08           C  
ATOM   2799  O   ARG E 129      -4.532   7.998  48.869  1.00 13.99           O  
ATOM   2800  CB  ARG E 129      -2.502   7.122  51.250  1.00 16.33           C  
ATOM   2801  CG  ARG E 129      -1.289   8.008  51.148  1.00 13.63           C  
ATOM   2802  CD  ARG E 129      -0.057   7.125  51.060  1.00 11.76           C  
ATOM   2803  NE  ARG E 129       1.150   7.927  51.005  1.00 15.09           N  
ATOM   2804  CZ  ARG E 129       1.927   8.190  52.042  1.00 15.21           C  
ATOM   2805  NH1 ARG E 129       1.666   7.700  53.238  1.00 12.98           N1+
ATOM   2806  NH2 ARG E 129       2.992   8.974  51.876  1.00  8.03           N  
ATOM   2807  N   THR E 130      -3.484   9.779  49.766  1.00  8.22           N  
ATOM   2808  CA  THR E 130      -3.560  10.611  48.573  1.00 16.11           C  
ATOM   2809  C   THR E 130      -2.153  10.761  48.021  1.00 15.24           C  
ATOM   2810  O   THR E 130      -1.311  11.432  48.624  1.00 11.53           O  
ATOM   2811  CB  THR E 130      -4.185  11.968  48.885  1.00 11.24           C  
ATOM   2812  CG2 THR E 130      -4.365  12.812  47.591  1.00 11.54           C  
ATOM   2813  OG1 THR E 130      -5.475  11.736  49.449  1.00 10.65           O  
ATOM   2814  N   TYR E 131      -1.906  10.110  46.888  1.00 17.31           N  
ATOM   2815  CA  TYR E 131      -0.727  10.351  46.089  1.00 13.17           C  
ATOM   2816  C   TYR E 131      -0.960  11.554  45.188  1.00 12.57           C  
ATOM   2817  O   TYR E 131      -2.027  11.695  44.586  1.00 10.15           O  
ATOM   2818  CB  TYR E 131      -0.405   9.128  45.244  1.00 15.05           C  
ATOM   2819  CG  TYR E 131      -0.055   7.880  46.035  1.00 20.44           C  
ATOM   2820  CD1 TYR E 131       1.218   7.710  46.592  1.00 14.20           C  
ATOM   2821  CD2 TYR E 131      -0.993   6.864  46.201  1.00 11.30           C  
ATOM   2822  CE1 TYR E 131       1.545   6.541  47.290  1.00 18.25           C  
ATOM   2823  CE2 TYR E 131      -0.687   5.712  46.878  1.00 14.01           C  
ATOM   2824  CZ  TYR E 131       0.576   5.545  47.434  1.00 22.65           C  
ATOM   2825  OH  TYR E 131       0.847   4.377  48.114  1.00 14.86           O  
ATOM   2826  N   THR E 132       0.057  12.399  45.078  1.00 10.65           N  
ATOM   2827  CA  THR E 132       0.021  13.561  44.205  1.00 11.06           C  
ATOM   2828  C   THR E 132       1.140  13.420  43.184  1.00 11.35           C  
ATOM   2829  O   THR E 132       2.299  13.175  43.550  1.00  7.23           O  
ATOM   2830  CB  THR E 132       0.158  14.870  45.016  1.00 10.59           C  
ATOM   2831  CG2 THR E 132       0.127  16.097  44.113  1.00 11.30           C  
ATOM   2832  OG1 THR E 132      -0.949  14.965  45.920  1.00 16.62           O  
ATOM   2833  N   TRP E 133       0.769  13.499  41.907  1.00 10.20           N  
ATOM   2834  CA  TRP E 133       1.693  13.614  40.790  1.00  7.64           C  
ATOM   2835  C   TRP E 133       1.568  15.025  40.212  1.00 16.36           C  
ATOM   2836  O   TRP E 133       0.452  15.535  40.035  1.00 15.01           O  
ATOM   2837  CB  TRP E 133       1.389  12.579  39.702  1.00  9.01           C  
ATOM   2838  CG  TRP E 133       1.222  11.119  40.188  1.00 10.87           C  
ATOM   2839  CD1 TRP E 133       1.648  10.591  41.374  1.00  5.68           C  
ATOM   2840  CD2 TRP E 133       0.606  10.035  39.470  1.00  4.63           C  
ATOM   2841  CE2 TRP E 133       0.688   8.888  40.288  1.00 10.10           C  
ATOM   2842  CE3 TRP E 133       0.001   9.925  38.214  1.00  5.80           C  
ATOM   2843  NE1 TRP E 133       1.323   9.255  41.446  1.00  5.94           N  
ATOM   2844  CZ2 TRP E 133       0.167   7.644  39.894  1.00  5.58           C  
ATOM   2845  CZ3 TRP E 133      -0.519   8.706  37.823  1.00  4.12           C  
ATOM   2846  CH2 TRP E 133      -0.437   7.573  38.664  1.00  5.97           C  
ATOM   2847  N   ARG E 134       2.703  15.657  39.925  1.00 14.68           N  
ATOM   2848  CA  ARG E 134       2.717  16.906  39.172  1.00 13.95           C  
ATOM   2849  C   ARG E 134       3.518  16.689  37.901  1.00 13.05           C  
ATOM   2850  O   ARG E 134       4.149  15.639  37.719  1.00 14.70           O  
ATOM   2851  CB  ARG E 134       3.308  18.064  39.985  1.00  9.65           C  
ATOM   2852  CG  ARG E 134       2.896  18.077  41.430  1.00 13.72           C  
ATOM   2853  CD  ARG E 134       3.466  19.276  42.187  1.00 18.00           C  
ATOM   2854  NE  ARG E 134       2.393  19.918  42.932  1.00 22.25           N  
ATOM   2855  CZ  ARG E 134       2.038  19.586  44.164  1.00 30.02           C  
ATOM   2856  NH1 ARG E 134       2.754  18.716  44.876  1.00 20.98           N1+
ATOM   2857  NH2 ARG E 134       0.925  20.118  44.685  1.00 22.65           N  
ATOM   2858  N   THR E 135       3.466  17.697  37.025  1.00 14.22           N  
ATOM   2859  CA  THR E 135       4.084  17.669  35.697  1.00 12.56           C  
ATOM   2860  C   THR E 135       4.488  19.080  35.283  1.00  9.44           C  
ATOM   2861  O   THR E 135       3.805  20.049  35.591  1.00 12.07           O  
ATOM   2862  CB  THR E 135       3.139  17.117  34.624  1.00 15.95           C  
ATOM   2863  CG2 THR E 135       2.688  15.704  34.964  1.00 11.96           C  
ATOM   2864  OG1 THR E 135       1.995  17.982  34.491  1.00 13.61           O  
ATOM   2865  N   HIS E 136       5.566  19.189  34.534  1.00 15.90           N  
ATOM   2866  CA  HIS E 136       6.062  20.500  34.156  1.00 10.60           C  
ATOM   2867  C   HIS E 136       6.223  20.602  32.637  1.00 13.85           C  
ATOM   2868  O   HIS E 136       6.372  19.599  31.928  1.00 10.65           O  
ATOM   2869  CB  HIS E 136       7.383  20.755  34.845  1.00 11.44           C  
ATOM   2870  CG  HIS E 136       8.464  19.829  34.386  1.00 15.24           C  
ATOM   2871  CD2 HIS E 136       9.554  20.040  33.615  1.00 14.74           C  
ATOM   2872  ND1 HIS E 136       8.471  18.488  34.700  1.00 14.10           N  
ATOM   2873  CE1 HIS E 136       9.523  17.914  34.145  1.00 10.96           C  
ATOM   2874  NE2 HIS E 136      10.198  18.835  33.484  1.00 10.68           N  
ATOM   2875  N   GLU E 137       6.182  21.836  32.145  1.00 19.48           N  
ATOM   2876  CA  GLU E 137       6.482  22.131  30.759  1.00 12.37           C  
ATOM   2877  C   GLU E 137       7.984  22.258  30.543  1.00 11.12           C  
ATOM   2878  O   GLU E 137       8.744  22.415  31.504  1.00  8.77           O  
ATOM   2879  CB  GLU E 137       5.801  23.430  30.359  1.00 11.26           C  
ATOM   2880  CG  GLU E 137       4.331  23.401  30.519  1.00 16.73           C  
ATOM   2881  CD  GLU E 137       3.762  24.801  30.467  1.00 30.62           C  
ATOM   2882  OE1 GLU E 137       4.294  25.662  31.223  1.00 25.23           O  
ATOM   2883  OE2 GLU E 137       2.820  25.030  29.660  1.00 17.72           O1-
ATOM   2884  N   PRO E 138       8.446  22.172  29.289  1.00  9.37           N  
ATOM   2885  CA  PRO E 138       9.861  22.465  29.013  1.00 11.14           C  
ATOM   2886  C   PRO E 138      10.177  23.933  29.257  1.00 10.88           C  
ATOM   2887  O   PRO E 138       9.302  24.803  29.212  1.00 11.19           O  
ATOM   2888  CB  PRO E 138      10.040  22.090  27.531  1.00  6.19           C  
ATOM   2889  CG  PRO E 138       8.678  21.821  26.997  1.00  9.70           C  
ATOM   2890  CD  PRO E 138       7.781  21.514  28.157  1.00  7.00           C  
ATOM   2891  N   GLY E 139      11.448  24.199  29.532  1.00 14.57           N  
ATOM   2892  CA  GLY E 139      11.919  25.558  29.790  1.00 18.61           C  
ATOM   2893  C   GLY E 139      13.408  25.531  30.071  1.00 21.95           C  
ATOM   2894  O   GLY E 139      14.008  24.464  30.251  1.00 22.02           O  
ATOM   2895  N   ARG E 140      14.005  26.723  30.112  1.00 21.65           N  
ATOM   2896  CA  ARG E 140      15.434  26.836  30.384  1.00 26.82           C  
ATOM   2897  C   ARG E 140      15.709  27.131  31.857  1.00 25.33           C  
ATOM   2898  O   ARG E 140      15.018  27.939  32.482  1.00 23.26           O  
ATOM   2899  CB  ARG E 140      16.096  27.911  29.525  1.00 26.66           C  
ATOM   2900  CG  ARG E 140      17.533  27.576  29.139  1.00 19.45           C  
ATOM   2901  CD  ARG E 140      18.055  28.558  28.106  1.00 24.42           C  
ATOM   2902  NE  ARG E 140      17.624  28.212  26.762  1.00 23.80           N  
ATOM   2903  CZ  ARG E 140      18.223  27.313  25.995  1.00 22.49           C  
ATOM   2904  NH1 ARG E 140      19.295  26.660  26.409  1.00 32.57           N1+
ATOM   2905  NH2 ARG E 140      17.740  27.072  24.780  1.00 14.74           N  
ATOM   2906  N   ARG E 141      16.723  26.456  32.401  1.00 24.97           N  
ATOM   2907  CA  ARG E 141      17.229  26.715  33.738  1.00 31.31           C  
ATOM   2908  C   ARG E 141      18.120  27.952  33.741  1.00 30.22           C  
ATOM   2909  O   ARG E 141      18.652  28.376  32.703  1.00 18.53           O  
ATOM   2910  CB  ARG E 141      18.060  25.537  34.271  1.00 21.21           C  
ATOM   2911  CG  ARG E 141      17.631  24.173  33.840  1.00 18.60           C  
ATOM   2912  CD  ARG E 141      18.453  23.129  34.580  1.00 21.51           C  
ATOM   2913  NE  ARG E 141      17.769  21.846  34.628  1.00 22.26           N  
ATOM   2914  CZ  ARG E 141      17.705  21.001  33.608  1.00 19.98           C  
ATOM   2915  NH1 ARG E 141      18.307  21.261  32.456  1.00 15.95           N1+
ATOM   2916  NH2 ARG E 141      17.024  19.865  33.748  1.00 20.63           N  
ATOM   2917  N   ALA E 142      18.305  28.512  34.945  1.00 17.51           N  
ATOM   2918  CA  ALA E 142      19.240  29.624  35.109  1.00 29.33           C  
ATOM   2919  C   ALA E 142      20.629  29.273  34.585  1.00 23.43           C  
ATOM   2920  O   ALA E 142      21.323  30.140  34.034  1.00 25.42           O  
ATOM   2921  CB  ALA E 142      19.315  30.038  36.580  1.00 27.58           C  
ATOM   2922  N   ASP E 143      21.032  28.002  34.706  1.00 27.42           N  
ATOM   2923  CA  ASP E 143      22.366  27.552  34.318  1.00 21.21           C  
ATOM   2924  C   ASP E 143      22.512  27.381  32.805  1.00 32.24           C  
ATOM   2925  O   ASP E 143      23.557  26.915  32.329  1.00 23.13           O  
ATOM   2926  CB  ASP E 143      22.712  26.261  35.076  1.00 17.46           C  
ATOM   2927  CG  ASP E 143      21.975  25.018  34.546  1.00 30.36           C  
ATOM   2928  OD1 ASP E 143      21.323  25.048  33.472  1.00 29.20           O  
ATOM   2929  OD2 ASP E 143      22.031  23.982  35.243  1.00 30.40           O1-
ATOM   2930  N   GLY E 144      21.481  27.755  32.045  1.00 30.78           N  
ATOM   2931  CA  GLY E 144      21.563  27.815  30.607  1.00 30.10           C  
ATOM   2932  C   GLY E 144      21.151  26.556  29.891  1.00 36.68           C  
ATOM   2933  O   GLY E 144      20.980  26.597  28.659  1.00 35.52           O  
ATOM   2934  N   THR E 145      20.995  25.446  30.619  1.00 24.05           N  
ATOM   2935  CA  THR E 145      20.626  24.160  30.046  1.00 24.39           C  
ATOM   2936  C   THR E 145      19.106  24.022  29.949  1.00 26.68           C  
ATOM   2937  O   THR E 145      18.342  24.647  30.698  1.00 17.49           O  
ATOM   2938  CB  THR E 145      21.219  23.009  30.874  1.00 26.18           C  
ATOM   2939  CG2 THR E 145      22.715  23.210  31.091  1.00 33.09           C  
ATOM   2940  OG1 THR E 145      20.582  22.945  32.144  1.00 21.87           O  
ATOM   2941  N   TRP E 146      18.682  23.214  28.977  1.00 19.27           N  
ATOM   2942  CA  TRP E 146      17.275  22.984  28.720  1.00 18.63           C  
ATOM   2943  C   TRP E 146      16.769  21.919  29.677  1.00 26.15           C  
ATOM   2944  O   TRP E 146      17.425  20.891  29.883  1.00 22.42           O  
ATOM   2945  CB  TRP E 146      17.059  22.552  27.269  1.00 17.21           C  
ATOM   2946  CG  TRP E 146      15.621  22.562  26.833  1.00 21.02           C  
ATOM   2947  CD1 TRP E 146      14.816  21.479  26.613  1.00 17.87           C  
ATOM   2948  CD2 TRP E 146      14.815  23.719  26.553  1.00 25.96           C  
ATOM   2949  CE2 TRP E 146      13.527  23.252  26.177  1.00 22.64           C  
ATOM   2950  CE3 TRP E 146      15.058  25.101  26.582  1.00 17.89           C  
ATOM   2951  NE1 TRP E 146      13.556  21.881  26.217  1.00 17.66           N  
ATOM   2952  CZ2 TRP E 146      12.486  24.118  25.838  1.00 16.38           C  
ATOM   2953  CZ3 TRP E 146      14.024  25.959  26.258  1.00 14.72           C  
ATOM   2954  CH2 TRP E 146      12.754  25.463  25.878  1.00 20.13           C  
ATOM   2955  N   ARG E 147      15.607  22.177  30.273  1.00 22.28           N  
ATOM   2956  CA  ARG E 147      14.927  21.217  31.138  1.00 21.25           C  
ATOM   2957  C   ARG E 147      13.790  20.583  30.343  1.00 14.90           C  
ATOM   2958  O   ARG E 147      12.826  21.258  29.966  1.00  9.68           O  
ATOM   2959  CB  ARG E 147      14.415  21.880  32.421  1.00 15.63           C  
ATOM   2960  CG  ARG E 147      13.659  20.911  33.337  1.00 16.20           C  
ATOM   2961  CD  ARG E 147      13.357  21.557  34.681  1.00 15.95           C  
ATOM   2962  NE  ARG E 147      12.446  20.785  35.514  1.00 17.85           N  
ATOM   2963  CZ  ARG E 147      11.586  21.341  36.359  1.00 14.06           C  
ATOM   2964  NH1 ARG E 147      11.410  22.647  36.397  1.00 20.19           N1+
ATOM   2965  NH2 ARG E 147      10.889  20.570  37.186  1.00  7.48           N  
ATOM   2966  N   ALA E 148      13.922  19.290  30.068  1.00 17.22           N  
ATOM   2967  CA  ALA E 148      12.861  18.577  29.381  1.00 12.26           C  
ATOM   2968  C   ALA E 148      11.556  18.728  30.136  1.00 10.29           C  
ATOM   2969  O   ALA E 148      11.530  18.784  31.364  1.00 18.96           O  
ATOM   2970  CB  ALA E 148      13.204  17.096  29.235  1.00 10.80           C  
ATOM   2971  N   GLY E 149      10.467  18.836  29.389  1.00  8.52           N  
ATOM   2972  CA  GLY E 149       9.159  18.741  29.984  1.00  8.85           C  
ATOM   2973  C   GLY E 149       8.869  17.299  30.391  1.00 12.70           C  
ATOM   2974  O   GLY E 149       9.682  16.385  30.230  1.00  9.97           O  
ATOM   2975  N   SER E 150       7.668  17.108  30.932  1.00  9.67           N  
ATOM   2976  CA  SER E 150       7.256  15.834  31.478  1.00  9.20           C  
ATOM   2977  C   SER E 150       6.625  14.931  30.442  1.00 11.51           C  
ATOM   2978  O   SER E 150       6.411  13.753  30.736  1.00 11.18           O  
ATOM   2979  CB  SER E 150       6.255  16.044  32.634  1.00 10.68           C  
ATOM   2980  OG  SER E 150       6.870  16.681  33.757  1.00  9.06           O  
ATOM   2981  N   ALA E 151       6.339  15.439  29.239  1.00 15.72           N  
ATOM   2982  CA  ALA E 151       5.516  14.683  28.303  1.00 14.88           C  
ATOM   2983  C   ALA E 151       6.184  13.371  27.920  1.00 11.86           C  
ATOM   2984  O   ALA E 151       7.398  13.302  27.714  1.00 11.27           O  
ATOM   2985  CB  ALA E 151       5.219  15.494  27.049  1.00  9.90           C  
ATOM   2986  N   GLY E 152       5.373  12.329  27.823  1.00 11.49           N  
ATOM   2987  CA  GLY E 152       5.880  11.009  27.523  1.00  9.06           C  
ATOM   2988  C   GLY E 152       4.803   9.974  27.755  1.00 10.01           C  
ATOM   2989  O   GLY E 152       3.691  10.269  28.217  1.00  8.21           O  
ATOM   2990  N   TYR E 153       5.150   8.749  27.405  1.00 12.23           N  
ATOM   2991  CA  TYR E 153       4.313   7.582  27.634  1.00  8.20           C  
ATOM   2992  C   TYR E 153       4.858   6.883  28.874  1.00  9.38           C  
ATOM   2993  O   TYR E 153       5.914   6.248  28.828  1.00  9.31           O  
ATOM   2994  CB  TYR E 153       4.353   6.671  26.419  1.00  6.88           C  
ATOM   2995  CG  TYR E 153       3.592   7.200  25.225  1.00 12.69           C  
ATOM   2996  CD1 TYR E 153       2.217   6.967  25.101  1.00 17.85           C  
ATOM   2997  CD2 TYR E 153       4.229   7.898  24.223  1.00 12.10           C  
ATOM   2998  CE1 TYR E 153       1.501   7.428  24.019  1.00 18.48           C  
ATOM   2999  CE2 TYR E 153       3.513   8.365  23.118  1.00 14.46           C  
ATOM   3000  CZ  TYR E 153       2.152   8.126  23.027  1.00 16.35           C  
ATOM   3001  OH  TYR E 153       1.434   8.580  21.952  1.00 15.60           O  
ATOM   3002  N   TRP E 154       4.122   6.971  29.964  1.00  9.42           N  
ATOM   3003  CA  TRP E 154       4.580   6.526  31.262  1.00  7.84           C  
ATOM   3004  C   TRP E 154       3.634   5.452  31.814  1.00  8.72           C  
ATOM   3005  O   TRP E 154       2.765   4.917  31.104  1.00  9.26           O  
ATOM   3006  CB  TRP E 154       4.707   7.731  32.201  1.00 12.55           C  
ATOM   3007  CG  TRP E 154       5.589   8.873  31.687  1.00  6.39           C  
ATOM   3008  CD1 TRP E 154       5.168  10.109  31.254  1.00 13.31           C  
ATOM   3009  CD2 TRP E 154       7.006   8.891  31.607  1.00  5.35           C  
ATOM   3010  CE2 TRP E 154       7.394  10.161  31.095  1.00  7.97           C  
ATOM   3011  CE3 TRP E 154       8.003   7.953  31.896  1.00  8.20           C  
ATOM   3012  NE1 TRP E 154       6.258  10.891  30.876  1.00  8.07           N  
ATOM   3013  CZ2 TRP E 154       8.728  10.498  30.882  1.00  7.64           C  
ATOM   3014  CZ3 TRP E 154       9.322   8.310  31.702  1.00  8.63           C  
ATOM   3015  CH2 TRP E 154       9.671   9.558  31.190  1.00  7.28           C  
ATOM   3016  N   HIS E 155       3.855   5.087  33.075  1.00 10.23           N  
ATOM   3017  CA  HIS E 155       3.114   3.980  33.659  1.00 11.19           C  
ATOM   3018  C   HIS E 155       3.230   4.051  35.173  1.00 12.43           C  
ATOM   3019  O   HIS E 155       4.107   4.726  35.723  1.00  7.81           O  
ATOM   3020  CB  HIS E 155       3.593   2.622  33.127  1.00  6.50           C  
ATOM   3021  CG  HIS E 155       5.027   2.317  33.441  1.00  9.72           C  
ATOM   3022  CD2 HIS E 155       6.176   2.867  32.982  1.00 10.69           C  
ATOM   3023  ND1 HIS E 155       5.403   1.317  34.317  1.00  7.54           N  
ATOM   3024  CE1 HIS E 155       6.722   1.270  34.387  1.00 14.18           C  
ATOM   3025  NE2 HIS E 155       7.217   2.202  33.588  1.00 13.48           N  
ATOM   3026  N   TYR E 156       2.273   3.395  35.827  1.00  7.43           N  
ATOM   3027  CA  TYR E 156       2.222   3.266  37.272  1.00 10.64           C  
ATOM   3028  C   TYR E 156       2.057   1.796  37.627  1.00 10.93           C  
ATOM   3029  O   TYR E 156       1.461   1.027  36.868  1.00 11.46           O  
ATOM   3030  CB  TYR E 156       1.069   4.100  37.885  1.00  7.57           C  
ATOM   3031  CG  TYR E 156      -0.328   3.733  37.398  1.00  7.79           C  
ATOM   3032  CD1 TYR E 156      -0.993   2.630  37.918  1.00  8.70           C  
ATOM   3033  CD2 TYR E 156      -0.977   4.502  36.450  1.00  7.03           C  
ATOM   3034  CE1 TYR E 156      -2.244   2.298  37.521  1.00  8.67           C  
ATOM   3035  CE2 TYR E 156      -2.256   4.171  36.015  1.00  8.41           C  
ATOM   3036  CZ  TYR E 156      -2.886   3.069  36.562  1.00 12.90           C  
ATOM   3037  OH  TYR E 156      -4.160   2.707  36.156  1.00 15.58           O  
ATOM   3038  N   HIS E 157       2.595   1.408  38.782  1.00  6.92           N  
ATOM   3039  CA  HIS E 157       2.529   0.023  39.210  1.00 10.32           C  
ATOM   3040  C   HIS E 157       2.730  -0.020  40.715  1.00 13.17           C  
ATOM   3041  O   HIS E 157       3.117   0.972  41.335  1.00 10.08           O  
ATOM   3042  CB  HIS E 157       3.571  -0.846  38.503  1.00  8.69           C  
ATOM   3043  CG  HIS E 157       4.972  -0.344  38.640  1.00 12.41           C  
ATOM   3044  CD2 HIS E 157       5.676   0.546  37.897  1.00 13.48           C  
ATOM   3045  ND1 HIS E 157       5.836  -0.803  39.610  1.00 10.41           N  
ATOM   3046  CE1 HIS E 157       7.009  -0.212  39.467  1.00 10.72           C  
ATOM   3047  NE2 HIS E 157       6.939   0.608  38.433  1.00 11.72           N  
ATOM   3048  N   ASP E 158       2.434  -1.184  41.291  1.00  9.12           N  
ATOM   3049  CA  ASP E 158       2.658  -1.438  42.709  1.00  9.26           C  
ATOM   3050  C   ASP E 158       4.145  -1.636  42.968  1.00  7.45           C  
ATOM   3051  O   ASP E 158       4.918  -1.976  42.065  1.00  7.54           O  
ATOM   3052  CB  ASP E 158       1.857  -2.666  43.181  1.00  6.71           C  
ATOM   3053  CG  ASP E 158       2.293  -3.159  44.565  1.00 13.29           C  
ATOM   3054  OD1 ASP E 158       2.010  -2.430  45.542  1.00 14.86           O  
ATOM   3055  OD2 ASP E 158       2.951  -4.240  44.672  1.00  8.88           O1-
ATOM   3056  N   HIS E 159       4.548  -1.388  44.218  1.00  5.63           N  
ATOM   3057  CA  HIS E 159       5.946  -1.471  44.607  1.00  8.27           C  
ATOM   3058  C   HIS E 159       6.181  -2.276  45.875  1.00  9.86           C  
ATOM   3059  O   HIS E 159       7.344  -2.432  46.261  1.00  8.11           O  
ATOM   3060  CB  HIS E 159       6.537  -0.067  44.804  1.00 10.09           C  
ATOM   3061  CG  HIS E 159       8.006   0.036  44.500  1.00 10.16           C  
ATOM   3062  CD2 HIS E 159       8.678   0.780  43.582  1.00 10.53           C  
ATOM   3063  ND1 HIS E 159       8.967  -0.676  45.190  1.00 15.99           N  
ATOM   3064  CE1 HIS E 159      10.169  -0.370  44.723  1.00 12.64           C  
ATOM   3065  NE2 HIS E 159      10.020   0.504  43.739  1.00 17.78           N  
ATOM   3066  N   VAL E 160       5.130  -2.800  46.523  1.00  5.89           N  
ATOM   3067  CA  VAL E 160       5.276  -3.445  47.822  1.00  8.94           C  
ATOM   3068  C   VAL E 160       4.535  -4.772  47.993  1.00 10.87           C  
ATOM   3069  O   VAL E 160       4.651  -5.404  49.043  1.00 17.58           O  
ATOM   3070  CB  VAL E 160       4.844  -2.480  48.938  1.00  7.48           C  
ATOM   3071  CG1 VAL E 160       5.646  -1.157  48.878  1.00  7.76           C  
ATOM   3072  CG2 VAL E 160       3.381  -2.186  48.796  1.00 14.07           C  
ATOM   3073  N   VAL E 161       3.754  -5.228  47.024  1.00 11.08           N  
ATOM   3074  CA  VAL E 161       3.113  -6.526  47.227  1.00  7.70           C  
ATOM   3075  C   VAL E 161       4.098  -7.633  46.872  1.00 15.85           C  
ATOM   3076  O   VAL E 161       4.661  -7.642  45.775  1.00  9.55           O  
ATOM   3077  CB  VAL E 161       1.823  -6.655  46.416  1.00 12.60           C  
ATOM   3078  CG1 VAL E 161       1.242  -8.088  46.579  1.00  9.93           C  
ATOM   3079  CG2 VAL E 161       0.814  -5.583  46.844  1.00 10.07           C  
ATOM   3080  N   GLY E 162       4.311  -8.568  47.812  1.00 16.00           N  
ATOM   3081  CA  GLY E 162       5.219  -9.689  47.612  1.00 17.56           C  
ATOM   3082  C   GLY E 162       6.649  -9.423  48.047  1.00 12.91           C  
ATOM   3083  O   GLY E 162       7.184 -10.047  48.980  1.00  8.03           O  
ATOM   3084  N   THR E 163       7.290  -8.497  47.358  1.00  7.53           N  
ATOM   3085  CA  THR E 163       8.620  -8.066  47.737  1.00  9.73           C  
ATOM   3086  C   THR E 163       8.646  -6.555  47.893  1.00  8.72           C  
ATOM   3087  O   THR E 163       7.691  -5.846  47.561  1.00 10.24           O  
ATOM   3088  CB  THR E 163       9.655  -8.519  46.714  1.00  9.35           C  
ATOM   3089  CG2 THR E 163       9.440 -10.010  46.381  1.00  9.64           C  
ATOM   3090  OG1 THR E 163       9.558  -7.703  45.533  1.00  5.98           O  
ATOM   3091  N   GLU E 164       9.775  -6.063  48.387  1.00 13.90           N  
ATOM   3092  CA  GLU E 164       9.996  -4.628  48.452  1.00 14.13           C  
ATOM   3093  C   GLU E 164      10.067  -3.975  47.080  1.00 15.47           C  
ATOM   3094  O   GLU E 164      10.244  -2.761  46.997  1.00 13.98           O  
ATOM   3095  CB  GLU E 164      11.266  -4.352  49.238  1.00 11.28           C  
ATOM   3096  CG  GLU E 164      11.286  -5.133  50.520  1.00 13.41           C  
ATOM   3097  CD  GLU E 164      10.298  -4.615  51.550  0.29 18.64           C  
ATOM   3098  OE1 GLU E 164      10.591  -3.578  52.173  1.00 20.89           O  
ATOM   3099  OE2 GLU E 164       9.242  -5.261  51.760  1.00 28.90           O1-
ATOM   3100  N   HIS E 165       9.950  -4.737  46.002  1.00  9.91           N  
ATOM   3101  CA  HIS E 165       9.814  -4.141  44.687  1.00 12.26           C  
ATOM   3102  C   HIS E 165       8.504  -4.518  44.021  1.00  9.00           C  
ATOM   3103  O   HIS E 165       8.347  -4.295  42.825  1.00 14.81           O  
ATOM   3104  CB  HIS E 165      11.022  -4.507  43.833  1.00  8.62           C  
ATOM   3105  CG  HIS E 165      12.249  -3.788  44.282  1.00 20.17           C  
ATOM   3106  CD2 HIS E 165      12.710  -2.546  43.983  1.00 17.70           C  
ATOM   3107  ND1 HIS E 165      13.094  -4.293  45.256  1.00 14.91           N  
ATOM   3108  CE1 HIS E 165      14.054  -3.415  45.493  1.00 15.11           C  
ATOM   3109  NE2 HIS E 165      13.848  -2.351  44.734  1.00 20.59           N  
ATOM   3110  N   GLY E 166       7.556  -5.060  44.773  1.00 12.18           N  
ATOM   3111  CA  GLY E 166       6.228  -5.317  44.245  1.00 10.01           C  
ATOM   3112  C   GLY E 166       6.187  -6.414  43.213  1.00 10.67           C  
ATOM   3113  O   GLY E 166       5.336  -6.374  42.314  1.00 11.86           O  
ATOM   3114  N   THR E 167       7.098  -7.395  43.309  1.00  6.75           N  
ATOM   3115  CA  THR E 167       7.149  -8.447  42.298  1.00  9.10           C  
ATOM   3116  C   THR E 167       5.837  -9.235  42.252  1.00  7.11           C  
ATOM   3117  O   THR E 167       5.312  -9.497  41.169  1.00 14.44           O  
ATOM   3118  CB  THR E 167       8.361  -9.358  42.556  1.00 10.61           C  
ATOM   3119  CG2 THR E 167       8.348 -10.572  41.614  1.00  5.37           C  
ATOM   3120  OG1 THR E 167       9.568  -8.601  42.348  1.00 11.07           O  
ATOM   3121  N   GLY E 168       5.245  -9.539  43.411  1.00  3.72           N  
ATOM   3122  CA  GLY E 168       3.887 -10.074  43.450  1.00  6.96           C  
ATOM   3123  C   GLY E 168       2.793  -9.167  42.882  1.00 12.86           C  
ATOM   3124  O   GLY E 168       2.049  -9.577  41.978  1.00 14.94           O  
ATOM   3125  N   GLY E 169       2.655  -7.949  43.423  1.00  8.26           N  
ATOM   3126  CA  GLY E 169       1.687  -7.004  42.873  1.00  9.77           C  
ATOM   3127  C   GLY E 169       1.760  -6.856  41.355  1.00  9.78           C  
ATOM   3128  O   GLY E 169       0.731  -6.840  40.675  1.00  9.46           O  
ATOM   3129  N   ILE E 170       2.972  -6.730  40.797  1.00 11.29           N  
ATOM   3130  CA  ILE E 170       3.082  -6.540  39.345  1.00 10.02           C  
ATOM   3131  C   ILE E 170       2.691  -7.819  38.608  1.00 10.03           C  
ATOM   3132  O   ILE E 170       2.005  -7.773  37.576  1.00 14.82           O  
ATOM   3133  CB  ILE E 170       4.490  -6.062  38.948  1.00  8.52           C  
ATOM   3134  CG1 ILE E 170       4.768  -4.666  39.531  1.00 14.74           C  
ATOM   3135  CG2 ILE E 170       4.627  -6.031  37.448  1.00 12.48           C  
ATOM   3136  CD1 ILE E 170       6.211  -4.344  39.736  1.00 11.33           C  
ATOM   3137  N   ARG E 171       3.095  -8.977  39.128  1.00  6.32           N  
ATOM   3138  CA  ARG E 171       2.689 -10.222  38.490  1.00 11.62           C  
ATOM   3139  C   ARG E 171       1.167 -10.402  38.555  1.00 11.18           C  
ATOM   3140  O   ARG E 171       0.546 -10.809  37.565  1.00  7.72           O  
ATOM   3141  CB  ARG E 171       3.425 -11.410  39.119  1.00  7.45           C  
ATOM   3142  CG  ARG E 171       3.178 -12.701  38.364  1.00 16.75           C  
ATOM   3143  CD  ARG E 171       3.985 -13.860  38.930  1.00  9.57           C  
ATOM   3144  NE  ARG E 171       5.388 -13.726  38.560  1.00 11.85           N  
ATOM   3145  CZ  ARG E 171       6.341 -14.571  38.934  1.00  9.47           C  
ATOM   3146  NH1 ARG E 171       6.067 -15.649  39.657  1.00  2.88           N1+
ATOM   3147  NH2 ARG E 171       7.605 -14.300  38.612  1.00  8.38           N  
ATOM   3148  N   ASN E 172       0.544 -10.028  39.684  1.00 10.55           N  
ATOM   3149  CA  ASN E 172      -0.903 -10.162  39.852  1.00  9.58           C  
ATOM   3150  C   ASN E 172      -1.721  -9.192  39.003  1.00 12.76           C  
ATOM   3151  O   ASN E 172      -2.934  -9.404  38.858  1.00  7.34           O  
ATOM   3152  CB  ASN E 172      -1.315  -9.934  41.304  1.00  9.93           C  
ATOM   3153  CG  ASN E 172      -0.736 -10.955  42.264  1.00 14.86           C  
ATOM   3154  ND2 ASN E 172      -0.919 -10.690  43.549  1.00 20.90           N  
ATOM   3155  OD1 ASN E 172      -0.145 -11.962  41.872  1.00 12.89           O  
ATOM   3156  N   GLY E 173      -1.123  -8.108  38.499  1.00 10.57           N  
ATOM   3157  CA  GLY E 173      -1.837  -7.223  37.581  1.00  9.12           C  
ATOM   3158  C   GLY E 173      -1.853  -5.738  37.949  1.00 13.60           C  
ATOM   3159  O   GLY E 173      -2.492  -4.929  37.272  1.00 13.98           O  
ATOM   3160  N   LEU E 174      -1.144  -5.353  39.005  1.00 10.28           N  
ATOM   3161  CA  LEU E 174      -1.166  -3.974  39.483  1.00 14.02           C  
ATOM   3162  C   LEU E 174      -0.218  -3.112  38.648  1.00 10.85           C  
ATOM   3163  O   LEU E 174       0.860  -2.708  39.081  1.00  9.74           O  
ATOM   3164  CB  LEU E 174      -0.815  -3.919  40.965  1.00 10.13           C  
ATOM   3165  CG  LEU E 174      -1.942  -4.427  41.848  1.00 10.14           C  
ATOM   3166  CD1 LEU E 174      -1.481  -4.774  43.291  1.00  3.63           C  
ATOM   3167  CD2 LEU E 174      -3.039  -3.369  41.832  1.00  7.01           C  
ATOM   3168  N   TYR E 175      -0.658  -2.796  37.435  1.00  9.71           N  
ATOM   3169  CA  TYR E 175       0.010  -1.812  36.592  1.00 15.11           C  
ATOM   3170  C   TYR E 175      -1.040  -1.138  35.712  1.00  7.00           C  
ATOM   3171  O   TYR E 175      -2.049  -1.750  35.367  1.00 13.27           O  
ATOM   3172  CB  TYR E 175       1.109  -2.468  35.738  1.00  8.50           C  
ATOM   3173  CG  TYR E 175       0.597  -3.672  34.970  1.00 10.38           C  
ATOM   3174  CD1 TYR E 175      -0.075  -3.512  33.756  1.00 10.59           C  
ATOM   3175  CD2 TYR E 175       0.763  -4.977  35.470  1.00  8.03           C  
ATOM   3176  CE1 TYR E 175      -0.560  -4.608  33.045  1.00 10.14           C  
ATOM   3177  CE2 TYR E 175       0.268  -6.080  34.767  1.00  8.40           C  
ATOM   3178  CZ  TYR E 175      -0.392  -5.872  33.552  1.00  6.76           C  
ATOM   3179  OH  TYR E 175      -0.876  -6.934  32.835  1.00 11.66           O  
ATOM   3180  N   GLY E 176      -0.781   0.110  35.337  1.00  4.70           N  
ATOM   3181  CA  GLY E 176      -1.526   0.771  34.280  1.00  6.54           C  
ATOM   3182  C   GLY E 176      -0.751   1.893  33.620  1.00  5.88           C  
ATOM   3183  O   GLY E 176       0.342   2.240  34.058  1.00  5.99           O  
ATOM   3184  N   PRO E 177      -1.300   2.485  32.534  1.00  4.65           N  
ATOM   3185  CA  PRO E 177      -0.547   3.497  31.778  1.00  8.47           C  
ATOM   3186  C   PRO E 177      -0.853   4.959  32.131  1.00 12.92           C  
ATOM   3187  O   PRO E 177      -1.989   5.288  32.501  1.00 12.53           O  
ATOM   3188  CB  PRO E 177      -0.972   3.206  30.332  1.00  5.88           C  
ATOM   3189  CG  PRO E 177      -2.432   2.785  30.479  1.00  6.54           C  
ATOM   3190  CD  PRO E 177      -2.549   2.100  31.842  1.00  9.55           C  
ATOM   3191  N   VAL E 178       0.139   5.852  31.955  1.00 10.88           N  
ATOM   3192  CA  VAL E 178      -0.041   7.300  32.066  1.00  7.30           C  
ATOM   3193  C   VAL E 178       0.515   7.963  30.818  1.00 10.49           C  
ATOM   3194  O   VAL E 178       1.674   7.741  30.454  1.00 14.96           O  
ATOM   3195  CB  VAL E 178       0.671   7.908  33.283  1.00 16.76           C  
ATOM   3196  CG1 VAL E 178       0.219   9.377  33.491  1.00  7.26           C  
ATOM   3197  CG2 VAL E 178       0.513   7.043  34.523  1.00  8.87           C  
ATOM   3198  N   ILE E 179      -0.280   8.825  30.205  1.00 10.65           N  
ATOM   3199  CA  ILE E 179       0.151   9.640  29.088  1.00  9.77           C  
ATOM   3200  C   ILE E 179       0.100  11.092  29.541  1.00 10.23           C  
ATOM   3201  O   ILE E 179      -0.945  11.561  30.013  1.00 15.69           O  
ATOM   3202  CB  ILE E 179      -0.749   9.417  27.857  1.00 10.53           C  
ATOM   3203  CG1 ILE E 179      -0.748   7.951  27.427  1.00  9.18           C  
ATOM   3204  CG2 ILE E 179      -0.313  10.299  26.730  1.00 11.31           C  
ATOM   3205  CD1 ILE E 179      -1.525   7.717  26.119  1.00 13.99           C  
ATOM   3206  N   VAL E 180       1.217  11.792  29.396  1.00  8.81           N  
ATOM   3207  CA  VAL E 180       1.325  13.223  29.659  1.00 11.96           C  
ATOM   3208  C   VAL E 180       1.561  13.881  28.308  1.00 12.45           C  
ATOM   3209  O   VAL E 180       2.602  13.656  27.686  1.00 13.26           O  
ATOM   3210  CB  VAL E 180       2.459  13.539  30.641  1.00 17.54           C  
ATOM   3211  CG1 VAL E 180       2.595  15.066  30.858  1.00 13.21           C  
ATOM   3212  CG2 VAL E 180       2.246  12.771  31.975  1.00 10.28           C  
ATOM   3213  N   ARG E 181       0.575  14.641  27.834  1.00  9.54           N  
ATOM   3214  CA  ARG E 181       0.600  15.267  26.513  1.00 16.22           C  
ATOM   3215  C   ARG E 181       1.162  16.675  26.583  1.00 12.98           C  
ATOM   3216  O   ARG E 181       1.003  17.380  27.588  1.00 14.05           O  
ATOM   3217  CB  ARG E 181      -0.802  15.329  25.894  1.00 10.64           C  
ATOM   3218  CG  ARG E 181      -1.418  13.972  25.728  1.00 13.36           C  
ATOM   3219  CD  ARG E 181      -2.553  13.956  24.723  1.00  9.21           C  
ATOM   3220  NE  ARG E 181      -3.281  12.699  24.850  1.00 11.18           N  
ATOM   3221  CZ  ARG E 181      -2.915  11.559  24.282  1.00 13.18           C  
ATOM   3222  NH1 ARG E 181      -1.882  11.498  23.459  1.00 16.68           N1+
ATOM   3223  NH2 ARG E 181      -3.590  10.452  24.560  1.00 16.27           N  
ATOM   3224  N   ARG E 182       1.835  17.071  25.504  1.00 10.41           N  
ATOM   3225  CA  ARG E 182       2.430  18.392  25.380  1.00 13.15           C  
ATOM   3226  C   ARG E 182       1.546  19.224  24.462  1.00 14.68           C  
ATOM   3227  O   ARG E 182       0.936  18.696  23.529  1.00 19.35           O  
ATOM   3228  CB  ARG E 182       3.864  18.317  24.835  1.00 12.95           C  
ATOM   3229  CG  ARG E 182       4.491  19.665  24.411  1.00 10.87           C  
ATOM   3230  CD  ARG E 182       6.006  19.584  24.219  1.00  7.00           C  
ATOM   3231  NE  ARG E 182       6.614  19.007  25.409  1.00 19.01           N  
ATOM   3232  CZ  ARG E 182       7.700  18.245  25.423  1.00 16.78           C  
ATOM   3233  NH1 ARG E 182       8.420  18.054  24.334  1.00  9.60           N1+
ATOM   3234  NH2 ARG E 182       8.073  17.662  26.563  1.00  9.50           N  
ATOM   3235  N   LYS E 183       1.436  20.509  24.772  1.00 18.82           N  
ATOM   3236  CA  LYS E 183       0.488  21.375  24.089  1.00 24.56           C  
ATOM   3237  C   LYS E 183       0.756  21.334  22.588  1.00 20.17           C  
ATOM   3238  O   LYS E 183       1.876  21.595  22.136  1.00 17.40           O  
ATOM   3239  CB  LYS E 183       0.603  22.795  24.640  1.00 16.32           C  
ATOM   3240  CG  LYS E 183      -0.182  23.870  23.884  1.00 22.12           C  
ATOM   3241  CD  LYS E 183       0.645  25.134  23.775  1.00 22.34           C  
ATOM   3242  CE  LYS E 183      -0.136  26.323  23.246  1.00 36.83           C  
ATOM   3243  NZ  LYS E 183       0.185  27.539  24.082  1.00 37.49           N1+
ATOM   3244  N   GLY E 184      -0.256  20.940  21.821  1.00 14.08           N  
ATOM   3245  CA  GLY E 184      -0.132  20.832  20.395  1.00 19.26           C  
ATOM   3246  C   GLY E 184       0.005  19.419  19.871  1.00 22.86           C  
ATOM   3247  O   GLY E 184      -0.179  19.212  18.667  1.00 24.94           O  
ATOM   3248  N   ASP E 185       0.333  18.448  20.734  1.00 25.52           N  
ATOM   3249  CA  ASP E 185       0.360  17.048  20.323  1.00 16.62           C  
ATOM   3250  C   ASP E 185      -0.960  16.700  19.649  1.00 19.06           C  
ATOM   3251  O   ASP E 185      -2.030  17.145  20.070  1.00 22.56           O  
ATOM   3252  CB  ASP E 185       0.567  16.118  21.528  1.00 10.56           C  
ATOM   3253  CG  ASP E 185       1.969  16.154  22.106  1.00 13.30           C  
ATOM   3254  OD1 ASP E 185       2.889  16.835  21.562  1.00 12.86           O  
ATOM   3255  OD2 ASP E 185       2.135  15.509  23.172  1.00 18.91           O1-
ATOM   3256  N   VAL E 186      -0.889  15.892  18.611  1.00 22.11           N  
ATOM   3257  CA  VAL E 186      -2.088  15.537  17.864  1.00 24.28           C  
ATOM   3258  C   VAL E 186      -2.844  14.454  18.620  1.00 23.28           C  
ATOM   3259  O   VAL E 186      -2.259  13.447  19.049  1.00 16.77           O  
ATOM   3260  CB  VAL E 186      -1.707  15.077  16.451  1.00 31.96           C  
ATOM   3261  CG1 VAL E 186      -2.944  14.926  15.585  1.00 20.79           C  
ATOM   3262  CG2 VAL E 186      -0.688  16.063  15.861  1.00 27.01           C  
ATOM   3263  N   LEU E 187      -4.156  14.658  18.791  1.00 22.51           N  
ATOM   3264  CA  LEU E 187      -4.934  13.732  19.600  1.00 24.93           C  
ATOM   3265  C   LEU E 187      -5.360  12.532  18.751  1.00 23.66           C  
ATOM   3266  O   LEU E 187      -5.501  12.645  17.533  1.00 25.37           O  
ATOM   3267  CB  LEU E 187      -6.162  14.434  20.194  1.00 22.39           C  
ATOM   3268  CG  LEU E 187      -5.848  15.587  21.158  1.00 21.65           C  
ATOM   3269  CD1 LEU E 187      -7.123  16.211  21.729  1.00 18.84           C  
ATOM   3270  CD2 LEU E 187      -4.951  15.111  22.283  1.00 19.69           C  
ATOM   3271  N   PRO E 188      -5.529  11.363  19.361  1.00 19.16           N  
ATOM   3272  CA  PRO E 188      -5.899  10.180  18.575  1.00 18.34           C  
ATOM   3273  C   PRO E 188      -7.382   9.832  18.650  1.00 18.59           C  
ATOM   3274  O   PRO E 188      -8.089  10.217  19.585  1.00 17.62           O  
ATOM   3275  CB  PRO E 188      -5.033   9.076  19.199  1.00 21.57           C  
ATOM   3276  CG  PRO E 188      -5.030   9.460  20.691  1.00 23.34           C  
ATOM   3277  CD  PRO E 188      -5.076  11.002  20.720  1.00 19.29           C  
ATOM   3278  N   ASP E 189      -7.870   9.101  17.649  1.00 17.65           N  
ATOM   3279  CA  ASP E 189      -9.227   8.567  17.728  1.00 16.76           C  
ATOM   3280  C   ASP E 189      -9.348   7.508  18.809  1.00 20.74           C  
ATOM   3281  O   ASP E 189     -10.382   7.434  19.481  1.00 20.58           O  
ATOM   3282  CB  ASP E 189      -9.644   8.030  16.362  1.00 19.71           C  
ATOM   3283  CG  ASP E 189      -9.397   9.045  15.280  1.00 11.81           C  
ATOM   3284  OD1 ASP E 189      -9.605  10.244  15.577  1.00 15.10           O  
ATOM   3285  OD2 ASP E 189      -8.961   8.676  14.179  1.00 16.54           O1-
ATOM   3286  N   ALA E 190      -8.292   6.734  19.048  1.00 20.14           N  
ATOM   3287  CA  ALA E 190      -8.361   5.674  20.046  1.00 27.22           C  
ATOM   3288  C   ALA E 190      -6.963   5.397  20.579  1.00 21.40           C  
ATOM   3289  O   ALA E 190      -5.966   5.672  19.914  1.00 16.85           O  
ATOM   3290  CB  ALA E 190      -8.978   4.368  19.485  1.00 13.90           C  
ATOM   3291  N   THR E 191      -6.919   4.855  21.797  1.00 20.27           N  
ATOM   3292  CA  THR E 191      -5.701   4.474  22.483  1.00 16.93           C  
ATOM   3293  C   THR E 191      -5.867   3.046  22.967  1.00 20.76           C  
ATOM   3294  O   THR E 191      -6.897   2.705  23.569  1.00 14.63           O  
ATOM   3295  CB  THR E 191      -5.403   5.398  23.675  1.00 15.47           C  
ATOM   3296  CG2 THR E 191      -4.019   5.096  24.248  1.00 11.22           C  
ATOM   3297  OG1 THR E 191      -5.467   6.779  23.271  1.00 15.43           O  
ATOM   3298  N   HIS E 192      -4.852   2.218  22.714  1.00 13.61           N  
ATOM   3299  CA  HIS E 192      -4.849   0.850  23.206  1.00 17.81           C  
ATOM   3300  C   HIS E 192      -3.569   0.628  23.987  1.00 17.28           C  
ATOM   3301  O   HIS E 192      -2.510   1.136  23.604  1.00 20.02           O  
ATOM   3302  CB  HIS E 192      -4.966  -0.159  22.068  1.00 20.91           C  
ATOM   3303  CG  HIS E 192      -6.060   0.170  21.103  1.00 25.83           C  
ATOM   3304  CD2 HIS E 192      -6.024   0.449  19.776  1.00 16.28           C  
ATOM   3305  ND1 HIS E 192      -7.383   0.284  21.488  1.00 22.24           N  
ATOM   3306  CE1 HIS E 192      -8.114   0.608  20.436  1.00 19.92           C  
ATOM   3307  NE2 HIS E 192      -7.314   0.714  19.385  1.00 25.09           N  
ATOM   3308  N   THR E 193      -3.676  -0.055  25.122  1.00 13.47           N  
ATOM   3309  CA  THR E 193      -2.513  -0.343  25.948  1.00 15.49           C  
ATOM   3310  C   THR E 193      -2.224  -1.834  25.892  1.00 14.83           C  
ATOM   3311  O   THR E 193      -3.113  -2.653  26.153  1.00  8.04           O  
ATOM   3312  CB  THR E 193      -2.698   0.131  27.391  1.00 12.48           C  
ATOM   3313  CG2 THR E 193      -1.503  -0.298  28.273  1.00 14.72           C  
ATOM   3314  OG1 THR E 193      -2.772   1.554  27.409  1.00 16.86           O  
ATOM   3315  N   ILE E 194      -0.981  -2.164  25.529  1.00 15.45           N  
ATOM   3316  CA  ILE E 194      -0.478  -3.533  25.448  1.00 18.59           C  
ATOM   3317  C   ILE E 194       0.663  -3.689  26.440  1.00 13.30           C  
ATOM   3318  O   ILE E 194       1.713  -3.063  26.272  1.00 14.52           O  
ATOM   3319  CB  ILE E 194       0.027  -3.860  24.037  1.00 15.73           C  
ATOM   3320  CG1 ILE E 194      -1.128  -3.791  23.040  1.00 10.10           C  
ATOM   3321  CG2 ILE E 194       0.848  -5.186  24.048  1.00  8.32           C  
ATOM   3322  CD1 ILE E 194      -0.679  -3.677  21.623  1.00  9.58           C  
ATOM   3323  N   VAL E 195       0.489  -4.544  27.443  1.00 11.71           N  
ATOM   3324  CA  VAL E 195       1.523  -4.759  28.446  1.00 10.57           C  
ATOM   3325  C   VAL E 195       2.003  -6.197  28.347  1.00 15.05           C  
ATOM   3326  O   VAL E 195       1.200  -7.132  28.479  1.00 12.38           O  
ATOM   3327  CB  VAL E 195       1.030  -4.438  29.860  1.00 16.57           C  
ATOM   3328  CG1 VAL E 195       2.175  -4.607  30.882  1.00 11.66           C  
ATOM   3329  CG2 VAL E 195       0.463  -3.007  29.893  1.00 15.97           C  
ATOM   3330  N   PHE E 196       3.306  -6.358  28.093  1.00 13.93           N  
ATOM   3331  CA  PHE E 196       3.988  -7.647  28.131  1.00 15.58           C  
ATOM   3332  C   PHE E 196       4.417  -7.870  29.568  1.00 19.16           C  
ATOM   3333  O   PHE E 196       5.429  -7.328  30.016  1.00 15.56           O  
ATOM   3334  CB  PHE E 196       5.213  -7.672  27.222  1.00 14.83           C  
ATOM   3335  CG  PHE E 196       4.903  -7.568  25.760  1.00 18.34           C  
ATOM   3336  CD1 PHE E 196       3.682  -7.969  25.259  1.00 21.92           C  
ATOM   3337  CD2 PHE E 196       5.865  -7.113  24.875  1.00 24.76           C  
ATOM   3338  CE1 PHE E 196       3.407  -7.882  23.902  1.00 23.53           C  
ATOM   3339  CE2 PHE E 196       5.602  -7.020  23.520  1.00 33.48           C  
ATOM   3340  CZ  PHE E 196       4.375  -7.402  23.026  1.00 24.20           C  
ATOM   3341  N   ASN E 197       3.646  -8.635  30.309  1.00 14.89           N  
ATOM   3342  CA  ASN E 197       3.956  -8.910  31.700  1.00 13.04           C  
ATOM   3343  C   ASN E 197       4.439 -10.354  31.782  1.00 16.26           C  
ATOM   3344  O   ASN E 197       3.641 -11.289  31.649  1.00 11.27           O  
ATOM   3345  CB  ASN E 197       2.746  -8.663  32.589  1.00  9.10           C  
ATOM   3346  CG  ASN E 197       3.075  -8.788  34.046  1.00 12.44           C  
ATOM   3347  ND2 ASN E 197       2.078  -9.150  34.848  1.00  7.99           N  
ATOM   3348  OD1 ASN E 197       4.225  -8.557  34.465  1.00 15.60           O  
ATOM   3349  N   ASP E 198       5.748 -10.523  31.997  1.00 14.62           N  
ATOM   3350  CA  ASP E 198       6.394 -11.828  31.891  1.00 16.26           C  
ATOM   3351  C   ASP E 198       6.052 -12.457  30.540  1.00 21.71           C  
ATOM   3352  O   ASP E 198       6.318 -11.865  29.489  1.00 27.65           O  
ATOM   3353  CB  ASP E 198       5.961 -12.733  33.054  1.00 14.84           C  
ATOM   3354  CG  ASP E 198       6.470 -12.232  34.407  1.00 14.80           C  
ATOM   3355  OD1 ASP E 198       7.659 -11.886  34.527  1.00 13.38           O  
ATOM   3356  OD2 ASP E 198       5.672 -12.194  35.357  1.00 13.51           O1-
ATOM   3357  N   GLY E 199       5.418 -13.628  30.560  1.00 16.67           N  
ATOM   3358  CA  GLY E 199       5.057 -14.328  29.355  1.00 13.37           C  
ATOM   3359  C   GLY E 199       3.657 -14.080  28.832  1.00 21.64           C  
ATOM   3360  O   GLY E 199       3.258 -14.745  27.872  1.00 25.50           O  
ATOM   3361  N   THR E 200       2.908 -13.134  29.397  1.00 22.00           N  
ATOM   3362  CA  THR E 200       1.541 -12.833  28.988  1.00 15.44           C  
ATOM   3363  C   THR E 200       1.439 -11.457  28.337  1.00 15.54           C  
ATOM   3364  O   THR E 200       2.362 -10.636  28.366  1.00 15.61           O  
ATOM   3365  CB  THR E 200       0.590 -12.860  30.185  1.00 20.78           C  
ATOM   3366  CG2 THR E 200       0.982 -13.948  31.189  1.00 20.48           C  
ATOM   3367  OG1 THR E 200       0.634 -11.581  30.835  1.00 18.98           O  
ATOM   3368  N   ILE E 201       0.253 -11.177  27.809  1.00 14.32           N  
ATOM   3369  CA  ILE E 201      -0.125  -9.835  27.407  1.00 11.37           C  
ATOM   3370  C   ILE E 201      -1.301  -9.414  28.275  1.00 13.51           C  
ATOM   3371  O   ILE E 201      -2.396  -9.987  28.179  1.00 13.62           O  
ATOM   3372  CB  ILE E 201      -0.476  -9.753  25.921  1.00 17.59           C  
ATOM   3373  CG1 ILE E 201       0.763 -10.110  25.079  1.00 18.97           C  
ATOM   3374  CG2 ILE E 201      -1.006  -8.359  25.580  1.00 20.66           C  
ATOM   3375  CD1 ILE E 201       0.507 -10.089  23.570  1.00 17.87           C  
ATOM   3376  N   ASN E 202      -1.078  -8.409  29.121  1.00 15.70           N  
ATOM   3377  CA  ASN E 202      -2.116  -7.894  30.020  1.00  9.99           C  
ATOM   3378  C   ASN E 202      -2.685  -9.006  30.884  1.00 13.22           C  
ATOM   3379  O   ASN E 202      -3.883  -9.038  31.169  1.00 12.13           O  
ATOM   3380  CB  ASN E 202      -3.242  -7.210  29.249  1.00 11.25           C  
ATOM   3381  CG  ASN E 202      -2.742  -6.121  28.359  1.00 12.98           C  
ATOM   3382  ND2 ASN E 202      -3.606  -5.660  27.443  1.00 11.43           N  
ATOM   3383  OD1 ASN E 202      -1.584  -5.676  28.483  1.00 13.33           O  
ATOM   3384  N   ASN E 203      -1.828  -9.941  31.286  1.00 13.61           N  
ATOM   3385  CA  ASN E 203      -2.238 -10.990  32.205  1.00 16.87           C  
ATOM   3386  C   ASN E 203      -3.321 -11.886  31.604  1.00 12.30           C  
ATOM   3387  O   ASN E 203      -4.064 -12.525  32.336  1.00 14.29           O  
ATOM   3388  CB  ASN E 203      -2.728 -10.394  33.537  1.00 17.16           C  
ATOM   3389  CG  ASN E 203      -1.599 -10.090  34.514  1.00 18.23           C  
ATOM   3390  ND2 ASN E 203      -1.706 -10.664  35.717  1.00 16.35           N  
ATOM   3391  OD1 ASN E 203      -0.665  -9.323  34.217  1.00 11.60           O  
ATOM   3392  N   ARG E 204      -3.436 -11.926  30.277  1.00 15.49           N  
ATOM   3393  CA  ARG E 204      -4.423 -12.753  29.603  1.00 19.84           C  
ATOM   3394  C   ARG E 204      -3.863 -14.143  29.326  1.00 20.45           C  
ATOM   3395  O   ARG E 204      -2.668 -14.287  29.022  1.00 17.74           O  
ATOM   3396  CB  ARG E 204      -4.834 -12.122  28.272  1.00 23.54           C  
ATOM   3397  CG  ARG E 204      -5.842 -10.993  28.367  1.00 16.35           C  
ATOM   3398  CD  ARG E 204      -5.796 -10.188  27.098  1.00 19.11           C  
ATOM   3399  NE  ARG E 204      -6.753 -10.667  26.104  1.00 30.63           N  
ATOM   3400  CZ  ARG E 204      -8.048 -10.361  26.096  1.00 36.70           C  
ATOM   3401  NH1 ARG E 204      -8.596  -9.638  27.060  1.00 29.85           N1+
ATOM   3402  NH2 ARG E 204      -8.815 -10.797  25.098  1.00 39.16           N  
ATOM   3403  N   PRO E 205      -4.720 -15.165  29.372  1.00 25.44           N  
ATOM   3404  CA  PRO E 205      -4.300 -16.505  28.937  1.00 35.92           C  
ATOM   3405  C   PRO E 205      -3.656 -16.480  27.551  1.00 27.93           C  
ATOM   3406  O   PRO E 205      -4.054 -15.722  26.662  1.00 22.34           O  
ATOM   3407  CB  PRO E 205      -5.612 -17.304  28.952  1.00 18.87           C  
ATOM   3408  CG  PRO E 205      -6.427 -16.621  29.956  1.00 16.37           C  
ATOM   3409  CD  PRO E 205      -6.129 -15.152  29.799  1.00 15.00           C  
ATOM   3410  N   ALA E 206      -2.617 -17.294  27.381  1.00 33.96           N  
ATOM   3411  CA  ALA E 206      -1.850 -17.247  26.147  1.00 36.92           C  
ATOM   3412  C   ALA E 206      -2.778 -17.441  24.954  1.00 35.02           C  
ATOM   3413  O   ALA E 206      -3.817 -18.102  25.056  1.00 42.35           O  
ATOM   3414  CB  ALA E 206      -0.743 -18.307  26.163  1.00 29.24           C  
ATOM   3415  N   HIS E 207      -2.422 -16.804  23.836  1.00 27.45           N  
ATOM   3416  CA  HIS E 207      -3.170 -16.889  22.578  1.00 36.88           C  
ATOM   3417  C   HIS E 207      -4.551 -16.236  22.655  1.00 35.40           C  
ATOM   3418  O   HIS E 207      -5.467 -16.652  21.937  1.00 31.09           O  
ATOM   3419  CB  HIS E 207      -3.335 -18.344  22.105  1.00 39.21           C  
ATOM   3420  CG  HIS E 207      -2.050 -19.026  21.752  1.00 43.65           C  
ATOM   3421  CD2 HIS E 207      -1.238 -19.829  22.483  1.00 36.81           C  
ATOM   3422  ND1 HIS E 207      -1.476 -18.931  20.499  1.00 32.39           N  
ATOM   3423  CE1 HIS E 207      -0.364 -19.649  20.476  1.00 42.77           C  
ATOM   3424  NE2 HIS E 207      -0.196 -20.202  21.667  1.00 48.75           N  
ATOM   3425  N   THR E 208      -4.754 -15.230  23.511  1.00 25.13           N  
ATOM   3426  CA  THR E 208      -6.053 -14.561  23.578  1.00 28.57           C  
ATOM   3427  C   THR E 208      -5.907 -13.067  23.293  1.00 34.14           C  
ATOM   3428  O   THR E 208      -6.603 -12.218  23.871  1.00 23.84           O  
ATOM   3429  CB  THR E 208      -6.760 -14.818  24.913  1.00 36.40           C  
ATOM   3430  CG2 THR E 208      -6.918 -16.329  25.167  1.00 19.85           C  
ATOM   3431  OG1 THR E 208      -6.045 -14.196  25.993  1.00 31.14           O  
ATOM   3432  N   GLY E 209      -4.990 -12.741  22.380  1.00 35.80           N  
ATOM   3433  CA  GLY E 209      -4.786 -11.385  21.940  1.00 29.11           C  
ATOM   3434  C   GLY E 209      -4.155 -10.524  23.009  1.00 25.72           C  
ATOM   3435  O   GLY E 209      -3.158 -10.906  23.622  1.00 23.22           O  
ATOM   3436  N   PRO E 210      -4.765  -9.359  23.296  1.00 28.83           N  
ATOM   3437  CA  PRO E 210      -6.072  -8.885  22.804  1.00 21.10           C  
ATOM   3438  C   PRO E 210      -6.107  -8.341  21.377  1.00 23.97           C  
ATOM   3439  O   PRO E 210      -5.084  -8.073  20.736  1.00 23.18           O  
ATOM   3440  CB  PRO E 210      -6.425  -7.777  23.810  1.00 23.26           C  
ATOM   3441  CG  PRO E 210      -5.092  -7.198  24.207  1.00 21.00           C  
ATOM   3442  CD  PRO E 210      -4.138  -8.385  24.216  1.00 20.59           C  
ATOM   3443  N   ASN E 211      -7.317  -8.140  20.865  1.00 17.04           N  
ATOM   3444  CA  ASN E 211      -7.514  -7.605  19.529  1.00 21.49           C  
ATOM   3445  C   ASN E 211      -8.123  -6.218  19.620  1.00 15.76           C  
ATOM   3446  O   ASN E 211      -8.925  -5.932  20.513  1.00 23.91           O  
ATOM   3447  CB  ASN E 211      -8.413  -8.510  18.682  1.00 17.32           C  
ATOM   3448  CG  ASN E 211      -7.833  -9.917  18.492  1.00 20.62           C  
ATOM   3449  ND2 ASN E 211      -8.712 -10.866  18.178  1.00 15.22           N  
ATOM   3450  OD1 ASN E 211      -6.611 -10.140  18.591  1.00 22.02           O  
ATOM   3451  N   PHE E 212      -7.718  -5.352  18.694  1.00 20.50           N  
ATOM   3452  CA  PHE E 212      -8.213  -3.990  18.634  1.00 18.67           C  
ATOM   3453  C   PHE E 212      -8.730  -3.719  17.227  1.00 25.05           C  
ATOM   3454  O   PHE E 212      -8.104  -4.104  16.233  1.00 19.49           O  
ATOM   3455  CB  PHE E 212      -7.103  -2.981  19.039  1.00 22.85           C  
ATOM   3456  CG  PHE E 212      -6.474  -3.284  20.389  1.00 28.89           C  
ATOM   3457  CD1 PHE E 212      -7.164  -3.038  21.572  1.00 26.64           C  
ATOM   3458  CD2 PHE E 212      -5.211  -3.847  20.476  1.00 25.82           C  
ATOM   3459  CE1 PHE E 212      -6.601  -3.340  22.814  1.00 20.47           C  
ATOM   3460  CE2 PHE E 212      -4.644  -4.148  21.725  1.00 21.87           C  
ATOM   3461  CZ  PHE E 212      -5.341  -3.890  22.886  1.00 20.58           C  
ATOM   3462  N   GLU E 213      -9.884  -3.066  17.152  1.00 28.15           N  
ATOM   3463  CA  GLU E 213     -10.545  -2.749  15.897  1.00 23.35           C  
ATOM   3464  C   GLU E 213     -10.317  -1.292  15.546  1.00 20.55           C  
ATOM   3465  O   GLU E 213     -10.147  -0.446  16.427  1.00 15.57           O  
ATOM   3466  CB  GLU E 213     -12.052  -3.025  15.973  1.00 20.37           C  
ATOM   3467  CG  GLU E 213     -12.453  -4.441  15.575  1.00 26.35           C  
ATOM   3468  CD  GLU E 213     -13.532  -5.013  16.460  1.00 29.41           C  
ATOM   3469  OE1 GLU E 213     -14.568  -4.331  16.620  0.67 24.18           O  
ATOM   3470  OE2 GLU E 213     -13.346  -6.131  16.997  0.84 30.47           O1-
ATOM   3471  N   ALA E 214     -10.335  -1.010  14.242  1.00 23.59           N  
ATOM   3472  CA  ALA E 214     -10.086   0.323  13.712  1.00 24.62           C  
ATOM   3473  C   ALA E 214     -10.586   0.378  12.275  1.00 24.48           C  
ATOM   3474  O   ALA E 214     -10.752  -0.649  11.609  1.00 19.92           O  
ATOM   3475  CB  ALA E 214      -8.599   0.706  13.777  1.00 19.61           C  
ATOM   3476  N   THR E 215     -10.837   1.598  11.816  1.00 19.25           N  
ATOM   3477  CA  THR E 215     -11.213   1.855  10.438  1.00 20.45           C  
ATOM   3478  C   THR E 215     -10.028   2.504   9.738  1.00 25.31           C  
ATOM   3479  O   THR E 215      -9.268   3.260  10.359  1.00 21.08           O  
ATOM   3480  CB  THR E 215     -12.471   2.744  10.377  1.00 30.34           C  
ATOM   3481  CG2 THR E 215     -12.863   3.049   8.954  1.00 22.71           C  
ATOM   3482  OG1 THR E 215     -13.573   2.076  11.016  1.00 25.32           O  
ATOM   3483  N   VAL E 216      -9.845   2.170   8.454  1.00 31.17           N  
ATOM   3484  CA  VAL E 216      -8.727   2.716   7.690  1.00 26.80           C  
ATOM   3485  C   VAL E 216      -8.693   4.228   7.857  1.00 22.08           C  
ATOM   3486  O   VAL E 216      -9.735   4.891   7.822  1.00 13.10           O  
ATOM   3487  CB  VAL E 216      -8.837   2.311   6.210  1.00 18.90           C  
ATOM   3488  CG1 VAL E 216      -7.839   3.102   5.378  1.00 22.95           C  
ATOM   3489  CG2 VAL E 216      -8.566   0.835   6.049  1.00 16.67           C  
ATOM   3490  N   GLY E 217      -7.498   4.769   8.103  1.00 19.53           N  
ATOM   3491  CA  GLY E 217      -7.321   6.190   8.304  1.00 17.24           C  
ATOM   3492  C   GLY E 217      -7.393   6.666   9.744  1.00 23.62           C  
ATOM   3493  O   GLY E 217      -6.953   7.789  10.029  1.00 17.52           O  
ATOM   3494  N   ASP E 218      -7.951   5.865  10.658  1.00 24.12           N  
ATOM   3495  CA  ASP E 218      -8.013   6.269  12.053  1.00 21.94           C  
ATOM   3496  C   ASP E 218      -6.625   6.682  12.529  1.00 22.63           C  
ATOM   3497  O   ASP E 218      -5.607   6.139  12.090  1.00 21.62           O  
ATOM   3498  CB  ASP E 218      -8.544   5.123  12.922  1.00 22.56           C  
ATOM   3499  CG  ASP E 218     -10.063   4.975  12.847  0.87 24.96           C  
ATOM   3500  OD1 ASP E 218     -10.729   5.822  12.220  1.00 22.47           O  
ATOM   3501  OD2 ASP E 218     -10.591   3.993  13.409  1.00 32.16           O1-
ATOM   3502  N   ARG E 219      -6.580   7.681  13.398  1.00 19.45           N  
ATOM   3503  CA  ARG E 219      -5.355   8.004  14.117  1.00 21.99           C  
ATOM   3504  C   ARG E 219      -5.356   7.191  15.406  1.00 19.28           C  
ATOM   3505  O   ARG E 219      -6.135   7.470  16.323  1.00 17.83           O  
ATOM   3506  CB  ARG E 219      -5.271   9.501  14.385  1.00 22.41           C  
ATOM   3507  CG  ARG E 219      -4.132   9.922  15.252  1.00 16.83           C  
ATOM   3508  CD  ARG E 219      -3.873  11.399  15.029  1.00 25.58           C  
ATOM   3509  NE  ARG E 219      -3.232  11.657  13.744  1.00 34.53           N  
ATOM   3510  CZ  ARG E 219      -1.919  11.720  13.564  1.00 30.11           C  
ATOM   3511  NH1 ARG E 219      -1.078  11.515  14.569  1.00 26.01           N1+
ATOM   3512  NH2 ARG E 219      -1.436  12.001  12.348  1.00 21.13           N  
ATOM   3513  N   VAL E 220      -4.490   6.174  15.469  1.00 18.27           N  
ATOM   3514  CA  VAL E 220      -4.538   5.151  16.508  1.00 15.92           C  
ATOM   3515  C   VAL E 220      -3.286   5.243  17.358  1.00 20.17           C  
ATOM   3516  O   VAL E 220      -2.175   5.371  16.834  1.00 20.65           O  
ATOM   3517  CB  VAL E 220      -4.675   3.740  15.920  1.00 16.18           C  
ATOM   3518  CG1 VAL E 220      -4.523   2.673  17.044  1.00 13.89           C  
ATOM   3519  CG2 VAL E 220      -6.017   3.614  15.218  1.00 21.19           C  
ATOM   3520  N   GLU E 221      -3.467   5.145  18.668  1.00 13.22           N  
ATOM   3521  CA  GLU E 221      -2.387   5.331  19.627  1.00 16.05           C  
ATOM   3522  C   GLU E 221      -2.161   4.041  20.404  1.00 22.97           C  
ATOM   3523  O   GLU E 221      -3.101   3.477  20.974  1.00 16.31           O  
ATOM   3524  CB  GLU E 221      -2.711   6.468  20.570  1.00 12.35           C  
ATOM   3525  CG  GLU E 221      -1.705   6.704  21.623  1.00 14.96           C  
ATOM   3526  CD  GLU E 221      -2.062   7.914  22.413  1.00 15.84           C  
ATOM   3527  OE1 GLU E 221      -3.118   7.876  23.080  1.00 18.21           O  
ATOM   3528  OE2 GLU E 221      -1.314   8.906  22.346  1.00 11.22           O1-
ATOM   3529  N   ILE E 222      -0.915   3.571  20.400  1.00 21.77           N  
ATOM   3530  CA  ILE E 222      -0.493   2.375  21.116  1.00 17.31           C  
ATOM   3531  C   ILE E 222       0.338   2.825  22.301  1.00 14.44           C  
ATOM   3532  O   ILE E 222       1.248   3.645  22.138  1.00 13.28           O  
ATOM   3533  CB  ILE E 222       0.336   1.437  20.217  1.00 15.51           C  
ATOM   3534  CG1 ILE E 222      -0.455   1.018  18.982  1.00 15.00           C  
ATOM   3535  CG2 ILE E 222       0.744   0.222  20.977  1.00 15.74           C  
ATOM   3536  CD1 ILE E 222      -1.738   0.280  19.343  1.00 15.24           C  
ATOM   3537  N   VAL E 223       0.033   2.296  23.486  1.00 13.46           N  
ATOM   3538  CA  VAL E 223       0.914   2.417  24.637  1.00 17.30           C  
ATOM   3539  C   VAL E 223       1.454   1.031  24.944  1.00 17.10           C  
ATOM   3540  O   VAL E 223       0.689   0.062  25.074  1.00 12.54           O  
ATOM   3541  CB  VAL E 223       0.219   3.044  25.861  1.00 11.31           C  
ATOM   3542  CG1 VAL E 223       1.151   3.051  27.024  1.00  9.76           C  
ATOM   3543  CG2 VAL E 223      -0.180   4.473  25.545  1.00 16.30           C  
ATOM   3544  N   MET E 224       2.779   0.932  25.020  1.00 16.01           N  
ATOM   3545  CA  MET E 224       3.450  -0.356  25.152  1.00 19.67           C  
ATOM   3546  C   MET E 224       4.293  -0.325  26.419  1.00 14.02           C  
ATOM   3547  O   MET E 224       5.250   0.450  26.502  1.00 14.26           O  
ATOM   3548  CB  MET E 224       4.318  -0.665  23.931  1.00  9.70           C  
ATOM   3549  CG  MET E 224       4.118  -2.099  23.468  1.00 19.63           C  
ATOM   3550  SD  MET E 224       5.082  -3.273  24.471  1.00 34.90           S  
ATOM   3551  CE  MET E 224       6.689  -2.760  24.002  1.00 16.10           C  
ATOM   3552  N   ILE E 225       3.937  -1.170  27.393  1.00 11.26           N  
ATOM   3553  CA  ILE E 225       4.664  -1.307  28.645  1.00 12.67           C  
ATOM   3554  C   ILE E 225       5.120  -2.751  28.785  1.00 16.56           C  
ATOM   3555  O   ILE E 225       4.459  -3.679  28.308  1.00 16.63           O  
ATOM   3556  CB  ILE E 225       3.797  -0.892  29.857  1.00 14.14           C  
ATOM   3557  CG1 ILE E 225       3.176   0.477  29.613  1.00 11.52           C  
ATOM   3558  CG2 ILE E 225       4.597  -0.995  31.191  1.00  8.79           C  
ATOM   3559  CD1 ILE E 225       1.929   0.730  30.476  1.00  8.85           C  
ATOM   3560  N   THR E 226       6.265  -2.933  29.426  1.00 13.09           N  
ATOM   3561  CA  THR E 226       6.782  -4.256  29.746  1.00 15.00           C  
ATOM   3562  C   THR E 226       7.076  -4.352  31.234  1.00 10.52           C  
ATOM   3563  O   THR E 226       7.514  -3.379  31.854  1.00 10.89           O  
ATOM   3564  CB  THR E 226       8.038  -4.584  28.928  1.00 13.71           C  
ATOM   3565  CG2 THR E 226       8.528  -5.989  29.256  1.00 16.92           C  
ATOM   3566  OG1 THR E 226       7.711  -4.538  27.535  1.00 17.29           O  
ATOM   3567  N   HIS E 227       6.803  -5.524  31.803  1.00 14.13           N  
ATOM   3568  CA  HIS E 227       7.062  -5.811  33.206  1.00 14.69           C  
ATOM   3569  C   HIS E 227       7.607  -7.221  33.361  1.00 16.75           C  
ATOM   3570  O   HIS E 227       7.419  -8.093  32.504  1.00 13.81           O  
ATOM   3571  CB  HIS E 227       5.798  -5.738  34.077  1.00 15.08           C  
ATOM   3572  CG  HIS E 227       5.433  -4.358  34.517  1.00 14.97           C  
ATOM   3573  CD2 HIS E 227       4.281  -3.655  34.382  1.00 15.93           C  
ATOM   3574  ND1 HIS E 227       6.298  -3.547  35.213  1.00 15.73           N  
ATOM   3575  CE1 HIS E 227       5.707  -2.390  35.463  1.00 14.84           C  
ATOM   3576  NE2 HIS E 227       4.483  -2.431  34.970  1.00 13.81           N  
ATOM   3577  N   GLY E 228       8.217  -7.450  34.516  1.00  9.92           N  
ATOM   3578  CA  GLY E 228       8.419  -8.810  34.976  1.00 12.67           C  
ATOM   3579  C   GLY E 228       9.866  -9.187  34.838  1.00 13.01           C  
ATOM   3580  O   GLY E 228      10.748  -8.404  35.198  1.00 16.92           O  
ATOM   3581  N   GLU E 229      10.135 -10.335  34.232  1.00 13.18           N  
ATOM   3582  CA  GLU E 229      11.493 -10.857  34.206  1.00 16.18           C  
ATOM   3583  C   GLU E 229      12.159 -10.823  32.844  1.00 15.54           C  
ATOM   3584  O   GLU E 229      13.391 -10.789  32.778  1.00 21.23           O  
ATOM   3585  CB  GLU E 229      11.491 -12.301  34.707  1.00 15.68           C  
ATOM   3586  CG  GLU E 229      12.846 -12.853  35.017  1.00 14.31           C  
ATOM   3587  CD  GLU E 229      13.399 -12.333  36.307  0.62 17.36           C  
ATOM   3588  OE1 GLU E 229      12.684 -11.534  36.979  1.00  9.78           O  
ATOM   3589  OE2 GLU E 229      14.543 -12.743  36.641  1.00 20.58           O1-
ATOM   3590  N   TYR E 230      11.403 -10.853  31.765  1.00 12.42           N  
ATOM   3591  CA  TYR E 230      11.971 -11.103  30.451  1.00 20.75           C  
ATOM   3592  C   TYR E 230      12.073  -9.831  29.626  1.00 11.92           C  
ATOM   3593  O   TYR E 230      11.368  -8.853  29.865  1.00 16.78           O  
ATOM   3594  CB  TYR E 230      11.134 -12.153  29.710  1.00 20.49           C  
ATOM   3595  CG  TYR E 230      10.674 -13.262  30.635  1.00 19.99           C  
ATOM   3596  CD1 TYR E 230      11.611 -14.095  31.271  1.00 17.37           C  
ATOM   3597  CD2 TYR E 230       9.332 -13.473  30.884  1.00 20.79           C  
ATOM   3598  CE1 TYR E 230      11.228 -15.106  32.136  1.00 19.79           C  
ATOM   3599  CE2 TYR E 230       8.931 -14.473  31.755  1.00 12.90           C  
ATOM   3600  CZ  TYR E 230       9.897 -15.294  32.376  1.00 26.50           C  
ATOM   3601  OH  TYR E 230       9.522 -16.301  33.240  1.00 42.77           O  
ATOM   3602  N   TYR E 231      12.964  -9.866  28.644  1.00 13.34           N  
ATOM   3603  CA  TYR E 231      12.973  -8.865  27.593  1.00 15.05           C  
ATOM   3604  C   TYR E 231      12.064  -9.358  26.485  1.00 14.15           C  
ATOM   3605  O   TYR E 231      11.735 -10.546  26.418  1.00 10.17           O  
ATOM   3606  CB  TYR E 231      14.392  -8.626  27.066  1.00 18.39           C  
ATOM   3607  CG  TYR E 231      14.746  -9.564  25.941  1.00 21.05           C  
ATOM   3608  CD1 TYR E 231      15.236 -10.857  26.203  1.00 17.32           C  
ATOM   3609  CD2 TYR E 231      14.573  -9.175  24.606  1.00 15.70           C  
ATOM   3610  CE1 TYR E 231      15.538 -11.735  25.172  1.00 12.91           C  
ATOM   3611  CE2 TYR E 231      14.872 -10.038  23.582  1.00 19.80           C  
ATOM   3612  CZ  TYR E 231      15.354 -11.317  23.871  1.00 16.50           C  
ATOM   3613  OH  TYR E 231      15.654 -12.160  22.829  1.00 20.29           O  
ATOM   3614  N   HIS E 232      11.631  -8.437  25.625  1.00 14.95           N  
ATOM   3615  CA  HIS E 232      10.848  -8.810  24.450  1.00 18.73           C  
ATOM   3616  C   HIS E 232      11.200  -7.864  23.306  1.00 19.82           C  
ATOM   3617  O   HIS E 232      11.927  -6.884  23.481  1.00 15.05           O  
ATOM   3618  CB  HIS E 232       9.324  -8.754  24.707  1.00 19.17           C  
ATOM   3619  CG  HIS E 232       8.909  -9.225  26.066  1.00 14.89           C  
ATOM   3620  CD2 HIS E 232       8.894  -8.587  27.263  1.00 18.46           C  
ATOM   3621  ND1 HIS E 232       8.465 -10.507  26.315  1.00 25.88           N  
ATOM   3622  CE1 HIS E 232       8.179 -10.633  27.601  1.00 18.66           C  
ATOM   3623  NE2 HIS E 232       8.430  -9.481  28.197  1.00 16.08           N  
ATOM   3624  N   THR E 233      10.670  -8.175  22.126  1.00 24.37           N  
ATOM   3625  CA  THR E 233      10.621  -7.250  21.004  1.00 22.91           C  
ATOM   3626  C   THR E 233       9.162  -7.090  20.580  1.00 29.33           C  
ATOM   3627  O   THR E 233       8.438  -8.087  20.466  1.00 23.58           O  
ATOM   3628  CB  THR E 233      11.480  -7.763  19.836  1.00 19.67           C  
ATOM   3629  CG2 THR E 233      12.976  -7.673  20.170  1.00 15.52           C  
ATOM   3630  OG1 THR E 233      11.159  -9.130  19.586  1.00 17.44           O  
ATOM   3631  N   PHE E 234       8.721  -5.851  20.361  1.00 19.39           N  
ATOM   3632  CA  PHE E 234       7.360  -5.577  19.900  1.00 23.23           C  
ATOM   3633  C   PHE E 234       7.361  -5.338  18.392  1.00 29.39           C  
ATOM   3634  O   PHE E 234       8.261  -4.680  17.860  1.00 29.10           O  
ATOM   3635  CB  PHE E 234       6.774  -4.360  20.622  1.00 15.39           C  
ATOM   3636  CG  PHE E 234       5.432  -3.919  20.104  1.00 19.21           C  
ATOM   3637  CD1 PHE E 234       5.338  -2.964  19.100  1.00 20.09           C  
ATOM   3638  CD2 PHE E 234       4.257  -4.436  20.646  1.00 26.71           C  
ATOM   3639  CE1 PHE E 234       4.093  -2.556  18.620  1.00 21.15           C  
ATOM   3640  CE2 PHE E 234       3.001  -4.025  20.183  1.00 17.59           C  
ATOM   3641  CZ  PHE E 234       2.921  -3.088  19.167  1.00 17.03           C  
ATOM   3642  N   HIS E 235       6.339  -5.847  17.704  1.00 19.98           N  
ATOM   3643  CA  HIS E 235       6.309  -5.718  16.253  1.00 18.94           C  
ATOM   3644  C   HIS E 235       4.863  -5.678  15.782  1.00 26.17           C  
ATOM   3645  O   HIS E 235       4.056  -6.497  16.234  1.00 32.55           O  
ATOM   3646  CB  HIS E 235       7.042  -6.898  15.604  1.00 23.01           C  
ATOM   3647  CG  HIS E 235       7.021  -6.876  14.107  1.00 20.18           C  
ATOM   3648  CD2 HIS E 235       6.723  -7.839  13.204  1.00 27.14           C  
ATOM   3649  ND1 HIS E 235       7.343  -5.753  13.377  1.00 22.27           N  
ATOM   3650  CE1 HIS E 235       7.225  -6.019  12.085  1.00 25.49           C  
ATOM   3651  NE2 HIS E 235       6.852  -7.279  11.954  1.00 24.38           N  
ATOM   3652  N   MET E 236       4.526  -4.752  14.882  1.00 23.75           N  
ATOM   3653  CA  MET E 236       3.253  -4.822  14.166  1.00 25.40           C  
ATOM   3654  C   MET E 236       3.482  -5.000  12.681  1.00 27.42           C  
ATOM   3655  O   MET E 236       4.334  -4.327  12.079  1.00 25.27           O  
ATOM   3656  CB  MET E 236       2.339  -3.585  14.328  1.00 18.16           C  
ATOM   3657  CG  MET E 236       2.330  -2.899  15.643  1.00 20.47           C  
ATOM   3658  SD  MET E 236       1.114  -1.545  15.633  1.00 33.12           S  
ATOM   3659  CE  MET E 236      -0.403  -2.371  15.123  1.00 18.38           C  
ATOM   3660  N   HIS E 237       2.676  -5.878  12.095  1.00 21.47           N  
ATOM   3661  CA  HIS E 237       2.637  -6.013  10.649  1.00 25.27           C  
ATOM   3662  C   HIS E 237       1.996  -4.778  10.017  1.00 23.44           C  
ATOM   3663  O   HIS E 237       1.095  -4.153  10.584  1.00 16.81           O  
ATOM   3664  CB  HIS E 237       1.862  -7.278  10.255  1.00 19.84           C  
ATOM   3665  CG  HIS E 237       2.605  -8.548  10.534  1.00 25.15           C  
ATOM   3666  CD2 HIS E 237       3.189  -9.011  11.665  1.00 19.83           C  
ATOM   3667  ND1 HIS E 237       2.822  -9.512   9.571  1.00 28.26           N  
ATOM   3668  CE1 HIS E 237       3.511 -10.511  10.094  1.00 19.28           C  
ATOM   3669  NE2 HIS E 237       3.748 -10.231  11.362  1.00 19.89           N  
ATOM   3670  N   GLY E 238       2.507  -4.399   8.848  1.00 28.41           N  
ATOM   3671  CA  GLY E 238       1.870  -3.403   8.012  1.00 20.74           C  
ATOM   3672  C   GLY E 238       1.934  -1.967   8.479  1.00 21.52           C  
ATOM   3673  O   GLY E 238       1.341  -1.105   7.818  1.00 20.44           O  
ATOM   3674  N   HIS E 239       2.623  -1.670   9.581  1.00 21.91           N  
ATOM   3675  CA  HIS E 239       2.686  -0.318  10.120  1.00 14.99           C  
ATOM   3676  C   HIS E 239       4.081  -0.054  10.674  1.00 23.58           C  
ATOM   3677  O   HIS E 239       4.897  -0.966  10.838  1.00 19.15           O  
ATOM   3678  CB  HIS E 239       1.614  -0.104  11.198  1.00 16.01           C  
ATOM   3679  CG  HIS E 239       0.220  -0.279  10.688  1.00 24.18           C  
ATOM   3680  CD2 HIS E 239      -0.653   0.616  10.169  1.00 20.69           C  
ATOM   3681  ND1 HIS E 239      -0.402  -1.510  10.617  1.00 25.49           N  
ATOM   3682  CE1 HIS E 239      -1.610  -1.359  10.104  1.00 23.51           C  
ATOM   3683  NE2 HIS E 239      -1.783  -0.080   9.816  1.00 25.92           N  
ATOM   3684  N   HIS E 240       4.344   1.212  10.983  1.00 17.75           N  
ATOM   3685  CA  HIS E 240       5.669   1.646  11.391  1.00 19.26           C  
ATOM   3686  C   HIS E 240       5.537   2.998  12.085  1.00 22.98           C  
ATOM   3687  O   HIS E 240       4.529   3.697  11.946  1.00 23.39           O  
ATOM   3688  CB  HIS E 240       6.587   1.736  10.174  1.00 17.30           C  
ATOM   3689  CG  HIS E 240       5.911   2.361   8.999  1.00 20.08           C  
ATOM   3690  CD2 HIS E 240       5.645   3.656   8.712  1.00 25.23           C  
ATOM   3691  ND1 HIS E 240       5.371   1.620   7.970  1.00 28.04           N  
ATOM   3692  CE1 HIS E 240       4.810   2.435   7.090  1.00 28.42           C  
ATOM   3693  NE2 HIS E 240       4.963   3.677   7.518  1.00 35.14           N  
ATOM   3694  N   TRP E 241       6.587   3.375  12.809  1.00 19.36           N  
ATOM   3695  CA  TRP E 241       6.569   4.621  13.569  1.00 19.84           C  
ATOM   3696  C   TRP E 241       8.005   5.058  13.849  1.00 23.92           C  
ATOM   3697  O   TRP E 241       8.958   4.278  13.705  1.00 14.73           O  
ATOM   3698  CB  TRP E 241       5.778   4.460  14.873  1.00 18.33           C  
ATOM   3699  CG  TRP E 241       6.518   3.573  15.867  1.00 24.71           C  
ATOM   3700  CD1 TRP E 241       7.343   3.974  16.875  1.00 20.43           C  
ATOM   3701  CD2 TRP E 241       6.500   2.145  15.912  1.00 22.35           C  
ATOM   3702  CE2 TRP E 241       7.335   1.748  16.968  1.00 16.94           C  
ATOM   3703  CE3 TRP E 241       5.857   1.160  15.156  1.00 26.36           C  
ATOM   3704  NE1 TRP E 241       7.837   2.880  17.547  1.00 16.29           N  
ATOM   3705  CZ2 TRP E 241       7.535   0.417  17.290  1.00 25.39           C  
ATOM   3706  CZ3 TRP E 241       6.064  -0.161  15.478  1.00 18.96           C  
ATOM   3707  CH2 TRP E 241       6.889  -0.520  16.533  1.00 24.63           C  
ATOM   3708  N   ALA E 242       8.147   6.333  14.231  1.00 24.02           N  
ATOM   3709  CA  ALA E 242       9.447   6.924  14.528  1.00 17.17           C  
ATOM   3710  C   ALA E 242       9.787   6.721  15.993  1.00 18.36           C  
ATOM   3711  O   ALA E 242       8.937   6.896  16.865  1.00 28.21           O  
ATOM   3712  CB  ALA E 242       9.464   8.420  14.210  1.00 15.53           C  
ATOM   3713  N   ASP E 243      11.047   6.389  16.265  1.00 25.51           N  
ATOM   3714  CA  ASP E 243      11.491   6.003  17.609  1.00 17.14           C  
ATOM   3715  C   ASP E 243      11.845   7.267  18.383  1.00 18.25           C  
ATOM   3716  O   ASP E 243      13.009   7.615  18.569  1.00 18.24           O  
ATOM   3717  CB  ASP E 243      12.662   5.042  17.504  1.00 16.79           C  
ATOM   3718  CG  ASP E 243      12.989   4.368  18.801  1.00 22.21           C  
ATOM   3719  OD1 ASP E 243      12.228   4.477  19.779  1.00 22.26           O  
ATOM   3720  OD2 ASP E 243      14.045   3.728  18.843  1.00 22.08           O1-
ATOM   3721  N   ASN E 244      10.808   7.971  18.840  1.00 19.91           N  
ATOM   3722  CA  ASN E 244      10.983   9.251  19.547  1.00 16.89           C  
ATOM   3723  C   ASN E 244       9.824   9.418  20.527  1.00 14.91           C  
ATOM   3724  O   ASN E 244       9.063   8.482  20.767  1.00 17.20           O  
ATOM   3725  CB  ASN E 244      11.064  10.403  18.545  1.00 20.17           C  
ATOM   3726  CG  ASN E 244       9.820  10.510  17.688  1.00 12.68           C  
ATOM   3727  ND2 ASN E 244       9.907  11.300  16.623  1.00 19.10           N  
ATOM   3728  OD1 ASN E 244       8.786   9.899  17.983  1.00 14.18           O  
ATOM   3729  N   ARG E 245       9.659  10.613  21.092  1.00 17.14           N  
ATOM   3730  CA  ARG E 245       8.605  10.769  22.100  1.00 26.41           C  
ATOM   3731  C   ARG E 245       7.239  10.344  21.546  1.00 23.70           C  
ATOM   3732  O   ARG E 245       6.555   9.495  22.129  1.00 26.90           O  
ATOM   3733  CB  ARG E 245       8.573  12.207  22.638  1.00 13.00           C  
ATOM   3734  CG  ARG E 245       7.540  12.446  23.733  1.00  7.53           C  
ATOM   3735  CD  ARG E 245       7.548  13.860  24.253  1.00  6.91           C  
ATOM   3736  NE  ARG E 245       7.108  14.811  23.243  1.00  7.79           N  
ATOM   3737  CZ  ARG E 245       5.856  15.210  23.073  1.00  7.24           C  
ATOM   3738  NH1 ARG E 245       4.885  14.798  23.858  1.00  9.96           N1+
ATOM   3739  NH2 ARG E 245       5.568  16.050  22.083  1.00  8.62           N  
ATOM   3740  N   THR E 246       6.851  10.870  20.396  1.00 19.09           N  
ATOM   3741  CA  THR E 246       5.477  10.714  19.930  1.00 16.26           C  
ATOM   3742  C   THR E 246       5.285   9.620  18.892  1.00 19.69           C  
ATOM   3743  O   THR E 246       4.143   9.365  18.507  1.00 25.06           O  
ATOM   3744  CB  THR E 246       4.971  12.017  19.304  1.00 18.39           C  
ATOM   3745  CG2 THR E 246       5.340  13.219  20.154  1.00 10.23           C  
ATOM   3746  OG1 THR E 246       5.566  12.144  18.007  1.00 19.30           O  
ATOM   3747  N   GLY E 247       6.352   8.989  18.405  1.00 23.36           N  
ATOM   3748  CA  GLY E 247       6.193   8.080  17.288  1.00 22.77           C  
ATOM   3749  C   GLY E 247       5.988   8.746  15.942  1.00 19.06           C  
ATOM   3750  O   GLY E 247       5.801   8.045  14.952  1.00 18.15           O  
ATOM   3751  N   MET E 248       5.987  10.074  15.876  1.00 20.55           N  
ATOM   3752  CA  MET E 248       5.939  10.802  14.617  1.00 16.87           C  
ATOM   3753  C   MET E 248       7.142  11.726  14.554  1.00 26.24           C  
ATOM   3754  O   MET E 248       7.511  12.346  15.560  1.00 22.18           O  
ATOM   3755  CB  MET E 248       4.669  11.628  14.494  1.00 23.32           C  
ATOM   3756  CG  MET E 248       3.390  10.853  14.673  1.00 28.67           C  
ATOM   3757  SD  MET E 248       2.202  11.714  15.744  1.00 52.83           S  
ATOM   3758  CE  MET E 248       2.356  13.420  15.174  1.00 37.14           C  
ATOM   3759  N   LEU E 249       7.768  11.799  13.385  1.00 27.52           N  
ATOM   3760  CA  LEU E 249       8.861  12.742  13.203  1.00 20.43           C  
ATOM   3761  C   LEU E 249       8.341  14.157  13.407  1.00 31.16           C  
ATOM   3762  O   LEU E 249       7.197  14.459  13.054  1.00 26.99           O  
ATOM   3763  CB  LEU E 249       9.465  12.587  11.807  1.00 22.98           C  
ATOM   3764  CG  LEU E 249      10.046  11.198  11.503  1.00 24.62           C  
ATOM   3765  CD1 LEU E 249      10.427  11.092  10.050  1.00 22.74           C  
ATOM   3766  CD2 LEU E 249      11.228  10.869  12.377  1.00 15.69           C  
ATOM   3767  N   THR E 250       9.171  15.018  14.016  1.00 30.34           N  
ATOM   3768  CA  THR E 250       8.796  16.423  14.185  1.00 33.95           C  
ATOM   3769  C   THR E 250       8.566  17.081  12.826  1.00 36.87           C  
ATOM   3770  O   THR E 250       7.474  17.589  12.538  1.00 36.14           O  
ATOM   3771  CB  THR E 250       9.870  17.170  14.988  1.00 26.08           C  
ATOM   3772  CG2 THR E 250      10.131  16.513  16.335  1.00 17.85           C  
ATOM   3773  OG1 THR E 250      11.093  17.168  14.256  1.00 32.23           O  
ATOM   3774  N   GLY E 251       9.590  17.065  11.972  1.00 36.55           N  
ATOM   3775  CA  GLY E 251       9.471  17.407  10.570  1.00 23.10           C  
ATOM   3776  C   GLY E 251      10.618  16.761   9.804  1.00 25.67           C  
ATOM   3777  O   GLY E 251      11.223  15.792  10.281  1.00 20.34           O  
ATOM   3778  N   PRO E 252      10.967  17.302   8.628  1.00 20.68           N  
ATOM   3779  CA  PRO E 252      12.079  16.721   7.850  1.00 29.81           C  
ATOM   3780  C   PRO E 252      13.425  16.723   8.564  1.00 25.35           C  
ATOM   3781  O   PRO E 252      14.309  15.967   8.156  1.00 39.11           O  
ATOM   3782  CB  PRO E 252      12.128  17.599   6.585  1.00 18.31           C  
ATOM   3783  CG  PRO E 252      11.548  18.906   7.008  1.00 10.16           C  
ATOM   3784  CD  PRO E 252      10.454  18.533   8.001  1.00 20.14           C  
ATOM   3785  N   ASP E 253      13.621  17.529   9.605  1.00 23.40           N  
ATOM   3786  CA  ASP E 253      14.914  17.601  10.276  1.00 21.00           C  
ATOM   3787  C   ASP E 253      15.062  16.601  11.433  1.00 23.95           C  
ATOM   3788  O   ASP E 253      16.064  16.639  12.160  1.00 26.53           O  
ATOM   3789  CB  ASP E 253      15.144  19.032  10.773  1.00 28.23           C  
ATOM   3790  CG  ASP E 253      15.069  20.060   9.646  0.70 28.20           C  
ATOM   3791  OD1 ASP E 253      15.533  19.774   8.517  0.98 28.72           O  
ATOM   3792  OD2 ASP E 253      14.538  21.158   9.894  0.77 25.91           O1-
ATOM   3793  N   ASP E 254      14.102  15.703  11.613  1.00 25.63           N  
ATOM   3794  CA  ASP E 254      14.125  14.758  12.720  1.00 19.64           C  
ATOM   3795  C   ASP E 254      14.855  13.502  12.267  1.00 21.14           C  
ATOM   3796  O   ASP E 254      14.312  12.755  11.436  1.00 23.43           O  
ATOM   3797  CB  ASP E 254      12.709  14.420  13.143  1.00 24.05           C  
ATOM   3798  CG  ASP E 254      12.648  13.561  14.394  1.00 22.41           C  
ATOM   3799  OD1 ASP E 254      13.686  13.016  14.839  1.00 23.66           O  
ATOM   3800  OD2 ASP E 254      11.534  13.432  14.932  1.00 24.29           O1-
ATOM   3801  N   PRO E 255      16.046  13.206  12.797  1.00 26.05           N  
ATOM   3802  CA  PRO E 255      16.798  12.027  12.346  1.00 22.02           C  
ATOM   3803  C   PRO E 255      16.405  10.721  13.025  1.00 27.61           C  
ATOM   3804  O   PRO E 255      17.040   9.691  12.741  1.00 27.11           O  
ATOM   3805  CB  PRO E 255      18.238  12.401  12.690  1.00 20.95           C  
ATOM   3806  CG  PRO E 255      18.099  13.231  13.920  1.00 24.46           C  
ATOM   3807  CD  PRO E 255      16.776  13.955  13.832  1.00 23.39           C  
ATOM   3808  N   SER E 256      15.376  10.740  13.885  1.00 27.75           N  
ATOM   3809  CA  SER E 256      14.967   9.545  14.621  1.00 20.23           C  
ATOM   3810  C   SER E 256      14.785   8.377  13.676  1.00 21.77           C  
ATOM   3811  O   SER E 256      14.196   8.517  12.604  1.00 26.25           O  
ATOM   3812  CB  SER E 256      13.651   9.767  15.361  1.00 14.77           C  
ATOM   3813  OG  SER E 256      13.717  10.828  16.286  1.00 22.92           O  
ATOM   3814  N   GLN E 257      15.286   7.218  14.087  1.00 20.86           N  
ATOM   3815  CA  GLN E 257      15.136   6.038  13.261  1.00 21.53           C  
ATOM   3816  C   GLN E 257      13.662   5.703  13.187  1.00 25.26           C  
ATOM   3817  O   GLN E 257      12.920   5.914  14.149  1.00 23.46           O  
ATOM   3818  CB  GLN E 257      15.935   4.865  13.828  1.00 20.26           C  
ATOM   3819  CG  GLN E 257      16.514   3.943  12.744  1.00 27.15           C  
ATOM   3820  CD  GLN E 257      16.825   2.521  13.220  1.00 38.43           C  
ATOM   3821  NE2 GLN E 257      17.642   2.385  14.288  1.00 26.93           N  
ATOM   3822  OE1 GLN E 257      16.357   1.557  12.613  1.00 33.05           O  
ATOM   3823  N   VAL E 258      13.227   5.249  12.017  1.00 22.89           N  
ATOM   3824  CA  VAL E 258      11.861   4.796  11.810  1.00 19.74           C  
ATOM   3825  C   VAL E 258      11.900   3.281  11.773  1.00 25.50           C  
ATOM   3826  O   VAL E 258      12.744   2.691  11.076  1.00 22.82           O  
ATOM   3827  CB  VAL E 258      11.260   5.377  10.520  1.00 16.71           C  
ATOM   3828  CG1 VAL E 258       9.984   4.590  10.120  1.00 14.77           C  
ATOM   3829  CG2 VAL E 258      10.974   6.863  10.708  1.00 14.09           C  
ATOM   3830  N   ILE E 259      11.023   2.647  12.553  1.00 16.77           N  
ATOM   3831  CA  ILE E 259      11.137   1.223  12.841  1.00 14.39           C  
ATOM   3832  C   ILE E 259       9.758   0.584  12.788  1.00 19.13           C  
ATOM   3833  O   ILE E 259       8.729   1.260  12.708  1.00 16.79           O  
ATOM   3834  CB  ILE E 259      11.804   0.961  14.211  1.00 17.43           C  
ATOM   3835  CG1 ILE E 259      10.964   1.547  15.350  1.00 15.48           C  
ATOM   3836  CG2 ILE E 259      13.209   1.563  14.225  1.00 19.37           C  
ATOM   3837  CD1 ILE E 259      11.529   1.249  16.717  1.00 11.80           C  
ATOM   3838  N   ASP E 260       9.754  -0.749  12.793  1.00 12.60           N  
ATOM   3839  CA  ASP E 260       8.522  -1.494  13.004  1.00 15.15           C  
ATOM   3840  C   ASP E 260       8.713  -2.541  14.094  1.00 15.36           C  
ATOM   3841  O   ASP E 260       7.827  -3.377  14.298  1.00 23.92           O  
ATOM   3842  CB  ASP E 260       7.994  -2.100  11.674  1.00 13.96           C  
ATOM   3843  CG  ASP E 260       8.755  -3.367  11.216  1.00 15.05           C  
ATOM   3844  OD1 ASP E 260       9.666  -3.839  11.910  1.00 12.99           O  
ATOM   3845  OD2 ASP E 260       8.402  -3.926  10.159  1.00 10.41           O1-
ATOM   3846  N   ASN E 261       9.812  -2.458  14.839  1.00 12.57           N  
ATOM   3847  CA  ASN E 261      10.258  -3.509  15.746  1.00 20.08           C  
ATOM   3848  C   ASN E 261      11.196  -2.919  16.791  1.00 16.48           C  
ATOM   3849  O   ASN E 261      12.183  -2.280  16.427  1.00 20.91           O  
ATOM   3850  CB  ASN E 261      10.991  -4.595  14.970  1.00 22.23           C  
ATOM   3851  CG  ASN E 261      11.212  -5.817  15.799  1.00 22.90           C  
ATOM   3852  ND2 ASN E 261      10.171  -6.619  15.920  1.00 24.46           N  
ATOM   3853  OD1 ASN E 261      12.303  -6.044  16.339  1.00 15.70           O  
ATOM   3854  N   LYS E 262      10.923  -3.158  18.075  1.00 13.99           N  
ATOM   3855  CA  LYS E 262      11.654  -2.487  19.151  1.00 16.42           C  
ATOM   3856  C   LYS E 262      11.906  -3.417  20.334  1.00 21.54           C  
ATOM   3857  O   LYS E 262      10.982  -4.086  20.807  1.00 19.93           O  
ATOM   3858  CB  LYS E 262      10.869  -1.254  19.629  1.00 15.34           C  
ATOM   3859  CG  LYS E 262      11.515  -0.468  20.748  1.00 13.88           C  
ATOM   3860  CD  LYS E 262      10.851   0.890  20.892  1.00 20.88           C  
ATOM   3861  CE  LYS E 262      11.226   1.587  22.196  1.00 19.47           C  
ATOM   3862  NZ  LYS E 262      12.253   2.639  21.986  1.00 23.44           N1+
ATOM   3863  N   ILE E 263      13.138  -3.428  20.854  1.00 19.38           N  
ATOM   3864  CA  ILE E 263      13.396  -4.214  22.060  1.00 17.40           C  
ATOM   3865  C   ILE E 263      12.987  -3.411  23.292  1.00 16.28           C  
ATOM   3866  O   ILE E 263      13.042  -2.179  23.308  1.00 19.51           O  
ATOM   3867  CB  ILE E 263      14.867  -4.672  22.142  1.00 21.66           C  
ATOM   3868  CG1 ILE E 263      14.979  -5.844  23.130  1.00 20.05           C  
ATOM   3869  CG2 ILE E 263      15.823  -3.491  22.506  1.00 15.12           C  
ATOM   3870  CD1 ILE E 263      16.400  -6.385  23.346  1.00 22.17           C  
ATOM   3871  N  ACYS E 264      12.550  -4.122  24.328  0.58 18.25           N  
ATOM   3872  N  BCYS E 264      12.567  -4.118  24.337  0.42 18.26           N  
ATOM   3873  CA ACYS E 264      12.116  -3.508  25.577  0.58 18.42           C  
ATOM   3874  CA BCYS E 264      12.175  -3.473  25.581  0.42 18.43           C  
ATOM   3875  C  ACYS E 264      12.378  -4.472  26.730  0.58 18.32           C  
ATOM   3876  C  BCYS E 264      12.377  -4.458  26.726  0.42 18.30           C  
ATOM   3877  O  ACYS E 264      12.421  -5.690  26.543  0.58 17.74           O  
ATOM   3878  O  BCYS E 264      12.370  -5.676  26.534  0.42 17.73           O  
ATOM   3879  CB ACYS E 264      10.630  -3.117  25.528  0.58 16.25           C  
ATOM   3880  CB BCYS E 264      10.718  -2.985  25.527  0.42 16.30           C  
ATOM   3881  SG ACYS E 264       9.551  -4.264  24.618  0.58 17.73           S  
ATOM   3882  SG BCYS E 264      10.530  -1.234  25.053  0.42 19.09           S  
ATOM   3883  N   GLY E 265      12.572  -3.913  27.920  1.00 16.71           N  
ATOM   3884  CA  GLY E 265      12.742  -4.711  29.108  1.00 16.11           C  
ATOM   3885  C   GLY E 265      11.825  -4.244  30.219  1.00 14.61           C  
ATOM   3886  O   GLY E 265      11.070  -3.287  30.058  1.00 10.02           O  
ATOM   3887  N   PRO E 266      11.882  -4.909  31.372  1.00 10.79           N  
ATOM   3888  CA  PRO E 266      11.023  -4.525  32.499  1.00  9.34           C  
ATOM   3889  C   PRO E 266      11.069  -3.037  32.835  1.00 12.49           C  
ATOM   3890  O   PRO E 266      12.136  -2.425  32.929  1.00 10.51           O  
ATOM   3891  CB  PRO E 266      11.566  -5.391  33.641  1.00 10.96           C  
ATOM   3892  CG  PRO E 266      11.924  -6.678  32.907  1.00 17.99           C  
ATOM   3893  CD  PRO E 266      12.470  -6.246  31.560  1.00 12.15           C  
ATOM   3894  N   ALA E 267       9.876  -2.465  33.031  1.00 11.58           N  
ATOM   3895  CA  ALA E 267       9.560  -1.070  33.336  1.00 11.03           C  
ATOM   3896  C   ALA E 267       9.822  -0.112  32.190  1.00  9.97           C  
ATOM   3897  O   ALA E 267       9.631   1.107  32.374  1.00 10.59           O  
ATOM   3898  CB  ALA E 267      10.278  -0.541  34.579  1.00 10.52           C  
ATOM   3899  N   ASN E 268      10.173  -0.604  31.004  1.00  7.86           N  
ATOM   3900  CA  ASN E 268      10.210   0.235  29.816  1.00 10.25           C  
ATOM   3901  C   ASN E 268       8.803   0.656  29.401  1.00 15.56           C  
ATOM   3902  O   ASN E 268       7.854  -0.139  29.447  1.00 12.68           O  
ATOM   3903  CB  ASN E 268      10.892  -0.507  28.655  1.00 13.73           C  
ATOM   3904  CG  ASN E 268      12.416  -0.541  28.784  1.00 21.83           C  
ATOM   3905  ND2 ASN E 268      12.990   0.462  29.477  1.00 16.52           N  
ATOM   3906  OD1 ASN E 268      13.072  -1.455  28.258  1.00 19.35           O  
ATOM   3907  N   SER E 269       8.666   1.922  28.992  1.00 10.55           N  
ATOM   3908  CA  SER E 269       7.417   2.386  28.409  1.00 13.69           C  
ATOM   3909  C   SER E 269       7.733   3.264  27.210  1.00 15.62           C  
ATOM   3910  O   SER E 269       8.661   4.084  27.253  1.00 13.47           O  
ATOM   3911  CB  SER E 269       6.549   3.151  29.445  1.00 21.57           C  
ATOM   3912  OG  SER E 269       7.079   4.434  29.814  1.00 14.62           O  
ATOM   3913  N   PHE E 270       6.991   3.056  26.126  1.00 17.47           N  
ATOM   3914  CA  PHE E 270       6.980   3.999  25.009  1.00 18.06           C  
ATOM   3915  C   PHE E 270       5.592   3.964  24.392  1.00 19.96           C  
ATOM   3916  O   PHE E 270       4.735   3.172  24.800  1.00 17.14           O  
ATOM   3917  CB  PHE E 270       8.061   3.689  23.970  1.00 12.04           C  
ATOM   3918  CG  PHE E 270       7.838   2.400  23.233  1.00 15.29           C  
ATOM   3919  CD1 PHE E 270       8.236   1.191  23.795  1.00 19.24           C  
ATOM   3920  CD2 PHE E 270       7.223   2.387  21.980  1.00 19.78           C  
ATOM   3921  CE1 PHE E 270       8.039  -0.018  23.118  1.00 21.87           C  
ATOM   3922  CE2 PHE E 270       7.008   1.167  21.292  1.00 24.31           C  
ATOM   3923  CZ  PHE E 270       7.410  -0.038  21.873  1.00 22.73           C  
ATOM   3924  N   GLY E 271       5.374   4.846  23.409  1.00 11.82           N  
ATOM   3925  CA  GLY E 271       4.118   4.900  22.686  1.00 12.55           C  
ATOM   3926  C   GLY E 271       4.321   5.488  21.304  1.00 17.35           C  
ATOM   3927  O   GLY E 271       5.408   5.939  20.952  1.00 14.88           O  
ATOM   3928  N   PHE E 272       3.250   5.482  20.516  1.00 21.86           N  
ATOM   3929  CA  PHE E 272       3.278   6.090  19.190  1.00 20.71           C  
ATOM   3930  C   PHE E 272       1.854   6.221  18.649  1.00 25.50           C  
ATOM   3931  O   PHE E 272       0.902   5.647  19.189  1.00 18.33           O  
ATOM   3932  CB  PHE E 272       4.131   5.272  18.228  1.00 20.29           C  
ATOM   3933  CG  PHE E 272       3.746   3.820  18.143  1.00 20.32           C  
ATOM   3934  CD1 PHE E 272       4.297   2.884  19.021  1.00 18.58           C  
ATOM   3935  CD2 PHE E 272       2.889   3.373  17.154  1.00 23.39           C  
ATOM   3936  CE1 PHE E 272       3.978   1.536  18.930  1.00 15.90           C  
ATOM   3937  CE2 PHE E 272       2.559   2.017  17.058  1.00 32.78           C  
ATOM   3938  CZ  PHE E 272       3.100   1.099  17.948  1.00 17.91           C  
ATOM   3939  N   GLN E 273       1.723   6.990  17.567  1.00 16.24           N  
ATOM   3940  CA  GLN E 273       0.511   6.993  16.767  1.00 15.96           C  
ATOM   3941  C   GLN E 273       0.822   6.509  15.359  1.00 18.44           C  
ATOM   3942  O   GLN E 273       1.952   6.622  14.876  1.00 16.66           O  
ATOM   3943  CB  GLN E 273      -0.122   8.372  16.737  1.00 17.19           C  
ATOM   3944  CG  GLN E 273      -0.251   8.919  18.140  1.00 18.56           C  
ATOM   3945  CD  GLN E 273      -1.082  10.176  18.245  1.00 18.63           C  
ATOM   3946  NE2 GLN E 273      -1.528  10.484  19.465  1.00 20.09           N  
ATOM   3947  OE1 GLN E 273      -1.295  10.886  17.259  1.00 27.24           O  
ATOM   3948  N   ILE E 274      -0.187   5.913  14.730  1.00 18.72           N  
ATOM   3949  CA  ILE E 274      -0.118   5.443  13.356  1.00 18.26           C  
ATOM   3950  C   ILE E 274      -1.460   5.700  12.683  1.00 22.63           C  
ATOM   3951  O   ILE E 274      -2.515   5.708  13.332  1.00 23.90           O  
ATOM   3952  CB  ILE E 274       0.201   3.942  13.272  1.00 19.21           C  
ATOM   3953  CG1 ILE E 274      -0.898   3.160  14.011  1.00 12.89           C  
ATOM   3954  CG2 ILE E 274       1.600   3.671  13.768  1.00 21.12           C  
ATOM   3955  CD1 ILE E 274      -0.809   1.707  13.840  1.00 22.30           C  
ATOM   3956  N   ILE E 275      -1.418   5.867  11.365  1.00 16.56           N  
ATOM   3957  CA  ILE E 275      -2.627   6.021  10.569  1.00 20.34           C  
ATOM   3958  C   ILE E 275      -3.041   4.636  10.090  1.00 25.22           C  
ATOM   3959  O   ILE E 275      -2.354   4.017   9.265  1.00 22.47           O  
ATOM   3960  CB  ILE E 275      -2.407   6.980   9.398  1.00 21.20           C  
ATOM   3961  CG1 ILE E 275      -1.866   8.310   9.911  1.00 20.36           C  
ATOM   3962  CG2 ILE E 275      -3.714   7.196   8.674  1.00 23.52           C  
ATOM   3963  CD1 ILE E 275      -2.768   8.988  10.925  1.00 22.77           C  
ATOM   3964  N   ALA E 276      -4.149   4.136  10.634  1.00 18.53           N  
ATOM   3965  CA  ALA E 276      -4.501   2.737  10.464  1.00 19.59           C  
ATOM   3966  C   ALA E 276      -4.714   2.420   8.994  1.00 29.42           C  
ATOM   3967  O   ALA E 276      -5.559   3.031   8.327  1.00 21.80           O  
ATOM   3968  CB  ALA E 276      -5.751   2.403  11.269  1.00 14.55           C  
ATOM   3969  N   GLY E 277      -3.943   1.461   8.489  1.00 25.59           N  
ATOM   3970  CA  GLY E 277      -4.054   1.098   7.100  1.00 21.64           C  
ATOM   3971  C   GLY E 277      -3.302   1.992   6.144  1.00 25.24           C  
ATOM   3972  O   GLY E 277      -3.369   1.753   4.927  1.00 24.56           O  
ATOM   3973  N   GLU E 278      -2.582   2.998   6.648  1.00 18.57           N  
ATOM   3974  CA  GLU E 278      -1.873   3.934   5.783  1.00 22.90           C  
ATOM   3975  C   GLU E 278      -0.896   3.193   4.891  1.00 28.64           C  
ATOM   3976  O   GLU E 278      -0.047   2.439   5.373  1.00 33.28           O  
ATOM   3977  CB  GLU E 278      -1.135   4.977   6.613  1.00 23.05           C  
ATOM   3978  CG  GLU E 278      -0.530   6.121   5.808  1.00 24.05           C  
ATOM   3979  CD  GLU E 278       0.053   7.182   6.710  1.00 25.52           C  
ATOM   3980  OE1 GLU E 278       1.046   6.876   7.406  1.00 25.18           O  
ATOM   3981  OE2 GLU E 278      -0.513   8.302   6.770  1.00 30.30           O1-
ATOM   3982  N   GLY E 279      -1.038   3.394   3.590  1.00 20.38           N  
ATOM   3983  CA  GLY E 279      -0.185   2.771   2.607  1.00 17.17           C  
ATOM   3984  C   GLY E 279      -0.364   1.285   2.428  1.00 19.80           C  
ATOM   3985  O   GLY E 279       0.348   0.697   1.611  1.00 25.82           O  
ATOM   3986  N   VAL E 280      -1.285   0.644   3.144  1.00 14.79           N  
ATOM   3987  CA  VAL E 280      -1.273  -0.814   3.174  1.00 25.05           C  
ATOM   3988  C   VAL E 280      -2.691  -1.373   3.080  1.00 27.18           C  
ATOM   3989  O   VAL E 280      -2.887  -2.539   2.717  1.00 26.22           O  
ATOM   3990  CB  VAL E 280      -0.550  -1.321   4.441  1.00 22.56           C  
ATOM   3991  CG1 VAL E 280       0.952  -0.981   4.386  1.00 23.81           C  
ATOM   3992  CG2 VAL E 280      -1.190  -0.736   5.705  1.00 21.16           C  
ATOM   3993  N   GLY E 281      -3.689  -0.558   3.417  1.00 23.17           N  
ATOM   3994  CA  GLY E 281      -5.076  -0.983   3.306  1.00 23.87           C  
ATOM   3995  C   GLY E 281      -5.622  -1.672   4.544  1.00 26.26           C  
ATOM   3996  O   GLY E 281      -4.961  -1.830   5.574  1.00 33.56           O  
ATOM   3997  N   ALA E 282      -6.878  -2.092   4.431  1.00 27.27           N  
ATOM   3998  CA  ALA E 282      -7.558  -2.737   5.537  1.00 26.83           C  
ATOM   3999  C   ALA E 282      -7.120  -4.191   5.632  1.00 29.30           C  
ATOM   4000  O   ALA E 282      -6.571  -4.760   4.685  1.00 34.77           O  
ATOM   4001  CB  ALA E 282      -9.074  -2.644   5.367  1.00 35.46           C  
ATOM   4002  N   GLY E 283      -7.339  -4.784   6.793  1.00 31.35           N  
ATOM   4003  CA  GLY E 283      -6.876  -6.142   7.020  1.00 36.73           C  
ATOM   4004  C   GLY E 283      -6.569  -6.411   8.482  1.00 31.67           C  
ATOM   4005  O   GLY E 283      -6.419  -5.507   9.303  1.00 28.33           O  
ATOM   4006  N   ALA E 284      -6.501  -7.705   8.816  1.00 36.95           N  
ATOM   4007  CA  ALA E 284      -6.136  -8.174  10.154  1.00 32.48           C  
ATOM   4008  C   ALA E 284      -4.617  -8.125  10.286  1.00 25.43           C  
ATOM   4009  O   ALA E 284      -3.912  -9.090   9.984  1.00 31.66           O  
ATOM   4010  CB  ALA E 284      -6.677  -9.577  10.395  1.00 29.06           C  
ATOM   4011  N   TRP E 285      -4.112  -6.985  10.751  1.00 16.73           N  
ATOM   4012  CA  TRP E 285      -2.678  -6.732  10.834  1.00 19.32           C  
ATOM   4013  C   TRP E 285      -2.157  -7.264  12.157  1.00 23.92           C  
ATOM   4014  O   TRP E 285      -2.495  -6.740  13.219  1.00 27.38           O  
ATOM   4015  CB  TRP E 285      -2.404  -5.240  10.694  1.00 15.65           C  
ATOM   4016  CG  TRP E 285      -2.722  -4.739   9.314  1.00 27.70           C  
ATOM   4017  CD1 TRP E 285      -3.766  -3.921   8.945  1.00 29.95           C  
ATOM   4018  CD2 TRP E 285      -1.997  -5.016   8.119  1.00 23.06           C  
ATOM   4019  CE2 TRP E 285      -2.648  -4.330   7.064  1.00 28.89           C  
ATOM   4020  CE3 TRP E 285      -0.864  -5.777   7.830  1.00 20.55           C  
ATOM   4021  NE1 TRP E 285      -3.729  -3.675   7.595  1.00 21.28           N  
ATOM   4022  CZ2 TRP E 285      -2.191  -4.389   5.748  1.00 25.12           C  
ATOM   4023  CZ3 TRP E 285      -0.407  -5.826   6.520  1.00 19.89           C  
ATOM   4024  CH2 TRP E 285      -1.064  -5.141   5.501  1.00 23.38           C  
ATOM   4025  N   MET E 286      -1.336  -8.302  12.096  1.00 21.74           N  
ATOM   4026  CA  MET E 286      -0.848  -8.941  13.307  1.00 21.68           C  
ATOM   4027  C   MET E 286       0.097  -8.018  14.055  1.00 22.31           C  
ATOM   4028  O   MET E 286       0.851  -7.248  13.446  1.00 22.78           O  
ATOM   4029  CB  MET E 286      -0.134 -10.250  12.948  1.00 24.19           C  
ATOM   4030  CG  MET E 286      -0.841 -11.524  13.401  1.00 31.93           C  
ATOM   4031  SD  MET E 286      -0.001 -13.034  12.831  1.00 43.69           S  
ATOM   4032  CE  MET E 286      -0.031 -12.805  11.049  1.00 20.57           C  
ATOM   4033  N   TYR E 287       0.022  -8.069  15.381  1.00 28.13           N  
ATOM   4034  CA  TYR E 287       1.111  -7.646  16.254  1.00 27.83           C  
ATOM   4035  C   TYR E 287       1.443  -8.800  17.186  1.00 20.09           C  
ATOM   4036  O   TYR E 287       0.578  -9.596  17.562  1.00 21.92           O  
ATOM   4037  CB  TYR E 287       0.795  -6.383  17.090  1.00 20.95           C  
ATOM   4038  CG  TYR E 287      -0.093  -6.665  18.278  1.00 25.00           C  
ATOM   4039  CD1 TYR E 287       0.441  -7.017  19.534  1.00 26.70           C  
ATOM   4040  CD2 TYR E 287      -1.471  -6.584  18.149  1.00 22.73           C  
ATOM   4041  CE1 TYR E 287      -0.388  -7.297  20.621  1.00 18.26           C  
ATOM   4042  CE2 TYR E 287      -2.304  -6.858  19.217  1.00 23.00           C  
ATOM   4043  CZ  TYR E 287      -1.766  -7.214  20.444  1.00 20.26           C  
ATOM   4044  OH  TYR E 287      -2.638  -7.474  21.465  1.00 22.86           O  
ATOM   4045  N   HIS E 288       2.702  -8.867  17.573  1.00 17.06           N  
ATOM   4046  CA  HIS E 288       3.166  -9.952  18.415  1.00 20.75           C  
ATOM   4047  C   HIS E 288       4.540  -9.555  18.914  1.00 19.77           C  
ATOM   4048  O   HIS E 288       5.212  -8.713  18.314  1.00 14.98           O  
ATOM   4049  CB  HIS E 288       3.228 -11.272  17.640  1.00 18.89           C  
ATOM   4050  CG  HIS E 288       4.085 -11.200  16.410  1.00 24.53           C  
ATOM   4051  CD2 HIS E 288       3.768 -10.932  15.121  1.00 18.31           C  
ATOM   4052  ND1 HIS E 288       5.453 -11.384  16.436  1.00 23.31           N  
ATOM   4053  CE1 HIS E 288       5.936 -11.264  15.211  1.00 22.22           C  
ATOM   4054  NE2 HIS E 288       4.934 -10.989  14.395  1.00 22.48           N  
ATOM   4055  N   CYS E 289       4.922 -10.125  20.047  1.00 18.05           N  
ATOM   4056  CA  CYS E 289       6.329 -10.166  20.379  1.00 17.36           C  
ATOM   4057  C   CYS E 289       7.039 -10.997  19.330  1.00 22.34           C  
ATOM   4058  O   CYS E 289       6.497 -12.003  18.852  1.00 21.27           O  
ATOM   4059  CB  CYS E 289       6.541 -10.765  21.759  1.00 22.18           C  
ATOM   4060  SG  CYS E 289       8.281 -10.996  22.168  1.00 20.25           S  
ATOM   4061  N   HIS E 290       8.250 -10.574  18.961  1.00 21.94           N  
ATOM   4062  CA  HIS E 290       8.995 -11.247  17.903  1.00 25.46           C  
ATOM   4063  C   HIS E 290      10.121 -12.131  18.429  1.00 18.57           C  
ATOM   4064  O   HIS E 290      10.882 -12.679  17.624  1.00 18.01           O  
ATOM   4065  CB  HIS E 290       9.550 -10.241  16.883  1.00 14.94           C  
ATOM   4066  CG  HIS E 290       9.642 -10.790  15.493  1.00 27.32           C  
ATOM   4067  CD2 HIS E 290       9.182 -10.312  14.310  1.00 26.64           C  
ATOM   4068  ND1 HIS E 290      10.261 -11.992  15.204  1.00 29.51           N  
ATOM   4069  CE1 HIS E 290      10.187 -12.222  13.902  1.00 22.54           C  
ATOM   4070  NE2 HIS E 290       9.551 -11.210  13.336  1.00 19.71           N  
ATOM   4071  N   VAL E 291      10.260 -12.279  19.745  1.00 15.57           N  
ATOM   4072  CA  VAL E 291      11.026 -13.417  20.243  1.00 19.64           C  
ATOM   4073  C   VAL E 291      10.248 -14.662  19.829  1.00 23.79           C  
ATOM   4074  O   VAL E 291       9.063 -14.789  20.147  1.00 19.89           O  
ATOM   4075  CB  VAL E 291      11.233 -13.347  21.769  1.00 22.49           C  
ATOM   4076  CG1 VAL E 291      12.193 -14.457  22.234  1.00 17.71           C  
ATOM   4077  CG2 VAL E 291      11.747 -11.968  22.204  1.00 10.28           C  
ATOM   4078  N   GLN E 292      10.894 -15.554  19.068  1.00 22.27           N  
ATOM   4079  CA  GLN E 292      10.150 -16.499  18.235  1.00 18.97           C  
ATOM   4080  C   GLN E 292       9.284 -17.439  19.075  1.00 24.83           C  
ATOM   4081  O   GLN E 292       8.120 -17.699  18.736  1.00 25.02           O  
ATOM   4082  CB  GLN E 292      11.113 -17.299  17.352  1.00 17.88           C  
ATOM   4083  CG  GLN E 292      11.706 -16.547  16.151  1.00 18.26           C  
ATOM   4084  CD  GLN E 292      10.647 -16.038  15.161  1.00 25.18           C  
ATOM   4085  NE2 GLN E 292       9.679 -16.896  14.813  1.00 20.08           N  
ATOM   4086  OE1 GLN E 292      10.710 -14.888  14.712  1.00 23.52           O  
ATOM   4087  N   SER E 293       9.832 -17.973  20.170  1.00 23.39           N  
ATOM   4088  CA  SER E 293       9.027 -18.877  20.988  1.00 19.06           C  
ATOM   4089  C   SER E 293       7.919 -18.107  21.704  1.00 17.65           C  
ATOM   4090  O   SER E 293       6.834 -18.648  21.946  1.00 20.35           O  
ATOM   4091  CB  SER E 293       9.925 -19.642  21.974  1.00 16.21           C  
ATOM   4092  OG  SER E 293      10.348 -18.808  23.045  1.00 17.02           O  
ATOM   4093  N   HIS E 294       8.154 -16.831  21.997  1.00 16.83           N  
ATOM   4094  CA  HIS E 294       7.106 -16.002  22.583  1.00 17.55           C  
ATOM   4095  C   HIS E 294       5.914 -15.871  21.634  1.00 19.29           C  
ATOM   4096  O   HIS E 294       4.761 -16.039  22.048  1.00 23.08           O  
ATOM   4097  CB  HIS E 294       7.687 -14.626  22.932  1.00 20.13           C  
ATOM   4098  CG  HIS E 294       8.686 -14.650  24.047  1.00 17.76           C  
ATOM   4099  CD2 HIS E 294       9.295 -15.682  24.681  1.00 16.03           C  
ATOM   4100  ND1 HIS E 294       9.147 -13.500  24.654  1.00 18.49           N  
ATOM   4101  CE1 HIS E 294      10.003 -13.822  25.607  1.00 15.74           C  
ATOM   4102  NE2 HIS E 294      10.101 -15.140  25.653  1.00 19.94           N  
ATOM   4103  N   SER E 295       6.173 -15.568  20.352  1.00 19.59           N  
ATOM   4104  CA  SER E 295       5.090 -15.511  19.376  1.00 21.79           C  
ATOM   4105  C   SER E 295       4.500 -16.892  19.123  1.00 28.73           C  
ATOM   4106  O   SER E 295       3.283 -17.015  18.935  1.00 26.19           O  
ATOM   4107  CB  SER E 295       5.573 -14.889  18.065  1.00 18.54           C  
ATOM   4108  OG  SER E 295       6.617 -15.647  17.471  1.00 17.47           O  
ATOM   4109  N   ASP E 296       5.328 -17.947  19.167  1.00 22.86           N  
ATOM   4110  CA  ASP E 296       4.779 -19.294  19.016  1.00 27.33           C  
ATOM   4111  C   ASP E 296       3.854 -19.665  20.177  1.00 28.98           C  
ATOM   4112  O   ASP E 296       2.939 -20.484  20.007  1.00 25.58           O  
ATOM   4113  CB  ASP E 296       5.914 -20.324  18.887  1.00 17.99           C  
ATOM   4114  CG  ASP E 296       6.682 -20.196  17.564  1.00 25.33           C  
ATOM   4115  OD1 ASP E 296       6.078 -19.754  16.544  1.00 19.23           O  
ATOM   4116  OD2 ASP E 296       7.891 -20.544  17.552  1.00 24.74           O1-
ATOM   4117  N   MET E 297       4.075 -19.070  21.355  1.00 32.74           N  
ATOM   4118  CA  MET E 297       3.387 -19.454  22.586  1.00 26.46           C  
ATOM   4119  C   MET E 297       2.179 -18.586  22.899  1.00 23.46           C  
ATOM   4120  O   MET E 297       1.446 -18.890  23.842  1.00 33.45           O  
ATOM   4121  CB  MET E 297       4.339 -19.400  23.782  1.00 16.64           C  
ATOM   4122  CG  MET E 297       5.313 -20.532  23.793  1.00 24.32           C  
ATOM   4123  SD  MET E 297       4.651 -22.061  24.469  1.00 33.84           S  
ATOM   4124  CE  MET E 297       6.014 -23.142  24.015  1.00 22.90           C  
ATOM   4125  N   GLY E 298       1.962 -17.510  22.162  1.00 28.72           N  
ATOM   4126  CA  GLY E 298       0.699 -16.814  22.309  1.00 33.56           C  
ATOM   4127  C   GLY E 298       0.746 -15.325  22.584  1.00 28.79           C  
ATOM   4128  O   GLY E 298      -0.316 -14.710  22.771  1.00 25.74           O  
ATOM   4129  N   MET E 299       1.938 -14.723  22.624  1.00 20.24           N  
ATOM   4130  CA  MET E 299       2.018 -13.257  22.698  1.00 23.50           C  
ATOM   4131  C   MET E 299       1.772 -12.706  21.295  1.00 21.74           C  
ATOM   4132  O   MET E 299       2.678 -12.286  20.572  1.00 14.35           O  
ATOM   4133  CB  MET E 299       3.338 -12.760  23.307  1.00 23.52           C  
ATOM   4134  CG  MET E 299       3.802 -13.378  24.679  1.00 19.09           C  
ATOM   4135  SD  MET E 299       5.323 -12.575  25.356  1.00 25.68           S  
ATOM   4136  CE  MET E 299       4.731 -11.111  26.231  1.00 13.86           C  
ATOM   4137  N   VAL E 300       0.500 -12.714  20.906  1.00 20.03           N  
ATOM   4138  CA  VAL E 300       0.073 -12.328  19.567  1.00 20.84           C  
ATOM   4139  C   VAL E 300      -1.271 -11.623  19.708  1.00 22.73           C  
ATOM   4140  O   VAL E 300      -2.038 -11.909  20.633  1.00 20.59           O  
ATOM   4141  CB  VAL E 300      -0.026 -13.574  18.642  1.00 26.50           C  
ATOM   4142  CG1 VAL E 300      -0.517 -13.218  17.242  1.00 23.42           C  
ATOM   4143  CG2 VAL E 300       1.322 -14.346  18.589  1.00 19.03           C  
ATOM   4144  N   GLY E 301      -1.560 -10.696  18.794  1.00 19.69           N  
ATOM   4145  CA  GLY E 301      -2.886 -10.092  18.765  1.00 25.07           C  
ATOM   4146  C   GLY E 301      -3.176  -9.518  17.394  1.00 22.00           C  
ATOM   4147  O   GLY E 301      -2.285  -9.417  16.550  1.00 25.59           O  
ATOM   4148  N   LEU E 302      -4.437  -9.137  17.169  1.00 16.41           N  
ATOM   4149  CA  LEU E 302      -4.858  -8.670  15.849  1.00 23.66           C  
ATOM   4150  C   LEU E 302      -5.311  -7.222  15.937  1.00 20.89           C  
ATOM   4151  O   LEU E 302      -6.187  -6.889  16.741  1.00 24.84           O  
ATOM   4152  CB  LEU E 302      -5.971  -9.550  15.267  1.00 28.11           C  
ATOM   4153  CG  LEU E 302      -5.687 -11.030  14.936  1.00 29.94           C  
ATOM   4154  CD1 LEU E 302      -6.908 -11.671  14.289  1.00 21.31           C  
ATOM   4155  CD2 LEU E 302      -4.434 -11.246  14.071  1.00 15.12           C  
ATOM   4156  N   PHE E 303      -4.674  -6.367  15.139  1.00 20.39           N  
ATOM   4157  CA  PHE E 303      -5.090  -4.987  14.883  1.00 19.24           C  
ATOM   4158  C   PHE E 303      -6.028  -5.068  13.682  1.00 25.65           C  
ATOM   4159  O   PHE E 303      -5.602  -5.048  12.526  1.00 22.41           O  
ATOM   4160  CB  PHE E 303      -3.869  -4.109  14.618  1.00 16.80           C  
ATOM   4161  CG  PHE E 303      -4.171  -2.634  14.380  1.00 22.52           C  
ATOM   4162  CD1 PHE E 303      -5.094  -1.953  15.147  1.00 19.84           C  
ATOM   4163  CD2 PHE E 303      -3.481  -1.924  13.400  1.00 19.32           C  
ATOM   4164  CE1 PHE E 303      -5.338  -0.586  14.935  1.00 20.12           C  
ATOM   4165  CE2 PHE E 303      -3.725  -0.560  13.187  1.00 22.10           C  
ATOM   4166  CZ  PHE E 303      -4.652   0.104  13.948  1.00 16.51           C  
ATOM   4167  N   LEU E 304      -7.322  -5.201  13.964  1.00 30.51           N  
ATOM   4168  CA  LEU E 304      -8.328  -5.441  12.934  1.00 23.81           C  
ATOM   4169  C   LEU E 304      -8.719  -4.107  12.308  1.00 24.47           C  
ATOM   4170  O   LEU E 304      -9.386  -3.289  12.948  1.00 23.00           O  
ATOM   4171  CB  LEU E 304      -9.532  -6.158  13.538  1.00 14.17           C  
ATOM   4172  CG  LEU E 304      -9.288  -7.545  14.159  1.00 24.95           C  
ATOM   4173  CD1 LEU E 304     -10.533  -8.083  14.893  1.00 17.24           C  
ATOM   4174  CD2 LEU E 304      -8.831  -8.536  13.101  1.00 25.82           C  
ATOM   4175  N   VAL E 305      -8.306  -3.881  11.063  1.00 23.44           N  
ATOM   4176  CA  VAL E 305      -8.426  -2.579  10.414  1.00 24.93           C  
ATOM   4177  C   VAL E 305      -9.505  -2.688   9.351  1.00 33.33           C  
ATOM   4178  O   VAL E 305      -9.312  -3.371   8.335  1.00 30.46           O  
ATOM   4179  CB  VAL E 305      -7.102  -2.118   9.803  1.00 26.55           C  
ATOM   4180  CG1 VAL E 305      -7.239  -0.684   9.286  1.00 26.69           C  
ATOM   4181  CG2 VAL E 305      -5.987  -2.231  10.835  1.00 17.94           C  
ATOM   4182  N   LYS E 306     -10.633  -2.008   9.583  1.00 24.22           N  
ATOM   4183  CA  LYS E 306     -11.828  -2.161   8.763  1.00 35.09           C  
ATOM   4184  C   LYS E 306     -11.880  -1.136   7.628  1.00 34.24           C  
ATOM   4185  O   LYS E 306     -11.412  -0.001   7.760  1.00 31.22           O  
ATOM   4186  CB  LYS E 306     -13.092  -2.013   9.616  1.00 26.17           C  
ATOM   4187  CG  LYS E 306     -13.117  -2.852  10.899  1.00 32.29           C  
ATOM   4188  CD  LYS E 306     -14.454  -2.673  11.600  1.00 31.99           C  
ATOM   4189  CE  LYS E 306     -14.368  -1.815  12.855  1.00 34.93           C  
ATOM   4190  NZ  LYS E 306     -15.188  -2.398  13.975  1.00 38.04           N1+
ATOM   4191  N   LYS E 307     -12.475  -1.553   6.508  1.00 31.40           N  
ATOM   4192  CA  LYS E 307     -12.908  -0.625   5.470  1.00 35.63           C  
ATOM   4193  C   LYS E 307     -14.050   0.249   5.988  1.00 37.88           C  
ATOM   4194  O   LYS E 307     -14.693  -0.082   6.991  1.00 36.97           O  
ATOM   4195  CB  LYS E 307     -13.388  -1.388   4.240  1.00 34.41           C  
ATOM   4196  CG  LYS E 307     -12.450  -2.437   3.720  1.00 27.28           C  
ATOM   4197  CD  LYS E 307     -12.331  -2.300   2.220  1.00 29.45           C  
ATOM   4198  CE  LYS E 307     -12.971  -3.497   1.531  1.00 33.60           C  
ATOM   4199  NZ  LYS E 307     -13.542  -3.120   0.202  1.00 31.64           N1+
ATOM   4200  N   PRO E 308     -14.337   1.370   5.309  1.00 38.29           N  
ATOM   4201  CA  PRO E 308     -15.476   2.204   5.734  1.00 33.74           C  
ATOM   4202  C   PRO E 308     -16.784   1.445   5.888  1.00 40.04           C  
ATOM   4203  O   PRO E 308     -17.636   1.880   6.672  1.00 47.45           O  
ATOM   4204  CB  PRO E 308     -15.566   3.255   4.623  1.00 40.01           C  
ATOM   4205  CG  PRO E 308     -14.155   3.388   4.126  1.00 31.82           C  
ATOM   4206  CD  PRO E 308     -13.523   2.027   4.266  1.00 26.50           C  
ATOM   4207  N   ASP E 309     -16.973   0.319   5.188  1.00 43.20           N  
ATOM   4208  CA  ASP E 309     -18.207  -0.445   5.330  1.00 35.09           C  
ATOM   4209  C   ASP E 309     -18.169  -1.459   6.471  1.00 48.54           C  
ATOM   4210  O   ASP E 309     -19.195  -2.087   6.750  1.00 59.04           O  
ATOM   4211  CB  ASP E 309     -18.572  -1.139   4.005  1.00 29.70           C  
ATOM   4212  CG  ASP E 309     -17.619  -2.265   3.607  1.00 40.61           C  
ATOM   4213  OD1 ASP E 309     -17.127  -3.005   4.484  1.00 43.14           O  
ATOM   4214  OD2 ASP E 309     -17.384  -2.429   2.383  1.00 37.50           O1-
ATOM   4215  N   GLY E 310     -17.024  -1.649   7.130  1.00 47.24           N  
ATOM   4216  CA  GLY E 310     -16.952  -2.490   8.307  1.00 37.05           C  
ATOM   4217  C   GLY E 310     -16.308  -3.850   8.111  1.00 43.34           C  
ATOM   4218  O   GLY E 310     -16.115  -4.571   9.103  1.00 37.80           O  
ATOM   4219  N   THR E 311     -15.969  -4.225   6.881  1.00 52.60           N  
ATOM   4220  CA  THR E 311     -15.381  -5.532   6.623  1.00 49.24           C  
ATOM   4221  C   THR E 311     -13.861  -5.463   6.617  1.00 40.45           C  
ATOM   4222  O   THR E 311     -13.253  -4.392   6.495  1.00 34.84           O  
ATOM   4223  CB  THR E 311     -15.859  -6.104   5.291  1.00 45.42           C  
ATOM   4224  CG2 THR E 311     -17.378  -5.965   5.166  1.00 43.04           C  
ATOM   4225  OG1 THR E 311     -15.185  -5.431   4.217  1.00 28.59           O  
ATOM   4226  N   ILE E 312     -13.252  -6.638   6.753  1.00 35.42           N  
ATOM   4227  CA  ILE E 312     -11.803  -6.739   6.874  1.00 34.39           C  
ATOM   4228  C   ILE E 312     -11.323  -7.756   5.848  1.00 35.95           C  
ATOM   4229  O   ILE E 312     -11.456  -8.968   6.073  1.00 48.50           O  
ATOM   4230  CB  ILE E 312     -11.385  -7.148   8.293  1.00 32.62           C  
ATOM   4231  CG1 ILE E 312     -12.171  -6.364   9.333  1.00 31.89           C  
ATOM   4232  CG2 ILE E 312      -9.935  -6.854   8.516  1.00 26.83           C  
ATOM   4233  CD1 ILE E 312     -12.604  -7.208  10.500  1.00 30.73           C  
ATOM   4234  N   PRO E 313     -10.762  -7.310   4.723  1.00 34.14           N  
ATOM   4235  CA  PRO E 313     -10.326  -8.241   3.669  1.00 32.77           C  
ATOM   4236  C   PRO E 313      -9.448  -9.377   4.180  1.00 38.56           C  
ATOM   4237  O   PRO E 313      -8.404  -9.125   4.792  1.00 45.29           O  
ATOM   4238  CB  PRO E 313      -9.532  -7.350   2.705  1.00 31.55           C  
ATOM   4239  CG  PRO E 313      -9.744  -5.950   3.125  1.00 35.55           C  
ATOM   4240  CD  PRO E 313     -10.422  -5.906   4.447  1.00 37.96           C  
ATOM   4241  N   GLY E 314      -9.859 -10.622   3.933  1.00 23.28           N  
ATOM   4242  CA  GLY E 314      -9.052 -11.786   4.258  1.00 31.85           C  
ATOM   4243  C   GLY E 314      -9.203 -12.326   5.665  1.00 45.25           C  
ATOM   4244  O   GLY E 314      -8.486 -13.269   6.025  1.00 41.22           O  
ATOM   4245  N   TYR E 315     -10.109 -11.767   6.473  1.00 45.09           N  
ATOM   4246  CA  TYR E 315     -10.176 -12.079   7.902  1.00 57.21           C  
ATOM   4247  C   TYR E 315     -11.111 -13.260   8.119  1.00 70.15           C  
ATOM   4248  O   TYR E 315     -12.337 -13.102   8.155  1.00 74.21           O  
ATOM   4249  CB  TYR E 315     -10.633 -10.869   8.710  1.00 49.71           C  
ATOM   4250  CG  TYR E 315     -10.781 -11.121  10.208  1.00 39.65           C  
ATOM   4251  CD1 TYR E 315      -9.935 -11.996  10.882  1.00 46.38           C  
ATOM   4252  CD2 TYR E 315     -11.759 -10.466  10.947  1.00 35.35           C  
ATOM   4253  CE1 TYR E 315     -10.071 -12.219  12.256  1.00 50.82           C  
ATOM   4254  CE2 TYR E 315     -11.903 -10.682  12.314  1.00 36.58           C  
ATOM   4255  CZ  TYR E 315     -11.056 -11.557  12.964  1.00 43.45           C  
ATOM   4256  OH  TYR E 315     -11.200 -11.765  14.322  1.00 37.22           O  
TER   
HETATM 4257 CU    CU E 401       8.331 -11.552  24.259  0.88 21.63          CU  
HETATM 4258 CU    CU E 402       4.780 -11.552  12.273  0.68 25.92          CU  
HETATM 4259 CU    CU E 403       8.841   1.009  38.321  0.42 21.55          CU  
ATOM   4260  N   GLY F  41      30.754  27.087  34.184  1.00 26.51           N  
ATOM   4261  CA  GLY F  41      31.499  25.852  34.392  1.00 23.10           C  
ATOM   4262  C   GLY F  41      31.385  24.905  33.212  1.00 29.40           C  
ATOM   4263  O   GLY F  41      30.676  23.888  33.279  1.00 33.30           O  
ATOM   4264  N   ALA F  42      32.080  25.241  32.125  1.00 30.22           N  
ATOM   4265  CA  ALA F  42      32.058  24.488  30.880  1.00 26.18           C  
ATOM   4266  C   ALA F  42      33.407  23.845  30.606  1.00 29.39           C  
ATOM   4267  O   ALA F  42      34.458  24.332  31.032  1.00 31.04           O  
ATOM   4268  CB  ALA F  42      31.688  25.396  29.706  1.00 14.69           C  
ATOM   4269  N   ALA F  43      33.369  22.751  29.862  1.00 23.46           N  
ATOM   4270  CA  ALA F  43      34.604  22.164  29.372  1.00 28.10           C  
ATOM   4271  C   ALA F  43      35.239  23.056  28.301  1.00 31.04           C  
ATOM   4272  O   ALA F  43      34.532  23.610  27.463  1.00 29.02           O  
ATOM   4273  CB  ALA F  43      34.334  20.778  28.794  1.00 24.70           C  
ATOM   4274  N   PRO F  44      36.568  23.161  28.284  1.00 33.34           N  
ATOM   4275  CA  PRO F  44      37.245  23.961  27.252  1.00 26.74           C  
ATOM   4276  C   PRO F  44      37.454  23.132  26.000  1.00 34.50           C  
ATOM   4277  O   PRO F  44      37.253  21.912  25.983  1.00 32.29           O  
ATOM   4278  CB  PRO F  44      38.590  24.273  27.899  1.00 29.38           C  
ATOM   4279  CG  PRO F  44      38.869  22.999  28.751  1.00 32.08           C  
ATOM   4280  CD  PRO F  44      37.531  22.302  28.992  1.00 23.24           C  
ATOM   4281  N   ALA F  45      37.881  23.816  24.937  1.00 36.84           N  
ATOM   4282  CA  ALA F  45      38.380  23.095  23.775  1.00 36.23           C  
ATOM   4283  C   ALA F  45      39.582  22.260  24.199  1.00 27.80           C  
ATOM   4284  O   ALA F  45      40.324  22.640  25.104  1.00 23.61           O  
ATOM   4285  CB  ALA F  45      38.761  24.060  22.653  1.00 35.97           C  
ATOM   4286  N   GLY F  46      39.756  21.099  23.564  1.00 32.54           N  
ATOM   4287  CA  GLY F  46      40.821  20.181  23.908  1.00 30.93           C  
ATOM   4288  C   GLY F  46      42.004  20.254  22.950  1.00 29.66           C  
ATOM   4289  O   GLY F  46      42.029  21.015  21.984  1.00 30.52           O  
ATOM   4290  N   GLY F  47      43.007  19.433  23.248  1.00 33.89           N  
ATOM   4291  CA  GLY F  47      44.223  19.371  22.456  1.00 28.65           C  
ATOM   4292  C   GLY F  47      45.478  19.150  23.279  1.00 31.62           C  
ATOM   4293  O   GLY F  47      46.594  19.258  22.759  1.00 35.93           O  
ATOM   4294  N   GLU F  48      45.323  18.839  24.562  1.00 22.07           N  
ATOM   4295  CA  GLU F  48      46.467  18.674  25.445  1.00 24.22           C  
ATOM   4296  C   GLU F  48      46.962  17.229  25.383  1.00 29.90           C  
ATOM   4297  O   GLU F  48      46.164  16.283  25.344  1.00 28.01           O  
ATOM   4298  CB  GLU F  48      46.093  19.049  26.878  1.00 22.21           C  
ATOM   4299  CG  GLU F  48      46.298  20.524  27.235  1.00 23.91           C  
ATOM   4300  CD  GLU F  48      47.766  20.911  27.414  0.00 30.07           C  
ATOM   4301  OE1 GLU F  48      48.458  21.088  26.397  0.94 36.32           O  
ATOM   4302  OE2 GLU F  48      48.232  21.048  28.566  1.00 35.44           O1-
ATOM   4303  N   VAL F  49      48.283  17.064  25.354  1.00 27.65           N  
ATOM   4304  CA  VAL F  49      48.899  15.741  25.391  1.00 31.15           C  
ATOM   4305  C   VAL F  49      49.091  15.354  26.857  1.00 37.10           C  
ATOM   4306  O   VAL F  49      49.866  15.979  27.587  1.00 22.84           O  
ATOM   4307  CB  VAL F  49      50.226  15.706  24.624  1.00 20.22           C  
ATOM   4308  CG1 VAL F  49      50.618  14.286  24.321  1.00 15.75           C  
ATOM   4309  CG2 VAL F  49      50.109  16.496  23.328  1.00 16.51           C  
ATOM   4310  N   ARG F  50      48.361  14.334  27.301  1.00 38.86           N  
ATOM   4311  CA  ARG F  50      48.364  13.948  28.699  1.00 31.31           C  
ATOM   4312  C   ARG F  50      48.919  12.538  28.867  1.00 31.20           C  
ATOM   4313  O   ARG F  50      48.921  11.722  27.943  1.00 31.20           O  
ATOM   4314  CB  ARG F  50      46.962  14.056  29.288  1.00 27.08           C  
ATOM   4315  CG  ARG F  50      46.287  15.356  28.895  1.00 27.30           C  
ATOM   4316  CD  ARG F  50      44.785  15.250  28.903  1.00 35.52           C  
ATOM   4317  NE  ARG F  50      44.175  16.554  29.125  1.00 28.99           N  
ATOM   4318  CZ  ARG F  50      44.222  17.220  30.272  1.00 35.51           C  
ATOM   4319  NH1 ARG F  50      44.804  16.711  31.349  1.00 41.62           N1+
ATOM   4320  NH2 ARG F  50      43.667  18.427  30.343  1.00 44.85           N  
ATOM   4321  N   ARG F  51      49.411  12.269  30.067  1.00 27.86           N  
ATOM   4322  CA  ARG F  51      50.009  10.983  30.373  1.00 28.33           C  
ATOM   4323  C   ARG F  51      49.639  10.627  31.801  1.00 29.92           C  
ATOM   4324  O   ARG F  51      49.542  11.506  32.664  1.00 25.26           O  
ATOM   4325  CB  ARG F  51      51.539  10.994  30.177  1.00 32.95           C  
ATOM   4326  CG  ARG F  51      52.345  11.797  31.211  1.00 42.94           C  
ATOM   4327  CD  ARG F  51      53.603  11.025  31.665  1.00 45.55           C  
ATOM   4328  NE  ARG F  51      53.356  10.281  32.899  1.00 51.79           N  
ATOM   4329  CZ  ARG F  51      54.294   9.804  33.707  1.00 46.70           C  
ATOM   4330  NH1 ARG F  51      55.583   9.956  33.440  1.00 63.54           N1+
ATOM   4331  NH2 ARG F  51      53.930   9.148  34.806  1.00 39.90           N  
ATOM   4332  N   VAL F  52      49.382   9.339  32.022  1.00 28.17           N  
ATOM   4333  CA  VAL F  52      48.944   8.828  33.312  1.00 28.18           C  
ATOM   4334  C   VAL F  52      49.490   7.412  33.445  1.00 22.00           C  
ATOM   4335  O   VAL F  52      49.713   6.723  32.446  1.00 19.41           O  
ATOM   4336  CB  VAL F  52      47.394   8.885  33.431  1.00 32.29           C  
ATOM   4337  CG1 VAL F  52      46.874   7.869  34.420  1.00 36.30           C  
ATOM   4338  CG2 VAL F  52      46.914  10.283  33.829  1.00 34.84           C  
ATOM   4339  N   THR F  53      49.748   6.999  34.683  1.00 24.65           N  
ATOM   4340  CA  THR F  53      50.162   5.634  35.003  1.00 32.96           C  
ATOM   4341  C   THR F  53      48.973   4.819  35.501  1.00 31.94           C  
ATOM   4342  O   THR F  53      48.122   5.334  36.236  1.00 21.86           O  
ATOM   4343  CB  THR F  53      51.265   5.630  36.066  1.00 21.18           C  
ATOM   4344  CG2 THR F  53      52.487   6.298  35.527  1.00 26.20           C  
ATOM   4345  OG1 THR F  53      50.823   6.334  37.234  1.00 25.97           O  
ATOM   4346  N   MET F  54      48.921   3.540  35.110  1.00 29.69           N  
ATOM   4347  CA  MET F  54      47.792   2.706  35.493  1.00 29.23           C  
ATOM   4348  C   MET F  54      48.280   1.275  35.723  1.00 26.47           C  
ATOM   4349  O   MET F  54      49.185   0.804  35.032  1.00 31.60           O  
ATOM   4350  CB  MET F  54      46.667   2.781  34.430  1.00 37.67           C  
ATOM   4351  CG  MET F  54      45.499   1.755  34.559  1.00 35.51           C  
ATOM   4352  SD  MET F  54      44.395   1.579  33.107  1.00 34.06           S  
ATOM   4353  CE  MET F  54      43.238   2.932  33.338  1.00 23.15           C  
ATOM   4354  N   TYR F  55      47.670   0.589  36.699  1.00 28.72           N  
ATOM   4355  CA  TYR F  55      48.120  -0.715  37.176  1.00 30.43           C  
ATOM   4356  C   TYR F  55      46.967  -1.708  37.230  1.00 24.67           C  
ATOM   4357  O   TYR F  55      45.887  -1.391  37.733  1.00 24.70           O  
ATOM   4358  CB  TYR F  55      48.760  -0.600  38.585  1.00 26.18           C  
ATOM   4359  CG  TYR F  55      49.732   0.548  38.687  1.00 30.43           C  
ATOM   4360  CD1 TYR F  55      49.278   1.846  38.875  1.00 26.50           C  
ATOM   4361  CD2 TYR F  55      51.103   0.340  38.558  1.00 28.95           C  
ATOM   4362  CE1 TYR F  55      50.169   2.905  38.942  1.00 32.99           C  
ATOM   4363  CE2 TYR F  55      51.994   1.388  38.626  1.00 24.62           C  
ATOM   4364  CZ  TYR F  55      51.525   2.668  38.824  1.00 31.73           C  
ATOM   4365  OH  TYR F  55      52.394   3.729  38.898  1.00 39.20           O  
ATOM   4366  N   ALA F  56      47.206  -2.917  36.721  1.00 24.09           N  
ATOM   4367  CA  ALA F  56      46.322  -4.050  36.973  1.00 21.27           C  
ATOM   4368  C   ALA F  56      46.816  -4.809  38.204  1.00 27.33           C  
ATOM   4369  O   ALA F  56      47.863  -5.460  38.162  1.00 37.13           O  
ATOM   4370  CB  ALA F  56      46.253  -4.971  35.757  1.00 24.62           C  
ATOM   4371  N   GLU F  57      46.064  -4.733  39.297  1.00 33.01           N  
ATOM   4372  CA  GLU F  57      46.394  -5.419  40.538  1.00 29.99           C  
ATOM   4373  C   GLU F  57      45.308  -6.431  40.875  1.00 32.82           C  
ATOM   4374  O   GLU F  57      44.148  -6.295  40.460  1.00 26.48           O  
ATOM   4375  CB  GLU F  57      46.526  -4.440  41.711  1.00 35.68           C  
ATOM   4376  CG  GLU F  57      47.727  -3.494  41.633  1.00 41.39           C  
ATOM   4377  CD  GLU F  57      47.642  -2.368  42.657  1.00 35.32           C  
ATOM   4378  OE1 GLU F  57      46.661  -2.347  43.438  1.00 26.96           O  
ATOM   4379  OE2 GLU F  57      48.556  -1.517  42.684  1.00 32.11           O1-
ATOM   4380  N   ARG F  58      45.696  -7.452  41.628  1.00 37.00           N  
ATOM   4381  CA  ARG F  58      44.723  -8.327  42.261  1.00 25.16           C  
ATOM   4382  C   ARG F  58      44.211  -7.662  43.522  1.00 28.45           C  
ATOM   4383  O   ARG F  58      44.950  -6.947  44.206  1.00 27.05           O  
ATOM   4384  CB  ARG F  58      45.334  -9.681  42.607  1.00 30.61           C  
ATOM   4385  CG  ARG F  58      45.341 -10.670  41.472  1.00 27.40           C  
ATOM   4386  CD  ARG F  58      46.159 -11.877  41.848  1.00 16.55           C  
ATOM   4387  NE  ARG F  58      46.456 -12.672  40.666  1.00 20.40           N  
ATOM   4388  CZ  ARG F  58      45.641 -13.588  40.169  1.00 22.28           C  
ATOM   4389  NH1 ARG F  58      44.469 -13.836  40.724  1.00 11.78           N1+
ATOM   4390  NH2 ARG F  58      46.009 -14.268  39.086  1.00 30.31           N  
ATOM   4391  N   LEU F  59      42.941  -7.896  43.821  1.00 30.59           N  
ATOM   4392  CA  LEU F  59      42.331  -7.401  45.040  1.00 28.68           C  
ATOM   4393  C   LEU F  59      41.805  -8.576  45.854  1.00 31.63           C  
ATOM   4394  O   LEU F  59      41.994  -9.745  45.499  1.00 29.76           O  
ATOM   4395  CB  LEU F  59      41.233  -6.397  44.712  1.00 28.08           C  
ATOM   4396  CG  LEU F  59      41.859  -5.187  44.022  1.00 22.93           C  
ATOM   4397  CD1 LEU F  59      40.785  -4.422  43.299  1.00 24.05           C  
ATOM   4398  CD2 LEU F  59      42.610  -4.317  45.033  1.00 18.15           C  
ATOM   4399  N   ALA F  60      41.142  -8.253  46.959  1.00 32.14           N  
ATOM   4400  CA  ALA F  60      40.673  -9.282  47.873  1.00 34.12           C  
ATOM   4401  C   ALA F  60      39.829 -10.318  47.135  1.00 32.46           C  
ATOM   4402  O   ALA F  60      39.183 -10.017  46.127  1.00 41.59           O  
ATOM   4403  CB  ALA F  60      39.874  -8.647  49.012  1.00 21.99           C  
ATOM   4404  N   GLY F  61      39.897 -11.560  47.608  1.00 20.74           N  
ATOM   4405  CA  GLY F  61      38.992 -12.613  47.163  1.00 26.73           C  
ATOM   4406  C   GLY F  61      38.889 -12.877  45.672  1.00 29.80           C  
ATOM   4407  O   GLY F  61      37.779 -13.093  45.168  1.00 38.58           O  
ATOM   4408  N   GLY F  62      40.014 -12.894  44.952  1.00 22.25           N  
ATOM   4409  CA  GLY F  62      40.020 -13.278  43.555  1.00 25.75           C  
ATOM   4410  C   GLY F  62      39.754 -12.168  42.548  1.00 36.92           C  
ATOM   4411  O   GLY F  62      40.041 -12.357  41.362  1.00 31.37           O  
ATOM   4412  N   GLN F  63      39.219 -11.025  42.973  1.00 34.07           N  
ATOM   4413  CA  GLN F  63      38.956  -9.909  42.077  1.00 25.45           C  
ATOM   4414  C   GLN F  63      40.261  -9.335  41.506  1.00 29.73           C  
ATOM   4415  O   GLN F  63      41.373  -9.719  41.896  1.00 25.72           O  
ATOM   4416  CB  GLN F  63      38.167  -8.821  42.812  1.00 31.42           C  
ATOM   4417  CG  GLN F  63      36.971  -9.347  43.623  1.00 29.74           C  
ATOM   4418  CD  GLN F  63      35.792  -8.360  43.662  1.00 32.85           C  
ATOM   4419  NE2 GLN F  63      35.972  -7.215  44.333  1.00 25.63           N  
ATOM   4420  OE1 GLN F  63      34.732  -8.638  43.103  1.00 34.93           O  
ATOM   4421  N   MET F  64      40.100  -8.409  40.546  1.00 31.46           N  
ATOM   4422  CA  MET F  64      41.185  -7.659  39.903  1.00 34.05           C  
ATOM   4423  C   MET F  64      40.665  -6.277  39.528  1.00 31.60           C  
ATOM   4424  O   MET F  64      39.546  -6.148  39.009  1.00 18.80           O  
ATOM   4425  CB  MET F  64      41.719  -8.318  38.612  1.00 20.43           C  
ATOM   4426  CG  MET F  64      42.019  -9.794  38.705  1.00 23.22           C  
ATOM   4427  SD  MET F  64      42.130 -10.702  37.137  1.00 23.38           S  
ATOM   4428  CE  MET F  64      43.260 -12.021  37.613  1.00 17.27           C  
ATOM   4429  N   GLY F  65      41.494  -5.247  39.740  1.00 27.22           N  
ATOM   4430  CA  GLY F  65      41.110  -3.890  39.421  1.00 26.93           C  
ATOM   4431  C   GLY F  65      42.233  -3.102  38.765  1.00 29.86           C  
ATOM   4432  O   GLY F  65      43.391  -3.533  38.713  1.00 23.30           O  
ATOM   4433  N   TYR F  66      41.854  -1.940  38.242  1.00 26.49           N  
ATOM   4434  CA  TYR F  66      42.774  -0.937  37.732  1.00 27.64           C  
ATOM   4435  C   TYR F  66      42.948   0.178  38.758  1.00 23.37           C  
ATOM   4436  O   TYR F  66      42.100   0.400  39.621  1.00 26.62           O  
ATOM   4437  CB  TYR F  66      42.268  -0.340  36.420  1.00 26.52           C  
ATOM   4438  CG  TYR F  66      42.127  -1.282  35.233  1.00 28.47           C  
ATOM   4439  CD1 TYR F  66      43.240  -1.829  34.593  1.00 31.26           C  
ATOM   4440  CD2 TYR F  66      40.880  -1.560  34.709  1.00 25.28           C  
ATOM   4441  CE1 TYR F  66      43.091  -2.661  33.476  1.00 23.07           C  
ATOM   4442  CE2 TYR F  66      40.726  -2.368  33.608  1.00 21.66           C  
ATOM   4443  CZ  TYR F  66      41.826  -2.921  32.999  1.00 18.64           C  
ATOM   4444  OH  TYR F  66      41.623  -3.730  31.911  1.00 21.59           O  
ATOM   4445  N   GLY F  67      44.050   0.904  38.634  1.00 26.30           N  
ATOM   4446  CA  GLY F  67      44.358   1.972  39.571  1.00 28.21           C  
ATOM   4447  C   GLY F  67      45.306   2.970  38.941  1.00 31.79           C  
ATOM   4448  O   GLY F  67      45.867   2.739  37.869  1.00 31.46           O  
ATOM   4449  N   LEU F  68      45.479   4.101  39.619  1.00 31.69           N  
ATOM   4450  CA  LEU F  68      46.348   5.153  39.109  1.00 27.81           C  
ATOM   4451  C   LEU F  68      47.693   5.209  39.818  1.00 29.20           C  
ATOM   4452  O   LEU F  68      48.621   5.847  39.307  1.00 25.40           O  
ATOM   4453  CB  LEU F  68      45.660   6.520  39.227  1.00 21.82           C  
ATOM   4454  CG  LEU F  68      44.632   6.889  38.149  1.00 28.74           C  
ATOM   4455  CD1 LEU F  68      44.529   8.398  37.952  1.00 17.62           C  
ATOM   4456  CD2 LEU F  68      44.938   6.221  36.831  1.00 19.76           C  
ATOM   4457  N   GLU F  69      47.791   4.604  40.998  1.00 32.59           N  
ATOM   4458  CA  GLU F  69      49.022   4.495  41.761  1.00 29.84           C  
ATOM   4459  C   GLU F  69      49.063   3.103  42.357  1.00 33.37           C  
ATOM   4460  O   GLU F  69      48.034   2.578  42.798  1.00 33.57           O  
ATOM   4461  CB  GLU F  69      49.122   5.538  42.871  1.00 33.95           C  
ATOM   4462  CG  GLU F  69      49.060   6.954  42.375  1.00 35.03           C  
ATOM   4463  CD  GLU F  69      48.226   7.807  43.273  0.55 42.76           C  
ATOM   4464  OE1 GLU F  69      47.688   7.261  44.257  1.00 60.65           O  
ATOM   4465  OE2 GLU F  69      48.110   9.016  43.005  1.00 60.48           O1-
ATOM   4466  N   LYS F  70      50.249   2.504  42.340  1.00 33.82           N  
ATOM   4467  CA  LYS F  70      50.383   1.122  42.769  1.00 29.08           C  
ATOM   4468  C   LYS F  70      49.853   0.978  44.189  1.00 34.64           C  
ATOM   4469  O   LYS F  70      50.149   1.801  45.061  1.00 31.05           O  
ATOM   4470  CB  LYS F  70      51.840   0.689  42.674  1.00 28.85           C  
ATOM   4471  CG  LYS F  70      52.062  -0.799  42.832  1.00 24.09           C  
ATOM   4472  CD  LYS F  70      53.029  -1.283  41.762  1.00 35.71           C  
ATOM   4473  CE  LYS F  70      54.470  -1.396  42.305  1.00 37.69           C  
ATOM   4474  NZ  LYS F  70      54.613  -2.394  43.430  1.00 39.46           N1+
ATOM   4475  N   GLY F  71      49.000  -0.036  44.398  1.00 42.71           N  
ATOM   4476  CA  GLY F  71      48.373  -0.292  45.681  1.00 29.69           C  
ATOM   4477  C   GLY F  71      46.975   0.269  45.844  1.00 29.68           C  
ATOM   4478  O   GLY F  71      46.287  -0.115  46.794  1.00 35.59           O  
ATOM   4479  N   LYS F  72      46.525   1.147  44.944  1.00 24.80           N  
ATOM   4480  CA  LYS F  72      45.242   1.831  45.083  1.00 32.54           C  
ATOM   4481  C   LYS F  72      44.288   1.487  43.946  1.00 33.46           C  
ATOM   4482  O   LYS F  72      43.555   2.353  43.473  1.00 24.63           O  
ATOM   4483  CB  LYS F  72      45.436   3.347  45.156  1.00 34.69           C  
ATOM   4484  CG  LYS F  72      46.268   3.838  46.330  1.00 27.17           C  
ATOM   4485  CD  LYS F  72      46.238   5.354  46.438  1.00 30.76           C  
ATOM   4486  CE  LYS F  72      47.371   5.871  47.317  1.00 37.54           C  
ATOM   4487  NZ  LYS F  72      48.583   6.214  46.503  1.00 51.92           N1+
ATOM   4488  N   ALA F  73      44.296   0.235  43.484  1.00 35.32           N  
ATOM   4489  CA  ALA F  73      43.344  -0.159  42.459  1.00 24.11           C  
ATOM   4490  C   ALA F  73      41.927  -0.136  43.025  1.00 34.16           C  
ATOM   4491  O   ALA F  73      41.706  -0.245  44.236  1.00 44.17           O  
ATOM   4492  CB  ALA F  73      43.676  -1.545  41.903  1.00 22.21           C  
ATOM   4493  N   SER F  74      40.955   0.024  42.137  1.00 30.14           N  
ATOM   4494  CA  SER F  74      39.567   0.061  42.561  1.00 27.72           C  
ATOM   4495  C   SER F  74      38.692  -0.610  41.509  1.00 25.31           C  
ATOM   4496  O   SER F  74      39.077  -0.777  40.348  1.00 22.38           O  
ATOM   4497  CB  SER F  74      39.110   1.497  42.813  1.00  8.63           C  
ATOM   4498  OG  SER F  74      39.025   2.181  41.580  1.00 17.03           O  
ATOM   4499  N   ILE F  75      37.515  -1.031  41.955  1.00 22.27           N  
ATOM   4500  CA  ILE F  75      36.444  -1.505  41.099  1.00 11.26           C  
ATOM   4501  C   ILE F  75      35.278  -0.551  41.314  1.00 15.68           C  
ATOM   4502  O   ILE F  75      34.795  -0.417  42.443  1.00 14.34           O  
ATOM   4503  CB  ILE F  75      36.043  -2.951  41.424  1.00 18.57           C  
ATOM   4504  CG1 ILE F  75      37.276  -3.863  41.363  1.00 15.35           C  
ATOM   4505  CG2 ILE F  75      34.966  -3.430  40.465  1.00 17.98           C  
ATOM   4506  CD1 ILE F  75      36.986  -5.268  41.821  1.00 20.50           C  
ATOM   4507  N   PRO F  76      34.825   0.178  40.283  1.00 17.70           N  
ATOM   4508  CA  PRO F  76      35.384   0.236  38.914  1.00 19.49           C  
ATOM   4509  C   PRO F  76      36.684   1.022  38.929  1.00 20.98           C  
ATOM   4510  O   PRO F  76      36.954   1.656  39.951  1.00 15.56           O  
ATOM   4511  CB  PRO F  76      34.292   0.940  38.095  1.00 16.01           C  
ATOM   4512  CG  PRO F  76      33.342   1.592  39.101  1.00 19.97           C  
ATOM   4513  CD  PRO F  76      33.740   1.150  40.497  1.00 17.05           C  
ATOM   4514  N   GLY F  77      37.511   0.972  37.864  1.00 19.77           N  
ATOM   4515  CA  GLY F  77      38.771   1.664  37.867  1.00 23.04           C  
ATOM   4516  C   GLY F  77      38.597   3.174  37.869  1.00 19.26           C  
ATOM   4517  O   GLY F  77      37.474   3.694  37.877  1.00 14.91           O  
ATOM   4518  N   PRO F  78      39.721   3.895  37.837  1.00 23.44           N  
ATOM   4519  CA  PRO F  78      39.667   5.365  37.894  1.00 25.76           C  
ATOM   4520  C   PRO F  78      38.850   5.962  36.758  1.00 21.86           C  
ATOM   4521  O   PRO F  78      38.697   5.380  35.682  1.00 23.29           O  
ATOM   4522  CB  PRO F  78      41.145   5.786  37.770  1.00 16.08           C  
ATOM   4523  CG  PRO F  78      41.796   4.627  37.040  1.00 14.83           C  
ATOM   4524  CD  PRO F  78      41.091   3.404  37.596  1.00 25.43           C  
ATOM   4525  N   LEU F  79      38.358   7.169  37.000  1.00 14.63           N  
ATOM   4526  CA  LEU F  79      37.612   7.915  36.000  1.00 23.11           C  
ATOM   4527  C   LEU F  79      38.599   8.702  35.139  1.00 26.70           C  
ATOM   4528  O   LEU F  79      39.390   9.502  35.654  1.00 13.66           O  
ATOM   4529  CB  LEU F  79      36.607   8.857  36.669  1.00 17.65           C  
ATOM   4530  CG  LEU F  79      35.932   9.894  35.768  1.00 23.05           C  
ATOM   4531  CD1 LEU F  79      35.255   9.225  34.550  1.00 27.80           C  
ATOM   4532  CD2 LEU F  79      34.976  10.768  36.553  1.00 15.56           C  
ATOM   4533  N   ILE F  80      38.563   8.474  33.835  1.00 22.39           N  
ATOM   4534  CA  ILE F  80      39.389   9.224  32.909  1.00 21.47           C  
ATOM   4535  C   ILE F  80      38.500  10.262  32.243  1.00 20.66           C  
ATOM   4536  O   ILE F  80      37.464   9.923  31.652  1.00 21.96           O  
ATOM   4537  CB  ILE F  80      40.064   8.302  31.885  1.00 18.78           C  
ATOM   4538  CG1 ILE F  80      41.066   7.405  32.596  1.00 14.17           C  
ATOM   4539  CG2 ILE F  80      40.770   9.103  30.830  1.00 19.20           C  
ATOM   4540  CD1 ILE F  80      41.417   6.158  31.796  1.00 18.99           C  
ATOM   4541  N   GLU F  81      38.888  11.528  32.378  1.00 16.22           N  
ATOM   4542  CA  GLU F  81      38.208  12.642  31.737  1.00 15.32           C  
ATOM   4543  C   GLU F  81      39.159  13.299  30.756  1.00 21.88           C  
ATOM   4544  O   GLU F  81      40.300  13.635  31.110  1.00 16.60           O  
ATOM   4545  CB  GLU F  81      37.720  13.692  32.744  1.00 18.55           C  
ATOM   4546  CG  GLU F  81      36.557  13.246  33.596  1.00 18.08           C  
ATOM   4547  CD  GLU F  81      36.300  14.183  34.768  0.21 19.94           C  
ATOM   4548  OE1 GLU F  81      37.131  14.222  35.697  1.00 20.30           O  
ATOM   4549  OE2 GLU F  81      35.262  14.875  34.766  0.65 22.78           O1-
ATOM   4550  N   LEU F  82      38.667  13.514  29.539  1.00 20.14           N  
ATOM   4551  CA  LEU F  82      39.391  14.208  28.493  1.00 18.77           C  
ATOM   4552  C   LEU F  82      38.425  15.104  27.727  1.00 25.12           C  
ATOM   4553  O   LEU F  82      37.198  14.969  27.815  1.00 21.90           O  
ATOM   4554  CB  LEU F  82      40.064  13.228  27.526  1.00 23.64           C  
ATOM   4555  CG  LEU F  82      40.959  12.172  28.167  1.00 24.48           C  
ATOM   4556  CD1 LEU F  82      40.873  10.882  27.385  1.00 29.52           C  
ATOM   4557  CD2 LEU F  82      42.390  12.669  28.240  1.00 24.75           C  
ATOM   4558  N   ASN F  83      39.011  16.028  26.980  1.00 27.59           N  
ATOM   4559  CA  ASN F  83      38.298  16.925  26.089  1.00 25.56           C  
ATOM   4560  C   ASN F  83      38.590  16.525  24.648  1.00 25.04           C  
ATOM   4561  O   ASN F  83      39.697  16.076  24.331  1.00 20.75           O  
ATOM   4562  CB  ASN F  83      38.711  18.378  26.346  1.00 26.52           C  
ATOM   4563  CG  ASN F  83      38.479  18.797  27.788  1.00 18.64           C  
ATOM   4564  ND2 ASN F  83      39.477  19.422  28.400  1.00 22.40           N  
ATOM   4565  OD1 ASN F  83      37.412  18.552  28.342  1.00 26.19           O  
ATOM   4566  N   GLU F  84      37.571  16.646  23.794  1.00 15.00           N  
ATOM   4567  CA  GLU F  84      37.730  16.307  22.391  1.00 23.89           C  
ATOM   4568  C   GLU F  84      38.998  16.959  21.864  1.00 25.27           C  
ATOM   4569  O   GLU F  84      39.238  18.142  22.097  1.00 26.03           O  
ATOM   4570  CB  GLU F  84      36.510  16.768  21.594  1.00 27.26           C  
ATOM   4571  CG  GLU F  84      35.306  15.830  21.687  1.00 19.73           C  
ATOM   4572  CD  GLU F  84      34.148  16.265  20.801  1.00 21.22           C  
ATOM   4573  OE1 GLU F  84      33.844  17.474  20.778  1.00 24.92           O  
ATOM   4574  OE2 GLU F  84      33.537  15.397  20.133  1.00 23.35           O1-
ATOM   4575  N   GLY F  85      39.846  16.164  21.225  1.00 29.82           N  
ATOM   4576  CA  GLY F  85      41.168  16.622  20.847  1.00 23.34           C  
ATOM   4577  C   GLY F  85      42.282  15.972  21.641  1.00 22.57           C  
ATOM   4578  O   GLY F  85      43.307  15.595  21.077  1.00 23.86           O  
ATOM   4579  N   ASP F  86      42.091  15.821  22.947  1.00 24.95           N  
ATOM   4580  CA  ASP F  86      43.163  15.345  23.808  1.00 28.90           C  
ATOM   4581  C   ASP F  86      43.711  14.006  23.325  1.00 25.62           C  
ATOM   4582  O   ASP F  86      43.006  13.193  22.714  1.00 26.52           O  
ATOM   4583  CB  ASP F  86      42.676  15.210  25.254  1.00 25.63           C  
ATOM   4584  CG  ASP F  86      42.409  16.553  25.912  1.00 25.34           C  
ATOM   4585  OD1 ASP F  86      42.709  17.596  25.282  1.00 22.91           O  
ATOM   4586  OD2 ASP F  86      41.878  16.559  27.053  1.00 27.34           O1-
ATOM   4587  N   THR F  87      44.996  13.801  23.587  1.00 26.07           N  
ATOM   4588  CA  THR F  87      45.633  12.501  23.487  1.00 31.60           C  
ATOM   4589  C   THR F  87      46.041  12.059  24.888  1.00 41.07           C  
ATOM   4590  O   THR F  87      46.482  12.881  25.703  1.00 40.76           O  
ATOM   4591  CB  THR F  87      46.846  12.554  22.555  1.00 29.19           C  
ATOM   4592  CG2 THR F  87      47.546  11.193  22.501  1.00 25.29           C  
ATOM   4593  OG1 THR F  87      46.410  12.906  21.239  1.00 18.90           O  
ATOM   4594  N   LEU F  88      45.870  10.773  25.184  1.00 24.64           N  
ATOM   4595  CA  LEU F  88      46.230  10.243  26.489  1.00 24.89           C  
ATOM   4596  C   LEU F  88      47.185   9.075  26.303  1.00 29.28           C  
ATOM   4597  O   LEU F  88      46.822   8.054  25.699  1.00 31.11           O  
ATOM   4598  CB  LEU F  88      44.988   9.824  27.277  1.00 30.02           C  
ATOM   4599  CG  LEU F  88      45.229   9.041  28.576  1.00 38.02           C  
ATOM   4600  CD1 LEU F  88      45.945   9.881  29.634  1.00 23.94           C  
ATOM   4601  CD2 LEU F  88      43.902   8.511  29.123  1.00 29.48           C  
ATOM   4602  N   HIS F  89      48.405   9.239  26.817  1.00 36.01           N  
ATOM   4603  CA  HIS F  89      49.402   8.175  26.894  1.00 30.01           C  
ATOM   4604  C   HIS F  89      49.238   7.480  28.233  1.00 20.96           C  
ATOM   4605  O   HIS F  89      49.529   8.068  29.272  1.00 25.29           O  
ATOM   4606  CB  HIS F  89      50.810   8.739  26.745  1.00 22.01           C  
ATOM   4607  CG  HIS F  89      51.045   9.418  25.436  1.00 25.31           C  
ATOM   4608  CD2 HIS F  89      51.197  10.726  25.123  1.00 25.45           C  
ATOM   4609  ND1 HIS F  89      51.119   8.728  24.247  1.00 23.76           N  
ATOM   4610  CE1 HIS F  89      51.321   9.577  23.257  1.00 19.89           C  
ATOM   4611  NE2 HIS F  89      51.359  10.798  23.760  1.00 28.41           N  
ATOM   4612  N   VAL F  90      48.755   6.245  28.208  1.00 30.95           N  
ATOM   4613  CA  VAL F  90      48.482   5.474  29.415  1.00 28.25           C  
ATOM   4614  C   VAL F  90      49.665   4.544  29.635  1.00 26.78           C  
ATOM   4615  O   VAL F  90      49.781   3.503  28.979  1.00 24.91           O  
ATOM   4616  CB  VAL F  90      47.167   4.699  29.309  1.00 26.35           C  
ATOM   4617  CG1 VAL F  90      46.976   3.778  30.530  1.00 27.82           C  
ATOM   4618  CG2 VAL F  90      46.036   5.660  29.207  1.00 18.93           C  
ATOM   4619  N   GLU F  91      50.544   4.935  30.563  1.00 29.21           N  
ATOM   4620  CA  GLU F  91      51.718   4.146  30.944  1.00 25.78           C  
ATOM   4621  C   GLU F  91      51.263   2.988  31.812  1.00 22.94           C  
ATOM   4622  O   GLU F  91      50.984   3.168  33.001  1.00 23.15           O  
ATOM   4623  CB  GLU F  91      52.726   5.009  31.689  1.00 28.64           C  
ATOM   4624  CG  GLU F  91      53.509   5.964  30.821  1.00 37.97           C  
ATOM   4625  CD  GLU F  91      54.440   6.824  31.642  0.26 41.79           C  
ATOM   4626  OE1 GLU F  91      55.084   6.268  32.562  1.00 42.40           O  
ATOM   4627  OE2 GLU F  91      54.536   8.039  31.363  1.00 47.00           O1-
ATOM   4628  N   PHE F  92      51.207   1.791  31.236  1.00 19.13           N  
ATOM   4629  CA  PHE F  92      50.550   0.662  31.883  1.00 26.09           C  
ATOM   4630  C   PHE F  92      51.560  -0.305  32.488  1.00 29.20           C  
ATOM   4631  O   PHE F  92      52.611  -0.573  31.901  1.00 31.40           O  
ATOM   4632  CB  PHE F  92      49.651  -0.086  30.892  1.00 21.94           C  
ATOM   4633  CG  PHE F  92      48.747  -1.077  31.543  1.00 24.99           C  
ATOM   4634  CD1 PHE F  92      49.186  -2.366  31.805  1.00 27.04           C  
ATOM   4635  CD2 PHE F  92      47.467  -0.712  31.931  1.00 26.17           C  
ATOM   4636  CE1 PHE F  92      48.358  -3.279  32.432  1.00 31.84           C  
ATOM   4637  CE2 PHE F  92      46.626  -1.623  32.535  1.00 24.85           C  
ATOM   4638  CZ  PHE F  92      47.066  -2.910  32.786  1.00 29.61           C  
ATOM   4639  N   GLU F  93      51.231  -0.830  33.667  1.00 29.15           N  
ATOM   4640  CA  GLU F  93      52.013  -1.873  34.319  1.00 31.66           C  
ATOM   4641  C   GLU F  93      51.079  -2.945  34.867  1.00 31.89           C  
ATOM   4642  O   GLU F  93      50.135  -2.642  35.610  1.00 22.94           O  
ATOM   4643  CB  GLU F  93      52.878  -1.296  35.438  1.00 27.65           C  
ATOM   4644  CG  GLU F  93      53.911  -2.273  35.973  1.00 32.36           C  
ATOM   4645  CD  GLU F  93      54.576  -1.775  37.252  1.00 54.17           C  
ATOM   4646  OE1 GLU F  93      54.324  -0.612  37.652  1.00 56.07           O  
ATOM   4647  OE2 GLU F  93      55.355  -2.549  37.854  1.00 49.52           O1-
ATOM   4648  N   ASN F  94      51.338  -4.191  34.485  1.00 33.89           N  
ATOM   4649  CA  ASN F  94      50.574  -5.348  34.945  1.00 29.62           C  
ATOM   4650  C   ASN F  94      51.355  -5.948  36.100  1.00 31.13           C  
ATOM   4651  O   ASN F  94      52.353  -6.633  35.889  1.00 22.48           O  
ATOM   4652  CB  ASN F  94      50.373  -6.364  33.822  1.00 31.54           C  
ATOM   4653  CG  ASN F  94      49.803  -7.694  34.305  1.00 29.13           C  
ATOM   4654  ND2 ASN F  94      49.934  -8.730  33.478  1.00 24.15           N  
ATOM   4655  OD1 ASN F  94      49.251  -7.790  35.398  1.00 37.36           O  
ATOM   4656  N   THR F  95      50.891  -5.704  37.319  1.00 32.05           N  
ATOM   4657  CA  THR F  95      51.559  -6.244  38.490  1.00 27.53           C  
ATOM   4658  C   THR F  95      51.026  -7.607  38.924  1.00 23.32           C  
ATOM   4659  O   THR F  95      51.441  -8.105  39.971  1.00 26.66           O  
ATOM   4660  CB  THR F  95      51.446  -5.258  39.645  1.00 25.26           C  
ATOM   4661  CG2 THR F  95      51.707  -3.852  39.144  1.00 27.69           C  
ATOM   4662  OG1 THR F  95      50.128  -5.339  40.192  1.00 35.35           O  
ATOM   4663  N   MET F  96      50.134  -8.229  38.154  1.00 33.89           N  
ATOM   4664  CA  MET F  96      49.619  -9.548  38.503  1.00 34.20           C  
ATOM   4665  C   MET F  96      50.468 -10.646  37.856  1.00 35.96           C  
ATOM   4666  O   MET F  96      51.427 -10.381  37.128  1.00 37.83           O  
ATOM   4667  CB  MET F  96      48.153  -9.688  38.091  1.00 31.71           C  
ATOM   4668  CG  MET F  96      47.268  -8.456  38.301  1.00 27.37           C  
ATOM   4669  SD  MET F  96      45.565  -8.791  37.742  1.00 22.97           S  
ATOM   4670  CE  MET F  96      45.863  -9.220  36.020  1.00 34.12           C  
ATOM   4671  N   ASP F  97      50.098 -11.901  38.115  1.00 29.89           N  
ATOM   4672  CA  ASP F  97      50.794 -13.052  37.558  1.00 32.06           C  
ATOM   4673  C   ASP F  97      50.121 -13.623  36.310  1.00 33.89           C  
ATOM   4674  O   ASP F  97      50.477 -14.726  35.876  1.00 28.93           O  
ATOM   4675  CB  ASP F  97      50.942 -14.142  38.622  1.00 28.77           C  
ATOM   4676  CG  ASP F  97      49.609 -14.621  39.168  1.00 37.78           C  
ATOM   4677  OD1 ASP F  97      48.560 -14.169  38.652  1.00 34.79           O  
ATOM   4678  OD2 ASP F  97      49.604 -15.448  40.111  1.00 43.34           O1-
ATOM   4679  N   VAL F  98      49.158 -12.912  35.728  1.00 31.69           N  
ATOM   4680  CA  VAL F  98      48.535 -13.355  34.480  1.00 27.73           C  
ATOM   4681  C   VAL F  98      48.534 -12.213  33.468  1.00 26.04           C  
ATOM   4682  O   VAL F  98      48.558 -11.031  33.856  1.00 27.82           O  
ATOM   4683  CB  VAL F  98      47.111 -13.872  34.718  1.00 27.28           C  
ATOM   4684  CG1 VAL F  98      47.166 -15.275  35.345  1.00 26.61           C  
ATOM   4685  CG2 VAL F  98      46.350 -12.891  35.590  1.00 26.14           C  
ATOM   4686  N   PRO F  99      48.514 -12.519  32.172  1.00 18.32           N  
ATOM   4687  CA  PRO F  99      48.449 -11.454  31.156  1.00 23.30           C  
ATOM   4688  C   PRO F  99      47.192 -10.589  31.310  1.00 28.13           C  
ATOM   4689  O   PRO F  99      46.100 -11.082  31.594  1.00 16.40           O  
ATOM   4690  CB  PRO F  99      48.434 -12.234  29.832  1.00 23.74           C  
ATOM   4691  CG  PRO F  99      48.946 -13.630  30.174  1.00 22.36           C  
ATOM   4692  CD  PRO F  99      48.580 -13.876  31.591  1.00 16.56           C  
ATOM   4693  N   VAL F 100      47.339  -9.285  31.106  1.00 21.85           N  
ATOM   4694  CA  VAL F 100      46.205  -8.377  31.215  1.00 22.01           C  
ATOM   4695  C   VAL F 100      46.220  -7.461  30.000  1.00 23.97           C  
ATOM   4696  O   VAL F 100      47.207  -7.385  29.267  1.00 25.71           O  
ATOM   4697  CB  VAL F 100      46.235  -7.558  32.520  1.00 25.16           C  
ATOM   4698  CG1 VAL F 100      47.193  -6.397  32.367  1.00 29.34           C  
ATOM   4699  CG2 VAL F 100      44.833  -7.087  32.912  1.00 17.14           C  
ATOM   4700  N   SER F 101      45.105  -6.764  29.777  1.00 27.98           N  
ATOM   4701  CA  SER F 101      45.098  -5.778  28.707  1.00 22.06           C  
ATOM   4702  C   SER F 101      44.148  -4.635  29.033  1.00 20.24           C  
ATOM   4703  O   SER F 101      43.296  -4.722  29.917  1.00 16.38           O  
ATOM   4704  CB  SER F 101      44.748  -6.403  27.342  1.00 23.32           C  
ATOM   4705  OG  SER F 101      43.400  -6.854  27.242  1.00 23.39           O  
ATOM   4706  N   LEU F 102      44.353  -3.543  28.315  1.00 26.70           N  
ATOM   4707  CA  LEU F 102      43.505  -2.367  28.364  1.00 27.72           C  
ATOM   4708  C   LEU F 102      42.880  -2.206  26.981  1.00 25.18           C  
ATOM   4709  O   LEU F 102      43.594  -2.121  25.974  1.00 26.03           O  
ATOM   4710  CB  LEU F 102      44.306  -1.127  28.771  1.00 12.30           C  
ATOM   4711  CG  LEU F 102      43.475   0.140  29.042  1.00 26.93           C  
ATOM   4712  CD1 LEU F 102      42.487  -0.106  30.200  1.00 24.03           C  
ATOM   4713  CD2 LEU F 102      44.333   1.400  29.304  1.00 18.12           C  
ATOM   4714  N   HIS F 103      41.556  -2.203  26.932  1.00 10.82           N  
ATOM   4715  CA  HIS F 103      40.821  -2.001  25.701  1.00 25.13           C  
ATOM   4716  C   HIS F 103      39.776  -0.936  25.964  1.00 28.21           C  
ATOM   4717  O   HIS F 103      39.118  -0.969  27.006  1.00 21.62           O  
ATOM   4718  CB  HIS F 103      40.151  -3.293  25.219  1.00 24.09           C  
ATOM   4719  CG  HIS F 103      39.319  -3.101  23.993  1.00 30.66           C  
ATOM   4720  CD2 HIS F 103      37.976  -3.052  23.820  1.00 30.28           C  
ATOM   4721  ND1 HIS F 103      39.874  -2.907  22.745  1.00 28.23           N  
ATOM   4722  CE1 HIS F 103      38.909  -2.747  21.857  1.00 29.52           C  
ATOM   4723  NE2 HIS F 103      37.748  -2.837  22.482  1.00 29.80           N  
ATOM   4724  N   VAL F 104      39.614   0.008  25.031  1.00 20.57           N  
ATOM   4725  CA  VAL F 104      38.705   1.126  25.249  1.00 22.43           C  
ATOM   4726  C   VAL F 104      37.711   1.217  24.106  1.00 25.35           C  
ATOM   4727  O   VAL F 104      38.032   0.897  22.952  1.00 16.97           O  
ATOM   4728  CB  VAL F 104      39.461   2.454  25.429  1.00 16.96           C  
ATOM   4729  CG1 VAL F 104      40.276   2.751  24.186  1.00 21.43           C  
ATOM   4730  CG2 VAL F 104      38.485   3.571  25.726  1.00 15.62           C  
ATOM   4731  N   HIS F 105      36.492   1.625  24.447  1.00 19.30           N  
ATOM   4732  CA  HIS F 105      35.441   1.907  23.493  1.00 12.66           C  
ATOM   4733  C   HIS F 105      35.443   3.377  23.096  1.00 16.81           C  
ATOM   4734  O   HIS F 105      35.700   4.268  23.912  1.00 15.13           O  
ATOM   4735  CB  HIS F 105      34.076   1.565  24.097  1.00 19.51           C  
ATOM   4736  CG  HIS F 105      33.821   0.101  24.261  1.00 15.85           C  
ATOM   4737  CD2 HIS F 105      34.484  -0.854  24.953  1.00 23.98           C  
ATOM   4738  ND1 HIS F 105      32.726  -0.522  23.707  1.00 21.65           N  
ATOM   4739  CE1 HIS F 105      32.735  -1.804  24.032  1.00 21.52           C  
ATOM   4740  NE2 HIS F 105      33.792  -2.033  24.790  1.00 23.93           N  
ATOM   4741  N   GLY F 106      35.113   3.627  21.833  1.00 21.99           N  
ATOM   4742  CA  GLY F 106      34.732   4.962  21.414  1.00 22.15           C  
ATOM   4743  C   GLY F 106      35.851   5.876  20.977  1.00 23.09           C  
ATOM   4744  O   GLY F 106      35.679   6.620  20.002  1.00 20.78           O  
ATOM   4745  N   LEU F 107      36.979   5.841  21.694  1.00 25.65           N  
ATOM   4746  CA  LEU F 107      38.140   6.690  21.431  1.00 25.30           C  
ATOM   4747  C   LEU F 107      38.978   6.104  20.301  1.00 29.37           C  
ATOM   4748  O   LEU F 107      38.880   4.921  19.966  1.00 23.51           O  
ATOM   4749  CB  LEU F 107      39.010   6.847  22.690  1.00 22.93           C  
ATOM   4750  CG  LEU F 107      38.441   7.810  23.759  1.00 27.54           C  
ATOM   4751  CD1 LEU F 107      37.205   7.238  24.476  1.00 26.44           C  
ATOM   4752  CD2 LEU F 107      39.464   8.230  24.782  1.00 14.69           C  
ATOM   4753  N   ASP F 108      39.823   6.952  19.720  1.00 25.15           N  
ATOM   4754  CA  ASP F 108      40.674   6.555  18.610  1.00 26.68           C  
ATOM   4755  C   ASP F 108      41.979   5.948  19.126  1.00 26.27           C  
ATOM   4756  O   ASP F 108      42.679   6.562  19.940  1.00 29.45           O  
ATOM   4757  CB  ASP F 108      40.948   7.765  17.714  1.00 22.97           C  
ATOM   4758  CG  ASP F 108      39.671   8.494  17.296  1.00 26.24           C  
ATOM   4759  OD1 ASP F 108      38.654   7.837  16.971  1.00 25.05           O  
ATOM   4760  OD2 ASP F 108      39.685   9.738  17.290  1.00 24.35           O1-
ATOM   4761  N   TYR F 109      42.293   4.735  18.665  1.00 22.55           N  
ATOM   4762  CA  TYR F 109      43.520   4.041  19.044  1.00 15.20           C  
ATOM   4763  C   TYR F 109      43.995   3.242  17.840  1.00 22.06           C  
ATOM   4764  O   TYR F 109      43.189   2.615  17.151  1.00 29.19           O  
ATOM   4765  CB  TYR F 109      43.315   3.114  20.255  1.00 18.02           C  
ATOM   4766  CG  TYR F 109      42.135   2.181  20.111  1.00 19.54           C  
ATOM   4767  CD1 TYR F 109      40.865   2.566  20.520  1.00 22.17           C  
ATOM   4768  CD2 TYR F 109      42.284   0.926  19.525  1.00 24.90           C  
ATOM   4769  CE1 TYR F 109      39.774   1.720  20.363  1.00 23.29           C  
ATOM   4770  CE2 TYR F 109      41.209   0.080  19.358  1.00 17.18           C  
ATOM   4771  CZ  TYR F 109      39.963   0.477  19.777  1.00 25.38           C  
ATOM   4772  OH  TYR F 109      38.904  -0.373  19.616  1.00 29.27           O  
ATOM   4773  N   GLU F 110      45.295   3.285  17.571  1.00 32.11           N  
ATOM   4774  CA  GLU F 110      45.831   2.455  16.495  1.00 35.95           C  
ATOM   4775  C   GLU F 110      45.843   0.994  16.932  1.00 25.92           C  
ATOM   4776  O   GLU F 110      45.852   0.681  18.122  1.00 22.07           O  
ATOM   4777  CB  GLU F 110      47.242   2.909  16.101  1.00 30.63           C  
ATOM   4778  CG  GLU F 110      47.278   4.291  15.419  1.00 27.50           C  
ATOM   4779  CD  GLU F 110      48.681   4.876  15.314  1.00 37.09           C  
ATOM   4780  OE1 GLU F 110      49.638   4.095  15.158  1.00 44.59           O  
ATOM   4781  OE2 GLU F 110      48.825   6.117  15.378  1.00 33.26           O1-
ATOM   4782  N   ILE F 111      45.851   0.095  15.948  1.00 28.18           N  
ATOM   4783  CA  ILE F 111      45.680  -1.343  16.182  1.00 23.73           C  
ATOM   4784  C   ILE F 111      46.651  -1.845  17.257  1.00 21.08           C  
ATOM   4785  O   ILE F 111      46.375  -2.839  17.935  1.00 18.51           O  
ATOM   4786  CB  ILE F 111      45.814  -2.116  14.846  1.00 19.09           C  
ATOM   4787  CG1 ILE F 111      45.205  -3.534  14.918  1.00 24.54           C  
ATOM   4788  CG2 ILE F 111      47.241  -2.150  14.374  1.00 20.37           C  
ATOM   4789  CD1 ILE F 111      43.671  -3.588  14.781  1.00 19.88           C  
ATOM   4790  N   SER F 112      47.756  -1.117  17.478  1.00 20.82           N  
ATOM   4791  CA  SER F 112      48.709  -1.476  18.531  1.00 32.28           C  
ATOM   4792  C   SER F 112      48.193  -1.192  19.943  1.00 28.32           C  
ATOM   4793  O   SER F 112      48.753  -1.720  20.910  1.00 28.60           O  
ATOM   4794  CB  SER F 112      50.027  -0.728  18.329  1.00 22.18           C  
ATOM   4795  OG  SER F 112      49.851   0.646  18.613  1.00 30.73           O  
ATOM   4796  N   SER F 113      47.173  -0.350  20.100  1.00 23.13           N  
ATOM   4797  CA  SER F 113      46.548  -0.144  21.402  1.00 27.59           C  
ATOM   4798  C   SER F 113      45.191  -0.827  21.484  1.00 24.96           C  
ATOM   4799  O   SER F 113      44.342  -0.440  22.300  1.00 22.25           O  
ATOM   4800  CB  SER F 113      46.413   1.347  21.711  1.00 22.70           C  
ATOM   4801  OG  SER F 113      47.660   1.884  22.135  1.00 24.35           O  
ATOM   4802  N   ASP F 114      44.964  -1.818  20.625  1.00 20.63           N  
ATOM   4803  CA  ASP F 114      43.704  -2.551  20.675  1.00 29.35           C  
ATOM   4804  C   ASP F 114      43.539  -3.269  22.006  1.00 25.93           C  
ATOM   4805  O   ASP F 114      42.412  -3.404  22.498  1.00 18.56           O  
ATOM   4806  CB  ASP F 114      43.614  -3.559  19.522  1.00 27.79           C  
ATOM   4807  CG  ASP F 114      42.188  -3.999  19.254  1.00 22.98           C  
ATOM   4808  OD1 ASP F 114      41.264  -3.241  19.598  1.00 25.82           O  
ATOM   4809  OD2 ASP F 114      41.989  -5.108  18.729  1.00 26.41           O1-
ATOM   4810  N   GLY F 115      44.651  -3.718  22.602  1.00 28.41           N  
ATOM   4811  CA  GLY F 115      44.651  -4.401  23.882  1.00 25.20           C  
ATOM   4812  C   GLY F 115      44.082  -5.804  23.807  1.00 28.89           C  
ATOM   4813  O   GLY F 115      43.216  -6.157  24.608  1.00 24.46           O  
ATOM   4814  N   THR F 116      44.550  -6.603  22.841  1.00 27.04           N  
ATOM   4815  CA  THR F 116      44.077  -7.963  22.622  1.00 27.53           C  
ATOM   4816  C   THR F 116      45.271  -8.866  22.352  1.00 33.62           C  
ATOM   4817  O   THR F 116      46.368  -8.404  22.051  1.00 36.39           O  
ATOM   4818  CB  THR F 116      43.120  -8.056  21.431  1.00 28.03           C  
ATOM   4819  CG2 THR F 116      41.931  -7.111  21.600  1.00 29.90           C  
ATOM   4820  OG1 THR F 116      43.837  -7.706  20.244  1.00 34.27           O  
ATOM   4821  N   LYS F 117      45.043 -10.175  22.430  1.00 39.63           N  
ATOM   4822  CA  LYS F 117      46.087 -11.119  22.049  1.00 43.19           C  
ATOM   4823  C   LYS F 117      46.187 -11.253  20.534  1.00 41.75           C  
ATOM   4824  O   LYS F 117      47.293 -11.299  19.982  1.00 39.65           O  
ATOM   4825  CB  LYS F 117      45.823 -12.483  22.680  1.00 43.10           C  
ATOM   4826  CG  LYS F 117      46.118 -12.537  24.149  1.00 40.42           C  
ATOM   4827  CD  LYS F 117      47.184 -13.571  24.447  1.00 36.60           C  
ATOM   4828  CE  LYS F 117      47.534 -13.547  25.911  1.00 26.28           C  
ATOM   4829  NZ  LYS F 117      47.434 -14.915  26.471  1.00 37.14           N1+
ATOM   4830  N   GLN F 118      45.038 -11.310  19.855  1.00 39.06           N  
ATOM   4831  CA  GLN F 118      44.984 -11.417  18.401  1.00 42.93           C  
ATOM   4832  C   GLN F 118      45.725 -10.285  17.692  1.00 44.61           C  
ATOM   4833  O   GLN F 118      45.970 -10.394  16.486  1.00 54.80           O  
ATOM   4834  CB  GLN F 118      43.514 -11.461  17.946  1.00 51.00           C  
ATOM   4835  CG  GLN F 118      43.223 -12.435  16.796  1.00 50.69           C  
ATOM   4836  CD  GLN F 118      43.055 -11.733  15.452  1.00 55.08           C  
ATOM   4837  NE2 GLN F 118      43.116 -12.514  14.366  1.00 34.80           N  
ATOM   4838  OE1 GLN F 118      42.898 -10.502  15.384  1.00 50.70           O  
ATOM   4839  N   ASN F 119      46.086  -9.211  18.400  1.00 43.61           N  
ATOM   4840  CA  ASN F 119      46.925  -8.149  17.852  1.00 47.20           C  
ATOM   4841  C   ASN F 119      48.211  -7.939  18.653  1.00 45.96           C  
ATOM   4842  O   ASN F 119      48.889  -6.926  18.456  1.00 49.84           O  
ATOM   4843  CB  ASN F 119      46.131  -6.839  17.770  1.00 45.91           C  
ATOM   4844  CG  ASN F 119      44.982  -6.908  16.761  1.00 52.98           C  
ATOM   4845  ND2 ASN F 119      43.811  -6.435  17.171  1.00 43.58           N  
ATOM   4846  OD1 ASN F 119      45.149  -7.379  15.629  1.00 60.57           O  
ATOM   4847  N   LYS F 120      48.556  -8.861  19.556  1.00 41.77           N  
ATOM   4848  CA  LYS F 120      49.822  -8.829  20.292  1.00 45.62           C  
ATOM   4849  C   LYS F 120      50.028  -7.496  21.010  1.00 42.89           C  
ATOM   4850  O   LYS F 120      51.122  -6.921  21.004  1.00 39.24           O  
ATOM   4851  CB  LYS F 120      51.001  -9.132  19.365  1.00 55.71           C  
ATOM   4852  CG  LYS F 120      50.869 -10.435  18.585  1.00 65.71           C  
ATOM   4853  CD  LYS F 120      52.235 -11.098  18.389  1.00 70.08           C  
ATOM   4854  CE  LYS F 120      52.114 -12.500  17.807  1.00 62.08           C  
ATOM   4855  NZ  LYS F 120      51.657 -12.468  16.394  1.00 72.35           N1+
ATOM   4856  N   SER F 121      48.963  -7.008  21.646  1.00 35.60           N  
ATOM   4857  CA  SER F 121      49.018  -5.760  22.393  1.00 40.76           C  
ATOM   4858  C   SER F 121      48.515  -5.930  23.821  1.00 38.07           C  
ATOM   4859  O   SER F 121      48.123  -4.947  24.462  1.00 38.57           O  
ATOM   4860  CB  SER F 121      48.228  -4.665  21.676  1.00 34.10           C  
ATOM   4861  OG  SER F 121      46.884  -5.052  21.523  1.00 31.00           O  
ATOM   4862  N   HIS F 122      48.523  -7.153  24.338  1.00 35.79           N  
ATOM   4863  CA  HIS F 122      48.274  -7.354  25.754  1.00 31.77           C  
ATOM   4864  C   HIS F 122      49.565  -7.104  26.511  1.00 34.56           C  
ATOM   4865  O   HIS F 122      50.594  -6.744  25.927  1.00 42.10           O  
ATOM   4866  CB  HIS F 122      47.758  -8.759  26.018  1.00 31.41           C  
ATOM   4867  CG  HIS F 122      48.669  -9.824  25.505  1.00 40.65           C  
ATOM   4868  CD2 HIS F 122      49.442 -10.726  26.154  1.00 29.50           C  
ATOM   4869  ND1 HIS F 122      48.893 -10.019  24.159  1.00 36.79           N  
ATOM   4870  CE1 HIS F 122      49.742 -11.018  23.999  1.00 35.16           C  
ATOM   4871  NE2 HIS F 122      50.095 -11.460  25.193  1.00 38.35           N  
ATOM   4872  N   VAL F 123      49.526  -7.322  27.823  1.00 29.65           N  
ATOM   4873  CA  VAL F 123      50.632  -6.961  28.702  1.00 24.49           C  
ATOM   4874  C   VAL F 123      50.982  -8.169  29.558  1.00 26.80           C  
ATOM   4875  O   VAL F 123      50.207  -8.562  30.439  1.00 25.94           O  
ATOM   4876  CB  VAL F 123      50.292  -5.744  29.569  1.00 19.49           C  
ATOM   4877  CG1 VAL F 123      51.334  -5.529  30.608  1.00 22.48           C  
ATOM   4878  CG2 VAL F 123      50.180  -4.531  28.701  1.00 23.82           C  
ATOM   4879  N   GLU F 124      52.163  -8.740  29.314  1.00 29.24           N  
ATOM   4880  CA  GLU F 124      52.621  -9.940  30.007  1.00 28.89           C  
ATOM   4881  C   GLU F 124      52.687  -9.725  31.518  1.00 34.03           C  
ATOM   4882  O   GLU F 124      52.788  -8.585  31.991  1.00 32.17           O  
ATOM   4883  CB  GLU F 124      53.994 -10.365  29.481  1.00 29.13           C  
ATOM   4884  CG  GLU F 124      55.132  -9.322  29.561  1.00 41.21           C  
ATOM   4885  CD  GLU F 124      54.852  -7.984  28.859  0.24 35.42           C  
ATOM   4886  OE1 GLU F 124      54.231  -7.961  27.770  0.79 41.75           O  
ATOM   4887  OE2 GLU F 124      55.275  -6.944  29.392  0.83 38.99           O1-
ATOM   4888  N   PRO F 125      52.604 -10.810  32.293  1.00 29.80           N  
ATOM   4889  CA  PRO F 125      52.768 -10.696  33.751  1.00 35.81           C  
ATOM   4890  C   PRO F 125      54.047  -9.951  34.112  1.00 33.74           C  
ATOM   4891  O   PRO F 125      55.120 -10.203  33.547  1.00 25.19           O  
ATOM   4892  CB  PRO F 125      52.799 -12.157  34.232  1.00 22.58           C  
ATOM   4893  CG  PRO F 125      52.178 -12.971  33.119  1.00 25.22           C  
ATOM   4894  CD  PRO F 125      52.061 -12.120  31.882  1.00 27.14           C  
ATOM   4895  N   GLY F 126      53.911  -9.009  35.048  1.00 27.36           N  
ATOM   4896  CA  GLY F 126      54.996  -8.159  35.496  1.00 26.23           C  
ATOM   4897  C   GLY F 126      55.569  -7.221  34.461  1.00 22.37           C  
ATOM   4898  O   GLY F 126      56.646  -6.673  34.688  1.00 30.42           O  
ATOM   4899  N   GLY F 127      54.892  -7.013  33.330  1.00 31.48           N  
ATOM   4900  CA  GLY F 127      55.398  -6.192  32.254  1.00 24.55           C  
ATOM   4901  C   GLY F 127      54.629  -4.887  32.078  1.00 31.09           C  
ATOM   4902  O   GLY F 127      53.575  -4.650  32.676  1.00 25.45           O  
ATOM   4903  N   THR F 128      55.190  -4.030  31.226  1.00 34.60           N  
ATOM   4904  CA  THR F 128      54.695  -2.677  31.021  1.00 24.64           C  
ATOM   4905  C   THR F 128      54.397  -2.449  29.549  1.00 30.40           C  
ATOM   4906  O   THR F 128      54.967  -3.104  28.673  1.00 24.45           O  
ATOM   4907  CB  THR F 128      55.714  -1.641  31.475  1.00 25.64           C  
ATOM   4908  CG2 THR F 128      56.103  -1.853  32.940  1.00 19.80           C  
ATOM   4909  OG1 THR F 128      56.878  -1.773  30.651  1.00 24.40           O  
ATOM   4910  N   ARG F 129      53.523  -1.475  29.286  1.00 32.61           N  
ATOM   4911  CA  ARG F 129      53.175  -1.064  27.929  1.00 30.25           C  
ATOM   4912  C   ARG F 129      52.653   0.367  27.976  1.00 25.33           C  
ATOM   4913  O   ARG F 129      52.279   0.878  29.034  1.00 30.08           O  
ATOM   4914  CB  ARG F 129      52.127  -2.002  27.323  1.00 27.00           C  
ATOM   4915  CG  ARG F 129      51.835  -1.814  25.840  1.00 27.02           C  
ATOM   4916  CD  ARG F 129      51.283  -3.108  25.264  1.00 35.42           C  
ATOM   4917  NE  ARG F 129      51.034  -2.990  23.833  1.00 42.20           N  
ATOM   4918  CZ  ARG F 129      51.754  -3.604  22.909  1.00 36.02           C  
ATOM   4919  NH1 ARG F 129      52.775  -4.380  23.236  1.00 31.89           N1+
ATOM   4920  NH2 ARG F 129      51.461  -3.417  21.627  1.00 36.21           N  
ATOM   4921  N   THR F 130      52.624   1.011  26.825  1.00 18.76           N  
ATOM   4922  CA  THR F 130      52.073   2.355  26.732  1.00 21.55           C  
ATOM   4923  C   THR F 130      50.931   2.336  25.734  1.00 33.56           C  
ATOM   4924  O   THR F 130      51.157   2.248  24.521  1.00 32.16           O  
ATOM   4925  CB  THR F 130      53.124   3.379  26.336  1.00 29.04           C  
ATOM   4926  CG2 THR F 130      52.443   4.710  25.953  1.00 26.54           C  
ATOM   4927  OG1 THR F 130      53.995   3.588  27.451  1.00 37.62           O  
ATOM   4928  N   TYR F 131      49.710   2.392  26.261  1.00 37.65           N  
ATOM   4929  CA  TYR F 131      48.519   2.554  25.447  1.00 29.90           C  
ATOM   4930  C   TYR F 131      48.331   4.035  25.166  1.00 27.41           C  
ATOM   4931  O   TYR F 131      48.577   4.883  26.032  1.00 26.43           O  
ATOM   4932  CB  TYR F 131      47.293   1.960  26.164  1.00 26.30           C  
ATOM   4933  CG  TYR F 131      47.313   0.431  26.292  1.00 21.33           C  
ATOM   4934  CD1 TYR F 131      46.937  -0.384  25.221  1.00 27.60           C  
ATOM   4935  CD2 TYR F 131      47.704  -0.192  27.473  1.00 24.22           C  
ATOM   4936  CE1 TYR F 131      46.962  -1.781  25.319  1.00 27.69           C  
ATOM   4937  CE2 TYR F 131      47.717  -1.596  27.590  1.00 20.01           C
[truncated: 118,008 more chars]
