# Supplementary material for: Hydrophobic tuning with non-canonical amino acids in a copper metalloenzyme
Source: Nat Chem. 2026 Apr 13;18(7):1269–77. doi: 10.1038/s41557-026-02116-7 (PMC13323077; doi:10.1038/s41557-026-02116-7)
Supplement: Supplementary file 4 — Code related to logP prediction, PDB analysis and redox deconvolution. [file 41557_2026_2116_MOESM4_ESM.zip › Code_lite/PDB_analysis_lite/inputs/starting_pdbs/2hrh.pdb]

CRYST1   84.932   84.327  108.383  90.00  90.00  90.00 P 21 21 21    1
ATOM      1  N   ALA A   1      -6.084 -33.462   5.427  1.00 34.19           N  
ATOM      2  CA  ALA A   1      -5.988 -33.653   3.958  1.00 33.14           C  
ATOM      3  C   ALA A   1      -6.309 -35.077   3.549  1.00 33.41           C  
ATOM      4  O   ALA A   1      -6.562 -35.954   4.354  1.00 33.86           O  
ATOM      5  CB  ALA A   1      -4.648 -33.272   3.465  1.00 32.53           C  
ATOM      6  N   ILE A   2      -6.258 -35.287   2.254  1.00 33.72           N  
ATOM      7  CA  ILE A   2      -6.758 -36.464   1.626  1.00 32.90           C  
ATOM      8  C   ILE A   2      -5.626 -37.090   0.827  1.00 32.76           C  
ATOM      9  O   ILE A   2      -4.707 -36.385   0.419  1.00 33.29           O  
ATOM     10  CB  ILE A   2      -8.017 -36.053   0.841  1.00 32.67           C  
ATOM     11  CG1 ILE A   2      -9.189 -36.683   1.553  1.00 33.75           C  
ATOM     12  CG2 ILE A   2      -7.980 -36.427  -0.629  1.00 30.36           C  
ATOM     13  CD1 ILE A   2     -10.303 -35.776   1.823  1.00 36.56           C  
ATOM     14  N   GLY A   3      -5.650 -38.413   0.672  1.00 32.33           N  
ATOM     15  CA  GLY A   3      -4.668 -39.114  -0.153  1.00 31.25           C  
ATOM     16  C   GLY A   3      -3.530 -39.741   0.625  1.00 30.89           C  
ATOM     17  O   GLY A   3      -3.452 -39.605   1.845  1.00 31.22           O  
ATOM     18  N   PRO A   4      -2.599 -40.405  -0.078  1.00 30.52           N  
ATOM     19  CA  PRO A   4      -2.501 -40.482  -1.546  1.00 29.90           C  
ATOM     20  C   PRO A   4      -3.541 -41.327  -2.281  1.00 30.09           C  
ATOM     21  O   PRO A   4      -3.505 -41.423  -3.523  1.00 30.70           O  
ATOM     22  CB  PRO A   4      -1.081 -41.024  -1.773  1.00 30.08           C  
ATOM     23  CG  PRO A   4      -0.746 -41.753  -0.517  1.00 30.17           C  
ATOM     24  CD  PRO A   4      -1.500 -41.111   0.609  1.00 29.82           C  
ATOM     25  N   VAL A   5      -4.448 -41.963  -1.547  1.00 30.22           N  
ATOM     26  CA  VAL A   5      -5.355 -42.949  -2.138  1.00 29.86           C  
ATOM     27  C   VAL A   5      -6.704 -42.450  -1.766  1.00 30.07           C  
ATOM     28  O   VAL A   5      -7.010 -42.385  -0.573  1.00 30.89           O  
ATOM     29  CB  VAL A   5      -5.127 -44.379  -1.517  1.00 30.26           C  
ATOM     30  CG1 VAL A   5      -6.293 -45.347  -1.850  1.00 29.51           C  
ATOM     31  CG2 VAL A   5      -3.774 -44.961  -1.951  1.00 28.50           C  
ATOM     32  N   ALA A   6      -7.501 -42.042  -2.748  1.00 29.79           N  
ATOM     33  CA  ALA A   6      -8.735 -41.264  -2.450  1.00 29.91           C  
ATOM     34  C   ALA A   6      -9.650 -41.160  -3.636  1.00 30.46           C  
ATOM     35  O   ALA A   6      -9.207 -41.235  -4.810  1.00 30.93           O  
ATOM     36  CB  ALA A   6      -8.389 -39.834  -1.944  1.00 28.83           C  
ATOM     37  N   ASP A   7     -10.930 -40.990  -3.335  1.00 30.87           N  
ATOM     38  CA  ASP A   7     -11.896 -40.605  -4.356  1.00 30.90           C  
ATOM     39  C   ASP A   7     -11.897 -39.078  -4.539  1.00 30.79           C  
ATOM     40  O   ASP A   7     -11.808 -38.306  -3.572  1.00 30.30           O  
ATOM     41  CB  ASP A   7     -13.303 -41.089  -3.984  1.00 31.41           C  
ATOM     42  CG  ASP A   7     -13.469 -42.625  -4.101  1.00 33.05           C  
ATOM     43  OD1 ASP A   7     -12.972 -43.250  -5.062  1.00 36.26           O  
ATOM     44  OD2 ASP A   7     -14.123 -43.214  -3.224  1.00 33.87           O1-
ATOM     45  N   LEU A   8     -11.996 -38.659  -5.798  1.00 30.24           N  
ATOM     46  CA  LEU A   8     -12.156 -37.277  -6.151  1.00 29.58           C  
ATOM     47  C   LEU A   8     -13.457 -37.202  -6.924  1.00 29.87           C  
ATOM     48  O   LEU A   8     -13.494 -37.525  -8.117  1.00 30.78           O  
ATOM     49  CB  LEU A   8     -10.970 -36.847  -7.012  1.00 29.83           C  
ATOM     50  CG  LEU A   8      -9.569 -36.906  -6.373  1.00 30.97           C  
ATOM     51  CD1 LEU A   8      -8.511 -36.233  -7.256  1.00 29.42           C  
ATOM     52  CD2 LEU A   8      -9.550 -36.293  -4.927  1.00 32.78           C  
ATOM     53  N   THR A   9     -14.549 -36.839  -6.258  1.00 29.45           N  
ATOM     54  CA  THR A   9     -15.823 -36.728  -6.956  1.00 29.36           C  
ATOM     55  C   THR A   9     -16.007 -35.303  -7.487  1.00 29.05           C  
ATOM     56  O   THR A   9     -15.917 -34.345  -6.749  1.00 29.26           O  
ATOM     57  CB  THR A   9     -17.030 -37.207  -6.075  1.00 29.90           C  
ATOM     58  CG2 THR A   9     -18.361 -37.056  -6.798  1.00 28.74           C  
ATOM     59  OG1 THR A   9     -16.880 -38.599  -5.755  1.00 31.75           O  
ATOM     60  N   ILE A  10     -16.270 -35.177  -8.777  1.00 28.60           N  
ATOM     61  CA  ILE A  10     -16.381 -33.893  -9.417  1.00 28.39           C  
ATOM     62  C   ILE A  10     -17.865 -33.638  -9.669  1.00 29.15           C  
ATOM     63  O   ILE A  10     -18.572 -34.514 -10.185  1.00 29.78           O  
ATOM     64  CB  ILE A  10     -15.608 -33.875 -10.756  1.00 28.41           C  
ATOM     65  CG1 ILE A  10     -14.323 -34.727 -10.697  1.00 27.77           C  
ATOM     66  CG2 ILE A  10     -15.318 -32.454 -11.209  1.00 28.71           C  
ATOM     67  CD1 ILE A  10     -13.276 -34.284  -9.678  1.00 24.89           C  
ATOM     68  N   SER A  11     -18.362 -32.461  -9.277  1.00 29.04           N  
ATOM     69  CA  SER A  11     -19.777 -32.136  -9.481  1.00 28.79           C  
ATOM     70  C   SER A  11     -19.942 -30.646  -9.746  1.00 28.93           C  
ATOM     71  O   SER A  11     -18.981 -29.900  -9.652  1.00 28.82           O  
ATOM     72  CB  SER A  11     -20.627 -32.572  -8.278  1.00 28.51           C  
ATOM     73  OG  SER A  11     -20.278 -31.828  -7.132  1.00 27.69           O  
ATOM     74  N   ASN A  12     -21.146 -30.234 -10.120  1.00 29.11           N  
ATOM     75  CA  ASN A  12     -21.467 -28.833 -10.255  1.00 29.61           C  
ATOM     76  C   ASN A  12     -22.214 -28.374  -9.010  1.00 30.56           C  
ATOM     77  O   ASN A  12     -22.965 -29.157  -8.404  1.00 31.54           O  
ATOM     78  CB  ASN A  12     -22.304 -28.588 -11.503  1.00 28.94           C  
ATOM     79  CG  ASN A  12     -21.621 -29.094 -12.791  1.00 29.11           C  
ATOM     80  ND2 ASN A  12     -20.395 -28.624 -13.058  1.00 24.48           N  
ATOM     81  OD1 ASN A  12     -22.216 -29.881 -13.549  1.00 29.24           O  
ATOM     82  N   GLY A  13     -21.984 -27.119  -8.613  1.00 30.98           N  
ATOM     83  CA  GLY A  13     -22.695 -26.491  -7.503  1.00 29.89           C  
ATOM     84  C   GLY A  13     -22.450 -24.995  -7.448  1.00 29.99           C  
ATOM     85  O   GLY A  13     -21.519 -24.467  -8.094  1.00 30.06           O  
ATOM     86  N   ALA A  14     -23.281 -24.303  -6.671  1.00 29.62           N  
ATOM     87  CA  ALA A  14     -23.111 -22.874  -6.469  1.00 29.37           C  
ATOM     88  C   ALA A  14     -22.031 -22.630  -5.402  1.00 29.14           C  
ATOM     89  O   ALA A  14     -21.909 -23.394  -4.452  1.00 27.69           O  
ATOM     90  CB  ALA A  14     -24.443 -22.212  -6.087  1.00 29.22           C  
ATOM     91  N   VAL A  15     -21.247 -21.572  -5.603  1.00 29.06           N  
ATOM     92  CA  VAL A  15     -20.155 -21.193  -4.705  1.00 29.00           C  
ATOM     93  C   VAL A  15     -20.187 -19.690  -4.613  1.00 29.95           C  
ATOM     94  O   VAL A  15     -20.765 -19.015  -5.455  1.00 30.35           O  
ATOM     95  CB  VAL A  15     -18.709 -21.640  -5.220  1.00 29.17           C  
ATOM     96  CG1 VAL A  15     -18.580 -23.159  -5.375  1.00 28.04           C  
ATOM     97  CG2 VAL A  15     -18.323 -20.948  -6.500  1.00 26.38           C  
ATOM     98  N   SER A  16     -19.540 -19.146  -3.609  1.00 31.27           N  
ATOM     99  CA  SER A  16     -19.571 -17.698  -3.418  1.00 31.96           C  
ATOM    100  C   SER A  16     -18.290 -17.266  -2.714  1.00 32.11           C  
ATOM    101  O   SER A  16     -18.331 -16.768  -1.590  1.00 32.66           O  
ATOM    102  CB  SER A  16     -20.806 -17.319  -2.593  1.00 32.11           C  
ATOM    103  OG  SER A  16     -20.875 -18.132  -1.438  1.00 32.58           O  
ATOM    104  N   PRO A  17     -17.136 -17.457  -3.377  1.00 32.07           N  
ATOM    105  CA  PRO A  17     -15.886 -17.257  -2.647  1.00 31.62           C  
ATOM    106  C   PRO A  17     -15.519 -15.758  -2.478  1.00 31.90           C  
ATOM    107  O   PRO A  17     -14.723 -15.437  -1.608  1.00 32.19           O  
ATOM    108  CB  PRO A  17     -14.872 -18.012  -3.503  1.00 31.19           C  
ATOM    109  CG  PRO A  17     -15.401 -17.883  -4.900  1.00 31.15           C  
ATOM    110  CD  PRO A  17     -16.907 -17.804  -4.799  1.00 31.70           C  
ATOM    111  N   ASP A  18     -16.090 -14.849  -3.275  1.00 32.51           N  
ATOM    112  CA  ASP A  18     -15.898 -13.407  -3.029  1.00 33.41           C  
ATOM    113  C   ASP A  18     -17.214 -12.743  -2.583  1.00 34.18           C  
ATOM    114  O   ASP A  18     -17.413 -11.529  -2.761  1.00 33.89           O  
ATOM    115  CB  ASP A  18     -15.331 -12.688  -4.250  1.00 33.11           C  
ATOM    116  CG  ASP A  18     -16.315 -12.659  -5.404  1.00 34.80           C  
ATOM    117  OD1 ASP A  18     -17.214 -13.525  -5.403  1.00 34.74           O  
ATOM    118  OD2 ASP A  18     -16.207 -11.785  -6.295  1.00 33.43           O1-
ATOM    119  N   GLY A  19     -18.114 -13.542  -1.999  1.00 34.54           N  
ATOM    120  CA  GLY A  19     -19.368 -12.992  -1.486  1.00 34.84           C  
ATOM    121  C   GLY A  19     -20.469 -12.774  -2.518  1.00 34.62           C  
ATOM    122  O   GLY A  19     -21.554 -12.329  -2.171  1.00 35.13           O  
ATOM    123  N   PHE A  20     -20.176 -13.074  -3.780  1.00 34.26           N  
ATOM    124  CA  PHE A  20     -21.153 -13.135  -4.844  1.00 33.90           C  
ATOM    125  C   PHE A  20     -21.266 -14.613  -5.245  1.00 34.59           C  
ATOM    126  O   PHE A  20     -20.282 -15.363  -5.137  1.00 35.20           O  
ATOM    127  CB  PHE A  20     -20.598 -12.341  -5.980  1.00 33.31           C  
ATOM    128  CG  PHE A  20     -21.383 -12.431  -7.244  1.00 35.38           C  
ATOM    129  CD1 PHE A  20     -22.450 -11.536  -7.492  1.00 36.75           C  
ATOM    130  CD2 PHE A  20     -21.030 -13.349  -8.230  1.00 34.71           C  
ATOM    131  CE1 PHE A  20     -23.165 -11.576  -8.687  1.00 35.09           C  
ATOM    132  CE2 PHE A  20     -21.741 -13.407  -9.426  1.00 35.90           C  
ATOM    133  CZ  PHE A  20     -22.818 -12.509  -9.660  1.00 35.05           C  
ATOM    134  N   SER A  21     -22.422 -15.083  -5.714  1.00 34.13           N  
ATOM    135  CA  SER A  21     -22.449 -16.513  -6.057  1.00 33.26           C  
ATOM    136  C   SER A  21     -22.717 -16.886  -7.489  1.00 32.50           C  
ATOM    137  O   SER A  21     -23.462 -16.219  -8.219  1.00 32.57           O  
ATOM    138  CB  SER A  21     -23.320 -17.338  -5.104  1.00 33.57           C  
ATOM    139  OG  SER A  21     -24.539 -16.726  -4.847  1.00 34.13           O  
ATOM    140  N   ARG A  22     -22.099 -17.990  -7.874  1.00 31.51           N  
ATOM    141  CA  ARG A  22     -22.249 -18.520  -9.213  1.00 30.59           C  
ATOM    142  C   ARG A  22     -22.087 -20.025  -9.230  1.00 29.97           C  
ATOM    143  O   ARG A  22     -21.594 -20.625  -8.260  1.00 28.92           O  
ATOM    144  CB  ARG A  22     -21.207 -17.896 -10.102  1.00 31.15           C  
ATOM    145  CG  ARG A  22     -19.768 -17.964  -9.525  1.00 30.62           C  
ATOM    146  CD  ARG A  22     -18.814 -17.828 -10.654  1.00 30.33           C  
ATOM    147  NE  ARG A  22     -18.763 -19.077 -11.410  1.00 30.84           N  
ATOM    148  CZ  ARG A  22     -17.882 -19.338 -12.366  1.00 30.44           C  
ATOM    149  NH1 ARG A  22     -17.909 -20.513 -12.964  1.00 31.94           N1+
ATOM    150  NH2 ARG A  22     -16.976 -18.427 -12.724  1.00 31.13           N  
ATOM    151  N   GLN A  23     -22.533 -20.624 -10.334  1.00 29.78           N  
ATOM    152  CA  GLN A  23     -22.362 -22.053 -10.587  1.00 29.74           C  
ATOM    153  C   GLN A  23     -20.893 -22.379 -10.916  1.00 29.67           C  
ATOM    154  O   GLN A  23     -20.316 -21.809 -11.827  1.00 29.64           O  
ATOM    155  CB  GLN A  23     -23.232 -22.509 -11.742  1.00 29.39           C  
ATOM    156  CG  GLN A  23     -24.622 -22.934 -11.373  1.00 30.85           C  
ATOM    157  CD  GLN A  23     -24.712 -23.899 -10.203  1.00 31.98           C  
ATOM    158  NE2 GLN A  23     -23.949 -24.989 -10.245  1.00 30.94           N  
ATOM    159  OE1 GLN A  23     -25.487 -23.665  -9.273  1.00 33.26           O  
ATOM    160  N   ALA A  24     -20.293 -23.290 -10.161  1.00 29.10           N  
ATOM    161  CA  ALA A  24     -18.914 -23.635 -10.397  1.00 28.56           C  
ATOM    162  C   ALA A  24     -18.753 -25.168 -10.359  1.00 28.86           C  
ATOM    163  O   ALA A  24     -19.762 -25.921 -10.461  1.00 28.48           O  
ATOM    164  CB  ALA A  24     -18.037 -22.965  -9.406  1.00 27.13           C  
ATOM    165  N   ILE A  25     -17.496 -25.595 -10.201  1.00 27.75           N  
ATOM    166  CA  ILE A  25     -17.113 -26.977 -10.176  1.00 26.92           C  
ATOM    167  C   ILE A  25     -16.655 -27.317  -8.767  1.00 27.82           C  
ATOM    168  O   ILE A  25     -15.755 -26.681  -8.212  1.00 28.48           O  
ATOM    169  CB  ILE A  25     -16.013 -27.293 -11.232  1.00 26.38           C  
ATOM    170  CG1 ILE A  25     -16.591 -27.119 -12.648  1.00 26.99           C  
ATOM    171  CG2 ILE A  25     -15.515 -28.715 -11.075  1.00 24.45           C  
ATOM    172  CD1 ILE A  25     -15.603 -27.194 -13.810  1.00 25.69           C  
ATOM    173  N   LEU A  26     -17.289 -28.330  -8.201  1.00 27.83           N  
ATOM    174  CA  LEU A  26     -17.013 -28.789  -6.871  1.00 28.20           C  
ATOM    175  C   LEU A  26     -16.168 -30.091  -6.888  1.00 28.02           C  
ATOM    176  O   LEU A  26     -16.332 -30.930  -7.776  1.00 27.62           O  
ATOM    177  CB  LEU A  26     -18.349 -29.063  -6.195  1.00 28.12           C  
ATOM    178  CG  LEU A  26     -18.948 -28.017  -5.271  1.00 29.61           C  
ATOM    179  CD1 LEU A  26     -18.651 -26.633  -5.748  1.00 32.16           C  
ATOM    180  CD2 LEU A  26     -20.497 -28.260  -5.114  1.00 29.21           C  
ATOM    181  N   VAL A  27     -15.292 -30.241  -5.891  1.00 27.68           N  
ATOM    182  CA  VAL A  27     -14.538 -31.462  -5.658  1.00 27.45           C  
ATOM    183  C   VAL A  27     -14.763 -32.024  -4.230  1.00 29.02           C  
ATOM    184  O   VAL A  27     -14.603 -31.314  -3.210  1.00 28.60           O  
ATOM    185  CB  VAL A  27     -13.046 -31.258  -5.876  1.00 27.33           C  
ATOM    186  CG1 VAL A  27     -12.336 -32.639  -5.870  1.00 25.46           C  
ATOM    187  CG2 VAL A  27     -12.785 -30.453  -7.166  1.00 24.86           C  
ATOM    188  N   ASN A  28     -15.115 -33.316  -4.184  1.00 29.82           N  
ATOM    189  CA  ASN A  28     -15.710 -33.934  -3.025  1.00 30.36           C  
ATOM    190  C   ASN A  28     -16.613 -32.968  -2.280  1.00 31.48           C  
ATOM    191  O   ASN A  28     -16.442 -32.715  -1.069  1.00 31.86           O  
ATOM    192  CB  ASN A  28     -14.627 -34.463  -2.108  1.00 30.39           C  
ATOM    193  CG  ASN A  28     -13.788 -35.500  -2.772  1.00 29.69           C  
ATOM    194  ND2 ASN A  28     -12.521 -35.577  -2.368  1.00 27.51           N  
ATOM    195  OD1 ASN A  28     -14.264 -36.230  -3.648  1.00 27.33           O  
ATOM    196  N   ASP A  29     -17.568 -32.425  -3.022  1.00 32.34           N  
ATOM    197  CA  ASP A  29     -18.557 -31.450  -2.503  1.00 33.75           C  
ATOM    198  C   ASP A  29     -18.059 -30.080  -2.035  1.00 32.89           C  
ATOM    199  O   ASP A  29     -18.878 -29.314  -1.574  1.00 33.16           O  
ATOM    200  CB  ASP A  29     -19.425 -32.047  -1.381  1.00 33.98           C  
ATOM    201  CG  ASP A  29     -20.395 -33.066  -1.881  1.00 37.80           C  
ATOM    202  OD1 ASP A  29     -20.979 -32.881  -2.990  1.00 37.86           O  
ATOM    203  OD2 ASP A  29     -20.588 -34.061  -1.133  1.00 43.69           O1-
ATOM    204  N   VAL A  30     -16.762 -29.770  -2.136  1.00 32.33           N  
ATOM    205  CA  VAL A  30     -16.257 -28.485  -1.606  1.00 31.56           C  
ATOM    206  C   VAL A  30     -15.603 -27.595  -2.646  1.00 31.75           C  
ATOM    207  O   VAL A  30     -15.022 -28.083  -3.603  1.00 32.40           O  
ATOM    208  CB  VAL A  30     -15.279 -28.635  -0.355  1.00 31.27           C  
ATOM    209  CG1 VAL A  30     -15.879 -29.503   0.724  1.00 29.65           C  
ATOM    210  CG2 VAL A  30     -13.929 -29.145  -0.754  1.00 29.02           C  
ATOM    211  N   PHE A  31     -15.747 -26.284  -2.460  1.00 31.67           N  
ATOM    212  CA  PHE A  31     -14.929 -25.304  -3.123  1.00 31.05           C  
ATOM    213  C   PHE A  31     -14.232 -24.454  -2.047  1.00 31.45           C  
ATOM    214  O   PHE A  31     -14.839 -24.134  -1.020  1.00 32.08           O  
ATOM    215  CB  PHE A  31     -15.764 -24.414  -4.035  1.00 31.06           C  
ATOM    216  CG  PHE A  31     -14.943 -23.362  -4.752  1.00 30.04           C  
ATOM    217  CD1 PHE A  31     -14.585 -22.182  -4.113  1.00 29.36           C  
ATOM    218  CD2 PHE A  31     -14.492 -23.582  -6.034  1.00 28.41           C  
ATOM    219  CE1 PHE A  31     -13.788 -21.238  -4.765  1.00 32.50           C  
ATOM    220  CE2 PHE A  31     -13.685 -22.647  -6.698  1.00 31.12           C  
ATOM    221  CZ  PHE A  31     -13.336 -21.473  -6.069  1.00 31.02           C  
ATOM    222  N   PRO A  32     -12.948 -24.107  -2.257  1.00 31.40           N  
ATOM    223  CA  PRO A  32     -12.082 -24.544  -3.364  1.00 31.21           C  
ATOM    224  C   PRO A  32     -11.763 -26.032  -3.193  1.00 31.11           C  
ATOM    225  O   PRO A  32     -12.177 -26.649  -2.196  1.00 31.09           O  
ATOM    226  CB  PRO A  32     -10.820 -23.721  -3.151  1.00 30.71           C  
ATOM    227  CG  PRO A  32     -10.778 -23.522  -1.638  1.00 30.83           C  
ATOM    228  CD  PRO A  32     -12.215 -23.227  -1.324  1.00 31.73           C  
ATOM    229  N   SER A  33     -11.013 -26.594  -4.132  1.00 30.30           N  
ATOM    230  CA  SER A  33     -10.765 -28.026  -4.128  1.00 29.62           C  
ATOM    231  C   SER A  33      -9.861 -28.428  -2.972  1.00 29.39           C  
ATOM    232  O   SER A  33      -8.987 -27.655  -2.547  1.00 29.39           O  
ATOM    233  CB  SER A  33     -10.199 -28.471  -5.469  1.00 29.53           C  
ATOM    234  OG  SER A  33     -10.819 -27.725  -6.492  1.00 28.06           O  
ATOM    235  N   PRO A  34     -10.089 -29.633  -2.439  1.00 28.67           N  
ATOM    236  CA  PRO A  34      -9.349 -30.092  -1.280  1.00 27.84           C  
ATOM    237  C   PRO A  34      -7.870 -30.390  -1.578  1.00 27.42           C  
ATOM    238  O   PRO A  34      -7.498 -30.802  -2.694  1.00 27.21           O  
ATOM    239  CB  PRO A  34     -10.092 -31.379  -0.875  1.00 27.20           C  
ATOM    240  CG  PRO A  34     -10.678 -31.877  -2.114  1.00 27.85           C  
ATOM    241  CD  PRO A  34     -11.061 -30.640  -2.900  1.00 29.03           C  
ATOM    242  N   LEU A  35      -7.064 -30.180  -0.548  1.00 26.81           N  
ATOM    243  CA  LEU A  35      -5.669 -30.490  -0.531  1.00 26.62           C  
ATOM    244  C   LEU A  35      -5.525 -31.992  -0.519  1.00 26.89           C  
ATOM    245  O   LEU A  35      -6.260 -32.694   0.172  1.00 27.71           O  
ATOM    246  CB  LEU A  35      -5.059 -29.904   0.739  1.00 27.38           C  
ATOM    247  CG  LEU A  35      -3.638 -30.262   1.150  1.00 27.44           C  
ATOM    248  CD1 LEU A  35      -2.616 -29.881   0.034  1.00 26.33           C  
ATOM    249  CD2 LEU A  35      -3.319 -29.652   2.510  1.00 25.43           C  
ATOM    250  N   ILE A  36      -4.598 -32.473  -1.330  1.00 26.26           N  
ATOM    251  CA  ILE A  36      -4.204 -33.860  -1.361  1.00 25.66           C  
ATOM    252  C   ILE A  36      -2.763 -33.905  -0.794  1.00 25.94           C  
ATOM    253  O   ILE A  36      -1.969 -33.022  -1.074  1.00 26.89           O  
ATOM    254  CB  ILE A  36      -4.268 -34.412  -2.824  1.00 24.80           C  
ATOM    255  CG1 ILE A  36      -5.687 -34.319  -3.379  1.00 25.01           C  
ATOM    256  CG2 ILE A  36      -3.813 -35.878  -2.906  1.00 25.70           C  
ATOM    257  CD1 ILE A  36      -5.797 -34.712  -4.846  1.00 24.52           C  
ATOM    258  N   THR A  37      -2.420 -34.913  -0.011  1.00 25.97           N  
ATOM    259  CA  THR A  37      -1.035 -35.097   0.412  1.00 26.13           C  
ATOM    260  C   THR A  37      -0.561 -36.557   0.250  1.00 27.19           C  
ATOM    261  O   THR A  37      -1.380 -37.486   0.040  1.00 26.20           O  
ATOM    262  CB  THR A  37      -0.831 -34.625   1.872  1.00 26.31           C  
ATOM    263  CG2 THR A  37      -1.265 -33.132   2.059  1.00 25.85           C  
ATOM    264  OG1 THR A  37      -1.610 -35.440   2.757  1.00 26.39           O  
ATOM    265  N   GLY A  38       0.768 -36.724   0.319  1.00 28.14           N  
ATOM    266  CA  GLY A  38       1.484 -38.007   0.347  1.00 29.12           C  
ATOM    267  C   GLY A  38       2.931 -37.745   0.779  1.00 30.65           C  
ATOM    268  O   GLY A  38       3.307 -36.587   1.094  1.00 31.08           O  
ATOM    269  N   ASN A  39       3.758 -38.786   0.793  1.00 30.75           N  
ATOM    270  CA  ASN A  39       5.171 -38.631   1.117  1.00 31.50           C  
ATOM    271  C   ASN A  39       6.033 -38.979  -0.068  1.00 32.41           C  
ATOM    272  O   ASN A  39       5.573 -39.659  -0.959  1.00 32.90           O  
ATOM    273  CB  ASN A  39       5.559 -39.515   2.291  1.00 31.26           C  
ATOM    274  CG  ASN A  39       4.802 -39.171   3.561  1.00 31.81           C  
ATOM    275  ND2 ASN A  39       4.816 -37.887   3.965  1.00 33.37           N  
ATOM    276  OD1 ASN A  39       4.199 -40.044   4.164  1.00 28.08           O  
ATOM    277  N   LYS A  40       7.274 -38.495  -0.104  1.00 33.96           N  
ATOM    278  CA  LYS A  40       8.223 -38.909  -1.141  1.00 35.20           C  
ATOM    279  C   LYS A  40       8.146 -40.423  -1.242  1.00 34.76           C  
ATOM    280  O   LYS A  40       8.270 -41.119  -0.222  1.00 34.22           O  
ATOM    281  CB  LYS A  40       9.647 -38.416  -0.826  1.00 36.47           C  
ATOM    282  CG  LYS A  40      10.819 -39.357  -1.224  1.00 39.76           C  
ATOM    283  CD  LYS A  40      11.482 -40.080   0.036  1.00 45.50           C  
ATOM    284  CE  LYS A  40      12.350 -41.343  -0.316  1.00 45.30           C  
ATOM    285  NZ  LYS A  40      11.560 -42.672  -0.353  1.00 45.56           N1+
ATOM    286  N   GLY A  41       7.860 -40.916  -2.452  1.00 34.26           N  
ATOM    287  CA  GLY A  41       7.883 -42.362  -2.726  1.00 33.63           C  
ATOM    288  C   GLY A  41       6.533 -43.024  -2.894  1.00 33.66           C  
ATOM    289  O   GLY A  41       6.438 -44.040  -3.565  1.00 33.69           O  
ATOM    290  N   ASP A  42       5.495 -42.453  -2.275  1.00 33.50           N  
ATOM    291  CA  ASP A  42       4.114 -42.969  -2.312  1.00 32.79           C  
ATOM    292  C   ASP A  42       3.593 -43.227  -3.708  1.00 32.82           C  
ATOM    293  O   ASP A  42       3.973 -42.535  -4.672  1.00 33.04           O  
ATOM    294  CB  ASP A  42       3.145 -41.998  -1.626  1.00 32.47           C  
ATOM    295  CG  ASP A  42       3.164 -42.107  -0.112  1.00 32.72           C  
ATOM    296  OD1 ASP A  42       3.857 -42.990   0.446  1.00 32.73           O  
ATOM    297  OD2 ASP A  42       2.469 -41.298   0.529  1.00 32.05           O1-
ATOM    298  N   ARG A  43       2.738 -44.244  -3.792  1.00 32.48           N  
ATOM    299  CA  ARG A  43       1.855 -44.497  -4.926  1.00 32.58           C  
ATOM    300  C   ARG A  43       0.598 -43.690  -4.706  1.00 31.69           C  
ATOM    301  O   ARG A  43      -0.016 -43.796  -3.656  1.00 32.25           O  
ATOM    302  CB  ARG A  43       1.471 -45.989  -4.962  1.00 33.32           C  
ATOM    303  CG  ARG A  43       0.373 -46.375  -5.961  1.00 34.77           C  
ATOM    304  CD  ARG A  43       0.394 -47.872  -6.165  1.00 37.40           C  
ATOM    305  NE  ARG A  43      -0.231 -48.282  -7.422  1.00 43.02           N  
ATOM    306  CZ  ARG A  43      -0.735 -49.500  -7.660  1.00 45.44           C  
ATOM    307  NH1 ARG A  43      -1.260 -49.791  -8.840  1.00 43.52           N1+
ATOM    308  NH2 ARG A  43      -0.702 -50.449  -6.723  1.00 48.15           N  
ATOM    309  N   PHE A  44       0.213 -42.888  -5.683  1.00 31.00           N  
ATOM    310  CA  PHE A  44      -1.037 -42.148  -5.617  1.00 30.36           C  
ATOM    311  C   PHE A  44      -2.099 -42.883  -6.390  1.00 30.31           C  
ATOM    312  O   PHE A  44      -1.871 -43.313  -7.524  1.00 29.97           O  
ATOM    313  CB  PHE A  44      -0.867 -40.755  -6.222  1.00 30.95           C  
ATOM    314  CG  PHE A  44      -0.287 -39.750  -5.272  1.00 29.88           C  
ATOM    315  CD1 PHE A  44       1.073 -39.686  -5.066  1.00 26.85           C  
ATOM    316  CD2 PHE A  44      -1.116 -38.878  -4.592  1.00 29.89           C  
ATOM    317  CE1 PHE A  44       1.596 -38.781  -4.217  1.00 29.12           C  
ATOM    318  CE2 PHE A  44      -0.601 -37.959  -3.719  1.00 31.75           C  
ATOM    319  CZ  PHE A  44       0.765 -37.901  -3.540  1.00 31.88           C  
ATOM    320  N   GLN A  45      -3.268 -43.046  -5.791  1.00 30.32           N  
ATOM    321  CA  GLN A  45      -4.357 -43.640  -6.540  1.00 30.60           C  
ATOM    322  C   GLN A  45      -5.556 -42.742  -6.394  1.00 30.36           C  
ATOM    323  O   GLN A  45      -6.259 -42.771  -5.381  1.00 31.07           O  
ATOM    324  CB  GLN A  45      -4.661 -45.018  -5.996  1.00 31.55           C  
ATOM    325  CG  GLN A  45      -3.440 -45.892  -5.807  1.00 32.91           C  
ATOM    326  CD  GLN A  45      -3.821 -47.331  -5.647  1.00 35.90           C  
ATOM    327  NE2 GLN A  45      -4.071 -48.002  -6.775  1.00 36.54           N  
ATOM    328  OE1 GLN A  45      -3.904 -47.846  -4.520  1.00 34.37           O  
ATOM    329  N   LEU A  46      -5.768 -41.894  -7.381  1.00 29.50           N  
ATOM    330  CA  LEU A  46      -6.803 -40.902  -7.237  1.00 29.12           C  
ATOM    331  C   LEU A  46      -7.877 -41.304  -8.200  1.00 28.89           C  
ATOM    332  O   LEU A  46      -7.660 -41.304  -9.386  1.00 29.58           O  
ATOM    333  CB  LEU A  46      -6.233 -39.482  -7.446  1.00 28.70           C  
ATOM    334  CG  LEU A  46      -5.100 -39.271  -6.414  1.00 27.74           C  
ATOM    335  CD1 LEU A  46      -4.031 -38.429  -6.956  1.00 28.48           C  
ATOM    336  CD2 LEU A  46      -5.561 -38.717  -5.082  1.00 25.96           C  
ATOM    337  N   ASN A  47      -9.012 -41.733  -7.678  1.00 29.01           N  
ATOM    338  CA  ASN A  47     -10.071 -42.264  -8.514  1.00 29.34           C  
ATOM    339  C   ASN A  47     -11.017 -41.126  -8.661  1.00 29.75           C  
ATOM    340  O   ASN A  47     -11.613 -40.674  -7.671  1.00 30.29           O  
ATOM    341  CB  ASN A  47     -10.736 -43.496  -7.878  1.00 29.44           C  
ATOM    342  CG  ASN A  47     -11.841 -44.107  -8.750  1.00 31.43           C  
ATOM    343  ND2 ASN A  47     -12.895 -44.611  -8.097  1.00 30.56           N  
ATOM    344  OD1 ASN A  47     -11.751 -44.135  -9.988  1.00 32.36           O  
ATOM    345  N   VAL A  48     -11.118 -40.646  -9.902  1.00 29.84           N  
ATOM    346  CA  VAL A  48     -11.774 -39.405 -10.245  1.00 29.30           C  
ATOM    347  C   VAL A  48     -13.172 -39.655 -10.799  1.00 29.86           C  
ATOM    348  O   VAL A  48     -13.339 -40.065 -11.949  1.00 30.15           O  
ATOM    349  CB  VAL A  48     -10.926 -38.663 -11.239  1.00 28.65           C  
ATOM    350  CG1 VAL A  48     -11.744 -37.617 -12.011  1.00 28.75           C  
ATOM    351  CG2 VAL A  48      -9.783 -38.007 -10.501  1.00 30.39           C  
ATOM    352  N   ILE A  49     -14.181 -39.387  -9.979  1.00 30.26           N  
ATOM    353  CA  ILE A  49     -15.555 -39.753 -10.307  1.00 30.71           C  
ATOM    354  C   ILE A  49     -16.294 -38.534 -10.828  1.00 31.00           C  
ATOM    355  O   ILE A  49     -16.646 -37.653 -10.067  1.00 31.91           O  
ATOM    356  CB  ILE A  49     -16.256 -40.348  -9.076  1.00 30.57           C  
ATOM    357  CG1 ILE A  49     -15.544 -41.631  -8.628  1.00 30.32           C  
ATOM    358  CG2 ILE A  49     -17.717 -40.658  -9.360  1.00 31.47           C  
ATOM    359  CD1 ILE A  49     -15.551 -41.801  -7.090  1.00 30.61           C  
ATOM    360  N   ASP A  50     -16.534 -38.496 -12.129  1.00 30.71           N  
ATOM    361  CA  ASP A  50     -17.139 -37.351 -12.778  1.00 30.54           C  
ATOM    362  C   ASP A  50     -18.685 -37.328 -12.777  1.00 31.02           C  
ATOM    363  O   ASP A  50     -19.307 -37.962 -13.609  1.00 31.82           O  
ATOM    364  CB  ASP A  50     -16.614 -37.276 -14.202  1.00 29.60           C  
ATOM    365  CG  ASP A  50     -17.298 -36.230 -15.004  1.00 31.13           C  
ATOM    366  OD1 ASP A  50     -17.981 -35.359 -14.411  1.00 31.73           O  
ATOM    367  OD2 ASP A  50     -17.164 -36.267 -16.242  1.00 33.04           O1-
ATOM    368  N   ASN A  51     -19.302 -36.554 -11.882  1.00 31.37           N  
ATOM    369  CA  ASN A  51     -20.774 -36.416 -11.830  1.00 30.88           C  
ATOM    370  C   ASN A  51     -21.324 -35.062 -12.332  1.00 31.22           C  
ATOM    371  O   ASN A  51     -22.386 -34.603 -11.893  1.00 31.39           O  
ATOM    372  CB  ASN A  51     -21.285 -36.748 -10.432  1.00 30.24           C  
ATOM    373  CG  ASN A  51     -21.033 -38.197 -10.073  1.00 31.71           C  
ATOM    374  ND2 ASN A  51     -20.829 -38.493  -8.786  1.00 27.78           N  
ATOM    375  OD1 ASN A  51     -21.018 -39.052 -10.963  1.00 34.64           O  
ATOM    376  N   MET A  52     -20.620 -34.439 -13.271  1.00 30.79           N  
ATOM    377  CA  MET A  52     -21.004 -33.128 -13.740  1.00 31.14           C  
ATOM    378  C   MET A  52     -22.150 -33.209 -14.733  1.00 31.88           C  
ATOM    379  O   MET A  52     -22.206 -34.143 -15.562  1.00 31.75           O  
ATOM    380  CB  MET A  52     -19.806 -32.402 -14.369  1.00 31.37           C  
ATOM    381  CG  MET A  52     -18.814 -31.870 -13.320  1.00 32.63           C  
ATOM    382  SD  MET A  52     -17.542 -30.701 -13.826  1.00 31.06           S  
ATOM    383  CE  MET A  52     -16.669 -31.624 -15.078  1.00 34.30           C  
ATOM    384  N   THR A  53     -23.045 -32.215 -14.673  1.00 32.00           N  
ATOM    385  CA  THR A  53     -24.249 -32.213 -15.505  1.00 32.63           C  
ATOM    386  C   THR A  53     -24.354 -31.015 -16.423  1.00 32.98           C  
ATOM    387  O   THR A  53     -25.270 -30.938 -17.245  1.00 33.42           O  
ATOM    388  CB  THR A  53     -25.536 -32.292 -14.662  1.00 32.73           C  
ATOM    389  CG2 THR A  53     -25.545 -33.570 -13.797  1.00 31.21           C  
ATOM    390  OG1 THR A  53     -25.679 -31.102 -13.863  1.00 34.07           O  
ATOM    391  N   ASN A  54     -23.377 -30.119 -16.305  1.00 33.11           N  
ATOM    392  CA  ASN A  54     -23.441 -28.773 -16.830  1.00 32.68           C  
ATOM    393  C   ASN A  54     -22.609 -28.586 -18.073  1.00 32.65           C  
ATOM    394  O   ASN A  54     -21.394 -28.425 -18.010  1.00 32.87           O  
ATOM    395  CB  ASN A  54     -22.885 -27.858 -15.766  1.00 32.83           C  
ATOM    396  CG  ASN A  54     -23.358 -26.461 -15.909  1.00 34.74           C  
ATOM    397  ND2 ASN A  54     -23.998 -25.966 -14.855  1.00 37.02           N  
ATOM    398  OD1 ASN A  54     -23.159 -25.810 -16.940  1.00 35.87           O  
ATOM    399  N   HIS A  55     -23.256 -28.548 -19.216  1.00 32.79           N  
ATOM    400  CA  HIS A  55     -22.497 -28.531 -20.426  1.00 32.30           C  
ATOM    401  C   HIS A  55     -21.669 -27.240 -20.566  1.00 32.64           C  
ATOM    402  O   HIS A  55     -20.529 -27.317 -21.042  1.00 32.86           O  
ATOM    403  CB  HIS A  55     -23.371 -28.847 -21.649  1.00 32.06           C  
ATOM    404  CG  HIS A  55     -22.598 -28.873 -22.931  1.00 34.47           C  
ATOM    405  CD2 HIS A  55     -22.693 -28.110 -24.051  1.00 36.19           C  
ATOM    406  ND1 HIS A  55     -21.522 -29.710 -23.129  1.00 35.65           N  
ATOM    407  CE1 HIS A  55     -21.007 -29.485 -24.327  1.00 37.04           C  
ATOM    408  NE2 HIS A  55     -21.698 -28.518 -24.908  1.00 36.26           N  
ATOM    409  N   THR A  56     -22.205 -26.076 -20.142  1.00 31.79           N  
ATOM    410  CA  THR A  56     -21.472 -24.791 -20.278  1.00 30.96           C  
ATOM    411  C   THR A  56     -20.061 -24.799 -19.656  1.00 30.09           C  
ATOM    412  O   THR A  56     -19.150 -24.133 -20.138  1.00 29.89           O  
ATOM    413  CB  THR A  56     -22.251 -23.607 -19.681  1.00 31.13           C  
ATOM    414  CG2 THR A  56     -21.580 -22.279 -20.046  1.00 30.77           C  
ATOM    415  OG1 THR A  56     -23.589 -23.596 -20.199  1.00 33.51           O  
ATOM    416  N   MET A  57     -19.904 -25.551 -18.575  1.00 29.58           N  
ATOM    417  CA  MET A  57     -18.608 -25.747 -17.896  1.00 28.67           C  
ATOM    418  C   MET A  57     -18.011 -27.112 -18.253  1.00 27.77           C  
ATOM    419  O   MET A  57     -16.969 -27.503 -17.721  1.00 27.56           O  
ATOM    420  CB  MET A  57     -18.769 -25.574 -16.371  1.00 28.33           C  
ATOM    421  CG  MET A  57     -19.369 -24.198 -16.037  1.00 28.69           C  
ATOM    422  SD  MET A  57     -19.407 -23.679 -14.317  1.00 28.94           S  
ATOM    423  CE  MET A  57     -20.445 -24.985 -13.626  1.00 29.39           C  
ATOM    424  N   LEU A  58     -18.670 -27.803 -19.183  1.00 26.86           N  
ATOM    425  CA  LEU A  58     -18.229 -29.103 -19.709  1.00 26.83           C  
ATOM    426  C   LEU A  58     -18.456 -30.278 -18.775  1.00 26.35           C  
ATOM    427  O   LEU A  58     -17.900 -30.346 -17.692  1.00 26.34           O  
ATOM    428  CB  LEU A  58     -16.772 -29.076 -20.195  1.00 26.81           C  
ATOM    429  CG  LEU A  58     -16.405 -28.086 -21.304  1.00 26.98           C  
ATOM    430  CD1 LEU A  58     -14.870 -28.075 -21.455  1.00 22.71           C  
ATOM    431  CD2 LEU A  58     -17.116 -28.472 -22.624  1.00 25.87           C  
ATOM    432  N   LYS A  59     -19.274 -31.206 -19.237  1.00 26.55           N  
ATOM    433  CA  LYS A  59     -19.643 -32.384 -18.502  1.00 27.74           C  
ATOM    434  C   LYS A  59     -18.463 -33.329 -18.290  1.00 28.85           C  
ATOM    435  O   LYS A  59     -18.352 -33.962 -17.210  1.00 29.92           O  
ATOM    436  CB  LYS A  59     -20.785 -33.102 -19.214  1.00 27.52           C  
ATOM    437  CG  LYS A  59     -22.091 -32.399 -19.066  1.00 28.96           C  
ATOM    438  CD  LYS A  59     -23.109 -32.951 -19.990  1.00 32.52           C  
ATOM    439  CE  LYS A  59     -24.495 -32.894 -19.362  1.00 35.17           C  
ATOM    440  NZ  LYS A  59     -25.567 -32.939 -20.408  1.00 36.54           N1+
ATOM    441  N   SER A  60     -17.589 -33.412 -19.300  1.00 28.73           N  
ATOM    442  CA  SER A  60     -16.396 -34.254 -19.238  1.00 29.40           C  
ATOM    443  C   SER A  60     -15.314 -33.566 -18.412  1.00 29.40           C  
ATOM    444  O   SER A  60     -15.428 -32.383 -18.085  1.00 30.21           O  
ATOM    445  CB  SER A  60     -15.866 -34.550 -20.646  1.00 29.28           C  
ATOM    446  OG  SER A  60     -16.941 -34.789 -21.559  1.00 32.47           O  
ATOM    447  N   THR A  61     -14.265 -34.294 -18.051  1.00 28.38           N  
ATOM    448  CA  THR A  61     -13.202 -33.667 -17.309  1.00 27.38           C  
ATOM    449  C   THR A  61     -11.909 -34.400 -17.605  1.00 27.73           C  
ATOM    450  O   THR A  61     -11.917 -35.440 -18.270  1.00 28.15           O  
ATOM    451  CB  THR A  61     -13.491 -33.667 -15.816  1.00 27.08           C  
ATOM    452  CG2 THR A  61     -13.425 -35.088 -15.212  1.00 25.84           C  
ATOM    453  OG1 THR A  61     -12.524 -32.848 -15.163  1.00 28.68           O  
ATOM    454  N   SER A  62     -10.798 -33.885 -17.114  1.00 26.89           N  
ATOM    455  CA  SER A  62      -9.576 -34.626 -17.214  1.00 27.57           C  
ATOM    456  C   SER A  62      -8.603 -33.927 -16.330  1.00 27.34           C  
ATOM    457  O   SER A  62      -8.567 -32.706 -16.348  1.00 27.81           O  
ATOM    458  CB  SER A  62      -9.055 -34.579 -18.635  1.00 28.23           C  
ATOM    459  OG  SER A  62      -7.769 -35.130 -18.654  1.00 31.44           O  
ATOM    460  N   ILE A  63      -7.819 -34.675 -15.555  1.00 26.71           N  
ATOM    461  CA  ILE A  63      -7.076 -34.054 -14.462  1.00 26.40           C  
ATOM    462  C   ILE A  63      -5.577 -34.234 -14.597  1.00 26.02           C  
ATOM    463  O   ILE A  63      -5.079 -35.360 -14.777  1.00 25.67           O  
ATOM    464  CB  ILE A  63      -7.541 -34.541 -13.059  1.00 26.64           C  
ATOM    465  CG1 ILE A  63      -9.043 -34.285 -12.845  1.00 29.33           C  
ATOM    466  CG2 ILE A  63      -6.765 -33.845 -11.972  1.00 24.33           C  
ATOM    467  CD1 ILE A  63      -9.521 -32.864 -13.341  1.00 32.15           C  
ATOM    468  N   HIS A  64      -4.870 -33.115 -14.486  1.00 25.06           N  
ATOM    469  CA  HIS A  64      -3.426 -33.127 -14.533  1.00 24.90           C  
ATOM    470  C   HIS A  64      -2.816 -32.929 -13.132  1.00 24.73           C  
ATOM    471  O   HIS A  64      -3.320 -32.144 -12.368  1.00 25.08           O  
ATOM    472  CB  HIS A  64      -2.977 -32.060 -15.526  1.00 25.11           C  
ATOM    473  CG  HIS A  64      -1.516 -31.784 -15.500  1.00 25.89           C  
ATOM    474  CD2 HIS A  64      -0.836 -30.649 -15.220  1.00 24.97           C  
ATOM    475  ND1 HIS A  64      -0.570 -32.753 -15.766  1.00 27.27           N  
ATOM    476  CE1 HIS A  64       0.633 -32.228 -15.654  1.00 27.90           C  
ATOM    477  NE2 HIS A  64       0.497 -30.950 -15.326  1.00 29.79           N  
ATOM    478  N   TRP A  65      -1.743 -33.644 -12.806  1.00 24.28           N  
ATOM    479  CA  TRP A  65      -1.048 -33.497 -11.522  1.00 24.59           C  
ATOM    480  C   TRP A  65       0.187 -32.686 -11.872  1.00 25.21           C  
ATOM    481  O   TRP A  65       1.254 -33.248 -12.231  1.00 25.64           O  
ATOM    482  CB  TRP A  65      -0.761 -34.877 -10.911  1.00 23.94           C  
ATOM    483  CG  TRP A  65      -1.953 -35.748 -11.248  1.00 24.95           C  
ATOM    484  CD1 TRP A  65      -2.128 -36.549 -12.382  1.00 23.40           C  
ATOM    485  CD2 TRP A  65      -3.192 -35.805 -10.532  1.00 26.00           C  
ATOM    486  CE2 TRP A  65      -4.065 -36.665 -11.263  1.00 26.37           C  
ATOM    487  CE3 TRP A  65      -3.655 -35.229  -9.334  1.00 24.24           C  
ATOM    488  NE1 TRP A  65      -3.390 -37.098 -12.383  1.00 24.48           N  
ATOM    489  CZ2 TRP A  65      -5.367 -36.945 -10.824  1.00 25.26           C  
ATOM    490  CZ3 TRP A  65      -4.963 -35.497  -8.917  1.00 22.83           C  
ATOM    491  CH2 TRP A  65      -5.792 -36.349  -9.647  1.00 23.79           C  
ATOM    492  N   HIS A  66       0.007 -31.360 -11.833  1.00 24.67           N  
ATOM    493  CA  HIS A  66       1.010 -30.389 -12.234  1.00 24.09           C  
ATOM    494  C   HIS A  66       2.296 -30.577 -11.448  1.00 25.01           C  
ATOM    495  O   HIS A  66       2.290 -30.516 -10.205  1.00 25.32           O  
ATOM    496  CB  HIS A  66       0.468 -28.988 -11.972  1.00 24.11           C  
ATOM    497  CG  HIS A  66       1.277 -27.901 -12.616  1.00 23.42           C  
ATOM    498  CD2 HIS A  66       2.567 -27.522 -12.424  1.00 21.12           C  
ATOM    499  ND1 HIS A  66       0.764 -27.064 -13.591  1.00 21.45           N  
ATOM    500  CE1 HIS A  66       1.727 -26.256 -14.003  1.00 23.47           C  
ATOM    501  NE2 HIS A  66       2.826 -26.511 -13.310  1.00 21.15           N  
ATOM    502  N   GLY A  67       3.408 -30.799 -12.142  1.00 25.39           N  
ATOM    503  CA  GLY A  67       4.681 -30.999 -11.441  1.00 26.55           C  
ATOM    504  C   GLY A  67       5.253 -32.400 -11.402  1.00 27.52           C  
ATOM    505  O   GLY A  67       6.462 -32.566 -11.359  1.00 28.30           O  
ATOM    506  N   PHE A  68       4.406 -33.421 -11.420  1.00 28.63           N  
ATOM    507  CA  PHE A  68       4.887 -34.798 -11.302  1.00 28.73           C  
ATOM    508  C   PHE A  68       5.406 -35.232 -12.641  1.00 28.71           C  
ATOM    509  O   PHE A  68       4.814 -34.911 -13.690  1.00 28.41           O  
ATOM    510  CB  PHE A  68       3.765 -35.734 -10.901  1.00 29.30           C  
ATOM    511  CG  PHE A  68       3.221 -35.500  -9.523  1.00 31.86           C  
ATOM    512  CD1 PHE A  68       3.387 -36.443  -8.532  1.00 34.27           C  
ATOM    513  CD2 PHE A  68       2.477 -34.368  -9.223  1.00 35.99           C  
ATOM    514  CE1 PHE A  68       2.865 -36.245  -7.264  1.00 35.01           C  
ATOM    515  CE2 PHE A  68       1.941 -34.172  -7.938  1.00 35.07           C  
ATOM    516  CZ  PHE A  68       2.151 -35.104  -6.974  1.00 33.97           C  
ATOM    517  N   PHE A  69       6.493 -35.992 -12.609  1.00 28.17           N  
ATOM    518  CA  PHE A  69       7.116 -36.469 -13.838  1.00 27.79           C  
ATOM    519  C   PHE A  69       6.293 -37.548 -14.576  1.00 28.87           C  
ATOM    520  O   PHE A  69       6.238 -37.562 -15.835  1.00 29.64           O  
ATOM    521  CB  PHE A  69       8.532 -36.961 -13.554  1.00 27.14           C  
ATOM    522  CG  PHE A  69       9.451 -35.907 -12.986  1.00 27.11           C  
ATOM    523  CD1 PHE A  69       9.202 -34.522 -13.205  1.00 28.15           C  
ATOM    524  CD2 PHE A  69      10.593 -36.285 -12.263  1.00 26.38           C  
ATOM    525  CE1 PHE A  69      10.050 -33.527 -12.665  1.00 28.21           C  
ATOM    526  CE2 PHE A  69      11.467 -35.322 -11.736  1.00 28.06           C  
ATOM    527  CZ  PHE A  69      11.205 -33.929 -11.938  1.00 28.29           C  
ATOM    528  N   GLN A  70       5.653 -38.452 -13.825  1.00 28.71           N  
ATOM    529  CA  GLN A  70       4.869 -39.519 -14.440  1.00 29.07           C  
ATOM    530  C   GLN A  70       5.704 -40.405 -15.400  1.00 29.38           C  
ATOM    531  O   GLN A  70       5.195 -40.901 -16.439  1.00 28.78           O  
ATOM    532  CB  GLN A  70       3.670 -38.939 -15.204  1.00 29.48           C  
ATOM    533  CG  GLN A  70       2.768 -38.043 -14.397  1.00 29.55           C  
ATOM    534  CD  GLN A  70       1.637 -38.787 -13.727  1.00 27.70           C  
ATOM    535  NE2 GLN A  70       0.700 -38.033 -13.216  1.00 26.68           N  
ATOM    536  OE1 GLN A  70       1.603 -40.026 -13.672  1.00 28.15           O  
ATOM    537  N   HIS A  71       6.980 -40.607 -15.071  1.00 29.49           N  
ATOM    538  CA  HIS A  71       7.745 -41.605 -15.804  1.00 30.33           C  
ATOM    539  C   HIS A  71       7.042 -42.964 -15.808  1.00 29.76           C  
ATOM    540  O   HIS A  71       6.766 -43.538 -14.752  1.00 29.28           O  
ATOM    541  CB  HIS A  71       9.152 -41.745 -15.245  1.00 31.40           C  
ATOM    542  CG  HIS A  71      10.065 -42.548 -16.130  1.00 34.87           C  
ATOM    543  CD2 HIS A  71      10.639 -42.254 -17.320  1.00 35.55           C  
ATOM    544  ND1 HIS A  71      10.450 -43.840 -15.828  1.00 36.34           N  
ATOM    545  CE1 HIS A  71      11.233 -44.300 -16.785  1.00 37.05           C  
ATOM    546  NE2 HIS A  71      11.360 -43.360 -17.705  1.00 37.99           N  
ATOM    547  N   GLY A  72       6.728 -43.458 -17.003  1.00 29.53           N  
ATOM    548  CA  GLY A  72       6.087 -44.774 -17.148  1.00 28.89           C  
ATOM    549  C   GLY A  72       4.573 -44.731 -17.085  1.00 29.02           C  
ATOM    550  O   GLY A  72       3.912 -45.720 -17.360  1.00 29.33           O  
ATOM    551  N   THR A  73       4.019 -43.571 -16.736  1.00 28.75           N  
ATOM    552  CA  THR A  73       2.589 -43.390 -16.657  1.00 27.67           C  
ATOM    553  C   THR A  73       2.196 -42.120 -17.352  1.00 28.28           C  
ATOM    554  O   THR A  73       1.347 -41.377 -16.856  1.00 29.56           O  
ATOM    555  CB  THR A  73       2.097 -43.320 -15.206  1.00 27.17           C  
ATOM    556  CG2 THR A  73       2.142 -44.705 -14.540  1.00 26.84           C  
ATOM    557  OG1 THR A  73       2.893 -42.388 -14.475  1.00 25.55           O  
ATOM    558  N   ASN A  74       2.801 -41.858 -18.505  1.00 27.67           N  
ATOM    559  CA  ASN A  74       2.375 -40.767 -19.362  1.00 26.55           C  
ATOM    560  C   ASN A  74       0.858 -40.750 -19.588  1.00 26.34           C  
ATOM    561  O   ASN A  74       0.264 -39.688 -19.832  1.00 26.50           O  
ATOM    562  CB  ASN A  74       3.103 -40.906 -20.676  1.00 26.65           C  
ATOM    563  CG  ASN A  74       2.767 -39.821 -21.643  1.00 27.97           C  
ATOM    564  ND2 ASN A  74       3.584 -38.766 -21.645  1.00 29.84           N  
ATOM    565  OD1 ASN A  74       1.795 -39.922 -22.406  1.00 25.98           O  
ATOM    566  N   TRP A  75       0.210 -41.914 -19.506  1.00 25.96           N  
ATOM    567  CA  TRP A  75      -1.245 -41.977 -19.793  1.00 26.42           C  
ATOM    568  C   TRP A  75      -2.055 -41.243 -18.711  1.00 26.56           C  
ATOM    569  O   TRP A  75      -3.222 -40.867 -18.935  1.00 26.09           O  
ATOM    570  CB  TRP A  75      -1.736 -43.415 -19.936  1.00 25.83           C  
ATOM    571  CG  TRP A  75      -1.343 -44.209 -18.758  1.00 27.57           C  
ATOM    572  CD1 TRP A  75      -0.185 -44.956 -18.613  1.00 27.99           C  
ATOM    573  CD2 TRP A  75      -2.038 -44.300 -17.503  1.00 27.53           C  
ATOM    574  CE2 TRP A  75      -1.270 -45.144 -16.656  1.00 28.05           C  
ATOM    575  CE3 TRP A  75      -3.252 -43.790 -17.022  1.00 29.19           C  
ATOM    576  NE1 TRP A  75      -0.151 -45.527 -17.355  1.00 28.73           N  
ATOM    577  CZ2 TRP A  75      -1.673 -45.471 -15.353  1.00 26.55           C  
ATOM    578  CZ3 TRP A  75      -3.660 -44.147 -15.711  1.00 27.07           C  
ATOM    579  CH2 TRP A  75      -2.870 -44.972 -14.911  1.00 26.08           C  
ATOM    580  N   ALA A  76      -1.422 -41.044 -17.551  1.00 25.98           N  
ATOM    581  CA  ALA A  76      -2.094 -40.464 -16.414  1.00 25.95           C  
ATOM    582  C   ALA A  76      -1.796 -38.968 -16.267  1.00 25.95           C  
ATOM    583  O   ALA A  76      -2.193 -38.331 -15.282  1.00 27.04           O  
ATOM    584  CB  ALA A  76      -1.723 -41.229 -15.154  1.00 25.48           C  
ATOM    585  N   ASP A  77      -1.101 -38.407 -17.242  1.00 25.00           N  
ATOM    586  CA  ASP A  77      -0.679 -37.010 -17.156  1.00 24.47           C  
ATOM    587  C   ASP A  77      -1.826 -36.005 -17.144  1.00 24.26           C  
ATOM    588  O   ASP A  77      -1.741 -35.044 -16.407  1.00 24.66           O  
ATOM    589  CB  ASP A  77       0.354 -36.648 -18.250  1.00 24.47           C  
ATOM    590  CG  ASP A  77       1.071 -35.336 -17.970  1.00 23.30           C  
ATOM    591  OD1 ASP A  77       1.365 -35.011 -16.785  1.00 21.11           O  
ATOM    592  OD2 ASP A  77       1.336 -34.618 -18.959  1.00 23.04           O1-
ATOM    593  N   GLY A  78      -2.861 -36.191 -17.973  1.00 23.64           N  
ATOM    594  CA  GLY A  78      -4.043 -35.365 -17.883  1.00 22.53           C  
ATOM    595  C   GLY A  78      -4.479 -34.563 -19.091  1.00 23.46           C  
ATOM    596  O   GLY A  78      -5.653 -34.590 -19.422  1.00 23.73           O  
ATOM    597  N   PRO A  79      -3.567 -33.810 -19.757  1.00 23.29           N  
ATOM    598  CA  PRO A  79      -4.011 -32.963 -20.848  1.00 23.02           C  
ATOM    599  C   PRO A  79      -4.958 -33.661 -21.785  1.00 24.28           C  
ATOM    600  O   PRO A  79      -4.619 -34.705 -22.329  1.00 25.06           O  
ATOM    601  CB  PRO A  79      -2.725 -32.654 -21.592  1.00 22.68           C  
ATOM    602  CG  PRO A  79      -1.759 -32.597 -20.571  1.00 23.78           C  
ATOM    603  CD  PRO A  79      -2.118 -33.697 -19.568  1.00 22.88           C  
ATOM    604  N   ALA A  80      -6.146 -33.083 -21.986  1.00 25.56           N  
ATOM    605  CA  ALA A  80      -7.155 -33.668 -22.871  1.00 25.76           C  
ATOM    606  C   ALA A  80      -6.641 -33.667 -24.326  1.00 26.83           C  
ATOM    607  O   ALA A  80      -6.219 -32.624 -24.850  1.00 27.79           O  
ATOM    608  CB  ALA A  80      -8.433 -32.924 -22.748  1.00 24.74           C  
ATOM    609  N   PHE A  81      -6.658 -34.847 -24.950  1.00 26.84           N  
ATOM    610  CA  PHE A  81      -6.239 -35.046 -26.343  1.00 26.47           C  
ATOM    611  C   PHE A  81      -4.742 -35.015 -26.577  1.00 25.88           C  
ATOM    612  O   PHE A  81      -4.295 -35.058 -27.730  1.00 24.93           O  
ATOM    613  CB  PHE A  81      -6.934 -34.080 -27.297  1.00 27.20           C  
ATOM    614  CG  PHE A  81      -8.411 -34.015 -27.112  1.00 28.58           C  
ATOM    615  CD1 PHE A  81      -9.217 -35.011 -27.599  1.00 29.84           C  
ATOM    616  CD2 PHE A  81      -8.990 -32.941 -26.435  1.00 30.45           C  
ATOM    617  CE1 PHE A  81     -10.579 -34.948 -27.407  1.00 32.66           C  
ATOM    618  CE2 PHE A  81     -10.348 -32.857 -26.255  1.00 30.39           C  
ATOM    619  CZ  PHE A  81     -11.146 -33.848 -26.744  1.00 30.68           C  
ATOM    620  N   VAL A  82      -3.957 -34.934 -25.502  1.00 25.73           N  
ATOM    621  CA  VAL A  82      -2.524 -35.177 -25.638  1.00 25.49           C  
ATOM    622  C   VAL A  82      -2.289 -36.508 -24.941  1.00 26.19           C  
ATOM    623  O   VAL A  82      -1.673 -37.421 -25.485  1.00 26.84           O  
ATOM    624  CB  VAL A  82      -1.637 -34.047 -25.027  1.00 25.50           C  
ATOM    625  CG1 VAL A  82      -0.159 -34.370 -25.193  1.00 23.81           C  
ATOM    626  CG2 VAL A  82      -1.936 -32.685 -25.662  1.00 24.94           C  
ATOM    627  N   ASN A  83      -2.836 -36.634 -23.745  1.00 26.16           N  
ATOM    628  CA  ASN A  83      -2.528 -37.769 -22.931  1.00 26.08           C  
ATOM    629  C   ASN A  83      -3.718 -38.715 -22.650  1.00 25.93           C  
ATOM    630  O   ASN A  83      -3.527 -39.903 -22.415  1.00 26.50           O  
ATOM    631  CB  ASN A  83      -1.781 -37.287 -21.714  1.00 26.02           C  
ATOM    632  CG  ASN A  83      -0.578 -36.446 -22.093  1.00 27.06           C  
ATOM    633  ND2 ASN A  83       0.540 -37.104 -22.423  1.00 27.89           N  
ATOM    634  OD1 ASN A  83      -0.655 -35.222 -22.122  1.00 26.79           O  
ATOM    635  N   GLN A  84      -4.936 -38.213 -22.762  1.00 25.84           N  
ATOM    636  CA  GLN A  84      -6.139 -39.072 -22.724  1.00 25.90           C  
ATOM    637  C   GLN A  84      -7.282 -38.413 -23.510  1.00 26.23           C  
ATOM    638  O   GLN A  84      -7.212 -37.207 -23.807  1.00 26.35           O  
ATOM    639  CB  GLN A  84      -6.595 -39.307 -21.271  1.00 25.29           C  
ATOM    640  CG  GLN A  84      -6.923 -38.000 -20.565  1.00 24.50           C  
ATOM    641  CD  GLN A  84      -7.475 -38.171 -19.168  1.00 24.75           C  
ATOM    642  NE2 GLN A  84      -8.778 -38.421 -19.067  1.00 19.88           N  
ATOM    643  OE1 GLN A  84      -6.734 -38.081 -18.185  1.00 23.79           O  
ATOM    644  N   CYS A  85      -8.329 -39.182 -23.835  1.00 26.75           N  
ATOM    645  CA  CYS A  85      -9.678 -38.562 -24.014  1.00 27.34           C  
ATOM    646  C   CYS A  85     -10.242 -38.163 -22.652  1.00 27.02           C  
ATOM    647  O   CYS A  85      -9.908 -38.763 -21.632  1.00 26.55           O  
ATOM    648  CB  CYS A  85     -10.672 -39.473 -24.739  1.00 27.10           C  
ATOM    649  SG  CYS A  85     -10.321 -39.688 -26.498  1.00 28.40           S  
ATOM    650  N   PRO A  86     -11.106 -37.150 -22.624  1.00 27.34           N  
ATOM    651  CA  PRO A  86     -11.578 -36.805 -21.280  1.00 26.92           C  
ATOM    652  C   PRO A  86     -12.403 -37.921 -20.628  1.00 26.52           C  
ATOM    653  O   PRO A  86     -13.010 -38.720 -21.329  1.00 25.82           O  
ATOM    654  CB  PRO A  86     -12.437 -35.533 -21.504  1.00 26.74           C  
ATOM    655  CG  PRO A  86     -12.164 -35.051 -22.915  1.00 26.71           C  
ATOM    656  CD  PRO A  86     -11.711 -36.298 -23.680  1.00 27.78           C  
ATOM    657  N   ILE A  87     -12.397 -37.976 -19.294  1.00 26.62           N  
ATOM    658  CA  ILE A  87     -13.363 -38.779 -18.564  1.00 27.53           C  
ATOM    659  C   ILE A  87     -14.774 -38.324 -18.932  1.00 28.56           C  
ATOM    660  O   ILE A  87     -15.038 -37.114 -19.019  1.00 28.92           O  
ATOM    661  CB  ILE A  87     -13.211 -38.632 -17.047  1.00 27.58           C  
ATOM    662  CG1 ILE A  87     -11.724 -38.519 -16.650  1.00 27.73           C  
ATOM    663  CG2 ILE A  87     -13.992 -39.732 -16.320  1.00 26.14           C  
ATOM    664  CD1 ILE A  87     -11.418 -38.874 -15.218  1.00 24.65           C  
ATOM    665  N   SER A  88     -15.676 -39.286 -19.129  1.00 29.29           N  
ATOM    666  CA  SER A  88     -17.054 -38.986 -19.476  1.00 30.35           C  
ATOM    667  C   SER A  88     -17.956 -38.989 -18.247  1.00 31.23           C  
ATOM    668  O   SER A  88     -17.709 -39.710 -17.274  1.00 31.81           O  
ATOM    669  CB  SER A  88     -17.569 -39.972 -20.520  1.00 30.38           C  
ATOM    670  OG  SER A  88     -17.029 -39.686 -21.800  1.00 31.97           O  
ATOM    671  N   THR A  89     -19.005 -38.174 -18.295  1.00 32.11           N  
ATOM    672  CA  THR A  89     -19.859 -37.962 -17.134  1.00 32.44           C  
ATOM    673  C   THR A  89     -20.666 -39.199 -16.851  1.00 32.27           C  
ATOM    674  O   THR A  89     -21.212 -39.814 -17.755  1.00 31.90           O  
ATOM    675  CB  THR A  89     -20.769 -36.678 -17.259  1.00 32.72           C  
ATOM    676  CG2 THR A  89     -21.778 -36.790 -18.410  1.00 32.52           C  
ATOM    677  OG1 THR A  89     -21.488 -36.483 -16.035  1.00 33.58           O  
ATOM    678  N   GLY A  90     -20.734 -39.544 -15.579  1.00 32.60           N  
ATOM    679  CA  GLY A  90     -21.319 -40.799 -15.152  1.00 33.21           C  
ATOM    680  C   GLY A  90     -20.323 -41.936 -15.124  1.00 33.90           C  
ATOM    681  O   GLY A  90     -20.697 -43.060 -14.871  1.00 35.04           O  
ATOM    682  N   HIS A  91     -19.046 -41.650 -15.374  1.00 34.41           N  
ATOM    683  CA  HIS A  91     -17.989 -42.668 -15.352  1.00 33.65           C  
ATOM    684  C   HIS A  91     -16.918 -42.294 -14.344  1.00 33.62           C  
ATOM    685  O   HIS A  91     -16.834 -41.131 -13.935  1.00 34.14           O  
ATOM    686  CB  HIS A  91     -17.376 -42.824 -16.743  1.00 33.36           C  
ATOM    687  CG  HIS A  91     -18.361 -43.277 -17.766  1.00 34.09           C  
ATOM    688  CD2 HIS A  91     -19.427 -42.649 -18.321  1.00 33.41           C  
ATOM    689  ND1 HIS A  91     -18.353 -44.549 -18.288  1.00 33.65           N  
ATOM    690  CE1 HIS A  91     -19.359 -44.680 -19.135  1.00 32.53           C  
ATOM    691  NE2 HIS A  91     -20.020 -43.540 -19.180  1.00 31.38           N  
ATOM    692  N   ALA A  92     -16.118 -43.282 -13.934  1.00 32.65           N  
ATOM    693  CA  ALA A  92     -14.935 -43.049 -13.121  1.00 31.27           C  
ATOM    694  C   ALA A  92     -13.672 -43.418 -13.904  1.00 31.10           C  
ATOM    695  O   ALA A  92     -13.751 -44.081 -14.957  1.00 30.45           O  
ATOM    696  CB  ALA A  92     -15.022 -43.839 -11.904  1.00 31.28           C  
ATOM    697  N   PHE A  93     -12.518 -42.958 -13.409  1.00 30.03           N  
ATOM    698  CA  PHE A  93     -11.232 -43.249 -14.028  1.00 29.67           C  
ATOM    699  C   PHE A  93     -10.114 -43.064 -13.032  1.00 29.75           C  
ATOM    700  O   PHE A  93      -9.988 -42.006 -12.462  1.00 30.79           O  
ATOM    701  CB  PHE A  93     -10.960 -42.350 -15.222  1.00 29.72           C  
ATOM    702  CG  PHE A  93      -9.605 -42.561 -15.815  1.00 30.68           C  
ATOM    703  CD1 PHE A  93      -9.284 -43.790 -16.429  1.00 31.13           C  
ATOM    704  CD2 PHE A  93      -8.633 -41.559 -15.748  1.00 29.63           C  
ATOM    705  CE1 PHE A  93      -8.011 -44.015 -16.983  1.00 29.74           C  
ATOM    706  CE2 PHE A  93      -7.362 -41.767 -16.288  1.00 30.80           C  
ATOM    707  CZ  PHE A  93      -7.046 -43.003 -16.904  1.00 31.37           C  
ATOM    708  N   LEU A  94      -9.296 -44.089 -12.833  1.00 29.65           N  
ATOM    709  CA  LEU A  94      -8.307 -44.090 -11.777  1.00 29.22           C  
ATOM    710  C   LEU A  94      -6.922 -43.676 -12.311  1.00 29.27           C  
ATOM    711  O   LEU A  94      -6.352 -44.314 -13.223  1.00 28.84           O  
ATOM    712  CB  LEU A  94      -8.253 -45.471 -11.125  1.00 29.22           C  
ATOM    713  CG  LEU A  94      -7.130 -45.730 -10.108  1.00 30.15           C  
ATOM    714  CD1 LEU A  94      -7.225 -44.741  -8.934  1.00 30.13           C  
ATOM    715  CD2 LEU A  94      -7.162 -47.178  -9.597  1.00 29.02           C  
ATOM    716  N   TYR A  95      -6.405 -42.586 -11.757  1.00 28.51           N  
ATOM    717  CA  TYR A  95      -5.060 -42.164 -12.046  1.00 28.30           C  
ATOM    718  C   TYR A  95      -4.235 -42.846 -10.978  1.00 29.23           C  
ATOM    719  O   TYR A  95      -4.368 -42.559  -9.792  1.00 30.02           O  
ATOM    720  CB  TYR A  95      -4.935 -40.649 -11.979  1.00 27.12           C  
ATOM    721  CG  TYR A  95      -5.710 -39.892 -13.047  1.00 24.74           C  
ATOM    722  CD1 TYR A  95      -7.053 -39.560 -12.848  1.00 23.03           C  
ATOM    723  CD2 TYR A  95      -5.095 -39.493 -14.242  1.00 22.20           C  
ATOM    724  CE1 TYR A  95      -7.781 -38.844 -13.809  1.00 24.10           C  
ATOM    725  CE2 TYR A  95      -5.802 -38.781 -15.220  1.00 23.94           C  
ATOM    726  CZ  TYR A  95      -7.159 -38.455 -14.997  1.00 25.43           C  
ATOM    727  OH  TYR A  95      -7.899 -37.759 -15.937  1.00 23.18           O  
ATOM    728  N   ASP A  96      -3.433 -43.806 -11.416  1.00 30.12           N  
ATOM    729  CA  ASP A  96      -2.579 -44.622 -10.564  1.00 30.45           C  
ATOM    730  C   ASP A  96      -1.120 -44.358 -10.911  1.00 30.49           C  
ATOM    731  O   ASP A  96      -0.644 -44.786 -11.965  1.00 30.35           O  
ATOM    732  CB  ASP A  96      -2.881 -46.059 -10.896  1.00 31.06           C  
ATOM    733  CG  ASP A  96      -2.381 -47.031  -9.854  1.00 32.67           C  
ATOM    734  OD1 ASP A  96      -3.026 -48.099  -9.767  1.00 34.71           O  
ATOM    735  OD2 ASP A  96      -1.357 -46.762  -9.174  1.00 33.07           O1-
ATOM    736  N   PHE A  97      -0.407 -43.648 -10.051  1.00 30.38           N  
ATOM    737  CA  PHE A  97       0.976 -43.324 -10.364  1.00 30.67           C  
ATOM    738  C   PHE A  97       1.859 -43.222  -9.117  1.00 30.95           C  
ATOM    739  O   PHE A  97       1.377 -43.204  -8.006  1.00 30.26           O  
ATOM    740  CB  PHE A  97       1.045 -42.056 -11.245  1.00 30.30           C  
ATOM    741  CG  PHE A  97       0.497 -40.809 -10.581  1.00 30.00           C  
ATOM    742  CD1 PHE A  97       1.312 -40.006  -9.790  1.00 29.51           C  
ATOM    743  CD2 PHE A  97      -0.834 -40.442 -10.734  1.00 29.48           C  
ATOM    744  CE1 PHE A  97       0.818 -38.865  -9.176  1.00 28.19           C  
ATOM    745  CE2 PHE A  97      -1.319 -39.273 -10.130  1.00 29.52           C  
ATOM    746  CZ  PHE A  97      -0.497 -38.500  -9.364  1.00 29.14           C  
ATOM    747  N   GLN A  98       3.166 -43.173  -9.324  1.00 32.70           N  
ATOM    748  CA  GLN A  98       4.127 -43.021  -8.221  1.00 33.81           C  
ATOM    749  C   GLN A  98       4.966 -41.763  -8.332  1.00 33.69           C  
ATOM    750  O   GLN A  98       5.193 -41.241  -9.428  1.00 33.74           O  
ATOM    751  CB  GLN A  98       5.079 -44.194  -8.182  1.00 33.96           C  
ATOM    752  CG  GLN A  98       4.442 -45.464  -8.562  1.00 36.30           C  
ATOM    753  CD  GLN A  98       5.186 -46.606  -7.981  1.00 40.74           C  
ATOM    754  NE2 GLN A  98       5.718 -47.462  -8.845  1.00 40.98           N  
ATOM    755  OE1 GLN A  98       5.312 -46.719  -6.753  1.00 41.75           O  
ATOM    756  N   VAL A  99       5.427 -41.293  -7.187  1.00 33.64           N  
ATOM    757  CA  VAL A  99       6.392 -40.235  -7.185  1.00 34.35           C  
ATOM    758  C   VAL A  99       7.667 -40.677  -6.477  1.00 34.72           C  
ATOM    759  O   VAL A  99       7.930 -40.247  -5.359  1.00 35.15           O  
ATOM    760  CB  VAL A  99       5.813 -38.912  -6.613  1.00 34.57           C  
ATOM    761  CG1 VAL A  99       4.679 -38.502  -7.449  1.00 35.15           C  
ATOM    762  CG2 VAL A  99       5.324 -39.059  -5.192  1.00 33.30           C  
ATOM    763  N   PRO A 100       8.488 -41.534  -7.127  1.00 35.21           N  
ATOM    764  CA  PRO A 100       9.778 -41.737  -6.424  1.00 35.72           C  
ATOM    765  C   PRO A 100      10.528 -40.417  -6.688  1.00 36.25           C  
ATOM    766  O   PRO A 100       9.997 -39.555  -7.396  1.00 37.30           O  
ATOM    767  CB  PRO A 100      10.396 -42.906  -7.178  1.00 35.59           C  
ATOM    768  CG  PRO A 100       9.823 -42.728  -8.639  1.00 34.40           C  
ATOM    769  CD  PRO A 100       8.427 -42.227  -8.439  1.00 34.51           C  
ATOM    770  N   ASP A 101      11.700 -40.194  -6.138  1.00 36.21           N  
ATOM    771  CA  ASP A 101      12.502 -39.040  -6.616  1.00 36.25           C  
ATOM    772  C   ASP A 101      11.888 -37.615  -6.621  1.00 35.38           C  
ATOM    773  O   ASP A 101      12.605 -36.659  -6.983  1.00 36.43           O  
ATOM    774  CB  ASP A 101      13.213 -39.331  -7.974  1.00 36.93           C  
ATOM    775  CG  ASP A 101      12.255 -39.301  -9.244  1.00 40.13           C  
ATOM    776  OD1 ASP A 101      12.775 -39.496 -10.372  1.00 42.47           O  
ATOM    777  OD2 ASP A 101      11.015 -39.092  -9.166  1.00 42.26           O1-
ATOM    778  N   GLN A 102      10.614 -37.436  -6.251  1.00 33.29           N  
ATOM    779  CA  GLN A 102      10.088 -36.055  -6.061  1.00 32.05           C  
ATOM    780  C   GLN A 102       9.481 -35.822  -4.677  1.00 30.83           C  
ATOM    781  O   GLN A 102       8.984 -36.730  -4.042  1.00 31.52           O  
ATOM    782  CB  GLN A 102       9.093 -35.637  -7.133  1.00 31.17           C  
ATOM    783  CG  GLN A 102       9.620 -35.675  -8.505  1.00 32.47           C  
ATOM    784  CD  GLN A 102       8.665 -35.077  -9.503  1.00 35.03           C  
ATOM    785  NE2 GLN A 102       8.714 -33.757  -9.637  1.00 34.62           N  
ATOM    786  OE1 GLN A 102       7.879 -35.788 -10.148  1.00 36.74           O  
ATOM    787  N   ALA A 103       9.545 -34.596  -4.212  1.00 29.12           N  
ATOM    788  CA  ALA A 103       8.780 -34.180  -3.051  1.00 28.08           C  
ATOM    789  C   ALA A 103       8.717 -32.659  -3.102  1.00 26.94           C  
ATOM    790  O   ALA A 103       9.599 -32.014  -3.620  1.00 25.75           O  
ATOM    791  CB  ALA A 103       9.445 -34.660  -1.763  1.00 28.42           C  
ATOM    792  N   GLY A 104       7.656 -32.081  -2.588  1.00 27.12           N  
ATOM    793  CA  GLY A 104       7.544 -30.623  -2.651  1.00 26.75           C  
ATOM    794  C   GLY A 104       6.118 -30.154  -2.743  1.00 26.06           C  
ATOM    795  O   GLY A 104       5.198 -30.829  -2.260  1.00 26.53           O  
ATOM    796  N   THR A 105       5.962 -28.996  -3.363  1.00 25.29           N  
ATOM    797  CA  THR A 105       4.690 -28.384  -3.554  1.00 25.09           C  
ATOM    798  C   THR A 105       4.239 -28.481  -5.021  1.00 25.61           C  
ATOM    799  O   THR A 105       4.962 -28.139  -5.973  1.00 26.29           O  
ATOM    800  CB  THR A 105       4.665 -26.946  -2.986  1.00 25.15           C  
ATOM    801  CG2 THR A 105       3.202 -26.473  -2.701  1.00 23.47           C  
ATOM    802  OG1 THR A 105       5.351 -26.948  -1.746  1.00 24.30           O  
ATOM    803  N   PHE A 106       3.015 -28.957  -5.157  1.00 24.78           N  
ATOM    804  CA  PHE A 106       2.443 -29.360  -6.402  1.00 24.82           C  
ATOM    805  C   PHE A 106       0.993 -28.862  -6.381  1.00 24.24           C  
ATOM    806  O   PHE A 106       0.521 -28.310  -5.358  1.00 24.03           O  
ATOM    807  CB  PHE A 106       2.417 -30.908  -6.466  1.00 25.61           C  
ATOM    808  CG  PHE A 106       3.789 -31.578  -6.544  1.00 25.61           C  
ATOM    809  CD1 PHE A 106       4.359 -31.899  -7.787  1.00 26.95           C  
ATOM    810  CD2 PHE A 106       4.482 -31.931  -5.378  1.00 25.53           C  
ATOM    811  CE1 PHE A 106       5.632 -32.529  -7.868  1.00 27.57           C  
ATOM    812  CE2 PHE A 106       5.746 -32.565  -5.433  1.00 25.01           C  
ATOM    813  CZ  PHE A 106       6.329 -32.856  -6.679  1.00 26.16           C  
ATOM    814  N   TRP A 107       0.285 -29.056  -7.492  1.00 22.95           N  
ATOM    815  CA  TRP A 107      -1.155 -28.847  -7.525  1.00 22.56           C  
ATOM    816  C   TRP A 107      -1.807 -29.629  -8.646  1.00 22.57           C  
ATOM    817  O   TRP A 107      -1.117 -30.123  -9.525  1.00 23.68           O  
ATOM    818  CB  TRP A 107      -1.480 -27.358  -7.597  1.00 22.26           C  
ATOM    819  CG  TRP A 107      -1.162 -26.629  -8.892  1.00 22.07           C  
ATOM    820  CD1 TRP A 107       0.069 -26.445  -9.457  1.00 21.79           C  
ATOM    821  CD2 TRP A 107      -2.093 -25.931  -9.737  1.00 21.92           C  
ATOM    822  CE2 TRP A 107      -1.352 -25.374 -10.810  1.00 19.61           C  
ATOM    823  CE3 TRP A 107      -3.487 -25.749  -9.708  1.00 22.31           C  
ATOM    824  NE1 TRP A 107      -0.040 -25.707 -10.618  1.00 21.48           N  
ATOM    825  CZ2 TRP A 107      -1.947 -24.648 -11.829  1.00 20.26           C  
ATOM    826  CZ3 TRP A 107      -4.085 -24.990 -10.724  1.00 22.02           C  
ATOM    827  CH2 TRP A 107      -3.315 -24.455 -11.764  1.00 22.08           C  
ATOM    828  N   TYR A 108      -3.128 -29.766  -8.608  1.00 22.94           N  
ATOM    829  CA  TYR A 108      -3.894 -30.437  -9.676  1.00 22.83           C  
ATOM    830  C   TYR A 108      -4.970 -29.553 -10.207  1.00 22.81           C  
ATOM    831  O   TYR A 108      -5.497 -28.729  -9.485  1.00 24.27           O  
ATOM    832  CB  TYR A 108      -4.533 -31.747  -9.191  1.00 23.37           C  
ATOM    833  CG  TYR A 108      -5.614 -31.599  -8.142  1.00 23.49           C  
ATOM    834  CD1 TYR A 108      -6.977 -31.724  -8.474  1.00 23.93           C  
ATOM    835  CD2 TYR A 108      -5.278 -31.360  -6.811  1.00 23.24           C  
ATOM    836  CE1 TYR A 108      -7.979 -31.611  -7.485  1.00 24.63           C  
ATOM    837  CE2 TYR A 108      -6.249 -31.227  -5.822  1.00 24.52           C  
ATOM    838  CZ  TYR A 108      -7.594 -31.363  -6.148  1.00 25.60           C  
ATOM    839  OH  TYR A 108      -8.530 -31.216  -5.133  1.00 26.45           O  
ATOM    840  N   HIS A 109      -5.329 -29.734 -11.468  1.00 22.74           N  
ATOM    841  CA  HIS A 109      -6.306 -28.873 -12.111  1.00 22.11           C  
ATOM    842  C   HIS A 109      -6.849 -29.526 -13.328  1.00 22.70           C  
ATOM    843  O   HIS A 109      -6.205 -30.422 -13.926  1.00 23.85           O  
ATOM    844  CB  HIS A 109      -5.693 -27.523 -12.507  1.00 22.51           C  
ATOM    845  CG  HIS A 109      -4.448 -27.606 -13.346  1.00 21.06           C  
ATOM    846  CD2 HIS A 109      -3.140 -27.537 -13.001  1.00 21.16           C  
ATOM    847  ND1 HIS A 109      -4.475 -27.709 -14.724  1.00 18.90           N  
ATOM    848  CE1 HIS A 109      -3.237 -27.711 -15.187  1.00 21.09           C  
ATOM    849  NE2 HIS A 109      -2.405 -27.597 -14.161  1.00 20.75           N  
ATOM    850  N   SER A 110      -8.027 -29.085 -13.743  1.00 22.11           N  
ATOM    851  CA  SER A 110      -8.567 -29.659 -14.949  1.00 21.62           C  
ATOM    852  C   SER A 110      -7.570 -29.345 -16.022  1.00 21.54           C  
ATOM    853  O   SER A 110      -6.959 -28.258 -15.981  1.00 22.65           O  
ATOM    854  CB  SER A 110      -9.914 -29.058 -15.312  1.00 21.41           C  
ATOM    855  OG  SER A 110     -10.284 -29.564 -16.596  1.00 21.39           O  
ATOM    856  N   HIS A 111      -7.387 -30.267 -16.964  1.00 20.99           N  
ATOM    857  CA  HIS A 111      -6.597 -29.981 -18.168  1.00 21.08           C  
ATOM    858  C   HIS A 111      -7.409 -30.131 -19.443  1.00 21.30           C  
ATOM    859  O   HIS A 111      -6.847 -30.486 -20.487  1.00 21.30           O  
ATOM    860  CB  HIS A 111      -5.301 -30.805 -18.253  1.00 20.85           C  
ATOM    861  CG  HIS A 111      -4.139 -30.044 -18.846  1.00 22.64           C  
ATOM    862  CD2 HIS A 111      -2.947 -29.679 -18.309  1.00 19.85           C  
ATOM    863  ND1 HIS A 111      -4.130 -29.575 -20.153  1.00 23.06           N  
ATOM    864  CE1 HIS A 111      -2.980 -28.963 -20.387  1.00 22.09           C  
ATOM    865  NE2 HIS A 111      -2.240 -29.026 -19.290  1.00 21.00           N  
ATOM    866  N   LEU A 112      -8.710 -29.833 -19.350  1.00 21.23           N  
ATOM    867  CA  LEU A 112      -9.626 -29.888 -20.475  1.00 21.85           C  
ATOM    868  C   LEU A 112     -10.182 -28.484 -20.766  1.00 23.91           C  
ATOM    869  O   LEU A 112     -10.830 -27.850 -19.918  1.00 24.90           O  
ATOM    870  CB  LEU A 112     -10.789 -30.859 -20.221  1.00 21.66           C  
ATOM    871  CG  LEU A 112     -11.999 -30.708 -21.170  1.00 20.79           C  
ATOM    872  CD1 LEU A 112     -11.655 -31.159 -22.612  1.00 19.79           C  
ATOM    873  CD2 LEU A 112     -13.263 -31.391 -20.654  1.00 19.51           C  
ATOM    874  N   SER A 113      -9.947 -28.013 -21.984  1.00 24.86           N  
ATOM    875  CA  SER A 113     -10.274 -26.662 -22.339  1.00 24.77           C  
ATOM    876  C   SER A 113      -9.813 -25.722 -21.208  1.00 25.06           C  
ATOM    877  O   SER A 113      -8.687 -25.800 -20.766  1.00 24.86           O  
ATOM    878  CB  SER A 113     -11.767 -26.559 -22.612  1.00 24.51           C  
ATOM    879  OG  SER A 113     -12.062 -25.298 -23.186  1.00 25.54           O  
ATOM    880  N   THR A 114     -10.707 -24.858 -20.743  1.00 25.63           N  
ATOM    881  CA  THR A 114     -10.403 -23.844 -19.769  1.00 25.57           C  
ATOM    882  C   THR A 114     -11.209 -24.085 -18.513  1.00 25.89           C  
ATOM    883  O   THR A 114     -11.583 -23.127 -17.817  1.00 26.14           O  
ATOM    884  CB  THR A 114     -10.796 -22.490 -20.286  1.00 25.63           C  
ATOM    885  CG2 THR A 114      -9.792 -22.002 -21.327  1.00 27.09           C  
ATOM    886  OG1 THR A 114     -12.091 -22.585 -20.872  1.00 25.08           O  
ATOM    887  N   GLN A 115     -11.448 -25.361 -18.212  1.00 25.42           N  
ATOM    888  CA  GLN A 115     -12.350 -25.731 -17.149  1.00 25.26           C  
ATOM    889  C   GLN A 115     -11.734 -25.508 -15.766  1.00 26.44           C  
ATOM    890  O   GLN A 115     -12.487 -25.280 -14.791  1.00 26.93           O  
ATOM    891  CB  GLN A 115     -12.853 -27.155 -17.381  1.00 25.18           C  
ATOM    892  CG  GLN A 115     -13.151 -28.001 -16.190  1.00 24.06           C  
ATOM    893  CD  GLN A 115     -13.688 -29.359 -16.584  1.00 24.26           C  
ATOM    894  NE2 GLN A 115     -12.843 -30.363 -16.518  1.00 22.49           N  
ATOM    895  OE1 GLN A 115     -14.852 -29.498 -16.947  1.00 24.49           O  
ATOM    896  N   TYR A 116     -10.397 -25.510 -15.654  1.00 26.16           N  
ATOM    897  CA  TYR A 116      -9.824 -25.258 -14.342  1.00 26.22           C  
ATOM    898  C   TYR A 116     -10.260 -23.923 -13.795  1.00 27.05           C  
ATOM    899  O   TYR A 116     -10.471 -23.797 -12.584  1.00 27.11           O  
ATOM    900  CB  TYR A 116      -8.322 -25.600 -14.215  1.00 26.87           C  
ATOM    901  CG  TYR A 116      -7.216 -24.575 -14.472  1.00 26.49           C  
ATOM    902  CD1 TYR A 116      -6.881 -23.628 -13.518  1.00 29.98           C  
ATOM    903  CD2 TYR A 116      -6.419 -24.652 -15.604  1.00 25.67           C  
ATOM    904  CE1 TYR A 116      -5.820 -22.696 -13.729  1.00 29.42           C  
ATOM    905  CE2 TYR A 116      -5.369 -23.762 -15.824  1.00 26.68           C  
ATOM    906  CZ  TYR A 116      -5.061 -22.784 -14.879  1.00 28.23           C  
ATOM    907  OH  TYR A 116      -4.018 -21.879 -15.082  1.00 27.57           O  
ATOM    908  N   CYS A 117     -10.468 -22.939 -14.683  1.00 27.12           N  
ATOM    909  CA  CYS A 117     -10.939 -21.629 -14.248  1.00 27.95           C  
ATOM    910  C   CYS A 117     -12.338 -21.699 -13.564  1.00 28.28           C  
ATOM    911  O   CYS A 117     -12.656 -20.890 -12.673  1.00 28.75           O  
ATOM    912  CB  CYS A 117     -10.978 -20.680 -15.423  1.00 27.67           C  
ATOM    913  SG  CYS A 117      -9.544 -20.809 -16.501  1.00 32.01           S  
ATOM    914  N   ASP A 118     -13.167 -22.662 -13.968  1.00 26.98           N  
ATOM    915  CA  ASP A 118     -14.453 -22.829 -13.313  1.00 26.05           C  
ATOM    916  C   ASP A 118     -14.365 -23.571 -11.991  1.00 25.48           C  
ATOM    917  O   ASP A 118     -15.389 -23.836 -11.377  1.00 25.49           O  
ATOM    918  CB  ASP A 118     -15.504 -23.457 -14.235  1.00 25.80           C  
ATOM    919  CG  ASP A 118     -15.969 -22.507 -15.269  1.00 24.72           C  
ATOM    920  OD1 ASP A 118     -15.946 -21.300 -14.977  1.00 26.44           O  
ATOM    921  OD2 ASP A 118     -16.315 -22.944 -16.376  1.00 22.97           O1-
ATOM    922  N   GLY A 119     -13.160 -23.896 -11.546  1.00 24.63           N  
ATOM    923  CA  GLY A 119     -12.992 -24.241 -10.135  1.00 24.17           C  
ATOM    924  C   GLY A 119     -12.353 -25.573  -9.808  1.00 24.33           C  
ATOM    925  O   GLY A 119     -12.129 -25.866  -8.605  1.00 24.40           O  
ATOM    926  N   LEU A 120     -12.093 -26.401 -10.835  1.00 23.14           N  
ATOM    927  CA  LEU A 120     -11.438 -27.681 -10.588  1.00 23.06           C  
ATOM    928  C   LEU A 120      -9.918 -27.494 -10.519  1.00 23.23           C  
ATOM    929  O   LEU A 120      -9.195 -27.765 -11.497  1.00 23.80           O  
ATOM    930  CB  LEU A 120     -11.846 -28.777 -11.581  1.00 22.47           C  
ATOM    931  CG  LEU A 120     -11.812 -30.253 -11.066  1.00 22.02           C  
ATOM    932  CD1 LEU A 120     -12.075 -31.301 -12.193  1.00 19.94           C  
ATOM    933  CD2 LEU A 120     -10.547 -30.624 -10.335  1.00 18.46           C  
ATOM    934  N   ARG A 121      -9.459 -27.024  -9.358  1.00 22.30           N  
ATOM    935  CA  ARG A 121      -8.057 -26.801  -9.092  1.00 22.25           C  
ATOM    936  C   ARG A 121      -7.764 -26.793  -7.587  1.00 23.14           C  
ATOM    937  O   ARG A 121      -8.403 -26.084  -6.812  1.00 22.39           O  
ATOM    938  CB  ARG A 121      -7.629 -25.466  -9.677  1.00 22.31           C  
ATOM    939  CG  ARG A 121      -8.634 -24.311  -9.421  1.00 22.29           C  
ATOM    940  CD  ARG A 121      -8.090 -22.940  -9.819  1.00 21.11           C  
ATOM    941  NE  ARG A 121      -9.025 -21.914  -9.441  1.00 18.92           N  
ATOM    942  CZ  ARG A 121      -9.136 -20.727 -10.026  1.00 20.84           C  
ATOM    943  NH1 ARG A 121     -10.069 -19.878  -9.626  1.00 20.66           N1+
ATOM    944  NH2 ARG A 121      -8.354 -20.396 -11.024  1.00 19.95           N  
ATOM    945  N   GLY A 122      -6.770 -27.564  -7.185  1.00 24.03           N  
ATOM    946  CA  GLY A 122      -6.348 -27.572  -5.798  1.00 26.01           C  
ATOM    947  C   GLY A 122      -4.874 -27.902  -5.598  1.00 26.29           C  
ATOM    948  O   GLY A 122      -4.233 -28.351  -6.527  1.00 26.27           O  
ATOM    949  N   PRO A 123      -4.346 -27.687  -4.373  1.00 26.57           N  
ATOM    950  CA  PRO A 123      -2.941 -27.907  -4.109  1.00 27.04           C  
ATOM    951  C   PRO A 123      -2.642 -29.358  -3.692  1.00 27.62           C  
ATOM    952  O   PRO A 123      -3.516 -30.023  -3.122  1.00 27.84           O  
ATOM    953  CB  PRO A 123      -2.662 -26.948  -2.932  1.00 26.83           C  
ATOM    954  CG  PRO A 123      -3.940 -26.953  -2.154  1.00 26.84           C  
ATOM    955  CD  PRO A 123      -5.060 -27.205  -3.169  1.00 26.55           C  
ATOM    956  N   ILE A 124      -1.414 -29.818  -3.980  1.00 27.73           N  
ATOM    957  CA  ILE A 124      -0.899 -31.114  -3.534  1.00 27.70           C  
ATOM    958  C   ILE A 124       0.390 -30.861  -2.763  1.00 27.77           C  
ATOM    959  O   ILE A 124       1.166 -29.990  -3.119  1.00 28.59           O  
ATOM    960  CB  ILE A 124      -0.583 -32.052  -4.719  1.00 27.67           C  
ATOM    961  CG1 ILE A 124      -1.847 -32.344  -5.528  1.00 28.58           C  
ATOM    962  CG2 ILE A 124      -0.030 -33.354  -4.221  1.00 28.24           C  
ATOM    963  CD1 ILE A 124      -1.626 -33.117  -6.835  1.00 26.70           C  
ATOM    964  N   VAL A 125       0.620 -31.598  -1.692  1.00 27.16           N  
ATOM    965  CA  VAL A 125       1.904 -31.529  -1.035  1.00 26.45           C  
ATOM    966  C   VAL A 125       2.447 -32.973  -0.833  1.00 27.56           C  
ATOM    967  O   VAL A 125       1.717 -33.836  -0.347  1.00 27.44           O  
ATOM    968  CB  VAL A 125       1.864 -30.752   0.298  1.00 25.66           C  
ATOM    969  CG1 VAL A 125       3.271 -30.665   0.893  1.00 24.43           C  
ATOM    970  CG2 VAL A 125       1.330 -29.399   0.114  1.00 22.78           C  
ATOM    971  N   VAL A 126       3.711 -33.203  -1.239  1.00 27.56           N  
ATOM    972  CA  VAL A 126       4.427 -34.454  -1.008  1.00 28.00           C  
ATOM    973  C   VAL A 126       5.580 -34.136  -0.053  1.00 29.02           C  
ATOM    974  O   VAL A 126       6.529 -33.435  -0.420  1.00 30.25           O  
ATOM    975  CB  VAL A 126       5.012 -35.013  -2.309  1.00 27.79           C  
ATOM    976  CG1 VAL A 126       5.772 -36.284  -2.047  1.00 26.75           C  
ATOM    977  CG2 VAL A 126       3.930 -35.228  -3.335  1.00 25.74           C  
ATOM    978  N   TYR A 127       5.476 -34.619   1.177  1.00 29.33           N  
ATOM    979  CA  TYR A 127       6.437 -34.323   2.223  1.00 29.31           C  
ATOM    980  C   TYR A 127       7.670 -35.210   2.077  1.00 30.61           C  
ATOM    981  O   TYR A 127       7.582 -36.365   1.641  1.00 29.63           O  
ATOM    982  CB  TYR A 127       5.800 -34.532   3.605  1.00 28.20           C  
ATOM    983  CG  TYR A 127       4.638 -33.625   3.840  1.00 27.70           C  
ATOM    984  CD1 TYR A 127       3.322 -34.079   3.696  1.00 28.94           C  
ATOM    985  CD2 TYR A 127       4.835 -32.289   4.178  1.00 28.67           C  
ATOM    986  CE1 TYR A 127       2.230 -33.211   3.876  1.00 26.74           C  
ATOM    987  CE2 TYR A 127       3.744 -31.422   4.370  1.00 28.32           C  
ATOM    988  CZ  TYR A 127       2.462 -31.893   4.202  1.00 25.83           C  
ATOM    989  OH  TYR A 127       1.438 -31.040   4.378  1.00 24.89           O  
ATOM    990  N   ASP A 128       8.825 -34.660   2.432  1.00 31.99           N  
ATOM    991  CA  ASP A 128      10.006 -35.483   2.548  1.00 33.57           C  
ATOM    992  C   ASP A 128      10.304 -35.705   4.026  1.00 34.64           C  
ATOM    993  O   ASP A 128      10.669 -34.778   4.732  1.00 33.93           O  
ATOM    994  CB  ASP A 128      11.179 -34.806   1.859  1.00 34.20           C  
ATOM    995  CG  ASP A 128      12.393 -35.687   1.785  1.00 35.27           C  
ATOM    996  OD1 ASP A 128      12.579 -36.491   2.705  1.00 39.85           O  
ATOM    997  OD2 ASP A 128      13.180 -35.576   0.827  1.00 36.54           O1-
ATOM    998  N   PRO A 129      10.190 -36.956   4.499  1.00 36.26           N  
ATOM    999  CA  PRO A 129      10.499 -37.165   5.892  1.00 37.36           C  
ATOM   1000  C   PRO A 129      11.972 -36.842   6.177  1.00 38.74           C  
ATOM   1001  O   PRO A 129      12.326 -36.689   7.342  1.00 39.61           O  
ATOM   1002  CB  PRO A 129      10.208 -38.647   6.089  1.00 37.09           C  
ATOM   1003  CG  PRO A 129      10.402 -39.232   4.775  1.00 36.37           C  
ATOM   1004  CD  PRO A 129       9.855 -38.229   3.833  1.00 36.43           C  
ATOM   1005  N   GLN A 130      12.796 -36.697   5.132  1.00 39.02           N  
ATOM   1006  CA  GLN A 130      14.174 -36.196   5.267  1.00 39.57           C  
ATOM   1007  C   GLN A 130      14.402 -34.794   4.671  1.00 38.23           C  
ATOM   1008  O   GLN A 130      15.450 -34.520   4.109  1.00 38.49           O  
ATOM   1009  CB  GLN A 130      15.163 -37.178   4.594  1.00 40.14           C  
ATOM   1010  CG  GLN A 130      15.435 -38.464   5.368  1.00 45.04           C  
ATOM   1011  CD  GLN A 130      15.453 -38.276   6.895  1.00 50.81           C  
ATOM   1012  NE2 GLN A 130      16.388 -37.449   7.407  1.00 53.71           N  
ATOM   1013  OE1 GLN A 130      14.636 -38.872   7.601  1.00 53.07           O  
ATOM   1014  N   ASP A 131      13.433 -33.909   4.754  1.00 37.20           N  
ATOM   1015  CA  ASP A 131      13.567 -32.595   4.088  1.00 36.23           C  
ATOM   1016  C   ASP A 131      14.784 -31.766   4.554  1.00 35.89           C  
ATOM   1017  O   ASP A 131      14.847 -31.380   5.721  1.00 35.45           O  
ATOM   1018  CB  ASP A 131      12.299 -31.782   4.281  1.00 35.43           C  
ATOM   1019  CG  ASP A 131      12.081 -30.783   3.183  1.00 35.27           C  
ATOM   1020  OD1 ASP A 131      12.991 -29.985   2.891  1.00 30.89           O  
ATOM   1021  OD2 ASP A 131      10.966 -30.781   2.621  1.00 37.15           O1-
ATOM   1022  N   PRO A 132      15.743 -31.477   3.638  1.00 35.51           N  
ATOM   1023  CA  PRO A 132      16.939 -30.694   3.977  1.00 35.21           C  
ATOM   1024  C   PRO A 132      16.657 -29.281   4.499  1.00 34.92           C  
ATOM   1025  O   PRO A 132      17.557 -28.645   5.095  1.00 35.40           O  
ATOM   1026  CB  PRO A 132      17.720 -30.647   2.643  1.00 35.22           C  
ATOM   1027  CG  PRO A 132      16.722 -30.940   1.602  1.00 33.96           C  
ATOM   1028  CD  PRO A 132      15.784 -31.905   2.227  1.00 35.20           C  
ATOM   1029  N   HIS A 133      15.442 -28.784   4.284  1.00 33.79           N  
ATOM   1030  CA  HIS A 133      15.059 -27.501   4.883  1.00 33.06           C  
ATOM   1031  C   HIS A 133      14.273 -27.639   6.167  1.00 33.61           C  
ATOM   1032  O   HIS A 133      13.898 -26.644   6.758  1.00 33.72           O  
ATOM   1033  CB  HIS A 133      14.262 -26.666   3.913  1.00 32.06           C  
ATOM   1034  CG  HIS A 133      15.018 -26.297   2.691  1.00 28.64           C  
ATOM   1035  CD2 HIS A 133      14.634 -26.206   1.402  1.00 28.02           C  
ATOM   1036  ND1 HIS A 133      16.336 -25.924   2.727  1.00 27.48           N  
ATOM   1037  CE1 HIS A 133      16.739 -25.616   1.510  1.00 29.63           C  
ATOM   1038  NE2 HIS A 133      15.723 -25.782   0.684  1.00 29.36           N  
ATOM   1039  N   LYS A 134      14.062 -28.878   6.600  1.00 34.50           N  
ATOM   1040  CA  LYS A 134      13.200 -29.229   7.739  1.00 35.63           C  
ATOM   1041  C   LYS A 134      13.539 -28.532   9.052  1.00 35.23           C  
ATOM   1042  O   LYS A 134      12.642 -28.117   9.807  1.00 35.41           O  
ATOM   1043  CB  LYS A 134      13.163 -30.765   7.928  1.00 36.21           C  
ATOM   1044  CG  LYS A 134      12.396 -31.231   9.138  1.00 38.54           C  
ATOM   1045  CD  LYS A 134      11.023 -30.460   9.365  1.00 41.11           C  
ATOM   1046  CE  LYS A 134      10.639 -30.426  10.894  1.00 40.61           C  
ATOM   1047  NZ  LYS A 134       9.518 -29.518  11.183  1.00 40.97           N1+
ATOM   1048  N   SER A 135      14.820 -28.374   9.327  1.00 34.86           N  
ATOM   1049  CA  SER A 135      15.163 -27.808  10.602  1.00 34.99           C  
ATOM   1050  C   SER A 135      15.080 -26.294  10.633  1.00 35.14           C  
ATOM   1051  O   SER A 135      15.321 -25.675  11.681  1.00 36.09           O  
ATOM   1052  CB  SER A 135      16.482 -28.379  11.112  1.00 35.57           C  
ATOM   1053  OG  SER A 135      16.254 -29.682  11.633  1.00 35.68           O  
ATOM   1054  N   LEU A 136      14.671 -25.694   9.515  1.00 34.28           N  
ATOM   1055  CA  LEU A 136      14.341 -24.272   9.496  1.00 33.88           C  
ATOM   1056  C   LEU A 136      12.947 -23.874  10.023  1.00 34.13           C  
ATOM   1057  O   LEU A 136      12.631 -22.648  10.106  1.00 33.67           O  
ATOM   1058  CB  LEU A 136      14.463 -23.727   8.081  1.00 34.23           C  
ATOM   1059  CG  LEU A 136      15.822 -23.559   7.424  1.00 33.69           C  
ATOM   1060  CD1 LEU A 136      15.588 -22.991   6.014  1.00 29.37           C  
ATOM   1061  CD2 LEU A 136      16.702 -22.658   8.320  1.00 32.40           C  
ATOM   1062  N   TYR A 137      12.091 -24.858  10.331  1.00 34.02           N  
ATOM   1063  CA  TYR A 137      10.707 -24.517  10.768  1.00 34.56           C  
ATOM   1064  C   TYR A 137      10.058 -25.526  11.714  1.00 35.13           C  
ATOM   1065  O   TYR A 137      10.483 -26.683  11.792  1.00 35.53           O  
ATOM   1066  CB  TYR A 137       9.771 -24.272   9.550  1.00 34.04           C  
ATOM   1067  CG  TYR A 137       9.762 -25.412   8.578  1.00 32.96           C  
ATOM   1068  CD1 TYR A 137      10.532 -25.353   7.421  1.00 31.40           C  
ATOM   1069  CD2 TYR A 137       9.030 -26.575   8.832  1.00 31.17           C  
ATOM   1070  CE1 TYR A 137      10.565 -26.386   6.548  1.00 28.63           C  
ATOM   1071  CE2 TYR A 137       9.068 -27.626   7.937  1.00 30.81           C  
ATOM   1072  CZ  TYR A 137       9.846 -27.504   6.801  1.00 30.34           C  
ATOM   1073  OH  TYR A 137       9.918 -28.516   5.895  1.00 33.98           O  
ATOM   1074  N   ASP A 138       8.993 -25.087  12.385  1.00 35.65           N  
ATOM   1075  CA  ASP A 138       8.217 -25.945  13.297  1.00 36.28           C  
ATOM   1076  C   ASP A 138       6.935 -26.507  12.716  1.00 36.09           C  
ATOM   1077  O   ASP A 138       6.526 -27.627  13.049  1.00 36.44           O  
ATOM   1078  CB  ASP A 138       7.869 -25.168  14.546  1.00 35.72           C  
ATOM   1079  CG  ASP A 138       9.079 -24.585  15.184  1.00 38.42           C  
ATOM   1080  OD1 ASP A 138      10.036 -25.368  15.441  1.00 37.48           O  
ATOM   1081  OD2 ASP A 138       9.082 -23.334  15.372  1.00 41.18           O1-
ATOM   1082  N   VAL A 139       6.287 -25.715  11.870  1.00 35.47           N  
ATOM   1083  CA  VAL A 139       4.977 -26.077  11.374  1.00 34.42           C  
ATOM   1084  C   VAL A 139       4.957 -26.223   9.860  1.00 34.14           C  
ATOM   1085  O   VAL A 139       5.459 -25.370   9.129  1.00 33.82           O  
ATOM   1086  CB  VAL A 139       3.931 -25.104  11.863  1.00 33.84           C  
ATOM   1087  CG1 VAL A 139       2.558 -25.591  11.479  1.00 34.14           C  
ATOM   1088  CG2 VAL A 139       4.036 -24.973  13.385  1.00 33.71           C  
ATOM   1089  N   ASP A 140       4.380 -27.334   9.414  1.00 34.01           N  
ATOM   1090  CA  ASP A 140       4.212 -27.617   7.999  1.00 34.06           C  
ATOM   1091  C   ASP A 140       2.996 -28.519   7.813  1.00 33.85           C  
ATOM   1092  O   ASP A 140       3.116 -29.740   7.709  1.00 33.95           O  
ATOM   1093  CB  ASP A 140       5.470 -28.306   7.447  1.00 33.69           C  
ATOM   1094  CG  ASP A 140       5.409 -28.513   5.963  1.00 32.55           C  
ATOM   1095  OD1 ASP A 140       4.654 -27.776   5.292  1.00 30.51           O  
ATOM   1096  OD2 ASP A 140       6.120 -29.411   5.479  1.00 31.59           O1-
ATOM   1097  N   ASP A 141       1.816 -27.931   7.776  1.00 33.47           N  
ATOM   1098  CA  ASP A 141       0.641 -28.766   7.649  1.00 33.01           C  
ATOM   1099  C   ASP A 141      -0.370 -28.245   6.658  1.00 32.62           C  
ATOM   1100  O   ASP A 141      -0.020 -27.466   5.808  1.00 32.63           O  
ATOM   1101  CB  ASP A 141       0.037 -29.119   9.016  1.00 32.56           C  
ATOM   1102  CG  ASP A 141      -0.193 -27.922   9.903  1.00 32.46           C  
ATOM   1103  OD1 ASP A 141      -0.553 -26.826   9.436  1.00 28.97           O  
ATOM   1104  OD2 ASP A 141      -0.046 -28.117  11.129  1.00 36.94           O1-
ATOM   1105  N   ASP A 142      -1.599 -28.739   6.741  1.00 32.95           N  
ATOM   1106  CA  ASP A 142      -2.693 -28.261   5.921  1.00 33.23           C  
ATOM   1107  C   ASP A 142      -2.887 -26.755   6.121  1.00 33.41           C  
ATOM   1108  O   ASP A 142      -3.279 -26.046   5.191  1.00 34.41           O  
ATOM   1109  CB  ASP A 142      -4.001 -28.995   6.272  1.00 33.26           C  
ATOM   1110  CG  ASP A 142      -3.944 -30.510   6.007  1.00 34.56           C  
ATOM   1111  OD1 ASP A 142      -5.028 -31.091   5.922  1.00 34.93           O  
ATOM   1112  OD2 ASP A 142      -2.861 -31.135   5.892  1.00 36.22           O1-
ATOM   1113  N   SER A 143      -2.610 -26.253   7.319  1.00 32.92           N  
ATOM   1114  CA  SER A 143      -2.852 -24.833   7.583  1.00 32.76           C  
ATOM   1115  C   SER A 143      -1.800 -23.957   6.903  1.00 33.23           C  
ATOM   1116  O   SER A 143      -2.021 -22.718   6.704  1.00 33.54           O  
ATOM   1117  CB  SER A 143      -2.929 -24.538   9.096  1.00 32.69           C  
ATOM   1118  OG  SER A 143      -1.640 -24.556   9.702  1.00 32.04           O  
ATOM   1119  N   THR A 144      -0.657 -24.563   6.547  1.00 32.47           N  
ATOM   1120  CA  THR A 144       0.396 -23.748   5.929  1.00 32.56           C  
ATOM   1121  C   THR A 144       0.416 -23.744   4.394  1.00 32.25           C  
ATOM   1122  O   THR A 144       1.371 -23.262   3.769  1.00 33.05           O  
ATOM   1123  CB  THR A 144       1.782 -23.944   6.544  1.00 32.17           C  
ATOM   1124  CG2 THR A 144       1.697 -23.890   8.074  1.00 33.61           C  
ATOM   1125  OG1 THR A 144       2.320 -25.191   6.127  1.00 33.40           O  
ATOM   1126  N   VAL A 145      -0.654 -24.247   3.783  1.00 30.92           N  
ATOM   1127  CA  VAL A 145      -0.763 -24.175   2.344  1.00 29.57           C  
ATOM   1128  C   VAL A 145      -1.547 -22.926   2.094  1.00 29.40           C  
ATOM   1129  O   VAL A 145      -2.533 -22.667   2.795  1.00 30.33           O  
ATOM   1130  CB  VAL A 145      -1.426 -25.435   1.769  1.00 29.47           C  
ATOM   1131  CG1 VAL A 145      -1.558 -25.333   0.298  1.00 29.15           C  
ATOM   1132  CG2 VAL A 145      -0.570 -26.636   2.070  1.00 28.08           C  
ATOM   1133  N   ILE A 146      -1.070 -22.114   1.148  1.00 28.70           N  
ATOM   1134  CA  ILE A 146      -1.642 -20.798   0.858  1.00 27.00           C  
ATOM   1135  C   ILE A 146      -1.828 -20.720  -0.620  1.00 26.28           C  
ATOM   1136  O   ILE A 146      -0.855 -20.672  -1.347  1.00 26.73           O  
ATOM   1137  CB  ILE A 146      -0.698 -19.630   1.251  1.00 27.25           C  
ATOM   1138  CG1 ILE A 146      -0.446 -19.587   2.767  1.00 26.79           C  
ATOM   1139  CG2 ILE A 146      -1.271 -18.264   0.761  1.00 26.67           C  
ATOM   1140  CD1 ILE A 146       0.463 -18.404   3.215  1.00 27.27           C  
ATOM   1141  N   THR A 147      -3.068 -20.697  -1.084  1.00 25.51           N  
ATOM   1142  CA  THR A 147      -3.292 -20.661  -2.526  1.00 24.06           C  
ATOM   1143  C   THR A 147      -3.716 -19.279  -2.996  1.00 24.69           C  
ATOM   1144  O   THR A 147      -4.353 -18.546  -2.264  1.00 25.36           O  
ATOM   1145  CB  THR A 147      -4.274 -21.753  -2.998  1.00 23.33           C  
ATOM   1146  CG2 THR A 147      -3.972 -23.085  -2.348  1.00 22.72           C  
ATOM   1147  OG1 THR A 147      -5.592 -21.372  -2.685  1.00 18.79           O  
ATOM   1148  N   LEU A 148      -3.324 -18.913  -4.210  1.00 25.16           N  
ATOM   1149  CA  LEU A 148      -3.783 -17.677  -4.829  1.00 25.90           C  
ATOM   1150  C   LEU A 148      -4.619 -18.114  -6.009  1.00 26.02           C  
ATOM   1151  O   LEU A 148      -4.254 -19.083  -6.674  1.00 26.04           O  
ATOM   1152  CB  LEU A 148      -2.602 -16.829  -5.322  1.00 25.98           C  
ATOM   1153  CG  LEU A 148      -1.522 -16.506  -4.280  1.00 27.40           C  
ATOM   1154  CD1 LEU A 148      -0.322 -15.913  -4.970  1.00 25.36           C  
ATOM   1155  CD2 LEU A 148      -2.061 -15.572  -3.123  1.00 27.48           C  
ATOM   1156  N   ALA A 149      -5.735 -17.430  -6.272  1.00 25.87           N  
ATOM   1157  CA  ALA A 149      -6.557 -17.787  -7.408  1.00 26.14           C  
ATOM   1158  C   ALA A 149      -7.275 -16.560  -7.932  1.00 27.07           C  
ATOM   1159  O   ALA A 149      -7.777 -15.722  -7.137  1.00 27.25           O  
ATOM   1160  CB  ALA A 149      -7.571 -18.883  -7.017  1.00 26.01           C  
ATOM   1161  N   ASP A 150      -7.362 -16.463  -9.265  1.00 26.67           N  
ATOM   1162  CA  ASP A 150      -8.185 -15.448  -9.886  1.00 25.97           C  
ATOM   1163  C   ASP A 150      -9.629 -15.961  -9.924  1.00 27.07           C  
ATOM   1164  O   ASP A 150      -9.861 -17.168 -10.075  1.00 26.66           O  
ATOM   1165  CB  ASP A 150      -7.654 -15.147 -11.263  1.00 25.65           C  
ATOM   1166  CG  ASP A 150      -7.471 -16.395 -12.106  1.00 25.35           C  
ATOM   1167  OD1 ASP A 150      -7.306 -17.491 -11.535  1.00 25.11           O  
ATOM   1168  OD2 ASP A 150      -7.468 -16.283 -13.350  1.00 23.66           O1-
ATOM   1169  N   TRP A 151     -10.598 -15.051  -9.757  1.00 27.77           N  
ATOM   1170  CA  TRP A 151     -12.024 -15.415  -9.746  1.00 28.21           C  
ATOM   1171  C   TRP A 151     -12.885 -14.488 -10.608  1.00 29.17           C  
ATOM   1172  O   TRP A 151     -12.722 -13.261 -10.616  1.00 28.60           O  
ATOM   1173  CB  TRP A 151     -12.589 -15.545  -8.314  1.00 28.17           C  
ATOM   1174  CG  TRP A 151     -13.902 -16.323  -8.308  1.00 27.26           C  
ATOM   1175  CD1 TRP A 151     -15.140 -15.810  -8.160  1.00 26.46           C  
ATOM   1176  CD2 TRP A 151     -14.081 -17.734  -8.540  1.00 27.87           C  
ATOM   1177  CE2 TRP A 151     -15.458 -17.983  -8.504  1.00 25.79           C  
ATOM   1178  CE3 TRP A 151     -13.207 -18.808  -8.786  1.00 27.53           C  
ATOM   1179  NE1 TRP A 151     -16.076 -16.791  -8.253  1.00 26.23           N  
ATOM   1180  CZ2 TRP A 151     -15.991 -19.260  -8.688  1.00 26.91           C  
ATOM   1181  CZ3 TRP A 151     -13.737 -20.068  -8.969  1.00 27.02           C  
ATOM   1182  CH2 TRP A 151     -15.114 -20.290  -8.905  1.00 27.19           C  
ATOM   1183  N   TYR A 152     -13.796 -15.107 -11.344  1.00 30.12           N  
ATOM   1184  CA  TYR A 152     -14.625 -14.401 -12.309  1.00 31.71           C  
ATOM   1185  C   TYR A 152     -16.100 -14.645 -12.040  1.00 32.58           C  
ATOM   1186  O   TYR A 152     -16.530 -15.783 -11.783  1.00 32.75           O  
ATOM   1187  CB  TYR A 152     -14.311 -14.838 -13.753  1.00 31.69           C  
ATOM   1188  CG  TYR A 152     -12.846 -14.893 -14.101  1.00 31.98           C  
ATOM   1189  CD1 TYR A 152     -12.060 -15.998 -13.739  1.00 31.97           C  
ATOM   1190  CD2 TYR A 152     -12.241 -13.851 -14.805  1.00 32.47           C  
ATOM   1191  CE1 TYR A 152     -10.711 -16.057 -14.032  1.00 32.19           C  
ATOM   1192  CE2 TYR A 152     -10.872 -13.903 -15.110  1.00 32.03           C  
ATOM   1193  CZ  TYR A 152     -10.127 -15.005 -14.725  1.00 32.03           C  
ATOM   1194  OH  TYR A 152      -8.795 -15.052 -15.037  1.00 32.77           O  
ATOM   1195  N   HIS A 153     -16.872 -13.573 -12.141  1.00 33.28           N  
ATOM   1196  CA  HIS A 153     -18.308 -13.639 -11.938  1.00 34.65           C  
ATOM   1197  C   HIS A 153     -19.072 -14.290 -13.080  1.00 35.49           C  
ATOM   1198  O   HIS A 153     -20.134 -14.867 -12.863  1.00 35.68           O  
ATOM   1199  CB  HIS A 153     -18.841 -12.254 -11.583  1.00 34.67           C  
ATOM   1200  CG  HIS A 153     -18.388 -11.791 -10.234  1.00 35.64           C  
ATOM   1201  CD2 HIS A 153     -17.800 -12.467  -9.218  1.00 36.24           C  
ATOM   1202  ND1 HIS A 153     -18.507 -10.488  -9.808  1.00 36.72           N  
ATOM   1203  CE1 HIS A 153     -18.031 -10.383  -8.582  1.00 38.33           C  
ATOM   1204  NE2 HIS A 153     -17.590 -11.571  -8.202  1.00 38.57           N  
ATOM   1205  N   LEU A 154     -18.524 -14.209 -14.292  1.00 36.88           N  
ATOM   1206  CA  LEU A 154     -19.038 -14.992 -15.420  1.00 37.77           C  
ATOM   1207  C   LEU A 154     -18.121 -16.187 -15.631  1.00 38.30           C  
ATOM   1208  O   LEU A 154     -16.909 -16.085 -15.428  1.00 39.06           O  
ATOM   1209  CB  LEU A 154     -19.144 -14.133 -16.682  1.00 37.74           C  
ATOM   1210  CG  LEU A 154     -20.134 -12.950 -16.661  1.00 38.25           C  
ATOM   1211  CD1 LEU A 154     -20.142 -12.197 -17.991  1.00 37.80           C  
ATOM   1212  CD2 LEU A 154     -21.552 -13.413 -16.325  1.00 37.98           C  
ATOM   1213  N   ALA A 155     -18.684 -17.325 -16.010  1.00 38.70           N  
ATOM   1214  CA  ALA A 155     -17.879 -18.525 -16.198  1.00 39.33           C  
ATOM   1215  C   ALA A 155     -17.026 -18.382 -17.471  1.00 39.91           C  
ATOM   1216  O   ALA A 155     -17.299 -17.512 -18.316  1.00 39.52           O  
ATOM   1217  CB  ALA A 155     -18.769 -19.765 -16.256  1.00 39.00           C  
ATOM   1218  N   ALA A 156     -16.007 -19.238 -17.608  1.00 40.12           N  
ATOM   1219  CA  ALA A 156     -15.035 -19.112 -18.681  1.00 40.09           C  
ATOM   1220  C   ALA A 156     -15.697 -19.099 -20.053  1.00 40.46           C  
ATOM   1221  O   ALA A 156     -15.300 -18.342 -20.926  1.00 40.19           O  
ATOM   1222  CB  ALA A 156     -14.022 -20.221 -18.590  1.00 40.84           C  
ATOM   1223  N   LYS A 157     -16.718 -19.927 -20.259  1.00 41.15           N  
ATOM   1224  CA  LYS A 157     -17.405 -19.907 -21.567  1.00 41.27           C  
ATOM   1225  C   LYS A 157     -18.545 -18.890 -21.607  1.00 41.32           C  
ATOM   1226  O   LYS A 157     -19.105 -18.655 -22.663  1.00 42.54           O  
ATOM   1227  CB  LYS A 157     -17.857 -21.310 -22.032  1.00 41.29           C  
ATOM   1228  CG  LYS A 157     -16.780 -22.389 -21.834  1.00 40.85           C  
ATOM   1229  CD  LYS A 157     -16.970 -23.630 -22.644  1.00 41.00           C  
ATOM   1230  CE  LYS A 157     -15.926 -23.691 -23.770  1.00 42.71           C  
ATOM   1231  NZ  LYS A 157     -14.528 -23.907 -23.298  1.00 39.56           N1+
ATOM   1232  N   VAL A 158     -18.880 -18.255 -20.492  1.00 40.95           N  
ATOM   1233  CA  VAL A 158     -19.955 -17.276 -20.559  1.00 41.28           C  
ATOM   1234  C   VAL A 158     -19.477 -15.830 -20.808  1.00 41.31           C  
ATOM   1235  O   VAL A 158     -20.171 -15.069 -21.494  1.00 42.17           O  
ATOM   1236  CB  VAL A 158     -21.001 -17.399 -19.381  1.00 40.92           C  
ATOM   1237  CG1 VAL A 158     -20.832 -16.312 -18.394  1.00 40.41           C  
ATOM   1238  CG2 VAL A 158     -22.382 -17.268 -19.922  1.00 42.34           C  
ATOM   1239  N   GLY A 159     -18.314 -15.452 -20.270  1.00 40.77           N  
ATOM   1240  CA  GLY A 159     -17.821 -14.073 -20.395  1.00 40.23           C  
ATOM   1241  C   GLY A 159     -16.888 -13.930 -21.583  1.00 40.06           C  
ATOM   1242  O   GLY A 159     -16.947 -14.728 -22.519  1.00 39.75           O  
ATOM   1243  N   SER A 160     -15.990 -12.947 -21.536  1.00 39.83           N  
ATOM   1244  CA  SER A 160     -14.995 -12.788 -22.613  1.00 40.25           C  
ATOM   1245  C   SER A 160     -14.072 -14.003 -22.777  1.00 40.35           C  
ATOM   1246  O   SER A 160     -13.739 -14.701 -21.791  1.00 39.81           O  
ATOM   1247  CB  SER A 160     -14.136 -11.532 -22.428  1.00 39.77           C  
ATOM   1248  OG  SER A 160     -14.854 -10.588 -21.681  1.00 40.45           O  
ATOM   1249  N   PRO A 161     -13.689 -14.281 -24.034  1.00 40.46           N  
ATOM   1250  CA  PRO A 161     -12.606 -15.235 -24.299  1.00 40.53           C  
ATOM   1251  C   PRO A 161     -11.305 -14.913 -23.516  1.00 40.11           C  
ATOM   1252  O   PRO A 161     -10.584 -15.842 -23.112  1.00 39.96           O  
ATOM   1253  CB  PRO A 161     -12.425 -15.178 -25.828  1.00 40.53           C  
ATOM   1254  CG  PRO A 161     -13.265 -14.018 -26.309  1.00 41.17           C  
ATOM   1255  CD  PRO A 161     -14.322 -13.780 -25.267  1.00 40.48           C  
ATOM   1256  N   VAL A 162     -11.017 -13.631 -23.291  1.00 39.61           N  
ATOM   1257  CA  VAL A 162      -9.977 -13.272 -22.326  1.00 39.50           C  
ATOM   1258  C   VAL A 162     -10.502 -12.253 -21.311  1.00 38.81           C  
ATOM   1259  O   VAL A 162     -10.426 -11.042 -21.531  1.00 39.24           O  
ATOM   1260  CB  VAL A 162      -8.605 -12.811 -22.981  1.00 40.47           C  
ATOM   1261  CG1 VAL A 162      -7.434 -12.967 -21.951  1.00 39.94           C  
ATOM   1262  CG2 VAL A 162      -8.280 -13.591 -24.301  1.00 40.07           C  
ATOM   1263  N   PRO A 163     -11.028 -12.739 -20.177  1.00 38.21           N  
ATOM   1264  CA  PRO A 163     -11.693 -11.821 -19.234  1.00 37.18           C  
ATOM   1265  C   PRO A 163     -10.715 -11.283 -18.177  1.00 36.45           C  
ATOM   1266  O   PRO A 163      -9.522 -11.495 -18.298  1.00 35.48           O  
ATOM   1267  CB  PRO A 163     -12.751 -12.708 -18.587  1.00 37.09           C  
ATOM   1268  CG  PRO A 163     -12.181 -14.137 -18.721  1.00 37.80           C  
ATOM   1269  CD  PRO A 163     -11.016 -14.140 -19.691  1.00 38.00           C  
ATOM   1270  N   THR A 164     -11.234 -10.588 -17.197  1.00 15.00           N  
ATOM   1271  CA  THR A 164     -10.472 -10.006 -16.099  1.00 15.00           C  
ATOM   1272  C   THR A 164     -11.113 -10.334 -14.754  1.00 15.00           C  
ATOM   1273  O   THR A 164     -12.314 -10.134 -14.607  1.00 35.92           O  
ATOM   1274  CB  THR A 164     -10.049  -8.560 -16.417  1.00 15.00           C  
ATOM   1275  CG2 THR A 164      -9.707  -8.418 -17.892  1.00 15.00           C  
ATOM   1276  OG1 THR A 164     -11.120  -7.665 -16.090  1.00 15.00           O  
ATOM   1277  N   ALA A 165     -10.333 -10.824 -13.841  1.00 35.16           N  
ATOM   1278  CA  ALA A 165     -10.862 -11.304 -12.577  1.00 34.23           C  
ATOM   1279  C   ALA A 165     -11.622 -10.216 -11.817  1.00 33.86           C  
ATOM   1280  O   ALA A 165     -11.298  -9.042 -11.886  1.00 33.68           O  
ATOM   1281  CB  ALA A 165      -9.735 -11.887 -11.730  1.00 33.55           C  
ATOM   1282  N   ASP A 166     -12.649 -10.628 -11.094  1.00 33.40           N  
ATOM   1283  CA  ASP A 166     -13.393  -9.726 -10.236  1.00 32.68           C  
ATOM   1284  C   ASP A 166     -12.790  -9.744  -8.847  1.00 31.99           C  
ATOM   1285  O   ASP A 166     -12.862  -8.752  -8.121  1.00 32.02           O  
ATOM   1286  CB  ASP A 166     -14.857 -10.141 -10.211  1.00 32.84           C  
ATOM   1287  CG  ASP A 166     -15.486 -10.041 -11.574  1.00 34.52           C  
ATOM   1288  OD1 ASP A 166     -15.595  -8.912 -12.078  1.00 36.50           O  
ATOM   1289  OD2 ASP A 166     -15.841 -11.079 -12.168  1.00 37.48           O1-
ATOM   1290  N   ALA A 167     -12.167 -10.868  -8.500  1.00 31.01           N  
ATOM   1291  CA  ALA A 167     -11.501 -10.997  -7.216  1.00 30.68           C  
ATOM   1292  C   ALA A 167     -10.204 -11.795  -7.324  1.00 30.00           C  
ATOM   1293  O   ALA A 167      -9.953 -12.395  -8.341  1.00 30.01           O  
ATOM   1294  CB  ALA A 167     -12.429 -11.607  -6.213  1.00 30.57           C  
ATOM   1295  N   THR A 168      -9.359 -11.719  -6.305  1.00 29.16           N  
ATOM   1296  CA  THR A 168      -8.283 -12.665  -6.117  1.00 28.43           C  
ATOM   1297  C   THR A 168      -8.700 -13.482  -4.900  1.00 28.55           C  
ATOM   1298  O   THR A 168      -9.173 -12.919  -3.898  1.00 28.23           O  
ATOM   1299  CB  THR A 168      -6.940 -11.952  -5.787  1.00 28.88           C  
ATOM   1300  CG2 THR A 168      -5.812 -12.960  -5.441  1.00 28.27           C  
ATOM   1301  OG1 THR A 168      -6.521 -11.148  -6.889  1.00 28.19           O  
ATOM   1302  N   LEU A 169      -8.527 -14.793  -4.972  1.00 28.08           N  
ATOM   1303  CA  LEU A 169      -8.764 -15.623  -3.821  1.00 28.14           C  
ATOM   1304  C   LEU A 169      -7.472 -16.112  -3.195  1.00 28.69           C  
ATOM   1305  O   LEU A 169      -6.587 -16.632  -3.877  1.00 28.32           O  
ATOM   1306  CB  LEU A 169      -9.625 -16.822  -4.162  1.00 27.79           C  
ATOM   1307  CG  LEU A 169     -10.890 -16.566  -4.961  1.00 29.10           C  
ATOM   1308  CD1 LEU A 169     -11.617 -17.890  -5.154  1.00 27.27           C  
ATOM   1309  CD2 LEU A 169     -11.768 -15.462  -4.333  1.00 29.04           C  
ATOM   1310  N   ILE A 170      -7.409 -15.957  -1.874  1.00 29.10           N  
ATOM   1311  CA  ILE A 170      -6.320 -16.443  -1.049  1.00 29.32           C  
ATOM   1312  C   ILE A 170      -6.978 -17.457  -0.117  1.00 30.52           C  
ATOM   1313  O   ILE A 170      -7.958 -17.114   0.540  1.00 29.88           O  
ATOM   1314  CB  ILE A 170      -5.656 -15.262  -0.294  1.00 29.22           C  
ATOM   1315  CG1 ILE A 170      -5.318 -14.150  -1.286  1.00 26.38           C  
ATOM   1316  CG2 ILE A 170      -4.422 -15.710   0.476  1.00 28.42           C  
ATOM   1317  CD1 ILE A 170      -4.914 -12.901  -0.674  1.00 24.84           C  
ATOM   1318  N   ASN A 171      -6.480 -18.710  -0.118  1.00 31.49           N  
ATOM   1319  CA  ASN A 171      -7.147 -19.867   0.519  1.00 32.27           C  
ATOM   1320  C   ASN A 171      -8.637 -20.003   0.212  1.00 32.95           C  
ATOM   1321  O   ASN A 171      -9.392 -20.473   1.056  1.00 33.91           O  
ATOM   1322  CB  ASN A 171      -6.963 -19.854   2.047  1.00 32.68           C  
ATOM   1323  CG  ASN A 171      -5.541 -20.185   2.475  1.00 34.34           C  
ATOM   1324  ND2 ASN A 171      -5.143 -19.684   3.631  1.00 34.20           N  
ATOM   1325  OD1 ASN A 171      -4.810 -20.882   1.770  1.00 38.70           O  
ATOM   1326  N   GLY A 172      -9.073 -19.591  -0.978  1.00 33.54           N  
ATOM   1327  CA  GLY A 172     -10.486 -19.694  -1.383  1.00 33.74           C  
ATOM   1328  C   GLY A 172     -11.309 -18.414  -1.200  1.00 34.60           C  
ATOM   1329  O   GLY A 172     -12.399 -18.279  -1.760  1.00 34.86           O  
ATOM   1330  N   LEU A 173     -10.796 -17.472  -0.410  1.00 34.41           N  
ATOM   1331  CA  LEU A 173     -11.571 -16.319  -0.015  1.00 33.75           C  
ATOM   1332  C   LEU A 173     -10.896 -15.015  -0.453  1.00 34.24           C  
ATOM   1333  O   LEU A 173      -9.657 -14.933  -0.509  1.00 34.44           O  
ATOM   1334  CB  LEU A 173     -11.768 -16.341   1.507  1.00 33.64           C  
ATOM   1335  CG  LEU A 173     -12.522 -17.501   2.203  1.00 33.29           C  
ATOM   1336  CD1 LEU A 173     -12.313 -17.490   3.697  1.00 29.18           C  
ATOM   1337  CD2 LEU A 173     -14.017 -17.487   1.901  1.00 32.64           C  
ATOM   1338  N   GLY A 174     -11.716 -14.012  -0.773  1.00 33.66           N  
ATOM   1339  CA  GLY A 174     -11.263 -12.663  -1.039  1.00 33.77           C  
ATOM   1340  C   GLY A 174     -12.411 -11.803  -1.556  1.00 34.35           C  
ATOM   1341  O   GLY A 174     -13.521 -12.300  -1.737  1.00 35.10           O  
ATOM   1342  N   ARG A 175     -12.136 -10.533  -1.832  1.00 34.01           N  
ATOM   1343  CA  ARG A 175     -13.165  -9.563  -2.055  1.00 34.54           C  
ATOM   1344  C   ARG A 175     -13.110  -8.968  -3.464  1.00 35.88           C  
ATOM   1345  O   ARG A 175     -12.043  -8.702  -4.013  1.00 36.14           O  
ATOM   1346  CB  ARG A 175     -13.008  -8.432  -1.037  1.00 34.46           C  
ATOM   1347  CG  ARG A 175     -13.056  -8.870   0.415  1.00 33.39           C  
ATOM   1348  CD  ARG A 175     -13.006  -7.700   1.343  1.00 32.95           C  
ATOM   1349  NE  ARG A 175     -13.384  -8.102   2.695  1.00 36.25           N  
ATOM   1350  CZ  ARG A 175     -13.138  -7.396   3.804  1.00 36.60           C  
ATOM   1351  NH1 ARG A 175     -13.500  -7.870   4.985  1.00 38.30           N1+
ATOM   1352  NH2 ARG A 175     -12.497  -6.244   3.753  1.00 36.68           N  
ATOM   1353  N   SER A 176     -14.278  -8.735  -4.047  1.00 36.53           N  
ATOM   1354  CA  SER A 176     -14.345  -8.000  -5.290  1.00 37.03           C  
ATOM   1355  C   SER A 176     -14.709  -6.556  -4.950  1.00 37.88           C  
ATOM   1356  O   SER A 176     -15.042  -6.240  -3.804  1.00 37.67           O  
ATOM   1357  CB  SER A 176     -15.399  -8.602  -6.208  1.00 36.52           C  
ATOM   1358  OG  SER A 176     -16.676  -8.151  -5.822  1.00 37.04           O  
ATOM   1359  N   ILE A 177     -14.689  -5.674  -5.935  1.00 38.56           N  
ATOM   1360  CA  ILE A 177     -14.909  -4.304  -5.578  1.00 39.88           C  
ATOM   1361  C   ILE A 177     -16.364  -4.047  -5.254  1.00 40.28           C  
ATOM   1362  O   ILE A 177     -16.651  -3.015  -4.657  1.00 40.90           O  
ATOM   1363  CB  ILE A 177     -14.360  -3.307  -6.609  1.00 40.09           C  
ATOM   1364  CG1 ILE A 177     -15.158  -3.410  -7.925  1.00 40.22           C  
ATOM   1365  CG2 ILE A 177     -12.818  -3.530  -6.753  1.00 40.82           C  
ATOM   1366  CD1 ILE A 177     -14.973  -2.232  -8.869  1.00 39.33           C  
ATOM   1367  N   ASP A 178     -17.262  -4.972  -5.626  1.00 40.47           N  
ATOM   1368  CA  ASP A 178     -18.692  -4.844  -5.290  1.00 40.62           C  
ATOM   1369  C   ASP A 178     -19.026  -5.559  -3.971  1.00 40.56           C  
ATOM   1370  O   ASP A 178     -20.203  -5.650  -3.564  1.00 39.81           O  
ATOM   1371  CB  ASP A 178     -19.607  -5.388  -6.399  1.00 40.89           C  
ATOM   1372  CG  ASP A 178     -19.231  -4.895  -7.797  1.00 44.14           C  
ATOM   1373  OD1 ASP A 178     -19.009  -5.776  -8.693  1.00 46.03           O  
ATOM   1374  OD2 ASP A 178     -19.178  -3.648  -8.004  1.00 43.31           O1-
ATOM   1375  N   THR A 179     -17.999  -6.099  -3.312  1.00 40.49           N  
ATOM   1376  CA  THR A 179     -18.234  -6.970  -2.163  1.00 40.13           C  
ATOM   1377  C   THR A 179     -17.186  -6.735  -1.108  1.00 40.39           C  
ATOM   1378  O   THR A 179     -16.548  -7.653  -0.612  1.00 40.66           O  
ATOM   1379  CB  THR A 179     -18.265  -8.439  -2.568  1.00 40.02           C  
ATOM   1380  CG2 THR A 179     -19.548  -8.786  -3.365  1.00 39.44           C  
ATOM   1381  OG1 THR A 179     -17.121  -8.713  -3.379  1.00 41.48           O  
ATOM   1382  N   LEU A 180     -17.047  -5.471  -0.734  1.00 41.13           N  
ATOM   1383  CA  LEU A 180     -16.046  -5.032   0.221  1.00 41.13           C  
ATOM   1384  C   LEU A 180     -16.308  -5.626   1.608  1.00 41.63           C  
ATOM   1385  O   LEU A 180     -15.561  -5.380   2.557  1.00 42.22           O  
ATOM   1386  CB  LEU A 180     -16.008  -3.497   0.236  1.00 40.98           C  
ATOM   1387  CG  LEU A 180     -14.999  -2.734  -0.637  1.00 41.23           C  
ATOM   1388  CD1 LEU A 180     -14.438  -3.552  -1.802  1.00 39.50           C  
ATOM   1389  CD2 LEU A 180     -15.518  -1.351  -1.105  1.00 40.20           C  
ATOM   1390  N   ASN A 181     -17.350  -6.444   1.688  1.00 42.28           N  
ATOM   1391  CA  ASN A 181     -17.850  -7.027   2.932  1.00 43.32           C  
ATOM   1392  C   ASN A 181     -17.433  -8.474   3.049  1.00 43.00           C  
ATOM   1393  O   ASN A 181     -17.430  -9.033   4.156  1.00 43.57           O  
ATOM   1394  CB  ASN A 181     -19.402  -6.934   3.017  1.00 44.26           C  
ATOM   1395  CG  ASN A 181     -20.156  -7.445   1.704  1.00 46.80           C  
ATOM   1396  ND2 ASN A 181     -21.291  -8.131   1.902  1.00 51.76           N  
ATOM   1397  OD1 ASN A 181     -19.757  -7.173   0.568  1.00 46.79           O  
ATOM   1398  N   ALA A 182     -17.081  -9.076   1.908  1.00 42.18           N  
ATOM   1399  CA  ALA A 182     -16.956 -10.533   1.795  1.00 41.05           C  
ATOM   1400  C   ALA A 182     -15.912 -11.043   2.754  1.00 40.27           C  
ATOM   1401  O   ALA A 182     -15.066 -10.265   3.200  1.00 40.08           O  
ATOM   1402  CB  ALA A 182     -16.623 -10.915   0.392  1.00 41.17           C  
ATOM   1403  N   ASP A 183     -15.960 -12.327   3.092  1.00 39.32           N  
ATOM   1404  CA  ASP A 183     -15.048 -12.819   4.121  1.00 38.96           C  
ATOM   1405  C   ASP A 183     -13.586 -12.817   3.650  1.00 37.73           C  
ATOM   1406  O   ASP A 183     -13.292 -12.899   2.455  1.00 36.76           O  
ATOM   1407  CB  ASP A 183     -15.446 -14.206   4.643  1.00 39.60           C  
ATOM   1408  CG  ASP A 183     -15.072 -14.407   6.132  1.00 43.60           C  
ATOM   1409  OD1 ASP A 183     -14.156 -15.173   6.450  1.00 46.86           O  
ATOM   1410  OD2 ASP A 183     -15.691 -13.785   7.030  1.00 52.23           O1-
ATOM   1411  N   LEU A 184     -12.678 -12.721   4.611  1.00 36.07           N  
ATOM   1412  CA  LEU A 184     -11.272 -12.781   4.323  1.00 34.68           C  
ATOM   1413  C   LEU A 184     -10.682 -14.034   4.920  1.00 34.03           C  
ATOM   1414  O   LEU A 184     -11.121 -14.489   5.973  1.00 33.11           O  
ATOM   1415  CB  LEU A 184     -10.554 -11.553   4.869  1.00 34.57           C  
ATOM   1416  CG  LEU A 184     -10.857 -10.268   4.130  1.00 33.67           C  
ATOM   1417  CD1 LEU A 184     -10.249  -9.129   4.882  1.00 33.52           C  
ATOM   1418  CD2 LEU A 184     -10.307 -10.348   2.722  1.00 35.04           C  
ATOM   1419  N   ALA A 185      -9.694 -14.586   4.216  1.00 33.62           N  
ATOM   1420  CA  ALA A 185      -8.928 -15.713   4.705  1.00 33.46           C  
ATOM   1421  C   ALA A 185      -8.095 -15.279   5.885  1.00 33.33           C  
ATOM   1422  O   ALA A 185      -7.614 -14.156   5.928  1.00 34.07           O  
ATOM   1423  CB  ALA A 185      -8.045 -16.216   3.636  1.00 33.56           C  
ATOM   1424  N   VAL A 186      -7.929 -16.165   6.848  1.00 33.08           N  
ATOM   1425  CA  VAL A 186      -7.144 -15.852   8.028  1.00 32.72           C  
ATOM   1426  C   VAL A 186      -6.151 -16.991   8.236  1.00 33.27           C  
ATOM   1427  O   VAL A 186      -6.537 -18.150   8.394  1.00 32.25           O  
ATOM   1428  CB  VAL A 186      -8.009 -15.671   9.316  1.00 32.48           C  
ATOM   1429  CG1 VAL A 186      -7.109 -15.495  10.533  1.00 32.53           C  
ATOM   1430  CG2 VAL A 186      -8.944 -14.474   9.199  1.00 31.76           C  
ATOM   1431  N   ILE A 187      -4.871 -16.620   8.225  1.00 33.86           N  
ATOM   1432  CA  ILE A 187      -3.759 -17.515   8.453  1.00 34.03           C  
ATOM   1433  C   ILE A 187      -3.260 -17.228   9.868  1.00 35.08           C  
ATOM   1434  O   ILE A 187      -2.868 -16.095  10.182  1.00 34.48           O  
ATOM   1435  CB  ILE A 187      -2.679 -17.305   7.380  1.00 33.59           C  
ATOM   1436  CG1 ILE A 187      -3.268 -17.626   6.020  1.00 32.33           C  
ATOM   1437  CG2 ILE A 187      -1.498 -18.211   7.611  1.00 33.87           C  
ATOM   1438  CD1 ILE A 187      -2.688 -16.848   4.958  1.00 31.34           C  
ATOM   1439  N   THR A 188      -3.324 -18.257  10.721  1.00 36.21           N  
ATOM   1440  CA  THR A 188      -3.004 -18.123  12.144  1.00 37.53           C  
ATOM   1441  C   THR A 188      -1.606 -18.629  12.503  1.00 38.28           C  
ATOM   1442  O   THR A 188      -1.249 -19.775  12.193  1.00 38.25           O  
ATOM   1443  CB  THR A 188      -4.028 -18.864  13.028  1.00 37.48           C  
ATOM   1444  CG2 THR A 188      -3.649 -18.752  14.492  1.00 37.71           C  
ATOM   1445  OG1 THR A 188      -5.316 -18.271  12.864  1.00 38.66           O  
ATOM   1446  N   VAL A 189      -0.857 -17.773  13.205  1.00 39.18           N  
ATOM   1447  CA  VAL A 189       0.523 -18.013  13.624  1.00 40.01           C  
ATOM   1448  C   VAL A 189       0.686 -17.732  15.143  1.00 40.89           C  
ATOM   1449  O   VAL A 189      -0.018 -16.868  15.694  1.00 41.56           O  
ATOM   1450  CB  VAL A 189       1.455 -17.111  12.789  1.00 39.78           C  
ATOM   1451  CG1 VAL A 189       2.770 -17.043  13.392  1.00 42.01           C  
ATOM   1452  CG2 VAL A 189       1.622 -17.645  11.398  1.00 38.99           C  
ATOM   1453  N   THR A 190       1.596 -18.457  15.805  1.00 41.36           N  
ATOM   1454  CA  THR A 190       1.917 -18.305  17.236  1.00 42.11           C  
ATOM   1455  C   THR A 190       3.264 -17.589  17.348  1.00 42.46           C  
ATOM   1456  O   THR A 190       4.199 -17.952  16.631  1.00 42.47           O  
ATOM   1457  CB  THR A 190       2.073 -19.699  17.917  1.00 42.74           C  
ATOM   1458  CG2 THR A 190       2.287 -19.575  19.421  1.00 42.97           C  
ATOM   1459  OG1 THR A 190       0.920 -20.521  17.664  1.00 43.94           O  
ATOM   1460  N   LYS A 191       3.399 -16.603  18.242  1.00 42.89           N  
ATOM   1461  CA  LYS A 191       4.626 -15.783  18.257  1.00 43.04           C  
ATOM   1462  C   LYS A 191       5.804 -16.632  18.679  1.00 42.90           C  
ATOM   1463  O   LYS A 191       5.678 -17.442  19.595  1.00 42.97           O  
ATOM   1464  CB  LYS A 191       4.512 -14.577  19.188  1.00 43.81           C  
ATOM   1465  CG  LYS A 191       5.529 -13.454  18.912  1.00 45.12           C  
ATOM   1466  CD  LYS A 191       6.143 -12.913  20.203  1.00 47.48           C  
ATOM   1467  CE  LYS A 191       6.727 -11.508  20.019  1.00 47.69           C  
ATOM   1468  NZ  LYS A 191       8.001 -11.567  19.254  1.00 48.96           N1+
ATOM   1469  N   GLY A 192       6.941 -16.462  18.000  1.00 42.44           N  
ATOM   1470  CA  GLY A 192       8.121 -17.296  18.254  1.00 41.81           C  
ATOM   1471  C   GLY A 192       8.141 -18.680  17.606  1.00 41.68           C  
ATOM   1472  O   GLY A 192       9.114 -19.425  17.765  1.00 42.37           O  
ATOM   1473  N   LYS A 193       7.096 -19.046  16.865  1.00 40.80           N  
ATOM   1474  CA  LYS A 193       7.110 -20.321  16.152  1.00 39.94           C  
ATOM   1475  C   LYS A 193       7.625 -20.042  14.713  1.00 38.78           C  
ATOM   1476  O   LYS A 193       7.581 -18.885  14.239  1.00 38.73           O  
ATOM   1477  CB  LYS A 193       5.712 -20.991  16.237  1.00 40.56           C  
ATOM   1478  CG  LYS A 193       5.634 -22.519  16.620  1.00 41.66           C  
ATOM   1479  CD  LYS A 193       5.784 -22.843  18.120  1.00 45.03           C  
ATOM   1480  CE  LYS A 193       7.227 -23.421  18.452  1.00 47.68           C  
ATOM   1481  NZ  LYS A 193       7.743 -23.370  19.897  1.00 43.48           N1+
ATOM   1482  N   ARG A 194       8.153 -21.072  14.046  1.00 37.27           N  
ATOM   1483  CA  ARG A 194       8.721 -20.922  12.689  1.00 36.16           C  
ATOM   1484  C   ARG A 194       7.892 -21.766  11.706  1.00 35.82           C  
ATOM   1485  O   ARG A 194       7.651 -22.950  11.946  1.00 36.21           O  
ATOM   1486  CB  ARG A 194      10.231 -21.347  12.632  1.00 36.57           C  
ATOM   1487  CG  ARG A 194      11.165 -21.098  13.908  1.00 35.49           C  
ATOM   1488  CD  ARG A 194      12.614 -21.607  13.727  1.00 35.31           C  
ATOM   1489  NE  ARG A 194      13.075 -21.207  12.383  1.00 45.06           N  
ATOM   1490  CZ  ARG A 194      14.325 -21.228  11.841  1.00 45.02           C  
ATOM   1491  NH1 ARG A 194      15.422 -21.674  12.501  1.00 36.15           N1+
ATOM   1492  NH2 ARG A 194      14.448 -20.794  10.558  1.00 41.62           N  
ATOM   1493  N   TYR A 195       7.488 -21.191  10.583  1.00 34.99           N  
ATOM   1494  CA  TYR A 195       6.459 -21.811   9.730  1.00 34.29           C  
ATOM   1495  C   TYR A 195       6.916 -22.097   8.295  1.00 33.49           C  
ATOM   1496  O   TYR A 195       7.501 -21.221   7.674  1.00 34.13           O  
ATOM   1497  CB  TYR A 195       5.243 -20.857   9.670  1.00 34.79           C  
ATOM   1498  CG  TYR A 195       4.464 -20.823  10.949  1.00 34.91           C  
ATOM   1499  CD1 TYR A 195       4.740 -19.879  11.940  1.00 36.81           C  
ATOM   1500  CD2 TYR A 195       3.472 -21.752  11.188  1.00 35.46           C  
ATOM   1501  CE1 TYR A 195       4.032 -19.870  13.153  1.00 37.30           C  
ATOM   1502  CE2 TYR A 195       2.756 -21.756  12.380  1.00 37.25           C  
ATOM   1503  CZ  TYR A 195       3.038 -20.818  13.363  1.00 37.84           C  
ATOM   1504  OH  TYR A 195       2.301 -20.838  14.531  1.00 37.09           O  
ATOM   1505  N   ARG A 196       6.630 -23.274   7.734  1.00 31.53           N  
ATOM   1506  CA  ARG A 196       6.867 -23.442   6.296  1.00 29.77           C  
ATOM   1507  C   ARG A 196       5.595 -23.225   5.523  1.00 29.95           C  
ATOM   1508  O   ARG A 196       4.742 -24.111   5.488  1.00 30.40           O  
ATOM   1509  CB  ARG A 196       7.453 -24.809   5.922  1.00 29.48           C  
ATOM   1510  CG  ARG A 196       7.582 -25.005   4.393  1.00 28.87           C  
ATOM   1511  CD  ARG A 196       8.093 -26.387   3.989  1.00 27.54           C  
ATOM   1512  NE  ARG A 196       8.355 -26.535   2.556  1.00 21.46           N  
ATOM   1513  CZ  ARG A 196       9.193 -27.451   2.055  1.00 22.14           C  
ATOM   1514  NH1 ARG A 196       9.873 -28.253   2.871  1.00 21.60           N1+
ATOM   1515  NH2 ARG A 196       9.379 -27.581   0.745  1.00 18.22           N  
ATOM   1516  N   PHE A 197       5.468 -22.062   4.900  1.00 29.40           N  
ATOM   1517  CA  PHE A 197       4.337 -21.785   4.032  1.00 29.19           C  
ATOM   1518  C   PHE A 197       4.581 -22.186   2.574  1.00 29.10           C  
ATOM   1519  O   PHE A 197       5.654 -21.913   1.980  1.00 29.04           O  
ATOM   1520  CB  PHE A 197       3.925 -20.328   4.129  1.00 29.43           C  
ATOM   1521  CG  PHE A 197       3.176 -20.028   5.363  1.00 31.29           C  
ATOM   1522  CD1 PHE A 197       3.724 -19.225   6.342  1.00 33.66           C  
ATOM   1523  CD2 PHE A 197       1.908 -20.579   5.570  1.00 32.49           C  
ATOM   1524  CE1 PHE A 197       3.023 -18.971   7.513  1.00 34.60           C  
ATOM   1525  CE2 PHE A 197       1.209 -20.338   6.735  1.00 32.31           C  
ATOM   1526  CZ  PHE A 197       1.755 -19.537   7.707  1.00 32.34           C  
ATOM   1527  N   ARG A 198       3.567 -22.833   2.012  1.00 28.46           N  
ATOM   1528  CA  ARG A 198       3.640 -23.373   0.673  1.00 28.00           C  
ATOM   1529  C   ARG A 198       2.659 -22.631  -0.178  1.00 28.05           C  
ATOM   1530  O   ARG A 198       1.436 -22.810  -0.041  1.00 27.78           O  
ATOM   1531  CB  ARG A 198       3.318 -24.846   0.668  1.00 27.54           C  
ATOM   1532  CG  ARG A 198       4.386 -25.710   1.264  1.00 28.68           C  
ATOM   1533  CD  ARG A 198       3.874 -27.159   1.406  1.00 31.06           C  
ATOM   1534  NE  ARG A 198       4.782 -27.960   2.233  1.00 31.26           N  
ATOM   1535  CZ  ARG A 198       5.800 -28.654   1.731  1.00 29.85           C  
ATOM   1536  NH1 ARG A 198       6.611 -29.330   2.554  1.00 25.25           N1+
ATOM   1537  NH2 ARG A 198       5.988 -28.662   0.403  1.00 24.63           N  
ATOM   1538  N   LEU A 199       3.224 -21.814  -1.065  1.00 27.73           N  
ATOM   1539  CA  LEU A 199       2.486 -20.897  -1.901  1.00 28.07           C  
ATOM   1540  C   LEU A 199       2.300 -21.480  -3.289  1.00 27.86           C  
ATOM   1541  O   LEU A 199       3.271 -21.715  -3.991  1.00 28.37           O  
ATOM   1542  CB  LEU A 199       3.219 -19.549  -1.972  1.00 28.20           C  
ATOM   1543  CG  LEU A 199       2.484 -18.399  -2.648  1.00 30.09           C  
ATOM   1544  CD1 LEU A 199       1.226 -18.061  -1.885  1.00 30.14           C  
ATOM   1545  CD2 LEU A 199       3.383 -17.194  -2.708  1.00 33.50           C  
ATOM   1546  N   VAL A 200       1.042 -21.691  -3.670  1.00 27.51           N  
ATOM   1547  CA  VAL A 200       0.639 -22.301  -4.942  1.00 26.83           C  
ATOM   1548  C   VAL A 200      -0.221 -21.319  -5.721  1.00 26.68           C  
ATOM   1549  O   VAL A 200      -1.222 -20.863  -5.215  1.00 27.19           O  
ATOM   1550  CB  VAL A 200      -0.216 -23.584  -4.702  1.00 26.31           C  
ATOM   1551  CG1 VAL A 200      -0.443 -24.330  -5.962  1.00 25.21           C  
ATOM   1552  CG2 VAL A 200       0.462 -24.478  -3.739  1.00 26.58           C  
ATOM   1553  N   SER A 201       0.144 -21.007  -6.953  1.00 26.90           N  
ATOM   1554  CA  SER A 201      -0.718 -20.182  -7.772  1.00 27.60           C  
ATOM   1555  C   SER A 201      -1.641 -21.055  -8.591  1.00 27.68           C  
ATOM   1556  O   SER A 201      -1.169 -21.766  -9.494  1.00 28.93           O  
ATOM   1557  CB  SER A 201       0.106 -19.296  -8.678  1.00 27.61           C  
ATOM   1558  OG  SER A 201      -0.736 -18.524  -9.512  1.00 30.46           O  
ATOM   1559  N   LEU A 202      -2.933 -21.013  -8.254  1.00 27.32           N  
ATOM   1560  CA  LEU A 202      -3.994 -21.779  -8.920  1.00 27.64           C  
ATOM   1561  C   LEU A 202      -4.578 -20.994 -10.086  1.00 28.45           C  
ATOM   1562  O   LEU A 202      -5.662 -21.324 -10.583  1.00 29.01           O  
ATOM   1563  CB  LEU A 202      -5.138 -22.157  -7.941  1.00 26.75           C  
ATOM   1564  CG  LEU A 202      -4.816 -23.011  -6.688  1.00 25.15           C  
ATOM   1565  CD1 LEU A 202      -6.029 -23.292  -5.864  1.00 22.03           C  
ATOM   1566  CD2 LEU A 202      -4.138 -24.318  -7.012  1.00 24.01           C  
ATOM   1567  N   SER A 203      -3.846 -19.978 -10.532  1.00 28.57           N  
ATOM   1568  CA  SER A 203      -4.379 -18.945 -11.414  1.00 28.68           C  
ATOM   1569  C   SER A 203      -4.541 -19.389 -12.853  1.00 29.33           C  
ATOM   1570  O   SER A 203      -3.687 -20.075 -13.406  1.00 29.59           O  
ATOM   1571  CB  SER A 203      -3.471 -17.708 -11.359  1.00 28.45           C  
ATOM   1572  OG  SER A 203      -3.997 -16.633 -12.104  1.00 27.66           O  
ATOM   1573  N   CYS A 204      -5.638 -18.963 -13.471  1.00 29.84           N  
ATOM   1574  CA  CYS A 204      -5.832 -19.156 -14.903  1.00 29.62           C  
ATOM   1575  C   CYS A 204      -5.184 -18.058 -15.716  1.00 29.60           C  
ATOM   1576  O   CYS A 204      -5.070 -18.181 -16.935  1.00 29.59           O  
ATOM   1577  CB  CYS A 204      -7.317 -19.195 -15.240  1.00 29.90           C  
ATOM   1578  SG  CYS A 204      -7.970 -20.823 -15.204  1.00 30.87           S  
ATOM   1579  N   ASP A 205      -4.766 -16.971 -15.067  1.00 29.71           N  
ATOM   1580  CA  ASP A 205      -4.229 -15.867 -15.843  1.00 29.79           C  
ATOM   1581  C   ASP A 205      -3.262 -14.897 -15.123  1.00 30.05           C  
ATOM   1582  O   ASP A 205      -2.075 -14.798 -15.464  1.00 29.39           O  
ATOM   1583  CB  ASP A 205      -5.397 -15.134 -16.494  1.00 29.28           C  
ATOM   1584  CG  ASP A 205      -4.955 -14.132 -17.494  1.00 30.03           C  
ATOM   1585  OD1 ASP A 205      -3.929 -13.472 -17.246  1.00 27.64           O  
ATOM   1586  OD2 ASP A 205      -5.656 -13.983 -18.524  1.00 33.26           O1-
ATOM   1587  N   PRO A 206      -3.787 -14.096 -14.183  1.00 30.38           N  
ATOM   1588  CA  PRO A 206      -2.840 -13.113 -13.700  1.00 29.70           C  
ATOM   1589  C   PRO A 206      -1.727 -13.719 -12.843  1.00 29.09           C  
ATOM   1590  O   PRO A 206      -1.946 -14.749 -12.196  1.00 27.16           O  
ATOM   1591  CB  PRO A 206      -3.714 -12.184 -12.865  1.00 30.19           C  
ATOM   1592  CG  PRO A 206      -4.882 -13.024 -12.451  1.00 30.86           C  
ATOM   1593  CD  PRO A 206      -5.130 -13.932 -13.586  1.00 29.94           C  
ATOM   1594  N   ASN A 207      -0.545 -13.077 -12.887  1.00 28.29           N  
ATOM   1595  CA  ASN A 207       0.474 -13.262 -11.860  1.00 27.25           C  
ATOM   1596  C   ASN A 207       0.149 -12.354 -10.682  1.00 26.94           C  
ATOM   1597  O   ASN A 207      -0.696 -11.471 -10.797  1.00 26.91           O  
ATOM   1598  CB  ASN A 207       1.875 -13.011 -12.397  1.00 27.27           C  
ATOM   1599  CG  ASN A 207       2.090 -11.572 -12.895  1.00 28.04           C  
ATOM   1600  ND2 ASN A 207       2.092 -11.366 -14.220  1.00 27.78           N  
ATOM   1601  OD1 ASN A 207       2.318 -10.685 -12.099  1.00 27.38           O  
ATOM   1602  N   HIS A 208       0.786 -12.601  -9.549  1.00 25.87           N  
ATOM   1603  CA  HIS A 208       0.526 -11.834  -8.362  1.00 25.57           C  
ATOM   1604  C   HIS A 208       1.850 -11.532  -7.623  1.00 25.80           C  
ATOM   1605  O   HIS A 208       2.696 -12.412  -7.449  1.00 25.41           O  
ATOM   1606  CB  HIS A 208      -0.425 -12.581  -7.405  1.00 25.04           C  
ATOM   1607  CG  HIS A 208      -1.735 -12.981  -8.007  1.00 23.97           C  
ATOM   1608  CD2 HIS A 208      -2.970 -12.426  -7.915  1.00 23.28           C  
ATOM   1609  ND1 HIS A 208      -1.886 -14.119  -8.763  1.00 21.87           N  
ATOM   1610  CE1 HIS A 208      -3.150 -14.234  -9.132  1.00 20.46           C  
ATOM   1611  NE2 HIS A 208      -3.830 -13.228  -8.618  1.00 20.40           N  
ATOM   1612  N   VAL A 209       2.009 -10.289  -7.179  1.00 25.46           N  
ATOM   1613  CA  VAL A 209       3.108  -9.942  -6.320  1.00 25.25           C  
ATOM   1614  C   VAL A 209       2.583 -10.180  -4.925  1.00 25.76           C  
ATOM   1615  O   VAL A 209       1.583  -9.605  -4.523  1.00 24.25           O  
ATOM   1616  CB  VAL A 209       3.569  -8.478  -6.594  1.00 25.77           C  
ATOM   1617  CG1 VAL A 209       4.589  -7.996  -5.572  1.00 22.71           C  
ATOM   1618  CG2 VAL A 209       4.138  -8.385  -8.026  1.00 26.08           C  
ATOM   1619  N   PHE A 210       3.251 -11.076  -4.210  1.00 27.12           N  
ATOM   1620  CA  PHE A 210       2.788 -11.538  -2.917  1.00 28.85           C  
ATOM   1621  C   PHE A 210       3.757 -11.059  -1.884  1.00 29.72           C  
ATOM   1622  O   PHE A 210       4.957 -11.041  -2.143  1.00 30.82           O  
ATOM   1623  CB  PHE A 210       2.740 -13.068  -2.902  1.00 29.75           C  
ATOM   1624  CG  PHE A 210       2.417 -13.672  -1.545  1.00 30.73           C  
ATOM   1625  CD1 PHE A 210       1.113 -14.056  -1.236  1.00 29.54           C  
ATOM   1626  CD2 PHE A 210       3.422 -13.884  -0.599  1.00 30.45           C  
ATOM   1627  CE1 PHE A 210       0.813 -14.626  -0.018  1.00 29.00           C  
ATOM   1628  CE2 PHE A 210       3.120 -14.450   0.647  1.00 30.38           C  
ATOM   1629  CZ  PHE A 210       1.816 -14.817   0.936  1.00 29.55           C  
ATOM   1630  N   SER A 211       3.244 -10.673  -0.718  1.00 30.07           N  
ATOM   1631  CA  SER A 211       4.034  -9.978   0.306  1.00 30.84           C  
ATOM   1632  C   SER A 211       3.225  -9.912   1.598  1.00 31.48           C  
ATOM   1633  O   SER A 211       1.990  -9.874   1.560  1.00 32.35           O  
ATOM   1634  CB  SER A 211       4.410  -8.554  -0.148  1.00 30.37           C  
ATOM   1635  OG  SER A 211       3.279  -7.716  -0.159  1.00 28.49           O  
ATOM   1636  N   ILE A 212       3.904  -9.912   2.732  1.00 30.99           N  
ATOM   1637  CA  ILE A 212       3.201  -9.893   3.986  1.00 31.35           C  
ATOM   1638  C   ILE A 212       3.721  -8.714   4.769  1.00 32.57           C  
ATOM   1639  O   ILE A 212       4.932  -8.637   5.060  1.00 32.62           O  
ATOM   1640  CB  ILE A 212       3.435 -11.150   4.803  1.00 30.72           C  
ATOM   1641  CG1 ILE A 212       2.844 -12.375   4.102  1.00 29.10           C  
ATOM   1642  CG2 ILE A 212       2.820 -10.964   6.177  1.00 31.35           C  
ATOM   1643  CD1 ILE A 212       3.188 -13.652   4.759  1.00 22.08           C  
ATOM   1644  N   ASP A 213       2.807  -7.799   5.102  1.00 33.38           N  
ATOM   1645  CA  ASP A 213       3.143  -6.599   5.829  1.00 34.02           C  
ATOM   1646  C   ASP A 213       3.994  -6.965   7.018  1.00 35.18           C  
ATOM   1647  O   ASP A 213       3.664  -7.894   7.772  1.00 35.72           O  
ATOM   1648  CB  ASP A 213       1.884  -5.920   6.326  1.00 33.93           C  
ATOM   1649  CG  ASP A 213       1.226  -5.035   5.275  1.00 34.92           C  
ATOM   1650  OD1 ASP A 213       1.680  -4.981   4.097  1.00 34.67           O  
ATOM   1651  OD2 ASP A 213       0.218  -4.395   5.642  1.00 35.18           O1-
ATOM   1652  N   GLY A 214       5.118  -6.261   7.163  1.00 35.84           N  
ATOM   1653  CA  GLY A 214       5.934  -6.352   8.370  1.00 35.72           C  
ATOM   1654  C   GLY A 214       6.885  -7.513   8.440  1.00 35.83           C  
ATOM   1655  O   GLY A 214       7.664  -7.609   9.392  1.00 36.97           O  
ATOM   1656  N   HIS A 215       6.838  -8.398   7.453  1.00 35.06           N  
ATOM   1657  CA  HIS A 215       7.596  -9.648   7.531  1.00 34.99           C  
ATOM   1658  C   HIS A 215       8.493  -9.841   6.314  1.00 35.35           C  
ATOM   1659  O   HIS A 215       8.291  -9.229   5.272  1.00 35.94           O  
ATOM   1660  CB  HIS A 215       6.655 -10.837   7.694  1.00 33.57           C  
ATOM   1661  CG  HIS A 215       5.923 -10.850   8.998  1.00 34.29           C  
ATOM   1662  CD2 HIS A 215       5.982 -11.711  10.047  1.00 32.41           C  
ATOM   1663  ND1 HIS A 215       4.984  -9.892   9.341  1.00 33.17           N  
ATOM   1664  CE1 HIS A 215       4.495 -10.168  10.537  1.00 30.98           C  
ATOM   1665  NE2 HIS A 215       5.084 -11.265  10.988  1.00 30.32           N  
ATOM   1666  N   SER A 216       9.489 -10.690   6.455  1.00 35.30           N  
ATOM   1667  CA  SER A 216      10.254 -11.119   5.304  1.00 35.58           C  
ATOM   1668  C   SER A 216      10.073 -12.611   5.135  1.00 34.62           C  
ATOM   1669  O   SER A 216       9.643 -13.294   6.050  1.00 34.78           O  
ATOM   1670  CB  SER A 216      11.735 -10.748   5.460  1.00 36.28           C  
ATOM   1671  OG  SER A 216      11.922  -9.370   5.134  1.00 38.01           O  
ATOM   1672  N   LEU A 217      10.406 -13.106   3.956  1.00 33.58           N  
ATOM   1673  CA  LEU A 217      10.086 -14.467   3.579  1.00 32.18           C  
ATOM   1674  C   LEU A 217      11.361 -15.135   3.093  1.00 31.68           C  
ATOM   1675  O   LEU A 217      12.047 -14.602   2.213  1.00 31.70           O  
ATOM   1676  CB  LEU A 217       9.039 -14.457   2.459  1.00 31.48           C  
ATOM   1677  CG  LEU A 217       7.917 -13.411   2.511  1.00 31.44           C  
ATOM   1678  CD1 LEU A 217       7.115 -13.416   1.220  1.00 31.91           C  
ATOM   1679  CD2 LEU A 217       6.995 -13.643   3.674  1.00 30.70           C  
ATOM   1680  N   THR A 218      11.685 -16.292   3.659  1.00 30.75           N  
ATOM   1681  CA  THR A 218      12.871 -17.025   3.231  1.00 30.67           C  
ATOM   1682  C   THR A 218      12.517 -18.157   2.256  1.00 30.19           C  
ATOM   1683  O   THR A 218      12.065 -19.223   2.687  1.00 30.62           O  
ATOM   1684  CB  THR A 218      13.591 -17.576   4.454  1.00 30.89           C  
ATOM   1685  CG2 THR A 218      14.855 -18.315   4.059  1.00 29.23           C  
ATOM   1686  OG1 THR A 218      13.875 -16.497   5.348  1.00 31.63           O  
ATOM   1687  N   VAL A 219      12.700 -17.919   0.960  1.00 29.54           N  
ATOM   1688  CA  VAL A 219      12.259 -18.866  -0.060  1.00 29.72           C  
ATOM   1689  C   VAL A 219      13.203 -20.069  -0.112  1.00 30.03           C  
ATOM   1690  O   VAL A 219      14.441 -19.904  -0.162  1.00 30.83           O  
ATOM   1691  CB  VAL A 219      12.141 -18.193  -1.462  1.00 30.57           C  
ATOM   1692  CG1 VAL A 219      11.764 -19.209  -2.535  1.00 30.43           C  
ATOM   1693  CG2 VAL A 219      11.105 -17.064  -1.448  1.00 29.93           C  
ATOM   1694  N   ILE A 220      12.633 -21.272  -0.092  1.00 29.31           N  
ATOM   1695  CA  ILE A 220      13.423 -22.509  -0.038  1.00 28.75           C  
ATOM   1696  C   ILE A 220      13.026 -23.527  -1.139  1.00 29.15           C  
ATOM   1697  O   ILE A 220      13.642 -24.602  -1.280  1.00 28.51           O  
ATOM   1698  CB  ILE A 220      13.307 -23.160   1.352  1.00 28.73           C  
ATOM   1699  CG1 ILE A 220      11.843 -23.159   1.823  1.00 28.30           C  
ATOM   1700  CG2 ILE A 220      14.158 -22.405   2.364  1.00 27.94           C  
ATOM   1701  CD1 ILE A 220      11.542 -24.119   2.959  1.00 26.09           C  
ATOM   1702  N   GLU A 221      12.021 -23.166  -1.948  1.00 29.09           N  
ATOM   1703  CA  GLU A 221      11.508 -24.074  -2.976  1.00 28.68           C  
ATOM   1704  C   GLU A 221      10.848 -23.333  -4.143  1.00 28.31           C  
ATOM   1705  O   GLU A 221      10.171 -22.341  -3.955  1.00 29.24           O  
ATOM   1706  CB  GLU A 221      10.526 -25.053  -2.324  1.00 28.25           C  
ATOM   1707  CG  GLU A 221      10.083 -26.167  -3.219  1.00 29.50           C  
ATOM   1708  CD  GLU A 221       8.651 -26.613  -2.936  1.00 30.59           C  
ATOM   1709  OE1 GLU A 221       8.094 -26.221  -1.893  1.00 32.42           O  
ATOM   1710  OE2 GLU A 221       8.084 -27.356  -3.745  1.00 28.59           O1-
ATOM   1711  N   ALA A 222      11.047 -23.836  -5.347  1.00 28.27           N  
ATOM   1712  CA  ALA A 222      10.441 -23.311  -6.561  1.00 27.82           C  
ATOM   1713  C   ALA A 222       9.875 -24.503  -7.340  1.00 29.00           C  
ATOM   1714  O   ALA A 222      10.623 -25.469  -7.656  1.00 28.65           O  
ATOM   1715  CB  ALA A 222      11.477 -22.619  -7.388  1.00 27.30           C  
ATOM   1716  N   ASP A 223       8.561 -24.472  -7.621  1.00 28.99           N  
ATOM   1717  CA  ASP A 223       7.949 -25.523  -8.434  1.00 29.51           C  
ATOM   1718  C   ASP A 223       8.522 -26.906  -8.113  1.00 29.45           C  
ATOM   1719  O   ASP A 223       8.932 -27.661  -9.018  1.00 28.24           O  
ATOM   1720  CB  ASP A 223       8.131 -25.246  -9.932  1.00 29.81           C  
ATOM   1721  CG  ASP A 223       7.830 -23.844 -10.295  1.00 31.48           C  
ATOM   1722  OD1 ASP A 223       7.239 -23.113  -9.462  1.00 32.48           O  
ATOM   1723  OD2 ASP A 223       8.184 -23.472 -11.424  1.00 34.94           O1-
ATOM   1724  N   SER A 224       8.572 -27.201  -6.810  1.00 29.84           N  
ATOM   1725  CA  SER A 224       8.942 -28.532  -6.296  1.00 29.95           C  
ATOM   1726  C   SER A 224      10.452 -28.863  -6.409  1.00 29.22           C  
ATOM   1727  O   SER A 224      10.860 -30.046  -6.395  1.00 28.49           O  
ATOM   1728  CB  SER A 224       8.063 -29.635  -6.917  1.00 30.19           C  
ATOM   1729  OG  SER A 224       8.702 -30.143  -8.082  1.00 34.01           O  
ATOM   1730  N   VAL A 225      11.268 -27.811  -6.499  1.00 28.44           N  
ATOM   1731  CA  VAL A 225      12.724 -27.971  -6.535  1.00 28.00           C  
ATOM   1732  C   VAL A 225      13.269 -27.312  -5.293  1.00 27.51           C  
ATOM   1733  O   VAL A 225      12.953 -26.167  -5.040  1.00 28.85           O  
ATOM   1734  CB  VAL A 225      13.325 -27.356  -7.832  1.00 28.04           C  
ATOM   1735  CG1 VAL A 225      14.846 -27.477  -7.858  1.00 26.96           C  
ATOM   1736  CG2 VAL A 225      12.721 -28.055  -9.031  1.00 27.52           C  
ATOM   1737  N   ASN A 226      14.029 -28.034  -4.487  1.00 26.88           N  
ATOM   1738  CA  ASN A 226      14.622 -27.432  -3.315  1.00 27.08           C  
ATOM   1739  C   ASN A 226      15.693 -26.378  -3.696  1.00 28.29           C  
ATOM   1740  O   ASN A 226      16.521 -26.614  -4.604  1.00 28.25           O  
ATOM   1741  CB  ASN A 226      15.242 -28.493  -2.446  1.00 26.36           C  
ATOM   1742  CG  ASN A 226      14.226 -29.349  -1.754  1.00 25.41           C  
ATOM   1743  ND2 ASN A 226      13.065 -28.786  -1.424  1.00 18.48           N  
ATOM   1744  OD1 ASN A 226      14.500 -30.522  -1.490  1.00 25.87           O  
ATOM   1745  N   LEU A 227      15.661 -25.223  -3.015  1.00 28.95           N  
ATOM   1746  CA  LEU A 227      16.592 -24.110  -3.305  1.00 29.59           C  
ATOM   1747  C   LEU A 227      17.579 -23.888  -2.169  1.00 29.58           C  
ATOM   1748  O   LEU A 227      17.338 -24.356  -1.056  1.00 29.99           O  
ATOM   1749  CB  LEU A 227      15.803 -22.830  -3.597  1.00 30.05           C  
ATOM   1750  CG  LEU A 227      14.790 -22.918  -4.761  1.00 31.37           C  
ATOM   1751  CD1 LEU A 227      14.026 -21.610  -4.986  1.00 31.33           C  
ATOM   1752  CD2 LEU A 227      15.527 -23.295  -6.030  1.00 34.39           C  
ATOM   1753  N   LYS A 228      18.723 -23.261  -2.455  1.00 29.68           N  
ATOM   1754  CA  LYS A 228      19.515 -22.646  -1.397  1.00 29.77           C  
ATOM   1755  C   LYS A 228      18.593 -21.531  -0.880  1.00 29.67           C  
ATOM   1756  O   LYS A 228      17.987 -20.799  -1.678  1.00 28.97           O  
ATOM   1757  CB  LYS A 228      20.811 -21.976  -1.922  1.00 30.81           C  
ATOM   1758  CG  LYS A 228      22.034 -22.840  -2.401  1.00 31.79           C  
ATOM   1759  CD  LYS A 228      22.570 -23.811  -1.392  1.00 33.16           C  
ATOM   1760  CE  LYS A 228      23.791 -24.559  -1.933  1.00 35.43           C  
ATOM   1761  NZ  LYS A 228      25.119 -23.918  -1.563  1.00 40.80           N1+
ATOM   1762  N   PRO A 229      18.510 -21.359   0.438  1.00 29.41           N  
ATOM   1763  CA  PRO A 229      17.556 -20.392   0.918  1.00 30.13           C  
ATOM   1764  C   PRO A 229      17.867 -18.990   0.394  1.00 30.40           C  
ATOM   1765  O   PRO A 229      19.012 -18.630   0.216  1.00 29.53           O  
ATOM   1766  CB  PRO A 229      17.733 -20.451   2.454  1.00 30.36           C  
ATOM   1767  CG  PRO A 229      18.324 -21.809   2.713  1.00 30.08           C  
ATOM   1768  CD  PRO A 229      19.264 -21.970   1.538  1.00 29.88           C  
ATOM   1769  N   GLN A 230      16.826 -18.202   0.175  1.00 31.28           N  
ATOM   1770  CA  GLN A 230      16.971 -16.882  -0.434  1.00 31.50           C  
ATOM   1771  C   GLN A 230      15.932 -15.968   0.191  1.00 31.24           C  
ATOM   1772  O   GLN A 230      14.721 -16.186   0.007  1.00 31.59           O  
ATOM   1773  CB  GLN A 230      16.764 -16.984  -1.939  1.00 31.15           C  
ATOM   1774  CG  GLN A 230      16.674 -15.672  -2.604  1.00 32.11           C  
ATOM   1775  CD  GLN A 230      17.990 -14.957  -2.530  1.00 35.75           C  
ATOM   1776  NE2 GLN A 230      19.025 -15.562  -3.132  1.00 36.08           N  
ATOM   1777  OE1 GLN A 230      18.094 -13.871  -1.929  1.00 35.37           O  
ATOM   1778  N   THR A 231      16.390 -14.990   0.971  1.00 31.12           N  
ATOM   1779  CA  THR A 231      15.457 -14.153   1.726  1.00 31.47           C  
ATOM   1780  C   THR A 231      14.951 -13.028   0.844  1.00 31.34           C  
ATOM   1781  O   THR A 231      15.686 -12.427   0.039  1.00 30.97           O  
ATOM   1782  CB  THR A 231      15.995 -13.682   3.134  1.00 31.89           C  
ATOM   1783  CG2 THR A 231      15.285 -12.400   3.656  1.00 31.48           C  
ATOM   1784  OG1 THR A 231      15.742 -14.713   4.091  1.00 33.85           O  
ATOM   1785  N   VAL A 232      13.656 -12.794   0.969  1.00 31.16           N  
ATOM   1786  CA  VAL A 232      12.997 -11.800   0.158  1.00 30.91           C  
ATOM   1787  C   VAL A 232      11.915 -11.108   0.961  1.00 30.93           C  
ATOM   1788  O   VAL A 232      11.664 -11.401   2.153  1.00 30.27           O  
ATOM   1789  CB  VAL A 232      12.368 -12.419  -1.134  1.00 30.88           C  
ATOM   1790  CG1 VAL A 232      13.432 -13.035  -2.040  1.00 29.65           C  
ATOM   1791  CG2 VAL A 232      11.284 -13.429  -0.785  1.00 29.44           C  
ATOM   1792  N   ASP A 233      11.179 -10.313   0.216  1.00 30.51           N  
ATOM   1793  CA  ASP A 233      10.469  -9.189   0.704  1.00 30.68           C  
ATOM   1794  C   ASP A 233       9.108  -9.257   0.020  1.00 30.66           C  
ATOM   1795  O   ASP A 233       8.076  -8.767   0.510  1.00 30.01           O  
ATOM   1796  CB  ASP A 233      11.074  -7.982   0.080  1.00 31.73           C  
ATOM   1797  CG  ASP A 233      10.583  -6.670   0.636  1.00 32.63           C  
ATOM   1798  OD1 ASP A 233      10.772  -6.480   1.849  1.00 38.87           O  
ATOM   1799  OD2 ASP A 233      10.106  -5.897  -0.192  1.00 32.95           O1-
ATOM   1800  N   SER A 234       9.143  -9.844  -1.169  1.00 30.12           N  
ATOM   1801  CA  SER A 234       7.998  -9.895  -2.044  1.00 29.93           C  
ATOM   1802  C   SER A 234       8.332 -10.908  -3.108  1.00 29.28           C  
ATOM   1803  O   SER A 234       9.494 -11.067  -3.491  1.00 29.55           O  
ATOM   1804  CB  SER A 234       7.720  -8.528  -2.665  1.00 29.78           C  
ATOM   1805  OG  SER A 234       8.261  -8.427  -3.958  1.00 30.22           O  
ATOM   1806  N   ILE A 235       7.308 -11.604  -3.563  1.00 28.53           N  
ATOM   1807  CA  ILE A 235       7.452 -12.612  -4.586  1.00 28.05           C  
ATOM   1808  C   ILE A 235       6.410 -12.371  -5.663  1.00 28.30           C  
ATOM   1809  O   ILE A 235       5.201 -12.357  -5.389  1.00 28.43           O  
ATOM   1810  CB  ILE A 235       7.210 -14.009  -4.024  1.00 27.98           C  
ATOM   1811  CG1 ILE A 235       8.245 -14.350  -2.940  1.00 26.38           C  
ATOM   1812  CG2 ILE A 235       7.154 -15.006  -5.182  1.00 26.60           C  
ATOM   1813  CD1 ILE A 235       7.717 -15.304  -1.898  1.00 23.83           C  
ATOM   1814  N   GLN A 236       6.889 -12.143  -6.878  1.00 28.35           N  
ATOM   1815  CA  GLN A 236       6.030 -12.062  -8.038  1.00 27.78           C  
ATOM   1816  C   GLN A 236       5.930 -13.491  -8.521  1.00 27.50           C  
ATOM   1817  O   GLN A 236       6.920 -14.064  -9.026  1.00 27.80           O  
ATOM   1818  CB  GLN A 236       6.619 -11.113  -9.085  1.00 27.65           C  
ATOM   1819  CG  GLN A 236       6.142 -11.434 -10.506  1.00 30.34           C  
ATOM   1820  CD  GLN A 236       5.906 -10.204 -11.354  1.00 32.09           C  
ATOM   1821  NE2 GLN A 236       6.985  -9.569 -11.792  1.00 30.31           N  
ATOM   1822  OE1 GLN A 236       4.754  -9.825 -11.608  1.00 32.92           O  
ATOM   1823  N   ILE A 237       4.757 -14.089  -8.308  1.00 26.73           N  
ATOM   1824  CA  ILE A 237       4.528 -15.504  -8.611  1.00 26.38           C  
ATOM   1825  C   ILE A 237       3.598 -15.628  -9.818  1.00 27.10           C  
ATOM   1826  O   ILE A 237       2.560 -14.964  -9.892  1.00 28.01           O  
ATOM   1827  CB  ILE A 237       3.984 -16.278  -7.367  1.00 26.81           C  
ATOM   1828  CG1 ILE A 237       3.841 -17.784  -7.634  1.00 26.16           C  
ATOM   1829  CG2 ILE A 237       2.679 -15.654  -6.845  1.00 24.97           C  
ATOM   1830  CD1 ILE A 237       3.440 -18.599  -6.418  1.00 25.68           C  
ATOM   1831  N   PHE A 238       3.975 -16.463 -10.776  1.00 27.01           N  
ATOM   1832  CA  PHE A 238       3.222 -16.577 -12.024  1.00 27.08           C  
ATOM   1833  C   PHE A 238       2.244 -17.775 -11.985  1.00 26.27           C  
ATOM   1834  O   PHE A 238       2.421 -18.710 -11.212  1.00 25.43           O  
ATOM   1835  CB  PHE A 238       4.195 -16.654 -13.214  1.00 27.28           C  
ATOM   1836  CG  PHE A 238       4.988 -15.404 -13.425  1.00 28.16           C  
ATOM   1837  CD1 PHE A 238       4.601 -14.477 -14.390  1.00 29.03           C  
ATOM   1838  CD2 PHE A 238       6.123 -15.132 -12.655  1.00 30.53           C  
ATOM   1839  CE1 PHE A 238       5.323 -13.277 -14.578  1.00 27.85           C  
ATOM   1840  CE2 PHE A 238       6.850 -13.942 -12.845  1.00 29.33           C  
ATOM   1841  CZ  PHE A 238       6.440 -13.020 -13.817  1.00 28.75           C  
ATOM   1842  N   ALA A 239       1.206 -17.725 -12.812  1.00 25.99           N  
ATOM   1843  CA  ALA A 239       0.192 -18.767 -12.815  1.00 25.07           C  
ATOM   1844  C   ALA A 239       0.917 -20.065 -12.820  1.00 24.99           C  
ATOM   1845  O   ALA A 239       1.843 -20.219 -13.606  1.00 24.45           O  
ATOM   1846  CB  ALA A 239      -0.646 -18.682 -14.038  1.00 24.82           C  
ATOM   1847  N   ALA A 240       0.517 -20.974 -11.908  1.00 24.85           N  
ATOM   1848  CA  ALA A 240       0.956 -22.366 -11.908  1.00 23.98           C  
ATOM   1849  C   ALA A 240       2.267 -22.576 -11.147  1.00 23.97           C  
ATOM   1850  O   ALA A 240       2.621 -23.717 -10.854  1.00 22.89           O  
ATOM   1851  CB  ALA A 240       1.092 -22.871 -13.324  1.00 23.15           C  
ATOM   1852  N   GLN A 241       2.975 -21.487 -10.818  1.00 24.08           N  
ATOM   1853  CA  GLN A 241       4.179 -21.581  -9.976  1.00 25.10           C  
ATOM   1854  C   GLN A 241       3.857 -21.965  -8.532  1.00 25.65           C  
ATOM   1855  O   GLN A 241       2.704 -21.864  -8.071  1.00 25.86           O  
ATOM   1856  CB  GLN A 241       5.031 -20.300 -10.041  1.00 24.50           C  
ATOM   1857  CG  GLN A 241       5.885 -20.183 -11.326  1.00 24.74           C  
ATOM   1858  CD  GLN A 241       6.592 -18.846 -11.485  1.00 26.73           C  
ATOM   1859  NE2 GLN A 241       6.191 -17.867 -10.691  1.00 27.09           N  
ATOM   1860  OE1 GLN A 241       7.502 -18.695 -12.330  1.00 32.20           O  
ATOM   1861  N   ARG A 242       4.874 -22.443  -7.826  1.00 26.14           N  
ATOM   1862  CA  ARG A 242       4.791 -22.628  -6.376  1.00 26.38           C  
ATOM   1863  C   ARG A 242       6.115 -22.143  -5.748  1.00 27.08           C  
ATOM   1864  O   ARG A 242       7.202 -22.293  -6.350  1.00 27.66           O  
ATOM   1865  CB  ARG A 242       4.538 -24.105  -5.974  1.00 25.89           C  
ATOM   1866  CG  ARG A 242       3.254 -24.787  -6.464  1.00 25.61           C  
ATOM   1867  CD  ARG A 242       3.387 -25.252  -7.902  1.00 26.48           C  
ATOM   1868  NE  ARG A 242       4.256 -26.422  -8.069  1.00 26.81           N  
ATOM   1869  CZ  ARG A 242       4.870 -26.757  -9.210  1.00 27.90           C  
ATOM   1870  NH1 ARG A 242       4.754 -25.992 -10.284  1.00 28.36           N1+
ATOM   1871  NH2 ARG A 242       5.636 -27.844  -9.272  1.00 26.36           N  
ATOM   1872  N   TYR A 243       6.017 -21.564  -4.555  1.00 27.01           N  
ATOM   1873  CA  TYR A 243       7.170 -21.346  -3.696  1.00 26.99           C  
ATOM   1874  C   TYR A 243       6.879 -21.829  -2.268  1.00 27.55           C  
ATOM   1875  O   TYR A 243       5.757 -21.733  -1.779  1.00 27.45           O  
ATOM   1876  CB  TYR A 243       7.511 -19.867  -3.651  1.00 26.41           C  
ATOM   1877  CG  TYR A 243       8.097 -19.339  -4.907  1.00 24.03           C  
ATOM   1878  CD1 TYR A 243       9.427 -19.621  -5.254  1.00 22.17           C  
ATOM   1879  CD2 TYR A 243       7.349 -18.547  -5.745  1.00 22.81           C  
ATOM   1880  CE1 TYR A 243       9.999 -19.131  -6.425  1.00 22.14           C  
ATOM   1881  CE2 TYR A 243       7.891 -18.039  -6.943  1.00 24.86           C  
ATOM   1882  CZ  TYR A 243       9.230 -18.332  -7.276  1.00 26.44           C  
ATOM   1883  OH  TYR A 243       9.784 -17.821  -8.456  1.00 27.37           O  
ATOM   1884  N   SER A 244       7.884 -22.383  -1.613  1.00 27.87           N  
ATOM   1885  CA  SER A 244       7.806 -22.582  -0.178  1.00 28.00           C  
ATOM   1886  C   SER A 244       8.600 -21.408   0.385  1.00 28.38           C  
ATOM   1887  O   SER A 244       9.632 -21.051  -0.180  1.00 28.67           O  
ATOM   1888  CB  SER A 244       8.433 -23.913   0.224  1.00 27.57           C  
ATOM   1889  OG  SER A 244       7.511 -24.970   0.060  1.00 27.55           O  
ATOM   1890  N   PHE A 245       8.115 -20.782   1.447  1.00 28.25           N  
ATOM   1891  CA  PHE A 245       8.926 -19.797   2.138  1.00 28.74           C  
ATOM   1892  C   PHE A 245       8.758 -20.005   3.629  1.00 29.05           C  
ATOM   1893  O   PHE A 245       7.693 -20.409   4.086  1.00 28.76           O  
ATOM   1894  CB  PHE A 245       8.595 -18.344   1.696  1.00 29.05           C  
ATOM   1895  CG  PHE A 245       7.232 -17.861   2.126  1.00 28.56           C  
ATOM   1896  CD1 PHE A 245       7.001 -17.441   3.437  1.00 29.52           C  
ATOM   1897  CD2 PHE A 245       6.185 -17.834   1.223  1.00 28.20           C  
ATOM   1898  CE1 PHE A 245       5.715 -17.002   3.841  1.00 31.42           C  
ATOM   1899  CE2 PHE A 245       4.918 -17.412   1.586  1.00 28.79           C  
ATOM   1900  CZ  PHE A 245       4.673 -16.982   2.908  1.00 31.48           C  
ATOM   1901  N   VAL A 246       9.825 -19.776   4.376  1.00 29.92           N  
ATOM   1902  CA  VAL A 246       9.788 -19.930   5.824  1.00 30.59           C  
ATOM   1903  C   VAL A 246       9.455 -18.575   6.395  1.00 31.41           C  
ATOM   1904  O   VAL A 246      10.047 -17.563   5.998  1.00 32.36           O  
ATOM   1905  CB  VAL A 246      11.156 -20.361   6.382  1.00 30.60           C  
ATOM   1906  CG1 VAL A 246      11.152 -20.343   7.922  1.00 30.90           C  
ATOM   1907  CG2 VAL A 246      11.498 -21.727   5.886  1.00 30.45           C  
ATOM   1908  N   LEU A 247       8.496 -18.529   7.304  1.00 32.44           N  
ATOM   1909  CA  LEU A 247       8.176 -17.278   7.963  1.00 33.16           C  
ATOM   1910  C   LEU A 247       8.415 -17.476   9.431  1.00 34.75           C  
ATOM   1911  O   LEU A 247       7.987 -18.469  10.016  1.00 34.65           O  
ATOM   1912  CB  LEU A 247       6.741 -16.833   7.671  1.00 32.00           C  
ATOM   1913  CG  LEU A 247       6.333 -15.535   8.368  1.00 30.38           C  
ATOM   1914  CD1 LEU A 247       5.425 -14.725   7.481  1.00 27.69           C  
ATOM   1915  CD2 LEU A 247       5.707 -15.775   9.767  1.00 25.29           C  
ATOM   1916  N   ASN A 248       9.143 -16.541  10.017  1.00 37.38           N  
ATOM   1917  CA  ASN A 248       9.387 -16.572  11.435  1.00 39.72           C  
ATOM   1918  C   ASN A 248       8.473 -15.564  12.071  1.00 39.95           C  
ATOM   1919  O   ASN A 248       8.591 -14.366  11.827  1.00 40.11           O  
ATOM   1920  CB  ASN A 248      10.834 -16.224  11.728  1.00 40.43           C  
ATOM   1921  CG  ASN A 248      11.146 -16.137  13.263  1.00 46.05           C  
ATOM   1922  ND2 ASN A 248      12.275 -15.442  13.580  1.00 49.93           N  
ATOM   1923  OD1 ASN A 248      10.409 -16.683  14.144  1.00 46.70           O  
ATOM   1924  N   ALA A 249       7.563 -16.050  12.900  1.00 40.82           N  
ATOM   1925  CA  ALA A 249       6.564 -15.169  13.517  1.00 41.42           C  
ATOM   1926  C   ALA A 249       7.189 -14.544  14.745  1.00 41.95           C  
ATOM   1927  O   ALA A 249       7.084 -15.075  15.868  1.00 41.56           O  
ATOM   1928  CB  ALA A 249       5.319 -15.960  13.879  1.00 41.13           C  
ATOM   1929  N   ASP A 250       7.893 -13.444  14.511  1.00 42.96           N  
ATOM   1930  CA  ASP A 250       8.740 -12.840  15.536  1.00 43.89           C  
ATOM   1931  C   ASP A 250       8.543 -11.357  15.570  1.00 44.63           C  
ATOM   1932  O   ASP A 250       9.471 -10.613  15.878  1.00 45.58           O  
ATOM   1933  CB  ASP A 250      10.229 -13.198  15.336  1.00 44.15           C  
ATOM   1934  CG  ASP A 250      10.873 -12.544  14.094  1.00 44.17           C  
ATOM   1935  OD1 ASP A 250      10.207 -11.854  13.296  1.00 44.78           O  
ATOM   1936  OD2 ASP A 250      12.093 -12.738  13.922  1.00 45.20           O1-
ATOM   1937  N   GLN A 251       7.332 -10.938  15.234  1.00 44.97           N  
ATOM   1938  CA  GLN A 251       6.965  -9.542  15.193  1.00 45.54           C  
ATOM   1939  C   GLN A 251       5.958  -9.325  16.293  1.00 45.87           C  
ATOM   1940  O   GLN A 251       5.581 -10.278  16.984  1.00 45.76           O  
ATOM   1941  CB  GLN A 251       6.347  -9.209  13.832  1.00 45.82           C  
ATOM   1942  CG  GLN A 251       7.322  -9.328  12.668  1.00 46.30           C  
ATOM   1943  CD  GLN A 251       8.591  -8.523  12.892  1.00 45.77           C  
ATOM   1944  NE2 GLN A 251       9.727  -9.212  12.915  1.00 43.60           N  
ATOM   1945  OE1 GLN A 251       8.547  -7.291  13.043  1.00 45.94           O  
ATOM   1946  N   ASP A 252       5.520  -8.079  16.462  1.00 46.43           N  
ATOM   1947  CA  ASP A 252       4.500  -7.758  17.471  1.00 47.06           C  
ATOM   1948  C   ASP A 252       3.150  -8.461  17.240  1.00 46.61           C  
ATOM   1949  O   ASP A 252       2.478  -8.191  16.223  1.00 47.31           O  
ATOM   1950  CB  ASP A 252       4.290  -6.241  17.550  1.00 47.39           C  
ATOM   1951  CG  ASP A 252       5.384  -5.556  18.317  1.00 49.58           C  
ATOM   1952  OD1 ASP A 252       6.018  -6.233  19.172  1.00 49.90           O  
ATOM   1953  OD2 ASP A 252       5.618  -4.349  18.054  1.00 52.62           O1-
ATOM   1954  N   VAL A 253       2.756  -9.341  18.171  1.00 45.18           N  
ATOM   1955  CA  VAL A 253       1.400  -9.919  18.181  1.00 43.47           C  
ATOM   1956  C   VAL A 253       0.448  -8.884  17.593  1.00 42.72           C  
ATOM   1957  O   VAL A 253       0.437  -7.747  18.018  1.00 42.64           O  
ATOM   1958  CB  VAL A 253       0.941 -10.300  19.610  1.00 43.16           C  
ATOM   1959  CG1 VAL A 253      -0.534 -10.625  19.628  1.00 41.49           C  
ATOM   1960  CG2 VAL A 253       1.782 -11.468  20.171  1.00 42.79           C  
ATOM   1961  N   GLY A 254      -0.304  -9.254  16.571  1.00 42.04           N  
ATOM   1962  CA  GLY A 254      -1.063  -8.252  15.825  1.00 41.17           C  
ATOM   1963  C   GLY A 254      -1.659  -8.887  14.601  1.00 40.19           C  
ATOM   1964  O   GLY A 254      -1.508 -10.101  14.389  1.00 40.14           O  
ATOM   1965  N   ASN A 255      -2.353  -8.069  13.817  1.00 39.18           N  
ATOM   1966  CA  ASN A 255      -2.845  -8.477  12.513  1.00 38.48           C  
ATOM   1967  C   ASN A 255      -2.134  -7.750  11.395  1.00 37.77           C  
ATOM   1968  O   ASN A 255      -2.118  -6.521  11.354  1.00 37.93           O  
ATOM   1969  CB  ASN A 255      -4.347  -8.272  12.403  1.00 38.51           C  
ATOM   1970  CG  ASN A 255      -5.098  -8.993  13.494  1.00 41.04           C  
ATOM   1971  ND2 ASN A 255      -5.422  -8.244  14.538  1.00 43.32           N  
ATOM   1972  OD1 ASN A 255      -5.359 -10.223  13.430  1.00 40.99           O  
ATOM   1973  N   TYR A 256      -1.541  -8.519  10.486  1.00 36.90           N  
ATOM   1974  CA  TYR A 256      -0.838  -7.948   9.339  1.00 35.88           C  
ATOM   1975  C   TYR A 256      -1.508  -8.374   8.049  1.00 34.70           C  
ATOM   1976  O   TYR A 256      -1.931  -9.517   7.917  1.00 34.49           O  
ATOM   1977  CB  TYR A 256       0.613  -8.428   9.313  1.00 35.27           C  
ATOM   1978  CG  TYR A 256       1.372  -8.169  10.586  1.00 36.18           C  
ATOM   1979  CD1 TYR A 256       1.143  -8.927  11.727  1.00 34.58           C  
ATOM   1980  CD2 TYR A 256       2.329  -7.154  10.653  1.00 37.81           C  
ATOM   1981  CE1 TYR A 256       1.836  -8.684  12.874  1.00 34.10           C  
ATOM   1982  CE2 TYR A 256       3.045  -6.919  11.816  1.00 35.18           C  
ATOM   1983  CZ  TYR A 256       2.795  -7.693  12.910  1.00 34.14           C  
ATOM   1984  OH  TYR A 256       3.502  -7.458  14.059  1.00 35.25           O  
ATOM   1985  N   TRP A 257      -1.572  -7.459   7.092  1.00 33.80           N  
ATOM   1986  CA  TRP A 257      -2.046  -7.793   5.754  1.00 33.26           C  
ATOM   1987  C   TRP A 257      -1.150  -8.776   4.961  1.00 32.43           C  
ATOM   1988  O   TRP A 257       0.081  -8.657   4.919  1.00 32.60           O  
ATOM   1989  CB  TRP A 257      -2.248  -6.535   4.925  1.00 33.26           C  
ATOM   1990  CG  TRP A 257      -3.449  -5.686   5.275  1.00 34.44           C  
ATOM   1991  CD1 TRP A 257      -3.431  -4.375   5.687  1.00 34.21           C  
ATOM   1992  CD2 TRP A 257      -4.841  -6.061   5.195  1.00 34.68           C  
ATOM   1993  CE2 TRP A 257      -5.598  -4.929   5.572  1.00 34.91           C  
ATOM   1994  CE3 TRP A 257      -5.517  -7.245   4.849  1.00 33.99           C  
ATOM   1995  NE1 TRP A 257      -4.712  -3.918   5.851  1.00 35.42           N  
ATOM   1996  CZ2 TRP A 257      -6.990  -4.939   5.611  1.00 33.36           C  
ATOM   1997  CZ3 TRP A 257      -6.898  -7.253   4.879  1.00 34.36           C  
ATOM   1998  CH2 TRP A 257      -7.622  -6.106   5.270  1.00 33.99           C  
ATOM   1999  N   ILE A 258      -1.800  -9.741   4.330  1.00 31.29           N  
ATOM   2000  CA  ILE A 258      -1.189 -10.582   3.310  1.00 29.85           C  
ATOM   2001  C   ILE A 258      -1.716 -10.090   1.996  1.00 30.23           C  
ATOM   2002  O   ILE A 258      -2.919  -9.930   1.831  1.00 30.72           O  
ATOM   2003  CB  ILE A 258      -1.579 -12.040   3.467  1.00 28.98           C  
ATOM   2004  CG1 ILE A 258      -1.033 -12.571   4.792  1.00 25.41           C  
ATOM   2005  CG2 ILE A 258      -1.084 -12.829   2.261  1.00 27.79           C  
ATOM   2006  CD1 ILE A 258      -1.506 -13.877   5.119  1.00 21.61           C  
ATOM   2007  N   ARG A 259      -0.812  -9.814   1.070  1.00 30.96           N  
ATOM   2008  CA  ARG A 259      -1.170  -9.111  -0.165  1.00 31.66           C  
ATOM   2009  C   ARG A 259      -0.825  -9.976  -1.400  1.00 30.92           C  
ATOM   2010  O   ARG A 259       0.195 -10.654  -1.427  1.00 30.81           O  
ATOM   2011  CB  ARG A 259      -0.536  -7.692  -0.193  1.00 30.92           C  
ATOM   2012  CG  ARG A 259      -0.616  -6.982   1.151  1.00 30.96           C  
ATOM   2013  CD  ARG A 259       0.155  -5.627   1.272  1.00 33.84           C  
ATOM   2014  NE  ARG A 259      -0.773  -4.492   1.204  1.00 39.45           N  
ATOM   2015  CZ  ARG A 259      -1.136  -3.734   2.238  1.00 40.16           C  
ATOM   2016  NH1 ARG A 259      -2.027  -2.775   2.066  1.00 40.97           N1+
ATOM   2017  NH2 ARG A 259      -0.621  -3.918   3.442  1.00 39.27           N  
ATOM   2018  N   ALA A 260      -1.723  -9.992  -2.382  1.00 30.50           N  
ATOM   2019  CA  ALA A 260      -1.441 -10.605  -3.666  1.00 29.69           C  
ATOM   2020  C   ALA A 260      -1.953  -9.651  -4.733  1.00 29.69           C  
ATOM   2021  O   ALA A 260      -3.124  -9.727  -5.150  1.00 29.62           O  
ATOM   2022  CB  ALA A 260      -2.095 -11.975  -3.781  1.00 29.46           C  
ATOM   2023  N   LEU A 261      -1.088  -8.724  -5.150  1.00 29.32           N  
ATOM   2024  CA  LEU A 261      -1.465  -7.726  -6.161  1.00 29.48           C  
ATOM   2025  C   LEU A 261      -1.472  -8.381  -7.518  1.00 29.34           C  
ATOM   2026  O   LEU A 261      -0.461  -8.866  -7.953  1.00 29.69           O  
ATOM   2027  CB  LEU A 261      -0.479  -6.540  -6.185  1.00 29.90           C  
ATOM   2028  CG  LEU A 261      -0.811  -5.376  -7.135  1.00 29.13           C  
ATOM   2029  CD1 LEU A 261      -2.156  -4.766  -6.717  1.00 25.27           C  
ATOM   2030  CD2 LEU A 261       0.271  -4.299  -7.135  1.00 28.50           C  
ATOM   2031  N   PRO A 262      -2.621  -8.423  -8.184  1.00 29.93           N  
ATOM   2032  CA  PRO A 262      -2.592  -9.011  -9.520  1.00 29.92           C  
ATOM   2033  C   PRO A 262      -2.002  -8.024 -10.538  1.00 30.22           C  
ATOM   2034  O   PRO A 262      -1.887  -6.838 -10.240  1.00 30.36           O  
ATOM   2035  CB  PRO A 262      -4.068  -9.269  -9.801  1.00 30.06           C  
ATOM   2036  CG  PRO A 262      -4.786  -8.156  -9.063  1.00 28.96           C  
ATOM   2037  CD  PRO A 262      -3.973  -7.968  -7.799  1.00 29.75           C  
ATOM   2038  N   ASN A 263      -1.636  -8.521 -11.720  1.00 31.13           N  
ATOM   2039  CA  ASN A 263      -1.148  -7.701 -12.843  1.00 31.56           C  
ATOM   2040  C   ASN A 263      -2.260  -7.245 -13.736  1.00 32.32           C  
ATOM   2041  O   ASN A 263      -1.996  -6.612 -14.745  1.00 33.30           O  
ATOM   2042  CB  ASN A 263      -0.140  -8.486 -13.703  1.00 31.20           C  
ATOM   2043  CG  ASN A 263      -0.758  -9.743 -14.333  1.00 31.43           C  
ATOM   2044  ND2 ASN A 263      -0.447 -10.019 -15.619  1.00 25.48           N  
ATOM   2045  OD1 ASN A 263      -1.502 -10.465 -13.655  1.00 32.01           O  
ATOM   2046  N   SER A 264      -3.496  -7.613 -13.419  1.00 33.35           N  
ATOM   2047  CA  SER A 264      -4.669  -7.116 -14.160  1.00 34.42           C  
ATOM   2048  C   SER A 264      -5.926  -7.126 -13.292  1.00 35.46           C  
ATOM   2049  O   SER A 264      -5.891  -7.624 -12.163  1.00 35.57           O  
ATOM   2050  CB  SER A 264      -4.911  -7.876 -15.476  1.00 33.99           C  
ATOM   2051  OG  SER A 264      -5.137  -9.240 -15.250  1.00 32.40           O  
ATOM   2052  N   GLY A 265      -7.021  -6.585 -13.833  1.00 36.22           N  
ATOM   2053  CA  GLY A 265      -8.217  -6.323 -13.058  1.00 37.75           C  
ATOM   2054  C   GLY A 265      -7.908  -5.278 -12.011  1.00 39.03           C  
ATOM   2055  O   GLY A 265      -7.190  -4.318 -12.287  1.00 38.71           O  
ATOM   2056  N   THR A 266      -8.405  -5.506 -10.794  1.00 41.00           N  
ATOM   2057  CA  THR A 266      -8.301  -4.550  -9.687  1.00 42.77           C  
ATOM   2058  C   THR A 266      -6.896  -4.440  -9.069  1.00 43.79           C  
ATOM   2059  O   THR A 266      -6.462  -5.295  -8.290  1.00 43.77           O  
ATOM   2060  CB  THR A 266      -9.390  -4.808  -8.634  1.00 42.57           C  
ATOM   2061  CG2 THR A 266      -9.363  -3.737  -7.544  1.00 43.11           C  
ATOM   2062  OG1 THR A 266     -10.664  -4.744  -9.279  1.00 44.01           O  
ATOM   2063  N   ARG A 267      -6.193  -3.371  -9.432  1.00 45.40           N  
ATOM   2064  CA  ARG A 267      -4.839  -3.150  -8.943  1.00 47.13           C  
ATOM   2065  C   ARG A 267      -4.936  -2.386  -7.631  1.00 47.97           C  
ATOM   2066  O   ARG A 267      -6.016  -2.030  -7.191  1.00 49.54           O  
ATOM   2067  CB  ARG A 267      -3.981  -2.461 -10.002  1.00 47.02           C  
ATOM   2068  CG  ARG A 267      -4.057  -3.152 -11.370  1.00 48.58           C  
ATOM   2069  CD  ARG A 267      -2.920  -4.100 -11.588  1.00 52.55           C  
ATOM   2070  NE  ARG A 267      -1.714  -3.391 -12.033  1.00 55.62           N  
ATOM   2071  CZ  ARG A 267      -0.459  -3.726 -11.716  1.00 57.00           C  
ATOM   2072  NH1 ARG A 267       0.541  -2.995 -12.175  1.00 58.34           N1+
ATOM   2073  NH2 ARG A 267      -0.182  -4.774 -10.939  1.00 56.93           N  
ATOM   2074  N   ASN A 268      -3.837  -2.154  -6.960  1.00 48.71           N  
ATOM   2075  CA  ASN A 268      -3.944  -1.732  -5.548  1.00 49.14           C  
ATOM   2076  C   ASN A 268      -5.067  -2.407  -4.676  1.00 47.39           C  
ATOM   2077  O   ASN A 268      -5.766  -3.296  -5.161  1.00 46.48           O  
ATOM   2078  CB  ASN A 268      -3.820  -0.184  -5.427  1.00 50.98           C  
ATOM   2079  CG  ASN A 268      -2.306   0.330  -5.587  1.00 54.08           C  
ATOM   2080  ND2 ASN A 268      -2.067   1.170  -6.612  1.00 55.48           N  
ATOM   2081  OD1 ASN A 268      -1.400  -0.040  -4.801  1.00 55.58           O  
ATOM   2082  N   PHE A 269      -5.179  -2.029  -3.391  1.00 45.91           N  
ATOM   2083  CA  PHE A 269      -5.879  -2.830  -2.364  1.00 43.90           C  
ATOM   2084  C   PHE A 269      -7.032  -2.135  -1.613  1.00 43.58           C  
ATOM   2085  O   PHE A 269      -7.225  -2.378  -0.415  1.00 43.15           O  
ATOM   2086  CB  PHE A 269      -4.879  -3.280  -1.287  1.00 43.21           C  
ATOM   2087  CG  PHE A 269      -3.699  -4.035  -1.813  1.00 42.68           C  
ATOM   2088  CD1 PHE A 269      -3.732  -5.422  -1.909  1.00 39.46           C  
ATOM   2089  CD2 PHE A 269      -2.528  -3.359  -2.194  1.00 41.45           C  
ATOM   2090  CE1 PHE A 269      -2.637  -6.108  -2.397  1.00 38.82           C  
ATOM   2091  CE2 PHE A 269      -1.426  -4.056  -2.671  1.00 39.26           C  
ATOM   2092  CZ  PHE A 269      -1.484  -5.422  -2.780  1.00 40.21           C  
ATOM   2093  N   ASP A 270      -7.804  -1.273  -2.258  1.00 42.95           N  
ATOM   2094  CA  ASP A 270      -8.786  -0.517  -1.453  1.00 42.30           C  
ATOM   2095  C   ASP A 270      -9.888  -1.427  -0.890  1.00 41.50           C  
ATOM   2096  O   ASP A 270     -10.473  -2.199  -1.645  1.00 41.57           O  
ATOM   2097  CB  ASP A 270      -9.356   0.658  -2.244  1.00 41.87           C  
ATOM   2098  CG  ASP A 270      -8.271   1.611  -2.732  1.00 42.86           C  
ATOM   2099  OD1 ASP A 270      -8.536   2.339  -3.702  1.00 44.18           O  
ATOM   2100  OD2 ASP A 270      -7.147   1.628  -2.173  1.00 42.89           O1-
ATOM   2101  N   GLY A 271     -10.125  -1.368   0.424  1.00 40.29           N  
ATOM   2102  CA  GLY A 271     -11.188  -2.158   1.066  1.00 39.44           C  
ATOM   2103  C   GLY A 271     -10.859  -3.627   1.391  1.00 38.95           C  
ATOM   2104  O   GLY A 271     -11.759  -4.461   1.656  1.00 38.78           O  
ATOM   2105  N   GLY A 272      -9.571  -3.945   1.366  1.00 37.75           N  
ATOM   2106  CA  GLY A 272      -9.106  -5.304   1.540  1.00 36.65           C  
ATOM   2107  C   GLY A 272      -9.314  -6.213   0.346  1.00 36.22           C  
ATOM   2108  O   GLY A 272      -9.332  -7.435   0.505  1.00 36.65           O  
ATOM   2109  N   VAL A 273      -9.482  -5.657  -0.849  1.00 35.37           N  
ATOM   2110  CA  VAL A 273      -9.368  -6.507  -2.014  1.00 35.78           C  
ATOM   2111  C   VAL A 273      -7.943  -7.009  -2.139  1.00 35.04           C  
ATOM   2112  O   VAL A 273      -7.001  -6.396  -1.605  1.00 35.18           O  
ATOM   2113  CB  VAL A 273      -9.805  -5.859  -3.348  1.00 36.13           C  
ATOM   2114  CG1 VAL A 273     -11.303  -5.489  -3.302  1.00 35.81           C  
ATOM   2115  CG2 VAL A 273      -8.925  -4.689  -3.672  1.00 37.81           C  
ATOM   2116  N   ASN A 274      -7.798  -8.132  -2.845  1.00 33.83           N  
ATOM   2117  CA  ASN A 274      -6.496  -8.741  -3.086  1.00 32.29           C  
ATOM   2118  C   ASN A 274      -5.786  -8.965  -1.777  1.00 31.70           C  
ATOM   2119  O   ASN A 274      -4.573  -8.761  -1.679  1.00 32.23           O  
ATOM   2120  CB  ASN A 274      -5.647  -7.875  -4.030  1.00 31.70           C  
ATOM   2121  CG  ASN A 274      -6.279  -7.712  -5.394  1.00 32.38           C  
ATOM   2122  ND2 ASN A 274      -6.299  -6.490  -5.900  1.00 31.30           N  
ATOM   2123  OD1 ASN A 274      -6.749  -8.681  -5.990  1.00 34.23           O  
ATOM   2124  N   SER A 275      -6.538  -9.406  -0.771  1.00 30.91           N  
ATOM   2125  CA  SER A 275      -6.023  -9.419   0.608  1.00 30.64           C  
ATOM   2126  C   SER A 275      -6.495 -10.574   1.458  1.00 30.54           C  
ATOM   2127  O   SER A 275      -7.597 -11.140   1.241  1.00 30.61           O  
ATOM   2128  CB  SER A 275      -6.360  -8.104   1.339  1.00 29.97           C  
ATOM   2129  OG  SER A 275      -5.691  -7.011   0.740  1.00 30.20           O  
ATOM   2130  N   ALA A 276      -5.631 -10.909   2.416  1.00 29.75           N  
ATOM   2131  CA  ALA A 276      -5.946 -11.802   3.516  1.00 29.96           C  
ATOM   2132  C   ALA A 276      -5.174 -11.335   4.743  1.00 30.11           C  
ATOM   2133  O   ALA A 276      -4.527 -10.294   4.722  1.00 30.43           O  
ATOM   2134  CB  ALA A 276      -5.626 -13.279   3.176  1.00 29.98           C  
ATOM   2135  N   ILE A 277      -5.247 -12.121   5.804  1.00 30.24           N  
ATOM   2136  CA  ILE A 277      -4.872 -11.701   7.123  1.00 30.18           C  
ATOM   2137  C   ILE A 277      -3.959 -12.725   7.756  1.00 30.18           C  
ATOM   2138  O   ILE A 277      -4.359 -13.853   7.942  1.00 29.25           O  
ATOM   2139  CB  ILE A 277      -6.133 -11.625   8.013  1.00 30.24           C  
ATOM   2140  CG1 ILE A 277      -7.128 -10.583   7.486  1.00 30.20           C  
ATOM   2141  CG2 ILE A 277      -5.760 -11.412   9.494  1.00 30.07           C  
ATOM   2142  CD1 ILE A 277      -8.445 -10.533   8.289  1.00 30.81           C  
ATOM   2143  N   LEU A 278      -2.736 -12.308   8.072  1.00 31.37           N  
ATOM   2144  CA  LEU A 278      -1.908 -12.961   9.073  1.00 32.98           C  
ATOM   2145  C   LEU A 278      -2.269 -12.478  10.499  1.00 34.02           C  
ATOM   2146  O   LEU A 278      -2.255 -11.264  10.798  1.00 33.34           O  
ATOM   2147  CB  LEU A 278      -0.431 -12.708   8.796  1.00 33.08           C  
ATOM   2148  CG  LEU A 278       0.521 -13.660   9.525  1.00 33.68           C  
ATOM   2149  CD1 LEU A 278       0.369 -15.054   8.962  1.00 32.13           C  
ATOM   2150  CD2 LEU A 278       1.971 -13.174   9.358  1.00 35.55           C  
ATOM   2151  N   ARG A 279      -2.602 -13.440  11.362  1.00 35.50           N  
ATOM   2152  CA  ARG A 279      -3.078 -13.150  12.720  1.00 37.18           C  
ATOM   2153  C   ARG A 279      -2.271 -13.938  13.732  1.00 38.02           C  
ATOM   2154  O   ARG A 279      -2.343 -15.159  13.738  1.00 38.16           O  
ATOM   2155  CB  ARG A 279      -4.566 -13.521  12.848  1.00 37.10           C  
ATOM   2156  CG  ARG A 279      -5.150 -13.328  14.261  1.00 37.68           C  
ATOM   2157  CD  ARG A 279      -6.666 -13.239  14.243  1.00 36.14           C  
ATOM   2158  NE  ARG A 279      -7.104 -12.087  13.466  1.00 35.82           N  
ATOM   2159  CZ  ARG A 279      -8.274 -11.986  12.832  1.00 36.15           C  
ATOM   2160  NH1 ARG A 279      -8.556 -10.870  12.138  1.00 36.16           N1+
ATOM   2161  NH2 ARG A 279      -9.157 -12.981  12.875  1.00 33.52           N  
ATOM   2162  N   TYR A 280      -1.499 -13.246  14.574  1.00 39.71           N  
ATOM   2163  CA  TYR A 280      -0.820 -13.897  15.711  1.00 41.43           C  
ATOM   2164  C   TYR A 280      -1.850 -14.352  16.732  1.00 42.99           C  
ATOM   2165  O   TYR A 280      -2.857 -13.653  16.936  1.00 42.60           O  
ATOM   2166  CB  TYR A 280       0.154 -12.935  16.391  1.00 40.97           C  
ATOM   2167  CG  TYR A 280       1.472 -12.786  15.670  1.00 41.03           C  
ATOM   2168  CD1 TYR A 280       1.552 -12.115  14.442  1.00 41.14           C  
ATOM   2169  CD2 TYR A 280       2.638 -13.302  16.209  1.00 40.50           C  
ATOM   2170  CE1 TYR A 280       2.743 -11.962  13.782  1.00 39.05           C  
ATOM   2171  CE2 TYR A 280       3.849 -13.160  15.555  1.00 39.89           C  
ATOM   2172  CZ  TYR A 280       3.892 -12.491  14.334  1.00 40.97           C  
ATOM   2173  OH  TYR A 280       5.098 -12.359  13.658  1.00 42.21           O  
ATOM   2174  N   ASP A 281      -1.630 -15.515  17.358  1.00 44.67           N  
ATOM   2175  CA  ASP A 281      -2.444 -15.884  18.530  1.00 47.35           C  
ATOM   2176  C   ASP A 281      -2.466 -14.730  19.574  1.00 47.80           C  
ATOM   2177  O   ASP A 281      -1.406 -14.182  19.932  1.00 47.79           O  
ATOM   2178  CB  ASP A 281      -1.937 -17.162  19.219  1.00 48.19           C  
ATOM   2179  CG  ASP A 281      -1.885 -18.363  18.291  1.00 51.58           C  
ATOM   2180  OD1 ASP A 281      -1.431 -19.447  18.753  1.00 54.41           O  
ATOM   2181  OD2 ASP A 281      -2.280 -18.225  17.109  1.00 55.09           O1-
ATOM   2182  N   GLY A 282      -3.660 -14.376  20.051  1.00 47.76           N  
ATOM   2183  CA  GLY A 282      -3.788 -13.360  21.079  1.00 47.90           C  
ATOM   2184  C   GLY A 282      -4.080 -11.982  20.526  1.00 48.17           C  
ATOM   2185  O   GLY A 282      -4.404 -11.065  21.284  1.00 48.66           O  
ATOM   2186  N   ALA A 283      -3.964 -11.820  19.211  1.00 47.98           N  
ATOM   2187  CA  ALA A 283      -4.322 -10.557  18.572  1.00 47.96           C  
ATOM   2188  C   ALA A 283      -5.836 -10.472  18.470  1.00 47.96           C  
ATOM   2189  O   ALA A 283      -6.528 -11.501  18.373  1.00 47.76           O  
ATOM   2190  CB  ALA A 283      -3.682 -10.434  17.196  1.00 47.64           C  
ATOM   2191  N   ALA A 284      -6.345  -9.242  18.487  1.00 47.83           N  
ATOM   2192  CA  ALA A 284      -7.782  -9.017  18.430  1.00 48.00           C  
ATOM   2193  C   ALA A 284      -8.364  -9.512  17.095  1.00 47.94           C  
ATOM   2194  O   ALA A 284      -7.703  -9.410  16.066  1.00 48.02           O  
ATOM   2195  CB  ALA A 284      -8.094  -7.542  18.663  1.00 47.73           C  
ATOM   2196  N   PRO A 285      -9.585 -10.080  17.115  1.00 47.87           N  
ATOM   2197  CA  PRO A 285     -10.324 -10.501  15.896  1.00 47.40           C  
ATOM   2198  C   PRO A 285     -10.684  -9.376  14.912  1.00 46.79           C  
ATOM   2199  O   PRO A 285     -11.854  -9.227  14.518  1.00 46.63           O  
ATOM   2200  CB  PRO A 285     -11.620 -11.124  16.460  1.00 48.13           C  
ATOM   2201  CG  PRO A 285     -11.725 -10.637  17.882  1.00 48.47           C  
ATOM   2202  CD  PRO A 285     -10.315 -10.420  18.353  1.00 47.66           C  
ATOM   2203  N   VAL A 286      -9.691  -8.610  14.488  1.00 46.09           N  
ATOM   2204  CA  VAL A 286      -9.958  -7.449  13.642  1.00 45.64           C  
ATOM   2205  C   VAL A 286      -9.129  -7.472  12.384  1.00 45.35           C  
ATOM   2206  O   VAL A 286      -8.141  -8.193  12.307  1.00 45.38           O  
ATOM   2207  CB  VAL A 286      -9.741  -6.096  14.394  1.00 45.71           C  
ATOM   2208  CG1 VAL A 286     -10.991  -5.717  15.204  1.00 45.50           C  
ATOM   2209  CG2 VAL A 286      -8.491  -6.138  15.268  1.00 44.38           C  
ATOM   2210  N   GLU A 287      -9.566  -6.694  11.394  1.00 15.00           N  
ATOM   2211  CA  GLU A 287      -8.797  -6.500  10.171  1.00 15.00           C  
ATOM   2212  C   GLU A 287      -7.491  -5.765  10.456  1.00 15.00           C  
ATOM   2213  O   GLU A 287      -7.505  -4.904  11.337  1.00 46.29           O  
ATOM   2214  CB  GLU A 287      -9.620  -5.716   9.146  1.00 15.00           C  
ATOM   2215  CG  GLU A 287     -10.617  -6.562   8.371  1.00 15.00           C  
ATOM   2216  CD  GLU A 287     -11.447  -5.745   7.402  1.00 15.00           C  
ATOM   2217  OE1 GLU A 287     -12.692  -5.824   7.469  1.00 15.00           O  
ATOM   2218  OE2 GLU A 287     -10.855  -5.025   6.570  1.00 15.00           O1-
ATOM   2219  N   PRO A 288      -6.402  -6.099   9.746  1.00 46.91           N  
ATOM   2220  CA  PRO A 288      -5.120  -5.403   9.917  1.00 46.82           C  
ATOM   2221  C   PRO A 288      -5.191  -3.925   9.553  1.00 46.95           C  
ATOM   2222  O   PRO A 288      -6.024  -3.492   8.770  1.00 46.73           O  
ATOM   2223  CB  PRO A 288      -4.185  -6.130   8.948  1.00 46.46           C  
ATOM   2224  CG  PRO A 288      -4.823  -7.456   8.740  1.00 47.41           C  
ATOM   2225  CD  PRO A 288      -6.288  -7.171   8.740  1.00 46.98           C  
ATOM   2226  N   THR A 289      -4.289  -3.158  10.133  1.00 47.76           N  
ATOM   2227  CA  THR A 289      -4.280  -1.725   9.943  1.00 47.69           C  
ATOM   2228  C   THR A 289      -2.870  -1.339   9.516  1.00 46.94           C  
ATOM   2229  O   THR A 289      -2.508  -0.167   9.509  1.00 47.14           O  
ATOM   2230  CB  THR A 289      -4.768  -1.017  11.258  1.00 47.94           C  
ATOM   2231  CG2 THR A 289      -3.613  -0.427  12.105  1.00 48.20           C  
ATOM   2232  OG1 THR A 289      -5.740  -0.022  10.928  1.00 48.20           O  
ATOM   2233  N   THR A 290      -2.093  -2.355   9.150  1.00 46.15           N  
ATOM   2234  CA  THR A 290      -0.710  -2.182   8.733  1.00 45.86           C  
ATOM   2235  C   THR A 290      -0.589  -1.547   7.351  1.00 46.06           C  
ATOM   2236  O   THR A 290      -1.582  -1.327   6.664  1.00 45.09           O  
ATOM   2237  CB  THR A 290       0.079  -3.514   8.757  1.00 45.88           C  
ATOM   2238  CG2 THR A 290       0.299  -4.016  10.211  1.00 44.76           C  
ATOM   2239  OG1 THR A 290      -0.610  -4.504   7.971  1.00 45.81           O  
ATOM   2240  N   SER A 291       0.654  -1.243   6.979  1.00 47.14           N  
ATOM   2241  CA  SER A 291       0.990  -0.555   5.738  1.00 48.49           C  
ATOM   2242  C   SER A 291       2.009  -1.381   4.993  1.00 49.40           C  
ATOM   2243  O   SER A 291       2.843  -2.041   5.616  1.00 49.68           O  
ATOM   2244  CB  SER A 291       1.609   0.818   6.038  1.00 48.22           C  
ATOM   2245  OG  SER A 291       0.620   1.825   6.125  1.00 48.57           O  
ATOM   2246  N   GLN A 292       1.937  -1.379   3.635  1.00 15.00           N  
ATOM   2247  CA  GLN A 292       3.114  -1.923   2.971  1.00 15.00           C  
ATOM   2248  C   GLN A 292       4.188  -0.853   2.798  1.00 15.00           C  
ATOM   2249  O   GLN A 292       3.888   0.354   2.801  1.00 54.25           O  
ATOM   2250  CB  GLN A 292       2.698  -2.818   1.802  1.00 15.00           C  
ATOM   2251  CG  GLN A 292       3.442  -2.535   0.507  1.00 15.00           C  
ATOM   2252  CD  GLN A 292       2.553  -2.653  -0.716  1.00 15.00           C  
ATOM   2253  NE2 GLN A 292       2.941  -3.511  -1.649  1.00 15.00           N  
ATOM   2254  OE1 GLN A 292       1.528  -1.977  -0.818  1.00 15.00           O  
ATOM   2255  N   THR A 293       5.418  -1.283   2.885  1.00 54.71           N  
ATOM   2256  CA  THR A 293       6.548  -0.441   2.565  1.00 55.43           C  
ATOM   2257  C   THR A 293       6.994  -0.856   1.152  1.00 56.00           C  
ATOM   2258  O   THR A 293       6.906  -2.033   0.802  1.00 55.54           O  
ATOM   2259  CB  THR A 293       7.650  -0.676   3.575  1.00 55.39           C  
ATOM   2260  CG2 THR A 293       7.086  -0.583   4.987  1.00 55.31           C  
ATOM   2261  OG1 THR A 293       8.181  -1.991   3.389  1.00 56.58           O  
ATOM   2262  N   PRO A 294       7.495   0.098   0.332  1.00 57.07           N  
ATOM   2263  CA  PRO A 294       7.781  -0.289  -1.072  1.00 57.02           C  
ATOM   2264  C   PRO A 294       8.598  -1.574  -1.068  1.00 56.56           C  
ATOM   2265  O   PRO A 294       8.463  -2.452  -1.937  1.00 56.36           O  
ATOM   2266  CB  PRO A 294       8.648   0.882  -1.592  1.00 57.04           C  
ATOM   2267  CG  PRO A 294       9.053   1.689  -0.341  1.00 57.16           C  
ATOM   2268  CD  PRO A 294       7.905   1.495   0.607  1.00 57.14           C  
ATOM   2269  N   SER A 295       9.350  -1.685   0.015  1.00 55.89           N  
ATOM   2270  CA  SER A 295      10.581  -2.506   0.250  1.00 55.87           C  
ATOM   2271  C   SER A 295      11.243  -3.113  -1.120  1.00 55.06           C  
ATOM   2272  O   SER A 295      10.686  -3.318  -2.213  1.00 54.30           O  
ATOM   2273  CB  SER A 295      10.523  -3.429   1.487  1.00 56.75           C  
ATOM   2274  OG  SER A 295      11.189  -2.841   2.620  1.00 58.27           O  
ATOM   2275  N   THR A 296      12.522  -3.358  -0.875  1.00 54.09           N  
ATOM   2276  CA  THR A 296      13.504  -3.831  -1.809  1.00 52.78           C  
ATOM   2277  C   THR A 296      13.456  -5.352  -1.786  1.00 51.85           C  
ATOM   2278  O   THR A 296      12.381  -5.957  -1.739  1.00 52.67           O  
ATOM   2279  CB  THR A 296      14.810  -3.412  -1.224  1.00 53.20           C  
ATOM   2280  CG2 THR A 296      15.665  -2.590  -2.273  1.00 54.92           C  
ATOM   2281  OG1 THR A 296      14.503  -2.659  -0.033  1.00 49.76           O  
ATOM   2282  N   ASN A 297      14.614  -5.980  -1.809  1.00 49.41           N  
ATOM   2283  CA  ASN A 297      14.679  -7.434  -1.773  1.00 47.09           C  
ATOM   2284  C   ASN A 297      13.554  -8.318  -2.427  1.00 44.82           C  
ATOM   2285  O   ASN A 297      13.147  -9.340  -1.832  1.00 44.66           O  
ATOM   2286  CB  ASN A 297      14.933  -7.861  -0.334  1.00 47.30           C  
ATOM   2287  CG  ASN A 297      15.975  -8.957  -0.240  1.00 48.72           C  
ATOM   2288  ND2 ASN A 297      16.893  -8.983  -1.220  1.00 48.66           N  
ATOM   2289  OD1 ASN A 297      15.960  -9.780   0.693  1.00 48.94           O  
ATOM   2290  N   PRO A 298      13.071  -7.971  -3.650  1.00 42.49           N  
ATOM   2291  CA  PRO A 298      12.152  -8.937  -4.223  1.00 40.93           C  
ATOM   2292  C   PRO A 298      12.893 -10.162  -4.683  1.00 39.75           C  
ATOM   2293  O   PRO A 298      14.084 -10.065  -5.027  1.00 39.64           O  
ATOM   2294  CB  PRO A 298      11.630  -8.223  -5.470  1.00 41.20           C  
ATOM   2295  CG  PRO A 298      12.757  -7.393  -5.904  1.00 41.71           C  
ATOM   2296  CD  PRO A 298      13.245  -6.825  -4.566  1.00 42.76           C  
ATOM   2297  N   LEU A 299      12.188 -11.298  -4.712  1.00 37.81           N  
ATOM   2298  CA  LEU A 299      12.665 -12.479  -5.410  1.00 36.45           C  
ATOM   2299  C   LEU A 299      13.092 -12.060  -6.813  1.00 35.71           C  
ATOM   2300  O   LEU A 299      12.338 -11.393  -7.527  1.00 35.00           O  
ATOM   2301  CB  LEU A 299      11.542 -13.503  -5.461  1.00 36.67           C  
ATOM   2302  CG  LEU A 299      11.834 -14.832  -6.201  1.00 36.67           C  
ATOM   2303  CD1 LEU A 299      12.046 -14.731  -7.748  1.00 28.91           C  
ATOM   2304  CD2 LEU A 299      12.917 -15.632  -5.506  1.00 36.59           C  
ATOM   2305  N   VAL A 300      14.330 -12.401  -7.178  1.00 35.27           N  
ATOM   2306  CA  VAL A 300      14.794 -12.297  -8.571  1.00 34.14           C  
ATOM   2307  C   VAL A 300      15.185 -13.708  -9.044  1.00 33.69           C  
ATOM   2308  O   VAL A 300      16.161 -14.314  -8.554  1.00 33.88           O  
ATOM   2309  CB  VAL A 300      15.980 -11.268  -8.746  1.00 34.05           C  
ATOM   2310  CG1 VAL A 300      16.241 -10.932 -10.215  1.00 32.68           C  
ATOM   2311  CG2 VAL A 300      15.676 -10.003  -8.022  1.00 34.23           C  
ATOM   2312  N   GLU A 301      14.425 -14.228 -10.000  1.00 32.56           N  
ATOM   2313  CA  GLU A 301      14.659 -15.579 -10.481  1.00 32.16           C  
ATOM   2314  C   GLU A 301      16.138 -15.925 -10.816  1.00 31.99           C  
ATOM   2315  O   GLU A 301      16.596 -17.039 -10.514  1.00 31.60           O  
ATOM   2316  CB  GLU A 301      13.773 -15.860 -11.688  1.00 32.30           C  
ATOM   2317  CG  GLU A 301      13.643 -17.344 -12.062  1.00 30.75           C  
ATOM   2318  CD  GLU A 301      12.604 -17.565 -13.123  1.00 30.80           C  
ATOM   2319  OE1 GLU A 301      12.707 -16.993 -14.225  1.00 32.79           O  
ATOM   2320  OE2 GLU A 301      11.650 -18.295 -12.852  1.00 30.39           O1-
ATOM   2321  N   SER A 302      16.859 -14.998 -11.454  1.00 31.45           N  
ATOM   2322  CA  SER A 302      18.247 -15.280 -11.900  1.00 31.34           C  
ATOM   2323  C   SER A 302      19.179 -15.429 -10.714  1.00 30.06           C  
ATOM   2324  O   SER A 302      20.216 -16.032 -10.825  1.00 29.78           O  
ATOM   2325  CB  SER A 302      18.775 -14.281 -12.973  1.00 31.80           C  
ATOM   2326  OG  SER A 302      18.590 -12.902 -12.616  1.00 35.15           O  
ATOM   2327  N   ALA A 303      18.737 -14.976  -9.548  1.00 29.41           N  
ATOM   2328  CA  ALA A 303      19.511 -15.154  -8.339  1.00 28.52           C  
ATOM   2329  C   ALA A 303      19.238 -16.447  -7.539  1.00 27.98           C  
ATOM   2330  O   ALA A 303      19.950 -16.745  -6.589  1.00 28.46           O  
ATOM   2331  CB  ALA A 303      19.411 -13.899  -7.440  1.00 28.02           C  
ATOM   2332  N   LEU A 304      18.249 -17.244  -7.911  1.00 27.34           N  
ATOM   2333  CA  LEU A 304      18.032 -18.489  -7.171  1.00 26.63           C  
ATOM   2334  C   LEU A 304      18.903 -19.596  -7.742  1.00 27.26           C  
ATOM   2335  O   LEU A 304      19.194 -19.566  -8.943  1.00 28.24           O  
ATOM   2336  CB  LEU A 304      16.564 -18.895  -7.220  1.00 25.96           C  
ATOM   2337  CG  LEU A 304      15.512 -17.803  -6.977  1.00 25.91           C  
ATOM   2338  CD1 LEU A 304      14.184 -18.242  -7.579  1.00 26.32           C  
ATOM   2339  CD2 LEU A 304      15.371 -17.379  -5.500  1.00 22.36           C  
ATOM   2340  N   THR A 305      19.317 -20.547  -6.896  1.00 27.11           N  
ATOM   2341  CA  THR A 305      19.962 -21.792  -7.312  1.00 27.46           C  
ATOM   2342  C   THR A 305      19.311 -22.998  -6.644  1.00 28.69           C  
ATOM   2343  O   THR A 305      18.727 -22.871  -5.556  1.00 29.46           O  
ATOM   2344  CB  THR A 305      21.478 -21.897  -6.898  1.00 27.21           C  
ATOM   2345  CG2 THR A 305      22.354 -21.284  -7.864  1.00 26.78           C  
ATOM   2346  OG1 THR A 305      21.699 -21.288  -5.616  1.00 26.18           O  
ATOM   2347  N   THR A 306      19.476 -24.180  -7.247  1.00 29.41           N  
ATOM   2348  CA  THR A 306      19.080 -25.435  -6.614  1.00 30.11           C  
ATOM   2349  C   THR A 306      19.937 -25.664  -5.384  1.00 31.02           C  
ATOM   2350  O   THR A 306      21.150 -25.362  -5.375  1.00 30.94           O  
ATOM   2351  CB  THR A 306      19.328 -26.639  -7.520  1.00 30.45           C  
ATOM   2352  CG2 THR A 306      18.290 -26.725  -8.627  1.00 29.29           C  
ATOM   2353  OG1 THR A 306      20.650 -26.539  -8.084  1.00 31.29           O  
ATOM   2354  N   LEU A 307      19.307 -26.214  -4.346  1.00 31.93           N  
ATOM   2355  CA  LEU A 307      19.997 -26.558  -3.112  1.00 32.37           C  
ATOM   2356  C   LEU A 307      21.255 -27.366  -3.442  1.00 33.19           C  
ATOM   2357  O   LEU A 307      22.287 -27.166  -2.834  1.00 33.50           O  
ATOM   2358  CB  LEU A 307      19.066 -27.329  -2.194  1.00 31.82           C  
ATOM   2359  CG  LEU A 307      19.747 -28.065  -1.057  1.00 32.26           C  
ATOM   2360  CD1 LEU A 307      19.900 -27.120   0.074  1.00 34.51           C  
ATOM   2361  CD2 LEU A 307      18.972 -29.295  -0.631  1.00 31.60           C  
ATOM   2362  N   GLU A 308      21.168 -28.248  -4.434  1.00 33.93           N  
ATOM   2363  CA  GLU A 308      22.302 -29.084  -4.815  1.00 35.19           C  
ATOM   2364  C   GLU A 308      23.282 -28.460  -5.798  1.00 34.27           C  
ATOM   2365  O   GLU A 308      24.271 -29.088  -6.135  1.00 33.52           O  
ATOM   2366  CB  GLU A 308      21.815 -30.427  -5.344  1.00 34.65           C  
ATOM   2367  CG  GLU A 308      21.321 -31.358  -4.224  1.00 37.72           C  
ATOM   2368  CD  GLU A 308      20.835 -32.731  -4.726  1.00 38.91           C  
ATOM   2369  OE1 GLU A 308      21.061 -33.083  -5.940  1.00 43.32           O  
ATOM   2370  OE2 GLU A 308      20.223 -33.452  -3.888  1.00 40.63           O1-
ATOM   2371  N   GLY A 309      23.003 -27.232  -6.247  1.00 34.61           N  
ATOM   2372  CA  GLY A 309      23.808 -26.541  -7.275  1.00 34.16           C  
ATOM   2373  C   GLY A 309      24.041 -27.299  -8.583  1.00 33.58           C  
ATOM   2374  O   GLY A 309      25.071 -27.131  -9.223  1.00 33.74           O  
ATOM   2375  N   THR A 310      23.080 -28.136  -8.965  1.00 33.44           N  
ATOM   2376  CA  THR A 310      23.105 -28.874 -10.237  1.00 33.34           C  
ATOM   2377  C   THR A 310      23.345 -27.970 -11.446  1.00 32.58           C  
ATOM   2378  O   THR A 310      22.709 -26.956 -11.592  1.00 32.64           O  
ATOM   2379  CB  THR A 310      21.760 -29.592 -10.438  1.00 33.77           C  
ATOM   2380  CG2 THR A 310      21.857 -30.791 -11.428  1.00 33.85           C  
ATOM   2381  OG1 THR A 310      21.289 -30.032  -9.169  1.00 32.98           O  
ATOM   2382  N   ALA A 311      24.248 -28.375 -12.318  1.00 32.55           N  
ATOM   2383  CA  ALA A 311      24.519 -27.673 -13.586  1.00 32.24           C  
ATOM   2384  C   ALA A 311      23.410 -27.823 -14.610  1.00 31.62           C  
ATOM   2385  O   ALA A 311      22.654 -28.770 -14.581  1.00 31.42           O  
ATOM   2386  CB  ALA A 311      25.826 -28.200 -14.190  1.00 31.47           C  
ATOM   2387  N   ALA A 312      23.337 -26.896 -15.548  1.00 32.44           N  
ATOM   2388  CA  ALA A 312      22.542 -27.140 -16.747  1.00 33.23           C  
ATOM   2389  C   ALA A 312      23.043 -28.420 -17.454  1.00 33.48           C  
ATOM   2390  O   ALA A 312      24.235 -28.695 -17.476  1.00 33.93           O  
ATOM   2391  CB  ALA A 312      22.591 -25.935 -17.686  1.00 32.55           C  
ATOM   2392  N   PRO A 313      22.134 -29.232 -17.997  1.00 33.82           N  
ATOM   2393  CA  PRO A 313      22.591 -30.215 -18.954  1.00 34.22           C  
ATOM   2394  C   PRO A 313      23.283 -29.554 -20.146  1.00 34.88           C  
ATOM   2395  O   PRO A 313      22.984 -28.420 -20.494  1.00 34.55           O  
ATOM   2396  CB  PRO A 313      21.289 -30.866 -19.430  1.00 34.91           C  
ATOM   2397  CG  PRO A 313      20.198 -29.907 -19.015  1.00 34.46           C  
ATOM   2398  CD  PRO A 313      20.688 -29.325 -17.750  1.00 33.50           C  
ATOM   2399  N   GLY A 314      24.207 -30.272 -20.768  1.00 35.93           N  
ATOM   2400  CA  GLY A 314      24.902 -29.770 -21.954  1.00 36.51           C  
ATOM   2401  C   GLY A 314      26.229 -29.171 -21.574  1.00 36.95           C  
ATOM   2402  O   GLY A 314      26.683 -29.352 -20.458  1.00 37.55           O  
ATOM   2403  N   SER A 315      26.842 -28.453 -22.499  1.00 37.10           N  
ATOM   2404  CA  SER A 315      28.046 -27.704 -22.212  1.00 38.52           C  
ATOM   2405  C   SER A 315      27.763 -26.183 -22.064  1.00 38.70           C  
ATOM   2406  O   SER A 315      26.797 -25.675 -22.647  1.00 38.81           O  
ATOM   2407  CB  SER A 315      29.108 -28.003 -23.280  1.00 39.20           C  
ATOM   2408  OG  SER A 315      28.514 -28.305 -24.540  1.00 41.18           O  
ATOM   2409  N   PRO A 316      28.585 -25.459 -21.259  1.00 38.91           N  
ATOM   2410  CA  PRO A 316      28.336 -24.025 -20.950  1.00 38.56           C  
ATOM   2411  C   PRO A 316      28.443 -23.009 -22.102  1.00 38.27           C  
ATOM   2412  O   PRO A 316      29.213 -22.050 -22.015  1.00 38.56           O  
ATOM   2413  CB  PRO A 316      29.369 -23.707 -19.857  1.00 38.42           C  
ATOM   2414  CG  PRO A 316      30.462 -24.709 -20.064  1.00 39.24           C  
ATOM   2415  CD  PRO A 316      29.774 -25.971 -20.534  1.00 39.38           C  
ATOM   2416  N   ALA A 317      27.652 -23.181 -23.152  1.00 37.78           N  
ATOM   2417  CA  ALA A 317      27.691 -22.245 -24.275  1.00 37.40           C  
ATOM   2418  C   ALA A 317      26.394 -22.366 -25.021  1.00 37.08           C  
ATOM   2419  O   ALA A 317      25.857 -23.452 -25.132  1.00 37.45           O  
ATOM   2420  CB  ALA A 317      28.884 -22.533 -25.213  1.00 37.05           C  
ATOM   2421  N   PRO A 318      25.877 -21.241 -25.535  1.00 37.27           N  
ATOM   2422  CA  PRO A 318      24.660 -21.239 -26.386  1.00 36.51           C  
ATOM   2423  C   PRO A 318      24.687 -22.322 -27.458  1.00 36.12           C  
ATOM   2424  O   PRO A 318      25.637 -22.394 -28.261  1.00 36.01           O  
ATOM   2425  CB  PRO A 318      24.685 -19.844 -27.011  1.00 36.43           C  
ATOM   2426  CG  PRO A 318      25.309 -18.978 -25.891  1.00 37.37           C  
ATOM   2427  CD  PRO A 318      26.413 -19.874 -25.318  1.00 37.04           C  
ATOM   2428  N   GLY A 319      23.658 -23.169 -27.462  1.00 35.62           N  
ATOM   2429  CA  GLY A 319      23.579 -24.288 -28.427  1.00 34.55           C  
ATOM   2430  C   GLY A 319      24.371 -25.547 -28.068  1.00 33.88           C  
ATOM   2431  O   GLY A 319      24.384 -26.510 -28.846  1.00 33.80           O  
ATOM   2432  N   GLY A 320      25.025 -25.536 -26.900  1.00 32.58           N  
ATOM   2433  CA  GLY A 320      25.833 -26.658 -26.417  1.00 32.17           C  
ATOM   2434  C   GLY A 320      25.083 -27.903 -25.965  1.00 31.59           C  
ATOM   2435  O   GLY A 320      25.257 -28.393 -24.859  1.00 30.76           O  
ATOM   2436  N   VAL A 321      24.264 -28.434 -26.849  1.00 31.76           N  
ATOM   2437  CA  VAL A 321      23.341 -29.509 -26.497  1.00 31.91           C  
ATOM   2438  C   VAL A 321      23.190 -30.392 -27.721  1.00 31.93           C  
ATOM   2439  O   VAL A 321      23.794 -30.128 -28.753  1.00 32.05           O  
ATOM   2440  CB  VAL A 321      21.930 -28.934 -26.138  1.00 32.20           C  
ATOM   2441  CG1 VAL A 321      21.879 -28.367 -24.698  1.00 30.68           C  
ATOM   2442  CG2 VAL A 321      21.504 -27.894 -27.178  1.00 31.23           C  
ATOM   2443  N   ASP A 322      22.358 -31.411 -27.632  1.00 31.90           N  
ATOM   2444  CA  ASP A 322      22.152 -32.283 -28.773  1.00 32.00           C  
ATOM   2445  C   ASP A 322      21.145 -31.678 -29.772  1.00 31.91           C  
ATOM   2446  O   ASP A 322      21.319 -31.808 -31.003  1.00 31.51           O  
ATOM   2447  CB  ASP A 322      21.778 -33.673 -28.279  1.00 31.60           C  
ATOM   2448  CG  ASP A 322      22.911 -34.314 -27.532  1.00 33.91           C  
ATOM   2449  OD1 ASP A 322      23.978 -34.554 -28.173  1.00 36.46           O  
ATOM   2450  OD2 ASP A 322      22.777 -34.540 -26.304  1.00 35.36           O1-
ATOM   2451  N   LEU A 323      20.119 -31.005 -29.231  1.00 31.46           N  
ATOM   2452  CA  LEU A 323      19.092 -30.333 -30.035  1.00 30.68           C  
ATOM   2453  C   LEU A 323      18.682 -29.013 -29.401  1.00 30.29           C  
ATOM   2454  O   LEU A 323      18.359 -28.921 -28.211  1.00 30.86           O  
ATOM   2455  CB  LEU A 323      17.891 -31.247 -30.248  1.00 30.66           C  
ATOM   2456  CG  LEU A 323      16.679 -30.807 -31.071  1.00 31.50           C  
ATOM   2457  CD1 LEU A 323      17.027 -30.503 -32.550  1.00 30.91           C  
ATOM   2458  CD2 LEU A 323      15.651 -31.915 -30.996  1.00 30.75           C  
ATOM   2459  N   ALA A 324      18.743 -27.971 -30.206  1.00 30.27           N  
ATOM   2460  CA  ALA A 324      18.430 -26.630 -29.778  1.00 29.71           C  
ATOM   2461  C   ALA A 324      17.199 -26.271 -30.555  1.00 30.36           C  
ATOM   2462  O   ALA A 324      17.127 -26.532 -31.755  1.00 30.31           O  
ATOM   2463  CB  ALA A 324      19.534 -25.746 -30.140  1.00 29.29           C  
ATOM   2464  N   LEU A 325      16.195 -25.728 -29.874  1.00 31.42           N  
ATOM   2465  CA  LEU A 325      14.928 -25.359 -30.545  1.00 31.45           C  
ATOM   2466  C   LEU A 325      14.566 -23.956 -30.163  1.00 31.81           C  
ATOM   2467  O   LEU A 325      14.771 -23.529 -29.011  1.00 32.55           O  
ATOM   2468  CB  LEU A 325      13.777 -26.292 -30.174  1.00 31.03           C  
ATOM   2469  CG  LEU A 325      13.797 -27.788 -30.513  1.00 30.47           C  
ATOM   2470  CD1 LEU A 325      12.598 -28.520 -29.856  1.00 27.09           C  
ATOM   2471  CD2 LEU A 325      13.787 -27.997 -32.027  1.00 29.55           C  
ATOM   2472  N   ASN A 326      14.046 -23.219 -31.130  1.00 32.24           N  
ATOM   2473  CA  ASN A 326      13.591 -21.876 -30.839  1.00 32.38           C  
ATOM   2474  C   ASN A 326      12.109 -21.787 -31.125  1.00 32.57           C  
ATOM   2475  O   ASN A 326      11.654 -22.183 -32.198  1.00 32.81           O  
ATOM   2476  CB  ASN A 326      14.349 -20.848 -31.642  1.00 31.92           C  
ATOM   2477  CG  ASN A 326      13.929 -19.446 -31.301  1.00 33.78           C  
ATOM   2478  ND2 ASN A 326      13.216 -18.798 -32.226  1.00 30.71           N  
ATOM   2479  OD1 ASN A 326      14.246 -18.936 -30.208  1.00 34.71           O  
ATOM   2480  N   MET A 327      11.362 -21.302 -30.139  1.00 32.58           N  
ATOM   2481  CA  MET A 327       9.913 -21.180 -30.232  1.00 32.22           C  
ATOM   2482  C   MET A 327       9.564 -19.717 -30.568  1.00 31.83           C  
ATOM   2483  O   MET A 327       9.683 -18.829 -29.726  1.00 31.09           O  
ATOM   2484  CB  MET A 327       9.245 -21.625 -28.907  1.00 32.59           C  
ATOM   2485  CG  MET A 327       9.454 -23.078 -28.500  1.00 31.64           C  
ATOM   2486  SD  MET A 327       8.988 -24.211 -29.820  1.00 32.10           S  
ATOM   2487  CE  MET A 327       9.748 -25.711 -29.202  1.00 34.22           C  
ATOM   2488  N   ALA A 328       9.152 -19.468 -31.799  1.00 31.54           N  
ATOM   2489  CA  ALA A 328       8.784 -18.106 -32.203  1.00 32.05           C  
ATOM   2490  C   ALA A 328       7.297 -17.826 -31.950  1.00 31.89           C  
ATOM   2491  O   ALA A 328       6.431 -18.380 -32.605  1.00 31.81           O  
ATOM   2492  CB  ALA A 328       9.176 -17.838 -33.691  1.00 31.12           C  
ATOM   2493  N   PHE A 329       7.008 -16.961 -30.991  1.00 32.66           N  
ATOM   2494  CA  PHE A 329       5.625 -16.651 -30.645  1.00 33.13           C  
ATOM   2495  C   PHE A 329       5.018 -15.739 -31.701  1.00 35.01           C  
ATOM   2496  O   PHE A 329       5.722 -14.930 -32.329  1.00 34.24           O  
ATOM   2497  CB  PHE A 329       5.525 -15.976 -29.279  1.00 31.75           C  
ATOM   2498  CG  PHE A 329       6.033 -16.812 -28.148  1.00 29.46           C  
ATOM   2499  CD1 PHE A 329       6.321 -16.236 -26.939  1.00 27.10           C  
ATOM   2500  CD2 PHE A 329       6.223 -18.182 -28.295  1.00 28.26           C  
ATOM   2501  CE1 PHE A 329       6.806 -16.993 -25.895  1.00 27.32           C  
ATOM   2502  CE2 PHE A 329       6.700 -18.951 -27.257  1.00 25.49           C  
ATOM   2503  CZ  PHE A 329       6.993 -18.349 -26.052  1.00 27.93           C  
ATOM   2504  N   GLY A 330       3.705 -15.883 -31.879  1.00 36.86           N  
ATOM   2505  CA  GLY A 330       2.949 -15.077 -32.827  1.00 39.32           C  
ATOM   2506  C   GLY A 330       1.462 -15.196 -32.586  1.00 40.99           C  
ATOM   2507  O   GLY A 330       1.011 -16.018 -31.781  1.00 40.63           O  
ATOM   2508  N   PHE A 331       0.695 -14.393 -33.310  1.00 42.66           N  
ATOM   2509  CA  PHE A 331      -0.736 -14.412 -33.146  1.00 44.41           C  
ATOM   2510  C   PHE A 331      -1.374 -14.088 -34.467  1.00 45.39           C  
ATOM   2511  O   PHE A 331      -1.379 -12.938 -34.868  1.00 45.56           O  
ATOM   2512  CB  PHE A 331      -1.120 -13.383 -32.093  1.00 44.82           C  
ATOM   2513  CG  PHE A 331      -2.558 -13.441 -31.664  1.00 45.61           C  
ATOM   2514  CD1 PHE A 331      -2.938 -14.200 -30.576  1.00 45.88           C  
ATOM   2515  CD2 PHE A 331      -3.529 -12.685 -32.324  1.00 47.38           C  
ATOM   2516  CE1 PHE A 331      -4.279 -14.226 -30.150  1.00 48.47           C  
ATOM   2517  CE2 PHE A 331      -4.869 -12.697 -31.908  1.00 48.80           C  
ATOM   2518  CZ  PHE A 331      -5.243 -13.471 -30.811  1.00 47.56           C  
ATOM   2519  N   ALA A 332      -1.895 -15.107 -35.156  1.00 47.02           N  
ATOM   2520  CA  ALA A 332      -2.536 -14.892 -36.474  1.00 48.22           C  
ATOM   2521  C   ALA A 332      -4.008 -14.508 -36.310  1.00 48.61           C  
ATOM   2522  O   ALA A 332      -4.269 -13.341 -36.026  1.00 50.42           O  
ATOM   2523  CB  ALA A 332      -2.323 -16.069 -37.455  1.00 47.82           C  
ATOM   2524  N   GLY A 333      -4.955 -15.437 -36.451  1.00 48.40           N  
ATOM   2525  CA  GLY A 333      -6.380 -15.076 -36.418  1.00 47.54           C  
ATOM   2526  C   GLY A 333      -6.710 -14.394 -35.100  1.00 47.39           C  
ATOM   2527  O   GLY A 333      -6.154 -13.346 -34.792  1.00 48.49           O  
ATOM   2528  N   GLY A 334      -7.621 -14.954 -34.318  1.00 46.12           N  
ATOM   2529  CA  GLY A 334      -7.656 -14.646 -32.888  1.00 44.80           C  
ATOM   2530  C   GLY A 334      -6.944 -15.777 -32.131  1.00 43.87           C  
ATOM   2531  O   GLY A 334      -7.331 -16.130 -31.001  1.00 43.85           O  
ATOM   2532  N   LYS A 335      -5.909 -16.342 -32.764  1.00 42.39           N  
ATOM   2533  CA  LYS A 335      -5.254 -17.576 -32.302  1.00 41.39           C  
ATOM   2534  C   LYS A 335      -3.723 -17.450 -32.103  1.00 39.93           C  
ATOM   2535  O   LYS A 335      -3.024 -16.937 -32.978  1.00 40.21           O  
ATOM   2536  CB  LYS A 335      -5.590 -18.725 -33.269  1.00 41.57           C  
ATOM   2537  CG  LYS A 335      -7.103 -18.912 -33.557  1.00 43.08           C  
ATOM   2538  CD  LYS A 335      -7.956 -19.144 -32.278  1.00 46.23           C  
ATOM   2539  CE  LYS A 335      -9.286 -19.945 -32.542  1.00 46.43           C  
ATOM   2540  NZ  LYS A 335     -10.585 -19.135 -32.491  1.00 47.36           N1+
ATOM   2541  N   PHE A 336      -3.198 -17.905 -30.961  1.00 38.30           N  
ATOM   2542  CA  PHE A 336      -1.726 -17.915 -30.731  1.00 36.25           C  
ATOM   2543  C   PHE A 336      -0.981 -18.927 -31.596  1.00 35.63           C  
ATOM   2544  O   PHE A 336      -1.514 -19.968 -32.015  1.00 34.74           O  
ATOM   2545  CB  PHE A 336      -1.352 -18.133 -29.263  1.00 35.78           C  
ATOM   2546  CG  PHE A 336      -1.659 -16.963 -28.372  1.00 35.73           C  
ATOM   2547  CD1 PHE A 336      -0.676 -16.047 -28.046  1.00 34.57           C  
ATOM   2548  CD2 PHE A 336      -2.943 -16.771 -27.859  1.00 35.53           C  
ATOM   2549  CE1 PHE A 336      -0.959 -14.968 -27.215  1.00 33.37           C  
ATOM   2550  CE2 PHE A 336      -3.228 -15.684 -27.047  1.00 34.27           C  
ATOM   2551  CZ  PHE A 336      -2.228 -14.794 -26.715  1.00 34.40           C  
ATOM   2552  N   THR A 337       0.275 -18.600 -31.851  1.00 34.76           N  
ATOM   2553  CA  THR A 337       1.038 -19.316 -32.831  1.00 34.12           C  
ATOM   2554  C   THR A 337       2.461 -19.520 -32.289  1.00 33.60           C  
ATOM   2555  O   THR A 337       3.036 -18.614 -31.674  1.00 32.97           O  
ATOM   2556  CB  THR A 337       0.922 -18.581 -34.225  1.00 34.04           C  
ATOM   2557  CG2 THR A 337       1.904 -17.478 -34.431  1.00 33.44           C  
ATOM   2558  OG1 THR A 337       1.094 -19.517 -35.268  1.00 37.54           O  
ATOM   2559  N   ILE A 338       2.971 -20.747 -32.441  1.00 33.12           N  
ATOM   2560  CA  ILE A 338       4.345 -21.098 -32.115  1.00 31.72           C  
ATOM   2561  C   ILE A 338       4.985 -21.639 -33.395  1.00 32.34           C  
ATOM   2562  O   ILE A 338       4.599 -22.712 -33.904  1.00 32.47           O  
ATOM   2563  CB  ILE A 338       4.448 -22.142 -30.958  1.00 31.59           C  
ATOM   2564  CG1 ILE A 338       3.891 -21.562 -29.669  1.00 28.76           C  
ATOM   2565  CG2 ILE A 338       5.909 -22.521 -30.699  1.00 29.37           C  
ATOM   2566  CD1 ILE A 338       3.817 -22.537 -28.535  1.00 27.27           C  
ATOM   2567  N   ASN A 339       5.957 -20.891 -33.908  1.00 31.89           N  
ATOM   2568  CA  ASN A 339       6.615 -21.211 -35.177  1.00 32.15           C  
ATOM   2569  C   ASN A 339       5.590 -21.340 -36.346  1.00 32.47           C  
ATOM   2570  O   ASN A 339       5.801 -22.075 -37.308  1.00 31.82           O  
ATOM   2571  CB  ASN A 339       7.544 -22.443 -35.054  1.00 31.06           C  
ATOM   2572  CG  ASN A 339       8.776 -22.194 -34.145  1.00 31.62           C  
ATOM   2573  ND2 ASN A 339       9.351 -23.288 -33.626  1.00 29.90           N  
ATOM   2574  OD1 ASN A 339       9.206 -21.051 -33.914  1.00 29.47           O  
ATOM   2575  N   GLY A 340       4.476 -20.627 -36.240  1.00 32.50           N  
ATOM   2576  CA  GLY A 340       3.558 -20.508 -37.367  1.00 33.42           C  
ATOM   2577  C   GLY A 340       2.325 -21.378 -37.255  1.00 33.95           C  
ATOM   2578  O   GLY A 340       1.377 -21.210 -38.023  1.00 33.98           O  
ATOM   2579  N   ALA A 341       2.341 -22.277 -36.266  1.00 33.93           N  
ATOM   2580  CA  ALA A 341       1.315 -23.296 -36.076  1.00 33.36           C  
ATOM   2581  C   ALA A 341       0.548 -23.094 -34.768  1.00 33.75           C  
ATOM   2582  O   ALA A 341       1.126 -22.773 -33.727  1.00 34.23           O  
ATOM   2583  CB  ALA A 341       1.937 -24.644 -36.095  1.00 32.37           C  
ATOM   2584  N   SER A 342      -0.757 -23.309 -34.828  1.00 33.59           N  
ATOM   2585  CA  SER A 342      -1.617 -23.024 -33.712  1.00 33.89           C  
ATOM   2586  C   SER A 342      -2.194 -24.326 -33.212  1.00 34.64           C  
ATOM   2587  O   SER A 342      -2.695 -25.127 -34.010  1.00 35.01           O  
ATOM   2588  CB  SER A 342      -2.735 -22.090 -34.132  1.00 33.05           C  
ATOM   2589  OG  SER A 342      -3.398 -21.668 -32.974  1.00 34.20           O  
ATOM   2590  N   PHE A 343      -2.119 -24.564 -31.904  1.00 34.76           N  
ATOM   2591  CA  PHE A 343      -2.569 -25.843 -31.418  1.00 35.16           C  
ATOM   2592  C   PHE A 343      -4.090 -25.914 -31.453  1.00 35.89           C  
ATOM   2593  O   PHE A 343      -4.773 -25.055 -30.906  1.00 36.32           O  
ATOM   2594  CB  PHE A 343      -2.032 -26.132 -30.022  1.00 35.14           C  
ATOM   2595  CG  PHE A 343      -2.214 -27.554 -29.585  1.00 34.07           C  
ATOM   2596  CD1 PHE A 343      -1.261 -28.505 -29.874  1.00 34.23           C  
ATOM   2597  CD2 PHE A 343      -3.338 -27.939 -28.875  1.00 36.76           C  
ATOM   2598  CE1 PHE A 343      -1.403 -29.832 -29.453  1.00 34.43           C  
ATOM   2599  CE2 PHE A 343      -3.501 -29.270 -28.463  1.00 36.85           C  
ATOM   2600  CZ  PHE A 343      -2.520 -30.215 -28.758  1.00 35.74           C  
ATOM   2601  N   THR A 344      -4.600 -26.929 -32.144  1.00 36.33           N  
ATOM   2602  CA  THR A 344      -6.008 -27.323 -32.060  1.00 36.65           C  
ATOM   2603  C   THR A 344      -5.984 -28.771 -31.557  1.00 35.30           C  
ATOM   2604  O   THR A 344      -5.196 -29.558 -32.048  1.00 34.88           O  
ATOM   2605  CB  THR A 344      -6.732 -27.236 -33.448  1.00 37.06           C  
ATOM   2606  CG2 THR A 344      -6.364 -25.933 -34.198  1.00 36.19           C  
ATOM   2607  OG1 THR A 344      -6.385 -28.393 -34.248  1.00 39.99           O  
ATOM   2608  N   PRO A 345      -6.777 -29.101 -30.536  1.00 34.45           N  
ATOM   2609  CA  PRO A 345      -6.843 -30.503 -30.046  1.00 34.32           C  
ATOM   2610  C   PRO A 345      -7.271 -31.522 -31.095  1.00 33.30           C  
ATOM   2611  O   PRO A 345      -8.302 -31.347 -31.742  1.00 33.52           O  
ATOM   2612  CB  PRO A 345      -7.862 -30.462 -28.891  1.00 34.08           C  
ATOM   2613  CG  PRO A 345      -8.504 -29.099 -28.977  1.00 35.27           C  
ATOM   2614  CD  PRO A 345      -7.570 -28.181 -29.715  1.00 34.83           C  
ATOM   2615  N   PRO A 346      -6.450 -32.553 -31.301  1.00 32.26           N  
ATOM   2616  CA  PRO A 346      -6.745 -33.579 -32.265  1.00 31.86           C  
ATOM   2617  C   PRO A 346      -7.873 -34.474 -31.807  1.00 32.12           C  
ATOM   2618  O   PRO A 346      -8.072 -34.664 -30.611  1.00 32.25           O  
ATOM   2619  CB  PRO A 346      -5.446 -34.378 -32.298  1.00 31.81           C  
ATOM   2620  CG  PRO A 346      -4.834 -34.171 -30.973  1.00 30.86           C  
ATOM   2621  CD  PRO A 346      -5.134 -32.762 -30.672  1.00 32.30           C  
ATOM   2622  N   THR A 347      -8.602 -35.052 -32.751  1.00 32.40           N  
ATOM   2623  CA  THR A 347      -9.609 -36.048 -32.383  1.00 32.62           C  
ATOM   2624  C   THR A 347      -9.021 -37.239 -31.604  1.00 31.93           C  
ATOM   2625  O   THR A 347      -9.592 -37.678 -30.614  1.00 31.34           O  
ATOM   2626  CB  THR A 347     -10.410 -36.490 -33.620  1.00 33.35           C  
ATOM   2627  CG2 THR A 347     -11.355 -37.713 -33.302  1.00 32.03           C  
ATOM   2628  OG1 THR A 347     -11.177 -35.363 -34.076  1.00 33.80           O  
ATOM   2629  N   VAL A 348      -7.871 -37.740 -32.041  1.00 31.67           N  
ATOM   2630  CA  VAL A 348      -7.263 -38.894 -31.379  1.00 31.36           C  
ATOM   2631  C   VAL A 348      -6.139 -38.358 -30.521  1.00 31.03           C  
ATOM   2632  O   VAL A 348      -5.242 -37.695 -31.044  1.00 31.70           O  
ATOM   2633  CB  VAL A 348      -6.712 -39.957 -32.415  1.00 32.04           C  
ATOM   2634  CG1 VAL A 348      -6.120 -41.164 -31.704  1.00 31.24           C  
ATOM   2635  CG2 VAL A 348      -7.787 -40.400 -33.425  1.00 29.51           C  
ATOM   2636  N   PRO A 349      -6.169 -38.619 -29.199  1.00 30.60           N  
ATOM   2637  CA  PRO A 349      -5.096 -38.034 -28.375  1.00 30.34           C  
ATOM   2638  C   PRO A 349      -3.681 -38.363 -28.887  1.00 30.18           C  
ATOM   2639  O   PRO A 349      -3.437 -39.494 -29.363  1.00 30.46           O  
ATOM   2640  CB  PRO A 349      -5.325 -38.656 -26.991  1.00 29.47           C  
ATOM   2641  CG  PRO A 349      -6.730 -39.031 -26.979  1.00 30.32           C  
ATOM   2642  CD  PRO A 349      -7.107 -39.411 -28.381  1.00 30.72           C  
ATOM   2643  N   VAL A 350      -2.759 -37.410 -28.758  1.00 29.61           N  
ATOM   2644  CA  VAL A 350      -1.401 -37.604 -29.269  1.00 29.43           C  
ATOM   2645  C   VAL A 350      -0.760 -38.920 -28.803  1.00 30.04           C  
ATOM   2646  O   VAL A 350      -0.089 -39.592 -29.597  1.00 31.02           O  
ATOM   2647  CB  VAL A 350      -0.460 -36.412 -29.014  1.00 28.81           C  
ATOM   2648  CG1 VAL A 350       0.837 -36.633 -29.745  1.00 26.59           C  
ATOM   2649  CG2 VAL A 350      -1.100 -35.094 -29.488  1.00 28.26           C  
ATOM   2650  N   LEU A 351      -0.986 -39.301 -27.552  1.00 29.79           N  
ATOM   2651  CA  LEU A 351      -0.451 -40.566 -27.044  1.00 30.20           C  
ATOM   2652  C   LEU A 351      -1.061 -41.784 -27.735  1.00 30.76           C  
ATOM   2653  O   LEU A 351      -0.346 -42.706 -28.101  1.00 31.14           O  
ATOM   2654  CB  LEU A 351      -0.620 -40.679 -25.529  1.00 29.70           C  
ATOM   2655  CG  LEU A 351      -0.195 -42.008 -24.911  1.00 28.55           C  
ATOM   2656  CD1 LEU A 351       1.274 -42.185 -25.064  1.00 27.97           C  
ATOM   2657  CD2 LEU A 351      -0.596 -42.040 -23.445  1.00 27.32           C  
ATOM   2658  N   LEU A 352      -2.379 -41.780 -27.917  1.00 31.05           N  
ATOM   2659  CA  LEU A 352      -3.033 -42.851 -28.631  1.00 30.73           C  
ATOM   2660  C   LEU A 352      -2.508 -42.921 -30.066  1.00 31.27           C  
ATOM   2661  O   LEU A 352      -2.196 -43.993 -30.550  1.00 32.09           O  
ATOM   2662  CB  LEU A 352      -4.546 -42.685 -28.587  1.00 30.38           C  
ATOM   2663  CG  LEU A 352      -5.405 -43.808 -29.165  1.00 29.22           C  
ATOM   2664  CD1 LEU A 352      -4.986 -45.159 -28.643  1.00 29.84           C  
ATOM   2665  CD2 LEU A 352      -6.847 -43.548 -28.865  1.00 27.47           C  
ATOM   2666  N   GLN A 353      -2.381 -41.789 -30.749  1.00 31.85           N  
ATOM   2667  CA  GLN A 353      -1.830 -41.810 -32.109  1.00 31.77           C  
ATOM   2668  C   GLN A 353      -0.502 -42.598 -32.096  1.00 33.08           C  
ATOM   2669  O   GLN A 353      -0.319 -43.530 -32.893  1.00 33.09           O  
ATOM   2670  CB  GLN A 353      -1.584 -40.398 -32.642  1.00 31.16           C  
ATOM   2671  CG  GLN A 353      -2.792 -39.503 -32.817  1.00 31.11           C  
ATOM   2672  CD  GLN A 353      -2.380 -38.088 -33.241  1.00 30.69           C  
ATOM   2673  NE2 GLN A 353      -2.874 -37.075 -32.546  1.00 27.65           N  
ATOM   2674  OE1 GLN A 353      -1.617 -37.924 -34.172  1.00 30.10           O  
ATOM   2675  N   ILE A 354       0.411 -42.232 -31.175  1.00 33.69           N  
ATOM   2676  CA  ILE A 354       1.709 -42.890 -31.072  1.00 33.60           C  
ATOM   2677  C   ILE A 354       1.485 -44.364 -30.789  1.00 34.18           C  
ATOM   2678  O   ILE A 354       2.070 -45.206 -31.426  1.00 34.63           O  
ATOM   2679  CB  ILE A 354       2.613 -42.239 -30.010  1.00 33.39           C  
ATOM   2680  CG1 ILE A 354       2.983 -40.810 -30.444  1.00 33.91           C  
ATOM   2681  CG2 ILE A 354       3.863 -43.063 -29.822  1.00 33.12           C  
ATOM   2682  CD1 ILE A 354       3.572 -39.911 -29.384  1.00 31.33           C  
ATOM   2683  N   LEU A 355       0.596 -44.677 -29.859  1.00 34.73           N  
ATOM   2684  CA  LEU A 355       0.319 -46.073 -29.521  1.00 35.14           C  
ATOM   2685  C   LEU A 355      -0.350 -46.864 -30.677  1.00 35.97           C  
ATOM   2686  O   LEU A 355      -0.159 -48.069 -30.805  1.00 35.64           O  
ATOM   2687  CB  LEU A 355      -0.507 -46.141 -28.231  1.00 34.40           C  
ATOM   2688  CG  LEU A 355       0.187 -45.525 -27.025  1.00 32.84           C  
ATOM   2689  CD1 LEU A 355      -0.546 -45.814 -25.706  1.00 31.32           C  
ATOM   2690  CD2 LEU A 355       1.632 -46.000 -26.958  1.00 31.56           C  
ATOM   2691  N   SER A 356      -1.112 -46.170 -31.510  1.00 36.55           N  
ATOM   2692  CA  SER A 356      -1.775 -46.783 -32.625  1.00 38.22           C  
ATOM   2693  C   SER A 356      -0.822 -46.948 -33.809  1.00 39.67           C  
ATOM   2694  O   SER A 356      -1.232 -47.419 -34.879  1.00 40.48           O  
ATOM   2695  CB  SER A 356      -2.972 -45.925 -33.056  1.00 38.54           C  
ATOM   2696  OG  SER A 356      -3.963 -45.865 -32.045  1.00 38.49           O  
ATOM   2697  N   GLY A 357       0.431 -46.527 -33.632  1.00 40.83           N  
ATOM   2698  CA  GLY A 357       1.474 -46.705 -34.643  1.00 41.93           C  
ATOM   2699  C   GLY A 357       2.061 -45.522 -35.427  1.00 42.70           C  
ATOM   2700  O   GLY A 357       2.870 -45.750 -36.347  1.00 42.79           O  
ATOM   2701  N   ALA A 358       1.675 -44.280 -35.107  1.00 42.90           N  
ATOM   2702  CA  ALA A 358       2.392 -43.092 -35.652  1.00 43.24           C  
ATOM   2703  C   ALA A 358       3.860 -43.081 -35.181  1.00 43.26           C  
ATOM   2704  O   ALA A 358       4.151 -43.405 -34.025  1.00 43.23           O  
ATOM   2705  CB  ALA A 358       1.679 -41.765 -35.292  1.00 42.99           C  
ATOM   2706  N   GLN A 359       4.782 -42.741 -36.075  1.00 43.35           N  
ATOM   2707  CA  GLN A 359       6.193 -42.981 -35.791  1.00 44.14           C  
ATOM   2708  C   GLN A 359       7.065 -41.723 -35.718  1.00 44.19           C  
ATOM   2709  O   GLN A 359       8.247 -41.800 -35.371  1.00 43.70           O  
ATOM   2710  CB  GLN A 359       6.789 -43.963 -36.815  1.00 44.41           C  
ATOM   2711  CG  GLN A 359       6.179 -45.376 -36.857  1.00 44.79           C  
ATOM   2712  CD  GLN A 359       6.733 -46.185 -38.024  1.00 44.83           C  
ATOM   2713  NE2 GLN A 359       7.525 -47.225 -37.713  1.00 47.73           N  
ATOM   2714  OE1 GLN A 359       6.477 -45.870 -39.183  1.00 42.20           O  
ATOM   2715  N   SER A 360       6.494 -40.570 -36.037  1.00 44.60           N  
ATOM   2716  CA  SER A 360       7.309 -39.365 -36.179  1.00 45.61           C  
ATOM   2717  C   SER A 360       6.497 -38.090 -35.910  1.00 46.38           C  
ATOM   2718  O   SER A 360       5.266 -38.122 -35.959  1.00 47.09           O  
ATOM   2719  CB  SER A 360       7.894 -39.325 -37.594  1.00 45.02           C  
ATOM   2720  OG  SER A 360       6.866 -39.072 -38.543  1.00 44.56           O  
ATOM   2721  N   ALA A 361       7.176 -36.972 -35.658  1.00 47.22           N  
ATOM   2722  CA  ALA A 361       6.481 -35.679 -35.516  1.00 48.38           C  
ATOM   2723  C   ALA A 361       5.585 -35.370 -36.713  1.00 49.11           C  
ATOM   2724  O   ALA A 361       4.555 -34.684 -36.564  1.00 50.26           O  
ATOM   2725  CB  ALA A 361       7.464 -34.525 -35.281  1.00 48.00           C  
ATOM   2726  N   GLN A 362       5.957 -35.887 -37.884  1.00 49.34           N  
ATOM   2727  CA  GLN A 362       5.227 -35.595 -39.136  1.00 49.59           C  
ATOM   2728  C   GLN A 362       3.885 -36.366 -39.298  1.00 48.86           C  
ATOM   2729  O   GLN A 362       2.981 -35.895 -39.975  1.00 49.02           O  
ATOM   2730  CB  GLN A 362       6.155 -35.788 -40.349  1.00 49.35           C  
ATOM   2731  CG  GLN A 362       5.734 -34.996 -41.553  1.00 52.48           C  
ATOM   2732  CD  GLN A 362       6.203 -35.591 -42.891  1.00 56.11           C  
ATOM   2733  NE2 GLN A 362       7.460 -36.051 -42.947  1.00 56.64           N  
ATOM   2734  OE1 GLN A 362       5.436 -35.626 -43.862  1.00 56.45           O  
ATOM   2735  N   ASP A 363       3.772 -37.543 -38.677  1.00 48.04           N  
ATOM   2736  CA  ASP A 363       2.517 -38.314 -38.649  1.00 47.13           C  
ATOM   2737  C   ASP A 363       1.599 -37.813 -37.555  1.00 45.88           C  
ATOM   2738  O   ASP A 363       0.416 -38.149 -37.531  1.00 45.83           O  
ATOM   2739  CB  ASP A 363       2.769 -39.781 -38.279  1.00 47.86           C  
ATOM   2740  CG  ASP A 363       3.685 -40.497 -39.228  1.00 49.01           C  
ATOM   2741  OD1 ASP A 363       3.851 -40.040 -40.386  1.00 50.68           O  
ATOM   2742  OD2 ASP A 363       4.223 -41.545 -38.792  1.00 50.46           O1-
ATOM   2743  N   LEU A 364       2.152 -37.069 -36.607  1.00 44.06           N  
ATOM   2744  CA  LEU A 364       1.377 -36.669 -35.458  1.00 42.68           C  
ATOM   2745  C   LEU A 364       0.465 -35.488 -35.777  1.00 42.30           C  
ATOM   2746  O   LEU A 364       0.883 -34.542 -36.440  1.00 43.18           O  
ATOM   2747  CB  LEU A 364       2.284 -36.432 -34.239  1.00 42.21           C  
ATOM   2748  CG  LEU A 364       2.863 -37.763 -33.734  1.00 39.97           C  
ATOM   2749  CD1 LEU A 364       3.993 -37.625 -32.757  1.00 37.36           C  
ATOM   2750  CD2 LEU A 364       1.767 -38.667 -33.187  1.00 37.81           C  
ATOM   2751  N   LEU A 365      -0.796 -35.590 -35.358  1.00 40.99           N  
ATOM   2752  CA  LEU A 365      -1.721 -34.475 -35.404  1.00 39.86           C  
ATOM   2753  C   LEU A 365      -1.802 -33.787 -34.038  1.00 39.25           C  
ATOM   2754  O   LEU A 365      -1.794 -34.462 -33.002  1.00 39.30           O  
ATOM   2755  CB  LEU A 365      -3.099 -34.944 -35.853  1.00 39.64           C  
ATOM   2756  CG  LEU A 365      -3.312 -35.500 -37.269  1.00 40.18           C  
ATOM   2757  CD1 LEU A 365      -4.818 -35.455 -37.584  1.00 40.28           C  
ATOM   2758  CD2 LEU A 365      -2.510 -34.762 -38.349  1.00 38.27           C  
ATOM   2759  N   PRO A 366      -1.891 -32.447 -34.019  1.00 38.68           N  
ATOM   2760  CA  PRO A 366      -1.996 -31.533 -35.160  1.00 39.03           C  
ATOM   2761  C   PRO A 366      -0.659 -31.182 -35.835  1.00 39.34           C  
ATOM   2762  O   PRO A 366       0.357 -30.962 -35.160  1.00 39.26           O  
ATOM   2763  CB  PRO A 366      -2.631 -30.294 -34.543  1.00 38.98           C  
ATOM   2764  CG  PRO A 366      -2.145 -30.295 -33.142  1.00 38.40           C  
ATOM   2765  CD  PRO A 366      -1.899 -31.722 -32.742  1.00 38.09           C  
ATOM   2766  N   SER A 367      -0.689 -31.107 -37.164  1.00 39.69           N  
ATOM   2767  CA  SER A 367       0.506 -30.853 -37.977  1.00 40.06           C  
ATOM   2768  C   SER A 367       1.147 -29.537 -37.573  1.00 39.14           C  
ATOM   2769  O   SER A 367       0.448 -28.528 -37.439  1.00 39.34           O  
ATOM   2770  CB  SER A 367       0.131 -30.800 -39.463  1.00 40.48           C  
ATOM   2771  OG  SER A 367      -1.046 -31.561 -39.697  1.00 42.57           O  
ATOM   2772  N   GLY A 368       2.462 -29.548 -37.379  1.00 37.94           N  
ATOM   2773  CA  GLY A 368       3.187 -28.332 -37.050  1.00 37.05           C  
ATOM   2774  C   GLY A 368       3.227 -28.019 -35.563  1.00 37.12           C  
ATOM   2775  O   GLY A 368       3.907 -27.088 -35.144  1.00 36.60           O  
ATOM   2776  N   SER A 369       2.507 -28.788 -34.755  1.00 36.68           N  
ATOM   2777  CA  SER A 369       2.536 -28.559 -33.320  1.00 37.13           C  
ATOM   2778  C   SER A 369       3.390 -29.568 -32.528  1.00 37.07           C  
ATOM   2779  O   SER A 369       3.643 -29.355 -31.322  1.00 37.35           O  
ATOM   2780  CB  SER A 369       1.115 -28.511 -32.749  1.00 36.82           C  
ATOM   2781  OG  SER A 369       0.433 -27.416 -33.292  1.00 37.98           O  
ATOM   2782  N   VAL A 370       3.814 -30.655 -33.182  1.00 36.35           N  
ATOM   2783  CA  VAL A 370       4.559 -31.723 -32.494  1.00 35.96           C  
ATOM   2784  C   VAL A 370       6.016 -31.729 -32.914  1.00 35.53           C  
ATOM   2785  O   VAL A 370       6.329 -31.648 -34.089  1.00 34.79           O  
ATOM   2786  CB  VAL A 370       3.916 -33.121 -32.723  1.00 36.07           C  
ATOM   2787  CG1 VAL A 370       4.507 -34.199 -31.792  1.00 35.24           C  
ATOM   2788  CG2 VAL A 370       2.426 -33.037 -32.497  1.00 37.24           C  
ATOM   2789  N   TYR A 371       6.888 -31.818 -31.917  1.00 35.99           N  
ATOM   2790  CA  TYR A 371       8.354 -31.866 -32.089  1.00 36.18           C  
ATOM   2791  C   TYR A 371       8.886 -33.170 -31.618  1.00 36.45           C  
ATOM   2792  O   TYR A 371       8.686 -33.543 -30.472  1.00 36.46           O  
ATOM   2793  CB  TYR A 371       9.045 -30.751 -31.287  1.00 35.17           C  
ATOM   2794  CG  TYR A 371       8.761 -29.430 -31.902  1.00 35.58           C  
ATOM   2795  CD1 TYR A 371       9.712 -28.790 -32.702  1.00 36.40           C  
ATOM   2796  CD2 TYR A 371       7.520 -28.829 -31.735  1.00 34.75           C  
ATOM   2797  CE1 TYR A 371       9.421 -27.549 -33.304  1.00 36.82           C  
ATOM   2798  CE2 TYR A 371       7.224 -27.622 -32.336  1.00 36.14           C  
ATOM   2799  CZ  TYR A 371       8.165 -26.991 -33.117  1.00 35.21           C  
ATOM   2800  OH  TYR A 371       7.836 -25.810 -33.699  1.00 34.50           O  
ATOM   2801  N   SER A 372       9.602 -33.853 -32.491  1.00 37.58           N  
ATOM   2802  CA  SER A 372      10.193 -35.116 -32.111  1.00 38.76           C  
ATOM   2803  C   SER A 372      11.474 -34.856 -31.335  1.00 38.95           C  
ATOM   2804  O   SER A 372      12.280 -34.006 -31.719  1.00 40.01           O  
ATOM   2805  CB  SER A 372      10.492 -35.958 -33.333  1.00 39.03           C  
ATOM   2806  OG  SER A 372      10.756 -37.286 -32.915  1.00 43.31           O  
ATOM   2807  N   LEU A 373      11.660 -35.598 -30.250  1.00 38.71           N  
ATOM   2808  CA  LEU A 373      12.852 -35.498 -29.407  1.00 37.87           C  
ATOM   2809  C   LEU A 373      13.551 -36.864 -29.267  1.00 38.03           C  
ATOM   2810  O   LEU A 373      12.880 -37.888 -29.027  1.00 37.68           O  
ATOM   2811  CB  LEU A 373      12.482 -34.948 -28.035  1.00 36.86           C  
ATOM   2812  CG  LEU A 373      11.954 -33.518 -27.975  1.00 36.50           C  
ATOM   2813  CD1 LEU A 373      11.884 -33.101 -26.509  1.00 36.21           C  
ATOM   2814  CD2 LEU A 373      12.821 -32.552 -28.754  1.00 32.79           C  
ATOM   2815  N   PRO A 374      14.895 -36.891 -29.433  1.00 37.58           N  
ATOM   2816  CA  PRO A 374      15.604 -38.139 -29.319  1.00 37.66           C  
ATOM   2817  C   PRO A 374      15.829 -38.524 -27.857  1.00 37.77           C  
ATOM   2818  O   PRO A 374      15.772 -37.664 -26.987  1.00 37.68           O  
ATOM   2819  CB  PRO A 374      16.923 -37.840 -30.024  1.00 37.87           C  
ATOM   2820  CG  PRO A 374      17.164 -36.420 -29.792  1.00 37.25           C  
ATOM   2821  CD  PRO A 374      15.803 -35.784 -29.767  1.00 37.78           C  
ATOM   2822  N   ALA A 375      16.090 -39.810 -27.617  1.00 37.85           N  
ATOM   2823  CA  ALA A 375      16.307 -40.358 -26.275  1.00 38.06           C  
ATOM   2824  C   ALA A 375      17.660 -39.973 -25.696  1.00 38.10           C  
ATOM   2825  O   ALA A 375      18.637 -39.847 -26.432  1.00 37.81           O  
ATOM   2826  CB  ALA A 375      16.166 -41.899 -26.298  1.00 37.90           C  
ATOM   2827  N   ASN A 376      17.691 -39.809 -24.372  1.00 38.68           N  
ATOM   2828  CA  ASN A 376      18.918 -39.538 -23.596  1.00 38.79           C  
ATOM   2829  C   ASN A 376      19.789 -38.438 -24.208  1.00 38.06           C  
ATOM   2830  O   ASN A 376      20.959 -38.645 -24.449  1.00 39.40           O  
ATOM   2831  CB  ASN A 376      19.703 -40.847 -23.391  1.00 39.01           C  
ATOM   2832  CG  ASN A 376      18.816 -41.997 -22.831  1.00 41.14           C  
ATOM   2833  ND2 ASN A 376      18.641 -43.048 -23.628  1.00 42.01           N  
ATOM   2834  OD1 ASN A 376      18.300 -41.928 -21.704  1.00 42.83           O  
ATOM   2835  N   ALA A 377      19.192 -37.283 -24.481  1.00 37.00           N  
ATOM   2836  CA  ALA A 377      19.858 -36.122 -25.099  1.00 35.78           C  
ATOM   2837  C   ALA A 377      19.675 -34.845 -24.263  1.00 35.01           C  
ATOM   2838  O   ALA A 377      18.719 -34.749 -23.496  1.00 34.77           O  
ATOM   2839  CB  ALA A 377      19.302 -35.893 -26.478  1.00 35.61           C  
ATOM   2840  N   ASP A 378      20.597 -33.891 -24.399  1.00 34.29           N  
ATOM   2841  CA  ASP A 378      20.492 -32.605 -23.717  1.00 34.30           C  
ATOM   2842  C   ASP A 378      19.774 -31.693 -24.666  1.00 33.40           C  
ATOM   2843  O   ASP A 378      20.202 -31.543 -25.827  1.00 33.63           O  
ATOM   2844  CB  ASP A 378      21.864 -31.974 -23.438  1.00 35.01           C  
ATOM   2845  CG  ASP A 378      22.768 -32.833 -22.575  1.00 36.80           C  
ATOM   2846  OD1 ASP A 378      22.289 -33.628 -21.717  1.00 38.47           O  
ATOM   2847  OD2 ASP A 378      23.997 -32.680 -22.758  1.00 39.46           O1-
ATOM   2848  N   ILE A 379      18.693 -31.085 -24.202  1.00 31.83           N  
ATOM   2849  CA  ILE A 379      17.871 -30.264 -25.098  1.00 31.58           C  
ATOM   2850  C   ILE A 379      17.849 -28.822 -24.645  1.00 31.46           C  
ATOM   2851  O   ILE A 379      17.753 -28.562 -23.450  1.00 31.57           O  
ATOM   2852  CB  ILE A 379      16.413 -30.769 -25.156  1.00 31.52           C  
ATOM   2853  CG1 ILE A 379      16.359 -32.310 -25.362  1.00 30.47           C  
ATOM   2854  CG2 ILE A 379      15.581 -29.913 -26.143  1.00 29.73           C  
ATOM   2855  CD1 ILE A 379      16.533 -32.852 -26.819  1.00 26.43           C  
ATOM   2856  N   GLU A 380      17.957 -27.888 -25.587  1.00 31.69           N  
ATOM   2857  CA  GLU A 380      17.823 -26.455 -25.255  1.00 31.51           C  
ATOM   2858  C   GLU A 380      16.676 -25.788 -25.992  1.00 31.29           C  
ATOM   2859  O   GLU A 380      16.571 -25.877 -27.230  1.00 31.35           O  
ATOM   2860  CB  GLU A 380      19.105 -25.693 -25.532  1.00 31.39           C  
ATOM   2861  CG  GLU A 380      19.012 -24.213 -25.184  1.00 32.42           C  
ATOM   2862  CD  GLU A 380      20.372 -23.539 -25.163  1.00 33.84           C  
ATOM   2863  OE1 GLU A 380      20.973 -23.430 -24.062  1.00 32.92           O  
ATOM   2864  OE2 GLU A 380      20.843 -23.137 -26.253  1.00 34.90           O1-
ATOM   2865  N   ILE A 381      15.814 -25.123 -25.231  1.00 30.96           N  
ATOM   2866  CA  ILE A 381      14.676 -24.416 -25.817  1.00 30.42           C  
ATOM   2867  C   ILE A 381      14.682 -22.920 -25.441  1.00 31.01           C  
ATOM   2868  O   ILE A 381      14.794 -22.536 -24.270  1.00 30.87           O  
ATOM   2869  CB  ILE A 381      13.349 -25.119 -25.499  1.00 30.08           C  
ATOM   2870  CG1 ILE A 381      13.360 -26.536 -26.113  1.00 29.82           C  
ATOM   2871  CG2 ILE A 381      12.183 -24.299 -26.032  1.00 30.97           C  
ATOM   2872  CD1 ILE A 381      12.162 -27.430 -25.820  1.00 28.89           C  
ATOM   2873  N   SER A 382      14.624 -22.076 -26.462  1.00 31.27           N  
ATOM   2874  CA  SER A 382      14.557 -20.638 -26.237  1.00 31.54           C  
ATOM   2875  C   SER A 382      13.178 -20.126 -26.669  1.00 31.28           C  
ATOM   2876  O   SER A 382      12.597 -20.602 -27.638  1.00 32.05           O  
ATOM   2877  CB  SER A 382      15.669 -19.937 -26.983  1.00 30.98           C  
ATOM   2878  OG  SER A 382      15.606 -20.340 -28.327  1.00 32.92           O  
ATOM   2879  N   LEU A 383      12.655 -19.178 -25.914  1.00 30.67           N  
ATOM   2880  CA  LEU A 383      11.285 -18.745 -26.057  1.00 30.70           C  
ATOM   2881  C   LEU A 383      11.309 -17.224 -25.960  1.00 30.34           C  
ATOM   2882  O   LEU A 383      10.857 -16.663 -24.954  1.00 29.99           O  
ATOM   2883  CB  LEU A 383      10.422 -19.348 -24.946  1.00 30.23           C  
ATOM   2884  CG  LEU A 383      10.474 -20.863 -24.764  1.00 29.28           C  
ATOM   2885  CD1 LEU A 383      10.929 -21.198 -23.394  1.00 26.23           C  
ATOM   2886  CD2 LEU A 383       9.116 -21.513 -25.051  1.00 27.59           C  
ATOM   2887  N   PRO A 384      11.868 -16.554 -26.998  1.00 30.31           N  
ATOM   2888  CA  PRO A 384      12.065 -15.096 -26.936  1.00 30.45           C  
ATOM   2889  C   PRO A 384      10.723 -14.347 -26.807  1.00 30.93           C  
ATOM   2890  O   PRO A 384       9.824 -14.562 -27.616  1.00 30.32           O  
ATOM   2891  CB  PRO A 384      12.765 -14.784 -28.274  1.00 30.51           C  
ATOM   2892  CG  PRO A 384      12.382 -15.919 -29.188  1.00 29.22           C  
ATOM   2893  CD  PRO A 384      12.302 -17.117 -28.297  1.00 29.93           C  
ATOM   2894  N   ALA A 385      10.600 -13.505 -25.779  1.00 31.59           N  
ATOM   2895  CA  ALA A 385       9.425 -12.649 -25.569  1.00 32.53           C  
ATOM   2896  C   ALA A 385       9.137 -11.760 -26.780  1.00 33.22           C  
ATOM   2897  O   ALA A 385      10.068 -11.263 -27.432  1.00 33.97           O  
ATOM   2898  CB  ALA A 385       9.642 -11.766 -24.346  1.00 32.22           C  
ATOM   2899  N   THR A 386       7.857 -11.545 -27.072  1.00 33.06           N  
ATOM   2900  CA  THR A 386       7.457 -10.662 -28.159  1.00 32.80           C  
ATOM   2901  C   THR A 386       6.029 -10.187 -27.971  1.00 33.12           C  
ATOM   2902  O   THR A 386       5.167 -10.953 -27.536  1.00 33.63           O  
ATOM   2903  CB  THR A 386       7.604 -11.324 -29.529  1.00 32.90           C  
ATOM   2904  CG2 THR A 386       6.773 -12.594 -29.638  1.00 32.10           C  
ATOM   2905  OG1 THR A 386       7.183 -10.409 -30.543  1.00 33.80           O  
ATOM   2906  N   ALA A 387       5.781  -8.913 -28.276  1.00 33.09           N  
ATOM   2907  CA  ALA A 387       4.451  -8.338 -28.145  1.00 32.26           C  
ATOM   2908  C   ALA A 387       3.577  -8.885 -29.281  1.00 32.19           C  
ATOM   2909  O   ALA A 387       2.365  -8.686 -29.299  1.00 32.36           O  
ATOM   2910  CB  ALA A 387       4.526  -6.844 -28.179  1.00 31.91           C  
ATOM   2911  N   ALA A 388       4.203  -9.585 -30.225  1.00 31.61           N  
ATOM   2912  CA  ALA A 388       3.473 -10.274 -31.299  1.00 31.62           C  
ATOM   2913  C   ALA A 388       2.513 -11.348 -30.751  1.00 31.01           C  
ATOM   2914  O   ALA A 388       1.667 -11.851 -31.474  1.00 31.01           O  
ATOM   2915  CB  ALA A 388       4.466 -10.906 -32.307  1.00 31.35           C  
ATOM   2916  N   ALA A 389       2.698 -11.705 -29.483  1.00 30.50           N  
ATOM   2917  CA  ALA A 389       1.826 -12.611 -28.767  1.00 30.73           C  
ATOM   2918  C   ALA A 389       1.198 -11.839 -27.608  1.00 30.74           C  
ATOM   2919  O   ALA A 389       1.835 -11.629 -26.587  1.00 31.77           O  
ATOM   2920  CB  ALA A 389       2.618 -13.804 -28.260  1.00 30.55           C  
ATOM   2921  N   PRO A 390      -0.053 -11.408 -27.747  1.00 30.84           N  
ATOM   2922  CA  PRO A 390      -0.594 -10.538 -26.722  1.00 31.36           C  
ATOM   2923  C   PRO A 390      -0.693 -11.182 -25.330  1.00 31.07           C  
ATOM   2924  O   PRO A 390      -0.830 -12.387 -25.220  1.00 31.36           O  
ATOM   2925  CB  PRO A 390      -2.005 -10.206 -27.226  1.00 31.71           C  
ATOM   2926  CG  PRO A 390      -2.175 -10.839 -28.501  1.00 31.92           C  
ATOM   2927  CD  PRO A 390      -1.021 -11.714 -28.807  1.00 31.47           C  
ATOM   2928  N   GLY A 391      -0.645 -10.369 -24.279  1.00 31.24           N  
ATOM   2929  CA  GLY A 391      -0.929 -10.845 -22.917  1.00 31.00           C  
ATOM   2930  C   GLY A 391       0.299 -11.485 -22.294  1.00 31.27           C  
ATOM   2931  O   GLY A 391       0.172 -12.288 -21.370  1.00 31.38           O  
ATOM   2932  N   PHE A 392       1.474 -11.155 -22.852  1.00 30.49           N  
ATOM   2933  CA  PHE A 392       2.782 -11.405 -22.250  1.00 29.51           C  
ATOM   2934  C   PHE A 392       2.789 -10.601 -20.967  1.00 28.98           C  
ATOM   2935  O   PHE A 392       1.992  -9.683 -20.865  1.00 29.79           O  
ATOM   2936  CB  PHE A 392       3.908 -10.907 -23.187  1.00 29.43           C  
ATOM   2937  CG  PHE A 392       3.864  -9.413 -23.477  1.00 27.90           C  
ATOM   2938  CD1 PHE A 392       4.507  -8.509 -22.643  1.00 26.77           C  
ATOM   2939  CD2 PHE A 392       3.175  -8.923 -24.589  1.00 26.39           C  
ATOM   2940  CE1 PHE A 392       4.462  -7.119 -22.905  1.00 28.32           C  
ATOM   2941  CE2 PHE A 392       3.119  -7.548 -24.868  1.00 25.05           C  
ATOM   2942  CZ  PHE A 392       3.762  -6.646 -24.031  1.00 27.68           C  
ATOM   2943  N   PRO A 393       3.644 -10.945 -19.969  1.00 27.81           N  
ATOM   2944  CA  PRO A 393       4.573 -12.081 -19.820  1.00 26.85           C  
ATOM   2945  C   PRO A 393       3.840 -13.432 -19.734  1.00 26.13           C  
ATOM   2946  O   PRO A 393       3.047 -13.651 -18.822  1.00 26.84           O  
ATOM   2947  CB  PRO A 393       5.259 -11.787 -18.468  1.00 26.95           C  
ATOM   2948  CG  PRO A 393       4.294 -10.881 -17.733  1.00 26.52           C  
ATOM   2949  CD  PRO A 393       3.659 -10.060 -18.785  1.00 27.07           C  
ATOM   2950  N   HIS A 394       4.108 -14.319 -20.672  1.00 25.11           N  
ATOM   2951  CA  HIS A 394       3.517 -15.648 -20.729  1.00 24.87           C  
ATOM   2952  C   HIS A 394       4.290 -16.706 -19.910  1.00 24.55           C  
ATOM   2953  O   HIS A 394       5.410 -17.047 -20.292  1.00 24.63           O  
ATOM   2954  CB  HIS A 394       3.572 -16.140 -22.171  1.00 24.74           C  
ATOM   2955  CG  HIS A 394       2.851 -15.284 -23.146  1.00 25.45           C  
ATOM   2956  CD2 HIS A 394       3.290 -14.287 -23.947  1.00 27.78           C  
ATOM   2957  ND1 HIS A 394       1.519 -15.467 -23.451  1.00 28.46           N  
ATOM   2958  CE1 HIS A 394       1.157 -14.588 -24.370  1.00 29.59           C  
ATOM   2959  NE2 HIS A 394       2.214 -13.859 -24.689  1.00 28.43           N  
ATOM   2960  N   PRO A 395       3.688 -17.286 -18.837  1.00 23.99           N  
ATOM   2961  CA  PRO A 395       4.404 -18.366 -18.126  1.00 23.51           C  
ATOM   2962  C   PRO A 395       4.307 -19.738 -18.824  1.00 23.85           C  
ATOM   2963  O   PRO A 395       3.274 -20.418 -18.753  1.00 24.28           O  
ATOM   2964  CB  PRO A 395       3.725 -18.408 -16.769  1.00 22.52           C  
ATOM   2965  CG  PRO A 395       2.391 -17.820 -16.966  1.00 22.37           C  
ATOM   2966  CD  PRO A 395       2.375 -17.013 -18.232  1.00 23.60           C  
ATOM   2967  N   PHE A 396       5.382 -20.139 -19.491  1.00 23.88           N  
ATOM   2968  CA  PHE A 396       5.419 -21.446 -20.173  1.00 24.16           C  
ATOM   2969  C   PHE A 396       5.693 -22.606 -19.247  1.00 24.47           C  
ATOM   2970  O   PHE A 396       6.436 -22.471 -18.247  1.00 26.13           O  
ATOM   2971  CB  PHE A 396       6.344 -21.432 -21.388  1.00 23.32           C  
ATOM   2972  CG  PHE A 396       5.620 -21.070 -22.646  1.00 23.79           C  
ATOM   2973  CD1 PHE A 396       5.147 -19.784 -22.838  1.00 21.17           C  
ATOM   2974  CD2 PHE A 396       5.337 -22.036 -23.607  1.00 24.20           C  
ATOM   2975  CE1 PHE A 396       4.429 -19.450 -23.974  1.00 22.73           C  
ATOM   2976  CE2 PHE A 396       4.624 -21.696 -24.778  1.00 24.12           C  
ATOM   2977  CZ  PHE A 396       4.172 -20.397 -24.956  1.00 23.63           C  
ATOM   2978  N   HIS A 397       5.072 -23.736 -19.554  1.00 24.21           N  
ATOM   2979  CA  HIS A 397       5.138 -24.891 -18.677  1.00 24.67           C  
ATOM   2980  C   HIS A 397       5.462 -26.131 -19.493  1.00 24.95           C  
ATOM   2981  O   HIS A 397       4.856 -26.349 -20.556  1.00 25.21           O  
ATOM   2982  CB  HIS A 397       3.803 -25.031 -17.947  1.00 24.99           C  
ATOM   2983  CG  HIS A 397       3.642 -26.323 -17.224  1.00 26.75           C  
ATOM   2984  CD2 HIS A 397       2.682 -27.274 -17.301  1.00 28.38           C  
ATOM   2985  ND1 HIS A 397       4.546 -26.767 -16.279  1.00 29.96           N  
ATOM   2986  CE1 HIS A 397       4.160 -27.941 -15.810  1.00 28.81           C  
ATOM   2987  NE2 HIS A 397       3.025 -28.267 -16.409  1.00 30.99           N  
ATOM   2988  N   LEU A 398       6.414 -26.943 -19.022  1.00 25.17           N  
ATOM   2989  CA  LEU A 398       6.746 -28.194 -19.709  1.00 25.14           C  
ATOM   2990  C   LEU A 398       6.295 -29.326 -18.849  1.00 26.02           C  
ATOM   2991  O   LEU A 398       6.722 -29.439 -17.706  1.00 26.81           O  
ATOM   2992  CB  LEU A 398       8.255 -28.320 -19.978  1.00 25.20           C  
ATOM   2993  CG  LEU A 398       8.783 -29.690 -20.469  1.00 24.92           C  
ATOM   2994  CD1 LEU A 398       8.394 -29.938 -21.910  1.00 23.36           C  
ATOM   2995  CD2 LEU A 398      10.328 -29.830 -20.317  1.00 24.34           C  
ATOM   2996  N   HIS A 399       5.412 -30.158 -19.386  1.00 27.09           N  
ATOM   2997  CA  HIS A 399       4.981 -31.422 -18.735  1.00 27.12           C  
ATOM   2998  C   HIS A 399       6.129 -32.411 -18.685  1.00 27.30           C  
ATOM   2999  O   HIS A 399       7.101 -32.254 -19.413  1.00 26.89           O  
ATOM   3000  CB  HIS A 399       3.770 -32.026 -19.469  1.00 27.24           C  
ATOM   3001  CG  HIS A 399       2.492 -31.283 -19.224  1.00 26.54           C  
ATOM   3002  CD2 HIS A 399       2.189 -29.967 -19.346  1.00 25.63           C  
ATOM   3003  ND1 HIS A 399       1.363 -31.892 -18.714  1.00 25.00           N  
ATOM   3004  CE1 HIS A 399       0.406 -30.993 -18.562  1.00 24.15           C  
ATOM   3005  NE2 HIS A 399       0.880 -29.816 -18.937  1.00 28.01           N  
ATOM   3006  N   GLY A 400       6.051 -33.364 -17.757  1.00 27.99           N  
ATOM   3007  CA  GLY A 400       6.979 -34.494 -17.709  1.00 28.84           C  
ATOM   3008  C   GLY A 400       8.413 -34.247 -17.306  1.00 29.47           C  
ATOM   3009  O   GLY A 400       9.213 -35.187 -17.280  1.00 29.95           O  
ATOM   3010  N   HIS A 401       8.741 -33.000 -16.972  1.00 29.53           N  
ATOM   3011  CA  HIS A 401      10.122 -32.594 -16.725  1.00 29.70           C  
ATOM   3012  C   HIS A 401      10.211 -31.430 -15.801  1.00 29.63           C  
ATOM   3013  O   HIS A 401       9.291 -30.643 -15.732  1.00 30.33           O  
ATOM   3014  CB  HIS A 401      10.815 -32.178 -18.038  1.00 29.83           C  
ATOM   3015  CG  HIS A 401      10.978 -33.298 -19.025  1.00 30.16           C  
ATOM   3016  CD2 HIS A 401      10.291 -33.598 -20.152  1.00 29.32           C  
ATOM   3017  ND1 HIS A 401      11.959 -34.265 -18.899  1.00 29.49           N  
ATOM   3018  CE1 HIS A 401      11.868 -35.110 -19.909  1.00 30.21           C  
ATOM   3019  NE2 HIS A 401      10.866 -34.726 -20.685  1.00 32.19           N  
ATOM   3020  N   THR A 402      11.337 -31.310 -15.105  1.00 30.16           N  
ATOM   3021  CA  THR A 402      11.784 -30.023 -14.518  1.00 30.07           C  
ATOM   3022  C   THR A 402      12.918 -29.558 -15.399  1.00 29.00           C  
ATOM   3023  O   THR A 402      13.639 -30.379 -15.938  1.00 29.95           O  
ATOM   3024  CB  THR A 402      12.297 -30.214 -13.092  1.00 30.63           C  
ATOM   3025  CG2 THR A 402      13.593 -29.524 -12.875  1.00 30.80           C  
ATOM   3026  OG1 THR A 402      11.342 -29.684 -12.168  1.00 33.48           O  
ATOM   3027  N   PHE A 403      13.064 -28.268 -15.609  1.00 27.21           N  
ATOM   3028  CA  PHE A 403      14.111 -27.832 -16.500  1.00 25.60           C  
ATOM   3029  C   PHE A 403      14.980 -26.812 -15.807  1.00 25.26           C  
ATOM   3030  O   PHE A 403      14.521 -26.095 -14.914  1.00 25.79           O  
ATOM   3031  CB  PHE A 403      13.523 -27.275 -17.809  1.00 25.10           C  
ATOM   3032  CG  PHE A 403      12.384 -26.338 -17.601  1.00 24.38           C  
ATOM   3033  CD1 PHE A 403      12.612 -25.019 -17.170  1.00 24.50           C  
ATOM   3034  CD2 PHE A 403      11.066 -26.780 -17.774  1.00 22.43           C  
ATOM   3035  CE1 PHE A 403      11.522 -24.125 -16.933  1.00 23.97           C  
ATOM   3036  CE2 PHE A 403       9.978 -25.917 -17.551  1.00 20.97           C  
ATOM   3037  CZ  PHE A 403      10.201 -24.586 -17.126  1.00 23.05           C  
ATOM   3038  N   ALA A 404      16.241 -26.737 -16.219  1.00 24.78           N  
ATOM   3039  CA  ALA A 404      17.131 -25.648 -15.788  1.00 24.01           C  
ATOM   3040  C   ALA A 404      16.724 -24.354 -16.477  1.00 23.75           C  
ATOM   3041  O   ALA A 404      16.552 -24.342 -17.690  1.00 23.97           O  
ATOM   3042  CB  ALA A 404      18.559 -25.978 -16.122  1.00 22.85           C  
ATOM   3043  N   VAL A 405      16.537 -23.271 -15.727  1.00 24.36           N  
ATOM   3044  CA  VAL A 405      16.294 -21.964 -16.382  1.00 24.79           C  
ATOM   3045  C   VAL A 405      17.625 -21.263 -16.644  1.00 26.23           C  
ATOM   3046  O   VAL A 405      18.165 -20.543 -15.778  1.00 26.33           O  
ATOM   3047  CB  VAL A 405      15.339 -21.033 -15.596  1.00 24.49           C  
ATOM   3048  CG1 VAL A 405      15.160 -19.735 -16.353  1.00 22.33           C  
ATOM   3049  CG2 VAL A 405      13.985 -21.715 -15.331  1.00 21.53           C  
ATOM   3050  N   VAL A 406      18.152 -21.460 -17.849  1.00 27.22           N  
ATOM   3051  CA  VAL A 406      19.467 -20.922 -18.172  1.00 28.20           C  
ATOM   3052  C   VAL A 406      19.500 -19.383 -18.249  1.00 29.10           C  
ATOM   3053  O   VAL A 406      20.515 -18.774 -17.938  1.00 29.88           O  
ATOM   3054  CB  VAL A 406      20.023 -21.616 -19.389  1.00 27.79           C  
ATOM   3055  CG1 VAL A 406      21.153 -20.860 -19.967  1.00 28.95           C  
ATOM   3056  CG2 VAL A 406      20.527 -22.987 -18.951  1.00 28.64           C  
ATOM   3057  N   ARG A 407      18.386 -18.766 -18.629  1.00 29.65           N  
ATOM   3058  CA  ARG A 407      18.267 -17.329 -18.659  1.00 30.62           C  
ATOM   3059  C   ARG A 407      16.834 -16.886 -18.288  1.00 30.49           C  
ATOM   3060  O   ARG A 407      15.876 -17.171 -19.014  1.00 31.06           O  
ATOM   3061  CB  ARG A 407      18.657 -16.853 -20.057  1.00 31.25           C  
ATOM   3062  CG  ARG A 407      18.585 -15.340 -20.247  1.00 32.96           C  
ATOM   3063  CD  ARG A 407      19.158 -14.892 -21.588  1.00 32.03           C  
ATOM   3064  NE  ARG A 407      18.874 -13.461 -21.739  1.00 34.81           N  
ATOM   3065  CZ  ARG A 407      18.956 -12.763 -22.872  1.00 33.20           C  
ATOM   3066  NH1 ARG A 407      19.349 -13.340 -24.005  1.00 33.72           N1+
ATOM   3067  NH2 ARG A 407      18.638 -11.476 -22.854  1.00 31.25           N  
ATOM   3068  N   SER A 408      16.687 -16.211 -17.155  1.00 30.43           N  
ATOM   3069  CA  SER A 408      15.393 -15.782 -16.668  1.00 30.95           C  
ATOM   3070  C   SER A 408      15.008 -14.483 -17.311  1.00 31.73           C  
ATOM   3071  O   SER A 408      15.871 -13.754 -17.782  1.00 32.48           O  
ATOM   3072  CB  SER A 408      15.446 -15.572 -15.176  1.00 31.05           C  
ATOM   3073  OG  SER A 408      15.879 -16.738 -14.514  1.00 32.77           O  
ATOM   3074  N   ALA A 409      13.709 -14.195 -17.358  1.00 32.50           N  
ATOM   3075  CA  ALA A 409      13.215 -12.879 -17.800  1.00 33.15           C  
ATOM   3076  C   ALA A 409      13.957 -11.823 -17.012  1.00 33.82           C  
ATOM   3077  O   ALA A 409      14.241 -12.020 -15.832  1.00 33.28           O  
ATOM   3078  CB  ALA A 409      11.702 -12.739 -17.551  1.00 32.30           C  
ATOM   3079  N   GLY A 410      14.284 -10.720 -17.666  1.00 34.97           N  
ATOM   3080  CA  GLY A 410      14.805  -9.551 -16.965  1.00 37.16           C  
ATOM   3081  C   GLY A 410      16.298  -9.571 -16.710  1.00 38.36           C  
ATOM   3082  O   GLY A 410      16.835  -8.637 -16.111  1.00 38.79           O  
ATOM   3083  N   SER A 411      16.964 -10.631 -17.165  1.00 39.20           N  
ATOM   3084  CA  SER A 411      18.400 -10.787 -16.995  1.00 40.01           C  
ATOM   3085  C   SER A 411      19.018 -10.892 -18.378  1.00 40.67           C  
ATOM   3086  O   SER A 411      18.299 -11.133 -19.345  1.00 40.43           O  
ATOM   3087  CB  SER A 411      18.684 -12.045 -16.194  1.00 39.85           C  
ATOM   3088  OG  SER A 411      20.040 -12.095 -15.776  1.00 41.20           O  
ATOM   3089  N   SER A 412      20.330 -10.682 -18.495  1.00 41.33           N  
ATOM   3090  CA  SER A 412      20.999 -10.965 -19.778  1.00 42.89           C  
ATOM   3091  C   SER A 412      22.024 -12.096 -19.664  1.00 42.51           C  
ATOM   3092  O   SER A 412      22.411 -12.703 -20.654  1.00 42.65           O  
ATOM   3093  CB  SER A 412      21.614  -9.705 -20.384  1.00 43.10           C  
ATOM   3094  OG  SER A 412      22.099  -8.886 -19.339  1.00 46.40           O  
ATOM   3095  N   THR A 413      22.415 -12.364 -18.426  1.00 42.37           N  
ATOM   3096  CA  THR A 413      23.338 -13.401 -18.049  1.00 41.73           C  
ATOM   3097  C   THR A 413      22.706 -14.743 -18.339  1.00 40.87           C  
ATOM   3098  O   THR A 413      21.505 -14.886 -18.156  1.00 41.39           O  
ATOM   3099  CB  THR A 413      23.575 -13.278 -16.545  1.00 42.45           C  
ATOM   3100  CG2 THR A 413      24.461 -14.438 -15.975  1.00 44.21           C  
ATOM   3101  OG1 THR A 413      24.180 -12.003 -16.273  1.00 42.10           O  
ATOM   3102  N   TYR A 414      23.526 -15.684 -18.833  1.00 39.77           N  
ATOM   3103  CA  TYR A 414      23.256 -17.116 -18.961  1.00 37.94           C  
ATOM   3104  C   TYR A 414      24.008 -17.801 -17.846  1.00 36.94           C  
ATOM   3105  O   TYR A 414      25.167 -17.514 -17.627  1.00 36.36           O  
ATOM   3106  CB  TYR A 414      23.799 -17.641 -20.302  1.00 38.94           C  
ATOM   3107  CG  TYR A 414      22.956 -17.207 -21.488  1.00 39.77           C  
ATOM   3108  CD1 TYR A 414      23.127 -15.948 -22.058  1.00 39.25           C  
ATOM   3109  CD2 TYR A 414      21.956 -18.052 -22.009  1.00 39.38           C  
ATOM   3110  CE1 TYR A 414      22.340 -15.541 -23.115  1.00 41.31           C  
ATOM   3111  CE2 TYR A 414      21.168 -17.661 -23.064  1.00 39.95           C  
ATOM   3112  CZ  TYR A 414      21.358 -16.396 -23.610  1.00 40.93           C  
ATOM   3113  OH  TYR A 414      20.559 -15.964 -24.638  1.00 41.05           O  
ATOM   3114  N   ASN A 415      23.351 -18.704 -17.131  1.00 35.88           N  
ATOM   3115  CA  ASN A 415      23.973 -19.439 -16.051  1.00 34.65           C  
ATOM   3116  C   ASN A 415      23.889 -20.960 -16.331  1.00 34.94           C  
ATOM   3117  O   ASN A 415      22.816 -21.546 -16.285  1.00 35.62           O  
ATOM   3118  CB  ASN A 415      23.271 -19.010 -14.771  1.00 34.34           C  
ATOM   3119  CG  ASN A 415      23.782 -19.707 -13.514  1.00 34.10           C  
ATOM   3120  ND2 ASN A 415      23.227 -19.315 -12.389  1.00 33.08           N  
ATOM   3121  OD1 ASN A 415      24.618 -20.603 -13.552  1.00 35.27           O  
ATOM   3122  N   TYR A 416      25.014 -21.588 -16.660  1.00 34.79           N  
ATOM   3123  CA  TYR A 416      25.061 -23.033 -16.937  1.00 34.74           C  
ATOM   3124  C   TYR A 416      25.639 -23.699 -15.739  1.00 34.87           C  
ATOM   3125  O   TYR A 416      25.525 -24.916 -15.578  1.00 34.78           O  
ATOM   3126  CB  TYR A 416      25.945 -23.368 -18.158  1.00 34.56           C  
ATOM   3127  CG  TYR A 416      25.596 -22.562 -19.375  1.00 33.92           C  
ATOM   3128  CD1 TYR A 416      24.616 -23.006 -20.249  1.00 34.88           C  
ATOM   3129  CD2 TYR A 416      26.218 -21.338 -19.639  1.00 33.24           C  
ATOM   3130  CE1 TYR A 416      24.257 -22.262 -21.365  1.00 36.78           C  
ATOM   3131  CE2 TYR A 416      25.870 -20.582 -20.763  1.00 34.86           C  
ATOM   3132  CZ  TYR A 416      24.878 -21.053 -21.615  1.00 35.06           C  
ATOM   3133  OH  TYR A 416      24.493 -20.364 -22.731  1.00 34.59           O  
ATOM   3134  N   GLU A 417      26.265 -22.888 -14.891  1.00 34.91           N  
ATOM   3135  CA  GLU A 417      26.938 -23.410 -13.704  1.00 36.00           C  
ATOM   3136  C   GLU A 417      25.964 -23.974 -12.668  1.00 33.86           C  
ATOM   3137  O   GLU A 417      26.071 -25.136 -12.314  1.00 35.08           O  
ATOM   3138  CB  GLU A 417      27.923 -22.393 -13.094  1.00 35.52           C  
ATOM   3139  CG  GLU A 417      28.736 -22.982 -11.923  1.00 39.11           C  
ATOM   3140  CD  GLU A 417      30.037 -22.209 -11.582  1.00 40.99           C  
ATOM   3141  OE1 GLU A 417      30.505 -22.389 -10.415  1.00 45.63           O  
ATOM   3142  OE2 GLU A 417      30.597 -21.467 -12.468  1.00 45.12           O1-
ATOM   3143  N   ASN A 418      25.008 -23.179 -12.209  1.00 31.91           N  
ATOM   3144  CA  ASN A 418      24.092 -23.628 -11.167  1.00 30.26           C  
ATOM   3145  C   ASN A 418      22.687 -22.974 -11.245  1.00 29.84           C  
ATOM   3146  O   ASN A 418      22.211 -22.409 -10.250  1.00 29.99           O  
ATOM   3147  CB  ASN A 418      24.721 -23.375  -9.812  1.00 29.24           C  
ATOM   3148  CG  ASN A 418      25.097 -21.882  -9.591  1.00 30.16           C  
ATOM   3149  ND2 ASN A 418      25.784 -21.634  -8.508  1.00 27.64           N  
ATOM   3150  OD1 ASN A 418      24.745 -20.980 -10.369  1.00 30.36           O  
ATOM   3151  N   PRO A 419      22.029 -23.025 -12.423  1.00 28.15           N  
ATOM   3152  CA  PRO A 419      20.736 -22.363 -12.576  1.00 27.35           C  
ATOM   3153  C   PRO A 419      19.657 -22.909 -11.653  1.00 26.31           C  
ATOM   3154  O   PRO A 419      19.743 -24.056 -11.242  1.00 26.54           O  
ATOM   3155  CB  PRO A 419      20.362 -22.642 -14.046  1.00 27.05           C  
ATOM   3156  CG  PRO A 419      21.205 -23.736 -14.463  1.00 27.96           C  
ATOM   3157  CD  PRO A 419      22.465 -23.654 -13.670  1.00 27.92           C  
ATOM   3158  N   VAL A 420      18.675 -22.081 -11.302  1.00 25.35           N  
ATOM   3159  CA  VAL A 420      17.402 -22.569 -10.745  1.00 24.72           C  
ATOM   3160  C   VAL A 420      16.822 -23.628 -11.685  1.00 24.63           C  
ATOM   3161  O   VAL A 420      17.021 -23.549 -12.893  1.00 24.79           O  
ATOM   3162  CB  VAL A 420      16.362 -21.408 -10.518  1.00 24.06           C  
ATOM   3163  CG1 VAL A 420      15.849 -20.800 -11.817  1.00 22.82           C  
ATOM   3164  CG2 VAL A 420      15.205 -21.880  -9.688  1.00 24.77           C  
ATOM   3165  N   TYR A 421      16.187 -24.655 -11.131  1.00 25.12           N  
ATOM   3166  CA  TYR A 421      15.354 -25.579 -11.925  1.00 25.55           C  
ATOM   3167  C   TYR A 421      13.899 -25.417 -11.484  1.00 25.17           C  
ATOM   3168  O   TYR A 421      13.628 -25.310 -10.288  1.00 25.99           O  
ATOM   3169  CB  TYR A 421      15.745 -27.034 -11.673  1.00 25.60           C  
ATOM   3170  CG  TYR A 421      16.892 -27.617 -12.471  1.00 26.80           C  
ATOM   3171  CD1 TYR A 421      18.218 -27.243 -12.219  1.00 27.05           C  
ATOM   3172  CD2 TYR A 421      16.661 -28.613 -13.435  1.00 27.86           C  
ATOM   3173  CE1 TYR A 421      19.289 -27.815 -12.956  1.00 27.27           C  
ATOM   3174  CE2 TYR A 421      17.735 -29.196 -14.185  1.00 26.05           C  
ATOM   3175  CZ  TYR A 421      19.027 -28.786 -13.938  1.00 25.86           C  
ATOM   3176  OH  TYR A 421      20.063 -29.359 -14.640  1.00 27.28           O  
ATOM   3177  N   ARG A 422      12.967 -25.453 -12.415  1.00 24.05           N  
ATOM   3178  CA  ARG A 422      11.559 -25.363 -12.069  1.00 23.89           C  
ATOM   3179  C   ARG A 422      10.732 -25.934 -13.220  1.00 24.31           C  
ATOM   3180  O   ARG A 422      11.327 -26.441 -14.178  1.00 25.54           O  
ATOM   3181  CB  ARG A 422      11.177 -23.910 -11.775  1.00 23.70           C  
ATOM   3182  CG  ARG A 422      11.308 -22.920 -12.957  1.00 21.91           C  
ATOM   3183  CD  ARG A 422      11.133 -21.522 -12.445  1.00 21.22           C  
ATOM   3184  NE  ARG A 422       9.997 -21.517 -11.535  1.00 24.61           N  
ATOM   3185  CZ  ARG A 422       9.768 -20.620 -10.585  1.00 28.53           C  
ATOM   3186  NH1 ARG A 422       8.686 -20.745  -9.816  1.00 28.18           N1+
ATOM   3187  NH2 ARG A 422      10.605 -19.597 -10.395  1.00 29.80           N  
ATOM   3188  N   ASP A 423       9.394 -25.858 -13.153  1.00 23.74           N  
ATOM   3189  CA  ASP A 423       8.551 -26.420 -14.233  1.00 23.19           C  
ATOM   3190  C   ASP A 423       7.670 -25.374 -14.902  1.00 22.90           C  
ATOM   3191  O   ASP A 423       7.153 -25.615 -15.983  1.00 23.36           O  
ATOM   3192  CB  ASP A 423       7.745 -27.677 -13.803  1.00 22.79           C  
ATOM   3193  CG  ASP A 423       6.736 -27.395 -12.685  1.00 22.40           C  
ATOM   3194  OD1 ASP A 423       5.938 -26.448 -12.799  1.00 24.40           O  
ATOM   3195  OD2 ASP A 423       6.707 -28.137 -11.695  1.00 18.79           O1-
ATOM   3196  N   VAL A 424       7.511 -24.217 -14.270  1.00 22.56           N  
ATOM   3197  CA  VAL A 424       6.797 -23.106 -14.889  1.00 22.45           C  
ATOM   3198  C   VAL A 424       7.687 -21.864 -14.903  1.00 23.12           C  
ATOM   3199  O   VAL A 424       8.108 -21.407 -13.806  1.00 23.47           O  
ATOM   3200  CB  VAL A 424       5.554 -22.734 -14.087  1.00 21.90           C  
ATOM   3201  CG1 VAL A 424       4.911 -21.475 -14.692  1.00 21.68           C  
ATOM   3202  CG2 VAL A 424       4.584 -23.862 -14.069  1.00 21.66           C  
ATOM   3203  N   VAL A 425       7.955 -21.297 -16.092  1.00 22.29           N  
ATOM   3204  CA  VAL A 425       8.812 -20.073 -16.170  1.00 21.96           C  
ATOM   3205  C   VAL A 425       8.188 -18.863 -16.911  1.00 22.03           C  
ATOM   3206  O   VAL A 425       7.618 -19.035 -18.020  1.00 20.66           O  
ATOM   3207  CB  VAL A 425      10.228 -20.386 -16.776  1.00 21.97           C  
ATOM   3208  CG1 VAL A 425      10.131 -20.884 -18.238  1.00 22.30           C  
ATOM   3209  CG2 VAL A 425      11.088 -19.190 -16.735  1.00 21.59           C  
ATOM   3210  N   SER A 426       8.293 -17.660 -16.318  1.00 21.56           N  
ATOM   3211  CA  SER A 426       7.885 -16.453 -17.036  1.00 22.80           C  
ATOM   3212  C   SER A 426       8.755 -16.171 -18.272  1.00 23.70           C  
ATOM   3213  O   SER A 426       9.983 -16.076 -18.168  1.00 24.24           O  
ATOM   3214  CB  SER A 426       7.893 -15.222 -16.145  1.00 23.01           C  
ATOM   3215  OG  SER A 426       7.450 -14.077 -16.888  1.00 24.06           O  
ATOM   3216  N   THR A 427       8.147 -16.035 -19.438  1.00 24.02           N  
ATOM   3217  CA  THR A 427       8.968 -15.817 -20.641  1.00 25.37           C  
ATOM   3218  C   THR A 427       9.170 -14.325 -20.839  1.00 26.78           C  
ATOM   3219  O   THR A 427       9.640 -13.874 -21.882  1.00 26.90           O  
ATOM   3220  CB  THR A 427       8.413 -16.501 -21.937  1.00 25.00           C  
ATOM   3221  CG2 THR A 427       8.334 -18.006 -21.758  1.00 22.41           C  
ATOM   3222  OG1 THR A 427       7.106 -15.983 -22.262  1.00 25.61           O  
ATOM   3223  N   GLY A 428       8.784 -13.567 -19.815  1.00 28.26           N  
ATOM   3224  CA  GLY A 428       9.142 -12.171 -19.695  1.00 29.71           C  
ATOM   3225  C   GLY A 428       8.608 -11.339 -20.810  1.00 31.17           C  
ATOM   3226  O   GLY A 428       7.561 -11.648 -21.365  1.00 32.29           O  
ATOM   3227  N   SER A 429       9.319 -10.282 -21.158  1.00 32.21           N  
ATOM   3228  CA  SER A 429       8.733  -9.284 -22.037  1.00 33.58           C  
ATOM   3229  C   SER A 429       9.769  -8.743 -23.069  1.00 34.14           C  
ATOM   3230  O   SER A 429      10.931  -9.135 -23.016  1.00 34.46           O  
ATOM   3231  CB  SER A 429       8.094  -8.204 -21.174  1.00 33.17           C  
ATOM   3232  OG  SER A 429       9.013  -7.159 -21.086  1.00 35.37           O  
ATOM   3233  N   PRO A 430       9.340  -7.921 -24.065  1.00 34.95           N  
ATOM   3234  CA  PRO A 430      10.255  -7.608 -25.193  1.00 34.83           C  
ATOM   3235  C   PRO A 430      11.727  -7.420 -24.829  1.00 34.70           C  
ATOM   3236  O   PRO A 430      12.053  -6.605 -23.982  1.00 34.05           O  
ATOM   3237  CB  PRO A 430       9.667  -6.335 -25.759  1.00 34.69           C  
ATOM   3238  CG  PRO A 430       8.230  -6.573 -25.592  1.00 34.40           C  
ATOM   3239  CD  PRO A 430       8.023  -7.289 -24.283  1.00 34.12           C  
ATOM   3240  N   GLY A 431      12.590  -8.217 -25.468  1.00 35.14           N  
ATOM   3241  CA  GLY A 431      14.041  -8.189 -25.251  1.00 34.92           C  
ATOM   3242  C   GLY A 431      14.544  -9.271 -24.300  1.00 34.92           C  
ATOM   3243  O   GLY A 431      15.760  -9.451 -24.130  1.00 34.29           O  
ATOM   3244  N   ASP A 432      13.621  -9.975 -23.650  1.00 34.50           N  
ATOM   3245  CA  ASP A 432      14.006 -11.117 -22.845  1.00 34.45           C  
ATOM   3246  C   ASP A 432      14.317 -12.250 -23.791  1.00 34.04           C  
ATOM   3247  O   ASP A 432      13.844 -12.257 -24.926  1.00 33.80           O  
ATOM   3248  CB  ASP A 432      12.862 -11.536 -21.950  1.00 34.53           C  
ATOM   3249  CG  ASP A 432      12.744 -10.687 -20.741  1.00 36.11           C  
ATOM   3250  OD1 ASP A 432      13.784 -10.232 -20.243  1.00 40.69           O  
ATOM   3251  OD2 ASP A 432      11.612 -10.486 -20.262  1.00 38.58           O1-
ATOM   3252  N   ASN A 433      15.096 -13.222 -23.344  1.00 33.80           N  
ATOM   3253  CA  ASN A 433      15.206 -14.434 -24.140  1.00 33.74           C  
ATOM   3254  C   ASN A 433      15.275 -15.660 -23.268  1.00 33.28           C  
ATOM   3255  O   ASN A 433      16.305 -16.360 -23.197  1.00 34.37           O  
ATOM   3256  CB  ASN A 433      16.384 -14.363 -25.113  1.00 33.83           C  
ATOM   3257  CG  ASN A 433      16.280 -15.385 -26.245  1.00 34.61           C  
ATOM   3258  ND2 ASN A 433      15.182 -16.155 -26.280  1.00 33.23           N  
ATOM   3259  OD1 ASN A 433      17.186 -15.472 -27.087  1.00 34.31           O  
ATOM   3260  N   VAL A 434      14.170 -15.931 -22.595  1.00 32.16           N  
ATOM   3261  CA  VAL A 434      14.151 -17.027 -21.641  1.00 30.70           C  
ATOM   3262  C   VAL A 434      14.604 -18.294 -22.345  1.00 30.12           C  
ATOM   3263  O   VAL A 434      14.116 -18.603 -23.433  1.00 29.22           O  
ATOM   3264  CB  VAL A 434      12.785 -17.159 -20.980  1.00 30.37           C  
ATOM   3265  CG1 VAL A 434      12.629 -18.540 -20.302  1.00 30.31           C  
ATOM   3266  CG2 VAL A 434      12.613 -15.992 -19.996  1.00 29.32           C  
ATOM   3267  N   THR A 435      15.573 -18.979 -21.735  1.00 29.22           N  
ATOM   3268  CA  THR A 435      16.169 -20.169 -22.326  1.00 28.90           C  
ATOM   3269  C   THR A 435      16.258 -21.299 -21.309  1.00 28.76           C  
ATOM   3270  O   THR A 435      16.725 -21.102 -20.171  1.00 28.92           O  
ATOM   3271  CB  THR A 435      17.575 -19.854 -22.885  1.00 28.83           C  
ATOM   3272  CG2 THR A 435      18.063 -20.964 -23.757  1.00 26.88           C  
ATOM   3273  OG1 THR A 435      17.508 -18.644 -23.650  1.00 29.57           O  
ATOM   3274  N   ILE A 436      15.823 -22.486 -21.718  1.00 28.45           N  
ATOM   3275  CA  ILE A 436      15.682 -23.592 -20.772  1.00 28.43           C  
ATOM   3276  C   ILE A 436      16.320 -24.843 -21.302  1.00 28.72           C  
ATOM   3277  O   ILE A 436      16.461 -25.031 -22.513  1.00 29.29           O  
ATOM   3278  CB  ILE A 436      14.200 -23.907 -20.433  1.00 28.48           C  
ATOM   3279  CG1 ILE A 436      13.482 -24.486 -21.656  1.00 27.53           C  
ATOM   3280  CG2 ILE A 436      13.498 -22.679 -19.822  1.00 26.76           C  
ATOM   3281  CD1 ILE A 436      12.076 -25.028 -21.398  1.00 28.58           C  
ATOM   3282  N   ARG A 437      16.701 -25.710 -20.386  1.00 28.59           N  
ATOM   3283  CA  ARG A 437      17.357 -26.961 -20.749  1.00 28.42           C  
ATOM   3284  C   ARG A 437      16.826 -28.108 -19.923  1.00 28.16           C  
ATOM   3285  O   ARG A 437      16.511 -27.923 -18.721  1.00 26.35           O  
ATOM   3286  CB  ARG A 437      18.867 -26.851 -20.528  1.00 28.08           C  
ATOM   3287  CG  ARG A 437      19.560 -25.946 -21.515  1.00 28.74           C  
ATOM   3288  CD  ARG A 437      21.047 -26.029 -21.341  1.00 28.87           C  
ATOM   3289  NE  ARG A 437      21.767 -25.217 -22.311  1.00 30.06           N  
ATOM   3290  CZ  ARG A 437      23.067 -25.339 -22.560  1.00 29.16           C  
ATOM   3291  NH1 ARG A 437      23.788 -26.227 -21.894  1.00 31.49           N1+
ATOM   3292  NH2 ARG A 437      23.642 -24.562 -23.447  1.00 25.05           N  
ATOM   3293  N   PHE A 438      16.772 -29.286 -20.561  1.00 28.16           N  
ATOM   3294  CA  PHE A 438      16.440 -30.552 -19.860  1.00 29.17           C  
ATOM   3295  C   PHE A 438      16.993 -31.756 -20.604  1.00 30.03           C  
ATOM   3296  O   PHE A 438      17.396 -31.619 -21.735  1.00 30.49           O  
ATOM   3297  CB  PHE A 438      14.915 -30.705 -19.679  1.00 27.96           C  
ATOM   3298  CG  PHE A 438      14.141 -30.626 -20.969  1.00 26.15           C  
ATOM   3299  CD1 PHE A 438      13.900 -29.396 -21.575  1.00 26.06           C  
ATOM   3300  CD2 PHE A 438      13.656 -31.775 -21.565  1.00 23.26           C  
ATOM   3301  CE1 PHE A 438      13.195 -29.312 -22.757  1.00 25.20           C  
ATOM   3302  CE2 PHE A 438      12.951 -31.720 -22.725  1.00 23.46           C  
ATOM   3303  CZ  PHE A 438      12.721 -30.486 -23.337  1.00 26.70           C  
ATOM   3304  N   ARG A 439      16.975 -32.931 -19.977  1.00 32.01           N  
ATOM   3305  CA  ARG A 439      17.464 -34.183 -20.589  1.00 34.21           C  
ATOM   3306  C   ARG A 439      16.282 -35.089 -20.952  1.00 34.57           C  
ATOM   3307  O   ARG A 439      15.280 -35.112 -20.264  1.00 34.22           O  
ATOM   3308  CB  ARG A 439      18.483 -34.883 -19.645  1.00 34.50           C  
ATOM   3309  CG  ARG A 439      18.811 -36.354 -19.928  1.00 35.62           C  
ATOM   3310  CD  ARG A 439      20.227 -36.751 -19.463  1.00 36.07           C  
ATOM   3311  NE  ARG A 439      21.217 -36.344 -20.457  1.00 41.08           N  
ATOM   3312  CZ  ARG A 439      21.844 -37.163 -21.303  1.00 43.68           C  
ATOM   3313  NH1 ARG A 439      21.609 -38.482 -21.304  1.00 44.30           N1+
ATOM   3314  NH2 ARG A 439      22.718 -36.651 -22.163  1.00 44.04           N  
ATOM   3315  N   THR A 440      16.387 -35.831 -22.040  1.00 35.83           N  
ATOM   3316  CA  THR A 440      15.250 -36.634 -22.463  1.00 37.07           C  
ATOM   3317  C   THR A 440      15.142 -38.041 -21.878  1.00 37.77           C  
ATOM   3318  O   THR A 440      15.002 -39.026 -22.621  1.00 38.91           O  
ATOM   3319  CB  THR A 440      15.167 -36.695 -23.938  1.00 37.08           C  
ATOM   3320  CG2 THR A 440      14.733 -35.324 -24.467  1.00 37.46           C  
ATOM   3321  OG1 THR A 440      16.465 -37.035 -24.432  1.00 37.15           O  
ATOM   3322  N   ASP A 441      15.184 -38.077 -20.543  1.00 37.81           N  
ATOM   3323  CA  ASP A 441      14.837 -39.168 -19.638  1.00 37.69           C  
ATOM   3324  C   ASP A 441      13.561 -39.944 -19.835  1.00 37.03           C  
ATOM   3325  O   ASP A 441      13.458 -41.097 -19.396  1.00 38.20           O  
ATOM   3326  CB  ASP A 441      14.658 -38.305 -18.401  1.00 38.91           C  
ATOM   3327  CG  ASP A 441      15.889 -38.166 -17.619  1.00 44.01           C  
ATOM   3328  OD1 ASP A 441      16.762 -39.049 -17.746  1.00 51.56           O  
ATOM   3329  OD2 ASP A 441      15.992 -37.180 -16.862  1.00 49.83           O1-
ATOM   3330  N   ASN A 442      12.540 -39.286 -20.368  1.00 35.10           N  
ATOM   3331  CA  ASN A 442      11.169 -39.630 -20.002  1.00 32.78           C  
ATOM   3332  C   ASN A 442      10.259 -39.752 -21.241  1.00 32.13           C  
ATOM   3333  O   ASN A 442       9.656 -38.759 -21.672  1.00 32.05           O  
ATOM   3334  CB  ASN A 442      10.659 -38.563 -19.003  1.00 32.04           C  
ATOM   3335  CG  ASN A 442       9.411 -38.971 -18.292  1.00 30.10           C  
ATOM   3336  ND2 ASN A 442       8.720 -38.008 -17.677  1.00 28.21           N  
ATOM   3337  OD1 ASN A 442       9.067 -40.145 -18.280  1.00 30.04           O  
ATOM   3338  N   PRO A 443      10.174 -40.965 -21.827  1.00 31.04           N  
ATOM   3339  CA  PRO A 443       9.450 -41.217 -23.073  1.00 30.17           C  
ATOM   3340  C   PRO A 443       7.960 -40.932 -22.968  1.00 29.75           C  
ATOM   3341  O   PRO A 443       7.308 -41.330 -21.958  1.00 29.02           O  
ATOM   3342  CB  PRO A 443       9.666 -42.701 -23.310  1.00 30.13           C  
ATOM   3343  CG  PRO A 443      10.864 -43.022 -22.552  1.00 31.43           C  
ATOM   3344  CD  PRO A 443      10.817 -42.184 -21.332  1.00 30.91           C  
ATOM   3345  N   GLY A 444       7.452 -40.244 -24.000  1.00 28.15           N  
ATOM   3346  CA  GLY A 444       6.043 -39.911 -24.116  1.00 27.63           C  
ATOM   3347  C   GLY A 444       5.766 -38.521 -24.669  1.00 27.73           C  
ATOM   3348  O   GLY A 444       6.668 -37.669 -24.746  1.00 28.26           O  
ATOM   3349  N   PRO A 445       4.511 -38.260 -25.054  1.00 27.20           N  
ATOM   3350  CA  PRO A 445       4.222 -36.907 -25.532  1.00 27.31           C  
ATOM   3351  C   PRO A 445       3.970 -35.922 -24.371  1.00 27.57           C  
ATOM   3352  O   PRO A 445       3.127 -36.183 -23.501  1.00 28.54           O  
ATOM   3353  CB  PRO A 445       2.979 -37.104 -26.392  1.00 26.97           C  
ATOM   3354  CG  PRO A 445       2.356 -38.379 -25.897  1.00 26.54           C  
ATOM   3355  CD  PRO A 445       3.332 -39.133 -25.063  1.00 26.56           C  
ATOM   3356  N   TRP A 446       4.720 -34.826 -24.328  1.00 27.04           N  
ATOM   3357  CA  TRP A 446       4.599 -33.899 -23.224  1.00 26.94           C  
ATOM   3358  C   TRP A 446       4.219 -32.529 -23.746  1.00 27.29           C  
ATOM   3359  O   TRP A 446       4.913 -31.976 -24.630  1.00 28.45           O  
ATOM   3360  CB  TRP A 446       5.893 -33.832 -22.411  1.00 26.77           C  
ATOM   3361  CG  TRP A 446       6.326 -35.187 -21.852  1.00 27.71           C  
ATOM   3362  CD1 TRP A 446       7.384 -35.943 -22.281  1.00 28.21           C  
ATOM   3363  CD2 TRP A 446       5.695 -35.949 -20.803  1.00 27.03           C  
ATOM   3364  CE2 TRP A 446       6.433 -37.145 -20.648  1.00 28.74           C  
ATOM   3365  CE3 TRP A 446       4.583 -35.737 -19.982  1.00 25.49           C  
ATOM   3366  NE1 TRP A 446       7.448 -37.122 -21.567  1.00 29.04           N  
ATOM   3367  CZ2 TRP A 446       6.105 -38.112 -19.689  1.00 28.53           C  
ATOM   3368  CZ3 TRP A 446       4.259 -36.688 -19.039  1.00 26.07           C  
ATOM   3369  CH2 TRP A 446       5.013 -37.859 -18.895  1.00 27.94           C  
ATOM   3370  N   PHE A 447       3.125 -31.991 -23.204  1.00 25.92           N  
ATOM   3371  CA  PHE A 447       2.616 -30.695 -23.577  1.00 25.41           C  
ATOM   3372  C   PHE A 447       3.640 -29.665 -23.140  1.00 25.49           C  
ATOM   3373  O   PHE A 447       4.227 -29.830 -22.064  1.00 25.55           O  
ATOM   3374  CB  PHE A 447       1.321 -30.394 -22.792  1.00 25.53           C  
ATOM   3375  CG  PHE A 447       0.186 -29.897 -23.641  1.00 24.10           C  
ATOM   3376  CD1 PHE A 447       0.352 -29.664 -24.991  1.00 24.75           C  
ATOM   3377  CD2 PHE A 447      -1.061 -29.711 -23.091  1.00 23.89           C  
ATOM   3378  CE1 PHE A 447      -0.695 -29.229 -25.765  1.00 24.56           C  
ATOM   3379  CE2 PHE A 447      -2.104 -29.282 -23.855  1.00 23.98           C  
ATOM   3380  CZ  PHE A 447      -1.921 -29.039 -25.199  1.00 24.57           C  
ATOM   3381  N   LEU A 448       3.821 -28.606 -23.932  1.00 24.95           N  
ATOM   3382  CA  LEU A 448       4.604 -27.431 -23.515  1.00 25.24           C  
ATOM   3383  C   LEU A 448       3.834 -26.205 -23.951  1.00 26.02           C  
ATOM   3384  O   LEU A 448       3.768 -25.894 -25.138  1.00 26.95           O  
ATOM   3385  CB  LEU A 448       6.024 -27.421 -24.133  1.00 25.05           C  
ATOM   3386  CG  LEU A 448       6.820 -26.104 -24.118  1.00 25.07           C  
ATOM   3387  CD1 LEU A 448       7.310 -25.764 -22.711  1.00 24.03           C  
ATOM   3388  CD2 LEU A 448       7.973 -26.108 -25.111  1.00 24.06           C  
ATOM   3389  N   HIS A 449       3.244 -25.511 -22.997  1.00 26.29           N  
ATOM   3390  CA  HIS A 449       2.243 -24.518 -23.308  1.00 26.08           C  
ATOM   3391  C   HIS A 449       2.320 -23.381 -22.323  1.00 25.60           C  
ATOM   3392  O   HIS A 449       2.936 -23.487 -21.273  1.00 24.11           O  
ATOM   3393  CB  HIS A 449       0.843 -25.139 -23.213  1.00 26.20           C  
ATOM   3394  CG  HIS A 449       0.460 -25.548 -21.824  1.00 28.10           C  
ATOM   3395  CD2 HIS A 449       0.612 -26.731 -21.170  1.00 29.60           C  
ATOM   3396  ND1 HIS A 449      -0.145 -24.684 -20.929  1.00 28.79           N  
ATOM   3397  CE1 HIS A 449      -0.338 -25.316 -19.782  1.00 30.67           C  
ATOM   3398  NE2 HIS A 449       0.087 -26.568 -19.913  1.00 31.28           N  
ATOM   3399  N   CYS A 450       1.662 -22.293 -22.702  1.00 26.21           N  
ATOM   3400  CA  CYS A 450       1.494 -21.122 -21.875  1.00 26.09           C  
ATOM   3401  C   CYS A 450       0.444 -21.429 -20.832  1.00 25.69           C  
ATOM   3402  O   CYS A 450      -0.611 -21.937 -21.163  1.00 25.42           O  
ATOM   3403  CB  CYS A 450       1.010 -19.962 -22.735  1.00 25.17           C  
ATOM   3404  SG  CYS A 450       0.598 -18.549 -21.744  1.00 28.07           S  
ATOM   3405  N   HIS A 451       0.717 -21.103 -19.581  1.00 25.46           N  
ATOM   3406  CA  HIS A 451      -0.194 -21.506 -18.532  1.00 25.86           C  
ATOM   3407  C   HIS A 451      -1.283 -20.506 -18.210  1.00 26.83           C  
ATOM   3408  O   HIS A 451      -1.964 -20.601 -17.183  1.00 27.03           O  
ATOM   3409  CB  HIS A 451       0.546 -21.864 -17.276  1.00 25.14           C  
ATOM   3410  CG  HIS A 451      -0.139 -22.935 -16.499  1.00 25.22           C  
ATOM   3411  CD2 HIS A 451       0.245 -24.193 -16.192  1.00 24.99           C  
ATOM   3412  ND1 HIS A 451      -1.400 -22.773 -15.965  1.00 25.95           N  
ATOM   3413  CE1 HIS A 451      -1.754 -23.879 -15.342  1.00 26.53           C  
ATOM   3414  NE2 HIS A 451      -0.767 -24.753 -15.456  1.00 28.50           N  
ATOM   3415  N   ILE A 452      -1.418 -19.522 -19.089  1.00 28.09           N  
ATOM   3416  CA  ILE A 452      -2.570 -18.628 -19.093  1.00 28.44           C  
ATOM   3417  C   ILE A 452      -3.624 -19.388 -19.867  1.00 28.68           C  
ATOM   3418  O   ILE A 452      -3.465 -19.642 -21.052  1.00 28.32           O  
ATOM   3419  CB  ILE A 452      -2.222 -17.255 -19.731  1.00 28.18           C  
ATOM   3420  CG1 ILE A 452      -1.164 -16.569 -18.861  1.00 26.67           C  
ATOM   3421  CG2 ILE A 452      -3.485 -16.408 -19.859  1.00 28.22           C  
ATOM   3422  CD1 ILE A 452      -0.819 -15.192 -19.256  1.00 27.75           C  
ATOM   3423  N   ASP A 453      -4.682 -19.795 -19.183  1.00 29.36           N  
ATOM   3424  CA  ASP A 453      -5.525 -20.850 -19.722  1.00 30.03           C  
ATOM   3425  C   ASP A 453      -6.210 -20.412 -20.995  1.00 31.09           C  
ATOM   3426  O   ASP A 453      -6.332 -21.204 -21.956  1.00 32.29           O  
ATOM   3427  CB  ASP A 453      -6.511 -21.362 -18.672  1.00 29.77           C  
ATOM   3428  CG  ASP A 453      -6.673 -22.881 -18.713  1.00 29.16           C  
ATOM   3429  OD1 ASP A 453      -5.678 -23.580 -18.968  1.00 28.90           O  
ATOM   3430  OD2 ASP A 453      -7.787 -23.382 -18.455  1.00 27.73           O1-
ATOM   3431  N   PHE A 454      -6.613 -19.142 -21.023  1.00 31.33           N  
ATOM   3432  CA  PHE A 454      -7.261 -18.560 -22.197  1.00 31.49           C  
ATOM   3433  C   PHE A 454      -6.342 -18.531 -23.423  1.00 31.82           C  
ATOM   3434  O   PHE A 454      -6.815 -18.641 -24.568  1.00 32.51           O  
ATOM   3435  CB  PHE A 454      -7.802 -17.185 -21.846  1.00 31.78           C  
ATOM   3436  CG  PHE A 454      -8.498 -17.147 -20.507  1.00 32.80           C  
ATOM   3437  CD1 PHE A 454      -9.684 -17.866 -20.299  1.00 33.78           C  
ATOM   3438  CD2 PHE A 454      -7.948 -16.427 -19.440  1.00 32.76           C  
ATOM   3439  CE1 PHE A 454     -10.319 -17.857 -19.049  1.00 33.37           C  
ATOM   3440  CE2 PHE A 454      -8.566 -16.399 -18.197  1.00 32.74           C  
ATOM   3441  CZ  PHE A 454      -9.765 -17.120 -18.000  1.00 33.45           C  
ATOM   3442  N   HIS A 455      -5.028 -18.419 -23.182  1.00 31.70           N  
ATOM   3443  CA  HIS A 455      -4.012 -18.499 -24.243  1.00 30.80           C  
ATOM   3444  C   HIS A 455      -3.853 -19.925 -24.737  1.00 31.32           C  
ATOM   3445  O   HIS A 455      -3.750 -20.170 -25.955  1.00 32.16           O  
ATOM   3446  CB  HIS A 455      -2.688 -17.893 -23.785  1.00 30.01           C  
ATOM   3447  CG  HIS A 455      -2.796 -16.441 -23.414  1.00 29.88           C  
ATOM   3448  CD2 HIS A 455      -3.767 -15.528 -23.654  1.00 28.11           C  
ATOM   3449  ND1 HIS A 455      -1.830 -15.779 -22.686  1.00 30.91           N  
ATOM   3450  CE1 HIS A 455      -2.191 -14.519 -22.509  1.00 28.77           C  
ATOM   3451  NE2 HIS A 455      -3.365 -14.341 -23.082  1.00 29.20           N  
ATOM   3452  N   LEU A 456      -3.883 -20.876 -23.805  1.00 31.12           N  
ATOM   3453  CA  LEU A 456      -3.877 -22.266 -24.180  1.00 30.47           C  
ATOM   3454  C   LEU A 456      -5.091 -22.566 -25.044  1.00 30.70           C  
ATOM   3455  O   LEU A 456      -4.936 -23.228 -26.079  1.00 30.21           O  
ATOM   3456  CB  LEU A 456      -3.863 -23.183 -22.959  1.00 30.43           C  
ATOM   3457  CG  LEU A 456      -4.056 -24.709 -23.131  1.00 28.79           C  
ATOM   3458  CD1 LEU A 456      -3.052 -25.378 -24.105  1.00 25.59           C  
ATOM   3459  CD2 LEU A 456      -4.022 -25.397 -21.744  1.00 29.67           C  
ATOM   3460  N   GLU A 457      -6.275 -22.078 -24.641  1.00 30.82           N  
ATOM   3461  CA  GLU A 457      -7.507 -22.382 -25.390  1.00 31.08           C  
ATOM   3462  C   GLU A 457      -7.396 -21.883 -26.817  1.00 31.23           C  
ATOM   3463  O   GLU A 457      -7.819 -22.570 -27.743  1.00 31.73           O  
ATOM   3464  CB  GLU A 457      -8.760 -21.803 -24.732  1.00 31.66           C  
ATOM   3465  CG  GLU A 457     -10.111 -22.140 -25.432  1.00 32.81           C  
ATOM   3466  CD  GLU A 457     -10.529 -23.644 -25.370  1.00 37.96           C  
ATOM   3467  OE1 GLU A 457     -11.635 -24.000 -25.881  1.00 37.37           O  
ATOM   3468  OE2 GLU A 457      -9.759 -24.475 -24.835  1.00 39.48           O1-
ATOM   3469  N   ALA A 458      -6.793 -20.704 -26.984  1.00 30.65           N  
ATOM   3470  CA  ALA A 458      -6.507 -20.141 -28.293  1.00 29.65           C  
ATOM   3471  C   ALA A 458      -5.207 -20.664 -28.963  1.00 29.57           C  
ATOM   3472  O   ALA A 458      -4.658 -20.024 -29.851  1.00 29.33           O  
ATOM   3473  CB  ALA A 458      -6.519 -18.621 -28.189  1.00 30.09           C  
ATOM   3474  N   GLY A 459      -4.740 -21.847 -28.568  1.00 29.80           N  
ATOM   3475  CA  GLY A 459      -3.720 -22.597 -29.355  1.00 29.42           C  
ATOM   3476  C   GLY A 459      -2.219 -22.444 -29.032  1.00 28.89           C  
ATOM   3477  O   GLY A 459      -1.388 -22.898 -29.814  1.00 28.73           O  
ATOM   3478  N   PHE A 460      -1.896 -21.851 -27.873  1.00 28.28           N  
ATOM   3479  CA  PHE A 460      -0.529 -21.457 -27.461  1.00 27.70           C  
ATOM   3480  C   PHE A 460       0.179 -22.633 -26.787  1.00 27.07           C  
ATOM   3481  O   PHE A 460       0.387 -22.668 -25.580  1.00 26.72           O  
ATOM   3482  CB  PHE A 460      -0.589 -20.188 -26.562  1.00 26.89           C  
ATOM   3483  CG  PHE A 460       0.635 -19.287 -26.647  1.00 26.67           C  
ATOM   3484  CD1 PHE A 460       1.557 -19.392 -27.707  1.00 27.25           C  
ATOM   3485  CD2 PHE A 460       0.846 -18.294 -25.680  1.00 24.92           C  
ATOM   3486  CE1 PHE A 460       2.678 -18.544 -27.787  1.00 25.73           C  
ATOM   3487  CE2 PHE A 460       1.944 -17.452 -25.737  1.00 24.96           C  
ATOM   3488  CZ  PHE A 460       2.879 -17.572 -26.804  1.00 26.72           C  
ATOM   3489  N   ALA A 461       0.532 -23.610 -27.601  1.00 27.16           N  
ATOM   3490  CA  ALA A 461       1.000 -24.911 -27.114  1.00 27.57           C  
ATOM   3491  C   ALA A 461       1.694 -25.650 -28.244  1.00 28.16           C  
ATOM   3492  O   ALA A 461       1.342 -25.461 -29.414  1.00 28.14           O  
ATOM   3493  CB  ALA A 461      -0.160 -25.763 -26.587  1.00 26.51           C  
ATOM   3494  N   VAL A 462       2.680 -26.460 -27.874  1.00 28.29           N  
ATOM   3495  CA  VAL A 462       3.266 -27.451 -28.746  1.00 29.65           C  
ATOM   3496  C   VAL A 462       3.331 -28.825 -28.018  1.00 30.89           C  
ATOM   3497  O   VAL A 462       2.936 -28.965 -26.846  1.00 31.61           O  
ATOM   3498  CB  VAL A 462       4.692 -27.025 -29.238  1.00 29.56           C  
ATOM   3499  CG1 VAL A 462       4.608 -25.878 -30.234  1.00 29.25           C  
ATOM   3500  CG2 VAL A 462       5.554 -26.650 -28.086  1.00 28.48           C  
ATOM   3501  N   VAL A 463       3.830 -29.840 -28.694  1.00 30.98           N  
ATOM   3502  CA  VAL A 463       3.936 -31.122 -28.055  1.00 31.78           C  
ATOM   3503  C   VAL A 463       5.343 -31.649 -28.270  1.00 32.24           C  
ATOM   3504  O   VAL A 463       5.815 -31.715 -29.413  1.00 32.34           O  
ATOM   3505  CB  VAL A 463       2.881 -32.107 -28.583  1.00 31.82           C  
ATOM   3506  CG1 VAL A 463       3.087 -33.465 -27.958  1.00 32.17           C  
ATOM   3507  CG2 VAL A 463       1.484 -31.592 -28.264  1.00 31.85           C  
ATOM   3508  N   MET A 464       6.013 -31.963 -27.166  1.00 32.38           N  
ATOM   3509  CA  MET A 464       7.316 -32.565 -27.184  1.00 32.91           C  
ATOM   3510  C   MET A 464       7.050 -34.044 -27.225  1.00 33.07           C  
ATOM   3511  O   MET A 464       6.609 -34.645 -26.225  1.00 33.08           O  
ATOM   3512  CB  MET A 464       8.101 -32.212 -25.923  1.00 33.41           C  
ATOM   3513  CG  MET A 464       8.477 -30.732 -25.802  1.00 36.25           C  
ATOM   3514  SD  MET A 464       9.265 -30.027 -27.281  1.00 41.43           S  
ATOM   3515  CE  MET A 464       7.964 -29.100 -28.025  1.00 37.25           C  
ATOM   3516  N   ALA A 465       7.283 -34.620 -28.399  1.00 32.92           N  
ATOM   3517  CA  ALA A 465       7.062 -36.022 -28.619  1.00 33.24           C  
ATOM   3518  C   ALA A 465       8.353 -36.733 -28.258  1.00 33.59           C  
ATOM   3519  O   ALA A 465       9.236 -36.921 -29.094  1.00 33.60           O  
ATOM   3520  CB  ALA A 465       6.673 -36.266 -30.064  1.00 33.25           C  
ATOM   3521  N   GLU A 466       8.461 -37.133 -27.005  1.00 33.64           N  
ATOM   3522  CA  GLU A 466       9.744 -37.566 -26.492  1.00 34.46           C  
ATOM   3523  C   GLU A 466      10.002 -39.047 -26.752  1.00 35.09           C  
ATOM   3524  O   GLU A 466       9.231 -39.892 -26.323  1.00 35.09           O  
ATOM   3525  CB  GLU A 466       9.848 -37.261 -24.991  1.00 34.05           C  
ATOM   3526  CG  GLU A 466      11.192 -37.570 -24.402  1.00 32.84           C  
ATOM   3527  CD  GLU A 466      11.410 -36.863 -23.088  1.00 33.19           C  
ATOM   3528  OE1 GLU A 466      12.224 -37.359 -22.301  1.00 34.20           O  
ATOM   3529  OE2 GLU A 466      10.752 -35.838 -22.817  1.00 31.09           O1-
ATOM   3530  N   ASP A 467      11.099 -39.341 -27.440  1.00 35.57           N  
ATOM   3531  CA  ASP A 467      11.554 -40.712 -27.628  1.00 36.34           C  
ATOM   3532  C   ASP A 467      10.396 -41.596 -28.117  1.00 36.94           C  
ATOM   3533  O   ASP A 467      10.106 -42.644 -27.526  1.00 37.24           O  
ATOM   3534  CB  ASP A 467      12.191 -41.234 -26.329  1.00 35.58           C  
ATOM   3535  CG  ASP A 467      12.896 -42.610 -26.484  1.00 36.46           C  
ATOM   3536  OD1 ASP A 467      13.204 -43.072 -27.612  1.00 37.33           O  
ATOM   3537  OD2 ASP A 467      13.171 -43.232 -25.431  1.00 35.90           O1-
ATOM   3538  N   ILE A 468       9.757 -41.164 -29.206  1.00 37.41           N  
ATOM   3539  CA  ILE A 468       8.602 -41.860 -29.785  1.00 38.33           C  
ATOM   3540  C   ILE A 468       8.701 -43.408 -29.804  1.00 39.22           C  
ATOM   3541  O   ILE A 468       7.720 -44.095 -29.479  1.00 38.59           O  
ATOM   3542  CB  ILE A 468       8.299 -41.338 -31.207  1.00 38.25           C  
ATOM   3543  CG1 ILE A 468       7.725 -39.928 -31.141  1.00 38.03           C  
ATOM   3544  CG2 ILE A 468       7.332 -42.272 -31.954  1.00 38.11           C  
ATOM   3545  CD1 ILE A 468       7.465 -39.321 -32.505  1.00 36.43           C  
ATOM   3546  N   PRO A 469       9.883 -43.960 -30.176  1.00 40.17           N  
ATOM   3547  CA  PRO A 469       9.965 -45.409 -30.345  1.00 40.63           C  
ATOM   3548  C   PRO A 469       9.835 -46.212 -29.059  1.00 40.61           C  
ATOM   3549  O   PRO A 469       9.532 -47.395 -29.127  1.00 40.76           O  
ATOM   3550  CB  PRO A 469      11.366 -45.610 -30.964  1.00 40.88           C  
ATOM   3551  CG  PRO A 469      11.724 -44.270 -31.536  1.00 40.48           C  
ATOM   3552  CD  PRO A 469      11.185 -43.342 -30.498  1.00 40.62           C  
ATOM   3553  N   GLU A 470      10.059 -45.581 -27.908  1.00 40.76           N  
ATOM   3554  CA  GLU A 470       9.966 -46.281 -26.620  1.00 40.46           C  
ATOM   3555  C   GLU A 470       8.699 -46.009 -25.805  1.00 39.51           C  
ATOM   3556  O   GLU A 470       8.522 -46.587 -24.719  1.00 39.09           O  
ATOM   3557  CB  GLU A 470      11.190 -46.001 -25.768  1.00 41.11           C  
ATOM   3558  CG  GLU A 470      12.450 -46.647 -26.273  1.00 44.40           C  
ATOM   3559  CD  GLU A 470      12.543 -48.097 -25.902  1.00 48.78           C  
ATOM   3560  OE1 GLU A 470      13.667 -48.621 -26.010  1.00 52.45           O  
ATOM   3561  OE2 GLU A 470      11.521 -48.709 -25.500  1.00 48.76           O1-
ATOM   3562  N   VAL A 471       7.812 -45.174 -26.346  1.00 38.53           N  
ATOM   3563  CA  VAL A 471       6.594 -44.757 -25.646  1.00 37.64           C  
ATOM   3564  C   VAL A 471       5.713 -45.958 -25.307  1.00 37.41           C  
ATOM   3565  O   VAL A 471       5.337 -46.148 -24.146  1.00 37.18           O  
ATOM   3566  CB  VAL A 471       5.795 -43.664 -26.428  1.00 37.32           C  
ATOM   3567  CG1 VAL A 471       4.483 -43.388 -25.753  1.00 37.24           C  
ATOM   3568  CG2 VAL A 471       6.595 -42.373 -26.514  1.00 35.61           C  
ATOM   3569  N   ALA A 472       5.403 -46.775 -26.307  1.00 37.51           N  
ATOM   3570  CA  ALA A 472       4.519 -47.916 -26.084  1.00 38.03           C  
ATOM   3571  C   ALA A 472       5.082 -48.897 -25.064  1.00 38.26           C  
ATOM   3572  O   ALA A 472       4.350 -49.313 -24.170  1.00 38.49           O  
ATOM   3573  CB  ALA A 472       4.149 -48.618 -27.377  1.00 38.38           C  
ATOM   3574  N   ALA A 473       6.371 -49.228 -25.168  1.00 38.22           N  
ATOM   3575  CA  ALA A 473       7.026 -50.123 -24.191  1.00 38.45           C  
ATOM   3576  C   ALA A 473       7.123 -49.520 -22.776  1.00 39.06           C  
ATOM   3577  O   ALA A 473       6.940 -50.230 -21.792  1.00 39.48           O  
ATOM   3578  CB  ALA A 473       8.409 -50.512 -24.682  1.00 38.11           C  
ATOM   3579  N   THR A 474       7.420 -48.210 -22.688  1.00 39.21           N  
ATOM   3580  CA  THR A 474       7.646 -47.515 -21.412  1.00 38.47           C  
ATOM   3581  C   THR A 474       6.363 -47.182 -20.634  1.00 37.91           C  
ATOM   3582  O   THR A 474       6.403 -47.097 -19.400  1.00 38.58           O  
ATOM   3583  CB  THR A 474       8.470 -46.213 -21.609  1.00 38.34           C  
ATOM   3584  CG2 THR A 474       8.874 -45.567 -20.272  1.00 38.62           C  
ATOM   3585  OG1 THR A 474       9.669 -46.538 -22.287  1.00 39.56           O  
ATOM   3586  N   ASN A 475       5.253 -46.973 -21.342  1.00 36.46           N  
ATOM   3587  CA  ASN A 475       3.992 -46.572 -20.719  1.00 35.37           C  
ATOM   3588  C   ASN A 475       2.911 -47.615 -21.011  1.00 35.07           C  
ATOM   3589  O   ASN A 475       1.973 -47.336 -21.751  1.00 34.76           O  
ATOM   3590  CB  ASN A 475       3.531 -45.198 -21.256  1.00 35.11           C  
ATOM   3591  CG  ASN A 475       4.566 -44.096 -21.042  1.00 35.86           C  
ATOM   3592  ND2 ASN A 475       5.385 -43.828 -22.081  1.00 35.23           N  
ATOM   3593  OD1 ASN A 475       4.643 -43.502 -19.960  1.00 34.20           O  
ATOM   3594  N   PRO A 476       3.034 -48.840 -20.459  1.00 34.78           N  
ATOM   3595  CA  PRO A 476       1.851 -49.670 -20.709  1.00 33.91           C  
ATOM   3596  C   PRO A 476       0.615 -48.983 -20.096  1.00 33.37           C  
ATOM   3597  O   PRO A 476       0.670 -48.527 -18.941  1.00 32.35           O  
ATOM   3598  CB  PRO A 476       2.179 -50.990 -19.975  1.00 33.91           C  
ATOM   3599  CG  PRO A 476       3.278 -50.620 -18.958  1.00 34.10           C  
ATOM   3600  CD  PRO A 476       4.065 -49.539 -19.647  1.00 34.73           C  
ATOM   3601  N   VAL A 477      -0.466 -48.893 -20.868  1.00 32.86           N  
ATOM   3602  CA  VAL A 477      -1.706 -48.314 -20.379  1.00 32.52           C  
ATOM   3603  C   VAL A 477      -2.645 -49.337 -19.703  1.00 33.37           C  
ATOM   3604  O   VAL A 477      -2.587 -50.541 -20.006  1.00 34.01           O  
ATOM   3605  CB  VAL A 477      -2.405 -47.535 -21.458  1.00 32.21           C  
ATOM   3606  CG1 VAL A 477      -1.439 -46.594 -22.059  1.00 31.80           C  
ATOM   3607  CG2 VAL A 477      -2.978 -48.444 -22.546  1.00 33.12           C  
ATOM   3608  N   PRO A 478      -3.476 -48.872 -18.739  1.00 33.62           N  
ATOM   3609  CA  PRO A 478      -4.433 -49.774 -18.107  1.00 33.18           C  
ATOM   3610  C   PRO A 478      -5.693 -49.903 -18.953  1.00 33.31           C  
ATOM   3611  O   PRO A 478      -5.999 -49.015 -19.763  1.00 34.32           O  
ATOM   3612  CB  PRO A 478      -4.755 -49.059 -16.803  1.00 33.01           C  
ATOM   3613  CG  PRO A 478      -4.631 -47.590 -17.157  1.00 33.77           C  
ATOM   3614  CD  PRO A 478      -3.562 -47.494 -18.196  1.00 33.36           C  
ATOM   3615  N   GLN A 479      -6.437 -50.986 -18.764  1.00 33.00           N  
ATOM   3616  CA  GLN A 479      -7.692 -51.187 -19.496  1.00 32.03           C  
ATOM   3617  C   GLN A 479      -8.496 -49.905 -19.531  1.00 32.04           C  
ATOM   3618  O   GLN A 479      -8.872 -49.438 -20.588  1.00 32.27           O  
ATOM   3619  CB  GLN A 479      -8.512 -52.314 -18.859  1.00 31.60           C  
ATOM   3620  CG  GLN A 479      -9.709 -52.807 -19.684  1.00 32.83           C  
ATOM   3621  CD  GLN A 479      -9.402 -52.941 -21.185  1.00 33.90           C  
ATOM   3622  NE2 GLN A 479      -8.383 -53.756 -21.534  1.00 31.45           N  
ATOM   3623  OE1 GLN A 479     -10.073 -52.315 -22.012  1.00 32.06           O  
ATOM   3624  N   ALA A 480      -8.735 -49.321 -18.360  1.00 32.25           N  
ATOM   3625  CA  ALA A 480      -9.612 -48.151 -18.222  1.00 31.76           C  
ATOM   3626  C   ALA A 480      -9.213 -46.934 -19.114  1.00 31.94           C  
ATOM   3627  O   ALA A 480     -10.097 -46.173 -19.605  1.00 32.43           O  
ATOM   3628  CB  ALA A 480      -9.704 -47.765 -16.753  1.00 31.03           C  
ATOM   3629  N   TRP A 481      -7.908 -46.765 -19.354  1.00 30.90           N  
ATOM   3630  CA  TRP A 481      -7.450 -45.685 -20.198  1.00 30.33           C  
ATOM   3631  C   TRP A 481      -7.836 -45.972 -21.622  1.00 30.29           C  
ATOM   3632  O   TRP A 481      -8.236 -45.069 -22.335  1.00 31.54           O  
ATOM   3633  CB  TRP A 481      -5.937 -45.453 -20.076  1.00 30.75           C  
ATOM   3634  CG  TRP A 481      -5.402 -44.350 -20.984  1.00 30.16           C  
ATOM   3635  CD1 TRP A 481      -5.202 -43.046 -20.654  1.00 30.35           C  
ATOM   3636  CD2 TRP A 481      -5.004 -44.470 -22.356  1.00 30.77           C  
ATOM   3637  CE2 TRP A 481      -4.575 -43.194 -22.779  1.00 31.06           C  
ATOM   3638  CE3 TRP A 481      -4.985 -45.526 -23.275  1.00 30.95           C  
ATOM   3639  NE1 TRP A 481      -4.719 -42.341 -21.723  1.00 29.42           N  
ATOM   3640  CZ2 TRP A 481      -4.123 -42.950 -24.080  1.00 32.03           C  
ATOM   3641  CZ3 TRP A 481      -4.523 -45.284 -24.576  1.00 30.78           C  
ATOM   3642  CH2 TRP A 481      -4.101 -44.011 -24.960  1.00 31.07           C  
ATOM   3643  N   SER A 482      -7.727 -47.229 -22.044  1.00 29.97           N  
ATOM   3644  CA  SER A 482      -8.074 -47.627 -23.407  1.00 29.07           C  
ATOM   3645  C   SER A 482      -9.557 -47.381 -23.695  1.00 29.13           C  
ATOM   3646  O   SER A 482      -9.944 -47.091 -24.845  1.00 28.30           O  
ATOM   3647  CB  SER A 482      -7.705 -49.098 -23.611  1.00 29.26           C  
ATOM   3648  OG  SER A 482      -8.180 -49.648 -24.837  1.00 29.74           O  
ATOM   3649  N   ASP A 483     -10.378 -47.492 -22.650  1.00 28.92           N  
ATOM   3650  CA  ASP A 483     -11.821 -47.327 -22.797  1.00 29.83           C  
ATOM   3651  C   ASP A 483     -12.308 -45.883 -22.754  1.00 30.06           C  
ATOM   3652  O   ASP A 483     -13.449 -45.621 -23.097  1.00 30.52           O  
ATOM   3653  CB  ASP A 483     -12.605 -48.183 -21.794  1.00 29.86           C  
ATOM   3654  CG  ASP A 483     -12.402 -49.713 -21.997  1.00 32.06           C  
ATOM   3655  OD1 ASP A 483     -12.336 -50.393 -20.957  1.00 34.16           O  
ATOM   3656  OD2 ASP A 483     -12.322 -50.232 -23.154  1.00 30.54           O1-
ATOM   3657  N   LEU A 484     -11.450 -44.945 -22.348  1.00 30.48           N  
ATOM   3658  CA  LEU A 484     -11.823 -43.526 -22.235  1.00 29.08           C  
ATOM   3659  C   LEU A 484     -12.328 -43.002 -23.537  1.00 29.67           C  
ATOM   3660  O   LEU A 484     -13.422 -42.434 -23.582  1.00 30.19           O  
ATOM   3661  CB  LEU A 484     -10.645 -42.675 -21.757  1.00 28.58           C  
ATOM   3662  CG  LEU A 484     -10.414 -42.692 -20.261  1.00 26.59           C  
ATOM   3663  CD1 LEU A 484      -9.080 -42.037 -19.911  1.00 24.37           C  
ATOM   3664  CD2 LEU A 484     -11.608 -42.022 -19.537  1.00 25.99           C  
ATOM   3665  N   CYS A 485     -11.554 -43.213 -24.603  1.00 30.67           N  
ATOM   3666  CA  CYS A 485     -11.901 -42.687 -25.935  1.00 31.74           C  
ATOM   3667  C   CYS A 485     -13.143 -43.311 -26.552  1.00 32.50           C  
ATOM   3668  O   CYS A 485     -14.054 -42.591 -26.945  1.00 33.46           O  
ATOM   3669  CB  CYS A 485     -10.728 -42.723 -26.909  1.00 31.38           C  
ATOM   3670  SG  CYS A 485      -9.392 -41.506 -26.584  1.00 32.37           S  
ATOM   3671  N   PRO A 486     -13.209 -44.644 -26.625  1.00 33.24           N  
ATOM   3672  CA  PRO A 486     -14.437 -45.174 -27.207  1.00 33.40           C  
ATOM   3673  C   PRO A 486     -15.667 -44.603 -26.500  1.00 33.05           C  
ATOM   3674  O   PRO A 486     -16.601 -44.161 -27.178  1.00 33.40           O  
ATOM   3675  CB  PRO A 486     -14.308 -46.692 -26.977  1.00 33.81           C  
ATOM   3676  CG  PRO A 486     -12.795 -46.931 -26.957  1.00 33.76           C  
ATOM   3677  CD  PRO A 486     -12.282 -45.719 -26.211  1.00 33.60           C  
ATOM   3678  N   THR A 487     -15.650 -44.588 -25.165  1.00 33.01           N  
ATOM   3679  CA  THR A 487     -16.720 -43.977 -24.339  1.00 32.89           C  
ATOM   3680  C   THR A 487     -16.961 -42.489 -24.647  1.00 33.39           C  
ATOM   3681  O   THR A 487     -18.105 -42.074 -24.806  1.00 33.53           O  
ATOM   3682  CB  THR A 487     -16.432 -44.089 -22.834  1.00 33.21           C  
ATOM   3683  CG2 THR A 487     -17.508 -43.330 -22.034  1.00 32.76           C  
ATOM   3684  OG1 THR A 487     -16.361 -45.474 -22.419  1.00 31.54           O  
ATOM   3685  N   TYR A 488     -15.894 -41.689 -24.745  1.00 33.44           N  
ATOM   3686  CA  TYR A 488     -16.061 -40.261 -25.015  1.00 33.43           C  
ATOM   3687  C   TYR A 488     -16.553 -39.983 -26.429  1.00 34.56           C  
ATOM   3688  O   TYR A 488     -17.397 -39.093 -26.630  1.00 34.73           O  
ATOM   3689  CB  TYR A 488     -14.777 -39.465 -24.736  1.00 32.40           C  
ATOM   3690  CG  TYR A 488     -14.879 -37.965 -24.993  1.00 29.23           C  
ATOM   3691  CD1 TYR A 488     -14.472 -37.422 -26.194  1.00 26.77           C  
ATOM   3692  CD2 TYR A 488     -15.367 -37.097 -24.011  1.00 30.66           C  
ATOM   3693  CE1 TYR A 488     -14.556 -36.056 -26.424  1.00 29.20           C  
ATOM   3694  CE2 TYR A 488     -15.454 -35.696 -24.218  1.00 27.99           C  
ATOM   3695  CZ  TYR A 488     -15.044 -35.196 -25.421  1.00 30.17           C  
ATOM   3696  OH  TYR A 488     -15.128 -33.850 -25.662  1.00 29.93           O  
ATOM   3697  N   ASP A 489     -16.022 -40.706 -27.411  1.00 35.67           N  
ATOM   3698  CA  ASP A 489     -16.435 -40.459 -28.797  1.00 37.55           C  
ATOM   3699  C   ASP A 489     -17.922 -40.809 -29.087  1.00 38.03           C  
ATOM   3700  O   ASP A 489     -18.527 -40.278 -30.032  1.00 38.11           O  
ATOM   3701  CB  ASP A 489     -15.480 -41.122 -29.777  1.00 37.79           C  
ATOM   3702  CG  ASP A 489     -14.102 -40.481 -29.778  1.00 39.23           C  
ATOM   3703  OD1 ASP A 489     -14.011 -39.259 -29.538  1.00 42.01           O  
ATOM   3704  OD2 ASP A 489     -13.110 -41.192 -30.054  1.00 40.35           O1-
ATOM   3705  N   ALA A 490     -18.493 -41.663 -28.235  1.00 38.84           N  
ATOM   3706  CA  ALA A 490     -19.880 -42.112 -28.339  1.00 39.33           C  
ATOM   3707  C   ALA A 490     -20.867 -41.081 -27.820  1.00 40.39           C  
ATOM   3708  O   ALA A 490     -22.088 -41.280 -27.961  1.00 40.28           O  
ATOM   3709  CB  ALA A 490     -20.067 -43.404 -27.580  1.00 38.69           C  
ATOM   3710  N   LEU A 491     -20.356 -40.007 -27.192  1.00 40.93           N  
ATOM   3711  CA  LEU A 491     -21.226 -38.998 -26.575  1.00 41.09           C  
ATOM   3712  C   LEU A 491     -21.796 -38.087 -27.619  1.00 41.61           C  
ATOM   3713  O   LEU A 491     -21.174 -37.849 -28.644  1.00 41.03           O  
ATOM   3714  CB  LEU A 491     -20.495 -38.136 -25.549  1.00 41.00           C  
ATOM   3715  CG  LEU A 491     -19.985 -38.689 -24.220  1.00 40.25           C  
ATOM   3716  CD1 LEU A 491     -19.336 -37.563 -23.433  1.00 37.80           C  
ATOM   3717  CD2 LEU A 491     -21.090 -39.341 -23.416  1.00 40.84           C  
ATOM   3718  N   SER A 492     -22.999 -37.599 -27.335  1.00 42.84           N  
ATOM   3719  CA  SER A 492     -23.603 -36.467 -28.038  1.00 44.20           C  
ATOM   3720  C   SER A 492     -22.860 -35.154 -27.716  1.00 44.48           C  
ATOM   3721  O   SER A 492     -22.387 -34.966 -26.605  1.00 44.00           O  
ATOM   3722  CB  SER A 492     -25.094 -36.376 -27.668  1.00 44.35           C  
ATOM   3723  OG  SER A 492     -25.574 -35.045 -27.736  1.00 45.90           O  
ATOM   3724  N   PRO A 493     -22.745 -34.247 -28.695  1.00 45.66           N  
ATOM   3725  CA  PRO A 493     -22.005 -32.988 -28.423  1.00 46.71           C  
ATOM   3726  C   PRO A 493     -22.409 -32.151 -27.179  1.00 47.24           C  
ATOM   3727  O   PRO A 493     -21.621 -31.323 -26.720  1.00 47.26           O  
ATOM   3728  CB  PRO A 493     -22.170 -32.182 -29.734  1.00 46.59           C  
ATOM   3729  CG  PRO A 493     -22.322 -33.240 -30.786  1.00 46.19           C  
ATOM   3730  CD  PRO A 493     -23.201 -34.309 -30.096  1.00 45.61           C  
ATOM   3731  N   ASP A 494     -23.599 -32.348 -26.626  1.00 47.91           N  
ATOM   3732  CA  ASP A 494     -23.942 -31.554 -25.444  1.00 48.48           C  
ATOM   3733  C   ASP A 494     -23.973 -32.359 -24.150  1.00 48.05           C  
ATOM   3734  O   ASP A 494     -24.359 -31.861 -23.093  1.00 48.13           O  
ATOM   3735  CB  ASP A 494     -25.184 -30.672 -25.658  1.00 49.34           C  
ATOM   3736  CG  ASP A 494     -26.099 -31.195 -26.752  1.00 52.11           C  
ATOM   3737  OD1 ASP A 494     -26.578 -32.347 -26.624  1.00 54.02           O  
ATOM   3738  OD2 ASP A 494     -26.333 -30.449 -27.738  1.00 54.69           O1-
ATOM   3739  N   ASP A 495     -23.528 -33.610 -24.241  1.00 47.29           N  
ATOM   3740  CA  ASP A 495     -23.081 -34.316 -23.058  1.00 46.66           C  
ATOM   3741  C   ASP A 495     -21.554 -34.226 -22.875  1.00 45.30           C  
ATOM   3742  O   ASP A 495     -21.008 -34.869 -21.996  1.00 45.31           O  
ATOM   3743  CB  ASP A 495     -23.563 -35.779 -23.054  1.00 47.64           C  
ATOM   3744  CG  ASP A 495     -25.090 -35.899 -22.977  1.00 49.56           C  
ATOM   3745  OD1 ASP A 495     -25.760 -34.841 -22.907  1.00 51.62           O  
ATOM   3746  OD2 ASP A 495     -25.614 -37.043 -23.004  1.00 49.69           O1-
ATOM   3747  N   GLN A 496     -20.877 -33.408 -23.675  1.00 43.85           N  
ATOM   3748  CA  GLN A 496     -19.414 -33.338 -23.643  1.00 43.11           C  
ATOM   3749  C   GLN A 496     -18.872 -32.561 -22.450  1.00 42.11           C  
ATOM   3750  O   GLN A 496     -19.529 -31.646 -21.991  1.00 41.80           O  
ATOM   3751  CB  GLN A 496     -18.861 -32.791 -24.967  1.00 42.55           C  
ATOM   3752  CG  GLN A 496     -18.654 -33.874 -25.993  1.00 42.36           C  
ATOM   3753  CD  GLN A 496     -18.224 -33.376 -27.387  1.00 43.25           C  
ATOM   3754  NE2 GLN A 496     -17.828 -34.329 -28.223  1.00 40.82           N  
ATOM   3755  OE1 GLN A 496     -18.243 -32.163 -27.705  1.00 42.54           O  
TER   
HETATM 3756 CU    CU A 501       0.076 -16.592 -22.443  1.00 39.38          CU  
HETATM 3757 CU    CU A 502       1.833 -29.459 -15.795  1.00 59.48          CU  
HETATM 3758 CU    CU A 503      -0.222 -28.083 -18.354  1.00 37.98          CU  
HETATM 3759 CU    CU A 504      -0.436 -27.091 -15.333  1.00 44.27          CU  
CONECT  477 3757
CONECT  499 3759
CONECT  849 3759
CONECT 2957 3756
CONECT 2987 3757
CONECT 3005 3758
CONECT 3398 3758
CONECT 3404 3756
CONECT 3414 3759
CONECT 3449 3756
CONECT 3756 2957 3404 3449
CONECT 3757  477 2987
CONECT 3758 3005 3398
CONECT 3759  499  849 3414
END
