# Supplementary material for: Hydrophobic tuning with non-canonical amino acids in a copper metalloenzyme
Source: Nat Chem. 2026 Apr 13;18(7):1269–77. doi: 10.1038/s41557-026-02116-7 (PMC13323077; doi:10.1038/s41557-026-02116-7)
Supplement: Supplementary file 4 — Code related to logP prediction, PDB analysis and redox deconvolution. [file 41557_2026_2116_MOESM4_ESM.zip › Code_lite/PDB_analysis_lite/inputs/starting_pdbs/8u8q.pdb]

CRYST1  178.335  178.335  179.208  90.00  90.00  90.00 P 43 21 2     2
ATOM      1  N   ILE A  37      28.807  18.163  -0.974  1.00 90.28           N  
ATOM      2  CA  ILE A  37      28.956  16.708  -0.976  1.00 99.98           C  
ATOM      3  C   ILE A  37      29.379  16.213  -2.376  1.00 96.23           C  
ATOM      4  O   ILE A  37      28.559  16.185  -3.286  1.00 98.65           O  
ATOM      5  CB  ILE A  37      27.631  16.009  -0.499  1.00 84.02           C  
ATOM      6  CG1 ILE A  37      27.150  16.564   0.836  1.00 86.06           C  
ATOM      7  CG2 ILE A  37      27.812  14.518  -0.312  1.00 75.01           C  
ATOM      8  CD1 ILE A  37      26.322  15.558   1.621  1.00 83.15           C  
ATOM      9  N   THR A  38      30.651  15.834  -2.558  1.00 90.34           N  
ATOM     10  CA  THR A  38      31.100  15.190  -3.792  1.00 78.28           C  
ATOM     11  C   THR A  38      31.275  13.681  -3.619  1.00 82.55           C  
ATOM     12  O   THR A  38      32.095  13.061  -4.307  1.00 79.23           O  
ATOM     13  CB  THR A  38      32.404  15.802  -4.305  1.00 81.76           C  
ATOM     14  CG2 THR A  38      32.340  17.316  -4.209  1.00 85.16           C  
ATOM     15  OG1 THR A  38      33.512  15.325  -3.525  1.00 76.37           O  
ATOM     16  N   ALA A  39      30.552  13.083  -2.682  1.00 77.35           N  
ATOM     17  CA  ALA A  39      30.357  11.645  -2.681  1.00 74.18           C  
ATOM     18  C   ALA A  39      29.076  11.330  -3.446  1.00 67.45           C  
ATOM     19  O   ALA A  39      28.189  12.177  -3.568  1.00 75.37           O  
ATOM     20  CB  ALA A  39      30.281  11.118  -1.252  1.00 68.36           C  
ATOM     21  N   ARG A  40      28.984  10.109  -3.976  1.00 55.27           N  
ATOM     22  CA  ARG A  40      27.784   9.723  -4.717  1.00 62.23           C  
ATOM     23  C   ARG A  40      26.563   9.703  -3.795  1.00 61.12           C  
ATOM     24  O   ARG A  40      26.657   9.329  -2.620  1.00 59.53           O  
ATOM     25  CB  ARG A  40      27.972   8.352  -5.369  1.00 60.74           C  
ATOM     26  CG  ARG A  40      29.321   8.173  -6.038  1.00 67.35           C  
ATOM     27  CD  ARG A  40      29.355   7.017  -7.052  1.00 74.86           C  
ATOM     28  NE  ARG A  40      28.550   5.864  -6.667  1.00 74.29           N  
ATOM     29  CZ  ARG A  40      28.893   4.990  -5.730  1.00 85.50           C  
ATOM     30  NH1 ARG A  40      30.007   5.132  -5.017  1.00 74.65           N1+
ATOM     31  NH2 ARG A  40      28.099   3.949  -5.496  1.00 77.32           N  
ATOM     32  N   THR A  41      25.405  10.111  -4.328  1.00 50.21           N  
ATOM     33  CA  THR A  41      24.178  10.154  -3.542  1.00 54.34           C  
ATOM     34  C   THR A  41      23.027   9.468  -4.266  1.00 52.23           C  
ATOM     35  O   THR A  41      22.995   9.392  -5.494  1.00 56.18           O  
ATOM     36  CB  THR A  41      23.773  11.592  -3.201  1.00 51.78           C  
ATOM     37  CG2 THR A  41      24.898  12.294  -2.461  1.00 45.64           C  
ATOM     38  OG1 THR A  41      23.457  12.303  -4.403  1.00 66.59           O  
ATOM     39  N   ALA A  42      22.062   8.990  -3.490  1.00 59.78           N  
ATOM     40  CA  ALA A  42      20.939   8.280  -4.079  1.00 57.55           C  
ATOM     41  C   ALA A  42      20.083   9.238  -4.907  1.00 53.54           C  
ATOM     42  O   ALA A  42      19.908  10.405  -4.543  1.00 53.31           O  
ATOM     43  CB  ALA A  42      20.087   7.613  -3.001  1.00 47.37           C  
ATOM     44  N   PRO A  43      19.548   8.776  -6.020  1.00 54.44           N  
ATOM     45  CA  PRO A  43      18.624   9.595  -6.808  1.00 53.92           C  
ATOM     46  C   PRO A  43      17.196   9.445  -6.300  1.00 50.35           C  
ATOM     47  O   PRO A  43      16.876   8.548  -5.519  1.00 67.49           O  
ATOM     48  CB  PRO A  43      18.765   8.988  -8.205  1.00 50.42           C  
ATOM     49  CG  PRO A  43      18.982   7.522  -7.907  1.00 57.09           C  
ATOM     50  CD  PRO A  43      19.758   7.446  -6.610  1.00 52.62           C  
ATOM     51  N   ALA A  44      16.330  10.327  -6.787  1.00 55.15           N  
ATOM     52  CA  ALA A  44      14.903  10.189  -6.535  1.00 56.11           C  
ATOM     53  C   ALA A  44      14.372   8.894  -7.142  1.00 53.23           C  
ATOM     54  O   ALA A  44      14.819   8.459  -8.202  1.00 62.25           O  
ATOM     55  CB  ALA A  44      14.153  11.378  -7.109  1.00 49.68           C  
ATOM     56  N   GLY A  45      13.425   8.266  -6.448  1.00 53.27           N  
ATOM     57  CA  GLY A  45      12.854   7.009  -6.874  1.00 52.29           C  
ATOM     58  C   GLY A  45      11.507   7.203  -7.549  1.00 58.40           C  
ATOM     59  O   GLY A  45      11.054   8.323  -7.784  1.00 61.03           O  
ATOM     60  N   GLY A  46      10.860   6.076  -7.858  1.00 60.31           N  
ATOM     61  CA  GLY A  46       9.623   6.078  -8.619  1.00 47.26           C  
ATOM     62  C   GLY A  46       9.557   5.072  -9.763  1.00 56.64           C  
ATOM     63  O   GLY A  46       8.611   5.097 -10.553  1.00 71.00           O  
ATOM     64  N   GLU A  47      10.549   4.195  -9.875  1.00 54.19           N  
ATOM     65  CA  GLU A  47      10.539   3.141 -10.880  1.00 60.83           C  
ATOM     66  C   GLU A  47       9.628   2.001 -10.445  1.00 60.11           C  
ATOM     67  O   GLU A  47       9.419   1.772  -9.255  1.00 63.97           O  
ATOM     68  CB  GLU A  47      11.951   2.587 -11.094  1.00 61.26           C  
ATOM     69  CG  GLU A  47      12.923   3.541 -11.749  1.00 79.29           C  
ATOM     70  CD  GLU A  47      12.432   4.005 -13.107  1.00106.15           C  
ATOM     71  OE1 GLU A  47      11.505   3.359 -13.647  1.00115.33           O  
ATOM     72  OE2 GLU A  47      12.966   5.008 -13.634  1.00113.14           O1-
ATOM     73  N   VAL A  48       9.106   1.258 -11.417  1.00 58.32           N  
ATOM     74  CA  VAL A  48       8.506  -0.043 -11.145  1.00 51.33           C  
ATOM     75  C   VAL A  48       9.521  -1.116 -11.501  1.00 53.04           C  
ATOM     76  O   VAL A  48      10.016  -1.154 -12.629  1.00 60.85           O  
ATOM     77  CB  VAL A  48       7.211  -0.249 -11.930  1.00 45.50           C  
ATOM     78  CG1 VAL A  48       6.722  -1.662 -11.703  1.00 46.33           C  
ATOM     79  CG2 VAL A  48       6.190   0.758 -11.489  1.00 42.54           C  
ATOM     80  N   ARG A  49       9.828  -1.990 -10.549  1.00 54.87           N  
ATOM     81  CA  ARG A  49      10.899  -2.963 -10.690  1.00 51.12           C  
ATOM     82  C   ARG A  49      10.356  -4.375 -10.564  1.00 58.75           C  
ATOM     83  O   ARG A  49       9.376  -4.615  -9.856  1.00 60.46           O  
ATOM     84  CB  ARG A  49      11.969  -2.770  -9.635  1.00 57.73           C  
ATOM     85  CG  ARG A  49      12.596  -1.402  -9.609  1.00 59.72           C  
ATOM     86  CD  ARG A  49      13.501  -1.296  -8.393  1.00 64.37           C  
ATOM     87  NE  ARG A  49      14.108   0.019  -8.324  1.00 71.36           N  
ATOM     88  CZ  ARG A  49      15.373   0.261  -8.619  1.00 73.96           C  
ATOM     89  NH1 ARG A  49      16.205  -0.721  -8.930  1.00 79.06           N1+
ATOM     90  NH2 ARG A  49      15.811   1.519  -8.606  1.00 68.66           N  
ATOM     91  N   HIS A  50      11.025  -5.314 -11.233  1.00 58.76           N  
ATOM     92  CA  HIS A  50      10.618  -6.709 -11.240  1.00 51.00           C  
ATOM     93  C   HIS A  50      11.783  -7.599 -10.843  1.00 57.80           C  
ATOM     94  O   HIS A  50      12.943  -7.307 -11.131  1.00 61.61           O  
ATOM     95  CB  HIS A  50      10.107  -7.122 -12.598  1.00 52.06           C  
ATOM     96  CG  HIS A  50       8.919  -6.342 -13.047  1.00 59.56           C  
ATOM     97  CD2 HIS A  50       8.818  -5.105 -13.589  1.00 65.68           C  
ATOM     98  ND1 HIS A  50       7.633  -6.826 -12.945  1.00 63.65           N  
ATOM     99  CE1 HIS A  50       6.789  -5.921 -13.412  1.00 64.20           C  
ATOM    100  NE2 HIS A  50       7.482  -4.866 -13.805  1.00 66.00           N  
ATOM    101  N   LEU A  51      11.449  -8.702 -10.191  1.00 50.35           N  
ATOM    102  CA  LEU A  51      12.431  -9.566  -9.568  1.00 46.07           C  
ATOM    103  C   LEU A  51      11.863 -10.968  -9.530  1.00 49.91           C  
ATOM    104  O   LEU A  51      10.685 -11.154  -9.220  1.00 52.78           O  
ATOM    105  CB  LEU A  51      12.729  -9.126  -8.138  1.00 59.15           C  
ATOM    106  CG  LEU A  51      14.142  -8.929  -7.638  1.00 59.34           C  
ATOM    107  CD1 LEU A  51      14.813  -7.917  -8.530  1.00 68.53           C  
ATOM    108  CD2 LEU A  51      14.079  -8.442  -6.195  1.00 63.39           C  
ATOM    109  N   LYS A  52      12.711 -11.945  -9.795  1.00 46.69           N  
ATOM    110  CA  LYS A  52      12.373 -13.342  -9.612  1.00 46.84           C  
ATOM    111  C   LYS A  52      13.105 -13.826  -8.369  1.00 52.67           C  
ATOM    112  O   LYS A  52      14.266 -13.473  -8.161  1.00 60.40           O  
ATOM    113  CB  LYS A  52      12.766 -14.136 -10.855  1.00 49.88           C  
ATOM    114  CG  LYS A  52      12.264 -15.533 -10.895  1.00 71.38           C  
ATOM    115  CD  LYS A  52      10.945 -15.607 -11.632  1.00 83.52           C  
ATOM    116  CE  LYS A  52      10.319 -16.981 -11.413  1.00 87.35           C  
ATOM    117  NZ  LYS A  52       9.884 -17.133  -9.988  1.00 60.64           N1+
ATOM    118  N   MET A  53      12.424 -14.586  -7.511  1.00 54.71           N  
ATOM    119  CA  MET A  53      13.064 -15.126  -6.315  1.00 47.71           C  
ATOM    120  C   MET A  53      12.602 -16.548  -6.055  1.00 52.58           C  
ATOM    121  O   MET A  53      11.436 -16.887  -6.282  1.00 55.27           O  
ATOM    122  CB  MET A  53      12.768 -14.305  -5.066  1.00 56.09           C  
ATOM    123  CG  MET A  53      13.844 -13.313  -4.717  1.00 70.20           C  
ATOM    124  SD  MET A  53      13.422 -12.406  -3.226  1.00 76.61           S  
ATOM    125  CE  MET A  53      14.353 -13.337  -2.007  1.00 63.80           C  
ATOM    126  N   TYR A  54      13.523 -17.363  -5.556  1.00 42.41           N  
ATOM    127  CA  TYR A  54      13.263 -18.751  -5.229  1.00 42.55           C  
ATOM    128  C   TYR A  54      13.590 -18.985  -3.767  1.00 51.11           C  
ATOM    129  O   TYR A  54      14.439 -18.299  -3.186  1.00 50.16           O  
ATOM    130  CB  TYR A  54      14.107 -19.715  -6.091  1.00 44.23           C  
ATOM    131  CG  TYR A  54      13.927 -19.504  -7.560  1.00 55.98           C  
ATOM    132  CD1 TYR A  54      14.652 -18.519  -8.234  1.00 48.83           C  
ATOM    133  CD2 TYR A  54      13.006 -20.263  -8.279  1.00 52.64           C  
ATOM    134  CE1 TYR A  54      14.462 -18.302  -9.580  1.00 53.25           C  
ATOM    135  CE2 TYR A  54      12.815 -20.048  -9.631  1.00 54.07           C  
ATOM    136  CZ  TYR A  54      13.541 -19.067 -10.273  1.00 57.06           C  
ATOM    137  OH  TYR A  54      13.357 -18.857 -11.616  1.00 70.52           O  
ATOM    138  N   ALA A  55      12.899 -19.958  -3.186  1.00 48.11           N  
ATOM    139  CA  ALA A  55      13.304 -20.592  -1.944  1.00 42.26           C  
ATOM    140  C   ALA A  55      13.711 -22.020  -2.264  1.00 51.91           C  
ATOM    141  O   ALA A  55      13.013 -22.721  -3.007  1.00 51.70           O  
ATOM    142  CB  ALA A  55      12.180 -20.578  -0.915  1.00 45.74           C  
ATOM    143  N   GLU A  56      14.823 -22.444  -1.680  1.00 50.18           N  
ATOM    144  CA  GLU A  56      15.551 -23.638  -2.067  1.00 49.25           C  
ATOM    145  C   GLU A  56      16.018 -24.346  -0.809  1.00 51.23           C  
ATOM    146  O   GLU A  56      16.604 -23.705   0.068  1.00 53.95           O  
ATOM    147  CB  GLU A  56      16.770 -23.244  -2.899  1.00 55.23           C  
ATOM    148  CG  GLU A  56      17.059 -24.063  -4.106  1.00 65.77           C  
ATOM    149  CD  GLU A  56      18.287 -23.528  -4.820  1.00 84.86           C  
ATOM    150  OE1 GLU A  56      18.117 -22.596  -5.647  1.00 71.92           O  
ATOM    151  OE2 GLU A  56      19.416 -24.019  -4.537  1.00 79.55           O1-
ATOM    152  N   LYS A  57      15.774 -25.650  -0.720  1.00 49.53           N  
ATOM    153  CA  LYS A  57      16.402 -26.459   0.321  1.00 50.60           C  
ATOM    154  C   LYS A  57      17.859 -26.725  -0.061  1.00 52.50           C  
ATOM    155  O   LYS A  57      18.154 -27.107  -1.195  1.00 62.32           O  
ATOM    156  CB  LYS A  57      15.638 -27.771   0.515  1.00 45.39           C  
ATOM    157  CG  LYS A  57      15.302 -28.121   1.973  1.00 65.13           C  
ATOM    158  CD  LYS A  57      14.247 -29.236   2.028  1.00 72.61           C  
ATOM    159  CE  LYS A  57      14.013 -29.772   3.429  1.00 82.92           C  
ATOM    160  NZ  LYS A  57      12.602 -30.274   3.579  1.00 84.40           N1+
ATOM    161  N   LEU A  58      18.775 -26.492   0.867  1.00 50.88           N  
ATOM    162  CA  LEU A  58      20.183 -26.694   0.565  1.00 54.34           C  
ATOM    163  C   LEU A  58      20.609 -28.100   0.969  1.00 52.40           C  
ATOM    164  O   LEU A  58      19.977 -28.747   1.806  1.00 65.23           O  
ATOM    165  CB  LEU A  58      21.044 -25.644   1.271  1.00 57.62           C  
ATOM    166  CG  LEU A  58      20.670 -24.195   0.940  1.00 51.20           C  
ATOM    167  CD1 LEU A  58      21.580 -23.212   1.649  1.00 57.07           C  
ATOM    168  CD2 LEU A  58      20.727 -23.986  -0.545  1.00 54.50           C  
ATOM    169  N   ALA A  59      21.702 -28.571   0.361  1.00 55.80           N  
ATOM    170  CA  ALA A  59      22.098 -29.967   0.545  1.00 52.59           C  
ATOM    171  C   ALA A  59      22.440 -30.289   1.998  1.00 60.89           C  
ATOM    172  O   ALA A  59      22.315 -31.445   2.413  1.00 59.40           O  
ATOM    173  CB  ALA A  59      23.279 -30.311  -0.359  1.00 44.08           C  
ATOM    174  N   ASP A  60      22.859 -29.307   2.793  1.00 56.90           N  
ATOM    175  CA  ASP A  60      23.207 -29.590   4.181  1.00 48.85           C  
ATOM    176  C   ASP A  60      22.026 -29.486   5.137  1.00 57.40           C  
ATOM    177  O   ASP A  60      22.221 -29.607   6.344  1.00 64.50           O  
ATOM    178  CB  ASP A  60      24.335 -28.668   4.671  1.00 48.24           C  
ATOM    179  CG  ASP A  60      23.931 -27.203   4.700  1.00 65.90           C  
ATOM    180  OD1 ASP A  60      22.718 -26.907   4.751  1.00 65.27           O  
ATOM    181  OD2 ASP A  60      24.832 -26.340   4.674  1.00 88.68           O1-
ATOM    182  N   GLY A  61      20.815 -29.268   4.649  1.00 55.07           N  
ATOM    183  CA  GLY A  61      19.668 -29.147   5.520  1.00 46.71           C  
ATOM    184  C   GLY A  61      19.167 -27.729   5.708  1.00 53.67           C  
ATOM    185  O   GLY A  61      18.015 -27.539   6.106  1.00 59.85           O  
ATOM    186  N   GLN A  62      19.996 -26.737   5.430  1.00 49.62           N  
ATOM    187  CA  GLN A  62      19.567 -25.356   5.502  1.00 51.01           C  
ATOM    188  C   GLN A  62      18.601 -25.032   4.368  1.00 55.33           C  
ATOM    189  O   GLN A  62      18.335 -25.842   3.473  1.00 52.66           O  
ATOM    190  CB  GLN A  62      20.773 -24.428   5.451  1.00 49.70           C  
ATOM    191  CG  GLN A  62      21.669 -24.594   6.643  1.00 51.43           C  
ATOM    192  CD  GLN A  62      22.800 -23.634   6.606  1.00 62.64           C  
ATOM    193  NE2 GLN A  62      23.804 -23.943   5.803  1.00 70.28           N  
ATOM    194  OE1 GLN A  62      22.776 -22.613   7.279  1.00 70.71           O  
ATOM    195  N   MET A  63      18.102 -23.801   4.412  1.00 50.37           N  
ATOM    196  CA  MET A  63      17.097 -23.285   3.503  1.00 45.11           C  
ATOM    197  C   MET A  63      17.525 -21.872   3.149  1.00 48.81           C  
ATOM    198  O   MET A  63      17.962 -21.130   4.030  1.00 54.33           O  
ATOM    199  CB  MET A  63      15.714 -23.296   4.169  1.00 54.43           C  
ATOM    200  CG  MET A  63      15.004 -24.640   4.195  1.00 51.73           C  
ATOM    201  SD  MET A  63      13.369 -24.458   4.957  1.00 59.90           S  
ATOM    202  CE  MET A  63      12.887 -26.159   5.144  1.00 52.20           C  
ATOM    203  N   GLY A  64      17.436 -21.496   1.875  1.00 49.19           N  
ATOM    204  CA  GLY A  64      17.890 -20.172   1.483  1.00 43.36           C  
ATOM    205  C   GLY A  64      17.137 -19.590   0.305  1.00 47.67           C  
ATOM    206  O   GLY A  64      16.546 -20.311  -0.507  1.00 50.87           O  
ATOM    207  N   TYR A  65      17.169 -18.261   0.217  1.00 45.96           N  
ATOM    208  CA  TYR A  65      16.608 -17.531  -0.913  1.00 44.72           C  
ATOM    209  C   TYR A  65      17.684 -17.258  -1.960  1.00 49.65           C  
ATOM    210  O   TYR A  65      18.881 -17.194  -1.661  1.00 45.79           O  
ATOM    211  CB  TYR A  65      16.016 -16.189  -0.482  1.00 42.70           C  
ATOM    212  CG  TYR A  65      14.804 -16.219   0.427  1.00 48.79           C  
ATOM    213  CD1 TYR A  65      13.557 -16.624  -0.043  1.00 43.53           C  
ATOM    214  CD2 TYR A  65      14.899 -15.776   1.746  1.00 49.63           C  
ATOM    215  CE1 TYR A  65      12.441 -16.607   0.783  1.00 47.37           C  
ATOM    216  CE2 TYR A  65      13.800 -15.760   2.584  1.00 48.69           C  
ATOM    217  CZ  TYR A  65      12.573 -16.173   2.100  1.00 52.50           C  
ATOM    218  OH  TYR A  65      11.487 -16.155   2.943  1.00 49.40           O  
ATOM    219  N   GLY A  66      17.233 -17.056  -3.195  1.00 42.30           N  
ATOM    220  CA  GLY A  66      18.136 -16.673  -4.259  1.00 37.26           C  
ATOM    221  C   GLY A  66      17.380 -16.026  -5.394  1.00 45.85           C  
ATOM    222  O   GLY A  66      16.155 -16.146  -5.501  1.00 52.84           O  
ATOM    223  N   PHE A  67      18.130 -15.333  -6.250  1.00 54.28           N  
ATOM    224  CA  PHE A  67      17.566 -14.782  -7.475  1.00 52.19           C  
ATOM    225  C   PHE A  67      17.592 -15.763  -8.636  1.00 45.89           C  
ATOM    226  O   PHE A  67      16.916 -15.518  -9.634  1.00 55.52           O  
ATOM    227  CB  PHE A  67      18.318 -13.516  -7.897  1.00 50.50           C  
ATOM    228  CG  PHE A  67      18.082 -12.330  -6.997  1.00 54.89           C  
ATOM    229  CD1 PHE A  67      16.908 -12.201  -6.285  1.00 56.47           C  
ATOM    230  CD2 PHE A  67      19.043 -11.344  -6.868  1.00 47.87           C  
ATOM    231  CE1 PHE A  67      16.697 -11.111  -5.471  1.00 61.06           C  
ATOM    232  CE2 PHE A  67      18.833 -10.255  -6.042  1.00 46.35           C  
ATOM    233  CZ  PHE A  67      17.664 -10.141  -5.349  1.00 54.22           C  
ATOM    234  N   GLU A  68      18.364 -16.845  -8.539  1.00 50.21           N  
ATOM    235  CA  GLU A  68      18.434 -17.875  -9.567  1.00 51.56           C  
ATOM    236  C   GLU A  68      18.462 -19.239  -8.896  1.00 56.62           C  
ATOM    237  O   GLU A  68      19.063 -19.399  -7.828  1.00 51.65           O  
ATOM    238  CB  GLU A  68      19.687 -17.738 -10.443  1.00 52.97           C  
ATOM    239  CG  GLU A  68      19.875 -16.402 -11.149  1.00 51.60           C  
ATOM    240  CD  GLU A  68      21.231 -16.283 -11.855  1.00 67.50           C  
ATOM    241  OE1 GLU A  68      22.287 -16.404 -11.188  1.00 73.92           O  
ATOM    242  OE2 GLU A  68      21.236 -16.071 -13.085  1.00 83.40           O1-
ATOM    243  N   LYS A  69      17.818 -20.225  -9.532  1.00 56.45           N  
ATOM    244  CA  LYS A  69      17.882 -21.601  -9.040  1.00 46.90           C  
ATOM    245  C   LYS A  69      19.335 -22.052  -8.961  1.00 49.62           C  
ATOM    246  O   LYS A  69      20.107 -21.876  -9.903  1.00 57.65           O  
ATOM    247  CB  LYS A  69      17.112 -22.543  -9.961  1.00 59.65           C  
ATOM    248  CG  LYS A  69      15.602 -22.566  -9.817  1.00 63.78           C  
ATOM    249  CD  LYS A  69      15.033 -23.712 -10.664  1.00 61.42           C  
ATOM    250  CE  LYS A  69      13.739 -23.349 -11.379  1.00 61.75           C  
ATOM    251  NZ  LYS A  69      13.625 -24.006 -12.724  1.00 80.10           N1+
ATOM    252  N   GLY A  70      19.712 -22.652  -7.848  1.00 51.14           N  
ATOM    253  CA  GLY A  70      21.083 -23.084  -7.713  1.00 48.30           C  
ATOM    254  C   GLY A  70      22.016 -22.029  -7.185  1.00 58.13           C  
ATOM    255  O   GLY A  70      23.224 -22.277  -7.085  1.00 56.47           O  
ATOM    256  N   LYS A  71      21.497 -20.868  -6.815  1.00 54.36           N  
ATOM    257  CA  LYS A  71      22.350 -19.783  -6.372  1.00 55.68           C  
ATOM    258  C   LYS A  71      21.814 -19.135  -5.096  1.00 57.43           C  
ATOM    259  O   LYS A  71      22.011 -17.941  -4.874  1.00 60.83           O  
ATOM    260  CB  LYS A  71      22.505 -18.768  -7.497  1.00 52.64           C  
ATOM    261  CG  LYS A  71      23.325 -19.288  -8.684  1.00 60.07           C  
ATOM    262  CD  LYS A  71      24.505 -18.391  -8.973  1.00 59.47           C  
ATOM    263  CE  LYS A  71      25.616 -19.099  -9.682  1.00 62.82           C  
ATOM    264  NZ  LYS A  71      26.823 -18.242  -9.619  1.00 75.67           N1+
ATOM    265  N   ALA A  72      21.144 -19.913  -4.246  1.00 54.61           N  
ATOM    266  CA  ALA A  72      20.618 -19.400  -2.985  1.00 55.12           C  
ATOM    267  C   ALA A  72      21.753 -19.116  -2.003  1.00 53.65           C  
ATOM    268  O   ALA A  72      22.827 -19.713  -2.064  1.00 64.05           O  
ATOM    269  CB  ALA A  72      19.640 -20.396  -2.354  1.00 46.66           C  
ATOM    270  N   SER A  73      21.497 -18.211  -1.066  1.00 47.39           N  
ATOM    271  CA  SER A  73      22.524 -17.877  -0.093  1.00 50.93           C  
ATOM    272  C   SER A  73      21.885 -17.583   1.250  1.00 51.29           C  
ATOM    273  O   SER A  73      20.701 -17.251   1.346  1.00 54.12           O  
ATOM    274  CB  SER A  73      23.345 -16.669  -0.523  1.00 48.80           C  
ATOM    275  OG  SER A  73      22.511 -15.533  -0.622  1.00 55.15           O  
ATOM    276  N   VAL A  74      22.705 -17.691   2.285  1.00 49.81           N  
ATOM    277  CA  VAL A  74      22.301 -17.349   3.638  1.00 50.05           C  
ATOM    278  C   VAL A  74      23.360 -16.412   4.186  1.00 51.25           C  
ATOM    279  O   VAL A  74      24.492 -16.858   4.425  1.00 53.77           O  
ATOM    280  CB  VAL A  74      22.177 -18.593   4.519  1.00 52.61           C  
ATOM    281  CG1 VAL A  74      21.793 -18.177   5.931  1.00 46.82           C  
ATOM    282  CG2 VAL A  74      21.167 -19.566   3.927  1.00 45.17           C  
ATOM    283  N   PRO A  75      23.056 -15.129   4.411  1.00 47.97           N  
ATOM    284  CA  PRO A  75      21.779 -14.433   4.152  1.00 48.91           C  
ATOM    285  C   PRO A  75      21.365 -14.392   2.686  1.00 48.16           C  
ATOM    286  O   PRO A  75      22.203 -14.457   1.807  1.00 49.71           O  
ATOM    287  CB  PRO A  75      22.044 -13.001   4.659  1.00 42.29           C  
ATOM    288  CG  PRO A  75      23.548 -12.915   4.941  1.00 46.54           C  
ATOM    289  CD  PRO A  75      23.965 -14.317   5.241  1.00 38.09           C  
ATOM    290  N   GLY A  76      20.063 -14.281   2.405  1.00 45.43           N  
ATOM    291  CA  GLY A  76      19.598 -14.164   1.058  1.00 44.69           C  
ATOM    292  C   GLY A  76      20.119 -12.900   0.420  1.00 43.20           C  
ATOM    293  O   GLY A  76      20.755 -12.078   1.070  1.00 45.27           O  
ATOM    294  N   PRO A  77      19.840 -12.731  -0.870  1.00 44.99           N  
ATOM    295  CA  PRO A  77      20.391 -11.584  -1.598  1.00 39.73           C  
ATOM    296  C   PRO A  77      19.869 -10.259  -1.063  1.00 44.73           C  
ATOM    297  O   PRO A  77      18.773 -10.172  -0.513  1.00 49.02           O  
ATOM    298  CB  PRO A  77      19.920 -11.810  -3.043  1.00 39.11           C  
ATOM    299  CG  PRO A  77      18.836 -12.821  -2.964  1.00 50.86           C  
ATOM    300  CD  PRO A  77      19.064 -13.635  -1.733  1.00 51.18           C  
ATOM    301  N   LEU A  78      20.663  -9.212  -1.266  1.00 44.16           N  
ATOM    302  CA  LEU A  78      20.275  -7.877  -0.856  1.00 43.17           C  
ATOM    303  C   LEU A  78      19.366  -7.253  -1.901  1.00 43.29           C  
ATOM    304  O   LEU A  78      19.680  -7.263  -3.089  1.00 51.32           O  
ATOM    305  CB  LEU A  78      21.509  -7.003  -0.646  1.00 35.76           C  
ATOM    306  CG  LEU A  78      21.222  -5.504  -0.818  1.00 47.18           C  
ATOM    307  CD1 LEU A  78      20.457  -4.944   0.362  1.00 45.70           C  
ATOM    308  CD2 LEU A  78      22.510  -4.768  -0.964  1.00 42.31           C  
ATOM    309  N   ILE A  79      18.244  -6.706  -1.453  1.00 45.99           N  
ATOM    310  CA  ILE A  79      17.325  -5.941  -2.284  1.00 44.24           C  
ATOM    311  C   ILE A  79      17.455  -4.471  -1.901  1.00 50.71           C  
ATOM    312  O   ILE A  79      17.354  -4.124  -0.717  1.00 56.58           O  
ATOM    313  CB  ILE A  79      15.885  -6.429  -2.080  1.00 46.57           C  
ATOM    314  CG1 ILE A  79      15.772  -7.895  -2.461  1.00 47.20           C  
ATOM    315  CG2 ILE A  79      14.907  -5.580  -2.860  1.00 40.23           C  
ATOM    316  CD1 ILE A  79      14.412  -8.457  -2.146  1.00 47.85           C  
ATOM    317  N   GLU A  80      17.656  -3.606  -2.895  1.00 50.79           N  
ATOM    318  CA  GLU A  80      17.887  -2.182  -2.672  1.00 49.94           C  
ATOM    319  C   GLU A  80      17.038  -1.355  -3.635  1.00 46.32           C  
ATOM    320  O   GLU A  80      17.015  -1.634  -4.832  1.00 55.67           O  
ATOM    321  CB  GLU A  80      19.372  -1.867  -2.844  1.00 44.48           C  
ATOM    322  CG  GLU A  80      19.756  -0.395  -2.749  1.00 57.52           C  
ATOM    323  CD  GLU A  80      21.254  -0.164  -2.997  1.00 76.95           C  
ATOM    324  OE1 GLU A  80      21.941  -1.119  -3.429  1.00 89.90           O  
ATOM    325  OE2 GLU A  80      21.748   0.965  -2.761  1.00 71.57           O1-
ATOM    326  N   VAL A  81      16.351  -0.335  -3.123  1.00 42.40           N  
ATOM    327  CA  VAL A  81      15.434   0.487  -3.910  1.00 47.16           C  
ATOM    328  C   VAL A  81      15.427   1.913  -3.367  1.00 49.53           C  
ATOM    329  O   VAL A  81      15.942   2.200  -2.283  1.00 50.26           O  
ATOM    330  CB  VAL A  81      14.004  -0.078  -3.886  1.00 50.01           C  
ATOM    331  CG1 VAL A  81      14.016  -1.516  -4.321  1.00 50.57           C  
ATOM    332  CG2 VAL A  81      13.448   0.036  -2.478  1.00 43.46           C  
ATOM    333  N   ASN A  82      14.801   2.817  -4.113  1.00 45.37           N  
ATOM    334  CA  ASN A  82      14.710   4.218  -3.730  1.00 42.71           C  
ATOM    335  C   ASN A  82      13.295   4.547  -3.268  1.00 48.27           C  
ATOM    336  O   ASN A  82      12.319   4.054  -3.839  1.00 49.65           O  
ATOM    337  CB  ASN A  82      15.098   5.117  -4.898  1.00 45.50           C  
ATOM    338  CG  ASN A  82      16.490   4.845  -5.383  1.00 53.47           C  
ATOM    339  ND2 ASN A  82      16.610   4.489  -6.641  1.00 59.68           N  
ATOM    340  OD1 ASN A  82      17.451   4.935  -4.629  1.00 58.15           O  
ATOM    341  N   GLU A  83      13.181   5.377  -2.235  1.00 49.02           N  
ATOM    342  CA  GLU A  83      11.869   5.834  -1.800  1.00 50.23           C  
ATOM    343  C   GLU A  83      11.009   6.195  -2.996  1.00 53.97           C  
ATOM    344  O   GLU A  83      11.385   7.046  -3.814  1.00 54.51           O  
ATOM    345  CB  GLU A  83      12.009   7.043  -0.886  1.00 53.32           C  
ATOM    346  CG  GLU A  83      12.069   6.682   0.560  1.00 51.15           C  
ATOM    347  CD  GLU A  83      12.107   7.894   1.441  1.00 53.43           C  
ATOM    348  OE1 GLU A  83      12.574   8.948   0.955  1.00 50.56           O  
ATOM    349  OE2 GLU A  83      11.677   7.783   2.614  1.00 56.10           O1-
ATOM    350  N   GLY A  84       9.859   5.526  -3.109  1.00 52.23           N  
ATOM    351  CA  GLY A  84       8.929   5.735  -4.198  1.00 51.13           C  
ATOM    352  C   GLY A  84       8.894   4.619  -5.219  1.00 49.33           C  
ATOM    353  O   GLY A  84       7.934   4.534  -5.985  1.00 56.62           O  
ATOM    354  N   ASP A  85       9.909   3.766  -5.260  1.00 48.23           N  
ATOM    355  CA  ASP A  85       9.869   2.621  -6.152  1.00 48.20           C  
ATOM    356  C   ASP A  85       8.752   1.665  -5.735  1.00 53.63           C  
ATOM    357  O   ASP A  85       8.262   1.698  -4.599  1.00 52.88           O  
ATOM    358  CB  ASP A  85      11.214   1.884  -6.146  1.00 52.80           C  
ATOM    359  CG  ASP A  85      12.325   2.673  -6.832  1.00 58.31           C  
ATOM    360  OD1 ASP A  85      12.011   3.719  -7.448  1.00 54.79           O  
ATOM    361  OD2 ASP A  85      13.504   2.246  -6.748  1.00 53.22           O1-
ATOM    362  N   THR A  86       8.338   0.819  -6.687  1.00 50.17           N  
ATOM    363  CA  THR A  86       7.496  -0.345  -6.444  1.00 44.07           C  
ATOM    364  C   THR A  86       8.252  -1.578  -6.903  1.00 42.57           C  
ATOM    365  O   THR A  86       8.969  -1.534  -7.900  1.00 54.48           O  
ATOM    366  CB  THR A  86       6.162  -0.256  -7.184  1.00 49.10           C  
ATOM    367  CG2 THR A  86       5.343  -1.524  -6.975  1.00 45.43           C  
ATOM    368  OG1 THR A  86       5.415   0.850  -6.677  1.00 58.47           O  
ATOM    369  N   LEU A  87       8.100  -2.676  -6.177  1.00 44.54           N  
ATOM    370  CA  LEU A  87       8.832  -3.902  -6.463  1.00 47.75           C  
ATOM    371  C   LEU A  87       7.832  -5.041  -6.577  1.00 55.52           C  
ATOM    372  O   LEU A  87       7.068  -5.292  -5.640  1.00 59.85           O  
ATOM    373  CB  LEU A  87       9.865  -4.189  -5.365  1.00 46.00           C  
ATOM    374  CG  LEU A  87      10.827  -5.364  -5.567  1.00 57.55           C  
ATOM    375  CD1 LEU A  87      11.519  -5.299  -6.924  1.00 56.92           C  
ATOM    376  CD2 LEU A  87      11.869  -5.370  -4.468  1.00 50.96           C  
ATOM    377  N   HIS A  88       7.818  -5.710  -7.728  1.00 53.58           N  
ATOM    378  CA  HIS A  88       7.027  -6.917  -7.932  1.00 49.11           C  
ATOM    379  C   HIS A  88       7.969  -8.109  -7.914  1.00 49.73           C  
ATOM    380  O   HIS A  88       8.910  -8.173  -8.711  1.00 53.78           O  
ATOM    381  CB  HIS A  88       6.255  -6.857  -9.247  1.00 43.74           C  
ATOM    382  CG  HIS A  88       5.260  -5.748  -9.296  1.00 51.55           C  
ATOM    383  CD2 HIS A  88       5.194  -4.642 -10.075  1.00 44.84           C  
ATOM    384  ND1 HIS A  88       4.182  -5.682  -8.437  1.00 50.66           N  
ATOM    385  CE1 HIS A  88       3.483  -4.590  -8.697  1.00 48.65           C  
ATOM    386  NE2 HIS A  88       4.076  -3.941  -9.684  1.00 49.64           N  
ATOM    387  N   ILE A  89       7.733  -9.034  -6.995  1.00 46.40           N  
ATOM    388  CA  ILE A  89       8.612 -10.172  -6.799  1.00 48.04           C  
ATOM    389  C   ILE A  89       7.827 -11.417  -7.144  1.00 50.84           C  
ATOM    390  O   ILE A  89       6.910 -11.803  -6.410  1.00 53.90           O  
ATOM    391  CB  ILE A  89       9.139 -10.261  -5.366  1.00 46.21           C  
ATOM    392  CG1 ILE A  89       9.775  -8.933  -4.952  1.00 45.35           C  
ATOM    393  CG2 ILE A  89      10.084 -11.455  -5.247  1.00 46.33           C  
ATOM    394  CD1 ILE A  89      10.517  -8.996  -3.626  1.00 46.76           C  
ATOM    395  N   GLU A  90       8.183 -12.052  -8.251  1.00 54.55           N  
ATOM    396  CA  GLU A  90       7.641 -13.361  -8.578  1.00 52.69           C  
ATOM    397  C   GLU A  90       8.429 -14.406  -7.794  1.00 49.41           C  
ATOM    398  O   GLU A  90       9.597 -14.678  -8.093  1.00 56.03           O  
ATOM    399  CB  GLU A  90       7.714 -13.604 -10.076  1.00 51.14           C  
ATOM    400  CG  GLU A  90       7.098 -14.906 -10.491  1.00 67.11           C  
ATOM    401  CD  GLU A  90       7.063 -15.045 -11.987  1.00 75.74           C  
ATOM    402  OE1 GLU A  90       6.365 -14.234 -12.640  1.00 80.89           O  
ATOM    403  OE2 GLU A  90       7.740 -15.957 -12.506  1.00 79.86           O1-
ATOM    404  N   PHE A  91       7.793 -14.980  -6.784  1.00 48.61           N  
ATOM    405  CA  PHE A  91       8.445 -15.846  -5.816  1.00 49.64           C  
ATOM    406  C   PHE A  91       7.983 -17.268  -6.058  1.00 51.38           C  
ATOM    407  O   PHE A  91       6.774 -17.531  -6.106  1.00 50.34           O  
ATOM    408  CB  PHE A  91       8.109 -15.403  -4.386  1.00 46.63           C  
ATOM    409  CG  PHE A  91       8.476 -16.397  -3.335  1.00 50.51           C  
ATOM    410  CD1 PHE A  91       9.797 -16.590  -2.975  1.00 53.86           C  
ATOM    411  CD2 PHE A  91       7.503 -17.125  -2.683  1.00 55.14           C  
ATOM    412  CE1 PHE A  91      10.147 -17.503  -1.992  1.00 45.74           C  
ATOM    413  CE2 PHE A  91       7.849 -18.037  -1.705  1.00 58.11           C  
ATOM    414  CZ  PHE A  91       9.180 -18.222  -1.362  1.00 52.43           C  
ATOM    415  N   THR A  92       8.944 -18.172  -6.210  1.00 46.56           N  
ATOM    416  CA  THR A  92       8.682 -19.575  -6.487  1.00 52.56           C  
ATOM    417  C   THR A  92       9.265 -20.425  -5.376  1.00 52.80           C  
ATOM    418  O   THR A  92      10.461 -20.333  -5.085  1.00 51.82           O  
ATOM    419  CB  THR A  92       9.283 -19.999  -7.827  1.00 52.57           C  
ATOM    420  CG2 THR A  92       9.017 -21.470  -8.072  1.00 41.43           C  
ATOM    421  OG1 THR A  92       8.678 -19.235  -8.867  1.00 54.50           O  
ATOM    422  N   ASN A  93       8.421 -21.265  -4.784  1.00 54.80           N  
ATOM    423  CA  ASN A  93       8.811 -22.146  -3.691  1.00 49.51           C  
ATOM    424  C   ASN A  93       9.192 -23.489  -4.297  1.00 51.99           C  
ATOM    425  O   ASN A  93       8.329 -24.214  -4.796  1.00 59.82           O  
ATOM    426  CB  ASN A  93       7.659 -22.275  -2.691  1.00 46.07           C  
ATOM    427  CG  ASN A  93       7.963 -23.247  -1.541  1.00 54.44           C  
ATOM    428  ND2 ASN A  93       6.936 -23.562  -0.756  1.00 52.17           N  
ATOM    429  OD1 ASN A  93       9.098 -23.706  -1.362  1.00 53.91           O  
ATOM    430  N   THR A  94      10.477 -23.824  -4.261  1.00 48.01           N  
ATOM    431  CA  THR A  94      10.948 -25.090  -4.809  1.00 44.85           C  
ATOM    432  C   THR A  94      11.084 -26.167  -3.756  1.00 54.81           C  
ATOM    433  O   THR A  94      11.698 -27.207  -4.026  1.00 66.77           O  
ATOM    434  CB  THR A  94      12.298 -24.913  -5.522  1.00 44.78           C  
ATOM    435  CG2 THR A  94      12.362 -23.593  -6.278  1.00 41.43           C  
ATOM    436  OG1 THR A  94      13.377 -24.998  -4.574  1.00 52.05           O  
ATOM    437  N   MET A  95      10.563 -25.939  -2.557  1.00 50.30           N  
ATOM    438  CA  MET A  95      10.753 -26.879  -1.463  1.00 51.83           C  
ATOM    439  C   MET A  95       9.534 -27.780  -1.325  1.00 58.18           C  
ATOM    440  O   MET A  95       8.482 -27.558  -1.932  1.00 55.54           O  
ATOM    441  CB  MET A  95      11.017 -26.140  -0.153  1.00 45.38           C  
ATOM    442  CG  MET A  95      12.060 -25.042  -0.250  1.00 54.48           C  
ATOM    443  SD  MET A  95      12.599 -24.481   1.390  1.00 55.90           S  
ATOM    444  CE  MET A  95      11.189 -23.441   1.823  1.00 52.49           C  
ATOM    445  N   ASP A  96       9.675 -28.800  -0.486  1.00 57.08           N  
ATOM    446  CA  ASP A  96       8.580 -29.723  -0.236  1.00 59.33           C  
ATOM    447  C   ASP A  96       7.649 -29.267   0.893  1.00 57.38           C  
ATOM    448  O   ASP A  96       6.744 -30.011   1.266  1.00 64.33           O  
ATOM    449  CB  ASP A  96       9.132 -31.129   0.050  1.00 51.12           C  
ATOM    450  CG  ASP A  96      10.064 -31.171   1.231  1.00 65.61           C  
ATOM    451  OD1 ASP A  96      10.537 -30.104   1.679  1.00 70.55           O  
ATOM    452  OD2 ASP A  96      10.328 -32.289   1.718  1.00 75.87           O1-
ATOM    453  N   VAL A  97       7.829 -28.062   1.432  1.00 56.45           N  
ATOM    454  CA  VAL A  97       6.947 -27.538   2.470  1.00 54.69           C  
ATOM    455  C   VAL A  97       6.508 -26.136   2.083  1.00 51.30           C  
ATOM    456  O   VAL A  97       7.132 -25.478   1.248  1.00 57.78           O  
ATOM    457  CB  VAL A  97       7.621 -27.519   3.856  1.00 53.97           C  
ATOM    458  CG1 VAL A  97       8.174 -28.882   4.189  1.00 49.94           C  
ATOM    459  CG2 VAL A  97       8.720 -26.501   3.874  1.00 58.77           C  
ATOM    460  N   ARG A  98       5.422 -25.675   2.705  1.00 50.67           N  
ATOM    461  CA  ARG A  98       4.964 -24.312   2.448  1.00 52.26           C  
ATOM    462  C   ARG A  98       6.013 -23.309   2.916  1.00 52.87           C  
ATOM    463  O   ARG A  98       6.727 -23.539   3.894  1.00 49.90           O  
ATOM    464  CB  ARG A  98       3.646 -24.034   3.161  1.00 50.09           C  
ATOM    465  CG  ARG A  98       2.515 -24.935   2.762  1.00 59.18           C  
ATOM    466  CD  ARG A  98       1.197 -24.427   3.310  1.00 58.14           C  
ATOM    467  NE  ARG A  98       0.663 -23.298   2.550  1.00 71.71           N  
ATOM    468  CZ  ARG A  98      -0.043 -23.397   1.429  1.00 70.61           C  
ATOM    469  NH1 ARG A  98      -0.295 -24.570   0.867  1.00 73.41           N1+
ATOM    470  NH2 ARG A  98      -0.506 -22.288   0.853  1.00 62.96           N  
ATOM    471  N   ALA A  99       6.104 -22.185   2.203  1.00 49.68           N  
ATOM    472  CA  ALA A  99       7.063 -21.141   2.542  1.00 48.81           C  
ATOM    473  C   ALA A  99       6.510 -19.795   2.097  1.00 53.57           C  
ATOM    474  O   ALA A  99       5.562 -19.726   1.308  1.00 53.33           O  
ATOM    475  CB  ALA A  99       8.425 -21.405   1.902  1.00 47.36           C  
ATOM    476  N   SER A 100       7.099 -18.716   2.611  1.00 48.38           N  
ATOM    477  CA  SER A 100       6.556 -17.396   2.314  1.00 53.29           C  
ATOM    478  C   SER A 100       7.651 -16.343   2.376  1.00 54.53           C  
ATOM    479  O   SER A 100       8.806 -16.622   2.704  1.00 53.41           O  
ATOM    480  CB  SER A 100       5.442 -17.018   3.285  1.00 53.24           C  
ATOM    481  OG  SER A 100       6.002 -16.721   4.550  1.00 56.26           O  
ATOM    482  N   LEU A 101       7.244 -15.108   2.100  1.00 47.93           N  
ATOM    483  CA  LEU A 101       8.113 -13.940   2.087  1.00 43.24           C  
ATOM    484  C   LEU A 101       7.410 -12.842   2.877  1.00 54.17           C  
ATOM    485  O   LEU A 101       6.348 -12.362   2.465  1.00 55.91           O  
ATOM    486  CB  LEU A 101       8.373 -13.489   0.652  1.00 53.05           C  
ATOM    487  CG  LEU A 101       9.670 -12.748   0.366  1.00 56.90           C  
ATOM    488  CD1 LEU A 101      10.834 -13.501   0.991  1.00 47.67           C  
ATOM    489  CD2 LEU A 101       9.840 -12.632  -1.135  1.00 54.78           C  
ATOM    490  N   HIS A 102       7.982 -12.447   4.008  1.00 45.42           N  
ATOM    491  CA  HIS A 102       7.453 -11.354   4.815  1.00 49.40           C  
ATOM    492  C   HIS A 102       8.516 -10.265   4.945  1.00 55.74           C  
ATOM    493  O   HIS A 102       9.695 -10.566   5.173  1.00 48.39           O  
ATOM    494  CB  HIS A 102       7.020 -11.859   6.202  1.00 45.12           C  
ATOM    495  CG  HIS A 102       6.661 -10.767   7.160  1.00 61.17           C  
ATOM    496  CD2 HIS A 102       7.294 -10.313   8.269  1.00 55.16           C  
ATOM    497  ND1 HIS A 102       5.523  -9.996   7.022  1.00 55.81           N  
ATOM    498  CE1 HIS A 102       5.475  -9.110   8.002  1.00 55.35           C  
ATOM    499  NE2 HIS A 102       6.536  -9.285   8.774  1.00 60.27           N  
ATOM    500  N   VAL A 103       8.109  -9.003   4.796  1.00 39.16           N  
ATOM    501  CA  VAL A 103       9.051  -7.888   4.771  1.00 49.34           C  
ATOM    502  C   VAL A 103       8.692  -6.873   5.852  1.00 49.63           C  
ATOM    503  O   VAL A 103       7.512  -6.650   6.147  1.00 44.49           O  
ATOM    504  CB  VAL A 103       9.084  -7.222   3.380  1.00 46.29           C  
ATOM    505  CG1 VAL A 103       7.779  -6.504   3.106  1.00 43.35           C  
ATOM    506  CG2 VAL A 103      10.242  -6.265   3.289  1.00 42.14           C  
ATOM    507  N   HIS A 104       9.719  -6.264   6.442  1.00 44.40           N  
ATOM    508  CA  HIS A 104       9.543  -5.183   7.405  1.00 45.81           C  
ATOM    509  C   HIS A 104       9.620  -3.843   6.692  1.00 50.69           C  
ATOM    510  O   HIS A 104      10.236  -3.721   5.631  1.00 51.20           O  
ATOM    511  CB  HIS A 104      10.624  -5.214   8.495  1.00 44.46           C  
ATOM    512  CG  HIS A 104      10.459  -6.316   9.495  1.00 50.45           C  
ATOM    513  CD2 HIS A 104      10.411  -7.661   9.341  1.00 49.36           C  
ATOM    514  ND1 HIS A 104      10.330  -6.080  10.846  1.00 47.42           N  
ATOM    515  CE1 HIS A 104      10.211  -7.231  11.482  1.00 46.98           C  
ATOM    516  NE2 HIS A 104      10.254  -8.205  10.592  1.00 47.55           N  
ATOM    517  N   GLY A 105       9.004  -2.835   7.291  1.00 47.74           N  
ATOM    518  CA  GLY A 105       9.208  -1.458   6.829  1.00 44.66           C  
ATOM    519  C   GLY A 105       8.444  -0.970   5.618  1.00 52.36           C  
ATOM    520  O   GLY A 105       7.861   0.120   5.647  1.00 48.33           O  
ATOM    521  N   LEU A 106       8.417  -1.760   4.552  1.00 48.74           N  
ATOM    522  CA  LEU A 106       7.840  -1.303   3.303  1.00 48.15           C  
ATOM    523  C   LEU A 106       6.314  -1.443   3.334  1.00 51.02           C  
ATOM    524  O   LEU A 106       5.745  -2.174   4.152  1.00 49.17           O  
ATOM    525  CB  LEU A 106       8.445  -2.088   2.138  1.00 43.97           C  
ATOM    526  CG  LEU A 106       9.900  -1.786   1.762  1.00 52.95           C  
ATOM    527  CD1 LEU A 106      10.877  -2.081   2.895  1.00 49.85           C  
ATOM    528  CD2 LEU A 106      10.264  -2.626   0.584  1.00 40.91           C  
ATOM    529  N   ASP A 107       5.652  -0.703   2.441  1.00 46.32           N  
ATOM    530  CA  ASP A 107       4.208  -0.822   2.275  1.00 50.66           C  
ATOM    531  C   ASP A 107       3.866  -2.087   1.508  1.00 50.73           C  
ATOM    532  O   ASP A 107       4.400  -2.319   0.424  1.00 53.61           O  
ATOM    533  CB  ASP A 107       3.640   0.373   1.516  1.00 42.58           C  
ATOM    534  CG  ASP A 107       4.029   1.697   2.128  1.00 59.73           C  
ATOM    535  OD1 ASP A 107       4.025   1.788   3.379  1.00 62.42           O  
ATOM    536  OD2 ASP A 107       4.342   2.642   1.354  1.00 63.63           O1-
ATOM    537  N   TYR A 108       2.958  -2.891   2.054  1.00 48.27           N  
ATOM    538  CA  TYR A 108       2.400  -4.016   1.322  1.00 47.82           C  
ATOM    539  C   TYR A 108       0.941  -4.179   1.728  1.00 54.50           C  
ATOM    540  O   TYR A 108       0.565  -3.870   2.861  1.00 51.84           O  
ATOM    541  CB  TYR A 108       3.185  -5.301   1.586  1.00 44.93           C  
ATOM    542  CG  TYR A 108       3.322  -5.627   3.057  1.00 50.10           C  
ATOM    543  CD1 TYR A 108       4.382  -5.135   3.802  1.00 48.61           C  
ATOM    544  CD2 TYR A 108       2.387  -6.426   3.701  1.00 49.49           C  
ATOM    545  CE1 TYR A 108       4.505  -5.428   5.158  1.00 50.71           C  
ATOM    546  CE2 TYR A 108       2.502  -6.722   5.046  1.00 47.83           C  
ATOM    547  CZ  TYR A 108       3.555  -6.220   5.768  1.00 48.26           C  
ATOM    548  OH  TYR A 108       3.652  -6.515   7.106  1.00 57.56           O  
ATOM    549  N   GLU A 109       0.117  -4.640   0.787  1.00 53.53           N  
ATOM    550  CA  GLU A 109      -1.263  -4.977   1.097  1.00 50.84           C  
ATOM    551  C   GLU A 109      -1.324  -6.305   1.837  1.00 57.22           C  
ATOM    552  O   GLU A 109      -0.344  -7.058   1.893  1.00 59.49           O  
ATOM    553  CB  GLU A 109      -2.106  -5.073  -0.161  1.00 50.34           C  
ATOM    554  CG  GLU A 109      -2.353  -3.767  -0.852  1.00 53.50           C  
ATOM    555  CD  GLU A 109      -2.977  -3.977  -2.208  1.00 73.94           C  
ATOM    556  OE1 GLU A 109      -4.074  -4.570  -2.263  1.00 97.35           O  
ATOM    557  OE2 GLU A 109      -2.356  -3.585  -3.219  1.00 90.73           O1-
ATOM    558  N   ILE A 110      -2.501  -6.602   2.398  1.00 52.58           N  
ATOM    559  CA  ILE A 110      -2.617  -7.780   3.256  1.00 56.14           C  
ATOM    560  C   ILE A 110      -2.409  -9.062   2.457  1.00 48.16           C  
ATOM    561  O   ILE A 110      -1.926 -10.062   2.996  1.00 56.08           O  
ATOM    562  CB  ILE A 110      -3.962  -7.769   4.008  1.00 54.59           C  
ATOM    563  CG1 ILE A 110      -3.938  -8.775   5.150  1.00 54.29           C  
ATOM    564  CG2 ILE A 110      -5.111  -8.071   3.097  1.00 52.06           C  
ATOM    565  CD1 ILE A 110      -3.287  -8.230   6.413  1.00 59.58           C  
ATOM    566  N   SER A 111      -2.718  -9.044   1.159  1.00 56.54           N  
ATOM    567  CA  SER A 111      -2.446 -10.168   0.264  1.00 52.81           C  
ATOM    568  C   SER A 111      -0.956 -10.474   0.100  1.00 53.47           C  
ATOM    569  O   SER A 111      -0.615 -11.518  -0.467  1.00 60.95           O  
ATOM    570  CB  SER A 111      -3.038  -9.874  -1.117  1.00 45.74           C  
ATOM    571  OG  SER A 111      -2.549  -8.628  -1.605  1.00 65.34           O  
ATOM    572  N   SER A 112      -0.063  -9.592   0.544  1.00 51.60           N  
ATOM    573  CA  SER A 112       1.374  -9.806   0.431  1.00 52.37           C  
ATOM    574  C   SER A 112       2.050  -9.848   1.800  1.00 61.82           C  
ATOM    575  O   SER A 112       3.240  -9.540   1.913  1.00 60.70           O  
ATOM    576  CB  SER A 112       2.026  -8.718  -0.429  1.00 57.31           C  
ATOM    577  OG  SER A 112       1.853  -8.942  -1.821  1.00 61.68           O  
ATOM    578  N   ASP A 113       1.326 -10.197   2.863  1.00 50.18           N  
ATOM    579  CA  ASP A 113       1.983 -10.152   4.158  1.00 52.17           C  
ATOM    580  C   ASP A 113       2.699 -11.459   4.496  1.00 55.13           C  
ATOM    581  O   ASP A 113       3.495 -11.494   5.441  1.00 55.51           O  
ATOM    582  CB  ASP A 113       0.977  -9.705   5.255  1.00 59.99           C  
ATOM    583  CG  ASP A 113       0.194 -10.855   5.908  1.00 70.46           C  
ATOM    584  OD1 ASP A 113      -0.008 -11.929   5.293  1.00 71.68           O  
ATOM    585  OD2 ASP A 113      -0.249 -10.654   7.063  1.00 65.36           O1-
ATOM    586  N   GLY A 114       2.483 -12.513   3.715  1.00 56.61           N  
ATOM    587  CA  GLY A 114       3.248 -13.732   3.876  1.00 55.35           C  
ATOM    588  C   GLY A 114       2.853 -14.610   5.036  1.00 57.78           C  
ATOM    589  O   GLY A 114       3.625 -15.497   5.414  1.00 54.52           O  
ATOM    590  N   THR A 115       1.679 -14.408   5.617  1.00 56.83           N  
ATOM    591  CA  THR A 115       1.205 -15.283   6.679  1.00 61.41           C  
ATOM    592  C   THR A 115       0.209 -16.306   6.128  1.00 59.49           C  
ATOM    593  O   THR A 115      -0.445 -16.086   5.103  1.00 60.48           O  
ATOM    594  CB  THR A 115       0.559 -14.469   7.801  1.00 62.91           C  
ATOM    595  CG2 THR A 115       1.544 -13.433   8.330  1.00 57.84           C  
ATOM    596  OG1 THR A 115      -0.604 -13.799   7.296  1.00 60.27           O  
ATOM    597  N   ALA A 116       0.122 -17.447   6.816  1.00 55.13           N  
ATOM    598  CA  ALA A 116      -0.909 -18.431   6.501  1.00 51.17           C  
ATOM    599  C   ALA A 116      -2.306 -17.892   6.804  1.00 60.87           C  
ATOM    600  O   ALA A 116      -3.245 -18.102   6.020  1.00 62.09           O  
ATOM    601  CB  ALA A 116      -0.653 -19.717   7.272  1.00 47.51           C  
ATOM    602  N   MET A 117      -2.468 -17.200   7.936  1.00 57.16           N  
ATOM    603  CA  MET A 117      -3.712 -16.502   8.245  1.00 58.15           C  
ATOM    604  C   MET A 117      -4.344 -15.821   7.033  1.00 67.84           C  
ATOM    605  O   MET A 117      -5.498 -16.084   6.677  1.00 69.12           O  
ATOM    606  CB  MET A 117      -3.467 -15.446   9.322  1.00 68.09           C  
ATOM    607  CG  MET A 117      -4.750 -14.939   9.936  1.00 74.11           C  
ATOM    608  SD  MET A 117      -4.455 -13.547  11.021  1.00 75.80           S  
ATOM    609  CE  MET A 117      -2.886 -12.938  10.399  1.00 68.85           C  
ATOM    610  N   ASN A 118      -3.620 -14.883   6.429  1.00 61.89           N  
ATOM    611  CA  ASN A 118      -4.162 -14.120   5.319  1.00 62.70           C  
ATOM    612  C   ASN A 118      -3.952 -14.816   3.994  1.00 56.85           C  
ATOM    613  O   ASN A 118      -4.002 -14.159   2.949  1.00 50.60           O  
ATOM    614  CB  ASN A 118      -3.565 -12.710   5.291  1.00 53.79           C  
ATOM    615  CG  ASN A 118      -3.940 -11.904   6.525  1.00 68.58           C  
ATOM    616  ND2 ASN A 118      -5.225 -11.947   6.894  1.00 61.95           N  
ATOM    617  OD1 ASN A 118      -3.089 -11.252   7.141  1.00 69.85           O  
ATOM    618  N   LYS A 119      -3.712 -16.128   4.020  1.00 54.17           N  
ATOM    619  CA  LYS A 119      -3.639 -16.940   2.806  1.00 61.24           C  
ATOM    620  C   LYS A 119      -2.602 -16.375   1.825  1.00 61.80           C  
ATOM    621  O   LYS A 119      -2.863 -16.150   0.644  1.00 64.60           O  
ATOM    622  CB  LYS A 119      -5.032 -17.063   2.176  1.00 58.39           C  
ATOM    623  CG  LYS A 119      -5.892 -18.189   2.839  1.00 82.51           C  
ATOM    624  CD  LYS A 119      -7.427 -17.946   2.825  1.00 95.96           C  
ATOM    625  CE  LYS A 119      -7.959 -17.294   4.128  1.00 94.82           C  
ATOM    626  NZ  LYS A 119      -9.195 -16.458   3.907  1.00 88.82           N1+
ATOM    627  N   SER A 120      -1.394 -16.150   2.336  1.00 53.60           N  
ATOM    628  CA  SER A 120      -0.370 -15.413   1.610  1.00 52.62           C  
ATOM    629  C   SER A 120       0.934 -16.196   1.457  1.00 52.13           C  
ATOM    630  O   SER A 120       1.942 -15.630   1.026  1.00 51.94           O  
ATOM    631  CB  SER A 120      -0.105 -14.084   2.322  1.00 59.11           C  
ATOM    632  OG  SER A 120       0.300 -13.072   1.410  1.00 64.98           O  
ATOM    633  N   ASP A 121       0.963 -17.461   1.829  1.00 55.10           N  
ATOM    634  CA  ASP A 121       2.145 -18.279   1.645  1.00 52.34           C  
ATOM    635  C   ASP A 121       2.031 -19.023   0.317  1.00 56.19           C  
ATOM    636  O   ASP A 121       1.088 -18.831  -0.453  1.00 57.74           O  
ATOM    637  CB  ASP A 121       2.312 -19.239   2.821  1.00 57.10           C  
ATOM    638  CG  ASP A 121       1.050 -20.021   3.114  1.00 58.85           C  
ATOM    639  OD1 ASP A 121       0.078 -19.910   2.332  1.00 60.24           O  
ATOM    640  OD2 ASP A 121       1.036 -20.762   4.117  1.00 66.85           O1-
ATOM    641  N   VAL A 122       3.006 -19.881   0.038  1.00 52.09           N  
ATOM    642  CA  VAL A 122       3.127 -20.511  -1.269  1.00 52.27           C  
ATOM    643  C   VAL A 122       3.319 -22.008  -1.084  1.00 55.56           C  
ATOM    644  O   VAL A 122       4.265 -22.439  -0.413  1.00 58.27           O  
ATOM    645  CB  VAL A 122       4.285 -19.910  -2.074  1.00 51.46           C  
ATOM    646  CG1 VAL A 122       4.316 -20.516  -3.463  1.00 50.12           C  
ATOM    647  CG2 VAL A 122       4.136 -18.394  -2.121  1.00 44.45           C  
ATOM    648  N   GLU A 123       2.421 -22.799  -1.685  1.00 60.15           N  
ATOM    649  CA  GLU A 123       2.469 -24.253  -1.581  1.00 54.42           C  
ATOM    650  C   GLU A 123       3.735 -24.792  -2.247  1.00 54.52           C  
ATOM    651  O   GLU A 123       4.350 -24.122  -3.081  1.00 56.32           O  
ATOM    652  CB  GLU A 123       1.239 -24.865  -2.244  1.00 54.59           C  
ATOM    653  CG  GLU A 123       1.376 -24.909  -3.773  1.00 59.93           C  
ATOM    654  CD  GLU A 123       0.546 -23.852  -4.499  1.00 96.96           C  
ATOM    655  OE1 GLU A 123       0.676 -22.636  -4.175  1.00 92.32           O  
ATOM    656  OE2 GLU A 123      -0.203 -24.240  -5.427  1.00 93.67           O1-
ATOM    657  N   PRO A 124       4.134 -26.010  -1.909  1.00 46.46           N  
ATOM    658  CA  PRO A 124       5.331 -26.593  -2.527  1.00 49.94           C  
ATOM    659  C   PRO A 124       5.254 -26.553  -4.047  1.00 59.09           C  
ATOM    660  O   PRO A 124       4.243 -26.917  -4.652  1.00 51.13           O  
ATOM    661  CB  PRO A 124       5.338 -28.029  -1.994  1.00 46.61           C  
ATOM    662  CG  PRO A 124       4.639 -27.926  -0.665  1.00 47.82           C  
ATOM    663  CD  PRO A 124       3.564 -26.868  -0.861  1.00 49.23           C  
ATOM    664  N   GLY A 125       6.335 -26.093  -4.673  1.00 52.15           N  
ATOM    665  CA  GLY A 125       6.349 -25.973  -6.112  1.00 39.06           C  
ATOM    666  C   GLY A 125       5.533 -24.837  -6.677  1.00 51.12           C  
ATOM    667  O   GLY A 125       5.529 -24.651  -7.898  1.00 59.70           O  
ATOM    668  N   GLY A 126       4.852 -24.060  -5.843  1.00 54.06           N  
ATOM    669  CA  GLY A 126       4.015 -22.993  -6.339  1.00 52.19           C  
ATOM    670  C   GLY A 126       4.768 -21.703  -6.597  1.00 55.81           C  
ATOM    671  O   GLY A 126       5.971 -21.565  -6.354  1.00 52.64           O  
ATOM    672  N   THR A 127       4.017 -20.727  -7.097  1.00 47.21           N  
ATOM    673  CA  THR A 127       4.560 -19.435  -7.471  1.00 50.23           C  
ATOM    674  C   THR A 127       3.548 -18.363  -7.128  1.00 48.64           C  
ATOM    675  O   THR A 127       2.350 -18.557  -7.324  1.00 63.50           O  
ATOM    676  CB  THR A 127       4.895 -19.375  -8.963  1.00 50.93           C  
ATOM    677  CG2 THR A 127       5.273 -17.962  -9.366  1.00 50.32           C  
ATOM    678  OG1 THR A 127       5.991 -20.254  -9.238  1.00 56.57           O  
ATOM    679  N   ARG A 128       4.028 -17.239  -6.610  1.00 51.39           N  
ATOM    680  CA  ARG A 128       3.143 -16.146  -6.248  1.00 44.23           C  
ATOM    681  C   ARG A 128       3.895 -14.831  -6.388  1.00 50.87           C  
ATOM    682  O   ARG A 128       5.105 -14.769  -6.156  1.00 56.56           O  
ATOM    683  CB  ARG A 128       2.627 -16.336  -4.831  1.00 49.65           C  
ATOM    684  CG  ARG A 128       1.761 -15.230  -4.357  1.00 50.45           C  
ATOM    685  CD  ARG A 128       1.844 -15.139  -2.849  1.00 58.33           C  
ATOM    686  NE  ARG A 128       0.645 -14.507  -2.326  1.00 65.90           N  
ATOM    687  CZ  ARG A 128      -0.493 -15.149  -2.125  1.00 66.71           C  
ATOM    688  NH1 ARG A 128      -0.601 -16.450  -2.358  1.00 66.30           N1+
ATOM    689  NH2 ARG A 128      -1.540 -14.474  -1.663  1.00 61.55           N  
ATOM    690  N   THR A 129       3.180 -13.783  -6.779  1.00 44.33           N  
ATOM    691  CA  THR A 129       3.784 -12.472  -6.986  1.00 56.15           C  
ATOM    692  C   THR A 129       3.474 -11.574  -5.796  1.00 55.06           C  
ATOM    693  O   THR A 129       2.332 -11.161  -5.605  1.00 59.90           O  
ATOM    694  CB  THR A 129       3.284 -11.815  -8.268  1.00 48.98           C  
ATOM    695  CG2 THR A 129       3.885 -10.424  -8.374  1.00 41.71           C  
ATOM    696  OG1 THR A 129       3.696 -12.589  -9.394  1.00 58.92           O  
ATOM    697  N   TYR A 130       4.489 -11.255  -5.012  1.00 51.67           N  
ATOM    698  CA  TYR A 130       4.328 -10.305  -3.934  1.00 48.59           C  
ATOM    699  C   TYR A 130       4.619  -8.908  -4.458  1.00 53.28           C  
ATOM    700  O   TYR A 130       5.457  -8.737  -5.348  1.00 56.44           O  
ATOM    701  CB  TYR A 130       5.280 -10.637  -2.799  1.00 47.72           C  
ATOM    702  CG  TYR A 130       5.032 -11.933  -2.074  1.00 51.70           C  
ATOM    703  CD1 TYR A 130       4.055 -12.027  -1.089  1.00 58.78           C  
ATOM    704  CD2 TYR A 130       5.813 -13.051  -2.325  1.00 53.14           C  
ATOM    705  CE1 TYR A 130       3.850 -13.208  -0.385  1.00 53.27           C  
ATOM    706  CE2 TYR A 130       5.620 -14.236  -1.622  1.00 57.95           C  
ATOM    707  CZ  TYR A 130       4.633 -14.307  -0.656  1.00 54.47           C  
ATOM    708  OH  TYR A 130       4.421 -15.478   0.037  1.00 55.01           O  
ATOM    709  N   THR A 131       3.922  -7.906  -3.911  1.00 45.95           N  
ATOM    710  CA  THR A 131       4.176  -6.512  -4.265  1.00 45.23           C  
ATOM    711  C   THR A 131       4.532  -5.717  -3.021  1.00 51.94           C  
ATOM    712  O   THR A 131       3.755  -5.678  -2.059  1.00 53.89           O  
ATOM    713  CB  THR A 131       2.985  -5.866  -4.964  1.00 48.76           C  
ATOM    714  CG2 THR A 131       3.248  -4.375  -5.183  1.00 45.88           C  
ATOM    715  OG1 THR A 131       2.781  -6.498  -6.229  1.00 52.57           O  
ATOM    716  N   TRP A 132       5.703  -5.087  -3.050  1.00 47.46           N  
ATOM    717  CA  TRP A 132       6.142  -4.153  -2.023  1.00 48.51           C  
ATOM    718  C   TRP A 132       6.193  -2.750  -2.608  1.00 52.14           C  
ATOM    719  O   TRP A 132       6.633  -2.555  -3.750  1.00 56.02           O  
ATOM    720  CB  TRP A 132       7.529  -4.505  -1.472  1.00 45.56           C  
ATOM    721  CG  TRP A 132       7.689  -5.871  -0.893  1.00 46.78           C  
ATOM    722  CD1 TRP A 132       6.697  -6.744  -0.503  1.00 45.36           C  
ATOM    723  CD2 TRP A 132       8.934  -6.530  -0.625  1.00 40.77           C  
ATOM    724  CE2 TRP A 132       8.630  -7.797  -0.081  1.00 38.45           C  
ATOM    725  CE3 TRP A 132      10.274  -6.167  -0.791  1.00 41.84           C  
ATOM    726  NE1 TRP A 132       7.263  -7.902  -0.008  1.00 44.90           N  
ATOM    727  CZ2 TRP A 132       9.617  -8.701   0.293  1.00 43.18           C  
ATOM    728  CZ3 TRP A 132      11.260  -7.067  -0.413  1.00 40.71           C  
ATOM    729  CH2 TRP A 132      10.924  -8.320   0.122  1.00 42.87           C  
ATOM    730  N   ARG A 133       5.779  -1.768  -1.813  1.00 52.91           N  
ATOM    731  CA  ARG A 133       5.778  -0.382  -2.252  1.00 48.93           C  
ATOM    732  C   ARG A 133       6.454   0.492  -1.203  1.00 49.24           C  
ATOM    733  O   ARG A 133       6.561   0.114  -0.036  1.00 50.16           O  
ATOM    734  CB  ARG A 133       4.360   0.062  -2.548  1.00 43.19           C  
ATOM    735  CG  ARG A 133       4.116   0.112  -4.029  1.00 71.00           C  
ATOM    736  CD  ARG A 133       2.664   0.404  -4.384  1.00 66.29           C  
ATOM    737  NE  ARG A 133       1.792  -0.671  -3.944  1.00 63.65           N  
ATOM    738  CZ  ARG A 133       1.070  -1.432  -4.764  1.00 97.70           C  
ATOM    739  NH1 ARG A 133       1.076  -1.238  -6.081  1.00 75.18           N1+
ATOM    740  NH2 ARG A 133       0.345  -2.432  -4.254  1.00 81.42           N  
ATOM    741  N   THR A 134       6.975   1.634  -1.647  1.00 42.26           N  
ATOM    742  CA  THR A 134       7.624   2.597  -0.771  1.00 46.89           C  
ATOM    743  C   THR A 134       7.172   3.997  -1.166  1.00 46.25           C  
ATOM    744  O   THR A 134       6.874   4.256  -2.330  1.00 56.90           O  
ATOM    745  CB  THR A 134       9.159   2.515  -0.869  1.00 53.66           C  
ATOM    746  CG2 THR A 134       9.664   1.114  -0.526  1.00 38.82           C  
ATOM    747  OG1 THR A 134       9.567   2.867  -2.199  1.00 43.59           O  
ATOM    748  N   HIS A 135       7.147   4.910  -0.201  1.00 43.72           N  
ATOM    749  CA  HIS A 135       6.748   6.289  -0.459  1.00 47.18           C  
ATOM    750  C   HIS A 135       7.746   7.245   0.179  1.00 46.47           C  
ATOM    751  O   HIS A 135       8.425   6.906   1.149  1.00 50.83           O  
ATOM    752  CB  HIS A 135       5.363   6.570   0.111  1.00 49.66           C  
ATOM    753  CG  HIS A 135       5.289   6.282   1.568  1.00 52.55           C  
ATOM    754  CD2 HIS A 135       5.422   7.093   2.644  1.00 50.25           C  
ATOM    755  ND1 HIS A 135       5.168   5.001   2.061  1.00 54.25           N  
ATOM    756  CE1 HIS A 135       5.185   5.040   3.381  1.00 49.50           C  
ATOM    757  NE2 HIS A 135       5.337   6.297   3.759  1.00 52.85           N  
ATOM    758  N   LYS A 136       7.817   8.452  -0.371  1.00 45.72           N  
ATOM    759  CA  LYS A 136       8.590   9.544   0.204  1.00 52.26           C  
ATOM    760  C   LYS A 136       7.816  10.183   1.351  1.00 48.22           C  
ATOM    761  O   LYS A 136       6.600  10.025   1.448  1.00 56.41           O  
ATOM    762  CB  LYS A 136       8.898  10.589  -0.870  1.00 51.80           C  
ATOM    763  CG  LYS A 136       9.527  10.019  -2.150  1.00 61.99           C  
ATOM    764  CD  LYS A 136       9.390  10.960  -3.358  1.00 65.12           C  
ATOM    765  CE  LYS A 136      10.338  10.556  -4.503  1.00 61.45           C  
ATOM    766  NZ  LYS A 136       9.781  10.770  -5.874  1.00 71.96           N1+
ATOM    767  N   PRO A 137       8.485  10.900   2.246  1.00 52.58           N  
ATOM    768  CA  PRO A 137       7.756  11.612   3.298  1.00 52.57           C  
ATOM    769  C   PRO A 137       7.140  12.879   2.735  1.00 51.44           C  
ATOM    770  O   PRO A 137       7.502  13.342   1.652  1.00 58.72           O  
ATOM    771  CB  PRO A 137       8.830  11.929   4.345  1.00 45.54           C  
ATOM    772  CG  PRO A 137      10.082  11.983   3.568  1.00 43.65           C  
ATOM    773  CD  PRO A 137       9.943  11.038   2.395  1.00 43.61           C  
ATOM    774  N   GLY A 138       6.190  13.427   3.482  1.00 52.74           N  
ATOM    775  CA  GLY A 138       5.507  14.632   3.052  1.00 56.80           C  
ATOM    776  C   GLY A 138       4.335  14.969   3.949  1.00 61.81           C  
ATOM    777  O   GLY A 138       3.958  14.208   4.848  1.00 55.68           O  
ATOM    778  N   ARG A 139       3.752  16.141   3.675  1.00 64.77           N  
ATOM    779  CA  ARG A 139       2.693  16.700   4.508  1.00 60.07           C  
ATOM    780  C   ARG A 139       1.348  16.073   4.176  1.00 60.60           C  
ATOM    781  O   ARG A 139       0.969  15.968   3.009  1.00 62.57           O  
ATOM    782  CB  ARG A 139       2.618  18.213   4.334  1.00 52.62           C  
ATOM    783  CG  ARG A 139       1.937  18.953   5.489  1.00 72.88           C  
ATOM    784  CD  ARG A 139       2.743  18.955   6.802  1.00 66.45           C  
ATOM    785  NE  ARG A 139       3.976  19.733   6.718  1.00 71.14           N  
ATOM    786  CZ  ARG A 139       4.810  19.923   7.732  1.00 79.20           C  
ATOM    787  NH1 ARG A 139       4.539  19.467   8.947  1.00 67.41           N1+
ATOM    788  NH2 ARG A 139       5.953  20.577   7.521  1.00 76.51           N  
ATOM    789  N   ARG A 140       0.638  15.645   5.212  1.00 62.30           N  
ATOM    790  CA  ARG A 140      -0.693  15.085   5.092  1.00 55.43           C  
ATOM    791  C   ARG A 140      -1.732  16.204   5.013  1.00 68.95           C  
ATOM    792  O   ARG A 140      -1.458  17.369   5.318  1.00 66.71           O  
ATOM    793  CB  ARG A 140      -0.995  14.189   6.293  1.00 56.76           C  
ATOM    794  CG  ARG A 140      -0.297  12.853   6.314  1.00 54.95           C  
ATOM    795  CD  ARG A 140      -1.039  11.925   7.254  1.00 52.21           C  
ATOM    796  NE  ARG A 140      -0.269  10.748   7.639  1.00 51.88           N  
ATOM    797  CZ  ARG A 140       0.567  10.713   8.666  1.00 52.52           C  
ATOM    798  NH1 ARG A 140       0.807  11.789   9.397  1.00 54.18           N1+
ATOM    799  NH2 ARG A 140       1.187   9.573   8.961  1.00 60.43           N  
ATOM    800  N   ASP A 141      -2.954  15.830   4.628  1.00 74.06           N  
ATOM    801  CA  ASP A 141      -4.038  16.805   4.533  1.00 65.78           C  
ATOM    802  C   ASP A 141      -4.248  17.549   5.845  1.00 72.57           C  
ATOM    803  O   ASP A 141      -4.564  18.740   5.845  1.00 74.45           O  
ATOM    804  CB  ASP A 141      -5.326  16.105   4.128  1.00 79.29           C  
ATOM    805  CG  ASP A 141      -5.591  16.208   2.658  1.00 98.27           C  
ATOM    806  OD1 ASP A 141      -6.440  15.444   2.155  1.00113.56           O  
ATOM    807  OD2 ASP A 141      -4.933  17.048   2.008  1.00102.75           O1-
ATOM    808  N   ASP A 142      -4.101  16.863   6.977  1.00 79.29           N  
ATOM    809  CA  ASP A 142      -4.360  17.499   8.262  1.00 68.09           C  
ATOM    810  C   ASP A 142      -3.201  18.348   8.758  1.00 68.56           C  
ATOM    811  O   ASP A 142      -3.277  18.846   9.884  1.00 84.04           O  
ATOM    812  CB  ASP A 142      -4.711  16.450   9.333  1.00 63.41           C  
ATOM    813  CG  ASP A 142      -3.582  15.455   9.590  1.00 72.58           C  
ATOM    814  OD1 ASP A 142      -2.442  15.689   9.134  1.00 78.80           O  
ATOM    815  OD2 ASP A 142      -3.832  14.429  10.262  1.00 77.57           O1-
ATOM    816  N   GLY A 143      -2.132  18.513   7.976  1.00 64.29           N  
ATOM    817  CA  GLY A 143      -0.960  19.244   8.426  1.00 64.76           C  
ATOM    818  C   GLY A 143       0.121  18.418   9.109  1.00 69.25           C  
ATOM    819  O   GLY A 143       1.213  18.944   9.353  1.00 67.80           O  
ATOM    820  N   THR A 144      -0.136  17.147   9.421  1.00 56.50           N  
ATOM    821  CA  THR A 144       0.870  16.303  10.042  1.00 64.03           C  
ATOM    822  C   THR A 144       1.854  15.760   9.002  1.00 66.28           C  
ATOM    823  O   THR A 144       1.626  15.836   7.790  1.00 61.04           O  
ATOM    824  CB  THR A 144       0.207  15.157  10.790  1.00 62.22           C  
ATOM    825  CG2 THR A 144      -0.780  15.712  11.804  1.00 52.95           C  
ATOM    826  OG1 THR A 144      -0.475  14.320   9.850  1.00 61.64           O  
ATOM    827  N   TRP A 145       2.967  15.195   9.494  1.00 59.13           N  
ATOM    828  CA  TRP A 145       4.091  14.780   8.651  1.00 59.03           C  
ATOM    829  C   TRP A 145       4.129  13.258   8.549  1.00 50.14           C  
ATOM    830  O   TRP A 145       4.444  12.572   9.526  1.00 63.31           O  
ATOM    831  CB  TRP A 145       5.414  15.314   9.201  1.00 57.57           C  
ATOM    832  CG  TRP A 145       6.578  15.088   8.292  1.00 61.85           C  
ATOM    833  CD1 TRP A 145       7.589  14.177   8.450  1.00 58.19           C  
ATOM    834  CD2 TRP A 145       6.859  15.791   7.074  1.00 68.09           C  
ATOM    835  CE2 TRP A 145       8.054  15.250   6.542  1.00 62.22           C  
ATOM    836  CE3 TRP A 145       6.212  16.819   6.379  1.00 63.54           C  
ATOM    837  NE1 TRP A 145       8.481  14.267   7.394  1.00 49.83           N  
ATOM    838  CZ2 TRP A 145       8.615  15.707   5.350  1.00 61.21           C  
ATOM    839  CZ3 TRP A 145       6.764  17.267   5.192  1.00 61.49           C  
ATOM    840  CH2 TRP A 145       7.955  16.707   4.686  1.00 57.54           C  
ATOM    841  N   ARG A 146       3.831  12.741   7.365  1.00 51.56           N  
ATOM    842  CA  ARG A 146       3.914  11.304   7.116  1.00 56.02           C  
ATOM    843  C   ARG A 146       5.369  10.888   6.922  1.00 53.57           C  
ATOM    844  O   ARG A 146       6.051  11.442   6.052  1.00 55.03           O  
ATOM    845  CB  ARG A 146       3.103  10.927   5.888  1.00 53.10           C  
ATOM    846  CG  ARG A 146       3.216   9.470   5.503  1.00 49.93           C  
ATOM    847  CD  ARG A 146       2.479   9.235   4.202  1.00 55.77           C  
ATOM    848  NE  ARG A 146       2.328   7.819   3.890  1.00 60.92           N  
ATOM    849  CZ  ARG A 146       1.965   7.367   2.699  1.00 60.72           C  
ATOM    850  NH1 ARG A 146       1.686   8.196   1.711  1.00 59.09           N1+
ATOM    851  NH2 ARG A 146       1.887   6.053   2.491  1.00 54.77           N  
ATOM    852  N   PRO A 147       5.876   9.930   7.686  1.00 49.66           N  
ATOM    853  CA  PRO A 147       7.254   9.476   7.480  1.00 51.11           C  
ATOM    854  C   PRO A 147       7.376   8.710   6.173  1.00 52.63           C  
ATOM    855  O   PRO A 147       6.404   8.161   5.655  1.00 54.28           O  
ATOM    856  CB  PRO A 147       7.511   8.555   8.678  1.00 43.21           C  
ATOM    857  CG  PRO A 147       6.337   8.724   9.581  1.00 43.87           C  
ATOM    858  CD  PRO A 147       5.195   9.164   8.733  1.00 44.62           C  
ATOM    859  N   GLY A 148       8.598   8.686   5.628  1.00 55.99           N  
ATOM    860  CA  GLY A 148       8.870   7.886   4.450  1.00 47.59           C  
ATOM    861  C   GLY A 148       9.342   6.463   4.785  1.00 47.35           C  
ATOM    862  O   GLY A 148       9.582   6.109   5.939  1.00 44.60           O  
ATOM    863  N   SER A 149       9.501   5.655   3.733  1.00 46.39           N  
ATOM    864  CA  SER A 149       9.910   4.259   3.861  1.00 41.48           C  
ATOM    865  C   SER A 149      11.408   4.064   4.090  1.00 48.53           C  
ATOM    866  O   SER A 149      11.821   2.947   4.419  1.00 46.03           O  
ATOM    867  CB  SER A 149       9.537   3.473   2.601  1.00 44.30           C  
ATOM    868  OG  SER A 149       8.210   3.697   2.187  1.00 50.78           O  
ATOM    869  N   ALA A 150      12.242   5.079   3.886  1.00 44.69           N  
ATOM    870  CA  ALA A 150      13.679   4.825   3.868  1.00 45.00           C  
ATOM    871  C   ALA A 150      14.124   4.158   5.163  1.00 50.56           C  
ATOM    872  O   ALA A 150      13.587   4.438   6.238  1.00 50.81           O  
ATOM    873  CB  ALA A 150      14.448   6.127   3.659  1.00 45.83           C  
ATOM    874  N   GLY A 151      15.097   3.264   5.056  1.00 47.31           N  
ATOM    875  CA  GLY A 151      15.669   2.629   6.226  1.00 45.58           C  
ATOM    876  C   GLY A 151      16.377   1.334   5.877  1.00 50.84           C  
ATOM    877  O   GLY A 151      16.458   0.931   4.717  1.00 50.19           O  
ATOM    878  N   TYR A 152      16.911   0.696   6.926  1.00 48.91           N  
ATOM    879  CA  TYR A 152      17.556  -0.612   6.833  1.00 45.84           C  
ATOM    880  C   TYR A 152      16.559  -1.655   7.316  1.00 48.84           C  
ATOM    881  O   TYR A 152      16.305  -1.773   8.520  1.00 48.55           O  
ATOM    882  CB  TYR A 152      18.840  -0.667   7.660  1.00 51.04           C  
ATOM    883  CG  TYR A 152      19.974   0.143   7.087  1.00 51.77           C  
ATOM    884  CD1 TYR A 152      20.781  -0.365   6.061  1.00 57.43           C  
ATOM    885  CD2 TYR A 152      20.229   1.417   7.552  1.00 44.73           C  
ATOM    886  CE1 TYR A 152      21.815   0.391   5.518  1.00 51.64           C  
ATOM    887  CE2 TYR A 152      21.258   2.178   7.022  1.00 56.71           C  
ATOM    888  CZ  TYR A 152      22.047   1.669   6.008  1.00 55.92           C  
ATOM    889  OH  TYR A 152      23.059   2.452   5.493  1.00 48.88           O  
ATOM    890  N   TRP A 153      16.004  -2.415   6.383  1.00 45.03           N  
ATOM    891  CA  TRP A 153      14.925  -3.344   6.680  1.00 44.88           C  
ATOM    892  C   TRP A 153      15.383  -4.766   6.378  1.00 47.02           C  
ATOM    893  O   TRP A 153      16.564  -5.015   6.138  1.00 44.76           O  
ATOM    894  CB  TRP A 153      13.684  -2.951   5.887  1.00 46.72           C  
ATOM    895  CG  TRP A 153      13.249  -1.532   6.126  1.00 47.08           C  
ATOM    896  CD1 TRP A 153      13.434  -0.468   5.301  1.00 41.92           C  
ATOM    897  CD2 TRP A 153      12.541  -1.038   7.270  1.00 50.94           C  
ATOM    898  CE2 TRP A 153      12.332   0.341   7.066  1.00 46.53           C  
ATOM    899  CE3 TRP A 153      12.056  -1.633   8.444  1.00 43.06           C  
ATOM    900  NE1 TRP A 153      12.890   0.666   5.860  1.00 45.73           N  
ATOM    901  CZ2 TRP A 153      11.665   1.134   7.987  1.00 46.10           C  
ATOM    902  CZ3 TRP A 153      11.393  -0.843   9.360  1.00 39.38           C  
ATOM    903  CH2 TRP A 153      11.206   0.526   9.127  1.00 46.81           C  
ATOM    904  N   HIS A 154      14.440  -5.706   6.365  1.00 49.00           N  
ATOM    905  CA  HIS A 154      14.800  -7.095   6.088  1.00 47.70           C  
ATOM    906  C   HIS A 154      13.547  -7.878   5.720  1.00 44.86           C  
ATOM    907  O   HIS A 154      12.418  -7.404   5.882  1.00 48.17           O  
ATOM    908  CB  HIS A 154      15.529  -7.734   7.283  1.00 41.45           C  
ATOM    909  CG  HIS A 154      14.729  -7.742   8.551  1.00 53.38           C  
ATOM    910  CD2 HIS A 154      14.363  -6.735   9.380  1.00 44.61           C  
ATOM    911  ND1 HIS A 154      14.195  -8.896   9.090  1.00 55.95           N  
ATOM    912  CE1 HIS A 154      13.535  -8.597  10.197  1.00 44.02           C  
ATOM    913  NE2 HIS A 154      13.623  -7.293  10.393  1.00 45.33           N  
ATOM    914  N   TYR A 155      13.769  -9.092   5.207  1.00 43.04           N  
ATOM    915  CA  TYR A 155      12.706 -10.001   4.793  1.00 44.86           C  
ATOM    916  C   TYR A 155      13.036 -11.409   5.284  1.00 46.50           C  
ATOM    917  O   TYR A 155      14.208 -11.786   5.397  1.00 48.59           O  
ATOM    918  CB  TYR A 155      12.519  -9.978   3.264  1.00 38.10           C  
ATOM    919  CG  TYR A 155      13.733 -10.480   2.487  1.00 51.29           C  
ATOM    920  CD1 TYR A 155      13.971 -11.851   2.327  1.00 46.26           C  
ATOM    921  CD2 TYR A 155      14.639  -9.588   1.914  1.00 43.78           C  
ATOM    922  CE1 TYR A 155      15.067 -12.320   1.630  1.00 40.97           C  
ATOM    923  CE2 TYR A 155      15.750 -10.053   1.210  1.00 47.10           C  
ATOM    924  CZ  TYR A 155      15.961 -11.422   1.070  1.00 52.76           C  
ATOM    925  OH  TYR A 155      17.070 -11.893   0.369  1.00 49.63           O  
ATOM    926  N   HIS A 156      11.999 -12.188   5.588  1.00 39.93           N  
ATOM    927  CA  HIS A 156      12.215 -13.535   6.102  1.00 39.00           C  
ATOM    928  C   HIS A 156      10.946 -14.355   5.916  1.00 43.73           C  
ATOM    929  O   HIS A 156       9.883 -13.824   5.591  1.00 42.86           O  
ATOM    930  CB  HIS A 156      12.619 -13.503   7.568  1.00 40.36           C  
ATOM    931  CG  HIS A 156      11.592 -12.878   8.449  1.00 47.66           C  
ATOM    932  CD2 HIS A 156      11.481 -11.620   8.934  1.00 49.29           C  
ATOM    933  ND1 HIS A 156      10.495 -13.570   8.913  1.00 53.12           N  
ATOM    934  CE1 HIS A 156       9.759 -12.768   9.661  1.00 55.40           C  
ATOM    935  NE2 HIS A 156      10.338 -11.581   9.695  1.00 56.00           N  
ATOM    936  N   ASP A 157      11.073 -15.662   6.127  1.00 42.00           N  
ATOM    937  CA  ASP A 157       9.943 -16.568   5.993  1.00 50.46           C  
ATOM    938  C   ASP A 157       9.001 -16.453   7.192  1.00 53.53           C  
ATOM    939  O   ASP A 157       9.421 -16.119   8.304  1.00 51.72           O  
ATOM    940  CB  ASP A 157      10.435 -18.008   5.863  1.00 46.28           C  
ATOM    941  CG  ASP A 157       9.337 -19.028   6.127  1.00 56.22           C  
ATOM    942  OD1 ASP A 157       8.440 -19.211   5.254  1.00 57.67           O  
ATOM    943  OD2 ASP A 157       9.368 -19.635   7.219  1.00 54.47           O1-
ATOM    944  N   HIS A 158       7.719 -16.760   6.965  1.00 49.31           N  
ATOM    945  CA  HIS A 158       6.723 -16.685   8.031  1.00 56.69           C  
ATOM    946  C   HIS A 158       5.926 -17.968   8.278  1.00 49.40           C  
ATOM    947  O   HIS A 158       5.018 -17.937   9.109  1.00 54.98           O  
ATOM    948  CB  HIS A 158       5.737 -15.540   7.754  1.00 55.15           C  
ATOM    949  CG  HIS A 158       5.328 -14.777   8.978  1.00 57.21           C  
ATOM    950  CD2 HIS A 158       5.455 -13.467   9.297  1.00 63.14           C  
ATOM    951  ND1 HIS A 158       4.692 -15.370  10.048  1.00 59.82           N  
ATOM    952  CE1 HIS A 158       4.454 -14.459  10.977  1.00 55.27           C  
ATOM    953  NE2 HIS A 158       4.905 -13.295  10.545  1.00 61.52           N  
ATOM    954  N   VAL A 159       6.218 -19.092   7.611  1.00 51.55           N  
ATOM    955  CA  VAL A 159       5.350 -20.268   7.761  1.00 47.10           C  
ATOM    956  C   VAL A 159       6.083 -21.601   7.863  1.00 50.11           C  
ATOM    957  O   VAL A 159       5.444 -22.642   8.032  1.00 54.80           O  
ATOM    958  CB  VAL A 159       4.326 -20.368   6.613  1.00 45.24           C  
ATOM    959  CG1 VAL A 159       3.590 -19.053   6.405  1.00 49.82           C  
ATOM    960  CG2 VAL A 159       5.014 -20.804   5.331  1.00 55.42           C  
ATOM    961  N   VAL A 160       7.409 -21.606   7.765  1.00 56.23           N  
ATOM    962  CA  VAL A 160       8.160 -22.861   7.850  1.00 49.39           C  
ATOM    963  C   VAL A 160       8.385 -23.221   9.313  1.00 58.86           C  
ATOM    964  O   VAL A 160       8.928 -22.418  10.086  1.00 55.40           O  
ATOM    965  CB  VAL A 160       9.494 -22.754   7.108  1.00 51.53           C  
ATOM    966  CG1 VAL A 160      10.317 -23.990   7.364  1.00 41.76           C  
ATOM    967  CG2 VAL A 160       9.255 -22.509   5.619  1.00 43.91           C  
ATOM    968  N   GLY A 161       7.986 -24.426   9.696  1.00 52.44           N  
ATOM    969  CA  GLY A 161       8.117 -24.850  11.098  1.00 46.57           C  
ATOM    970  C   GLY A 161       7.012 -24.414  12.082  1.00 59.54           C  
ATOM    971  O   GLY A 161       6.467 -25.240  12.813  1.00 50.33           O  
ATOM    972  N   THR A 162       6.703 -23.119  12.127  1.00 50.74           N  
ATOM    973  CA  THR A 162       5.553 -22.600  12.852  1.00 40.74           C  
ATOM    974  C   THR A 162       4.930 -21.508  12.000  1.00 53.29           C  
ATOM    975  O   THR A 162       5.464 -21.136  10.951  1.00 56.38           O  
ATOM    976  CB  THR A 162       5.916 -22.032  14.236  1.00 57.03           C  
ATOM    977  CG2 THR A 162       6.828 -22.962  14.984  1.00 40.56           C  
ATOM    978  OG1 THR A 162       6.526 -20.731  14.107  1.00 57.83           O  
ATOM    979  N   GLU A 163       3.801 -20.973  12.461  1.00 49.96           N  
ATOM    980  CA  GLU A 163       3.163 -19.886  11.738  1.00 48.81           C  
ATOM    981  C   GLU A 163       3.830 -18.544  11.986  1.00 55.17           C  
ATOM    982  O   GLU A 163       3.331 -17.520  11.515  1.00 61.57           O  
ATOM    983  CB  GLU A 163       1.672 -19.815  12.072  1.00 59.15           C  
ATOM    984  CG  GLU A 163       0.923 -21.090  11.722  1.00 80.44           C  
ATOM    985  CD  GLU A 163      -0.580 -20.893  11.606  1.00103.83           C  
ATOM    986  OE1 GLU A 163      -1.286 -21.878  11.307  1.00115.26           O  
ATOM    987  OE2 GLU A 163      -1.058 -19.754  11.793  1.00119.96           O1-
ATOM    988  N   HIS A 164       4.954 -18.517  12.694  1.00 57.57           N  
ATOM    989  CA  HIS A 164       5.778 -17.323  12.768  1.00 55.99           C  
ATOM    990  C   HIS A 164       7.122 -17.528  12.087  1.00 61.43           C  
ATOM    991  O   HIS A 164       8.015 -16.683  12.215  1.00 63.46           O  
ATOM    992  CB  HIS A 164       5.937 -16.903  14.226  1.00 53.23           C  
ATOM    993  CG  HIS A 164       4.626 -16.688  14.909  1.00 63.18           C  
ATOM    994  CD2 HIS A 164       3.757 -15.650  14.861  1.00 61.65           C  
ATOM    995  ND1 HIS A 164       4.039 -17.647  15.708  1.00 57.20           N  
ATOM    996  CE1 HIS A 164       2.876 -17.195  16.146  1.00 63.19           C  
ATOM    997  NE2 HIS A 164       2.680 -15.988  15.645  1.00 61.17           N  
ATOM    998  N   GLY A 165       7.273 -18.631  11.356  1.00 59.49           N  
ATOM    999  CA  GLY A 165       8.470 -18.898  10.595  1.00 55.72           C  
ATOM   1000  C   GLY A 165       9.665 -19.348  11.399  1.00 53.76           C  
ATOM   1001  O   GLY A 165      10.790 -19.264  10.894  1.00 51.26           O  
ATOM   1002  N   THR A 166       9.465 -19.831  12.632  1.00 51.67           N  
ATOM   1003  CA  THR A 166      10.612 -20.192  13.467  1.00 54.88           C  
ATOM   1004  C   THR A 166      11.539 -21.173  12.760  1.00 52.01           C  
ATOM   1005  O   THR A 166      12.766 -21.058  12.870  1.00 57.33           O  
ATOM   1006  CB  THR A 166      10.145 -20.766  14.798  1.00 55.48           C  
ATOM   1007  CG2 THR A 166      11.351 -21.045  15.713  1.00 44.95           C  
ATOM   1008  OG1 THR A 166       9.274 -19.821  15.423  1.00 57.58           O  
ATOM   1009  N   GLY A 167      10.976 -22.123  12.006  1.00 52.75           N  
ATOM   1010  CA  GLY A 167      11.804 -23.073  11.275  1.00 41.20           C  
ATOM   1011  C   GLY A 167      12.538 -22.467  10.087  1.00 52.67           C  
ATOM   1012  O   GLY A 167      13.747 -22.664   9.924  1.00 51.12           O  
ATOM   1013  N   GLY A 168      11.818 -21.746   9.222  1.00 50.26           N  
ATOM   1014  CA  GLY A 168      12.475 -21.065   8.118  1.00 49.74           C  
ATOM   1015  C   GLY A 168      13.619 -20.169   8.561  1.00 53.28           C  
ATOM   1016  O   GLY A 168      14.734 -20.261   8.040  1.00 53.73           O  
ATOM   1017  N   ILE A 169      13.357 -19.279   9.526  1.00 48.69           N  
ATOM   1018  CA  ILE A 169      14.385 -18.349   9.989  1.00 44.53           C  
ATOM   1019  C   ILE A 169      15.589 -19.117  10.526  1.00 51.88           C  
ATOM   1020  O   ILE A 169      16.739 -18.844  10.167  1.00 53.00           O  
ATOM   1021  CB  ILE A 169      13.800 -17.394  11.046  1.00 50.40           C  
ATOM   1022  CG1 ILE A 169      12.809 -16.424  10.392  1.00 59.05           C  
ATOM   1023  CG2 ILE A 169      14.909 -16.638  11.772  1.00 45.25           C  
ATOM   1024  CD1 ILE A 169      11.741 -15.891  11.323  1.00 47.38           C  
ATOM   1025  N   ARG A 170      15.343 -20.093  11.395  1.00 52.27           N  
ATOM   1026  CA  ARG A 170      16.432 -20.938  11.867  1.00 54.49           C  
ATOM   1027  C   ARG A 170      17.232 -21.515  10.700  1.00 56.48           C  
ATOM   1028  O   ARG A 170      18.466 -21.528  10.731  1.00 51.80           O  
ATOM   1029  CB  ARG A 170      15.863 -22.052  12.741  1.00 58.27           C  
ATOM   1030  CG  ARG A 170      16.886 -22.906  13.448  1.00 57.33           C  
ATOM   1031  CD  ARG A 170      16.591 -22.953  14.941  1.00 86.61           C  
ATOM   1032  NE  ARG A 170      15.312 -23.589  15.249  1.00 90.04           N  
ATOM   1033  CZ  ARG A 170      14.499 -23.197  16.223  1.00 96.67           C  
ATOM   1034  NH1 ARG A 170      14.787 -22.154  16.989  1.00 88.91           N1+
ATOM   1035  NH2 ARG A 170      13.373 -23.872  16.438  1.00 93.58           N  
ATOM   1036  N   ASN A 171      16.546 -21.969   9.646  1.00 51.68           N  
ATOM   1037  CA  ASN A 171      17.233 -22.642   8.545  1.00 54.52           C  
ATOM   1038  C   ASN A 171      17.981 -21.690   7.622  1.00 58.99           C  
ATOM   1039  O   ASN A 171      18.830 -22.151   6.850  1.00 54.19           O  
ATOM   1040  CB  ASN A 171      16.244 -23.445   7.711  1.00 60.59           C  
ATOM   1041  CG  ASN A 171      15.780 -24.684   8.409  1.00 59.27           C  
ATOM   1042  ND2 ASN A 171      14.718 -25.297   7.892  1.00 56.67           N  
ATOM   1043  OD1 ASN A 171      16.364 -25.092   9.408  1.00 59.65           O  
ATOM   1044  N   GLY A 172      17.669 -20.392   7.646  1.00 51.50           N  
ATOM   1045  CA  GLY A 172      18.415 -19.438   6.850  1.00 44.80           C  
ATOM   1046  C   GLY A 172      17.576 -18.578   5.925  1.00 51.30           C  
ATOM   1047  O   GLY A 172      18.119 -17.877   5.066  1.00 44.58           O  
ATOM   1048  N   LEU A 173      16.255 -18.601   6.091  1.00 50.43           N  
ATOM   1049  CA  LEU A 173      15.376 -17.856   5.189  1.00 49.66           C  
ATOM   1050  C   LEU A 173      15.233 -16.410   5.671  1.00 51.74           C  
ATOM   1051  O   LEU A 173      14.183 -15.983   6.152  1.00 52.54           O  
ATOM   1052  CB  LEU A 173      14.026 -18.558   5.070  1.00 42.22           C  
ATOM   1053  CG  LEU A 173      14.044 -19.756   4.115  1.00 50.87           C  
ATOM   1054  CD1 LEU A 173      12.754 -20.567   4.183  1.00 42.80           C  
ATOM   1055  CD2 LEU A 173      14.328 -19.287   2.685  1.00 46.03           C  
ATOM   1056  N   TYR A 174      16.320 -15.640   5.515  1.00 47.34           N  
ATOM   1057  CA  TYR A 174      16.296 -14.218   5.846  1.00 36.33           C  
ATOM   1058  C   TYR A 174      17.286 -13.453   4.980  1.00 39.25           C  
ATOM   1059  O   TYR A 174      18.307 -13.998   4.566  1.00 46.07           O  
ATOM   1060  CB  TYR A 174      16.616 -14.002   7.317  1.00 36.93           C  
ATOM   1061  CG  TYR A 174      17.909 -14.627   7.753  1.00 42.16           C  
ATOM   1062  CD1 TYR A 174      19.136 -14.036   7.447  1.00 40.83           C  
ATOM   1063  CD2 TYR A 174      17.912 -15.801   8.481  1.00 42.08           C  
ATOM   1064  CE1 TYR A 174      20.324 -14.605   7.855  1.00 39.79           C  
ATOM   1065  CE2 TYR A 174      19.097 -16.382   8.891  1.00 42.35           C  
ATOM   1066  CZ  TYR A 174      20.294 -15.782   8.574  1.00 45.83           C  
ATOM   1067  OH  TYR A 174      21.460 -16.376   8.980  1.00 48.11           O  
ATOM   1068  N   GLY A 175      16.976 -12.185   4.702  1.00 41.40           N  
ATOM   1069  CA  GLY A 175      17.872 -11.328   3.949  1.00 42.17           C  
ATOM   1070  C   GLY A 175      17.580  -9.847   4.114  1.00 44.94           C  
ATOM   1071  O   GLY A 175      16.500  -9.459   4.569  1.00 46.80           O  
ATOM   1072  N   PRO A 176      18.525  -8.986   3.726  1.00 43.92           N  
ATOM   1073  CA  PRO A 176      18.389  -7.547   3.986  1.00 40.65           C  
ATOM   1074  C   PRO A 176      17.697  -6.792   2.865  1.00 46.04           C  
ATOM   1075  O   PRO A 176      17.760  -7.161   1.692  1.00 47.43           O  
ATOM   1076  CB  PRO A 176      19.850  -7.094   4.091  1.00 43.44           C  
ATOM   1077  CG  PRO A 176      20.516  -7.943   3.040  1.00 38.88           C  
ATOM   1078  CD  PRO A 176      19.815  -9.298   3.090  1.00 36.73           C  
ATOM   1079  N   VAL A 177      17.052  -5.689   3.253  1.00 46.64           N  
ATOM   1080  CA  VAL A 177      16.388  -4.767   2.337  1.00 42.81           C  
ATOM   1081  C   VAL A 177      16.809  -3.356   2.710  1.00 49.03           C  
ATOM   1082  O   VAL A 177      16.704  -2.970   3.879  1.00 54.66           O  
ATOM   1083  CB  VAL A 177      14.852  -4.854   2.417  1.00 47.26           C  
ATOM   1084  CG1 VAL A 177      14.254  -3.944   1.377  1.00 46.20           C  
ATOM   1085  CG2 VAL A 177      14.356  -6.268   2.263  1.00 45.75           C  
ATOM   1086  N   ILE A 178      17.236  -2.573   1.721  1.00 51.92           N  
ATOM   1087  CA  ILE A 178      17.656  -1.191   1.931  1.00 45.92           C  
ATOM   1088  C   ILE A 178      16.785  -0.278   1.078  1.00 48.28           C  
ATOM   1089  O   ILE A 178      16.700  -0.462  -0.140  1.00 49.38           O  
ATOM   1090  CB  ILE A 178      19.141  -0.993   1.575  1.00 49.43           C  
ATOM   1091  CG1 ILE A 178      20.053  -1.773   2.522  1.00 45.79           C  
ATOM   1092  CG2 ILE A 178      19.484   0.490   1.550  1.00 48.71           C  
ATOM   1093  CD1 ILE A 178      21.532  -1.521   2.269  1.00 45.79           C  
ATOM   1094  N   VAL A 179      16.160   0.715   1.706  1.00 43.88           N  
ATOM   1095  CA  VAL A 179      15.377   1.726   1.001  1.00 46.37           C  
ATOM   1096  C   VAL A 179      16.049   3.070   1.208  1.00 44.72           C  
ATOM   1097  O   VAL A 179      16.131   3.550   2.345  1.00 49.88           O  
ATOM   1098  CB  VAL A 179      13.924   1.780   1.494  1.00 46.32           C  
ATOM   1099  CG1 VAL A 179      13.182   2.927   0.805  1.00 38.11           C  
ATOM   1100  CG2 VAL A 179      13.226   0.440   1.259  1.00 39.37           C  
ATOM   1101  N   ARG A 180      16.493   3.696   0.113  1.00 42.55           N  
ATOM   1102  CA  ARG A 180      17.301   4.911   0.166  1.00 44.85           C  
ATOM   1103  C   ARG A 180      16.461   6.162  -0.059  1.00 51.31           C  
ATOM   1104  O   ARG A 180      15.501   6.154  -0.836  1.00 57.43           O  
ATOM   1105  CB  ARG A 180      18.423   4.853  -0.870  1.00 45.10           C  
ATOM   1106  CG  ARG A 180      19.332   3.678  -0.638  1.00 48.51           C  
ATOM   1107  CD  ARG A 180      20.758   4.038  -0.858  1.00 54.48           C  
ATOM   1108  NE  ARG A 180      21.600   2.852  -0.889  1.00 56.42           N  
ATOM   1109  CZ  ARG A 180      22.340   2.436   0.128  1.00 45.77           C  
ATOM   1110  NH1 ARG A 180      22.367   3.087   1.275  1.00 44.59           N1+
ATOM   1111  NH2 ARG A 180      23.078   1.344  -0.012  1.00 44.02           N  
ATOM   1112  N   ARG A 181      16.826   7.236   0.632  1.00 47.30           N  
ATOM   1113  CA  ARG A 181      16.172   8.523   0.472  1.00 45.61           C  
ATOM   1114  C   ARG A 181      16.975   9.362  -0.509  1.00 52.71           C  
ATOM   1115  O   ARG A 181      18.197   9.228  -0.603  1.00 49.11           O  
ATOM   1116  CB  ARG A 181      16.052   9.244   1.815  1.00 41.13           C  
ATOM   1117  CG  ARG A 181      15.431  10.620   1.710  1.00 46.50           C  
ATOM   1118  CD  ARG A 181      14.818  11.077   3.009  1.00 40.69           C  
ATOM   1119  NE  ARG A 181      13.667  10.256   3.364  1.00 52.12           N  
ATOM   1120  CZ  ARG A 181      13.375   9.875   4.598  1.00 47.45           C  
ATOM   1121  NH1 ARG A 181      14.101  10.265   5.630  1.00 51.32           N1+
ATOM   1122  NH2 ARG A 181      12.340   9.071   4.798  1.00 56.25           N  
ATOM   1123  N   LYS A 182      16.283  10.216  -1.261  1.00 48.59           N  
ATOM   1124  CA  LYS A 182      16.992  11.068  -2.207  1.00 55.40           C  
ATOM   1125  C   LYS A 182      18.059  11.856  -1.470  1.00 53.78           C  
ATOM   1126  O   LYS A 182      17.771  12.497  -0.460  1.00 52.83           O  
ATOM   1127  CB  LYS A 182      16.038  12.030  -2.913  1.00 53.57           C  
ATOM   1128  CG  LYS A 182      16.697  12.748  -4.071  1.00 57.89           C  
ATOM   1129  CD  LYS A 182      15.944  13.994  -4.478  1.00 66.50           C  
ATOM   1130  CE  LYS A 182      16.887  15.084  -4.956  1.00 78.74           C  
ATOM   1131  NZ  LYS A 182      16.120  16.237  -5.524  1.00 96.73           N1+
ATOM   1132  N   GLY A 183      19.291  11.786  -1.962  1.00 52.31           N  
ATOM   1133  CA  GLY A 183      20.406  12.472  -1.346  1.00 46.80           C  
ATOM   1134  C   GLY A 183      21.240  11.647  -0.381  1.00 53.96           C  
ATOM   1135  O   GLY A 183      22.287  12.128   0.053  1.00 60.21           O  
ATOM   1136  N   ASP A 184      20.810  10.439  -0.019  1.00 49.24           N  
ATOM   1137  CA  ASP A 184      21.592   9.596   0.883  1.00 47.06           C  
ATOM   1138  C   ASP A 184      22.970   9.307   0.291  1.00 49.36           C  
ATOM   1139  O   ASP A 184      23.111   9.097  -0.913  1.00 53.56           O  
ATOM   1140  CB  ASP A 184      20.859   8.268   1.146  1.00 50.22           C  
ATOM   1141  CG  ASP A 184      19.810   8.365   2.247  1.00 57.13           C  
ATOM   1142  OD1 ASP A 184      19.813   9.375   2.978  1.00 67.68           O  
ATOM   1143  OD2 ASP A 184      18.983   7.428   2.391  1.00 56.52           O1-
ATOM   1144  N   VAL A 185      23.989   9.253   1.145  1.00 47.89           N  
ATOM   1145  CA  VAL A 185      25.334   8.963   0.669  1.00 47.03           C  
ATOM   1146  C   VAL A 185      25.455   7.489   0.302  1.00 53.20           C  
ATOM   1147  O   VAL A 185      25.040   6.604   1.064  1.00 51.37           O  
ATOM   1148  CB  VAL A 185      26.367   9.348   1.739  1.00 54.06           C  
ATOM   1149  CG1 VAL A 185      27.707   8.679   1.448  1.00 51.58           C  
ATOM   1150  CG2 VAL A 185      26.525  10.838   1.788  1.00 56.32           C  
ATOM   1151  N   LEU A 186      26.081   7.210  -0.854  1.00 51.73           N  
ATOM   1152  CA  LEU A 186      26.226   5.816  -1.279  1.00 46.47           C  
ATOM   1153  C   LEU A 186      27.603   5.259  -0.920  1.00 45.88           C  
ATOM   1154  O   LEU A 186      28.606   5.966  -1.022  1.00 52.70           O  
ATOM   1155  CB  LEU A 186      25.996   5.684  -2.785  1.00 42.38           C  
ATOM   1156  CG  LEU A 186      24.599   6.161  -3.210  1.00 52.70           C  
ATOM   1157  CD1 LEU A 186      24.500   6.270  -4.692  1.00 48.65           C  
ATOM   1158  CD2 LEU A 186      23.518   5.223  -2.688  1.00 47.71           C  
ATOM   1159  N   PRO A 187      27.669   3.987  -0.495  1.00 48.75           N  
ATOM   1160  CA  PRO A 187      28.949   3.398  -0.075  1.00 46.80           C  
ATOM   1161  C   PRO A 187      29.768   2.802  -1.208  1.00 51.87           C  
ATOM   1162  O   PRO A 187      29.345   2.809  -2.366  1.00 57.22           O  
ATOM   1163  CB  PRO A 187      28.512   2.293   0.892  1.00 50.50           C  
ATOM   1164  CG  PRO A 187      27.172   1.859   0.354  1.00 43.90           C  
ATOM   1165  CD  PRO A 187      26.527   3.090  -0.227  1.00 46.61           C  
ATOM   1166  N   ASP A 188      30.947   2.275  -0.873  1.00 50.09           N  
ATOM   1167  CA  ASP A 188      31.755   1.521  -1.825  1.00 48.61           C  
ATOM   1168  C   ASP A 188      31.372   0.053  -1.863  1.00 52.51           C  
ATOM   1169  O   ASP A 188      31.465  -0.573  -2.920  1.00 61.34           O  
ATOM   1170  CB  ASP A 188      33.243   1.622  -1.474  1.00 57.65           C  
ATOM   1171  CG  ASP A 188      33.850   2.956  -1.848  1.00 59.53           C  
ATOM   1172  OD1 ASP A 188      33.586   3.437  -2.973  1.00 88.13           O  
ATOM   1173  OD2 ASP A 188      34.607   3.514  -1.018  1.00 55.22           O1-
ATOM   1174  N   ALA A 189      30.979  -0.511  -0.724  1.00 48.46           N  
ATOM   1175  CA  ALA A 189      30.507  -1.883  -0.628  1.00 49.79           C  
ATOM   1176  C   ALA A 189      29.514  -1.954   0.520  1.00 49.45           C  
ATOM   1177  O   ALA A 189      29.484  -1.077   1.383  1.00 55.42           O  
ATOM   1178  CB  ALA A 189      31.653  -2.867  -0.403  1.00 50.53           C  
ATOM   1179  N   THR A 190      28.676  -2.985   0.507  1.00 47.38           N  
ATOM   1180  CA  THR A 190      27.751  -3.257   1.595  1.00 44.18           C  
ATOM   1181  C   THR A 190      27.947  -4.692   2.051  1.00 49.04           C  
ATOM   1182  O   THR A 190      28.062  -5.593   1.219  1.00 55.07           O  
ATOM   1183  CB  THR A 190      26.299  -3.037   1.171  1.00 41.95           C  
ATOM   1184  CG2 THR A 190      25.354  -3.363   2.321  1.00 43.15           C  
ATOM   1185  OG1 THR A 190      26.117  -1.666   0.811  1.00 49.01           O  
ATOM   1186  N   HIS A 191      28.011  -4.902   3.367  1.00 44.07           N  
ATOM   1187  CA  HIS A 191      28.114  -6.236   3.950  1.00 46.95           C  
ATOM   1188  C   HIS A 191      26.968  -6.458   4.930  1.00 45.23           C  
ATOM   1189  O   HIS A 191      26.497  -5.516   5.574  1.00 53.98           O  
ATOM   1190  CB  HIS A 191      29.456  -6.442   4.672  1.00 42.09           C  
ATOM   1191  CG  HIS A 191      30.651  -6.148   3.819  1.00 50.81           C  
ATOM   1192  CD2 HIS A 191      31.452  -5.057   3.752  1.00 46.58           C  
ATOM   1193  ND1 HIS A 191      31.136  -7.037   2.886  1.00 61.76           N  
ATOM   1194  CE1 HIS A 191      32.191  -6.512   2.288  1.00 59.37           C  
ATOM   1195  NE2 HIS A 191      32.406  -5.314   2.800  1.00 52.99           N  
ATOM   1196  N   THR A 192      26.522  -7.710   5.043  1.00 43.54           N  
ATOM   1197  CA  THR A 192      25.374  -8.075   5.873  1.00 41.41           C  
ATOM   1198  C   THR A 192      25.814  -8.996   6.995  1.00 42.42           C  
ATOM   1199  O   THR A 192      26.343 -10.084   6.745  1.00 46.04           O  
ATOM   1200  CB  THR A 192      24.276  -8.763   5.064  1.00 42.66           C  
ATOM   1201  CG2 THR A 192      23.114  -9.121   5.966  1.00 49.15           C  
ATOM   1202  OG1 THR A 192      23.804  -7.873   4.053  1.00 50.87           O  
ATOM   1203  N   ILE A 193      25.556  -8.578   8.223  1.00 45.68           N  
ATOM   1204  CA  ILE A 193      25.856  -9.368   9.400  1.00 47.62           C  
ATOM   1205  C   ILE A 193      24.546  -9.635  10.117  1.00 50.00           C  
ATOM   1206  O   ILE A 193      23.844  -8.694  10.511  1.00 52.15           O  
ATOM   1207  CB  ILE A 193      26.858  -8.650  10.309  1.00 48.09           C  
ATOM   1208  CG1 ILE A 193      28.141  -8.402   9.526  1.00 47.39           C  
ATOM   1209  CG2 ILE A 193      27.136  -9.467  11.554  1.00 44.86           C  
ATOM   1210  CD1 ILE A 193      28.768  -7.104   9.857  1.00 49.73           C  
ATOM   1211  N   VAL A 194      24.221 -10.912  10.291  1.00 47.21           N  
ATOM   1212  CA  VAL A 194      22.978 -11.342  10.922  1.00 49.32           C  
ATOM   1213  C   VAL A 194      23.322 -12.191  12.137  1.00 51.61           C  
ATOM   1214  O   VAL A 194      23.999 -13.222  12.007  1.00 50.30           O  
ATOM   1215  CB  VAL A 194      22.097 -12.140   9.951  1.00 47.20           C  
ATOM   1216  CG1 VAL A 194      20.886 -12.673  10.666  1.00 41.68           C  
ATOM   1217  CG2 VAL A 194      21.711 -11.277   8.765  1.00 46.57           C  
ATOM   1218  N   PHE A 195      22.863 -11.758  13.311  1.00 43.52           N  
ATOM   1219  CA  PHE A 195      22.971 -12.566  14.524  1.00 45.67           C  
ATOM   1220  C   PHE A 195      21.720 -13.417  14.566  1.00 51.38           C  
ATOM   1221  O   PHE A 195      20.627 -12.913  14.841  1.00 54.04           O  
ATOM   1222  CB  PHE A 195      23.087 -11.703  15.775  1.00 47.05           C  
ATOM   1223  CG  PHE A 195      24.418 -11.025  15.931  1.00 50.51           C  
ATOM   1224  CD1 PHE A 195      25.472 -11.327  15.087  1.00 51.94           C  
ATOM   1225  CD2 PHE A 195      24.608 -10.068  16.911  1.00 50.12           C  
ATOM   1226  CE1 PHE A 195      26.691 -10.697  15.225  1.00 48.89           C  
ATOM   1227  CE2 PHE A 195      25.829  -9.437  17.051  1.00 51.79           C  
ATOM   1228  CZ  PHE A 195      26.867  -9.755  16.212  1.00 51.02           C  
ATOM   1229  N   ASN A 196      21.870 -14.703  14.267  1.00 48.01           N  
ATOM   1230  CA  ASN A 196      20.746 -15.628  14.232  1.00 50.52           C  
ATOM   1231  C   ASN A 196      20.885 -16.606  15.386  1.00 52.08           C  
ATOM   1232  O   ASN A 196      21.715 -17.524  15.342  1.00 50.08           O  
ATOM   1233  CB  ASN A 196      20.671 -16.370  12.906  1.00 47.93           C  
ATOM   1234  CG  ASN A 196      19.362 -17.080  12.745  1.00 51.46           C  
ATOM   1235  ND2 ASN A 196      19.343 -18.132  11.924  1.00 40.55           N  
ATOM   1236  OD1 ASN A 196      18.363 -16.696  13.378  1.00 51.82           O  
ATOM   1237  N   ASP A 197      20.045 -16.435  16.394  1.00 53.56           N  
ATOM   1238  CA  ASP A 197      20.256 -17.148  17.644  1.00 55.34           C  
ATOM   1239  C   ASP A 197      21.705 -16.904  18.044  1.00 57.75           C  
ATOM   1240  O   ASP A 197      22.102 -15.739  18.169  1.00 56.79           O  
ATOM   1241  CB  ASP A 197      19.888 -18.624  17.498  1.00 52.89           C  
ATOM   1242  CG  ASP A 197      18.351 -18.851  17.518  1.00 70.37           C  
ATOM   1243  OD1 ASP A 197      17.633 -18.080  18.208  1.00 64.58           O  
ATOM   1244  OD2 ASP A 197      17.854 -19.785  16.839  1.00 75.08           O1-
ATOM   1245  N   MET A 198      22.522 -17.942  18.217  1.00 62.42           N  
ATOM   1246  CA  MET A 198      23.923 -17.739  18.590  1.00 59.84           C  
ATOM   1247  C   MET A 198      24.893 -18.040  17.454  1.00 56.27           C  
ATOM   1248  O   MET A 198      25.931 -18.656  17.660  1.00 55.61           O  
ATOM   1249  CB  MET A 198      24.302 -18.556  19.820  1.00 55.12           C  
ATOM   1250  CG  MET A 198      24.260 -17.731  21.084  1.00 65.49           C  
ATOM   1251  SD  MET A 198      24.304 -18.688  22.601  1.00 74.32           S  
ATOM   1252  CE  MET A 198      26.074 -18.743  22.902  1.00 56.19           C  
ATOM   1253  N   THR A 199      24.582 -17.582  16.253  1.00 56.71           N  
ATOM   1254  CA  THR A 199      25.479 -17.709  15.121  1.00 51.86           C  
ATOM   1255  C   THR A 199      25.576 -16.361  14.437  1.00 55.21           C  
ATOM   1256  O   THR A 199      24.743 -15.471  14.649  1.00 59.51           O  
ATOM   1257  CB  THR A 199      24.987 -18.774  14.129  1.00 52.78           C  
ATOM   1258  CG2 THR A 199      24.541 -19.974  14.880  1.00 38.95           C  
ATOM   1259  OG1 THR A 199      23.866 -18.271  13.387  1.00 54.63           O  
ATOM   1260  N   ILE A 200      26.600 -16.208  13.608  1.00 47.82           N  
ATOM   1261  CA  ILE A 200      26.658 -15.108  12.659  1.00 47.34           C  
ATOM   1262  C   ILE A 200      26.421 -15.699  11.279  1.00 56.06           C  
ATOM   1263  O   ILE A 200      27.157 -16.594  10.847  1.00 51.76           O  
ATOM   1264  CB  ILE A 200      27.992 -14.357  12.727  1.00 45.41           C  
ATOM   1265  CG1 ILE A 200      28.388 -14.082  14.180  1.00 46.43           C  
ATOM   1266  CG2 ILE A 200      27.900 -13.076  11.946  1.00 47.01           C  
ATOM   1267  CD1 ILE A 200      29.523 -13.085  14.298  1.00 46.03           C  
ATOM   1268  N   ASN A 201      25.366 -15.238  10.606  1.00 53.74           N  
ATOM   1269  CA  ASN A 201      25.045 -15.697   9.252  1.00 52.68           C  
ATOM   1270  C   ASN A 201      24.990 -17.227   9.150  1.00 53.70           C  
ATOM   1271  O   ASN A 201      25.312 -17.804   8.111  1.00 55.87           O  
ATOM   1272  CB  ASN A 201      26.044 -15.124   8.248  1.00 45.06           C  
ATOM   1273  CG  ASN A 201      25.855 -13.630   8.026  1.00 51.87           C  
ATOM   1274  ND2 ASN A 201      26.613 -13.071   7.090  1.00 55.10           N  
ATOM   1275  OD1 ASN A 201      25.047 -12.984   8.696  1.00 57.18           O  
ATOM   1276  N   ASN A 202      24.568 -17.896  10.223  1.00 52.86           N  
ATOM   1277  CA  ASN A 202      24.422 -19.348  10.272  1.00 48.99           C  
ATOM   1278  C   ASN A 202      25.748 -20.083  10.136  1.00 55.96           C  
ATOM   1279  O   ASN A 202      25.756 -21.242   9.733  1.00 64.28           O  
ATOM   1280  CB  ASN A 202      23.458 -19.865   9.192  1.00 45.25           C  
ATOM   1281  CG  ASN A 202      21.967 -19.747   9.593  1.00 48.84           C  
ATOM   1282  ND2 ASN A 202      21.194 -20.802   9.341  1.00 43.59           N  
ATOM   1283  OD1 ASN A 202      21.521 -18.708  10.063  1.00 50.85           O  
ATOM   1284  N   ARG A 203      26.881 -19.452  10.441  1.00 54.01           N  
ATOM   1285  CA  ARG A 203      28.176 -20.126  10.375  1.00 50.82           C  
ATOM   1286  C   ARG A 203      28.459 -20.906  11.655  1.00 45.40           C  
ATOM   1287  O   ARG A 203      27.924 -20.601  12.719  1.00 54.38           O  
ATOM   1288  CB  ARG A 203      29.302 -19.115  10.145  1.00 50.75           C  
ATOM   1289  CG  ARG A 203      28.960 -18.073   9.128  1.00 59.47           C  
ATOM   1290  CD  ARG A 203      29.546 -18.419   7.803  1.00 65.55           C  
ATOM   1291  NE  ARG A 203      30.855 -17.813   7.627  1.00 68.89           N  
ATOM   1292  CZ  ARG A 203      31.908 -18.463   7.155  1.00 82.20           C  
ATOM   1293  NH1 ARG A 203      31.851 -19.753   6.866  1.00 87.89           N1+
ATOM   1294  NH2 ARG A 203      33.048 -17.806   6.979  1.00 88.46           N  
ATOM   1295  N   LYS A 204      29.338 -21.908  11.550  1.00 56.21           N  
ATOM   1296  CA  LYS A 204      29.798 -22.595  12.754  1.00 54.75           C  
ATOM   1297  C   LYS A 204      30.571 -21.620  13.641  1.00 55.00           C  
ATOM   1298  O   LYS A 204      31.109 -20.621  13.158  1.00 56.03           O  
ATOM   1299  CB  LYS A 204      30.676 -23.793  12.411  1.00 54.35           C  
ATOM   1300  CG  LYS A 204      29.944 -24.876  11.657  1.00 70.86           C  
ATOM   1301  CD  LYS A 204      30.801 -26.116  11.450  1.00 93.60           C  
ATOM   1302  CE  LYS A 204      30.128 -27.094  10.494  1.00 99.75           C  
ATOM   1303  NZ  LYS A 204      29.783 -28.383  11.165  1.00107.39           N1+
ATOM   1304  N   PRO A 205      30.624 -21.875  14.947  1.00 63.24           N  
ATOM   1305  CA  PRO A 205      31.257 -20.918  15.869  1.00 60.25           C  
ATOM   1306  C   PRO A 205      32.706 -20.638  15.520  1.00 60.52           C  
ATOM   1307  O   PRO A 205      33.466 -21.535  15.146  1.00 59.32           O  
ATOM   1308  CB  PRO A 205      31.153 -21.601  17.236  1.00 49.19           C  
ATOM   1309  CG  PRO A 205      30.345 -22.842  17.030  1.00 56.93           C  
ATOM   1310  CD  PRO A 205      29.812 -22.880  15.645  1.00 58.11           C  
ATOM   1311  N   HIS A 206      33.087 -19.372  15.657  1.00 61.79           N  
ATOM   1312  CA  HIS A 206      34.478 -18.968  15.464  1.00 66.08           C  
ATOM   1313  C   HIS A 206      34.929 -19.195  14.026  1.00 58.45           C  
ATOM   1314  O   HIS A 206      36.077 -19.545  13.771  1.00 63.66           O  
ATOM   1315  CB  HIS A 206      35.387 -19.705  16.446  1.00 49.24           C  
ATOM   1316  CG  HIS A 206      35.298 -19.166  17.836  1.00 71.96           C  
ATOM   1317  CD2 HIS A 206      35.525 -17.923  18.325  1.00 77.43           C  
ATOM   1318  ND1 HIS A 206      34.919 -19.943  18.913  1.00 68.91           N  
ATOM   1319  CE1 HIS A 206      34.910 -19.198  20.004  1.00 75.06           C  
ATOM   1320  NE2 HIS A 206      35.274 -17.970  19.677  1.00 92.37           N  
ATOM   1321  N   THR A 207      34.020 -18.987  13.071  1.00 59.86           N  
ATOM   1322  CA  THR A 207      34.372 -19.099  11.661  1.00 62.25           C  
ATOM   1323  C   THR A 207      33.930 -17.865  10.893  1.00 59.42           C  
ATOM   1324  O   THR A 207      33.551 -17.955   9.724  1.00 62.09           O  
ATOM   1325  CB  THR A 207      33.790 -20.369  11.035  1.00 55.25           C  
ATOM   1326  CG2 THR A 207      34.098 -21.579  11.903  1.00 52.69           C  
ATOM   1327  OG1 THR A 207      32.372 -20.238  10.891  1.00 65.44           O  
ATOM   1328  N   GLY A 208      33.973 -16.708  11.541  1.00 61.06           N  
ATOM   1329  CA  GLY A 208      33.713 -15.453  10.880  1.00 61.41           C  
ATOM   1330  C   GLY A 208      32.236 -15.166  10.786  1.00 56.60           C  
ATOM   1331  O   GLY A 208      31.458 -15.479  11.692  1.00 56.82           O  
ATOM   1332  N   PRO A 209      31.816 -14.590   9.666  1.00 55.30           N  
ATOM   1333  CA  PRO A 209      32.618 -14.283   8.478  1.00 59.58           C  
ATOM   1334  C   PRO A 209      33.577 -13.129   8.689  1.00 60.29           C  
ATOM   1335  O   PRO A 209      33.427 -12.363   9.643  1.00 59.18           O  
ATOM   1336  CB  PRO A 209      31.561 -13.924   7.434  1.00 51.97           C  
ATOM   1337  CG  PRO A 209      30.411 -13.400   8.207  1.00 44.72           C  
ATOM   1338  CD  PRO A 209      30.448 -14.062   9.562  1.00 52.70           C  
ATOM   1339  N   ASP A 210      34.566 -13.001   7.804  1.00 59.35           N  
ATOM   1340  CA  ASP A 210      35.503 -11.889   7.793  1.00 51.95           C  
ATOM   1341  C   ASP A 210      35.274 -11.076   6.532  1.00 52.71           C  
ATOM   1342  O   ASP A 210      34.815 -11.608   5.524  1.00 66.13           O  
ATOM   1343  CB  ASP A 210      36.952 -12.375   7.846  1.00 47.38           C  
ATOM   1344  CG  ASP A 210      37.253 -13.220   9.083  1.00 62.27           C  
ATOM   1345  OD1 ASP A 210      36.543 -13.119  10.095  1.00 66.14           O  
ATOM   1346  OD2 ASP A 210      38.207 -14.013   9.046  1.00 76.85           O1-
ATOM   1347  N   PHE A 211      35.561  -9.776   6.606  1.00 51.72           N  
ATOM   1348  CA  PHE A 211      35.437  -8.858   5.480  1.00 46.90           C  
ATOM   1349  C   PHE A 211      36.734  -8.094   5.323  1.00 48.88           C  
ATOM   1350  O   PHE A 211      37.468  -7.884   6.289  1.00 61.80           O  
ATOM   1351  CB  PHE A 211      34.326  -7.816   5.664  1.00 56.46           C  
ATOM   1352  CG  PHE A 211      33.074  -8.380   6.158  1.00 59.24           C  
ATOM   1353  CD1 PHE A 211      32.174  -8.969   5.270  1.00 68.39           C  
ATOM   1354  CD2 PHE A 211      32.794  -8.364   7.519  1.00 50.91           C  
ATOM   1355  CE1 PHE A 211      30.983  -9.532   5.720  1.00 65.07           C  
ATOM   1356  CE2 PHE A 211      31.626  -8.930   7.996  1.00 69.30           C  
ATOM   1357  CZ  PHE A 211      30.708  -9.518   7.093  1.00 80.38           C  
ATOM   1358  N   GLU A 212      36.983  -7.635   4.108  1.00 46.83           N  
ATOM   1359  CA  GLU A 212      38.208  -6.925   3.790  1.00 53.19           C  
ATOM   1360  C   GLU A 212      37.864  -5.560   3.227  1.00 54.62           C  
ATOM   1361  O   GLU A 212      36.912  -5.413   2.454  1.00 51.04           O  
ATOM   1362  CB  GLU A 212      39.057  -7.694   2.779  1.00 51.09           C  
ATOM   1363  CG  GLU A 212      39.630  -8.993   3.316  1.00 60.89           C  
ATOM   1364  CD  GLU A 212      40.627  -9.652   2.364  1.00 65.02           C  
ATOM   1365  OE1 GLU A 212      41.247  -8.945   1.523  1.00 56.19           O  
ATOM   1366  OE2 GLU A 212      40.781 -10.888   2.465  1.00 62.37           O1-
ATOM   1367  N   ALA A 213      38.641  -4.567   3.629  1.00 48.06           N  
ATOM   1368  CA  ALA A 213      38.580  -3.259   3.012  1.00 47.25           C  
ATOM   1369  C   ALA A 213      39.988  -2.682   3.002  1.00 52.24           C  
ATOM   1370  O   ALA A 213      40.923  -3.221   3.603  1.00 50.30           O  
ATOM   1371  CB  ALA A 213      37.587  -2.333   3.730  1.00 43.30           C  
ATOM   1372  N   THR A 214      40.144  -1.598   2.277  1.00 48.21           N  
ATOM   1373  CA  THR A 214      41.380  -0.852   2.299  1.00 51.29           C  
ATOM   1374  C   THR A 214      41.150   0.404   3.120  1.00 53.48           C  
ATOM   1375  O   THR A 214      40.071   1.007   3.057  1.00 47.77           O  
ATOM   1376  CB  THR A 214      41.822  -0.478   0.887  1.00 45.17           C  
ATOM   1377  CG2 THR A 214      43.022   0.413   0.971  1.00 46.05           C  
ATOM   1378  OG1 THR A 214      42.160  -1.664   0.157  1.00 60.39           O  
ATOM   1379  N   VAL A 215      42.156   0.790   3.900  1.00 49.30           N  
ATOM   1380  CA  VAL A 215      42.072   2.056   4.613  1.00 50.62           C  
ATOM   1381  C   VAL A 215      41.490   3.084   3.658  1.00 41.34           C  
ATOM   1382  O   VAL A 215      41.946   3.201   2.521  1.00 55.41           O  
ATOM   1383  CB  VAL A 215      43.443   2.493   5.142  1.00 46.84           C  
ATOM   1384  CG1 VAL A 215      43.334   3.861   5.736  1.00 47.79           C  
ATOM   1385  CG2 VAL A 215      43.914   1.509   6.186  1.00 55.71           C  
ATOM   1386  N   GLY A 216      40.434   3.772   4.070  1.00 41.87           N  
ATOM   1387  CA  GLY A 216      39.842   4.829   3.275  1.00 39.85           C  
ATOM   1388  C   GLY A 216      38.502   4.505   2.634  1.00 42.68           C  
ATOM   1389  O   GLY A 216      37.775   5.437   2.272  1.00 46.73           O  
ATOM   1390  N   ASP A 217      38.144   3.230   2.479  1.00 43.57           N  
ATOM   1391  CA  ASP A 217      36.892   2.893   1.810  1.00 47.51           C  
ATOM   1392  C   ASP A 217      35.683   3.323   2.639  1.00 51.20           C  
ATOM   1393  O   ASP A 217      35.728   3.360   3.870  1.00 54.30           O  
ATOM   1394  CB  ASP A 217      36.795   1.389   1.561  1.00 56.89           C  
ATOM   1395  CG  ASP A 217      37.880   0.862   0.637  1.00 64.72           C  
ATOM   1396  OD1 ASP A 217      38.461   1.654  -0.148  1.00 67.67           O  
ATOM   1397  OD2 ASP A 217      38.139  -0.364   0.710  1.00 57.52           O1-
ATOM   1398  N   ARG A 218      34.586   3.640   1.951  1.00 49.46           N  
ATOM   1399  CA  ARG A 218      33.305   3.881   2.621  1.00 47.61           C  
ATOM   1400  C   ARG A 218      32.593   2.537   2.684  1.00 50.48           C  
ATOM   1401  O   ARG A 218      32.087   2.040   1.674  1.00 51.86           O  
ATOM   1402  CB  ARG A 218      32.480   4.935   1.888  1.00 40.92           C  
ATOM   1403  CG  ARG A 218      31.203   5.361   2.609  1.00 43.01           C  
ATOM   1404  CD  ARG A 218      30.568   6.602   1.961  1.00 47.29           C  
ATOM   1405  NE  ARG A 218      31.127   7.856   2.457  1.00 53.77           N  
ATOM   1406  CZ  ARG A 218      30.723   8.466   3.567  1.00 64.44           C  
ATOM   1407  NH1 ARG A 218      29.722   7.990   4.297  1.00 54.35           N1+
ATOM   1408  NH2 ARG A 218      31.340   9.580   3.960  1.00 54.55           N  
ATOM   1409  N   VAL A 219      32.577   1.931   3.863  1.00 42.08           N  
ATOM   1410  CA  VAL A 219      32.006   0.605   4.064  1.00 43.41           C  
ATOM   1411  C   VAL A 219      30.649   0.730   4.744  1.00 47.55           C  
ATOM   1412  O   VAL A 219      30.495   1.484   5.715  1.00 49.68           O  
ATOM   1413  CB  VAL A 219      32.955  -0.273   4.894  1.00 42.46           C  
ATOM   1414  CG1 VAL A 219      32.415  -1.684   4.962  1.00 41.64           C  
ATOM   1415  CG2 VAL A 219      34.363  -0.241   4.298  1.00 41.17           C  
ATOM   1416  N   GLU A 220      29.660  -0.006   4.239  1.00 47.97           N  
ATOM   1417  CA  GLU A 220      28.302   0.009   4.776  1.00 47.59           C  
ATOM   1418  C   GLU A 220      27.951  -1.364   5.320  1.00 48.07           C  
ATOM   1419  O   GLU A 220      28.163  -2.380   4.645  1.00 46.42           O  
ATOM   1420  CB  GLU A 220      27.276   0.415   3.721  1.00 45.88           C  
ATOM   1421  CG  GLU A 220      25.820   0.358   4.198  1.00 46.70           C  
ATOM   1422  CD  GLU A 220      24.840   0.800   3.099  1.00 58.34           C  
ATOM   1423  OE1 GLU A 220      24.739   0.086   2.069  1.00 51.83           O  
ATOM   1424  OE2 GLU A 220      24.196   1.872   3.252  1.00 46.95           O1-
ATOM   1425  N   ILE A 221      27.406  -1.392   6.535  1.00 47.28           N  
ATOM   1426  CA  ILE A 221      27.011  -2.633   7.187  1.00 49.19           C  
ATOM   1427  C   ILE A 221      25.513  -2.596   7.437  1.00 43.55           C  
ATOM   1428  O   ILE A 221      24.991  -1.594   7.937  1.00 47.77           O  
ATOM   1429  CB  ILE A 221      27.789  -2.854   8.495  1.00 50.85           C  
ATOM   1430  CG1 ILE A 221      29.224  -3.253   8.153  1.00 44.88           C  
ATOM   1431  CG2 ILE A 221      27.138  -3.955   9.348  1.00 41.86           C  
ATOM   1432  CD1 ILE A 221      30.162  -2.793   9.164  1.00 52.77           C  
ATOM   1433  N   VAL A 222      24.825  -3.679   7.069  1.00 43.13           N  
ATOM   1434  CA  VAL A 222      23.445  -3.934   7.477  1.00 43.86           C  
ATOM   1435  C   VAL A 222      23.460  -4.992   8.572  1.00 51.15           C  
ATOM   1436  O   VAL A 222      23.984  -6.095   8.371  1.00 53.38           O  
ATOM   1437  CB  VAL A 222      22.578  -4.399   6.303  1.00 44.12           C  
ATOM   1438  CG1 VAL A 222      21.123  -4.332   6.714  1.00 39.76           C  
ATOM   1439  CG2 VAL A 222      22.838  -3.555   5.094  1.00 45.21           C  
ATOM   1440  N   MET A 223      22.877  -4.670   9.725  1.00 44.46           N  
ATOM   1441  CA  MET A 223      22.964  -5.519  10.908  1.00 44.57           C  
ATOM   1442  C   MET A 223      21.553  -5.938  11.301  1.00 46.23           C  
ATOM   1443  O   MET A 223      20.703  -5.081  11.571  1.00 53.01           O  
ATOM   1444  CB  MET A 223      23.696  -4.778  12.040  1.00 44.93           C  
ATOM   1445  CG  MET A 223      24.374  -5.699  13.040  1.00 53.76           C  
ATOM   1446  SD  MET A 223      23.171  -6.455  14.156  1.00 53.61           S  
ATOM   1447  CE  MET A 223      23.890  -8.085  14.337  1.00 46.96           C  
ATOM   1448  N   ILE A 224      21.294  -7.249  11.291  1.00 45.56           N  
ATOM   1449  CA  ILE A 224      19.973  -7.821  11.550  1.00 43.04           C  
ATOM   1450  C   ILE A 224      20.091  -8.903  12.610  1.00 43.06           C  
ATOM   1451  O   ILE A 224      21.068  -9.663  12.628  1.00 49.46           O  
ATOM   1452  CB  ILE A 224      19.335  -8.418  10.276  1.00 45.62           C  
ATOM   1453  CG1 ILE A 224      19.141  -7.331   9.222  1.00 41.90           C  
ATOM   1454  CG2 ILE A 224      17.989  -9.108  10.604  1.00 41.47           C  
ATOM   1455  CD1 ILE A 224      19.025  -7.867   7.826  1.00 42.64           C  
ATOM   1456  N   THR A 225      19.085  -8.996  13.480  1.00 44.75           N  
ATOM   1457  CA  THR A 225      19.051 -10.025  14.515  1.00 46.56           C  
ATOM   1458  C   THR A 225      17.807 -10.885  14.351  1.00 50.72           C  
ATOM   1459  O   THR A 225      16.750 -10.384  13.950  1.00 45.42           O  
ATOM   1460  CB  THR A 225      19.098  -9.398  15.916  1.00 44.31           C  
ATOM   1461  CG2 THR A 225      19.008 -10.450  17.012  1.00 39.03           C  
ATOM   1462  OG1 THR A 225      20.327  -8.684  16.052  1.00 51.23           O  
ATOM   1463  N   HIS A 226      17.940 -12.183  14.644  1.00 45.38           N  
ATOM   1464  CA  HIS A 226      16.832 -13.120  14.504  1.00 45.57           C  
ATOM   1465  C   HIS A 226      16.917 -14.171  15.594  1.00 49.29           C  
ATOM   1466  O   HIS A 226      17.999 -14.462  16.105  1.00 53.06           O  
ATOM   1467  CB  HIS A 226      16.836 -13.823  13.143  1.00 42.21           C  
ATOM   1468  CG  HIS A 226      16.004 -13.140  12.110  1.00 47.79           C  
ATOM   1469  CD2 HIS A 226      16.336 -12.605  10.911  1.00 46.90           C  
ATOM   1470  ND1 HIS A 226      14.648 -12.943  12.258  1.00 53.89           N  
ATOM   1471  CE1 HIS A 226      14.180 -12.309  11.194  1.00 49.45           C  
ATOM   1472  NE2 HIS A 226      15.184 -12.096  10.361  1.00 54.08           N  
ATOM   1473  N   GLY A 227      15.764 -14.764  15.918  1.00 48.01           N  
ATOM   1474  CA  GLY A 227      15.725 -15.905  16.813  1.00 46.94           C  
ATOM   1475  C   GLY A 227      15.147 -15.614  18.183  1.00 56.43           C  
ATOM   1476  O   GLY A 227      14.128 -14.922  18.300  1.00 52.89           O  
ATOM   1477  N   GLU A 228      15.785 -16.134  19.240  1.00 56.23           N  
ATOM   1478  CA  GLU A 228      15.243 -15.981  20.585  1.00 49.75           C  
ATOM   1479  C   GLU A 228      16.247 -15.399  21.574  1.00 54.80           C  
ATOM   1480  O   GLU A 228      16.035 -15.495  22.783  1.00 59.64           O  
ATOM   1481  CB  GLU A 228      14.703 -17.316  21.097  1.00 50.09           C  
ATOM   1482  CG  GLU A 228      15.685 -18.475  21.170  1.00 58.48           C  
ATOM   1483  CD  GLU A 228      15.049 -19.710  21.824  1.00 78.56           C  
ATOM   1484  OE1 GLU A 228      14.302 -20.439  21.130  1.00 86.54           O  
ATOM   1485  OE2 GLU A 228      15.287 -19.955  23.029  1.00 88.78           O1-
ATOM   1486  N   TYR A 229      17.318 -14.772  21.097  1.00 52.78           N  
ATOM   1487  CA  TYR A 229      18.348 -14.234  21.968  1.00 47.64           C  
ATOM   1488  C   TYR A 229      18.503 -12.734  21.761  1.00 49.01           C  
ATOM   1489  O   TYR A 229      18.137 -12.181  20.723  1.00 49.62           O  
ATOM   1490  CB  TYR A 229      19.696 -14.901  21.716  1.00 44.46           C  
ATOM   1491  CG  TYR A 229      19.812 -16.321  22.197  1.00 60.38           C  
ATOM   1492  CD1 TYR A 229      19.474 -17.377  21.372  1.00 67.22           C  
ATOM   1493  CD2 TYR A 229      20.296 -16.611  23.464  1.00 66.96           C  
ATOM   1494  CE1 TYR A 229      19.597 -18.678  21.795  1.00 64.69           C  
ATOM   1495  CE2 TYR A 229      20.422 -17.912  23.892  1.00 75.38           C  
ATOM   1496  CZ  TYR A 229      20.068 -18.941  23.049  1.00 66.55           C  
ATOM   1497  OH  TYR A 229      20.179 -20.245  23.453  1.00 82.64           O  
ATOM   1498  N   TYR A 230      19.090 -12.083  22.754  1.00 49.18           N  
ATOM   1499  CA  TYR A 230      19.441 -10.673  22.673  1.00 50.05           C  
ATOM   1500  C   TYR A 230      20.960 -10.547  22.639  1.00 51.72           C  
ATOM   1501  O   TYR A 230      21.675 -11.387  23.191  1.00 50.03           O  
ATOM   1502  CB  TYR A 230      18.808  -9.913  23.846  1.00 44.09           C  
ATOM   1503  CG  TYR A 230      17.312 -10.147  23.817  1.00 52.52           C  
ATOM   1504  CD1 TYR A 230      16.772 -11.330  24.317  1.00 53.70           C  
ATOM   1505  CD2 TYR A 230      16.442  -9.226  23.217  1.00 48.94           C  
ATOM   1506  CE1 TYR A 230      15.420 -11.583  24.265  1.00 50.72           C  
ATOM   1507  CE2 TYR A 230      15.087  -9.469  23.159  1.00 50.79           C  
ATOM   1508  CZ  TYR A 230      14.581 -10.658  23.686  1.00 55.08           C  
ATOM   1509  OH  TYR A 230      13.232 -10.926  23.633  1.00 59.85           O  
ATOM   1510  N   HIS A 231      21.449  -9.524  21.941  1.00 49.38           N  
ATOM   1511  CA  HIS A 231      22.866  -9.375  21.649  1.00 41.60           C  
ATOM   1512  C   HIS A 231      23.266  -7.920  21.801  1.00 43.25           C  
ATOM   1513  O   HIS A 231      22.416  -7.034  21.929  1.00 48.78           O  
ATOM   1514  CB  HIS A 231      23.197  -9.839  20.221  1.00 49.07           C  
ATOM   1515  CG  HIS A 231      22.638 -11.179  19.881  1.00 43.86           C  
ATOM   1516  CD2 HIS A 231      21.485 -11.536  19.272  1.00 50.18           C  
ATOM   1517  ND1 HIS A 231      23.281 -12.353  20.204  1.00 48.44           N  
ATOM   1518  CE1 HIS A 231      22.547 -13.378  19.807  1.00 47.77           C  
ATOM   1519  NE2 HIS A 231      21.453 -12.910  19.236  1.00 48.21           N  
ATOM   1520  N   THR A 232      24.576  -7.669  21.748  1.00 41.36           N  
ATOM   1521  CA  THR A 232      25.100  -6.320  21.550  1.00 47.87           C  
ATOM   1522  C   THR A 232      26.208  -6.393  20.512  1.00 45.14           C  
ATOM   1523  O   THR A 232      27.136  -7.196  20.639  1.00 53.79           O  
ATOM   1524  CB  THR A 232      25.623  -5.664  22.851  1.00 56.88           C  
ATOM   1525  CG2 THR A 232      24.469  -5.170  23.728  1.00 53.31           C  
ATOM   1526  OG1 THR A 232      26.409  -6.593  23.604  1.00 49.41           O  
ATOM   1527  N   PHE A 233      26.098  -5.569  19.485  1.00 46.60           N  
ATOM   1528  CA  PHE A 233      27.017  -5.583  18.358  1.00 44.83           C  
ATOM   1529  C   PHE A 233      28.103  -4.544  18.613  1.00 48.82           C  
ATOM   1530  O   PHE A 233      27.801  -3.359  18.794  1.00 49.52           O  
ATOM   1531  CB  PHE A 233      26.259  -5.295  17.064  1.00 39.42           C  
ATOM   1532  CG  PHE A 233      27.139  -5.060  15.879  1.00 47.14           C  
ATOM   1533  CD1 PHE A 233      27.550  -6.116  15.083  1.00 47.76           C  
ATOM   1534  CD2 PHE A 233      27.548  -3.777  15.554  1.00 42.63           C  
ATOM   1535  CE1 PHE A 233      28.361  -5.898  13.987  1.00 42.24           C  
ATOM   1536  CE2 PHE A 233      28.363  -3.550  14.457  1.00 50.33           C  
ATOM   1537  CZ  PHE A 233      28.774  -4.611  13.677  1.00 43.73           C  
ATOM   1538  N   HIS A 234      29.357  -4.992  18.655  1.00 44.62           N  
ATOM   1539  CA  HIS A 234      30.484  -4.112  18.927  1.00 46.48           C  
ATOM   1540  C   HIS A 234      31.537  -4.258  17.840  1.00 52.75           C  
ATOM   1541  O   HIS A 234      31.809  -5.363  17.357  1.00 56.76           O  
ATOM   1542  CB  HIS A 234      31.120  -4.395  20.305  1.00 44.19           C  
ATOM   1543  CG  HIS A 234      32.375  -3.614  20.561  1.00 53.89           C  
ATOM   1544  CD2 HIS A 234      33.610  -4.011  20.952  1.00 55.93           C  
ATOM   1545  ND1 HIS A 234      32.455  -2.248  20.378  1.00 54.94           N  
ATOM   1546  CE1 HIS A 234      33.681  -1.838  20.657  1.00 53.39           C  
ATOM   1547  NE2 HIS A 234      34.399  -2.888  21.009  1.00 52.44           N  
ATOM   1548  N   MET A 235      32.160  -3.137  17.499  1.00 49.37           N  
ATOM   1549  CA  MET A 235      33.177  -3.072  16.456  1.00 50.94           C  
ATOM   1550  C   MET A 235      34.383  -2.293  16.959  1.00 42.97           C  
ATOM   1551  O   MET A 235      34.285  -1.094  17.217  1.00 51.47           O  
ATOM   1552  CB  MET A 235      32.585  -2.434  15.209  1.00 50.55           C  
ATOM   1553  CG  MET A 235      33.253  -2.814  13.943  1.00 62.83           C  
ATOM   1554  SD  MET A 235      32.460  -1.944  12.597  1.00 70.26           S  
ATOM   1555  CE  MET A 235      33.204  -2.839  11.260  1.00 59.58           C  
ATOM   1556  N   HIS A 236      35.521  -2.964  17.093  1.00 47.98           N  
ATOM   1557  CA  HIS A 236      36.748  -2.288  17.499  1.00 43.50           C  
ATOM   1558  C   HIS A 236      37.140  -1.196  16.502  1.00 49.71           C  
ATOM   1559  O   HIS A 236      36.979  -1.337  15.289  1.00 45.64           O  
ATOM   1560  CB  HIS A 236      37.877  -3.305  17.614  1.00 49.77           C  
ATOM   1561  CG  HIS A 236      37.735  -4.260  18.763  1.00 51.58           C  
ATOM   1562  CD2 HIS A 236      36.643  -4.752  19.389  1.00 56.01           C  
ATOM   1563  ND1 HIS A 236      38.820  -4.830  19.394  1.00 53.48           N  
ATOM   1564  CE1 HIS A 236      38.403  -5.635  20.353  1.00 48.73           C  
ATOM   1565  NE2 HIS A 236      37.086  -5.598  20.376  1.00 58.17           N  
ATOM   1566  N   GLY A 237      37.662  -0.091  17.014  1.00 42.69           N  
ATOM   1567  CA  GLY A 237      38.299   0.875  16.150  1.00 39.70           C  
ATOM   1568  C   GLY A 237      37.380   1.772  15.346  1.00 48.29           C  
ATOM   1569  O   GLY A 237      37.878   2.688  14.675  1.00 43.77           O  
ATOM   1570  N   HIS A 238      36.065   1.561  15.381  1.00 42.64           N  
ATOM   1571  CA  HIS A 238      35.159   2.379  14.582  1.00 42.17           C  
ATOM   1572  C   HIS A 238      33.917   2.740  15.402  1.00 54.73           C  
ATOM   1573  O   HIS A 238      33.601   2.102  16.414  1.00 51.44           O  
ATOM   1574  CB  HIS A 238      34.787   1.650  13.272  1.00 45.50           C  
ATOM   1575  CG  HIS A 238      35.975   1.274  12.436  1.00 46.16           C  
ATOM   1576  CD2 HIS A 238      36.482   1.820  11.303  1.00 45.52           C  
ATOM   1577  ND1 HIS A 238      36.824   0.237  12.769  1.00 44.37           N  
ATOM   1578  CE1 HIS A 238      37.788   0.150  11.869  1.00 39.88           C  
ATOM   1579  NE2 HIS A 238      37.604   1.100  10.967  1.00 44.58           N  
ATOM   1580  N   ARG A 239      33.217   3.789  14.969  1.00 46.89           N  
ATOM   1581  CA  ARG A 239      31.993   4.194  15.649  1.00 44.98           C  
ATOM   1582  C   ARG A 239      31.011   4.726  14.617  1.00 44.84           C  
ATOM   1583  O   ARG A 239      31.370   4.970  13.462  1.00 53.66           O  
ATOM   1584  CB  ARG A 239      32.284   5.229  16.752  1.00 41.60           C  
ATOM   1585  CG  ARG A 239      32.740   6.581  16.235  1.00 46.69           C  
ATOM   1586  CD  ARG A 239      33.819   7.208  17.111  1.00 43.15           C  
ATOM   1587  NE  ARG A 239      34.974   6.325  17.224  1.00 54.50           N  
ATOM   1588  CZ  ARG A 239      35.875   6.154  16.266  1.00 55.18           C  
ATOM   1589  NH1 ARG A 239      35.805   6.824  15.126  1.00 52.15           N1+
ATOM   1590  NH2 ARG A 239      36.862   5.285  16.454  1.00 50.37           N  
ATOM   1591  N   TRP A 240      29.758   4.905  15.038  1.00 43.46           N  
ATOM   1592  CA  TRP A 240      28.718   5.371  14.126  1.00 38.71           C  
ATOM   1593  C   TRP A 240      27.616   6.089  14.904  1.00 45.49           C  
ATOM   1594  O   TRP A 240      27.602   6.112  16.136  1.00 47.54           O  
ATOM   1595  CB  TRP A 240      28.156   4.205  13.300  1.00 46.45           C  
ATOM   1596  CG  TRP A 240      27.438   3.160  14.095  1.00 40.62           C  
ATOM   1597  CD1 TRP A 240      26.090   3.081  14.317  1.00 42.50           C  
ATOM   1598  CD2 TRP A 240      28.019   2.025  14.747  1.00 45.23           C  
ATOM   1599  CE2 TRP A 240      26.956   1.308  15.366  1.00 46.60           C  
ATOM   1600  CE3 TRP A 240      29.330   1.548  14.885  1.00 41.45           C  
ATOM   1601  NE1 TRP A 240      25.793   1.972  15.079  1.00 45.33           N  
ATOM   1602  CZ2 TRP A 240      27.167   0.140  16.117  1.00 43.26           C  
ATOM   1603  CZ3 TRP A 240      29.541   0.371  15.628  1.00 42.16           C  
ATOM   1604  CH2 TRP A 240      28.463  -0.316  16.232  1.00 39.42           C  
ATOM   1605  N   ALA A 241      26.688   6.690  14.165  1.00 47.11           N  
ATOM   1606  CA  ALA A 241      25.577   7.440  14.744  1.00 44.71           C  
ATOM   1607  C   ALA A 241      24.371   6.529  14.940  1.00 50.33           C  
ATOM   1608  O   ALA A 241      23.977   5.803  14.023  1.00 55.50           O  
ATOM   1609  CB  ALA A 241      25.199   8.611  13.838  1.00 44.98           C  
ATOM   1610  N   ASP A 242      23.779   6.569  16.130  1.00 50.06           N  
ATOM   1611  CA  ASP A 242      22.624   5.723  16.434  1.00 49.49           C  
ATOM   1612  C   ASP A 242      21.339   6.330  15.853  1.00 51.44           C  
ATOM   1613  O   ASP A 242      20.353   6.551  16.545  1.00 54.98           O  
ATOM   1614  CB  ASP A 242      22.525   5.518  17.941  1.00 52.26           C  
ATOM   1615  CG  ASP A 242      21.541   4.410  18.344  1.00 55.23           C  
ATOM   1616  OD1 ASP A 242      21.114   3.615  17.499  1.00 51.67           O  
ATOM   1617  OD2 ASP A 242      21.186   4.344  19.537  1.00 70.22           O1-
ATOM   1618  N   ASN A 243      21.361   6.610  14.547  1.00 52.22           N  
ATOM   1619  CA  ASN A 243      20.157   7.100  13.878  1.00 45.75           C  
ATOM   1620  C   ASN A 243      19.861   6.280  12.626  1.00 49.05           C  
ATOM   1621  O   ASN A 243      20.413   5.195  12.457  1.00 53.75           O  
ATOM   1622  CB  ASN A 243      20.281   8.585  13.528  1.00 40.40           C  
ATOM   1623  CG  ASN A 243      21.510   8.900  12.696  1.00 48.76           C  
ATOM   1624  ND2 ASN A 243      21.968  10.144  12.779  1.00 54.30           N  
ATOM   1625  OD1 ASN A 243      22.004   8.062  11.939  1.00 49.28           O  
ATOM   1626  N   ARG A 244      18.992   6.771  11.739  1.00 52.71           N  
ATOM   1627  CA  ARG A 244      18.574   5.949  10.606  1.00 51.16           C  
ATOM   1628  C   ARG A 244      19.754   5.561   9.720  1.00 54.17           C  
ATOM   1629  O   ARG A 244      19.877   4.403   9.309  1.00 56.79           O  
ATOM   1630  CB  ARG A 244      17.508   6.654   9.769  1.00 49.01           C  
ATOM   1631  CG  ARG A 244      17.327   6.025   8.389  1.00 48.53           C  
ATOM   1632  CD  ARG A 244      16.195   6.680   7.631  1.00 53.74           C  
ATOM   1633  NE  ARG A 244      16.620   7.915   6.982  1.00 45.88           N  
ATOM   1634  CZ  ARG A 244      17.284   7.971   5.833  1.00 52.11           C  
ATOM   1635  NH1 ARG A 244      17.614   6.876   5.162  1.00 53.34           N1+
ATOM   1636  NH2 ARG A 244      17.624   9.155   5.343  1.00 45.33           N  
ATOM   1637  N   THR A 245      20.625   6.509   9.391  1.00 46.89           N  
ATOM   1638  CA  THR A 245      21.664   6.218   8.410  1.00 48.78           C  
ATOM   1639  C   THR A 245      22.998   5.827   9.017  1.00 50.75           C  
ATOM   1640  O   THR A 245      23.886   5.405   8.273  1.00 52.72           O  
ATOM   1641  CB  THR A 245      21.911   7.418   7.500  1.00 54.51           C  
ATOM   1642  CG2 THR A 245      20.611   7.893   6.865  1.00 49.71           C  
ATOM   1643  OG1 THR A 245      22.499   8.462   8.282  1.00 51.28           O  
ATOM   1644  N   GLY A 246      23.173   5.958  10.328  1.00 54.72           N  
ATOM   1645  CA  GLY A 246      24.487   5.796  10.918  1.00 48.11           C  
ATOM   1646  C   GLY A 246      25.416   6.980  10.741  1.00 49.20           C  
ATOM   1647  O   GLY A 246      26.542   6.937  11.252  1.00 50.83           O  
ATOM   1648  N   ILE A 247      24.985   8.036  10.046  1.00 46.56           N  
ATOM   1649  CA  ILE A 247      25.803   9.217   9.794  1.00 57.16           C  
ATOM   1650  C   ILE A 247      25.130  10.451  10.370  1.00 54.40           C  
ATOM   1651  O   ILE A 247      23.902  10.536  10.454  1.00 57.52           O  
ATOM   1652  CB  ILE A 247      26.078   9.447   8.296  1.00 63.05           C  
ATOM   1653  CG1 ILE A 247      26.256   8.131   7.561  1.00 62.51           C  
ATOM   1654  CG2 ILE A 247      27.316  10.307   8.111  1.00 82.82           C  
ATOM   1655  CD1 ILE A 247      26.129   8.328   6.069  1.00 71.69           C  
ATOM   1656  N   LEU A 248      25.951  11.427  10.741  1.00 54.07           N  
ATOM   1657  CA  LEU A 248      25.455  12.688  11.264  1.00 55.80           C  
ATOM   1658  C   LEU A 248      25.234  13.660  10.117  1.00 62.43           C  
ATOM   1659  O   LEU A 248      26.040  13.717   9.184  1.00 66.96           O  
ATOM   1660  CB  LEU A 248      26.450  13.275  12.258  1.00 55.63           C  
ATOM   1661  CG  LEU A 248      26.594  12.487  13.555  1.00 54.14           C  
ATOM   1662  CD1 LEU A 248      27.813  12.981  14.345  1.00 48.64           C  
ATOM   1663  CD2 LEU A 248      25.319  12.569  14.369  1.00 42.05           C  
ATOM   1664  N   THR A 249      24.131  14.414  10.178  1.00 63.13           N  
ATOM   1665  CA  THR A 249      23.865  15.390   9.118  1.00 62.61           C  
ATOM   1666  C   THR A 249      24.825  16.567   9.187  1.00 65.23           C  
ATOM   1667  O   THR A 249      25.168  17.151   8.150  1.00 63.03           O  
ATOM   1668  CB  THR A 249      22.429  15.886   9.196  1.00 58.03           C  
ATOM   1669  CG2 THR A 249      21.623  15.266   8.085  1.00 66.57           C  
ATOM   1670  OG1 THR A 249      21.859  15.495  10.454  1.00 79.60           O  
ATOM   1671  N   GLY A 250      25.284  16.908  10.386  1.00 64.44           N  
ATOM   1672  CA  GLY A 250      26.200  18.003  10.578  1.00 59.04           C  
ATOM   1673  C   GLY A 250      26.266  18.400  12.037  1.00 65.45           C  
ATOM   1674  O   GLY A 250      25.950  17.613  12.940  1.00 62.29           O  
ATOM   1675  N   PRO A 251      26.688  19.639  12.295  1.00 68.19           N  
ATOM   1676  CA  PRO A 251      26.868  20.078  13.690  1.00 55.67           C  
ATOM   1677  C   PRO A 251      25.590  20.117  14.490  1.00 59.94           C  
ATOM   1678  O   PRO A 251      25.656  20.179  15.718  1.00 73.03           O  
ATOM   1679  CB  PRO A 251      27.470  21.480  13.545  1.00 53.15           C  
ATOM   1680  CG  PRO A 251      27.183  21.884  12.134  1.00 65.60           C  
ATOM   1681  CD  PRO A 251      27.196  20.626  11.332  1.00 60.78           C  
ATOM   1682  N   ASP A 252      24.426  20.070  13.858  1.00 67.97           N  
ATOM   1683  CA  ASP A 252      23.188  20.185  14.612  1.00 71.76           C  
ATOM   1684  C   ASP A 252      22.561  18.842  14.963  1.00 68.86           C  
ATOM   1685  O   ASP A 252      21.667  18.795  15.815  1.00 71.76           O  
ATOM   1686  CB  ASP A 252      22.190  21.039  13.829  1.00 86.77           C  
ATOM   1687  CG  ASP A 252      22.669  22.463  13.670  1.00 87.04           C  
ATOM   1688  OD1 ASP A 252      23.107  23.041  14.688  1.00 83.13           O  
ATOM   1689  OD2 ASP A 252      22.632  22.992  12.536  1.00 89.05           O1-
ATOM   1690  N   ASP A 253      23.020  17.762  14.363  1.00 64.24           N  
ATOM   1691  CA  ASP A 253      22.435  16.454  14.600  1.00 62.86           C  
ATOM   1692  C   ASP A 253      22.607  16.010  16.056  1.00 56.93           C  
ATOM   1693  O   ASP A 253      23.742  15.817  16.509  1.00 74.79           O  
ATOM   1694  CB  ASP A 253      23.088  15.472  13.634  1.00 63.73           C  
ATOM   1695  CG  ASP A 253      22.315  14.190  13.490  1.00 66.77           C  
ATOM   1696  OD1 ASP A 253      21.766  13.700  14.517  1.00 53.08           O  
ATOM   1697  OD2 ASP A 253      22.262  13.692  12.334  1.00 67.38           O1-
ATOM   1698  N   PRO A 254      21.525  15.829  16.812  1.00 66.82           N  
ATOM   1699  CA  PRO A 254      21.646  15.418  18.224  1.00 55.72           C  
ATOM   1700  C   PRO A 254      21.965  13.948  18.444  1.00 59.84           C  
ATOM   1701  O   PRO A 254      22.169  13.540  19.601  1.00 56.84           O  
ATOM   1702  CB  PRO A 254      20.259  15.748  18.790  1.00 50.24           C  
ATOM   1703  CG  PRO A 254      19.330  15.608  17.598  1.00 54.18           C  
ATOM   1704  CD  PRO A 254      20.133  16.116  16.418  1.00 61.11           C  
ATOM   1705  N   SER A 255      21.993  13.147  17.379  1.00 55.68           N  
ATOM   1706  CA  SER A 255      22.146  11.704  17.522  1.00 53.50           C  
ATOM   1707  C   SER A 255      23.403  11.371  18.322  1.00 57.64           C  
ATOM   1708  O   SER A 255      24.453  12.004  18.163  1.00 64.02           O  
ATOM   1709  CB  SER A 255      22.225  11.068  16.142  1.00 59.74           C  
ATOM   1710  OG  SER A 255      21.145  11.497  15.322  1.00 64.89           O  
ATOM   1711  N   ARG A 256      23.286  10.385  19.200  1.00 50.75           N  
ATOM   1712  CA  ARG A 256      24.435   9.899  19.945  1.00 55.20           C  
ATOM   1713  C   ARG A 256      25.362   9.073  19.057  1.00 59.44           C  
ATOM   1714  O   ARG A 256      24.944   8.459  18.071  1.00 55.77           O  
ATOM   1715  CB  ARG A 256      23.991   9.036  21.115  1.00 50.47           C  
ATOM   1716  CG  ARG A 256      23.013   7.976  20.692  1.00 66.24           C  
ATOM   1717  CD  ARG A 256      22.845   6.928  21.766  1.00 87.89           C  
ATOM   1718  NE  ARG A 256      22.052   7.425  22.880  1.00 84.44           N  
ATOM   1719  CZ  ARG A 256      22.390   7.280  24.151  1.00 73.42           C  
ATOM   1720  NH1 ARG A 256      23.543   6.736  24.499  1.00 89.80           N1+
ATOM   1721  NH2 ARG A 256      21.557   7.703  25.092  1.00 60.61           N  
ATOM   1722  N   VAL A 257      26.634   9.043  19.438  1.00 54.23           N  
ATOM   1723  CA  VAL A 257      27.660   8.285  18.741  1.00 42.63           C  
ATOM   1724  C   VAL A 257      28.046   7.102  19.619  1.00 48.11           C  
ATOM   1725  O   VAL A 257      28.336   7.279  20.806  1.00 53.64           O  
ATOM   1726  CB  VAL A 257      28.872   9.174  18.428  1.00 43.57           C  
ATOM   1727  CG1 VAL A 257      30.004   8.355  17.852  1.00 35.58           C  
ATOM   1728  CG2 VAL A 257      28.461  10.286  17.470  1.00 41.82           C  
ATOM   1729  N   ILE A 258      28.044   5.896  19.039  1.00 41.62           N  
ATOM   1730  CA  ILE A 258      28.219   4.648  19.777  1.00 40.52           C  
ATOM   1731  C   ILE A 258      29.163   3.717  19.017  1.00 49.46           C  
ATOM   1732  O   ILE A 258      29.469   3.910  17.836  1.00 47.74           O  
ATOM   1733  CB  ILE A 258      26.870   3.942  20.019  1.00 43.98           C  
ATOM   1734  CG1 ILE A 258      26.208   3.587  18.681  1.00 42.84           C  
ATOM   1735  CG2 ILE A 258      25.939   4.840  20.789  1.00 43.77           C  
ATOM   1736  CD1 ILE A 258      25.051   2.630  18.798  1.00 40.82           C  
ATOM   1737  N   ASP A 259      29.633   2.690  19.718  1.00 42.09           N  
ATOM   1738  CA  ASP A 259      30.340   1.594  19.075  1.00 43.78           C  
ATOM   1739  C   ASP A 259      29.792   0.249  19.540  1.00 48.71           C  
ATOM   1740  O   ASP A 259      30.395  -0.792  19.261  1.00 51.18           O  
ATOM   1741  CB  ASP A 259      31.851   1.691  19.332  1.00 39.66           C  
ATOM   1742  CG  ASP A 259      32.255   1.325  20.773  1.00 49.67           C  
ATOM   1743  OD1 ASP A 259      31.397   0.921  21.602  1.00 51.13           O  
ATOM   1744  OD2 ASP A 259      33.471   1.435  21.071  1.00 52.33           O1-
ATOM   1745  N   ASN A 260      28.666   0.259  20.243  1.00 41.06           N  
ATOM   1746  CA  ASN A 260      28.075  -0.907  20.877  1.00 43.11           C  
ATOM   1747  C   ASN A 260      26.570  -0.680  20.828  1.00 52.62           C  
ATOM   1748  O   ASN A 260      26.101   0.395  21.216  1.00 49.42           O  
ATOM   1749  CB  ASN A 260      28.585  -1.033  22.313  1.00 40.54           C  
ATOM   1750  CG  ASN A 260      28.366  -2.405  22.898  1.00 53.48           C  
ATOM   1751  ND2 ASN A 260      27.177  -2.640  23.454  1.00 59.60           N  
ATOM   1752  OD1 ASN A 260      29.267  -3.238  22.890  1.00 57.09           O  
ATOM   1753  N   LYS A 261      25.818  -1.644  20.298  1.00 44.36           N  
ATOM   1754  CA  LYS A 261      24.396  -1.439  20.038  1.00 46.19           C  
ATOM   1755  C   LYS A 261      23.621  -2.674  20.457  1.00 50.68           C  
ATOM   1756  O   LYS A 261      23.871  -3.768  19.948  1.00 51.13           O  
ATOM   1757  CB  LYS A 261      24.144  -1.136  18.565  1.00 45.85           C  
ATOM   1758  CG  LYS A 261      22.680  -1.217  18.164  1.00 45.03           C  
ATOM   1759  CD  LYS A 261      21.924   0.017  18.595  1.00 53.45           C  
ATOM   1760  CE  LYS A 261      20.699   0.272  17.729  1.00 49.39           C  
ATOM   1761  NZ  LYS A 261      19.759   1.190  18.434  1.00 58.37           N1+
ATOM   1762  N   ILE A 262      22.679  -2.504  21.379  1.00 49.85           N  
ATOM   1763  CA  ILE A 262      21.843  -3.626  21.786  1.00 53.05           C  
ATOM   1764  C   ILE A 262      20.834  -3.954  20.679  1.00 50.98           C  
ATOM   1765  O   ILE A 262      20.377  -3.072  19.932  1.00 45.13           O  
ATOM   1766  CB  ILE A 262      21.155  -3.290  23.121  1.00 51.85           C  
ATOM   1767  CG1 ILE A 262      20.558  -4.536  23.755  1.00 46.09           C  
ATOM   1768  CG2 ILE A 262      20.097  -2.193  22.943  1.00 47.82           C  
ATOM   1769  CD1 ILE A 262      19.982  -4.242  25.091  1.00 40.11           C  
ATOM   1770  N   THR A 263      20.508  -5.239  20.536  1.00 45.32           N  
ATOM   1771  CA  THR A 263      19.623  -5.678  19.455  1.00 57.00           C  
ATOM   1772  C   THR A 263      18.877  -6.940  19.865  1.00 47.24           C  
ATOM   1773  O   THR A 263      19.445  -7.821  20.513  1.00 49.90           O  
ATOM   1774  CB  THR A 263      20.371  -5.988  18.146  1.00 51.39           C  
ATOM   1775  CG2 THR A 263      21.588  -5.104  17.952  1.00 56.56           C  
ATOM   1776  OG1 THR A 263      20.812  -7.341  18.190  1.00 62.24           O  
ATOM   1777  N   GLY A 264      17.616  -7.037  19.459  1.00 48.66           N  
ATOM   1778  CA  GLY A 264      16.829  -8.218  19.728  1.00 45.26           C  
ATOM   1779  C   GLY A 264      16.160  -8.742  18.475  1.00 49.11           C  
ATOM   1780  O   GLY A 264      16.295  -8.173  17.382  1.00 50.11           O  
ATOM   1781  N   PRO A 265      15.419  -9.841  18.611  1.00 49.89           N  
ATOM   1782  CA  PRO A 265      14.837 -10.502  17.433  1.00 42.99           C  
ATOM   1783  C   PRO A 265      14.039  -9.590  16.508  1.00 51.35           C  
ATOM   1784  O   PRO A 265      13.051  -8.964  16.912  1.00 48.00           O  
ATOM   1785  CB  PRO A 265      13.952 -11.577  18.061  1.00 38.73           C  
ATOM   1786  CG  PRO A 265      14.718 -11.965  19.289  1.00 45.63           C  
ATOM   1787  CD  PRO A 265      15.253 -10.654  19.828  1.00 44.95           C  
ATOM   1788  N   ALA A 266      14.482  -9.531  15.247  1.00 49.84           N  
ATOM   1789  CA  ALA A 266      13.902  -8.787  14.122  1.00 48.88           C  
ATOM   1790  C   ALA A 266      14.255  -7.305  14.153  1.00 43.91           C  
ATOM   1791  O   ALA A 266      13.686  -6.516  13.378  1.00 51.16           O  
ATOM   1792  CB  ALA A 266      12.379  -8.948  14.029  1.00 47.03           C  
ATOM   1793  N   ASP A 267      15.166  -6.887  15.019  1.00 48.44           N  
ATOM   1794  CA  ASP A 267      15.714  -5.545  14.902  1.00 43.57           C  
ATOM   1795  C   ASP A 267      16.614  -5.463  13.679  1.00 48.98           C  
ATOM   1796  O   ASP A 267      17.311  -6.423  13.316  1.00 51.46           O  
ATOM   1797  CB  ASP A 267      16.518  -5.182  16.144  1.00 49.74           C  
ATOM   1798  CG  ASP A 267      15.690  -4.489  17.196  1.00 63.34           C  
ATOM   1799  OD1 ASP A 267      14.614  -3.920  16.857  1.00 61.01           O  
ATOM   1800  OD2 ASP A 267      16.128  -4.535  18.368  1.00 56.80           O1-
ATOM   1801  N   SER A 268      16.614  -4.300  13.047  1.00 39.08           N  
ATOM   1802  CA  SER A 268      17.496  -4.084  11.914  1.00 41.92           C  
ATOM   1803  C   SER A 268      17.963  -2.641  11.943  1.00 41.47           C  
ATOM   1804  O   SER A 268      17.140  -1.731  12.068  1.00 48.65           O  
ATOM   1805  CB  SER A 268      16.790  -4.407  10.590  1.00 43.16           C  
ATOM   1806  OG  SER A 268      15.688  -3.540  10.361  1.00 47.89           O  
ATOM   1807  N   PHE A 269      19.278  -2.440  11.852  1.00 40.78           N  
ATOM   1808  CA  PHE A 269      19.861  -1.112  11.689  1.00 47.12           C  
ATOM   1809  C   PHE A 269      21.034  -1.217  10.731  1.00 46.63           C  
ATOM   1810  O   PHE A 269      21.435  -2.310  10.329  1.00 45.08           O  
ATOM   1811  CB  PHE A 269      20.328  -0.496  13.022  1.00 39.43           C  
ATOM   1812  CG  PHE A 269      21.499  -1.203  13.643  1.00 40.30           C  
ATOM   1813  CD1 PHE A 269      21.321  -2.376  14.352  1.00 41.85           C  
ATOM   1814  CD2 PHE A 269      22.782  -0.698  13.518  1.00 44.83           C  
ATOM   1815  CE1 PHE A 269      22.399  -3.034  14.931  1.00 41.81           C  
ATOM   1816  CE2 PHE A 269      23.865  -1.347  14.106  1.00 38.73           C  
ATOM   1817  CZ  PHE A 269      23.666  -2.516  14.807  1.00 45.83           C  
ATOM   1818  N   GLY A 270      21.595  -0.058  10.383  1.00 45.94           N  
ATOM   1819  CA  GLY A 270      22.699   0.003   9.445  1.00 41.27           C  
ATOM   1820  C   GLY A 270      23.495   1.270   9.629  1.00 44.99           C  
ATOM   1821  O   GLY A 270      23.028   2.246  10.223  1.00 51.52           O  
ATOM   1822  N   PHE A 271      24.713   1.250   9.110  1.00 43.36           N  
ATOM   1823  CA  PHE A 271      25.565   2.425   9.218  1.00 49.25           C  
ATOM   1824  C   PHE A 271      26.666   2.352   8.172  1.00 45.18           C  
ATOM   1825  O   PHE A 271      26.845   1.338   7.492  1.00 43.26           O  
ATOM   1826  CB  PHE A 271      26.161   2.549  10.621  1.00 44.98           C  
ATOM   1827  CG  PHE A 271      26.965   1.359  11.039  1.00 44.61           C  
ATOM   1828  CD1 PHE A 271      28.331   1.295  10.775  1.00 46.88           C  
ATOM   1829  CD2 PHE A 271      26.365   0.303  11.713  1.00 41.85           C  
ATOM   1830  CE1 PHE A 271      29.089   0.188  11.184  1.00 47.44           C  
ATOM   1831  CE2 PHE A 271      27.116  -0.810  12.120  1.00 41.90           C  
ATOM   1832  CZ  PHE A 271      28.470  -0.866  11.851  1.00 49.63           C  
ATOM   1833  N   GLN A 272      27.393   3.459   8.045  1.00 43.74           N  
ATOM   1834  CA  GLN A 272      28.589   3.531   7.227  1.00 44.82           C  
ATOM   1835  C   GLN A 272      29.748   4.027   8.085  1.00 46.71           C  
ATOM   1836  O   GLN A 272      29.553   4.829   9.001  1.00 48.17           O  
ATOM   1837  CB  GLN A 272      28.368   4.438   6.021  1.00 43.29           C  
ATOM   1838  CG  GLN A 272      27.268   3.958   5.048  1.00 42.15           C  
ATOM   1839  CD  GLN A 272      27.101   4.881   3.828  1.00 53.59           C  
ATOM   1840  NE2 GLN A 272      26.126   4.565   2.976  1.00 48.31           N  
ATOM   1841  OE1 GLN A 272      27.845   5.860   3.655  1.00 54.07           O  
ATOM   1842  N   ILE A 273      30.945   3.507   7.817  1.00 45.20           N  
ATOM   1843  CA  ILE A 273      32.176   3.958   8.454  1.00 42.77           C  
ATOM   1844  C   ILE A 273      33.225   4.131   7.368  1.00 52.37           C  
ATOM   1845  O   ILE A 273      33.150   3.516   6.303  1.00 51.87           O  
ATOM   1846  CB  ILE A 273      32.682   2.961   9.495  1.00 45.38           C  
ATOM   1847  CG1 ILE A 273      32.924   1.621   8.791  1.00 45.51           C  
ATOM   1848  CG2 ILE A 273      31.693   2.843  10.622  1.00 41.71           C  
ATOM   1849  CD1 ILE A 273      33.035   0.427   9.723  1.00 47.90           C  
ATOM   1850  N   ILE A 274      34.213   4.978   7.647  1.00 51.97           N  
ATOM   1851  CA  ILE A 274      35.404   5.069   6.808  1.00 48.75           C  
ATOM   1852  C   ILE A 274      36.438   4.109   7.379  1.00 48.82           C  
ATOM   1853  O   ILE A 274      37.013   4.363   8.441  1.00 49.42           O  
ATOM   1854  CB  ILE A 274      35.965   6.491   6.740  1.00 48.08           C  
ATOM   1855  CG1 ILE A 274      34.914   7.448   6.198  1.00 51.27           C  
ATOM   1856  CG2 ILE A 274      37.119   6.492   5.779  1.00 42.96           C  
ATOM   1857  CD1 ILE A 274      34.355   6.994   4.869  1.00 47.31           C  
ATOM   1858  N   ALA A 275      36.684   3.017   6.663  1.00 44.40           N  
ATOM   1859  CA  ALA A 275      37.548   1.962   7.156  1.00 44.82           C  
ATOM   1860  C   ALA A 275      38.894   2.536   7.563  1.00 51.55           C  
ATOM   1861  O   ALA A 275      39.588   3.148   6.746  1.00 47.08           O  
ATOM   1862  CB  ALA A 275      37.721   0.899   6.077  1.00 39.45           C  
ATOM   1863  N   GLY A 276      39.250   2.359   8.836  1.00 42.16           N  
ATOM   1864  CA  GLY A 276      40.540   2.789   9.327  1.00 46.42           C  
ATOM   1865  C   GLY A 276      40.661   4.259   9.687  1.00 50.27           C  
ATOM   1866  O   GLY A 276      41.732   4.674  10.154  1.00 50.13           O  
ATOM   1867  N   GLU A 277      39.606   5.054   9.521  1.00 43.82           N  
ATOM   1868  CA  GLU A 277      39.698   6.494   9.757  1.00 43.50           C  
ATOM   1869  C   GLU A 277      40.204   6.798  11.169  1.00 50.03           C  
ATOM   1870  O   GLU A 277      39.621   6.357  12.167  1.00 50.08           O  
ATOM   1871  CB  GLU A 277      38.339   7.138   9.525  1.00 44.55           C  
ATOM   1872  CG  GLU A 277      38.361   8.642   9.573  1.00 46.96           C  
ATOM   1873  CD  GLU A 277      37.030   9.248   9.155  1.00 55.98           C  
ATOM   1874  OE1 GLU A 277      35.969   8.778   9.639  1.00 57.56           O  
ATOM   1875  OE2 GLU A 277      37.048  10.197   8.345  1.00 62.07           O1-
ATOM   1876  N   GLY A 278      41.293   7.559  11.247  1.00 47.96           N  
ATOM   1877  CA  GLY A 278      41.892   7.921  12.514  1.00 39.12           C  
ATOM   1878  C   GLY A 278      42.531   6.786  13.285  1.00 43.19           C  
ATOM   1879  O   GLY A 278      43.052   7.020  14.382  1.00 51.17           O  
ATOM   1880  N   VAL A 279      42.518   5.563  12.768  1.00 44.35           N  
ATOM   1881  CA  VAL A 279      43.069   4.435  13.516  1.00 49.08           C  
ATOM   1882  C   VAL A 279      43.978   3.543  12.686  1.00 50.71           C  
ATOM   1883  O   VAL A 279      44.788   2.791  13.262  1.00 45.99           O  
ATOM   1884  CB  VAL A 279      41.926   3.607  14.140  1.00 51.16           C  
ATOM   1885  CG1 VAL A 279      41.217   4.441  15.165  1.00 41.67           C  
ATOM   1886  CG2 VAL A 279      40.945   3.147  13.059  1.00 42.98           C  
ATOM   1887  N   GLY A 280      43.900   3.579  11.355  1.00 49.98           N  
ATOM   1888  CA  GLY A 280      44.835   2.855  10.521  1.00 46.95           C  
ATOM   1889  C   GLY A 280      44.407   1.437  10.203  1.00 52.94           C  
ATOM   1890  O   GLY A 280      43.311   0.972  10.529  1.00 58.42           O  
ATOM   1891  N   ALA A 281      45.316   0.738   9.540  1.00 50.80           N  
ATOM   1892  CA  ALA A 281      45.025  -0.601   9.073  1.00 48.53           C  
ATOM   1893  C   ALA A 281      45.163  -1.580  10.219  1.00 51.00           C  
ATOM   1894  O   ALA A 281      45.842  -1.320  11.214  1.00 50.13           O  
ATOM   1895  CB  ALA A 281      45.964  -0.997   7.932  1.00 51.44           C  
ATOM   1896  N   GLY A 282      44.511  -2.718  10.075  1.00 52.50           N  
ATOM   1897  CA  GLY A 282      44.657  -3.755  11.071  1.00 45.99           C  
ATOM   1898  C   GLY A 282      43.531  -4.748  10.984  1.00 50.62           C  
ATOM   1899  O   GLY A 282      42.564  -4.577  10.228  1.00 47.55           O  
ATOM   1900  N   ALA A 283      43.686  -5.813  11.767  1.00 42.92           N  
ATOM   1901  CA  ALA A 283      42.662  -6.843  11.903  1.00 51.74           C  
ATOM   1902  C   ALA A 283      41.764  -6.437  13.064  1.00 50.55           C  
ATOM   1903  O   ALA A 283      42.064  -6.738  14.219  1.00 62.06           O  
ATOM   1904  CB  ALA A 283      43.296  -8.212  12.123  1.00 40.27           C  
ATOM   1905  N   TRP A 284      40.651  -5.762  12.749  1.00 44.68           N  
ATOM   1906  CA  TRP A 284      39.729  -5.215  13.742  1.00 43.38           C  
ATOM   1907  C   TRP A 284      38.590  -6.193  14.038  1.00 47.99           C  
ATOM   1908  O   TRP A 284      37.858  -6.590  13.125  1.00 50.64           O  
ATOM   1909  CB  TRP A 284      39.160  -3.899  13.233  1.00 41.80           C  
ATOM   1910  CG  TRP A 284      40.189  -2.863  12.923  1.00 45.92           C  
ATOM   1911  CD1 TRP A 284      40.657  -2.526  11.693  1.00 49.60           C  
ATOM   1912  CD2 TRP A 284      40.858  -1.997  13.858  1.00 51.33           C  
ATOM   1913  CE2 TRP A 284      41.732  -1.174  13.109  1.00 46.07           C  
ATOM   1914  CE3 TRP A 284      40.805  -1.841  15.252  1.00 41.76           C  
ATOM   1915  NE1 TRP A 284      41.587  -1.520  11.793  1.00 45.55           N  
ATOM   1916  CZ2 TRP A 284      42.555  -0.208  13.702  1.00 43.07           C  
ATOM   1917  CZ3 TRP A 284      41.627  -0.891  15.842  1.00 46.16           C  
ATOM   1918  CH2 TRP A 284      42.493  -0.086  15.066  1.00 47.50           C  
ATOM   1919  N   MET A 285      38.424  -6.572  15.304  1.00 47.88           N  
ATOM   1920  CA  MET A 285      37.359  -7.506  15.655  1.00 50.43           C  
ATOM   1921  C   MET A 285      36.021  -6.800  15.665  1.00 55.95           C  
ATOM   1922  O   MET A 285      35.918  -5.652  16.117  1.00 50.18           O  
ATOM   1923  CB  MET A 285      37.545  -8.109  17.042  1.00 45.27           C  
ATOM   1924  CG  MET A 285      38.864  -8.718  17.340  1.00 68.09           C  
ATOM   1925  SD  MET A 285      38.824  -9.413  19.005  1.00 82.44           S  
ATOM   1926  CE  MET A 285      37.057  -9.660  19.225  1.00 55.73           C  
ATOM   1927  N   TYR A 286      34.989  -7.514  15.206  1.00 48.77           N  
ATOM   1928  CA  TYR A 286      33.599  -7.213  15.524  1.00 52.02           C  
ATOM   1929  C   TYR A 286      33.007  -8.437  16.200  1.00 45.16           C  
ATOM   1930  O   TYR A 286      33.421  -9.566  15.930  1.00 49.24           O  
ATOM   1931  CB  TYR A 286      32.767  -6.839  14.277  1.00 44.47           C  
ATOM   1932  CG  TYR A 286      32.363  -8.015  13.414  1.00 45.48           C  
ATOM   1933  CD1 TYR A 286      33.206  -8.486  12.417  1.00 42.25           C  
ATOM   1934  CD2 TYR A 286      31.146  -8.659  13.601  1.00 47.25           C  
ATOM   1935  CE1 TYR A 286      32.846  -9.553  11.621  1.00 54.88           C  
ATOM   1936  CE2 TYR A 286      30.774  -9.739  12.806  1.00 51.06           C  
ATOM   1937  CZ  TYR A 286      31.631 -10.179  11.816  1.00 54.88           C  
ATOM   1938  OH  TYR A 286      31.290 -11.256  11.032  1.00 48.91           O  
ATOM   1939  N   HIS A 287      32.055  -8.224  17.103  1.00 47.42           N  
ATOM   1940  CA  HIS A 287      31.499  -9.376  17.807  1.00 50.87           C  
ATOM   1941  C   HIS A 287      30.273  -8.963  18.601  1.00 51.32           C  
ATOM   1942  O   HIS A 287      29.961  -7.776  18.743  1.00 59.18           O  
ATOM   1943  CB  HIS A 287      32.530 -10.013  18.735  1.00 45.81           C  
ATOM   1944  CG  HIS A 287      33.113  -9.062  19.731  1.00 46.77           C  
ATOM   1945  CD2 HIS A 287      33.991  -8.042  19.584  1.00 53.45           C  
ATOM   1946  ND1 HIS A 287      32.823  -9.122  21.076  1.00 50.92           N  
ATOM   1947  CE1 HIS A 287      33.490  -8.177  21.714  1.00 53.87           C  
ATOM   1948  NE2 HIS A 287      34.204  -7.504  20.830  1.00 56.78           N  
ATOM   1949  N   CYS A 288      29.578  -9.968  19.117  1.00 46.04           N  
ATOM   1950  CA  CYS A 288      28.609  -9.728  20.170  1.00 49.34           C  
ATOM   1951  C   CYS A 288      29.378  -9.548  21.470  1.00 45.86           C  
ATOM   1952  O   CYS A 288      30.256 -10.354  21.780  1.00 51.26           O  
ATOM   1953  CB  CYS A 288      27.618 -10.888  20.281  1.00 46.21           C  
ATOM   1954  SG  CYS A 288      26.426 -10.650  21.634  1.00 57.11           S  
ATOM   1955  N   HIS A 289      29.094  -8.476  22.208  1.00 43.53           N  
ATOM   1956  CA  HIS A 289      29.870  -8.211  23.414  1.00 51.47           C  
ATOM   1957  C   HIS A 289      29.338  -8.949  24.634  1.00 51.63           C  
ATOM   1958  O   HIS A 289      29.952  -8.869  25.703  1.00 56.55           O  
ATOM   1959  CB  HIS A 289      29.961  -6.702  23.706  1.00 47.21           C  
ATOM   1960  CG  HIS A 289      31.263  -6.291  24.338  1.00 50.16           C  
ATOM   1961  CD2 HIS A 289      32.136  -5.301  24.027  1.00 51.21           C  
ATOM   1962  ND1 HIS A 289      31.806  -6.947  25.425  1.00 54.03           N  
ATOM   1963  CE1 HIS A 289      32.951  -6.376  25.762  1.00 46.74           C  
ATOM   1964  NE2 HIS A 289      33.172  -5.373  24.931  1.00 53.79           N  
ATOM   1965  N   ASN A 290      28.232  -9.670  24.509  1.00 45.33           N  
ATOM   1966  CA  ASN A 290      27.846 -10.610  25.554  1.00 50.80           C  
ATOM   1967  C   ASN A 290      28.984 -11.603  25.773  1.00 51.63           C  
ATOM   1968  O   ASN A 290      29.329 -12.357  24.862  1.00 56.04           O  
ATOM   1969  CB  ASN A 290      26.555 -11.324  25.139  1.00 50.25           C  
ATOM   1970  CG  ASN A 290      26.068 -12.307  26.170  1.00 50.90           C  
ATOM   1971  ND2 ASN A 290      24.806 -12.172  26.571  1.00 54.19           N  
ATOM   1972  OD1 ASN A 290      26.807 -13.203  26.582  1.00 55.54           O  
ATOM   1973  N   GLN A 291      29.577 -11.605  26.973  1.00 56.52           N  
ATOM   1974  CA  GLN A 291      30.784 -12.411  27.180  1.00 53.72           C  
ATOM   1975  C   GLN A 291      30.538 -13.891  26.917  1.00 59.97           C  
ATOM   1976  O   GLN A 291      31.427 -14.586  26.412  1.00 56.40           O  
ATOM   1977  CB  GLN A 291      31.330 -12.221  28.588  1.00 43.07           C  
ATOM   1978  CG  GLN A 291      31.639 -10.782  28.913  1.00 52.11           C  
ATOM   1979  CD  GLN A 291      32.752 -10.226  28.063  1.00 54.17           C  
ATOM   1980  NE2 GLN A 291      33.806 -11.017  27.867  1.00 52.05           N  
ATOM   1981  OE1 GLN A 291      32.671  -9.092  27.588  1.00 60.47           O  
ATOM   1982  N   PHE A 292      29.347 -14.395  27.229  1.00 54.22           N  
ATOM   1983  CA  PHE A 292      29.076 -15.791  26.924  1.00 54.44           C  
ATOM   1984  C   PHE A 292      29.022 -16.034  25.413  1.00 59.96           C  
ATOM   1985  O   PHE A 292      29.616 -16.989  24.904  1.00 59.88           O  
ATOM   1986  CB  PHE A 292      27.784 -16.227  27.590  1.00 53.08           C  
ATOM   1987  CG  PHE A 292      27.472 -17.666  27.375  1.00 59.76           C  
ATOM   1988  CD1 PHE A 292      28.350 -18.640  27.794  1.00 67.38           C  
ATOM   1989  CD2 PHE A 292      26.321 -18.050  26.723  1.00 66.75           C  
ATOM   1990  CE1 PHE A 292      28.070 -19.970  27.581  1.00 68.28           C  
ATOM   1991  CE2 PHE A 292      26.041 -19.380  26.516  1.00 61.91           C  
ATOM   1992  CZ  PHE A 292      26.914 -20.334  26.940  1.00 55.87           C  
ATOM   1993  N   HIS A 293      28.316 -15.178  24.678  1.00 53.77           N  
ATOM   1994  CA  HIS A 293      28.200 -15.357  23.233  1.00 56.31           C  
ATOM   1995  C   HIS A 293      29.545 -15.175  22.535  1.00 61.15           C  
ATOM   1996  O   HIS A 293      29.860 -15.883  21.567  1.00 59.10           O  
ATOM   1997  CB  HIS A 293      27.163 -14.370  22.693  1.00 48.05           C  
ATOM   1998  CG  HIS A 293      25.813 -14.547  23.308  1.00 56.71           C  
ATOM   1999  CD2 HIS A 293      25.359 -15.454  24.208  1.00 62.78           C  
ATOM   2000  ND1 HIS A 293      24.737 -13.743  22.999  1.00 53.53           N  
ATOM   2001  CE1 HIS A 293      23.685 -14.138  23.695  1.00 57.12           C  
ATOM   2002  NE2 HIS A 293      24.035 -15.175  24.435  1.00 60.56           N  
ATOM   2003  N   SER A 294      30.337 -14.210  22.996  1.00 61.04           N  
ATOM   2004  CA  SER A 294      31.673 -14.014  22.456  1.00 52.87           C  
ATOM   2005  C   SER A 294      32.514 -15.269  22.649  1.00 59.22           C  
ATOM   2006  O   SER A 294      33.094 -15.800  21.695  1.00 59.34           O  
ATOM   2007  CB  SER A 294      32.321 -12.812  23.143  1.00 47.08           C  
ATOM   2008  OG  SER A 294      33.213 -12.161  22.272  1.00 86.29           O  
ATOM   2009  N   ASP A 295      32.588 -15.760  23.889  1.00 56.99           N  
ATOM   2010  CA  ASP A 295      33.328 -16.989  24.152  1.00 55.86           C  
ATOM   2011  C   ASP A 295      32.793 -18.167  23.338  1.00 59.48           C  
ATOM   2012  O   ASP A 295      33.557 -19.067  22.986  1.00 55.70           O  
ATOM   2013  CB  ASP A 295      33.297 -17.312  25.646  1.00 51.11           C  
ATOM   2014  CG  ASP A 295      34.104 -16.328  26.481  1.00 60.24           C  
ATOM   2015  OD1 ASP A 295      33.817 -16.182  27.699  1.00 57.97           O  
ATOM   2016  OD2 ASP A 295      35.015 -15.693  25.910  1.00 57.56           O1-
ATOM   2017  N   MET A 296      31.503 -18.182  23.016  1.00 64.94           N  
ATOM   2018  CA  MET A 296      30.912 -19.292  22.279  1.00 55.96           C  
ATOM   2019  C   MET A 296      31.048 -19.174  20.763  1.00 64.14           C  
ATOM   2020  O   MET A 296      30.634 -20.097  20.054  1.00 64.46           O  
ATOM   2021  CB  MET A 296      29.435 -19.430  22.644  1.00 52.34           C  
ATOM   2022  CG  MET A 296      29.227 -19.829  24.063  1.00 61.87           C  
ATOM   2023  SD  MET A 296      30.082 -21.370  24.411  1.00 77.78           S  
ATOM   2024  CE  MET A 296      28.939 -22.498  23.612  1.00 54.81           C  
ATOM   2025  N   GLY A 297      31.593 -18.075  20.242  1.00 58.09           N  
ATOM   2026  CA  GLY A 297      31.983 -18.061  18.846  1.00 54.81           C  
ATOM   2027  C   GLY A 297      31.454 -16.932  17.987  1.00 57.86           C  
ATOM   2028  O   GLY A 297      31.740 -16.889  16.784  1.00 53.65           O  
ATOM   2029  N   MET A 298      30.687 -16.009  18.564  1.00 52.52           N  
ATOM   2030  CA  MET A 298      30.147 -14.903  17.775  1.00 50.29           C  
ATOM   2031  C   MET A 298      31.191 -13.793  17.611  1.00 50.61           C  
ATOM   2032  O   MET A 298      31.047 -12.669  18.097  1.00 52.59           O  
ATOM   2033  CB  MET A 298      28.848 -14.395  18.380  1.00 39.73           C  
ATOM   2034  CG  MET A 298      27.674 -15.384  18.283  1.00 51.17           C  
ATOM   2035  SD  MET A 298      26.114 -14.761  19.008  1.00 59.41           S  
ATOM   2036  CE  MET A 298      25.664 -13.489  17.789  1.00 49.35           C  
ATOM   2037  N   VAL A 299      32.245 -14.123  16.856  1.00 49.25           N  
ATOM   2038  CA  VAL A 299      33.338 -13.212  16.537  1.00 46.55           C  
ATOM   2039  C   VAL A 299      33.664 -13.277  15.055  1.00 49.33           C  
ATOM   2040  O   VAL A 299      33.591 -14.333  14.423  1.00 56.97           O  
ATOM   2041  CB  VAL A 299      34.617 -13.535  17.320  1.00 47.76           C  
ATOM   2042  CG1 VAL A 299      35.541 -12.329  17.298  1.00 50.04           C  
ATOM   2043  CG2 VAL A 299      34.283 -13.965  18.728  1.00 55.16           C  
ATOM   2044  N   GLY A 300      34.100 -12.145  14.521  1.00 51.67           N  
ATOM   2045  CA  GLY A 300      34.582 -12.072  13.159  1.00 46.69           C  
ATOM   2046  C   GLY A 300      35.597 -10.956  13.045  1.00 48.11           C  
ATOM   2047  O   GLY A 300      35.842 -10.203  13.990  1.00 56.89           O  
ATOM   2048  N   LEU A 301      36.179 -10.851  11.858  1.00 52.45           N  
ATOM   2049  CA  LEU A 301      37.246  -9.903  11.580  1.00 47.70           C  
ATOM   2050  C   LEU A 301      36.822  -8.950  10.471  1.00 56.65           C  
ATOM   2051  O   LEU A 301      36.244  -9.365   9.457  1.00 57.00           O  
ATOM   2052  CB  LEU A 301      38.531 -10.631  11.181  1.00 48.94           C  
ATOM   2053  CG  LEU A 301      39.172 -11.410  12.328  1.00 51.20           C  
ATOM   2054  CD1 LEU A 301      40.537 -11.832  11.923  1.00 46.60           C  
ATOM   2055  CD2 LEU A 301      39.247 -10.577  13.586  1.00 42.41           C  
ATOM   2056  N   PHE A 302      37.096  -7.676  10.684  1.00 50.17           N  
ATOM   2057  CA  PHE A 302      36.982  -6.642   9.662  1.00 47.92           C  
ATOM   2058  C   PHE A 302      38.424  -6.288   9.333  1.00 50.71           C  
ATOM   2059  O   PHE A 302      39.072  -5.565  10.094  1.00 51.94           O  
ATOM   2060  CB  PHE A 302      36.185  -5.455  10.195  1.00 43.07           C  
ATOM   2061  CG  PHE A 302      36.114  -4.286   9.265  1.00 42.40           C  
ATOM   2062  CD1 PHE A 302      35.875  -4.462   7.922  1.00 51.18           C  
ATOM   2063  CD2 PHE A 302      36.262  -2.995   9.751  1.00 48.47           C  
ATOM   2064  CE1 PHE A 302      35.796  -3.363   7.063  1.00 52.56           C  
ATOM   2065  CE2 PHE A 302      36.177  -1.894   8.907  1.00 49.33           C  
ATOM   2066  CZ  PHE A 302      35.941  -2.078   7.557  1.00 49.58           C  
ATOM   2067  N   LEU A 303      38.949  -6.855   8.243  1.00 50.68           N  
ATOM   2068  CA  LEU A 303      40.368  -6.740   7.903  1.00 47.81           C  
ATOM   2069  C   LEU A 303      40.609  -5.518   7.024  1.00 51.85           C  
ATOM   2070  O   LEU A 303      40.261  -5.520   5.837  1.00 55.36           O  
ATOM   2071  CB  LEU A 303      40.855  -7.997   7.202  1.00 43.27           C  
ATOM   2072  CG  LEU A 303      40.737  -9.294   7.985  1.00 50.72           C  
ATOM   2073  CD1 LEU A 303      40.907 -10.408   7.011  1.00 44.96           C  
ATOM   2074  CD2 LEU A 303      41.795  -9.372   9.059  1.00 40.09           C  
ATOM   2075  N   VAL A 304      41.223  -4.487   7.601  1.00 49.05           N  
ATOM   2076  CA  VAL A 304      41.529  -3.243   6.903  1.00 49.51           C  
ATOM   2077  C   VAL A 304      43.003  -3.269   6.506  1.00 57.61           C  
ATOM   2078  O   VAL A 304      43.894  -3.340   7.369  1.00 49.25           O  
ATOM   2079  CB  VAL A 304      41.196  -2.019   7.773  1.00 51.31           C  
ATOM   2080  CG1 VAL A 304      41.529  -0.739   7.046  1.00 44.76           C  
ATOM   2081  CG2 VAL A 304      39.719  -2.038   8.147  1.00 42.37           C  
ATOM   2082  N   LYS A 305      43.251  -3.227   5.194  1.00 56.14           N  
ATOM   2083  CA  LYS A 305      44.575  -3.366   4.603  1.00 49.92           C  
ATOM   2084  C   LYS A 305      45.176  -2.003   4.290  1.00 54.95           C  
ATOM   2085  O   LYS A 305      44.458  -1.042   3.988  1.00 50.06           O  
ATOM   2086  CB  LYS A 305      44.505  -4.199   3.321  1.00 44.07           C  
ATOM   2087  CG  LYS A 305      43.738  -5.495   3.488  1.00 53.62           C  
ATOM   2088  CD  LYS A 305      43.501  -6.204   2.159  1.00 54.98           C  
ATOM   2089  CE  LYS A 305      42.474  -5.506   1.292  1.00 51.76           C  
ATOM   2090  NZ  LYS A 305      41.639  -6.508   0.562  1.00 51.87           N1+
ATOM   2091  N   LYS A 306      46.508  -1.924   4.371  1.00 52.74           N  
ATOM   2092  CA  LYS A 306      47.214  -0.782   3.811  1.00 57.96           C  
ATOM   2093  C   LYS A 306      47.132  -0.858   2.290  1.00 57.74           C  
ATOM   2094  O   LYS A 306      46.740  -1.883   1.723  1.00 58.37           O  
ATOM   2095  CB  LYS A 306      48.671  -0.761   4.271  1.00 54.85           C  
ATOM   2096  CG  LYS A 306      48.877  -1.026   5.742  1.00 57.52           C  
ATOM   2097  CD  LYS A 306      50.264  -1.579   6.044  1.00 63.85           C  
ATOM   2098  CE  LYS A 306      51.289  -0.480   6.119  1.00 80.54           C  
ATOM   2099  NZ  LYS A 306      50.732   0.680   6.848  1.00 85.45           N1+
ATOM   2100  N   PRO A 307      47.502   0.220   1.598  1.00 64.55           N  
ATOM   2101  CA  PRO A 307      47.527   0.166   0.121  1.00 63.65           C  
ATOM   2102  C   PRO A 307      48.354  -0.985  -0.446  1.00 74.67           C  
ATOM   2103  O   PRO A 307      47.973  -1.538  -1.487  1.00 84.69           O  
ATOM   2104  CB  PRO A 307      48.105   1.530  -0.268  1.00 62.63           C  
ATOM   2105  CG  PRO A 307      47.754   2.447   0.911  1.00 60.89           C  
ATOM   2106  CD  PRO A 307      47.785   1.566   2.134  1.00 66.89           C  
ATOM   2107  N   ASP A 308      49.458  -1.385   0.200  1.00 68.78           N  
ATOM   2108  CA  ASP A 308      50.214  -2.531  -0.314  1.00 67.31           C  
ATOM   2109  C   ASP A 308      49.511  -3.871  -0.102  1.00 66.46           C  
ATOM   2110  O   ASP A 308      50.101  -4.908  -0.433  1.00 64.24           O  
ATOM   2111  CB  ASP A 308      51.621  -2.594   0.302  1.00 64.95           C  
ATOM   2112  CG  ASP A 308      51.621  -2.941   1.793  1.00 76.09           C  
ATOM   2113  OD1 ASP A 308      50.684  -3.618   2.279  1.00 70.02           O  
ATOM   2114  OD2 ASP A 308      52.592  -2.550   2.485  1.00 85.76           O1-
ATOM   2115  N   GLY A 309      48.300  -3.888   0.457  1.00 61.88           N  
ATOM   2116  CA  GLY A 309      47.552  -5.117   0.635  1.00 55.51           C  
ATOM   2117  C   GLY A 309      47.802  -5.857   1.927  1.00 61.14           C  
ATOM   2118  O   GLY A 309      47.261  -6.953   2.107  1.00 72.87           O  
ATOM   2119  N   THR A 310      48.582  -5.295   2.841  1.00 61.89           N  
ATOM   2120  CA  THR A 310      48.978  -5.990   4.053  1.00 69.23           C  
ATOM   2121  C   THR A 310      48.190  -5.513   5.273  1.00 62.06           C  
ATOM   2122  O   THR A 310      47.570  -4.445   5.281  1.00 54.82           O  
ATOM   2123  CB  THR A 310      50.482  -5.811   4.304  1.00 68.32           C  
ATOM   2124  CG2 THR A 310      51.270  -6.410   3.166  1.00 57.98           C  
ATOM   2125  OG1 THR A 310      50.796  -4.415   4.416  1.00 66.09           O  
ATOM   2126  N   ILE A 311      48.267  -6.318   6.326  1.00 58.04           N  
ATOM   2127  CA  ILE A 311      47.559  -6.097   7.578  1.00 59.66           C  
ATOM   2128  C   ILE A 311      48.583  -6.097   8.706  1.00 65.04           C  
ATOM   2129  O   ILE A 311      49.205  -7.129   8.965  1.00 69.21           O  
ATOM   2130  CB  ILE A 311      46.489  -7.174   7.815  1.00 52.01           C  
ATOM   2131  CG1 ILE A 311      45.429  -7.099   6.718  1.00 59.71           C  
ATOM   2132  CG2 ILE A 311      45.919  -7.075   9.210  1.00 58.55           C  
ATOM   2133  CD1 ILE A 311      44.461  -8.249   6.763  1.00 61.91           C  
ATOM   2134  N   PRO A 312      48.805  -4.963   9.399  1.00 61.22           N  
ATOM   2135  CA  PRO A 312      49.828  -4.923  10.450  1.00 55.49           C  
ATOM   2136  C   PRO A 312      49.886  -6.170  11.313  1.00 73.83           C  
ATOM   2137  O   PRO A 312      48.940  -6.493  12.041  1.00 74.30           O  
ATOM   2138  CB  PRO A 312      49.425  -3.689  11.252  1.00 51.98           C  
ATOM   2139  CG  PRO A 312      48.908  -2.759  10.189  1.00 57.32           C  
ATOM   2140  CD  PRO A 312      48.358  -3.605   9.050  1.00 58.56           C  
ATOM   2141  N   GLY A 313      51.015  -6.880  11.201  1.00 86.08           N  
ATOM   2142  CA  GLY A 313      51.240  -8.150  11.857  1.00 78.65           C  
ATOM   2143  C   GLY A 313      51.148  -9.379  10.970  1.00 94.04           C  
ATOM   2144  O   GLY A 313      51.339 -10.490  11.476  1.00106.57           O  
ATOM   2145  N   TYR A 314      50.852  -9.230   9.676  1.00103.47           N  
ATOM   2146  CA  TYR A 314      50.610 -10.389   8.801  1.00 86.56           C  
ATOM   2147  C   TYR A 314      50.923 -10.102   7.327  1.00 87.60           C  
ATOM   2148  O   TYR A 314      52.041  -9.712   6.971  1.00 89.86           O  
ATOM   2149  CB  TYR A 314      49.154 -10.853   8.934  1.00 78.59           C  
ATOM   2150  CG  TYR A 314      48.693 -11.122  10.358  1.00 88.38           C  
ATOM   2151  CD1 TYR A 314      48.167 -10.099  11.155  1.00 81.73           C  
ATOM   2152  CD2 TYR A 314      48.777 -12.403  10.904  1.00 96.49           C  
ATOM   2153  CE1 TYR A 314      47.754 -10.344  12.460  1.00 78.92           C  
ATOM   2154  CE2 TYR A 314      48.358 -12.663  12.202  1.00 90.97           C  
ATOM   2155  CZ  TYR A 314      47.848 -11.635  12.971  1.00 96.31           C  
ATOM   2156  OH  TYR A 314      47.445 -11.913  14.254  1.00 90.65           O  
TER   
HETATM 2157 CU    CU A 401      24.918 -12.201  21.560  1.00 55.37          CU  
HETATM 2158 CU    CU A 402      36.410  -7.057  21.748  0.37 61.71          CU  
HETATM 2159 CU    CU A 403      36.093  -2.731  21.767  0.13 54.69          CU  
HETATM 2160 CU    CU A 404      34.401  -3.776  25.223  0.84 52.54          CU  
ATOM   2161  N   ILE B  37      -1.819  22.548  11.014  1.00 89.31           N  
ATOM   2162  CA  ILE B  37      -2.385  21.351  11.641  1.00101.91           C  
ATOM   2163  C   ILE B  37      -3.886  21.548  11.951  1.00 97.77           C  
ATOM   2164  O   ILE B  37      -4.233  22.175  12.949  1.00103.46           O  
ATOM   2165  CB  ILE B  37      -1.594  20.959  12.944  1.00 83.22           C  
ATOM   2166  CG1 ILE B  37      -0.124  20.670  12.657  1.00 80.18           C  
ATOM   2167  CG2 ILE B  37      -2.173  19.721  13.603  1.00 80.50           C  
ATOM   2168  CD1 ILE B  37       0.584  19.998  13.834  1.00 81.63           C  
ATOM   2169  N   THR B  38      -4.772  21.016  11.095  1.00 93.44           N  
ATOM   2170  CA  THR B  38      -6.210  20.972  11.362  1.00 83.51           C  
ATOM   2171  C   THR B  38      -6.643  19.667  12.038  1.00 84.79           C  
ATOM   2172  O   THR B  38      -7.803  19.245  11.907  1.00 78.28           O  
ATOM   2173  CB  THR B  38      -7.004  21.192  10.072  1.00 85.00           C  
ATOM   2174  CG2 THR B  38      -6.237  22.114   9.143  1.00 92.91           C  
ATOM   2175  OG1 THR B  38      -7.229  19.935   9.412  1.00 78.41           O  
ATOM   2176  N   ALA B  39      -5.730  19.002  12.731  1.00 79.40           N  
ATOM   2177  CA  ALA B  39      -6.056  17.914  13.633  1.00 68.38           C  
ATOM   2178  C   ALA B  39      -6.137  18.469  15.049  1.00 70.41           C  
ATOM   2179  O   ALA B  39      -5.609  19.543  15.338  1.00 76.59           O  
ATOM   2180  CB  ALA B  39      -5.005  16.809  13.544  1.00 65.07           C  
ATOM   2181  N   ARG B  40      -6.812  17.733  15.930  1.00 63.19           N  
ATOM   2182  CA  ARG B  40      -6.990  18.197  17.303  1.00 61.64           C  
ATOM   2183  C   ARG B  40      -5.673  18.132  18.082  1.00 60.71           C  
ATOM   2184  O   ARG B  40      -4.938  17.141  18.009  1.00 61.40           O  
ATOM   2185  CB  ARG B  40      -8.050  17.354  18.000  1.00 60.69           C  
ATOM   2186  CG  ARG B  40      -9.466  17.795  17.723  1.00 65.40           C  
ATOM   2187  CD  ARG B  40     -10.475  16.667  17.944  1.00 74.11           C  
ATOM   2188  NE  ARG B  40     -10.277  15.965  19.207  1.00 67.92           N  
ATOM   2189  CZ  ARG B  40      -9.919  14.691  19.303  1.00 84.36           C  
ATOM   2190  NH1 ARG B  40      -9.707  13.943  18.225  1.00 75.20           N1+
ATOM   2191  NH2 ARG B  40      -9.766  14.153  20.509  1.00 81.21           N  
ATOM   2192  N   THR B  41      -5.369  19.191  18.841  1.00 50.80           N  
ATOM   2193  CA  THR B  41      -4.126  19.260  19.604  1.00 58.40           C  
ATOM   2194  C   THR B  41      -4.377  19.479  21.094  1.00 57.76           C  
ATOM   2195  O   THR B  41      -5.382  20.064  21.496  1.00 59.75           O  
ATOM   2196  CB  THR B  41      -3.210  20.371  19.096  1.00 50.14           C  
ATOM   2197  CG2 THR B  41      -2.884  20.158  17.645  1.00 51.06           C  
ATOM   2198  OG1 THR B  41      -3.863  21.633  19.255  1.00 67.81           O  
ATOM   2199  N   ALA B  42      -3.430  19.032  21.910  1.00 61.95           N  
ATOM   2200  CA  ALA B  42      -3.552  19.181  23.352  1.00 55.80           C  
ATOM   2201  C   ALA B  42      -3.496  20.655  23.753  1.00 58.68           C  
ATOM   2202  O   ALA B  42      -2.731  21.438  23.175  1.00 56.73           O  
ATOM   2203  CB  ALA B  42      -2.441  18.413  24.067  1.00 50.41           C  
ATOM   2204  N   PRO B  43      -4.272  21.056  24.746  1.00 55.10           N  
ATOM   2205  CA  PRO B  43      -4.206  22.421  25.264  1.00 56.25           C  
ATOM   2206  C   PRO B  43      -3.117  22.553  26.323  1.00 51.66           C  
ATOM   2207  O   PRO B  43      -2.616  21.565  26.861  1.00 66.88           O  
ATOM   2208  CB  PRO B  43      -5.590  22.606  25.897  1.00 46.92           C  
ATOM   2209  CG  PRO B  43      -5.926  21.231  26.407  1.00 50.16           C  
ATOM   2210  CD  PRO B  43      -5.223  20.222  25.499  1.00 52.65           C  
ATOM   2211  N   ALA B  44      -2.781  23.800  26.634  1.00 51.77           N  
ATOM   2212  CA  ALA B  44      -1.873  24.054  27.743  1.00 55.74           C  
ATOM   2213  C   ALA B  44      -2.524  23.634  29.057  1.00 57.09           C  
ATOM   2214  O   ALA B  44      -3.725  23.808  29.253  1.00 65.09           O  
ATOM   2215  CB  ALA B  44      -1.483  25.523  27.795  1.00 45.35           C  
ATOM   2216  N   GLY B  45      -1.729  23.038  29.946  1.00 57.64           N  
ATOM   2217  CA  GLY B  45      -2.223  22.518  31.200  1.00 52.59           C  
ATOM   2218  C   GLY B  45      -1.992  23.493  32.348  1.00 61.47           C  
ATOM   2219  O   GLY B  45      -1.521  24.614  32.167  1.00 63.23           O  
ATOM   2220  N   GLY B  46      -2.331  23.026  33.554  1.00 57.63           N  
ATOM   2221  CA  GLY B  46      -2.272  23.843  34.755  1.00 46.35           C  
ATOM   2222  C   GLY B  46      -3.455  23.683  35.701  1.00 55.56           C  
ATOM   2223  O   GLY B  46      -3.578  24.438  36.663  1.00 66.85           O  
ATOM   2224  N   GLU B  47      -4.341  22.724  35.443  1.00 55.37           N  
ATOM   2225  CA  GLU B  47      -5.464  22.454  36.326  1.00 59.26           C  
ATOM   2226  C   GLU B  47      -5.007  21.627  37.522  1.00 58.86           C  
ATOM   2227  O   GLU B  47      -4.047  20.864  37.432  1.00 64.08           O  
ATOM   2228  CB  GLU B  47      -6.560  21.681  35.585  1.00 63.50           C  
ATOM   2229  CG  GLU B  47      -7.172  22.368  34.372  1.00 80.87           C  
ATOM   2230  CD  GLU B  47      -7.843  23.687  34.724  1.00107.60           C  
ATOM   2231  OE1 GLU B  47      -8.697  23.679  35.639  1.00116.67           O  
ATOM   2232  OE2 GLU B  47      -7.539  24.723  34.080  1.00109.25           O1-
ATOM   2233  N   VAL B  48      -5.723  21.748  38.639  1.00 56.60           N  
ATOM   2234  CA  VAL B  48      -5.635  20.764  39.712  1.00 50.68           C  
ATOM   2235  C   VAL B  48      -6.776  19.776  39.552  1.00 51.95           C  
ATOM   2236  O   VAL B  48      -7.932  20.181  39.414  1.00 62.73           O  
ATOM   2237  CB  VAL B  48      -5.683  21.421  41.091  1.00 46.15           C  
ATOM   2238  CG1 VAL B  48      -5.724  20.331  42.151  1.00 48.60           C  
ATOM   2239  CG2 VAL B  48      -4.484  22.285  41.268  1.00 46.31           C  
ATOM   2240  N   ARG B  49      -6.457  18.486  39.564  1.00 52.80           N  
ATOM   2241  CA  ARG B  49      -7.417  17.436  39.266  1.00 51.60           C  
ATOM   2242  C   ARG B  49      -7.453  16.430  40.401  1.00 58.53           C  
ATOM   2243  O   ARG B  49      -6.457  16.234  41.102  1.00 57.92           O  
ATOM   2244  CB  ARG B  49      -7.077  16.706  37.974  1.00 54.15           C  
ATOM   2245  CG  ARG B  49      -6.844  17.591  36.775  1.00 57.59           C  
ATOM   2246  CD  ARG B  49      -6.348  16.741  35.615  1.00 65.67           C  
ATOM   2247  NE  ARG B  49      -6.192  17.508  34.390  1.00 70.79           N  
ATOM   2248  CZ  ARG B  49      -6.909  17.316  33.295  1.00 74.60           C  
ATOM   2249  NH1 ARG B  49      -7.833  16.371  33.235  1.00 78.15           N1+
ATOM   2250  NH2 ARG B  49      -6.699  18.097  32.237  1.00 78.32           N  
ATOM   2251  N   HIS B  50      -8.603  15.780  40.565  1.00 53.98           N  
ATOM   2252  CA  HIS B  50      -8.805  14.832  41.647  1.00 49.49           C  
ATOM   2253  C   HIS B  50      -9.364  13.533  41.108  1.00 55.60           C  
ATOM   2254  O   HIS B  50     -10.067  13.502  40.098  1.00 62.36           O  
ATOM   2255  CB  HIS B  50      -9.744  15.361  42.706  1.00 53.61           C  
ATOM   2256  CG  HIS B  50      -9.279  16.633  43.328  1.00 61.92           C  
ATOM   2257  CD2 HIS B  50      -9.306  17.910  42.874  1.00 64.07           C  
ATOM   2258  ND1 HIS B  50      -8.695  16.678  44.576  1.00 59.05           N  
ATOM   2259  CE1 HIS B  50      -8.386  17.930  44.865  1.00 66.29           C  
ATOM   2260  NE2 HIS B  50      -8.742  18.696  43.849  1.00 60.96           N  
ATOM   2261  N   LEU B  51      -9.068  12.465  41.827  1.00 53.05           N  
ATOM   2262  CA  LEU B  51      -9.270  11.126  41.320  1.00 49.97           C  
ATOM   2263  C   LEU B  51      -9.401  10.199  42.508  1.00 55.88           C  
ATOM   2264  O   LEU B  51      -8.669  10.337  43.488  1.00 57.08           O  
ATOM   2265  CB  LEU B  51      -8.084  10.686  40.472  1.00 60.53           C  
ATOM   2266  CG  LEU B  51      -8.179  10.504  38.979  1.00 61.16           C  
ATOM   2267  CD1 LEU B  51      -7.046   9.571  38.606  1.00 64.45           C  
ATOM   2268  CD2 LEU B  51      -9.514   9.925  38.630  1.00 71.06           C  
ATOM   2269  N   LYS B  52     -10.312   9.249  42.405  1.00 51.80           N  
ATOM   2270  CA  LYS B  52     -10.453   8.193  43.388  1.00 48.66           C  
ATOM   2271  C   LYS B  52     -10.008   6.911  42.707  1.00 53.69           C  
ATOM   2272  O   LYS B  52     -10.351   6.678  41.548  1.00 60.22           O  
ATOM   2273  CB  LYS B  52     -11.903   8.114  43.874  1.00 52.06           C  
ATOM   2274  CG  LYS B  52     -12.141   7.247  45.072  1.00 70.13           C  
ATOM   2275  CD  LYS B  52     -11.734   7.960  46.345  1.00 83.51           C  
ATOM   2276  CE  LYS B  52     -11.716   6.988  47.528  1.00 76.62           C  
ATOM   2277  NZ  LYS B  52     -10.709   5.912  47.317  1.00 64.62           N1+
ATOM   2278  N   MET B  53      -9.202   6.110  43.392  1.00 54.57           N  
ATOM   2279  CA  MET B  53      -8.698   4.878  42.800  1.00 51.69           C  
ATOM   2280  C   MET B  53      -8.682   3.789  43.859  1.00 50.90           C  
ATOM   2281  O   MET B  53      -8.393   4.060  45.029  1.00 54.99           O  
ATOM   2282  CB  MET B  53      -7.291   5.062  42.209  1.00 55.95           C  
ATOM   2283  CG  MET B  53      -6.972   4.079  41.079  1.00 74.41           C  
ATOM   2284  SD  MET B  53      -5.585   4.572  40.030  1.00 80.88           S  
ATOM   2285  CE  MET B  53      -5.475   6.286  40.514  1.00 57.99           C  
ATOM   2286  N   TYR B  54      -9.013   2.563  43.446  1.00 43.15           N  
ATOM   2287  CA  TYR B  54      -9.026   1.408  44.333  1.00 44.02           C  
ATOM   2288  C   TYR B  54      -8.076   0.343  43.814  1.00 50.52           C  
ATOM   2289  O   TYR B  54      -7.783   0.273  42.614  1.00 50.03           O  
ATOM   2290  CB  TYR B  54     -10.435   0.786  44.469  1.00 43.12           C  
ATOM   2291  CG  TYR B  54     -11.473   1.777  44.910  1.00 57.57           C  
ATOM   2292  CD1 TYR B  54     -12.101   2.609  43.984  1.00 53.36           C  
ATOM   2293  CD2 TYR B  54     -11.798   1.919  46.254  1.00 51.48           C  
ATOM   2294  CE1 TYR B  54     -13.027   3.548  44.389  1.00 52.74           C  
ATOM   2295  CE2 TYR B  54     -12.726   2.848  46.658  1.00 58.65           C  
ATOM   2296  CZ  TYR B  54     -13.334   3.662  45.726  1.00 56.59           C  
ATOM   2297  OH  TYR B  54     -14.257   4.588  46.137  1.00 74.66           O  
ATOM   2298  N   ALA B  55      -7.597  -0.482  44.739  1.00 54.20           N  
ATOM   2299  CA  ALA B  55      -6.951  -1.748  44.431  1.00 46.27           C  
ATOM   2300  C   ALA B  55      -7.827  -2.866  44.972  1.00 52.81           C  
ATOM   2301  O   ALA B  55      -8.376  -2.763  46.077  1.00 48.10           O  
ATOM   2302  CB  ALA B  55      -5.554  -1.834  45.042  1.00 42.14           C  
ATOM   2303  N   GLU B  56      -7.934  -3.935  44.202  1.00 46.84           N  
ATOM   2304  CA  GLU B  56      -9.019  -4.876  44.388  1.00 50.85           C  
ATOM   2305  C   GLU B  56      -8.565  -6.253  43.931  1.00 44.01           C  
ATOM   2306  O   GLU B  56      -8.033  -6.385  42.828  1.00 52.47           O  
ATOM   2307  CB  GLU B  56     -10.230  -4.377  43.597  1.00 52.16           C  
ATOM   2308  CG  GLU B  56     -11.417  -5.294  43.507  1.00 70.80           C  
ATOM   2309  CD  GLU B  56     -12.599  -4.593  42.859  1.00 83.37           C  
ATOM   2310  OE1 GLU B  56     -12.904  -3.451  43.288  1.00 75.90           O  
ATOM   2311  OE2 GLU B  56     -13.203  -5.165  41.912  1.00 79.70           O1-
ATOM   2312  N   LYS B  57      -8.744  -7.258  44.788  1.00 48.00           N  
ATOM   2313  CA  LYS B  57      -8.493  -8.651  44.423  1.00 45.98           C  
ATOM   2314  C   LYS B  57      -9.619  -9.160  43.532  1.00 47.05           C  
ATOM   2315  O   LYS B  57     -10.798  -9.015  43.862  1.00 57.75           O  
ATOM   2316  CB  LYS B  57      -8.391  -9.525  45.675  1.00 41.67           C  
ATOM   2317  CG  LYS B  57      -7.146 -10.401  45.793  1.00 67.35           C  
ATOM   2318  CD  LYS B  57      -6.922 -10.803  47.256  1.00 69.10           C  
ATOM   2319  CE  LYS B  57      -5.901 -11.909  47.403  1.00 81.83           C  
ATOM   2320  NZ  LYS B  57      -5.325 -11.935  48.778  1.00 80.61           N1+
ATOM   2321  N   LEU B  58      -9.264  -9.763  42.410  1.00 50.72           N  
ATOM   2322  CA  LEU B  58     -10.267 -10.261  41.482  1.00 50.42           C  
ATOM   2323  C   LEU B  58     -10.633 -11.699  41.836  1.00 51.51           C  
ATOM   2324  O   LEU B  58      -9.854 -12.427  42.452  1.00 63.09           O  
ATOM   2325  CB  LEU B  58      -9.748 -10.176  40.046  1.00 58.42           C  
ATOM   2326  CG  LEU B  58     -10.062  -8.925  39.226  1.00 56.79           C  
ATOM   2327  CD1 LEU B  58      -9.962  -7.736  40.087  1.00 49.61           C  
ATOM   2328  CD2 LEU B  58      -9.073  -8.796  38.088  1.00 66.63           C  
ATOM   2329  N   ALA B  59     -11.835 -12.108  41.426  1.00 58.52           N  
ATOM   2330  CA  ALA B  59     -12.316 -13.448  41.755  1.00 55.90           C  
ATOM   2331  C   ALA B  59     -11.371 -14.548  41.265  1.00 62.20           C  
ATOM   2332  O   ALA B  59     -11.346 -15.638  41.843  1.00 58.14           O  
ATOM   2333  CB  ALA B  59     -13.712 -13.659  41.172  1.00 43.30           C  
ATOM   2334  N   ASP B  60     -10.590 -14.298  40.214  1.00 59.17           N  
ATOM   2335  CA  ASP B  60      -9.734 -15.348  39.671  1.00 57.12           C  
ATOM   2336  C   ASP B  60      -8.350 -15.392  40.304  1.00 60.39           C  
ATOM   2337  O   ASP B  60      -7.525 -16.194  39.871  1.00 69.13           O  
ATOM   2338  CB  ASP B  60      -9.585 -15.208  38.141  1.00 47.17           C  
ATOM   2339  CG  ASP B  60      -8.941 -13.893  37.724  1.00 69.05           C  
ATOM   2340  OD1 ASP B  60      -7.994 -13.449  38.402  1.00 71.08           O  
ATOM   2341  OD2 ASP B  60      -9.381 -13.297  36.716  1.00 89.95           O1-
ATOM   2342  N   GLY B  61      -8.057 -14.569  41.299  1.00 54.33           N  
ATOM   2343  CA  GLY B  61      -6.736 -14.522  41.885  1.00 44.82           C  
ATOM   2344  C   GLY B  61      -5.912 -13.314  41.489  1.00 53.70           C  
ATOM   2345  O   GLY B  61      -4.971 -12.959  42.207  1.00 59.09           O  
ATOM   2346  N   GLN B  62      -6.235 -12.669  40.378  1.00 50.82           N  
ATOM   2347  CA  GLN B  62      -5.506 -11.481  39.975  1.00 56.36           C  
ATOM   2348  C   GLN B  62      -5.828 -10.311  40.901  1.00 58.05           C  
ATOM   2349  O   GLN B  62      -6.725 -10.384  41.748  1.00 54.49           O  
ATOM   2350  CB  GLN B  62      -5.846 -11.129  38.532  1.00 48.76           C  
ATOM   2351  CG  GLN B  62      -5.484 -12.235  37.578  1.00 48.94           C  
ATOM   2352  CD  GLN B  62      -5.694 -11.834  36.157  1.00 65.40           C  
ATOM   2353  NE2 GLN B  62      -4.628 -11.867  35.376  1.00 66.40           N  
ATOM   2354  OE1 GLN B  62      -6.797 -11.462  35.765  1.00 79.08           O  
ATOM   2355  N   MET B  63      -5.080  -9.220  40.738  1.00 49.88           N  
ATOM   2356  CA  MET B  63      -5.422  -7.960  41.372  1.00 47.64           C  
ATOM   2357  C   MET B  63      -5.383  -6.861  40.325  1.00 47.65           C  
ATOM   2358  O   MET B  63      -4.620  -6.939  39.363  1.00 53.85           O  
ATOM   2359  CB  MET B  63      -4.479  -7.615  42.559  1.00 50.28           C  
ATOM   2360  CG  MET B  63      -3.982  -8.806  43.404  1.00 47.49           C  
ATOM   2361  SD  MET B  63      -2.544  -8.465  44.475  1.00 56.02           S  
ATOM   2362  CE  MET B  63      -2.822  -9.683  45.763  1.00 52.95           C  
ATOM   2363  N   GLY B  64      -6.211  -5.838  40.513  1.00 47.51           N  
ATOM   2364  CA  GLY B  64      -6.309  -4.771  39.534  1.00 44.60           C  
ATOM   2365  C   GLY B  64      -6.764  -3.472  40.166  1.00 47.90           C  
ATOM   2366  O   GLY B  64      -7.404  -3.456  41.221  1.00 50.24           O  
ATOM   2367  N   TYR B  65      -6.414  -2.376  39.501  1.00 47.48           N  
ATOM   2368  CA  TYR B  65      -6.864  -1.044  39.867  1.00 43.70           C  
ATOM   2369  C   TYR B  65      -8.160  -0.688  39.146  1.00 51.80           C  
ATOM   2370  O   TYR B  65      -8.486  -1.222  38.076  1.00 46.15           O  
ATOM   2371  CB  TYR B  65      -5.825   0.016  39.510  1.00 45.91           C  
ATOM   2372  CG  TYR B  65      -4.481  -0.064  40.195  1.00 49.92           C  
ATOM   2373  CD1 TYR B  65      -4.320   0.346  41.517  1.00 45.70           C  
ATOM   2374  CD2 TYR B  65      -3.354  -0.485  39.492  1.00 50.51           C  
ATOM   2375  CE1 TYR B  65      -3.078   0.312  42.127  1.00 49.27           C  
ATOM   2376  CE2 TYR B  65      -2.106  -0.529  40.088  1.00 48.25           C  
ATOM   2377  CZ  TYR B  65      -1.971  -0.127  41.403  1.00 53.18           C  
ATOM   2378  OH  TYR B  65      -0.724  -0.167  41.983  1.00 47.92           O  
ATOM   2379  N   GLY B  66      -8.879   0.263  39.733  1.00 46.03           N  
ATOM   2380  CA  GLY B  66     -10.101   0.762  39.137  1.00 41.99           C  
ATOM   2381  C   GLY B  66     -10.406   2.134  39.683  1.00 45.55           C  
ATOM   2382  O   GLY B  66      -9.886   2.533  40.729  1.00 52.10           O  
ATOM   2383  N   PHE B  67     -11.251   2.863  38.954  1.00 50.67           N  
ATOM   2384  CA  PHE B  67     -11.800   4.118  39.449  1.00 49.64           C  
ATOM   2385  C   PHE B  67     -13.063   3.918  40.275  1.00 47.43           C  
ATOM   2386  O   PHE B  67     -13.510   4.863  40.924  1.00 53.65           O  
ATOM   2387  CB  PHE B  67     -12.122   5.064  38.289  1.00 44.80           C  
ATOM   2388  CG  PHE B  67     -10.910   5.621  37.587  1.00 54.84           C  
ATOM   2389  CD1 PHE B  67      -9.737   5.852  38.275  1.00 57.96           C  
ATOM   2390  CD2 PHE B  67     -10.954   5.918  36.232  1.00 49.72           C  
ATOM   2391  CE1 PHE B  67      -8.634   6.370  37.629  1.00 62.78           C  
ATOM   2392  CE2 PHE B  67      -9.839   6.429  35.580  1.00 48.29           C  
ATOM   2393  CZ  PHE B  67      -8.687   6.655  36.279  1.00 54.50           C  
ATOM   2394  N   GLU B  68     -13.650   2.725  40.252  1.00 46.81           N  
ATOM   2395  CA  GLU B  68     -14.877   2.414  40.965  1.00 50.29           C  
ATOM   2396  C   GLU B  68     -14.781   0.999  41.505  1.00 51.94           C  
ATOM   2397  O   GLU B  68     -14.328   0.099  40.793  1.00 50.56           O  
ATOM   2398  CB  GLU B  68     -16.111   2.494  40.056  1.00 52.78           C  
ATOM   2399  CG  GLU B  68     -16.395   3.822  39.392  1.00 52.66           C  
ATOM   2400  CD  GLU B  68     -17.656   3.765  38.516  1.00 70.59           C  
ATOM   2401  OE1 GLU B  68     -17.635   3.131  37.432  1.00 74.25           O  
ATOM   2402  OE2 GLU B  68     -18.680   4.351  38.923  1.00 85.05           O1-
ATOM   2403  N   LYS B  69     -15.235   0.796  42.742  1.00 58.20           N  
ATOM   2404  CA  LYS B  69     -15.298  -0.557  43.289  1.00 52.99           C  
ATOM   2405  C   LYS B  69     -16.175  -1.420  42.397  1.00 48.23           C  
ATOM   2406  O   LYS B  69     -17.281  -1.024  42.029  1.00 54.18           O  
ATOM   2407  CB  LYS B  69     -15.857  -0.536  44.709  1.00 56.76           C  
ATOM   2408  CG  LYS B  69     -14.838  -0.240  45.778  1.00 64.45           C  
ATOM   2409  CD  LYS B  69     -15.409  -0.543  47.162  1.00 66.09           C  
ATOM   2410  CE  LYS B  69     -16.339   0.560  47.615  1.00 70.98           C  
ATOM   2411  NZ  LYS B  69     -16.162   0.908  49.055  1.00 73.48           N1+
ATOM   2412  N   GLY B  70     -15.686  -2.594  42.042  1.00 48.53           N  
ATOM   2413  CA  GLY B  70     -16.415  -3.449  41.133  1.00 42.69           C  
ATOM   2414  C   GLY B  70     -16.048  -3.279  39.681  1.00 57.57           C  
ATOM   2415  O   GLY B  70     -16.541  -4.042  38.838  1.00 57.91           O  
ATOM   2416  N   LYS B  71     -15.182  -2.327  39.359  1.00 52.52           N  
ATOM   2417  CA  LYS B  71     -14.853  -2.015  37.977  1.00 52.78           C  
ATOM   2418  C   LYS B  71     -13.346  -1.930  37.782  1.00 55.47           C  
ATOM   2419  O   LYS B  71     -12.846  -1.040  37.090  1.00 63.13           O  
ATOM   2420  CB  LYS B  71     -15.522  -0.713  37.554  1.00 53.40           C  
ATOM   2421  CG  LYS B  71     -17.021  -0.709  37.748  1.00 58.74           C  
ATOM   2422  CD  LYS B  71     -17.730  -1.209  36.517  1.00 60.73           C  
ATOM   2423  CE  LYS B  71     -18.775  -0.216  36.033  1.00 60.07           C  
ATOM   2424  NZ  LYS B  71     -19.605  -0.912  35.019  1.00 75.85           N1+
ATOM   2425  N   ALA B  72     -12.592  -2.842  38.394  1.00 54.35           N  
ATOM   2426  CA  ALA B  72     -11.145  -2.874  38.207  1.00 54.81           C  
ATOM   2427  C   ALA B  72     -10.782  -3.616  36.926  1.00 56.83           C  
ATOM   2428  O   ALA B  72     -11.500  -4.507  36.465  1.00 58.10           O  
ATOM   2429  CB  ALA B  72     -10.444  -3.544  39.393  1.00 44.94           C  
ATOM   2430  N   SER B  73      -9.638  -3.261  36.363  1.00 47.00           N  
ATOM   2431  CA  SER B  73      -9.248  -3.829  35.089  1.00 50.94           C  
ATOM   2432  C   SER B  73      -7.758  -4.111  35.088  1.00 51.41           C  
ATOM   2433  O   SER B  73      -6.985  -3.529  35.856  1.00 49.79           O  
ATOM   2434  CB  SER B  73      -9.574  -2.885  33.943  1.00 46.62           C  
ATOM   2435  OG  SER B  73      -8.864  -1.670  34.134  1.00 56.50           O  
ATOM   2436  N   VAL B  74      -7.365  -4.991  34.180  1.00 48.70           N  
ATOM   2437  CA  VAL B  74      -5.962  -5.273  33.940  1.00 52.49           C  
ATOM   2438  C   VAL B  74      -5.750  -5.212  32.439  1.00 50.06           C  
ATOM   2439  O   VAL B  74      -6.222  -6.105  31.723  1.00 57.48           O  
ATOM   2440  CB  VAL B  74      -5.554  -6.646  34.482  1.00 51.65           C  
ATOM   2441  CG1 VAL B  74      -4.116  -6.927  34.089  1.00 44.45           C  
ATOM   2442  CG2 VAL B  74      -5.749  -6.702  35.987  1.00 39.87           C  
ATOM   2443  N   PRO B  75      -5.027  -4.216  31.924  1.00 52.09           N  
ATOM   2444  CA  PRO B  75      -4.368  -3.115  32.654  1.00 51.31           C  
ATOM   2445  C   PRO B  75      -5.326  -2.196  33.405  1.00 47.64           C  
ATOM   2446  O   PRO B  75      -6.500  -2.141  33.104  1.00 49.53           O  
ATOM   2447  CB  PRO B  75      -3.637  -2.345  31.541  1.00 47.90           C  
ATOM   2448  CG  PRO B  75      -4.195  -2.863  30.229  1.00 51.30           C  
ATOM   2449  CD  PRO B  75      -4.613  -4.268  30.513  1.00 40.87           C  
ATOM   2450  N   GLY B  76      -4.834  -1.468  34.408  1.00 47.30           N  
ATOM   2451  CA  GLY B  76      -5.639  -0.504  35.094  1.00 45.23           C  
ATOM   2452  C   GLY B  76      -6.056   0.611  34.163  1.00 47.32           C  
ATOM   2453  O   GLY B  76      -5.636   0.672  33.003  1.00 47.58           O  
ATOM   2454  N   PRO B  77      -6.893   1.509  34.665  1.00 46.54           N  
ATOM   2455  CA  PRO B  77      -7.416   2.584  33.818  1.00 43.58           C  
ATOM   2456  C   PRO B  77      -6.333   3.568  33.398  1.00 45.28           C  
ATOM   2457  O   PRO B  77      -5.360   3.807  34.110  1.00 47.18           O  
ATOM   2458  CB  PRO B  77      -8.461   3.270  34.709  1.00 40.60           C  
ATOM   2459  CG  PRO B  77      -8.099   2.899  36.095  1.00 50.16           C  
ATOM   2460  CD  PRO B  77      -7.390   1.578  36.047  1.00 48.92           C  
ATOM   2461  N   LEU B  78      -6.529   4.158  32.225  1.00 48.51           N  
ATOM   2462  CA  LEU B  78      -5.607   5.155  31.711  1.00 44.68           C  
ATOM   2463  C   LEU B  78      -5.810   6.503  32.401  1.00 45.89           C  
ATOM   2464  O   LEU B  78      -6.918   7.037  32.430  1.00 53.18           O  
ATOM   2465  CB  LEU B  78      -5.799   5.310  30.209  1.00 37.56           C  
ATOM   2466  CG  LEU B  78      -5.315   6.651  29.647  1.00 49.12           C  
ATOM   2467  CD1 LEU B  78      -3.801   6.697  29.620  1.00 47.75           C  
ATOM   2468  CD2 LEU B  78      -5.851   6.841  28.262  1.00 40.01           C  
ATOM   2469  N   ILE B  79      -4.732   7.058  32.929  1.00 43.85           N  
ATOM   2470  CA  ILE B  79      -4.697   8.425  33.431  1.00 45.23           C  
ATOM   2471  C   ILE B  79      -4.010   9.315  32.398  1.00 50.34           C  
ATOM   2472  O   ILE B  79      -2.931   8.977  31.895  1.00 54.60           O  
ATOM   2473  CB  ILE B  79      -3.958   8.478  34.774  1.00 46.51           C  
ATOM   2474  CG1 ILE B  79      -4.710   7.646  35.808  1.00 46.09           C  
ATOM   2475  CG2 ILE B  79      -3.752   9.915  35.220  1.00 39.04           C  
ATOM   2476  CD1 ILE B  79      -3.952   7.474  37.070  1.00 46.40           C  
ATOM   2477  N   GLU B  80      -4.609  10.465  32.105  1.00 48.41           N  
ATOM   2478  CA  GLU B  80      -4.103  11.365  31.074  1.00 49.14           C  
ATOM   2479  C   GLU B  80      -4.213  12.812  31.546  1.00 43.91           C  
ATOM   2480  O   GLU B  80      -5.253  13.212  32.068  1.00 48.39           O  
ATOM   2481  CB  GLU B  80      -4.877  11.159  29.768  1.00 42.64           C  
ATOM   2482  CG  GLU B  80      -4.505  12.115  28.644  1.00 53.50           C  
ATOM   2483  CD  GLU B  80      -5.421  11.979  27.422  1.00 79.83           C  
ATOM   2484  OE1 GLU B  80      -6.463  11.291  27.527  1.00 97.28           O  
ATOM   2485  OE2 GLU B  80      -5.103  12.566  26.359  1.00 72.05           O1-
ATOM   2486  N   VAL B  81      -3.146  13.593  31.365  1.00 39.66           N  
ATOM   2487  CA  VAL B  81      -3.063  14.956  31.882  1.00 42.63           C  
ATOM   2488  C   VAL B  81      -2.181  15.809  30.976  1.00 50.12           C  
ATOM   2489  O   VAL B  81      -1.459  15.308  30.109  1.00 55.30           O  
ATOM   2490  CB  VAL B  81      -2.498  14.995  33.312  1.00 47.87           C  
ATOM   2491  CG1 VAL B  81      -3.292  14.081  34.206  1.00 44.11           C  
ATOM   2492  CG2 VAL B  81      -1.026  14.596  33.287  1.00 41.16           C  
ATOM   2493  N   ASN B  82      -2.218  17.116  31.209  1.00 45.06           N  
ATOM   2494  CA  ASN B  82      -1.480  18.085  30.416  1.00 43.24           C  
ATOM   2495  C   ASN B  82      -0.281  18.601  31.207  1.00 46.29           C  
ATOM   2496  O   ASN B  82      -0.385  18.847  32.408  1.00 50.23           O  
ATOM   2497  CB  ASN B  82      -2.405  19.236  30.018  1.00 45.36           C  
ATOM   2498  CG  ASN B  82      -3.448  18.806  28.999  1.00 57.45           C  
ATOM   2499  ND2 ASN B  82      -4.698  19.162  29.235  1.00 58.11           N  
ATOM   2500  OD1 ASN B  82      -3.126  18.151  28.016  1.00 60.80           O  
ATOM   2501  N   GLU B  83       0.864  18.750  30.547  1.00 48.41           N  
ATOM   2502  CA  GLU B  83       2.035  19.309  31.213  1.00 50.25           C  
ATOM   2503  C   GLU B  83       1.650  20.519  32.045  1.00 53.93           C  
ATOM   2504  O   GLU B  83       1.120  21.506  31.520  1.00 54.22           O  
ATOM   2505  CB  GLU B  83       3.097  19.707  30.190  1.00 50.32           C  
ATOM   2506  CG  GLU B  83       4.260  18.771  30.114  1.00 49.00           C  
ATOM   2507  CD  GLU B  83       5.250  19.152  29.041  1.00 52.88           C  
ATOM   2508  OE1 GLU B  83       4.919  20.014  28.202  1.00 55.56           O  
ATOM   2509  OE2 GLU B  83       6.359  18.572  29.029  1.00 59.77           O1-
ATOM   2510  N   GLY B  84       1.904  20.437  33.350  1.00 53.54           N  
ATOM   2511  CA  GLY B  84       1.601  21.506  34.279  1.00 48.00           C  
ATOM   2512  C   GLY B  84       0.444  21.211  35.207  1.00 50.26           C  
ATOM   2513  O   GLY B  84       0.313  21.876  36.236  1.00 54.75           O  
ATOM   2514  N   ASP B  85      -0.399  20.243  34.871  1.00 48.71           N  
ATOM   2515  CA  ASP B  85      -1.446  19.794  35.769  1.00 45.95           C  
ATOM   2516  C   ASP B  85      -0.842  19.214  37.048  1.00 52.35           C  
ATOM   2517  O   ASP B  85       0.322  18.802  37.083  1.00 49.39           O  
ATOM   2518  CB  ASP B  85      -2.316  18.727  35.086  1.00 51.11           C  
ATOM   2519  CG  ASP B  85      -3.212  19.300  33.989  1.00 54.78           C  
ATOM   2520  OD1 ASP B  85      -3.287  20.543  33.862  1.00 55.53           O  
ATOM   2521  OD2 ASP B  85      -3.840  18.506  33.253  1.00 55.95           O1-
ATOM   2522  N   THR B  86      -1.660  19.200  38.110  1.00 55.57           N  
ATOM   2523  CA  THR B  86      -1.407  18.465  39.344  1.00 43.45           C  
ATOM   2524  C   THR B  86      -2.541  17.478  39.556  1.00 46.11           C  
ATOM   2525  O   THR B  86      -3.700  17.787  39.274  1.00 56.10           O  
ATOM   2526  CB  THR B  86      -1.327  19.386  40.552  1.00 50.14           C  
ATOM   2527  CG2 THR B  86      -1.223  18.563  41.824  1.00 46.35           C  
ATOM   2528  OG1 THR B  86      -0.168  20.213  40.443  1.00 60.34           O  
ATOM   2529  N   LEU B  87      -2.212  16.295  40.056  1.00 45.27           N  
ATOM   2530  CA  LEU B  87      -3.178  15.212  40.188  1.00 48.77           C  
ATOM   2531  C   LEU B  87      -3.144  14.713  41.623  1.00 58.15           C  
ATOM   2532  O   LEU B  87      -2.084  14.307  42.110  1.00 61.30           O  
ATOM   2533  CB  LEU B  87      -2.861  14.069  39.212  1.00 48.69           C  
ATOM   2534  CG  LEU B  87      -3.854  12.905  39.128  1.00 57.08           C  
ATOM   2535  CD1 LEU B  87      -5.279  13.424  39.017  1.00 58.60           C  
ATOM   2536  CD2 LEU B  87      -3.539  11.997  37.944  1.00 48.49           C  
ATOM   2537  N   HIS B  88      -4.297  14.751  42.296  1.00 56.47           N  
ATOM   2538  CA  HIS B  88      -4.462  14.209  43.643  1.00 49.44           C  
ATOM   2539  C   HIS B  88      -5.272  12.925  43.563  1.00 48.93           C  
ATOM   2540  O   HIS B  88      -6.425  12.941  43.128  1.00 59.34           O  
ATOM   2541  CB  HIS B  88      -5.145  15.224  44.551  1.00 47.09           C  
ATOM   2542  CG  HIS B  88      -4.309  16.432  44.812  1.00 54.31           C  
ATOM   2543  CD2 HIS B  88      -4.524  17.742  44.550  1.00 44.31           C  
ATOM   2544  ND1 HIS B  88      -3.062  16.355  45.399  1.00 53.34           N  
ATOM   2545  CE1 HIS B  88      -2.552  17.571  45.500  1.00 47.07           C  
ATOM   2546  NE2 HIS B  88      -3.418  18.430  44.994  1.00 46.06           N  
ATOM   2547  N   ILE B  89      -4.667  11.815  43.959  1.00 45.52           N  
ATOM   2548  CA  ILE B  89      -5.295  10.509  43.853  1.00 47.53           C  
ATOM   2549  C   ILE B  89      -5.577  10.005  45.252  1.00 50.08           C  
ATOM   2550  O   ILE B  89      -4.647   9.747  46.023  1.00 54.31           O  
ATOM   2551  CB  ILE B  89      -4.413   9.513  43.095  1.00 48.34           C  
ATOM   2552  CG1 ILE B  89      -3.975  10.117  41.760  1.00 43.24           C  
ATOM   2553  CG2 ILE B  89      -5.144   8.183  42.963  1.00 47.00           C  
ATOM   2554  CD1 ILE B  89      -3.443   9.106  40.769  1.00 43.84           C  
ATOM   2555  N   GLU B  90      -6.855   9.862  45.578  1.00 60.42           N  
ATOM   2556  CA  GLU B  90      -7.269   9.245  46.835  1.00 51.42           C  
ATOM   2557  C   GLU B  90      -7.373   7.749  46.591  1.00 50.65           C  
ATOM   2558  O   GLU B  90      -8.329   7.268  45.981  1.00 55.20           O  
ATOM   2559  CB  GLU B  90      -8.583   9.821  47.327  1.00 53.63           C  
ATOM   2560  CG  GLU B  90      -8.882   9.396  48.732  1.00 68.02           C  
ATOM   2561  CD  GLU B  90     -10.178   9.964  49.220  1.00 74.23           C  
ATOM   2562  OE1 GLU B  90     -10.177  11.129  49.677  1.00 84.79           O  
ATOM   2563  OE2 GLU B  90     -11.194   9.249  49.137  1.00 78.99           O1-
ATOM   2564  N   PHE B  91      -6.384   7.015  47.077  1.00 47.64           N  
ATOM   2565  CA  PHE B  91      -6.196   5.610  46.766  1.00 50.92           C  
ATOM   2566  C   PHE B  91      -6.626   4.786  47.965  1.00 51.88           C  
ATOM   2567  O   PHE B  91      -6.150   5.017  49.083  1.00 47.58           O  
ATOM   2568  CB  PHE B  91      -4.727   5.340  46.424  1.00 49.29           C  
ATOM   2569  CG  PHE B  91      -4.370   3.888  46.366  1.00 53.52           C  
ATOM   2570  CD1 PHE B  91      -4.815   3.091  45.327  1.00 53.36           C  
ATOM   2571  CD2 PHE B  91      -3.566   3.322  47.331  1.00 54.74           C  
ATOM   2572  CE1 PHE B  91      -4.484   1.751  45.264  1.00 47.42           C  
ATOM   2573  CE2 PHE B  91      -3.236   1.978  47.270  1.00 56.77           C  
ATOM   2574  CZ  PHE B  91      -3.701   1.193  46.233  1.00 47.70           C  
ATOM   2575  N   THR B  92      -7.520   3.830  47.731  1.00 44.31           N  
ATOM   2576  CA  THR B  92      -8.039   2.975  48.785  1.00 52.44           C  
ATOM   2577  C   THR B  92      -7.682   1.530  48.482  1.00 50.43           C  
ATOM   2578  O   THR B  92      -8.004   1.021  47.405  1.00 54.94           O  
ATOM   2579  CB  THR B  92      -9.557   3.129  48.935  1.00 51.92           C  
ATOM   2580  CG2 THR B  92     -10.088   2.174  49.990  1.00 44.96           C  
ATOM   2581  OG1 THR B  92      -9.844   4.459  49.354  1.00 51.06           O  
ATOM   2582  N   ASN B  93      -7.035   0.876  49.440  1.00 50.75           N  
ATOM   2583  CA  ASN B  93      -6.598  -0.508  49.297  1.00 51.42           C  
ATOM   2584  C   ASN B  93      -7.687  -1.390  49.889  1.00 52.81           C  
ATOM   2585  O   ASN B  93      -7.825  -1.490  51.109  1.00 57.35           O  
ATOM   2586  CB  ASN B  93      -5.248  -0.708  49.985  1.00 46.61           C  
ATOM   2587  CG  ASN B  93      -4.764  -2.161  49.944  1.00 53.19           C  
ATOM   2588  ND2 ASN B  93      -3.721  -2.462  50.720  1.00 52.50           N  
ATOM   2589  OD1 ASN B  93      -5.322  -2.997  49.230  1.00 53.36           O  
ATOM   2590  N   THR B  94      -8.479  -2.021  49.033  1.00 49.03           N  
ATOM   2591  CA  THR B  94      -9.546  -2.887  49.515  1.00 41.46           C  
ATOM   2592  C   THR B  94      -9.080  -4.308  49.741  1.00 49.24           C  
ATOM   2593  O   THR B  94      -9.901  -5.167  50.075  1.00 63.42           O  
ATOM   2594  CB  THR B  94     -10.738  -2.892  48.537  1.00 47.99           C  
ATOM   2595  CG2 THR B  94     -10.946  -1.511  47.914  1.00 46.56           C  
ATOM   2596  OG1 THR B  94     -10.546  -3.875  47.505  1.00 55.56           O  
ATOM   2597  N   MET B  95      -7.798  -4.584  49.549  1.00 51.58           N  
ATOM   2598  CA  MET B  95      -7.311  -5.948  49.650  1.00 47.86           C  
ATOM   2599  C   MET B  95      -6.886  -6.268  51.081  1.00 57.51           C  
ATOM   2600  O   MET B  95      -6.838  -5.403  51.961  1.00 56.02           O  
ATOM   2601  CB  MET B  95      -6.134  -6.173  48.709  1.00 44.30           C  
ATOM   2602  CG  MET B  95      -6.169  -5.434  47.385  1.00 54.73           C  
ATOM   2603  SD  MET B  95      -5.167  -6.313  46.169  1.00 57.08           S  
ATOM   2604  CE  MET B  95      -3.642  -5.405  46.508  1.00 49.69           C  
ATOM   2605  N   ASP B  96      -6.526  -7.531  51.294  1.00 58.39           N  
ATOM   2606  CA  ASP B  96      -6.070  -8.015  52.587  1.00 54.77           C  
ATOM   2607  C   ASP B  96      -4.545  -8.004  52.735  1.00 59.57           C  
ATOM   2608  O   ASP B  96      -4.011  -8.704  53.598  1.00 64.21           O  
ATOM   2609  CB  ASP B  96      -6.605  -9.428  52.823  1.00 51.46           C  
ATOM   2610  CG  ASP B  96      -6.136 -10.408  51.779  1.00 66.38           C  
ATOM   2611  OD1 ASP B  96      -5.667  -9.962  50.710  1.00 73.09           O  
ATOM   2612  OD2 ASP B  96      -6.217 -11.628  52.028  1.00 72.13           O1-
ATOM   2613  N   VAL B  97      -3.824  -7.255  51.904  1.00 59.85           N  
ATOM   2614  CA  VAL B  97      -2.377  -7.126  52.036  1.00 50.56           C  
ATOM   2615  C   VAL B  97      -1.992  -5.702  51.674  1.00 51.70           C  
ATOM   2616  O   VAL B  97      -2.743  -4.983  51.012  1.00 59.53           O  
ATOM   2617  CB  VAL B  97      -1.610  -8.133  51.152  1.00 54.20           C  
ATOM   2618  CG1 VAL B  97      -2.188  -9.537  51.309  1.00 50.76           C  
ATOM   2619  CG2 VAL B  97      -1.680  -7.711  49.726  1.00 55.13           C  
ATOM   2620  N   ARG B  98      -0.814  -5.283  52.131  1.00 53.22           N  
ATOM   2621  CA  ARG B  98      -0.368  -3.937  51.803  1.00 56.19           C  
ATOM   2622  C   ARG B  98      -0.221  -3.789  50.292  1.00 56.29           C  
ATOM   2623  O   ARG B  98       0.147  -4.733  49.586  1.00 52.95           O  
ATOM   2624  CB  ARG B  98       0.958  -3.625  52.488  1.00 54.08           C  
ATOM   2625  CG  ARG B  98       0.894  -3.673  53.974  1.00 54.56           C  
ATOM   2626  CD  ARG B  98       2.151  -3.105  54.604  1.00 61.50           C  
ATOM   2627  NE  ARG B  98       2.144  -1.648  54.699  1.00 67.61           N  
ATOM   2628  CZ  ARG B  98       1.551  -0.949  55.661  1.00 70.01           C  
ATOM   2629  NH1 ARG B  98       0.846  -1.538  56.617  1.00 68.89           N1+
ATOM   2630  NH2 ARG B  98       1.660   0.377  55.659  1.00 66.97           N  
ATOM   2631  N   ALA B  99      -0.528  -2.591  49.793  1.00 50.95           N  
ATOM   2632  CA  ALA B  99      -0.399  -2.281  48.375  1.00 49.18           C  
ATOM   2633  C   ALA B  99      -0.041  -0.810  48.227  1.00 56.92           C  
ATOM   2634  O   ALA B  99      -0.192  -0.024  49.169  1.00 52.98           O  
ATOM   2635  CB  ALA B  99      -1.683  -2.602  47.614  1.00 45.51           C  
ATOM   2636  N   SER B 100       0.440  -0.431  47.039  1.00 47.33           N  
ATOM   2637  CA  SER B 100       0.876   0.946  46.849  1.00 52.35           C  
ATOM   2638  C   SER B 100       0.663   1.381  45.407  1.00 55.35           C  
ATOM   2639  O   SER B 100       0.183   0.625  44.562  1.00 54.11           O  
ATOM   2640  CB  SER B 100       2.345   1.130  47.219  1.00 50.86           C  
ATOM   2641  OG  SER B 100       3.159   0.468  46.268  1.00 55.83           O  
ATOM   2642  N   LEU B 101       1.064   2.619  45.139  1.00 49.86           N  
ATOM   2643  CA  LEU B 101       0.989   3.243  43.829  1.00 42.47           C  
ATOM   2644  C   LEU B 101       2.331   3.915  43.581  1.00 52.56           C  
ATOM   2645  O   LEU B 101       2.689   4.866  44.285  1.00 52.70           O  
ATOM   2646  CB  LEU B 101      -0.139   4.268  43.785  1.00 53.39           C  
ATOM   2647  CG  LEU B 101      -0.852   4.518  42.466  1.00 52.62           C  
ATOM   2648  CD1 LEU B 101      -1.030   3.214  41.698  1.00 46.45           C  
ATOM   2649  CD2 LEU B 101      -2.199   5.165  42.767  1.00 49.91           C  
ATOM   2650  N   HIS B 102       3.075   3.426  42.599  1.00 47.20           N  
ATOM   2651  CA  HIS B 102       4.327   4.042  42.184  1.00 51.65           C  
ATOM   2652  C   HIS B 102       4.220   4.447  40.716  1.00 53.68           C  
ATOM   2653  O   HIS B 102       3.690   3.687  39.898  1.00 50.00           O  
ATOM   2654  CB  HIS B 102       5.499   3.079  42.399  1.00 49.08           C  
ATOM   2655  CG  HIS B 102       6.781   3.557  41.802  1.00 59.20           C  
ATOM   2656  CD2 HIS B 102       7.482   3.121  40.728  1.00 53.06           C  
ATOM   2657  ND1 HIS B 102       7.476   4.638  42.306  1.00 59.50           N  
ATOM   2658  CE1 HIS B 102       8.555   4.842  41.570  1.00 58.83           C  
ATOM   2659  NE2 HIS B 102       8.583   3.933  40.610  1.00 59.45           N  
ATOM   2660  N   VAL B 103       4.711   5.645  40.378  1.00 42.34           N  
ATOM   2661  CA  VAL B 103       4.573   6.178  39.024  1.00 49.77           C  
ATOM   2662  C   VAL B 103       5.940   6.545  38.460  1.00 47.13           C  
ATOM   2663  O   VAL B 103       6.841   6.962  39.195  1.00 49.17           O  
ATOM   2664  CB  VAL B 103       3.632   7.403  39.004  1.00 50.09           C  
ATOM   2665  CG1 VAL B 103       4.260   8.575  39.743  1.00 44.78           C  
ATOM   2666  CG2 VAL B 103       3.303   7.786  37.582  1.00 42.59           C  
ATOM   2667  N   HIS B 104       6.089   6.388  37.143  1.00 39.39           N  
ATOM   2668  CA  HIS B 104       7.297   6.787  36.424  1.00 44.00           C  
ATOM   2669  C   HIS B 104       7.138   8.183  35.838  1.00 50.14           C  
ATOM   2670  O   HIS B 104       6.025   8.642  35.568  1.00 49.62           O  
ATOM   2671  CB  HIS B 104       7.621   5.824  35.277  1.00 39.99           C  
ATOM   2672  CG  HIS B 104       8.175   4.508  35.724  1.00 49.41           C  
ATOM   2673  CD2 HIS B 104       7.647   3.538  36.508  1.00 48.94           C  
ATOM   2674  ND1 HIS B 104       9.424   4.061  35.353  1.00 48.05           N  
ATOM   2675  CE1 HIS B 104       9.642   2.875  35.893  1.00 49.36           C  
ATOM   2676  NE2 HIS B 104       8.579   2.536  36.599  1.00 48.44           N  
ATOM   2677  N   GLY B 105       8.262   8.851  35.624  1.00 47.25           N  
ATOM   2678  CA  GLY B 105       8.226  10.123  34.889  1.00 42.29           C  
ATOM   2679  C   GLY B 105       7.727  11.387  35.577  1.00 51.24           C  
ATOM   2680  O   GLY B 105       8.377  12.437  35.498  1.00 45.18           O  
ATOM   2681  N   LEU B 106       6.591  11.311  36.263  1.00 49.78           N  
ATOM   2682  CA  LEU B 106       6.008  12.510  36.840  1.00 49.30           C  
ATOM   2683  C   LEU B 106       6.753  12.927  38.108  1.00 50.48           C  
ATOM   2684  O   LEU B 106       7.475  12.138  38.726  1.00 51.78           O  
ATOM   2685  CB  LEU B 106       4.533  12.283  37.146  1.00 48.21           C  
ATOM   2686  CG  LEU B 106       3.621  12.309  35.923  1.00 51.31           C  
ATOM   2687  CD1 LEU B 106       3.972  11.177  34.990  1.00 48.27           C  
ATOM   2688  CD2 LEU B 106       2.203  12.170  36.373  1.00 46.78           C  
ATOM   2689  N   ASP B 107       6.574  14.189  38.490  1.00 47.60           N  
ATOM   2690  CA  ASP B 107       7.131  14.695  39.741  1.00 48.27           C  
ATOM   2691  C   ASP B 107       6.281  14.259  40.929  1.00 49.98           C  
ATOM   2692  O   ASP B 107       5.068  14.479  40.950  1.00 57.52           O  
ATOM   2693  CB  ASP B 107       7.218  16.220  39.723  1.00 40.13           C  
ATOM   2694  CG  ASP B 107       7.962  16.752  38.518  1.00 57.55           C  
ATOM   2695  OD1 ASP B 107       8.936  16.098  38.087  1.00 63.39           O  
ATOM   2696  OD2 ASP B 107       7.574  17.829  38.000  1.00 65.47           O1-
ATOM   2697  N   TYR B 108       6.918  13.657  41.923  1.00 48.28           N  
ATOM   2698  CA  TYR B 108       6.262  13.330  43.175  1.00 44.84           C  
ATOM   2699  C   TYR B 108       7.267  13.516  44.302  1.00 53.82           C  
ATOM   2700  O   TYR B 108       8.474  13.346  44.106  1.00 52.44           O  
ATOM   2701  CB  TYR B 108       5.728  11.900  43.173  1.00 46.54           C  
ATOM   2702  CG  TYR B 108       6.763  10.865  42.795  1.00 48.22           C  
ATOM   2703  CD1 TYR B 108       6.982  10.530  41.466  1.00 47.74           C  
ATOM   2704  CD2 TYR B 108       7.513  10.210  43.770  1.00 50.01           C  
ATOM   2705  CE1 TYR B 108       7.935   9.574  41.111  1.00 52.39           C  
ATOM   2706  CE2 TYR B 108       8.466   9.254  43.430  1.00 44.99           C  
ATOM   2707  CZ  TYR B 108       8.678   8.948  42.100  1.00 51.79           C  
ATOM   2708  OH  TYR B 108       9.626   8.012  41.756  1.00 56.95           O  
ATOM   2709  N   GLU B 109       6.767  13.897  45.477  1.00 51.55           N  
ATOM   2710  CA  GLU B 109       7.627  13.980  46.645  1.00 47.96           C  
ATOM   2711  C   GLU B 109       7.838  12.596  47.246  1.00 57.77           C  
ATOM   2712  O   GLU B 109       7.132  11.633  46.922  1.00 56.24           O  
ATOM   2713  CB  GLU B 109       7.036  14.890  47.694  1.00 51.81           C  
ATOM   2714  CG  GLU B 109       7.099  16.339  47.359  1.00 56.35           C  
ATOM   2715  CD  GLU B 109       6.217  17.133  48.290  1.00 74.26           C  
ATOM   2716  OE1 GLU B 109       6.451  17.077  49.518  1.00 92.61           O  
ATOM   2717  OE2 GLU B 109       5.277  17.787  47.797  1.00 89.34           O1-
ATOM   2718  N   ILE B 110       8.823  12.499  48.146  1.00 54.00           N  
ATOM   2719  CA  ILE B 110       9.206  11.180  48.642  1.00 55.40           C  
ATOM   2720  C   ILE B 110       8.071  10.519  49.421  1.00 50.02           C  
ATOM   2721  O   ILE B 110       8.001   9.291  49.477  1.00 50.19           O  
ATOM   2722  CB  ILE B 110      10.505  11.271  49.464  1.00 51.46           C  
ATOM   2723  CG1 ILE B 110      11.082   9.878  49.688  1.00 56.10           C  
ATOM   2724  CG2 ILE B 110      10.288  11.970  50.770  1.00 44.51           C  
ATOM   2725  CD1 ILE B 110      11.830   9.340  48.479  1.00 58.06           C  
ATOM   2726  N   SER B 111       7.141  11.304  49.970  1.00 53.14           N  
ATOM   2727  CA  SER B 111       5.960  10.748  50.623  1.00 55.08           C  
ATOM   2728  C   SER B 111       5.020  10.029  49.654  1.00 56.28           C  
ATOM   2729  O   SER B 111       4.201   9.215  50.091  1.00 61.44           O  
ATOM   2730  CB  SER B 111       5.202  11.860  51.340  1.00 45.91           C  
ATOM   2731  OG  SER B 111       5.255  13.064  50.593  1.00 65.28           O  
ATOM   2732  N   SER B 112       5.111  10.302  48.356  1.00 52.78           N  
ATOM   2733  CA  SER B 112       4.260   9.657  47.363  1.00 55.44           C  
ATOM   2734  C   SER B 112       5.035   8.706  46.450  1.00 60.46           C  
ATOM   2735  O   SER B 112       4.647   8.506  45.297  1.00 59.88           O  
ATOM   2736  CB  SER B 112       3.530  10.704  46.514  1.00 55.53           C  
ATOM   2737  OG  SER B 112       2.362  11.205  47.154  1.00 61.30           O  
ATOM   2738  N   ASP B 113       6.129   8.107  46.922  1.00 52.41           N  
ATOM   2739  CA  ASP B 113       6.865   7.243  46.011  1.00 54.43           C  
ATOM   2740  C   ASP B 113       6.403   5.789  46.080  1.00 51.86           C  
ATOM   2741  O   ASP B 113       6.853   4.966  45.277  1.00 59.01           O  
ATOM   2742  CB  ASP B 113       8.391   7.405  46.227  1.00 65.38           C  
ATOM   2743  CG  ASP B 113       8.988   6.458  47.269  1.00 71.34           C  
ATOM   2744  OD1 ASP B 113       8.287   6.047  48.222  1.00 68.06           O  
ATOM   2745  OD2 ASP B 113      10.201   6.149  47.135  1.00 63.64           O1-
ATOM   2746  N   GLY B 114       5.465   5.469  46.966  1.00 53.45           N  
ATOM   2747  CA  GLY B 114       4.843   4.158  46.986  1.00 52.30           C  
ATOM   2748  C   GLY B 114       5.704   3.015  47.472  1.00 57.04           C  
ATOM   2749  O   GLY B 114       5.349   1.852  47.254  1.00 56.23           O  
ATOM   2750  N   THR B 115       6.820   3.298  48.138  1.00 55.50           N  
ATOM   2751  CA  THR B 115       7.676   2.251  48.673  1.00 55.24           C  
ATOM   2752  C   THR B 115       7.456   2.095  50.176  1.00 57.34           C  
ATOM   2753  O   THR B 115       7.085   3.044  50.873  1.00 58.75           O  
ATOM   2754  CB  THR B 115       9.148   2.553  48.382  1.00 55.54           C  
ATOM   2755  CG2 THR B 115       9.362   2.712  46.885  1.00 53.32           C  
ATOM   2756  OG1 THR B 115       9.534   3.767  49.044  1.00 55.31           O  
ATOM   2757  N   ALA B 116       7.658   0.868  50.660  1.00 56.14           N  
ATOM   2758  CA  ALA B 116       7.627   0.598  52.095  1.00 48.85           C  
ATOM   2759  C   ALA B 116       8.748   1.339  52.835  1.00 57.18           C  
ATOM   2760  O   ALA B 116       8.522   1.926  53.900  1.00 60.43           O  
ATOM   2761  CB  ALA B 116       7.727  -0.907  52.324  1.00 45.35           C  
ATOM   2762  N   MET B 117       9.968   1.302  52.298  1.00 60.36           N  
ATOM   2763  CA  MET B 117      11.072   2.118  52.796  1.00 55.76           C  
ATOM   2764  C   MET B 117      10.638   3.506  53.257  1.00 65.88           C  
ATOM   2765  O   MET B 117      10.944   3.937  54.377  1.00 68.90           O  
ATOM   2766  CB  MET B 117      12.123   2.262  51.693  1.00 65.04           C  
ATOM   2767  CG  MET B 117      13.554   2.288  52.166  1.00 70.05           C  
ATOM   2768  SD  MET B 117      14.466   3.463  51.164  1.00 79.50           S  
ATOM   2769  CE  MET B 117      13.898   2.978  49.534  1.00 66.81           C  
ATOM   2770  N   ASN B 118       9.975   4.249  52.378  1.00 59.69           N  
ATOM   2771  CA  ASN B 118       9.605   5.619  52.698  1.00 59.62           C  
ATOM   2772  C   ASN B 118       8.205   5.712  53.255  1.00 55.79           C  
ATOM   2773  O   ASN B 118       7.597   6.786  53.205  1.00 53.47           O  
ATOM   2774  CB  ASN B 118       9.768   6.524  51.473  1.00 56.80           C  
ATOM   2775  CG  ASN B 118      11.230   6.678  51.062  1.00 70.90           C  
ATOM   2776  ND2 ASN B 118      12.082   7.016  52.033  1.00 57.01           N  
ATOM   2777  OD1 ASN B 118      11.594   6.473  49.895  1.00 72.17           O  
ATOM   2778  N   LYS B 119       7.679   4.605  53.772  1.00 56.38           N  
ATOM   2779  CA  LYS B 119       6.429   4.611  54.519  1.00 62.83           C  
ATOM   2780  C   LYS B 119       5.281   5.212  53.698  1.00 64.37           C  
ATOM   2781  O   LYS B 119       4.500   6.031  54.192  1.00 63.50           O  
ATOM   2782  CB  LYS B 119       6.632   5.355  55.846  1.00 59.63           C  
ATOM   2783  CG  LYS B 119       7.219   4.445  56.959  1.00 85.68           C  
ATOM   2784  CD  LYS B 119       7.795   5.203  58.173  1.00 88.40           C  
ATOM   2785  CE  LYS B 119       9.338   5.347  58.099  1.00 92.35           C  
ATOM   2786  NZ  LYS B 119       9.846   6.736  58.418  1.00 84.42           N1+
ATOM   2787  N   SER B 120       5.167   4.798  52.423  1.00 48.33           N  
ATOM   2788  CA  SER B 120       4.103   5.358  51.590  1.00 57.91           C  
ATOM   2789  C   SER B 120       3.313   4.275  50.863  1.00 52.07           C  
ATOM   2790  O   SER B 120       2.782   4.515  49.781  1.00 57.08           O  
ATOM   2791  CB  SER B 120       4.641   6.364  50.573  1.00 57.16           C  
ATOM   2792  OG  SER B 120       5.801   5.865  49.954  1.00 68.32           O  
ATOM   2793  N   ASP B 121       3.233   3.081  51.427  1.00 53.73           N  
ATOM   2794  CA  ASP B 121       2.233   2.123  50.993  1.00 51.10           C  
ATOM   2795  C   ASP B 121       0.975   2.268  51.862  1.00 55.10           C  
ATOM   2796  O   ASP B 121       0.879   3.142  52.728  1.00 56.93           O  
ATOM   2797  CB  ASP B 121       2.803   0.712  51.046  1.00 59.03           C  
ATOM   2798  CG  ASP B 121       3.407   0.386  52.391  1.00 63.41           C  
ATOM   2799  OD1 ASP B 121       3.381   1.270  53.276  1.00 61.93           O  
ATOM   2800  OD2 ASP B 121       3.884  -0.758  52.568  1.00 69.28           O1-
ATOM   2801  N   VAL B 122      -0.014   1.411  51.627  1.00 52.44           N  
ATOM   2802  CA  VAL B 122      -1.325   1.537  52.254  1.00 52.93           C  
ATOM   2803  C   VAL B 122      -1.725   0.184  52.822  1.00 58.86           C  
ATOM   2804  O   VAL B 122      -1.751  -0.814  52.093  1.00 63.37           O  
ATOM   2805  CB  VAL B 122      -2.385   2.039  51.253  1.00 57.54           C  
ATOM   2806  CG1 VAL B 122      -3.706   2.296  51.959  1.00 52.00           C  
ATOM   2807  CG2 VAL B 122      -1.888   3.301  50.525  1.00 45.56           C  
ATOM   2808  N   GLU B 123      -2.044   0.147  54.116  1.00 68.60           N  
ATOM   2809  CA  GLU B 123      -2.389  -1.116  54.761  1.00 63.53           C  
ATOM   2810  C   GLU B 123      -3.782  -1.581  54.342  1.00 57.75           C  
ATOM   2811  O   GLU B 123      -4.558  -0.815  53.769  1.00 57.68           O  
ATOM   2812  CB  GLU B 123      -2.312  -0.978  56.274  1.00 60.93           C  
ATOM   2813  CG  GLU B 123      -3.540  -0.356  56.927  1.00 72.45           C  
ATOM   2814  CD  GLU B 123      -3.624   1.157  56.755  1.00 96.37           C  
ATOM   2815  OE1 GLU B 123      -2.869   1.731  55.925  1.00 98.08           O  
ATOM   2816  OE2 GLU B 123      -4.424   1.776  57.495  1.00 87.37           O1-
ATOM   2817  N   PRO B 124      -4.117  -2.839  54.609  1.00 48.95           N  
ATOM   2818  CA  PRO B 124      -5.406  -3.371  54.146  1.00 49.58           C  
ATOM   2819  C   PRO B 124      -6.577  -2.515  54.607  1.00 51.90           C  
ATOM   2820  O   PRO B 124      -6.688  -2.151  55.776  1.00 51.67           O  
ATOM   2821  CB  PRO B 124      -5.445  -4.776  54.753  1.00 46.95           C  
ATOM   2822  CG  PRO B 124      -3.996  -5.173  54.833  1.00 47.66           C  
ATOM   2823  CD  PRO B 124      -3.256  -3.883  55.187  1.00 43.10           C  
ATOM   2824  N   GLY B 125      -7.451  -2.172  53.667  1.00 51.54           N  
ATOM   2825  CA  GLY B 125      -8.582  -1.330  53.978  1.00 39.71           C  
ATOM   2826  C   GLY B 125      -8.269   0.134  54.159  1.00 49.09           C  
ATOM   2827  O   GLY B 125      -9.196   0.922  54.373  1.00 54.79           O  
ATOM   2828  N   GLY B 126      -7.006   0.535  54.071  1.00 52.98           N  
ATOM   2829  CA  GLY B 126      -6.652   1.917  54.291  1.00 54.61           C  
ATOM   2830  C   GLY B 126      -6.857   2.800  53.073  1.00 56.24           C  
ATOM   2831  O   GLY B 126      -7.215   2.363  51.977  1.00 54.36           O  
ATOM   2832  N   THR B 127      -6.606   4.086  53.287  1.00 48.27           N  
ATOM   2833  CA  THR B 127      -6.756   5.094  52.258  1.00 49.74           C  
ATOM   2834  C   THR B 127      -5.607   6.071  52.384  1.00 48.06           C  
ATOM   2835  O   THR B 127      -5.229   6.436  53.493  1.00 60.75           O  
ATOM   2836  CB  THR B 127      -8.089   5.830  52.383  1.00 49.88           C  
ATOM   2837  CG2 THR B 127      -8.206   6.908  51.307  1.00 50.58           C  
ATOM   2838  OG1 THR B 127      -9.157   4.891  52.217  1.00 55.89           O  
ATOM   2839  N   ARG B 128      -5.037   6.471  51.252  1.00 50.93           N  
ATOM   2840  CA  ARG B 128      -3.959   7.443  51.240  1.00 42.11           C  
ATOM   2841  C   ARG B 128      -4.091   8.322  50.009  1.00 53.96           C  
ATOM   2842  O   ARG B 128      -4.552   7.870  48.958  1.00 59.72           O  
ATOM   2843  CB  ARG B 128      -2.602   6.763  51.241  1.00 51.82           C  
ATOM   2844  CG  ARG B 128      -1.472   7.734  51.264  1.00 45.87           C  
ATOM   2845  CD  ARG B 128      -0.206   7.047  50.851  1.00 53.93           C  
ATOM   2846  NE  ARG B 128       0.957   7.777  51.331  1.00 59.63           N  
ATOM   2847  CZ  ARG B 128       1.567   7.519  52.476  1.00 63.71           C  
ATOM   2848  NH1 ARG B 128       1.119   6.580  53.299  1.00 63.92           N1+
ATOM   2849  NH2 ARG B 128       2.667   8.197  52.790  1.00 58.47           N  
ATOM   2850  N   THR B 129      -3.692   9.577  50.137  1.00 43.55           N  
ATOM   2851  CA  THR B 129      -3.781  10.520  49.032  1.00 53.56           C  
ATOM   2852  C   THR B 129      -2.386  10.731  48.458  1.00 59.76           C  
ATOM   2853  O   THR B 129      -1.519  11.316  49.112  1.00 54.40           O  
ATOM   2854  CB  THR B 129      -4.395  11.842  49.474  1.00 46.94           C  
ATOM   2855  CG2 THR B 129      -4.287  12.843  48.359  1.00 42.50           C  
ATOM   2856  OG1 THR B 129      -5.780  11.640  49.755  1.00 67.54           O  
ATOM   2857  N   TYR B 130      -2.172  10.250  47.242  1.00 54.64           N  
ATOM   2858  CA  TYR B 130      -0.919  10.459  46.545  1.00 47.70           C  
ATOM   2859  C   TYR B 130      -1.025  11.725  45.712  1.00 54.49           C  
ATOM   2860  O   TYR B 130      -2.091  12.017  45.160  1.00 59.20           O  
ATOM   2861  CB  TYR B 130      -0.624   9.272  45.644  1.00 42.48           C  
ATOM   2862  CG  TYR B 130      -0.270   7.971  46.332  1.00 49.88           C  
ATOM   2863  CD1 TYR B 130       0.977   7.776  46.904  1.00 50.33           C  
ATOM   2864  CD2 TYR B 130      -1.161   6.909  46.344  1.00 51.72           C  
ATOM   2865  CE1 TYR B 130       1.309   6.563  47.506  1.00 51.84           C  
ATOM   2866  CE2 TYR B 130      -0.835   5.698  46.927  1.00 53.70           C  
ATOM   2867  CZ  TYR B 130       0.401   5.528  47.511  1.00 49.16           C  
ATOM   2868  OH  TYR B 130       0.723   4.320  48.108  1.00 52.49           O  
ATOM   2869  N   THR B 131       0.073  12.482  45.614  1.00 45.70           N  
ATOM   2870  CA  THR B 131       0.105  13.659  44.748  1.00 49.72           C  
ATOM   2871  C   THR B 131       1.175  13.516  43.674  1.00 49.48           C  
ATOM   2872  O   THR B 131       2.348  13.285  43.984  1.00 52.80           O  
ATOM   2873  CB  THR B 131       0.328  14.940  45.545  1.00 49.01           C  
ATOM   2874  CG2 THR B 131       0.494  16.127  44.595  1.00 46.60           C  
ATOM   2875  OG1 THR B 131      -0.812  15.165  46.381  1.00 51.41           O  
ATOM   2876  N   TRP B 132       0.759  13.649  42.412  1.00 50.66           N  
ATOM   2877  CA  TRP B 132       1.647  13.686  41.254  1.00 50.08           C  
ATOM   2878  C   TRP B 132       1.601  15.069  40.612  1.00 53.45           C  
ATOM   2879  O   TRP B 132       0.524  15.655  40.449  1.00 58.83           O  
ATOM   2880  CB  TRP B 132       1.262  12.649  40.193  1.00 45.19           C  
ATOM   2881  CG  TRP B 132       1.228  11.214  40.629  1.00 49.16           C  
ATOM   2882  CD1 TRP B 132       1.778  10.671  41.764  1.00 45.15           C  
ATOM   2883  CD2 TRP B 132       0.626  10.126  39.911  1.00 40.94           C  
ATOM   2884  CE2 TRP B 132       0.835   8.958  40.670  1.00 37.57           C  
ATOM   2885  CE3 TRP B 132      -0.063  10.031  38.694  1.00 44.48           C  
ATOM   2886  NE1 TRP B 132       1.546   9.315  41.789  1.00 43.99           N  
ATOM   2887  CZ2 TRP B 132       0.365   7.711  40.264  1.00 43.23           C  
ATOM   2888  CZ3 TRP B 132      -0.533   8.790  38.287  1.00 42.38           C  
ATOM   2889  CH2 TRP B 132      -0.313   7.643  39.073  1.00 43.07           C  
ATOM   2890  N   ARG B 133       2.766  15.579  40.225  1.00 53.23           N  
ATOM   2891  CA  ARG B 133       2.870  16.883  39.590  1.00 49.99           C  
ATOM   2892  C   ARG B 133       3.635  16.750  38.281  1.00 52.55           C  
ATOM   2893  O   ARG B 133       4.389  15.798  38.075  1.00 54.92           O  
ATOM   2894  CB  ARG B 133       3.540  17.905  40.513  1.00 46.79           C  
ATOM   2895  CG  ARG B 133       2.535  18.652  41.361  1.00 63.45           C  
ATOM   2896  CD  ARG B 133       3.138  19.500  42.490  1.00 53.64           C  
ATOM   2897  NE  ARG B 133       3.475  18.650  43.615  1.00 81.00           N  
ATOM   2898  CZ  ARG B 133       3.021  18.823  44.849  1.00101.88           C  
ATOM   2899  NH1 ARG B 133       2.186  19.811  45.149  1.00 84.06           N1+
ATOM   2900  NH2 ARG B 133       3.379  17.954  45.799  1.00 81.97           N  
ATOM   2901  N   THR B 134       3.407  17.706  37.384  1.00 44.59           N  
ATOM   2902  CA  THR B 134       4.069  17.753  36.093  1.00 43.13           C  
ATOM   2903  C   THR B 134       4.419  19.199  35.785  1.00 46.58           C  
ATOM   2904  O   THR B 134       3.728  20.115  36.224  1.00 47.55           O  
ATOM   2905  CB  THR B 134       3.174  17.208  34.975  1.00 52.33           C  
ATOM   2906  CG2 THR B 134       2.758  15.771  35.252  1.00 40.10           C  
ATOM   2907  OG1 THR B 134       2.009  18.037  34.876  1.00 42.72           O  
ATOM   2908  N   HIS B 135       5.473  19.404  34.999  1.00 43.61           N  
ATOM   2909  CA  HIS B 135       5.901  20.744  34.625  1.00 44.24           C  
ATOM   2910  C   HIS B 135       6.225  20.783  33.138  1.00 45.66           C  
ATOM   2911  O   HIS B 135       6.589  19.767  32.543  1.00 49.47           O  
ATOM   2912  CB  HIS B 135       7.138  21.169  35.422  1.00 43.69           C  
ATOM   2913  CG  HIS B 135       8.300  20.263  35.208  1.00 48.92           C  
ATOM   2914  CD2 HIS B 135       9.390  20.387  34.416  1.00 52.17           C  
ATOM   2915  ND1 HIS B 135       8.376  19.011  35.780  1.00 51.84           N  
ATOM   2916  CE1 HIS B 135       9.484  18.414  35.375  1.00 52.69           C  
ATOM   2917  NE2 HIS B 135      10.118  19.230  34.550  1.00 54.99           N  
ATOM   2918  N   LYS B 136       6.094  21.983  32.546  1.00 47.72           N  
ATOM   2919  CA  LYS B 136       6.518  22.324  31.194  1.00 50.15           C  
ATOM   2920  C   LYS B 136       8.028  22.522  31.155  1.00 50.15           C  
ATOM   2921  O   LYS B 136       8.640  22.856  32.171  1.00 53.30           O  
ATOM   2922  CB  LYS B 136       5.831  23.605  30.721  1.00 45.74           C  
ATOM   2923  CG  LYS B 136       4.318  23.606  30.948  1.00 57.93           C  
ATOM   2924  CD  LYS B 136       3.646  24.950  30.644  1.00 58.76           C  
ATOM   2925  CE  LYS B 136       2.190  24.942  31.140  1.00 55.62           C  
ATOM   2926  NZ  LYS B 136       1.374  26.078  30.639  1.00 65.62           N1+
ATOM   2927  N   PRO B 137       8.654  22.328  30.001  1.00 53.11           N  
ATOM   2928  CA  PRO B 137      10.089  22.602  29.897  1.00 51.48           C  
ATOM   2929  C   PRO B 137      10.327  24.098  29.927  1.00 54.88           C  
ATOM   2930  O   PRO B 137       9.409  24.895  29.732  1.00 59.37           O  
ATOM   2931  CB  PRO B 137      10.488  22.000  28.545  1.00 47.04           C  
ATOM   2932  CG  PRO B 137       9.217  21.765  27.803  1.00 44.44           C  
ATOM   2933  CD  PRO B 137       8.041  21.994  28.707  1.00 42.69           C  
ATOM   2934  N   GLY B 138      11.572  24.479  30.179  1.00 56.21           N  
ATOM   2935  CA  GLY B 138      11.918  25.886  30.189  1.00 57.79           C  
ATOM   2936  C   GLY B 138      13.330  26.118  30.676  1.00 60.75           C  
ATOM   2937  O   GLY B 138      14.029  25.199  31.113  1.00 56.33           O  
ATOM   2938  N   ARG B 139      13.735  27.389  30.600  1.00 60.52           N  
ATOM   2939  CA  ARG B 139      15.105  27.799  30.884  1.00 58.18           C  
ATOM   2940  C   ARG B 139      15.334  27.948  32.380  1.00 55.72           C  
ATOM   2941  O   ARG B 139      14.569  28.625  33.069  1.00 63.09           O  
ATOM   2942  CB  ARG B 139      15.412  29.117  30.180  1.00 56.42           C  
ATOM   2943  CG  ARG B 139      16.883  29.451  30.087  1.00 69.07           C  
ATOM   2944  CD  ARG B 139      17.627  28.541  29.110  1.00 69.46           C  
ATOM   2945  NE  ARG B 139      17.165  28.693  27.736  1.00 75.48           N  
ATOM   2946  CZ  ARG B 139      17.649  28.011  26.706  1.00 78.08           C  
ATOM   2947  NH1 ARG B 139      18.644  27.148  26.857  1.00 69.24           N1+
ATOM   2948  NH2 ARG B 139      17.116  28.192  25.499  1.00 82.54           N  
ATOM   2949  N   ARG B 140      16.391  27.312  32.876  1.00 59.46           N  
ATOM   2950  CA  ARG B 140      16.788  27.364  34.273  1.00 52.53           C  
ATOM   2951  C   ARG B 140      17.555  28.659  34.560  1.00 65.84           C  
ATOM   2952  O   ARG B 140      17.999  29.370  33.657  1.00 61.64           O  
ATOM   2953  CB  ARG B 140      17.665  26.156  34.622  1.00 55.05           C  
ATOM   2954  CG  ARG B 140      16.964  24.813  34.754  1.00 52.63           C  
ATOM   2955  CD  ARG B 140      17.807  23.870  35.604  1.00 49.96           C  
ATOM   2956  NE  ARG B 140      17.404  22.468  35.528  1.00 52.42           N  
ATOM   2957  CZ  ARG B 140      17.775  21.634  34.565  1.00 53.73           C  
ATOM   2958  NH1 ARG B 140      18.528  22.033  33.553  1.00 48.02           N1+
ATOM   2959  NH2 ARG B 140      17.377  20.366  34.614  1.00 55.79           N  
ATOM   2960  N   ASP B 141      17.734  28.945  35.852  1.00 76.51           N  
ATOM   2961  CA  ASP B 141      18.483  30.131  36.261  1.00 70.33           C  
ATOM   2962  C   ASP B 141      19.878  30.168  35.638  1.00 77.48           C  
ATOM   2963  O   ASP B 141      20.371  31.238  35.279  1.00 74.63           O  
ATOM   2964  CB  ASP B 141      18.584  30.160  37.784  1.00 88.49           C  
ATOM   2965  CG  ASP B 141      17.747  31.252  38.399  1.00103.34           C  
ATOM   2966  OD1 ASP B 141      17.990  31.585  39.578  1.00119.35           O  
ATOM   2967  OD2 ASP B 141      16.853  31.781  37.704  1.00104.55           O1-
ATOM   2968  N   ASP B 142      20.538  29.017  35.516  1.00 82.72           N  
ATOM   2969  CA  ASP B 142      21.900  28.991  34.994  1.00 67.25           C  
ATOM   2970  C   ASP B 142      21.968  29.004  33.472  1.00 71.70           C  
ATOM   2971  O   ASP B 142      23.073  28.928  32.928  1.00 85.82           O  
ATOM   2972  CB  ASP B 142      22.664  27.760  35.522  1.00 65.57           C  
ATOM   2973  CG  ASP B 142      22.048  26.428  35.076  1.00 72.92           C  
ATOM   2974  OD1 ASP B 142      21.291  26.402  34.078  1.00 75.91           O  
ATOM   2975  OD2 ASP B 142      22.326  25.393  35.725  1.00 76.75           O1-
ATOM   2976  N   GLY B 143      20.839  29.077  32.766  1.00 68.41           N  
ATOM   2977  CA  GLY B 143      20.849  29.033  31.316  1.00 61.43           C  
ATOM   2978  C   GLY B 143      20.652  27.660  30.695  1.00 66.40           C  
ATOM   2979  O   GLY B 143      20.472  27.573  29.474  1.00 61.63           O  
ATOM   2980  N   THR B 144      20.679  26.587  31.486  1.00 59.55           N  
ATOM   2981  CA  THR B 144      20.419  25.266  30.942  1.00 59.76           C  
ATOM   2982  C   THR B 144      18.918  25.067  30.712  1.00 61.56           C  
ATOM   2983  O   THR B 144      18.082  25.875  31.132  1.00 62.01           O  
ATOM   2984  CB  THR B 144      20.976  24.191  31.865  1.00 56.92           C  
ATOM   2985  CG2 THR B 144      22.473  24.398  32.030  1.00 53.48           C  
ATOM   2986  OG1 THR B 144      20.336  24.284  33.141  1.00 63.47           O  
ATOM   2987  N   TRP B 145      18.574  23.983  30.020  1.00 54.03           N  
ATOM   2988  CA  TRP B 145      17.201  23.741  29.585  1.00 57.88           C  
ATOM   2989  C   TRP B 145      16.624  22.592  30.399  1.00 52.14           C  
ATOM   2990  O   TRP B 145      17.085  21.454  30.286  1.00 59.10           O  
ATOM   2991  CB  TRP B 145      17.146  23.439  28.089  1.00 53.91           C  
ATOM   2992  CG  TRP B 145      15.762  23.296  27.561  1.00 62.24           C  
ATOM   2993  CD1 TRP B 145      15.111  22.131  27.242  1.00 58.00           C  
ATOM   2994  CD2 TRP B 145      14.843  24.356  27.285  1.00 65.53           C  
ATOM   2995  CE2 TRP B 145      13.652  23.764  26.804  1.00 63.12           C  
ATOM   2996  CE3 TRP B 145      14.908  25.748  27.405  1.00 61.02           C  
ATOM   2997  NE1 TRP B 145      13.840  22.407  26.788  1.00 44.58           N  
ATOM   2998  CZ2 TRP B 145      12.541  24.518  26.438  1.00 62.81           C  
ATOM   2999  CZ3 TRP B 145      13.805  26.491  27.051  1.00 59.03           C  
ATOM   3000  CH2 TRP B 145      12.632  25.875  26.575  1.00 56.16           C  
ATOM   3001  N   ARG B 146      15.618  22.887  31.208  1.00 54.88           N  
ATOM   3002  CA  ARG B 146      14.980  21.854  32.014  1.00 55.54           C  
ATOM   3003  C   ARG B 146      13.954  21.096  31.182  1.00 52.42           C  
ATOM   3004  O   ARG B 146      13.059  21.715  30.596  1.00 53.58           O  
ATOM   3005  CB  ARG B 146      14.300  22.466  33.230  1.00 53.59           C  
ATOM   3006  CG  ARG B 146      13.380  21.503  33.940  1.00 49.37           C  
ATOM   3007  CD  ARG B 146      12.768  22.174  35.131  1.00 52.30           C  
ATOM   3008  NE  ARG B 146      12.242  21.208  36.084  1.00 60.35           N  
ATOM   3009  CZ  ARG B 146      11.254  21.473  36.924  1.00 61.14           C  
ATOM   3010  NH1 ARG B 146      10.684  22.659  36.952  1.00 52.55           N1+
ATOM   3011  NH2 ARG B 146      10.824  20.521  37.750  1.00 58.62           N  
ATOM   3012  N   PRO B 147      14.034  19.774  31.115  1.00 52.55           N  
ATOM   3013  CA  PRO B 147      13.035  19.012  30.358  1.00 51.98           C  
ATOM   3014  C   PRO B 147      11.679  19.060  31.042  1.00 49.74           C  
ATOM   3015  O   PRO B 147      11.581  19.230  32.255  1.00 57.23           O  
ATOM   3016  CB  PRO B 147      13.601  17.585  30.349  1.00 47.07           C  
ATOM   3017  CG  PRO B 147      15.035  17.720  30.808  1.00 48.32           C  
ATOM   3018  CD  PRO B 147      15.066  18.913  31.711  1.00 46.65           C  
ATOM   3019  N   GLY B 148      10.619  18.920  30.249  1.00 53.20           N  
ATOM   3020  CA  GLY B 148       9.280  18.811  30.792  1.00 51.19           C  
ATOM   3021  C   GLY B 148       8.874  17.364  31.070  1.00 49.33           C  
ATOM   3022  O   GLY B 148       9.589  16.412  30.765  1.00 45.12           O  
ATOM   3023  N   SER B 149       7.676  17.210  31.639  1.00 46.03           N  
ATOM   3024  CA  SER B 149       7.161  15.903  32.036  1.00 42.47           C  
ATOM   3025  C   SER B 149       6.538  15.098  30.895  1.00 48.77           C  
ATOM   3026  O   SER B 149       6.205  13.928  31.106  1.00 45.22           O  
ATOM   3027  CB  SER B 149       6.092  16.048  33.124  1.00 40.39           C  
ATOM   3028  OG  SER B 149       6.514  16.893  34.170  1.00 49.31           O  
ATOM   3029  N   ALA B 150       6.327  15.678  29.718  1.00 45.95           N  
ATOM   3030  CA  ALA B 150       5.477  15.002  28.743  1.00 49.10           C  
ATOM   3031  C   ALA B 150       6.040  13.632  28.386  1.00 51.78           C  
ATOM   3032  O   ALA B 150       7.257  13.444  28.328  1.00 49.13           O  
ATOM   3033  CB  ALA B 150       5.339  15.846  27.484  1.00 47.62           C  
ATOM   3034  N   GLY B 151       5.157  12.673  28.151  1.00 46.20           N  
ATOM   3035  CA  GLY B 151       5.595  11.387  27.647  1.00 43.24           C  
ATOM   3036  C   GLY B 151       4.590  10.286  27.920  1.00 51.89           C  
ATOM   3037  O   GLY B 151       3.487  10.518  28.418  1.00 50.42           O  
ATOM   3038  N   TYR B 152       5.005   9.067  27.569  1.00 51.65           N  
ATOM   3039  CA  TYR B 152       4.217   7.856  27.773  1.00 45.97           C  
ATOM   3040  C   TYR B 152       4.783   7.130  28.987  1.00 47.64           C  
ATOM   3041  O   TYR B 152       5.794   6.431  28.885  1.00 43.86           O  
ATOM   3042  CB  TYR B 152       4.252   6.959  26.536  1.00 49.75           C  
ATOM   3043  CG  TYR B 152       3.454   7.482  25.362  1.00 53.33           C  
ATOM   3044  CD1 TYR B 152       2.061   7.344  25.312  1.00 55.37           C  
ATOM   3045  CD2 TYR B 152       4.088   8.105  24.305  1.00 46.35           C  
ATOM   3046  CE1 TYR B 152       1.332   7.829  24.240  1.00 53.68           C  
ATOM   3047  CE2 TYR B 152       3.374   8.588  23.233  1.00 55.82           C  
ATOM   3048  CZ  TYR B 152       1.999   8.457  23.197  1.00 56.45           C  
ATOM   3049  OH  TYR B 152       1.309   8.958  22.110  1.00 48.59           O  
ATOM   3050  N   TRP B 153       4.104   7.264  30.126  1.00 44.80           N  
ATOM   3051  CA  TRP B 153       4.580   6.747  31.401  1.00 44.20           C  
ATOM   3052  C   TRP B 153       3.675   5.617  31.892  1.00 44.82           C  
ATOM   3053  O   TRP B 153       2.846   5.101  31.143  1.00 42.03           O  
ATOM   3054  CB  TRP B 153       4.664   7.897  32.392  1.00 41.44           C  
ATOM   3055  CG  TRP B 153       5.555   9.014  31.928  1.00 46.42           C  
ATOM   3056  CD1 TRP B 153       5.167  10.238  31.481  1.00 40.98           C  
ATOM   3057  CD2 TRP B 153       6.989   9.006  31.880  1.00 50.27           C  
ATOM   3058  CE2 TRP B 153       7.398  10.264  31.397  1.00 45.22           C  
ATOM   3059  CE3 TRP B 153       7.967   8.061  32.220  1.00 44.26           C  
ATOM   3060  NE1 TRP B 153       6.268  10.997  31.157  1.00 43.09           N  
ATOM   3061  CZ2 TRP B 153       8.733  10.605  31.245  1.00 41.16           C  
ATOM   3062  CZ3 TRP B 153       9.295   8.398  32.067  1.00 40.89           C  
ATOM   3063  CH2 TRP B 153       9.667   9.657  31.578  1.00 46.35           C  
ATOM   3064  N   HIS B 154       3.822   5.228  33.157  1.00 46.33           N  
ATOM   3065  CA  HIS B 154       2.974   4.160  33.691  1.00 45.19           C  
ATOM   3066  C   HIS B 154       3.059   4.155  35.216  1.00 47.68           C  
ATOM   3067  O   HIS B 154       3.923   4.808  35.813  1.00 48.76           O  
ATOM   3068  CB  HIS B 154       3.361   2.793  33.107  1.00 42.81           C  
ATOM   3069  CG  HIS B 154       4.771   2.383  33.406  1.00 53.36           C  
ATOM   3070  CD2 HIS B 154       5.955   2.889  32.979  1.00 45.07           C  
ATOM   3071  ND1 HIS B 154       5.081   1.346  34.262  1.00 53.97           N  
ATOM   3072  CE1 HIS B 154       6.397   1.229  34.347  1.00 45.69           C  
ATOM   3073  NE2 HIS B 154       6.949   2.154  33.578  1.00 42.85           N  
ATOM   3074  N   TYR B 155       2.130   3.415  35.840  1.00 42.69           N  
ATOM   3075  CA  TYR B 155       2.053   3.258  37.293  1.00 46.33           C  
ATOM   3076  C   TYR B 155       1.884   1.782  37.640  1.00 45.75           C  
ATOM   3077  O   TYR B 155       1.324   1.005  36.862  1.00 52.67           O  
ATOM   3078  CB  TYR B 155       0.892   4.074  37.906  1.00 41.57           C  
ATOM   3079  CG  TYR B 155      -0.490   3.653  37.420  1.00 46.95           C  
ATOM   3080  CD1 TYR B 155      -1.157   2.569  37.980  1.00 45.59           C  
ATOM   3081  CD2 TYR B 155      -1.128   4.350  36.400  1.00 42.53           C  
ATOM   3082  CE1 TYR B 155      -2.419   2.183  37.530  1.00 43.86           C  
ATOM   3083  CE2 TYR B 155      -2.383   3.980  35.947  1.00 44.67           C  
ATOM   3084  CZ  TYR B 155      -3.031   2.890  36.509  1.00 52.35           C  
ATOM   3085  OH  TYR B 155      -4.289   2.507  36.045  1.00 46.08           O  
ATOM   3086  N   HIS B 156       2.379   1.390  38.810  1.00 40.79           N  
ATOM   3087  CA  HIS B 156       2.291  -0.009  39.213  1.00 41.32           C  
ATOM   3088  C   HIS B 156       2.509  -0.115  40.717  1.00 43.39           C  
ATOM   3089  O   HIS B 156       2.877   0.855  41.381  1.00 45.03           O  
ATOM   3090  CB  HIS B 156       3.296  -0.864  38.452  1.00 37.07           C  
ATOM   3091  CG  HIS B 156       4.716  -0.489  38.707  1.00 43.81           C  
ATOM   3092  CD2 HIS B 156       5.574   0.276  37.996  1.00 49.88           C  
ATOM   3093  ND1 HIS B 156       5.412  -0.921  39.814  1.00 51.61           N  
ATOM   3094  CE1 HIS B 156       6.641  -0.437  39.775  1.00 52.15           C  
ATOM   3095  NE2 HIS B 156       6.765   0.291  38.680  1.00 57.81           N  
ATOM   3096  N   ASP B 157       2.257  -1.307  41.247  1.00 39.33           N  
ATOM   3097  CA  ASP B 157       2.417  -1.548  42.675  1.00 50.91           C  
ATOM   3098  C   ASP B 157       3.886  -1.757  43.032  1.00 51.35           C  
ATOM   3099  O   ASP B 157       4.680  -2.254  42.226  1.00 50.08           O  
ATOM   3100  CB  ASP B 157       1.605  -2.772  43.107  1.00 49.67           C  
ATOM   3101  CG  ASP B 157       2.041  -3.314  44.469  1.00 59.18           C  
ATOM   3102  OD1 ASP B 157       1.727  -2.681  45.518  1.00 56.84           O  
ATOM   3103  OD2 ASP B 157       2.708  -4.371  44.485  1.00 57.24           O1-
ATOM   3104  N   HIS B 158       4.242  -1.396  44.266  1.00 50.88           N  
ATOM   3105  CA  HIS B 158       5.617  -1.536  44.728  1.00 55.51           C  
ATOM   3106  C   HIS B 158       5.808  -2.377  45.991  1.00 48.55           C  
ATOM   3107  O   HIS B 158       6.944  -2.473  46.457  1.00 54.62           O  
ATOM   3108  CB  HIS B 158       6.235  -0.148  44.966  1.00 55.45           C  
ATOM   3109  CG  HIS B 158       7.676  -0.041  44.557  1.00 56.92           C  
ATOM   3110  CD2 HIS B 158       8.298   0.805  43.701  1.00 62.88           C  
ATOM   3111  ND1 HIS B 158       8.660  -0.862  45.063  1.00 58.57           N  
ATOM   3112  CE1 HIS B 158       9.823  -0.534  44.528  1.00 59.52           C  
ATOM   3113  NE2 HIS B 158       9.631   0.476  43.701  1.00 62.26           N  
ATOM   3114  N   VAL B 159       4.766  -2.996  46.561  1.00 51.09           N  
ATOM   3115  CA  VAL B 159       4.965  -3.706  47.831  1.00 49.80           C  
ATOM   3116  C   VAL B 159       4.240  -5.043  47.940  1.00 49.19           C  
ATOM   3117  O   VAL B 159       4.348  -5.718  48.965  1.00 56.59           O  
ATOM   3118  CB  VAL B 159       4.558  -2.838  49.038  1.00 45.01           C  
ATOM   3119  CG1 VAL B 159       5.249  -1.486  49.001  1.00 54.32           C  
ATOM   3120  CG2 VAL B 159       3.047  -2.694  49.099  1.00 51.97           C  
ATOM   3121  N   VAL B 160       3.498  -5.450  46.920  1.00 54.62           N  
ATOM   3122  CA  VAL B 160       2.801  -6.734  46.995  1.00 53.27           C  
ATOM   3123  C   VAL B 160       3.769  -7.847  46.616  1.00 58.70           C  
ATOM   3124  O   VAL B 160       4.337  -7.838  45.517  1.00 58.67           O  
ATOM   3125  CB  VAL B 160       1.566  -6.746  46.090  1.00 53.05           C  
ATOM   3126  CG1 VAL B 160       1.002  -8.147  46.012  1.00 39.00           C  
ATOM   3127  CG2 VAL B 160       0.538  -5.756  46.607  1.00 44.45           C  
ATOM   3128  N   GLY B 161       3.955  -8.802  47.514  1.00 50.53           N  
ATOM   3129  CA  GLY B 161       4.866  -9.929  47.251  1.00 50.16           C  
ATOM   3130  C   GLY B 161       6.349  -9.717  47.568  1.00 56.53           C  
ATOM   3131  O   GLY B 161       6.987 -10.560  48.201  1.00 46.59           O  
ATOM   3132  N   THR B 162       6.916  -8.612  47.102  1.00 48.87           N  
ATOM   3133  CA  THR B 162       8.227  -8.178  47.544  1.00 35.07           C  
ATOM   3134  C   THR B 162       8.180  -6.670  47.664  1.00 51.24           C  
ATOM   3135  O   THR B 162       7.174  -6.030  47.340  1.00 59.08           O  
ATOM   3136  CB  THR B 162       9.362  -8.600  46.593  1.00 50.72           C  
ATOM   3137  CG2 THR B 162       9.230 -10.049  46.201  1.00 33.80           C  
ATOM   3138  OG1 THR B 162       9.386  -7.765  45.420  1.00 54.83           O  
ATOM   3139  N   GLU B 163       9.275  -6.099  48.127  1.00 50.46           N  
ATOM   3140  CA  GLU B 163       9.349  -4.661  48.233  1.00 45.78           C  
ATOM   3141  C   GLU B 163       9.668  -4.002  46.897  1.00 55.44           C  
ATOM   3142  O   GLU B 163       9.920  -2.795  46.850  1.00 61.90           O  
ATOM   3143  CB  GLU B 163      10.360  -4.274  49.315  1.00 57.05           C  
ATOM   3144  CG  GLU B 163       9.674  -4.032  50.658  1.00 82.66           C  
ATOM   3145  CD  GLU B 163      10.580  -4.190  51.860  1.00 96.38           C  
ATOM   3146  OE1 GLU B 163      11.338  -3.244  52.152  1.00114.48           O  
ATOM   3147  OE2 GLU B 163      10.535  -5.248  52.518  1.00124.44           O1-
ATOM   3148  N   HIS B 164       9.626  -4.757  45.803  1.00 55.49           N  
ATOM   3149  CA  HIS B 164       9.660  -4.175  44.469  1.00 57.06           C  
ATOM   3150  C   HIS B 164       8.375  -4.452  43.697  1.00 61.92           C  
ATOM   3151  O   HIS B 164       8.330  -4.240  42.477  1.00 64.52           O  
ATOM   3152  CB  HIS B 164      10.890  -4.683  43.724  1.00 54.90           C  
ATOM   3153  CG  HIS B 164      12.163  -4.362  44.436  1.00 61.77           C  
ATOM   3154  CD2 HIS B 164      12.854  -3.200  44.540  1.00 59.55           C  
ATOM   3155  ND1 HIS B 164      12.830  -5.281  45.220  1.00 53.19           N  
ATOM   3156  CE1 HIS B 164      13.896  -4.705  45.751  1.00 57.82           C  
ATOM   3157  NE2 HIS B 164      13.930  -3.444  45.358  1.00 64.30           N  
ATOM   3158  N   GLY B 165       7.323  -4.899  44.382  1.00 55.09           N  
ATOM   3159  CA  GLY B 165       6.047  -5.143  43.752  1.00 53.26           C  
ATOM   3160  C   GLY B 165       6.001  -6.342  42.836  1.00 52.59           C  
ATOM   3161  O   GLY B 165       5.074  -6.451  42.029  1.00 51.40           O  
ATOM   3162  N   THR B 166       6.970  -7.256  42.935  1.00 48.91           N  
ATOM   3163  CA  THR B 166       6.980  -8.397  42.025  1.00 54.15           C  
ATOM   3164  C   THR B 166       5.643  -9.136  42.013  1.00 51.86           C  
ATOM   3165  O   THR B 166       5.167  -9.553  40.949  1.00 54.28           O  
ATOM   3166  CB  THR B 166       8.118  -9.342  42.381  1.00 54.01           C  
ATOM   3167  CG2 THR B 166       8.103 -10.573  41.459  1.00 43.27           C  
ATOM   3168  OG1 THR B 166       9.353  -8.632  42.236  1.00 57.44           O  
ATOM   3169  N   GLY B 167       5.005  -9.276  43.178  1.00 50.63           N  
ATOM   3170  CA  GLY B 167       3.723  -9.968  43.229  1.00 39.62           C  
ATOM   3171  C   GLY B 167       2.576  -9.148  42.663  1.00 53.15           C  
ATOM   3172  O   GLY B 167       1.785  -9.640  41.852  1.00 51.60           O  
ATOM   3173  N   GLY B 168       2.455  -7.891  43.095  1.00 51.16           N  
ATOM   3174  CA  GLY B 168       1.408  -7.042  42.549  1.00 50.23           C  
ATOM   3175  C   GLY B 168       1.472  -6.924  41.037  1.00 52.49           C  
ATOM   3176  O   GLY B 168       0.453  -7.057  40.350  1.00 48.99           O  
ATOM   3177  N   ILE B 169       2.674  -6.662  40.499  1.00 51.82           N  
ATOM   3178  CA  ILE B 169       2.847  -6.493  39.055  1.00 43.18           C  
ATOM   3179  C   ILE B 169       2.450  -7.766  38.326  1.00 47.30           C  
ATOM   3180  O   ILE B 169       1.724  -7.742  37.327  1.00 50.47           O  
ATOM   3181  CB  ILE B 169       4.299  -6.096  38.731  1.00 45.72           C  
ATOM   3182  CG1 ILE B 169       4.607  -4.704  39.298  1.00 56.57           C  
ATOM   3183  CG2 ILE B 169       4.557  -6.155  37.225  1.00 40.20           C  
ATOM   3184  CD1 ILE B 169       6.054  -4.325  39.242  1.00 44.82           C  
ATOM   3185  N   ARG B 170       2.913  -8.902  38.818  1.00 47.82           N  
ATOM   3186  CA  ARG B 170       2.540 -10.140  38.162  1.00 51.69           C  
ATOM   3187  C   ARG B 170       1.031 -10.359  38.236  1.00 53.08           C  
ATOM   3188  O   ARG B 170       0.429 -10.863  37.284  1.00 49.62           O  
ATOM   3189  CB  ARG B 170       3.330 -11.291  38.785  1.00 50.31           C  
ATOM   3190  CG  ARG B 170       2.698 -12.643  38.706  1.00 54.86           C  
ATOM   3191  CD  ARG B 170       3.708 -13.701  39.156  1.00 75.75           C  
ATOM   3192  NE  ARG B 170       5.070 -13.391  38.735  1.00 91.67           N  
ATOM   3193  CZ  ARG B 170       6.146 -13.546  39.495  1.00 96.31           C  
ATOM   3194  NH1 ARG B 170       6.047 -13.866  40.778  1.00 74.97           N1+
ATOM   3195  NH2 ARG B 170       7.351 -13.375  38.953  1.00 93.34           N  
ATOM   3196  N   ASN B 171       0.388  -9.924  39.323  1.00 51.79           N  
ATOM   3197  CA  ASN B 171      -1.047 -10.142  39.473  1.00 50.93           C  
ATOM   3198  C   ASN B 171      -1.904  -9.198  38.642  1.00 56.13           C  
ATOM   3199  O   ASN B 171      -3.094  -9.477  38.463  1.00 54.92           O  
ATOM   3200  CB  ASN B 171      -1.457 -10.006  40.930  1.00 56.82           C  
ATOM   3201  CG  ASN B 171      -1.047 -11.190  41.745  1.00 58.38           C  
ATOM   3202  ND2 ASN B 171      -1.077 -11.042  43.067  1.00 54.50           N  
ATOM   3203  OD1 ASN B 171      -0.700 -12.235  41.197  1.00 61.08           O  
ATOM   3204  N   GLY B 172      -1.351  -8.080  38.165  1.00 52.58           N  
ATOM   3205  CA  GLY B 172      -2.090  -7.189  37.291  1.00 43.20           C  
ATOM   3206  C   GLY B 172      -2.127  -5.737  37.733  1.00 49.85           C  
ATOM   3207  O   GLY B 172      -2.883  -4.942  37.166  1.00 44.66           O  
ATOM   3208  N   LEU B 173      -1.323  -5.364  38.731  1.00 48.78           N  
ATOM   3209  CA  LEU B 173      -1.402  -4.012  39.288  1.00 46.94           C  
ATOM   3210  C   LEU B 173      -0.484  -3.075  38.505  1.00 51.84           C  
ATOM   3211  O   LEU B 173       0.546  -2.603  38.994  1.00 51.64           O  
ATOM   3212  CB  LEU B 173      -1.071  -4.020  40.776  1.00 41.75           C  
ATOM   3213  CG  LEU B 173      -2.197  -4.530  41.678  1.00 48.76           C  
ATOM   3214  CD1 LEU B 173      -1.715  -4.735  43.108  1.00 42.16           C  
ATOM   3215  CD2 LEU B 173      -3.403  -3.585  41.639  1.00 50.27           C  
ATOM   3216  N   TYR B 174      -0.888  -2.797  37.261  1.00 46.66           N  
ATOM   3217  CA  TYR B 174      -0.153  -1.855  36.425  1.00 37.80           C  
ATOM   3218  C   TYR B 174      -1.110  -1.149  35.475  1.00 39.11           C  
ATOM   3219  O   TYR B 174      -2.111  -1.726  35.059  1.00 44.04           O  
ATOM   3220  CB  TYR B 174       0.939  -2.585  35.662  1.00 34.64           C  
ATOM   3221  CG  TYR B 174       0.438  -3.753  34.867  1.00 39.31           C  
ATOM   3222  CD1 TYR B 174      -0.267  -3.559  33.678  1.00 39.17           C  
ATOM   3223  CD2 TYR B 174       0.673  -5.051  35.286  1.00 40.01           C  
ATOM   3224  CE1 TYR B 174      -0.725  -4.625  32.933  1.00 38.67           C  
ATOM   3225  CE2 TYR B 174       0.215  -6.136  34.544  1.00 39.87           C  
ATOM   3226  CZ  TYR B 174      -0.482  -5.911  33.368  1.00 45.24           C  
ATOM   3227  OH  TYR B 174      -0.944  -6.974  32.625  1.00 43.11           O  
ATOM   3228  N   GLY B 175      -0.806   0.108  35.139  1.00 41.80           N  
ATOM   3229  CA  GLY B 175      -1.596   0.853  34.178  1.00 42.83           C  
ATOM   3230  C   GLY B 175      -0.848   2.014  33.536  1.00 45.38           C  
ATOM   3231  O   GLY B 175       0.203   2.439  34.026  1.00 47.57           O  
ATOM   3232  N   PRO B 176      -1.387   2.571  32.449  1.00 41.48           N  
ATOM   3233  CA  PRO B 176      -0.657   3.597  31.693  1.00 40.93           C  
ATOM   3234  C   PRO B 176      -0.983   5.012  32.139  1.00 44.29           C  
ATOM   3235  O   PRO B 176      -2.076   5.308  32.619  1.00 45.36           O  
ATOM   3236  CB  PRO B 176      -1.157   3.370  30.260  1.00 41.65           C  
ATOM   3237  CG  PRO B 176      -2.610   2.994  30.483  1.00 41.25           C  
ATOM   3238  CD  PRO B 176      -2.683   2.266  31.824  1.00 36.57           C  
ATOM   3239  N   VAL B 177      -0.006   5.897  31.949  1.00 48.38           N  
ATOM   3240  CA  VAL B 177      -0.140   7.324  32.241  1.00 45.79           C  
ATOM   3241  C   VAL B 177       0.421   8.105  31.066  1.00 50.54           C  
ATOM   3242  O   VAL B 177       1.568   7.876  30.663  1.00 54.24           O  
ATOM   3243  CB  VAL B 177       0.618   7.734  33.514  1.00 46.99           C  
ATOM   3244  CG1 VAL B 177       0.401   9.211  33.770  1.00 44.75           C  
ATOM   3245  CG2 VAL B 177       0.196   6.899  34.680  1.00 45.91           C  
ATOM   3246  N   ILE B 178      -0.361   9.044  30.541  1.00 46.73           N  
ATOM   3247  CA  ILE B 178       0.031   9.855  29.391  1.00 46.80           C  
ATOM   3248  C   ILE B 178       0.068  11.310  29.825  1.00 49.08           C  
ATOM   3249  O   ILE B 178      -0.932  11.824  30.336  1.00 45.99           O  
ATOM   3250  CB  ILE B 178      -0.951   9.686  28.218  1.00 46.71           C  
ATOM   3251  CG1 ILE B 178      -0.942   8.259  27.674  1.00 46.13           C  
ATOM   3252  CG2 ILE B 178      -0.648  10.698  27.130  1.00 43.48           C  
ATOM   3253  CD1 ILE B 178      -1.747   8.107  26.387  1.00 45.91           C  
ATOM   3254  N   VAL B 179       1.200  11.979  29.608  1.00 40.65           N  
ATOM   3255  CA  VAL B 179       1.314  13.415  29.857  1.00 43.50           C  
ATOM   3256  C   VAL B 179       1.556  14.114  28.529  1.00 47.46           C  
ATOM   3257  O   VAL B 179       2.574  13.866  27.868  1.00 51.68           O  
ATOM   3258  CB  VAL B 179       2.438  13.749  30.850  1.00 48.32           C  
ATOM   3259  CG1 VAL B 179       2.528  15.273  31.050  1.00 42.34           C  
ATOM   3260  CG2 VAL B 179       2.217  13.042  32.181  1.00 36.26           C  
ATOM   3261  N   ARG B 180       0.649  15.020  28.163  1.00 44.82           N  
ATOM   3262  CA  ARG B 180       0.669  15.681  26.864  1.00 44.00           C  
ATOM   3263  C   ARG B 180       1.322  17.057  26.931  1.00 49.66           C  
ATOM   3264  O   ARG B 180       1.202  17.772  27.929  1.00 56.34           O  
ATOM   3265  CB  ARG B 180      -0.750  15.807  26.317  1.00 45.30           C  
ATOM   3266  CG  ARG B 180      -1.441  14.463  26.241  1.00 48.50           C  
ATOM   3267  CD  ARG B 180      -2.181  14.318  24.953  1.00 53.84           C  
ATOM   3268  NE  ARG B 180      -2.928  13.070  24.897  1.00 54.95           N  
ATOM   3269  CZ  ARG B 180      -2.561  12.008  24.196  1.00 49.00           C  
ATOM   3270  NH1 ARG B 180      -1.432  11.988  23.507  1.00 50.77           N1+
ATOM   3271  NH2 ARG B 180      -3.350  10.942  24.176  1.00 43.43           N  
ATOM   3272  N   ARG B 181       2.021  17.421  25.865  1.00 46.70           N  
ATOM   3273  CA  ARG B 181       2.606  18.745  25.738  1.00 44.95           C  
ATOM   3274  C   ARG B 181       1.670  19.602  24.899  1.00 55.13           C  
ATOM   3275  O   ARG B 181       0.967  19.094  24.018  1.00 47.65           O  
ATOM   3276  CB  ARG B 181       3.999  18.680  25.102  1.00 41.00           C  
ATOM   3277  CG  ARG B 181       4.486  20.006  24.549  1.00 50.29           C  
ATOM   3278  CD  ARG B 181       6.000  20.195  24.645  1.00 38.58           C  
ATOM   3279  NE  ARG B 181       6.546  19.591  25.851  1.00 55.93           N  
ATOM   3280  CZ  ARG B 181       7.611  18.806  25.861  1.00 53.64           C  
ATOM   3281  NH1 ARG B 181       8.277  18.542  24.751  1.00 59.95           N1+
ATOM   3282  NH2 ARG B 181       8.003  18.259  27.006  1.00 42.88           N  
ATOM   3283  N   LYS B 182       1.628  20.901  25.205  1.00 52.89           N  
ATOM   3284  CA  LYS B 182       0.750  21.796  24.461  1.00 53.95           C  
ATOM   3285  C   LYS B 182       1.102  21.709  22.988  1.00 53.40           C  
ATOM   3286  O   LYS B 182       2.263  21.883  22.618  1.00 53.07           O  
ATOM   3287  CB  LYS B 182       0.885  23.238  24.955  1.00 46.15           C  
ATOM   3288  CG  LYS B 182       0.042  24.226  24.189  1.00 57.30           C  
ATOM   3289  CD  LYS B 182       0.523  25.645  24.371  1.00 64.36           C  
ATOM   3290  CE  LYS B 182      -0.209  26.585  23.420  1.00 74.46           C  
ATOM   3291  NZ  LYS B 182       0.148  28.011  23.686  1.00 99.29           N1+
ATOM   3292  N   GLY B 183       0.109  21.398  22.156  1.00 49.56           N  
ATOM   3293  CA  GLY B 183       0.312  21.220  20.742  1.00 46.73           C  
ATOM   3294  C   GLY B 183       0.331  19.779  20.267  1.00 52.82           C  
ATOM   3295  O   GLY B 183       0.194  19.544  19.066  1.00 61.98           O  
ATOM   3296  N   ASP B 184       0.509  18.814  21.165  1.00 50.08           N  
ATOM   3297  CA  ASP B 184       0.569  17.414  20.759  1.00 52.13           C  
ATOM   3298  C   ASP B 184      -0.699  17.013  20.011  1.00 52.57           C  
ATOM   3299  O   ASP B 184      -1.805  17.399  20.386  1.00 53.03           O  
ATOM   3300  CB  ASP B 184       0.752  16.513  21.991  1.00 57.42           C  
ATOM   3301  CG  ASP B 184       2.198  16.444  22.465  1.00 59.96           C  
ATOM   3302  OD1 ASP B 184       3.087  16.904  21.714  1.00 64.14           O  
ATOM   3303  OD2 ASP B 184       2.448  15.926  23.581  1.00 56.49           O1-
ATOM   3304  N   VAL B 185      -0.538  16.210  18.960  1.00 48.54           N  
ATOM   3305  CA  VAL B 185      -1.690  15.752  18.195  1.00 47.70           C  
ATOM   3306  C   VAL B 185      -2.497  14.745  19.010  1.00 53.68           C  
ATOM   3307  O   VAL B 185      -1.938  13.833  19.636  1.00 51.43           O  
ATOM   3308  CB  VAL B 185      -1.218  15.148  16.862  1.00 53.40           C  
ATOM   3309  CG1 VAL B 185      -2.315  14.283  16.232  1.00 43.14           C  
ATOM   3310  CG2 VAL B 185      -0.803  16.261  15.924  1.00 52.87           C  
ATOM   3311  N   LEU B 186      -3.835  14.883  18.979  1.00 53.40           N  
ATOM   3312  CA  LEU B 186      -4.681  13.971  19.758  1.00 50.15           C  
ATOM   3313  C   LEU B 186      -5.250  12.853  18.890  1.00 48.89           C  
ATOM   3314  O   LEU B 186      -5.551  13.068  17.716  1.00 50.83           O  
ATOM   3315  CB  LEU B 186      -5.826  14.727  20.433  1.00 44.78           C  
ATOM   3316  CG  LEU B 186      -5.330  15.798  21.426  1.00 51.50           C  
ATOM   3317  CD1 LEU B 186      -6.452  16.625  21.947  1.00 42.82           C  
ATOM   3318  CD2 LEU B 186      -4.577  15.177  22.595  1.00 48.46           C  
ATOM   3319  N   PRO B 187      -5.390  11.648  19.430  1.00 48.63           N  
ATOM   3320  CA  PRO B 187      -5.850  10.519  18.612  1.00 48.11           C  
ATOM   3321  C   PRO B 187      -7.362  10.348  18.565  1.00 54.64           C  
ATOM   3322  O   PRO B 187      -8.111  11.078  19.217  1.00 54.13           O  
ATOM   3323  CB  PRO B 187      -5.199   9.315  19.303  1.00 50.22           C  
ATOM   3324  CG  PRO B 187      -5.137   9.708  20.738  1.00 45.86           C  
ATOM   3325  CD  PRO B 187      -4.917  11.214  20.756  1.00 47.27           C  
ATOM   3326  N   ASP B 188      -7.818   9.366  17.791  1.00 54.81           N  
ATOM   3327  CA  ASP B 188      -9.214   8.954  17.811  1.00 47.84           C  
ATOM   3328  C   ASP B 188      -9.507   7.953  18.916  1.00 50.32           C  
ATOM   3329  O   ASP B 188     -10.635   7.913  19.411  1.00 58.86           O  
ATOM   3330  CB  ASP B 188      -9.614   8.329  16.469  1.00 60.74           C  
ATOM   3331  CG  ASP B 188      -9.760   9.351  15.362  1.00 55.19           C  
ATOM   3332  OD1 ASP B 188     -10.171  10.493  15.654  1.00 66.94           O  
ATOM   3333  OD2 ASP B 188      -9.452   9.002  14.197  1.00 58.32           O1-
ATOM   3334  N   ALA B 189      -8.532   7.123  19.281  1.00 48.79           N  
ATOM   3335  CA  ALA B 189      -8.659   6.175  20.379  1.00 49.39           C  
ATOM   3336  C   ALA B 189      -7.260   5.829  20.864  1.00 52.51           C  
ATOM   3337  O   ALA B 189      -6.280   5.999  20.137  1.00 55.04           O  
ATOM   3338  CB  ALA B 189      -9.409   4.913  19.961  1.00 46.75           C  
ATOM   3339  N   THR B 190      -7.173   5.374  22.108  1.00 48.32           N  
ATOM   3340  CA  THR B 190      -5.924   4.909  22.687  1.00 46.08           C  
ATOM   3341  C   THR B 190      -6.117   3.486  23.185  1.00 49.02           C  
ATOM   3342  O   THR B 190      -7.139   3.182  23.801  1.00 52.74           O  
ATOM   3343  CB  THR B 190      -5.471   5.820  23.833  1.00 42.09           C  
ATOM   3344  CG2 THR B 190      -4.153   5.326  24.420  1.00 41.90           C  
ATOM   3345  OG1 THR B 190      -5.258   7.135  23.319  1.00 48.23           O  
ATOM   3346  N   HIS B 191      -5.153   2.610  22.886  1.00 42.05           N  
ATOM   3347  CA  HIS B 191      -5.141   1.226  23.353  1.00 46.87           C  
ATOM   3348  C   HIS B 191      -3.848   0.958  24.111  1.00 47.57           C  
ATOM   3349  O   HIS B 191      -2.805   1.558  23.819  1.00 51.09           O  
ATOM   3350  CB  HIS B 191      -5.264   0.208  22.190  1.00 43.03           C  
ATOM   3351  CG  HIS B 191      -6.437   0.453  21.293  1.00 53.30           C  
ATOM   3352  CD2 HIS B 191      -6.556   1.177  20.155  1.00 51.45           C  
ATOM   3353  ND1 HIS B 191      -7.688  -0.067  21.543  1.00 66.28           N  
ATOM   3354  CE1 HIS B 191      -8.524   0.316  20.594  1.00 52.22           C  
ATOM   3355  NE2 HIS B 191      -7.859   1.065  19.735  1.00 53.52           N  
ATOM   3356  N   THR B 192      -3.914   0.045  25.081  1.00 46.21           N  
ATOM   3357  CA  THR B 192      -2.794  -0.239  25.975  1.00 42.66           C  
ATOM   3358  C   THR B 192      -2.394  -1.694  25.818  1.00 47.39           C  
ATOM   3359  O   THR B 192      -3.197  -2.596  26.082  1.00 46.33           O  
ATOM   3360  CB  THR B 192      -3.134   0.054  27.441  1.00 44.44           C  
ATOM   3361  CG2 THR B 192      -1.937  -0.224  28.341  1.00 45.81           C  
ATOM   3362  OG1 THR B 192      -3.484   1.430  27.583  1.00 54.47           O  
ATOM   3363  N   ILE B 193      -1.148  -1.912  25.420  1.00 43.75           N  
ATOM   3364  CA  ILE B 193      -0.585  -3.239  25.253  1.00 48.08           C  
ATOM   3365  C   ILE B 193       0.559  -3.374  26.246  1.00 48.92           C  
ATOM   3366  O   ILE B 193       1.532  -2.608  26.187  1.00 46.51           O  
ATOM   3367  CB  ILE B 193      -0.103  -3.460  23.813  1.00 48.40           C  
ATOM   3368  CG1 ILE B 193      -1.273  -3.300  22.854  1.00 50.33           C  
ATOM   3369  CG2 ILE B 193       0.536  -4.821  23.652  1.00 43.47           C  
ATOM   3370  CD1 ILE B 193      -0.890  -2.617  21.585  1.00 47.14           C  
ATOM   3371  N   VAL B 194       0.448  -4.346  27.145  1.00 42.91           N  
ATOM   3372  CA  VAL B 194       1.450  -4.587  28.178  1.00 48.23           C  
ATOM   3373  C   VAL B 194       1.989  -6.002  28.018  1.00 49.96           C  
ATOM   3374  O   VAL B 194       1.227  -6.981  28.096  1.00 46.65           O  
ATOM   3375  CB  VAL B 194       0.877  -4.381  29.585  1.00 45.56           C  
ATOM   3376  CG1 VAL B 194       1.925  -4.718  30.617  1.00 44.52           C  
ATOM   3377  CG2 VAL B 194       0.420  -2.955  29.745  1.00 48.40           C  
ATOM   3378  N   PHE B 195       3.298  -6.106  27.790  1.00 43.18           N  
ATOM   3379  CA  PHE B 195       3.994  -7.391  27.792  1.00 47.12           C  
ATOM   3380  C   PHE B 195       4.411  -7.642  29.228  1.00 52.75           C  
ATOM   3381  O   PHE B 195       5.359  -7.027  29.721  1.00 52.69           O  
ATOM   3382  CB  PHE B 195       5.210  -7.374  26.877  1.00 46.61           C  
ATOM   3383  CG  PHE B 195       4.882  -7.405  25.411  1.00 51.05           C  
ATOM   3384  CD1 PHE B 195       3.581  -7.572  24.975  1.00 52.21           C  
ATOM   3385  CD2 PHE B 195       5.883  -7.253  24.467  1.00 46.51           C  
ATOM   3386  CE1 PHE B 195       3.287  -7.605  23.627  1.00 47.83           C  
ATOM   3387  CE2 PHE B 195       5.593  -7.287  23.126  1.00 50.26           C  
ATOM   3388  CZ  PHE B 195       4.293  -7.463  22.708  1.00 49.81           C  
ATOM   3389  N   ASN B 196       3.697  -8.529  29.907  1.00 48.38           N  
ATOM   3390  CA  ASN B 196       3.956  -8.827  31.312  1.00 49.74           C  
ATOM   3391  C   ASN B 196       4.488 -10.251  31.414  1.00 50.98           C  
ATOM   3392  O   ASN B 196       3.728 -11.222  31.359  1.00 51.50           O  
ATOM   3393  CB  ASN B 196       2.697  -8.646  32.144  1.00 48.03           C  
ATOM   3394  CG  ASN B 196       2.987  -8.681  33.616  1.00 51.46           C  
ATOM   3395  ND2 ASN B 196       1.973  -9.031  34.421  1.00 41.89           N  
ATOM   3396  OD1 ASN B 196       4.125  -8.408  34.036  1.00 55.11           O  
ATOM   3397  N   ASP B 197       5.793 -10.379  31.574  1.00 48.43           N  
ATOM   3398  CA  ASP B 197       6.422 -11.695  31.481  1.00 48.59           C  
ATOM   3399  C   ASP B 197       6.106 -12.202  30.083  1.00 56.16           C  
ATOM   3400  O   ASP B 197       6.395 -11.478  29.107  1.00 53.58           O  
ATOM   3401  CB  ASP B 197       5.968 -12.569  32.640  1.00 51.74           C  
ATOM   3402  CG  ASP B 197       6.766 -12.298  33.935  1.00 67.20           C  
ATOM   3403  OD1 ASP B 197       7.860 -11.679  33.857  1.00 59.57           O  
ATOM   3404  OD2 ASP B 197       6.295 -12.696  35.031  1.00 73.40           O1-
ATOM   3405  N   MET B 198       5.525 -13.390  29.907  1.00 59.46           N  
ATOM   3406  CA  MET B 198       5.191 -13.879  28.573  1.00 56.11           C  
ATOM   3407  C   MET B 198       3.692 -13.878  28.309  1.00 51.12           C  
ATOM   3408  O   MET B 198       3.156 -14.785  27.684  1.00 59.13           O  
ATOM   3409  CB  MET B 198       5.771 -15.265  28.312  1.00 49.20           C  
ATOM   3410  CG  MET B 198       7.276 -15.264  28.196  1.00 62.63           C  
ATOM   3411  SD  MET B 198       8.008 -16.879  27.871  1.00 75.60           S  
ATOM   3412  CE  MET B 198       7.250 -17.296  26.299  1.00 54.65           C  
ATOM   3413  N   THR B 199       3.013 -12.834  28.747  1.00 56.75           N  
ATOM   3414  CA  THR B 199       1.611 -12.630  28.436  1.00 56.22           C  
ATOM   3415  C   THR B 199       1.435 -11.238  27.852  1.00 57.80           C  
ATOM   3416  O   THR B 199       2.314 -10.374  27.961  1.00 59.38           O  
ATOM   3417  CB  THR B 199       0.738 -12.799  29.684  1.00 57.06           C  
ATOM   3418  CG2 THR B 199       1.209 -13.980  30.455  1.00 44.66           C  
ATOM   3419  OG1 THR B 199       0.855 -11.637  30.522  1.00 54.79           O  
ATOM   3420  N   ILE B 200       0.287 -11.027  27.223  1.00 48.49           N  
ATOM   3421  CA  ILE B 200      -0.156  -9.688  26.863  1.00 48.73           C  
ATOM   3422  C   ILE B 200      -1.343  -9.358  27.751  1.00 59.31           C  
ATOM   3423  O   ILE B 200      -2.331 -10.106  27.782  1.00 54.10           O  
ATOM   3424  CB  ILE B 200      -0.522  -9.577  25.378  1.00 47.65           C  
ATOM   3425  CG1 ILE B 200       0.494 -10.323  24.498  1.00 50.00           C  
ATOM   3426  CG2 ILE B 200      -0.588  -8.131  25.001  1.00 45.34           C  
ATOM   3427  CD1 ILE B 200       0.434  -9.935  23.030  1.00 42.66           C  
ATOM   3428  N   ASN B 201      -1.235  -8.265  28.505  1.00 50.38           N  
ATOM   3429  CA  ASN B 201      -2.314  -7.849  29.398  1.00 48.79           C  
ATOM   3430  C   ASN B 201      -2.789  -8.996  30.299  1.00 53.57           C  
ATOM   3431  O   ASN B 201      -3.965  -9.082  30.650  1.00 54.34           O  
ATOM   3432  CB  ASN B 201      -3.485  -7.284  28.594  1.00 48.19           C  
ATOM   3433  CG  ASN B 201      -3.159  -5.949  27.947  1.00 53.79           C  
ATOM   3434  ND2 ASN B 201      -4.150  -5.364  27.277  1.00 51.89           N  
ATOM   3435  OD1 ASN B 201      -2.030  -5.455  28.030  1.00 51.33           O  
ATOM   3436  N   ASN B 202      -1.883  -9.889  30.693  1.00 53.55           N  
ATOM   3437  CA  ASN B 202      -2.210 -10.979  31.606  1.00 51.86           C  
ATOM   3438  C   ASN B 202      -3.209 -11.962  31.013  1.00 57.45           C  
ATOM   3439  O   ASN B 202      -3.918 -12.640  31.758  1.00 59.04           O  
ATOM   3440  CB  ASN B 202      -2.773 -10.455  32.930  1.00 45.52           C  
ATOM   3441  CG  ASN B 202      -1.694 -10.075  33.933  1.00 50.70           C  
ATOM   3442  ND2 ASN B 202      -1.827 -10.561  35.172  1.00 44.68           N  
ATOM   3443  OD1 ASN B 202      -0.777  -9.325  33.614  1.00 53.38           O  
ATOM   3444  N   ARG B 203      -3.301 -12.049  29.693  1.00 53.07           N  
ATOM   3445  CA  ARG B 203      -4.235 -12.964  29.055  1.00 55.43           C  
ATOM   3446  C   ARG B 203      -3.604 -14.330  28.820  1.00 48.51           C  
ATOM   3447  O   ARG B 203      -2.384 -14.464  28.729  1.00 56.84           O  
ATOM   3448  CB  ARG B 203      -4.701 -12.381  27.729  1.00 50.33           C  
ATOM   3449  CG  ARG B 203      -5.371 -11.062  27.924  1.00 59.06           C  
ATOM   3450  CD  ARG B 203      -5.887 -10.556  26.624  1.00 68.09           C  
ATOM   3451  NE  ARG B 203      -7.064 -11.309  26.235  1.00 72.51           N  
ATOM   3452  CZ  ARG B 203      -8.279 -10.797  26.205  1.00 75.10           C  
ATOM   3453  NH1 ARG B 203      -8.495  -9.525  26.518  1.00 73.31           N1+
ATOM   3454  NH2 ARG B 203      -9.296 -11.573  25.845  1.00 83.10           N  
ATOM   3455  N   LYS B 204      -4.459 -15.346  28.688  1.00 56.48           N  
ATOM   3456  CA  LYS B 204      -3.980 -16.673  28.324  1.00 55.23           C  
ATOM   3457  C   LYS B 204      -3.317 -16.632  26.947  1.00 58.90           C  
ATOM   3458  O   LYS B 204      -3.625 -15.765  26.123  1.00 59.42           O  
ATOM   3459  CB  LYS B 204      -5.123 -17.677  28.306  1.00 57.12           C  
ATOM   3460  CG  LYS B 204      -5.478 -18.257  29.658  1.00 66.33           C  
ATOM   3461  CD  LYS B 204      -6.891 -18.843  29.626  1.00 91.15           C  
ATOM   3462  CE  LYS B 204      -7.570 -18.798  30.990  1.00 94.92           C  
ATOM   3463  NZ  LYS B 204      -7.814 -20.166  31.530  1.00108.14           N1+
ATOM   3464  N   PRO B 205      -2.406 -17.562  26.671  1.00 63.32           N  
ATOM   3465  CA  PRO B 205      -1.678 -17.545  25.393  1.00 60.79           C  
ATOM   3466  C   PRO B 205      -2.601 -17.625  24.191  1.00 61.46           C  
ATOM   3467  O   PRO B 205      -3.582 -18.371  24.184  1.00 62.16           O  
ATOM   3468  CB  PRO B 205      -0.794 -18.789  25.476  1.00 52.89           C  
ATOM   3469  CG  PRO B 205      -0.649 -19.039  26.931  1.00 55.86           C  
ATOM   3470  CD  PRO B 205      -1.921 -18.612  27.575  1.00 61.24           C  
ATOM   3471  N   HIS B 206      -2.254 -16.864  23.155  1.00 59.44           N  
ATOM   3472  CA  HIS B 206      -2.987 -16.895  21.887  1.00 69.08           C  
ATOM   3473  C   HIS B 206      -4.442 -16.460  22.057  1.00 61.45           C  
ATOM   3474  O   HIS B 206      -5.339 -17.013  21.426  1.00 62.78           O  
ATOM   3475  CB  HIS B 206      -2.921 -18.285  21.238  1.00 54.96           C  
ATOM   3476  CG  HIS B 206      -1.531 -18.751  20.934  1.00 75.04           C  
ATOM   3477  CD2 HIS B 206      -0.789 -19.754  21.464  1.00 71.18           C  
ATOM   3478  ND1 HIS B 206      -0.744 -18.162  19.963  1.00 80.32           N  
ATOM   3479  CE1 HIS B 206       0.427 -18.777  19.917  1.00 73.65           C  
ATOM   3480  NE2 HIS B 206       0.424 -19.748  20.816  1.00 72.55           N  
ATOM   3481  N   THR B 207      -4.687 -15.460  22.915  1.00 61.98           N  
ATOM   3482  CA  THR B 207      -6.033 -14.932  23.122  1.00 62.06           C  
ATOM   3483  C   THR B 207      -6.059 -13.416  23.001  1.00 61.33           C  
ATOM   3484  O   THR B 207      -6.879 -12.748  23.640  1.00 63.48           O  
ATOM   3485  CB  THR B 207      -6.615 -15.358  24.473  1.00 56.06           C  
ATOM   3486  CG2 THR B 207      -6.641 -16.870  24.599  1.00 51.25           C  
ATOM   3487  OG1 THR B 207      -5.842 -14.791  25.543  1.00 69.30           O  
ATOM   3488  N   GLY B 208      -5.171 -12.860  22.192  1.00 58.23           N  
ATOM   3489  CA  GLY B 208      -5.191 -11.450  21.901  1.00 56.18           C  
ATOM   3490  C   GLY B 208      -4.452 -10.665  22.952  1.00 56.79           C  
ATOM   3491  O   GLY B 208      -3.436 -11.110  23.498  1.00 55.28           O  
ATOM   3492  N   PRO B 209      -4.963  -9.485  23.282  1.00 52.95           N  
ATOM   3493  CA  PRO B 209      -6.222  -8.887  22.828  1.00 58.73           C  
ATOM   3494  C   PRO B 209      -6.207  -8.542  21.354  1.00 58.39           C  
ATOM   3495  O   PRO B 209      -5.141  -8.396  20.769  1.00 60.50           O  
ATOM   3496  CB  PRO B 209      -6.326  -7.600  23.668  1.00 54.32           C  
ATOM   3497  CG  PRO B 209      -5.199  -7.640  24.654  1.00 59.51           C  
ATOM   3498  CD  PRO B 209      -4.162  -8.515  24.033  1.00 55.45           C  
ATOM   3499  N   ASP B 210      -7.377  -8.400  20.739  1.00 55.87           N  
ATOM   3500  CA  ASP B 210      -7.509  -7.823  19.413  1.00 52.54           C  
ATOM   3501  C   ASP B 210      -8.149  -6.452  19.556  1.00 52.22           C  
ATOM   3502  O   ASP B 210      -8.916  -6.221  20.487  1.00 62.78           O  
ATOM   3503  CB  ASP B 210      -8.351  -8.714  18.502  1.00 46.37           C  
ATOM   3504  CG  ASP B 210      -7.805 -10.137  18.394  1.00 65.19           C  
ATOM   3505  OD1 ASP B 210      -6.609 -10.373  18.652  1.00 65.39           O  
ATOM   3506  OD2 ASP B 210      -8.585 -11.043  18.061  1.00 73.40           O1-
ATOM   3507  N   PHE B 211      -7.795  -5.527  18.662  1.00 52.00           N  
ATOM   3508  CA  PHE B 211      -8.433  -4.218  18.567  1.00 48.54           C  
ATOM   3509  C   PHE B 211      -8.951  -4.009  17.159  1.00 46.81           C  
ATOM   3510  O   PHE B 211      -8.408  -4.549  16.193  1.00 58.35           O  
ATOM   3511  CB  PHE B 211      -7.486  -3.047  18.859  1.00 53.51           C  
ATOM   3512  CG  PHE B 211      -6.471  -3.345  19.868  1.00 60.67           C  
ATOM   3513  CD1 PHE B 211      -6.760  -3.176  21.225  1.00 72.14           C  
ATOM   3514  CD2 PHE B 211      -5.224  -3.820  19.479  1.00 52.02           C  
ATOM   3515  CE1 PHE B 211      -5.810  -3.470  22.197  1.00 72.05           C  
ATOM   3516  CE2 PHE B 211      -4.268  -4.128  20.427  1.00 69.21           C  
ATOM   3517  CZ  PHE B 211      -4.557  -3.953  21.798  1.00 81.03           C  
ATOM   3518  N   GLU B 212      -9.969  -3.175  17.047  1.00 49.30           N  
ATOM   3519  CA  GLU B 212     -10.597  -2.889  15.771  1.00 48.48           C  
ATOM   3520  C   GLU B 212     -10.434  -1.414  15.457  1.00 50.48           C  
ATOM   3521  O   GLU B 212     -10.524  -0.566  16.350  1.00 46.89           O  
ATOM   3522  CB  GLU B 212     -12.072  -3.266  15.797  1.00 47.76           C  
ATOM   3523  CG  GLU B 212     -12.325  -4.766  15.924  1.00 58.54           C  
ATOM   3524  CD  GLU B 212     -13.792  -5.144  15.713  1.00 64.20           C  
ATOM   3525  OE1 GLU B 212     -14.539  -4.360  15.079  1.00 60.66           O  
ATOM   3526  OE2 GLU B 212     -14.198  -6.227  16.184  1.00 65.62           O1-
ATOM   3527  N   ALA B 213     -10.172  -1.109  14.191  1.00 46.92           N  
ATOM   3528  CA  ALA B 213     -10.263   0.259  13.714  1.00 48.70           C  
ATOM   3529  C   ALA B 213     -10.761   0.233  12.276  1.00 51.47           C  
ATOM   3530  O   ALA B 213     -10.955  -0.824  11.671  1.00 46.49           O  
ATOM   3531  CB  ALA B 213      -8.924   1.002  13.828  1.00 45.88           C  
ATOM   3532  N   THR B 214     -10.995   1.418  11.743  1.00 48.46           N  
ATOM   3533  CA  THR B 214     -11.388   1.587  10.360  1.00 52.31           C  
ATOM   3534  C   THR B 214     -10.246   2.252   9.605  1.00 55.32           C  
ATOM   3535  O   THR B 214      -9.574   3.143  10.139  1.00 49.56           O  
ATOM   3536  CB  THR B 214     -12.647   2.446  10.248  1.00 46.88           C  
ATOM   3537  CG2 THR B 214     -12.892   2.776   8.817  1.00 47.13           C  
ATOM   3538  OG1 THR B 214     -13.777   1.729  10.756  1.00 59.00           O  
ATOM   3539  N   VAL B 215     -10.024   1.825   8.366  1.00 53.34           N  
ATOM   3540  CA  VAL B 215      -9.023   2.486   7.537  1.00 50.52           C  
ATOM   3541  C   VAL B 215      -9.172   3.987   7.720  1.00 45.57           C  
ATOM   3542  O   VAL B 215     -10.279   4.519   7.604  1.00 57.27           O  
ATOM   3543  CB  VAL B 215      -9.164   2.089   6.062  1.00 46.72           C  
ATOM   3544  CG1 VAL B 215      -8.263   2.945   5.236  1.00 50.67           C  
ATOM   3545  CG2 VAL B 215      -8.790   0.626   5.889  1.00 54.49           C  
ATOM   3546  N   GLY B 216      -8.089   4.672   8.081  1.00 46.79           N  
ATOM   3547  CA  GLY B 216      -8.092   6.115   8.229  1.00 41.35           C  
ATOM   3548  C   GLY B 216      -8.058   6.640   9.656  1.00 44.21           C  
ATOM   3549  O   GLY B 216      -7.681   7.802   9.855  1.00 48.82           O  
ATOM   3550  N   ASP B 217      -8.434   5.842  10.653  1.00 43.97           N  
ATOM   3551  CA  ASP B 217      -8.472   6.347  12.026  1.00 48.42           C  
ATOM   3552  C   ASP B 217      -7.067   6.659  12.542  1.00 54.04           C  
ATOM   3553  O   ASP B 217      -6.089   5.991  12.192  1.00 55.45           O  
ATOM   3554  CB  ASP B 217      -9.125   5.330  12.962  1.00 59.78           C  
ATOM   3555  CG  ASP B 217     -10.581   5.039  12.615  1.00 68.36           C  
ATOM   3556  OD1 ASP B 217     -11.225   5.862  11.921  1.00 74.92           O  
ATOM   3557  OD2 ASP B 217     -11.074   3.972  13.053  1.00 58.35           O1-
ATOM   3558  N   ARG B 218      -6.964   7.680  13.391  1.00 52.61           N  
ATOM   3559  CA  ARG B 218      -5.705   7.970  14.074  1.00 50.34           C  
ATOM   3560  C   ARG B 218      -5.695   7.164  15.369  1.00 47.29           C  
ATOM   3561  O   ARG B 218      -6.437   7.476  16.302  1.00 48.20           O  
ATOM   3562  CB  ARG B 218      -5.540   9.466  14.337  1.00 43.36           C  
ATOM   3563  CG  ARG B 218      -4.213   9.843  14.996  1.00 41.13           C  
ATOM   3564  CD  ARG B 218      -3.954  11.351  14.988  1.00 43.49           C  
ATOM   3565  NE  ARG B 218      -3.470  11.844  13.704  1.00 52.06           N  
ATOM   3566  CZ  ARG B 218      -2.189  11.915  13.358  1.00 59.65           C  
ATOM   3567  NH1 ARG B 218      -1.224  11.559  14.193  1.00 52.49           N1+
ATOM   3568  NH2 ARG B 218      -1.866  12.354  12.146  1.00 54.36           N  
ATOM   3569  N   VAL B 219      -4.871   6.117  15.420  1.00 44.08           N  
ATOM   3570  CA  VAL B 219      -4.841   5.169  16.530  1.00 43.36           C  
ATOM   3571  C   VAL B 219      -3.569   5.372  17.344  1.00 46.32           C  
ATOM   3572  O   VAL B 219      -2.470   5.456  16.781  1.00 49.46           O  
ATOM   3573  CB  VAL B 219      -4.918   3.720  16.029  1.00 44.65           C  
ATOM   3574  CG1 VAL B 219      -4.933   2.774  17.222  1.00 44.12           C  
ATOM   3575  CG2 VAL B 219      -6.138   3.521  15.144  1.00 42.36           C  
ATOM   3576  N   GLU B 220      -3.714   5.414  18.668  1.00 49.33           N  
ATOM   3577  CA  GLU B 220      -2.601   5.588  19.597  1.00 48.34           C  
ATOM   3578  C   GLU B 220      -2.396   4.320  20.412  1.00 48.32           C  
ATOM   3579  O   GLU B 220      -3.345   3.808  21.018  1.00 49.79           O  
ATOM   3580  CB  GLU B 220      -2.850   6.770  20.529  1.00 43.43           C  
ATOM   3581  CG  GLU B 220      -1.746   7.035  21.548  1.00 48.98           C  
ATOM   3582  CD  GLU B 220      -1.996   8.330  22.340  1.00 59.27           C  
ATOM   3583  OE1 GLU B 220      -3.000   8.389  23.100  1.00 51.24           O  
ATOM   3584  OE2 GLU B 220      -1.204   9.292  22.176  1.00 51.34           O1-
ATOM   3585  N   ILE B 221      -1.164   3.812  20.411  1.00 45.99           N  
ATOM   3586  CA  ILE B 221      -0.761   2.667  21.222  1.00 45.98           C  
ATOM   3587  C   ILE B 221       0.107   3.170  22.366  1.00 48.98           C  
ATOM   3588  O   ILE B 221       1.063   3.925  22.136  1.00 49.50           O  
ATOM   3589  CB  ILE B 221       0.016   1.627  20.393  1.00 50.96           C  
ATOM   3590  CG1 ILE B 221      -0.743   1.259  19.126  1.00 43.89           C  
ATOM   3591  CG2 ILE B 221       0.278   0.366  21.227  1.00 41.23           C  
ATOM   3592  CD1 ILE B 221      -1.982   0.510  19.430  1.00 43.13           C  
ATOM   3593  N   VAL B 222      -0.209   2.751  23.594  1.00 46.33           N  
ATOM   3594  CA  VAL B 222       0.709   2.859  24.731  1.00 46.68           C  
ATOM   3595  C   VAL B 222       1.253   1.468  25.032  1.00 55.05           C  
ATOM   3596  O   VAL B 222       0.478   0.537  25.297  1.00 54.44           O  
ATOM   3597  CB  VAL B 222       0.039   3.438  25.978  1.00 43.57           C  
ATOM   3598  CG1 VAL B 222       1.099   3.655  27.023  1.00 41.10           C  
ATOM   3599  CG2 VAL B 222      -0.645   4.727  25.656  1.00 51.16           C  
ATOM   3600  N   MET B 223       2.579   1.322  25.003  1.00 48.17           N  
ATOM   3601  CA  MET B 223       3.222   0.015  25.080  1.00 45.46           C  
ATOM   3602  C   MET B 223       4.129  -0.027  26.306  1.00 47.43           C  
ATOM   3603  O   MET B 223       5.052   0.788  26.423  1.00 53.30           O  
ATOM   3604  CB  MET B 223       4.002  -0.283  23.795  1.00 46.66           C  
ATOM   3605  CG  MET B 223       4.114  -1.766  23.578  1.00 58.29           C  
ATOM   3606  SD  MET B 223       5.542  -2.461  24.436  1.00 53.60           S  
ATOM   3607  CE  MET B 223       4.899  -4.105  24.766  1.00 49.06           C  
ATOM   3608  N   ILE B 224       3.856  -0.964  27.219  1.00 44.68           N  
ATOM   3609  CA  ILE B 224       4.566  -1.087  28.491  1.00 41.90           C  
ATOM   3610  C   ILE B 224       5.051  -2.522  28.668  1.00 45.09           C  
ATOM   3611  O   ILE B 224       4.347  -3.476  28.317  1.00 48.32           O  
ATOM   3612  CB  ILE B 224       3.675  -0.685  29.690  1.00 50.54           C  
ATOM   3613  CG1 ILE B 224       3.294   0.793  29.598  1.00 50.11           C  
ATOM   3614  CG2 ILE B 224       4.401  -0.941  31.023  1.00 44.30           C  
ATOM   3615  CD1 ILE B 224       1.949   1.129  30.191  1.00 41.77           C  
ATOM   3616  N   THR B 225       6.240  -2.681  29.246  1.00 45.10           N  
ATOM   3617  CA  THR B 225       6.772  -4.008  29.549  1.00 45.38           C  
ATOM   3618  C   THR B 225       6.990  -4.148  31.050  1.00 50.12           C  
ATOM   3619  O   THR B 225       7.354  -3.178  31.721  1.00 47.97           O  
ATOM   3620  CB  THR B 225       8.079  -4.268  28.787  1.00 44.26           C  
ATOM   3621  CG2 THR B 225       8.661  -5.625  29.122  1.00 40.45           C  
ATOM   3622  OG1 THR B 225       7.818  -4.202  27.383  1.00 51.54           O  
ATOM   3623  N   HIS B 226       6.751  -5.352  31.577  1.00 44.67           N  
ATOM   3624  CA  HIS B 226       6.884  -5.619  33.004  1.00 46.60           C  
ATOM   3625  C   HIS B 226       7.387  -7.038  33.197  1.00 53.10           C  
ATOM   3626  O   HIS B 226       7.172  -7.908  32.347  1.00 49.93           O  
ATOM   3627  CB  HIS B 226       5.557  -5.470  33.768  1.00 39.48           C  
ATOM   3628  CG  HIS B 226       5.329  -4.104  34.319  1.00 43.89           C  
ATOM   3629  CD2 HIS B 226       4.336  -3.209  34.096  1.00 43.38           C  
ATOM   3630  ND1 HIS B 226       6.188  -3.511  35.218  1.00 46.31           N  
ATOM   3631  CE1 HIS B 226       5.735  -2.307  35.525  1.00 47.65           C  
ATOM   3632  NE2 HIS B 226       4.612  -2.099  34.858  1.00 48.76           N  
ATOM   3633  N   GLY B 227       8.021  -7.272  34.349  1.00 46.74           N  
ATOM   3634  CA  GLY B 227       8.423  -8.614  34.712  1.00 42.72           C  
ATOM   3635  C   GLY B 227       9.913  -8.856  34.626  1.00 53.19           C  
ATOM   3636  O   GLY B 227      10.707  -7.999  35.033  1.00 54.43           O  
ATOM   3637  N   GLU B 228      10.303 -10.024  34.096  1.00 48.33           N  
ATOM   3638  CA  GLU B 228      11.707 -10.418  34.050  1.00 53.23           C  
ATOM   3639  C   GLU B 228      12.199 -10.796  32.656  1.00 55.14           C  
ATOM   3640  O   GLU B 228      13.326 -11.275  32.528  1.00 54.40           O  
ATOM   3641  CB  GLU B 228      11.965 -11.592  35.000  1.00 46.09           C  
ATOM   3642  CG  GLU B 228      11.178 -12.842  34.642  1.00 62.70           C  
ATOM   3643  CD  GLU B 228      11.260 -13.923  35.710  1.00 78.20           C  
ATOM   3644  OE1 GLU B 228      12.369 -14.158  36.233  1.00 79.37           O  
ATOM   3645  OE2 GLU B 228      10.212 -14.539  36.023  1.00 94.06           O1-
ATOM   3646  N   TYR B 229      11.404 -10.600  31.614  1.00 54.65           N  
ATOM   3647  CA  TYR B 229      11.814 -10.969  30.271  1.00 49.88           C  
ATOM   3648  C   TYR B 229      12.075  -9.735  29.423  1.00 50.89           C  
ATOM   3649  O   TYR B 229      11.674  -8.620  29.751  1.00 52.63           O  
ATOM   3650  CB  TYR B 229      10.749 -11.823  29.595  1.00 49.91           C  
ATOM   3651  CG  TYR B 229      10.619 -13.207  30.152  1.00 64.48           C  
ATOM   3652  CD1 TYR B 229       9.858 -13.448  31.283  1.00 60.23           C  
ATOM   3653  CD2 TYR B 229      11.236 -14.283  29.530  1.00 69.32           C  
ATOM   3654  CE1 TYR B 229       9.719 -14.716  31.786  1.00 61.90           C  
ATOM   3655  CE2 TYR B 229      11.098 -15.557  30.025  1.00 74.76           C  
ATOM   3656  CZ  TYR B 229      10.341 -15.766  31.158  1.00 62.80           C  
ATOM   3657  OH  TYR B 229      10.200 -17.031  31.668  1.00 76.40           O  
ATOM   3658  N   TYR B 230      12.730  -9.956  28.295  1.00 56.12           N  
ATOM   3659  CA  TYR B 230      12.933  -8.919  27.297  1.00 54.67           C  
ATOM   3660  C   TYR B 230      12.187  -9.313  26.028  1.00 52.66           C  
ATOM   3661  O   TYR B 230      12.021 -10.498  25.735  1.00 56.01           O  
ATOM   3662  CB  TYR B 230      14.434  -8.708  27.061  1.00 49.34           C  
ATOM   3663  CG  TYR B 230      15.092  -8.325  28.360  1.00 53.19           C  
ATOM   3664  CD1 TYR B 230      15.387  -9.295  29.313  1.00 60.79           C  
ATOM   3665  CD2 TYR B 230      15.358  -6.989  28.667  1.00 51.50           C  
ATOM   3666  CE1 TYR B 230      15.954  -8.959  30.524  1.00 54.70           C  
ATOM   3667  CE2 TYR B 230      15.935  -6.644  29.871  1.00 49.49           C  
ATOM   3668  CZ  TYR B 230      16.227  -7.640  30.798  1.00 53.45           C  
ATOM   3669  OH  TYR B 230      16.789  -7.324  32.008  1.00 56.93           O  
ATOM   3670  N   HIS B 231      11.698  -8.315  25.298  1.00 51.99           N  
ATOM   3671  CA  HIS B 231      10.823  -8.541  24.157  1.00 47.39           C  
ATOM   3672  C   HIS B 231      11.203  -7.601  23.021  1.00 48.09           C  
ATOM   3673  O   HIS B 231      11.993  -6.668  23.191  1.00 53.81           O  
ATOM   3674  CB  HIS B 231       9.352  -8.319  24.537  1.00 50.53           C  
ATOM   3675  CG  HIS B 231       8.948  -8.969  25.822  1.00 44.66           C  
ATOM   3676  CD2 HIS B 231       8.845  -8.474  27.077  1.00 50.38           C  
ATOM   3677  ND1 HIS B 231       8.591 -10.297  25.905  1.00 50.81           N  
ATOM   3678  CE1 HIS B 231       8.282 -10.593  27.156  1.00 48.67           C  
ATOM   3679  NE2 HIS B 231       8.430  -9.504  27.887  1.00 51.70           N  
ATOM   3680  N   THR B 232      10.616  -7.846  21.848  1.00 48.45           N  
ATOM   3681  CA  THR B 232      10.609  -6.870  20.761  1.00 49.10           C  
ATOM   3682  C   THR B 232       9.189  -6.780  20.234  1.00 44.89           C  
ATOM   3683  O   THR B 232       8.584  -7.796  19.888  1.00 52.06           O  
ATOM   3684  CB  THR B 232      11.582  -7.222  19.615  1.00 57.62           C  
ATOM   3685  CG2 THR B 232      13.023  -6.882  19.989  1.00 53.51           C  
ATOM   3686  OG1 THR B 232      11.504  -8.617  19.306  1.00 57.75           O  
ATOM   3687  N   PHE B 233       8.654  -5.567  20.198  1.00 47.91           N  
ATOM   3688  CA  PHE B 233       7.277  -5.331  19.797  1.00 41.79           C  
ATOM   3689  C   PHE B 233       7.251  -5.026  18.304  1.00 49.72           C  
ATOM   3690  O   PHE B 233       7.921  -4.092  17.849  1.00 49.11           O  
ATOM   3691  CB  PHE B 233       6.691  -4.182  20.611  1.00 39.09           C  
ATOM   3692  CG  PHE B 233       5.367  -3.700  20.126  1.00 48.88           C  
ATOM   3693  CD1 PHE B 233       4.198  -4.307  20.544  1.00 51.96           C  
ATOM   3694  CD2 PHE B 233       5.287  -2.632  19.254  1.00 47.17           C  
ATOM   3695  CE1 PHE B 233       2.973  -3.851  20.103  1.00 44.42           C  
ATOM   3696  CE2 PHE B 233       4.064  -2.181  18.799  1.00 52.37           C  
ATOM   3697  CZ  PHE B 233       2.909  -2.789  19.226  1.00 48.49           C  
ATOM   3698  N   HIS B 234       6.494  -5.820  17.544  1.00 43.86           N  
ATOM   3699  CA  HIS B 234       6.422  -5.673  16.098  1.00 43.29           C  
ATOM   3700  C   HIS B 234       4.973  -5.587  15.642  1.00 48.70           C  
ATOM   3701  O   HIS B 234       4.102  -6.302  16.148  1.00 53.24           O  
ATOM   3702  CB  HIS B 234       7.121  -6.845  15.377  1.00 45.40           C  
ATOM   3703  CG  HIS B 234       6.968  -6.814  13.887  1.00 50.41           C  
ATOM   3704  CD2 HIS B 234       6.577  -7.769  13.009  1.00 54.10           C  
ATOM   3705  ND1 HIS B 234       7.203  -5.681  13.135  1.00 51.14           N  
ATOM   3706  CE1 HIS B 234       6.973  -5.942  11.859  1.00 51.76           C  
ATOM   3707  NE2 HIS B 234       6.594  -7.203  11.758  1.00 54.98           N  
ATOM   3708  N   MET B 235       4.731  -4.753  14.643  1.00 49.82           N  
ATOM   3709  CA  MET B 235       3.400  -4.563  14.084  1.00 51.93           C  
ATOM   3710  C   MET B 235       3.475  -4.652  12.565  1.00 46.55           C  
ATOM   3711  O   MET B 235       4.208  -3.890  11.935  1.00 50.33           O  
ATOM   3712  CB  MET B 235       2.844  -3.223  14.558  1.00 49.82           C  
ATOM   3713  CG  MET B 235       1.358  -3.073  14.474  1.00 64.03           C  
ATOM   3714  SD  MET B 235       0.874  -1.453  15.081  1.00 69.40           S  
ATOM   3715  CE  MET B 235      -0.496  -1.979  16.079  1.00 66.87           C  
ATOM   3716  N   HIS B 236       2.741  -5.597  11.984  1.00 49.29           N  
ATOM   3717  CA  HIS B 236       2.695  -5.724  10.531  1.00 47.74           C  
ATOM   3718  C   HIS B 236       2.034  -4.506   9.894  1.00 50.44           C  
ATOM   3719  O   HIS B 236       1.101  -3.919  10.443  1.00 49.70           O  
ATOM   3720  CB  HIS B 236       1.924  -6.979  10.139  1.00 51.86           C  
ATOM   3721  CG  HIS B 236       2.641  -8.257  10.450  1.00 51.85           C  
ATOM   3722  CD2 HIS B 236       3.636  -8.532  11.324  1.00 57.08           C  
ATOM   3723  ND1 HIS B 236       2.344  -9.446   9.826  1.00 51.80           N  
ATOM   3724  CE1 HIS B 236       3.123 -10.401  10.301  1.00 53.85           C  
ATOM   3725  NE2 HIS B 236       3.919  -9.871  11.209  1.00 55.09           N  
ATOM   3726  N   GLY B 237       2.526  -4.118   8.725  1.00 46.97           N  
ATOM   3727  CA  GLY B 237       1.848  -3.120   7.933  1.00 40.26           C  
ATOM   3728  C   GLY B 237       1.957  -1.687   8.408  1.00 46.39           C  
ATOM   3729  O   GLY B 237       1.498  -0.787   7.689  1.00 45.92           O  
ATOM   3730  N   HIS B 238       2.524  -1.422   9.584  1.00 43.71           N  
ATOM   3731  CA  HIS B 238       2.585  -0.054  10.093  1.00 44.45           C  
ATOM   3732  C   HIS B 238       3.973   0.245  10.656  1.00 52.02           C  
ATOM   3733  O   HIS B 238       4.744  -0.663  10.984  1.00 49.42           O  
ATOM   3734  CB  HIS B 238       1.491   0.177  11.147  1.00 42.60           C  
ATOM   3735  CG  HIS B 238       0.110  -0.101  10.640  1.00 45.34           C  
ATOM   3736  CD2 HIS B 238      -0.886   0.734  10.263  1.00 46.18           C  
ATOM   3737  ND1 HIS B 238      -0.358  -1.378  10.415  1.00 46.28           N  
ATOM   3738  CE1 HIS B 238      -1.593  -1.319   9.948  1.00 40.83           C  
ATOM   3739  NE2 HIS B 238      -1.939  -0.047   9.851  1.00 48.82           N  
ATOM   3740  N   ARG B 239       4.310   1.533  10.742  1.00 47.25           N  
ATOM   3741  CA  ARG B 239       5.605   1.916  11.294  1.00 42.74           C  
ATOM   3742  C   ARG B 239       5.437   3.216  12.062  1.00 43.64           C  
ATOM   3743  O   ARG B 239       4.415   3.893  11.949  1.00 51.09           O  
ATOM   3744  CB  ARG B 239       6.673   2.039  10.189  1.00 41.71           C  
ATOM   3745  CG  ARG B 239       6.445   3.183   9.206  1.00 44.50           C  
ATOM   3746  CD  ARG B 239       6.836   2.826   7.762  1.00 44.99           C  
ATOM   3747  NE  ARG B 239       6.038   1.703   7.279  1.00 54.19           N  
ATOM   3748  CZ  ARG B 239       4.747   1.779   6.986  1.00 53.05           C  
ATOM   3749  NH1 ARG B 239       4.100   2.934   7.000  1.00 47.02           N1+
ATOM   3750  NH2 ARG B 239       4.088   0.666   6.682  1.00 50.15           N  
ATOM   3751  N   TRP B 240       6.452   3.568  12.853  1.00 44.76           N  
ATOM   3752  CA  TRP B 240       6.382   4.774  13.672  1.00 39.94           C  
ATOM   3753  C   TRP B 240       7.787   5.313  13.947  1.00 43.32           C  
ATOM   3754  O   TRP B 240       8.793   4.646  13.715  1.00 46.37           O  
ATOM   3755  CB  TRP B 240       5.617   4.499  14.979  1.00 45.10           C  
ATOM   3756  CG  TRP B 240       6.295   3.528  15.902  1.00 42.15           C  
ATOM   3757  CD1 TRP B 240       7.132   3.833  16.946  1.00 38.42           C  
ATOM   3758  CD2 TRP B 240       6.182   2.102  15.881  1.00 43.81           C  
ATOM   3759  CE2 TRP B 240       6.993   1.601  16.936  1.00 44.46           C  
ATOM   3760  CE3 TRP B 240       5.489   1.196  15.073  1.00 39.43           C  
ATOM   3761  NE1 TRP B 240       7.558   2.677  17.567  1.00 44.05           N  
ATOM   3762  CZ2 TRP B 240       7.128   0.235  17.199  1.00 42.80           C  
ATOM   3763  CZ3 TRP B 240       5.614  -0.172  15.347  1.00 44.23           C  
ATOM   3764  CH2 TRP B 240       6.428  -0.635  16.403  1.00 41.54           C  
ATOM   3765  N   ALA B 241       7.842   6.543  14.442  1.00 45.83           N  
ATOM   3766  CA  ALA B 241       9.100   7.200  14.777  1.00 44.20           C  
ATOM   3767  C   ALA B 241       9.526   6.829  16.190  1.00 50.02           C  
ATOM   3768  O   ALA B 241       8.712   6.826  17.112  1.00 55.87           O  
ATOM   3769  CB  ALA B 241       8.951   8.718  14.675  1.00 47.09           C  
ATOM   3770  N   ASP B 242      10.806   6.519  16.362  1.00 52.74           N  
ATOM   3771  CA  ASP B 242      11.315   6.100  17.668  1.00 51.83           C  
ATOM   3772  C   ASP B 242      11.706   7.315  18.514  1.00 53.39           C  
ATOM   3773  O   ASP B 242      12.851   7.484  18.901  1.00 55.98           O  
ATOM   3774  CB  ASP B 242      12.495   5.148  17.495  1.00 56.07           C  
ATOM   3775  CG  ASP B 242      12.874   4.433  18.790  1.00 55.37           C  
ATOM   3776  OD1 ASP B 242      12.038   4.363  19.703  1.00 59.25           O  
ATOM   3777  OD2 ASP B 242      14.013   3.951  18.906  1.00 62.25           O1-
ATOM   3778  N   ASN B 243      10.727   8.177  18.793  1.00 51.88           N  
ATOM   3779  CA  ASN B 243      10.958   9.325  19.665  1.00 46.36           C  
ATOM   3780  C   ASN B 243       9.825   9.475  20.681  1.00 49.21           C  
ATOM   3781  O   ASN B 243       8.987   8.581  20.815  1.00 54.11           O  
ATOM   3782  CB  ASN B 243      11.106  10.607  18.843  1.00 42.61           C  
ATOM   3783  CG  ASN B 243       9.941  10.827  17.887  1.00 48.93           C  
ATOM   3784  ND2 ASN B 243      10.176  11.614  16.846  1.00 52.45           N  
ATOM   3785  OD1 ASN B 243       8.826  10.357  18.123  1.00 48.61           O  
ATOM   3786  N   ARG B 244       9.760  10.604  21.391  1.00 50.93           N  
ATOM   3787  CA  ARG B 244       8.778  10.718  22.468  1.00 53.91           C  
ATOM   3788  C   ARG B 244       7.366  10.415  21.979  1.00 52.59           C  
ATOM   3789  O   ARG B 244       6.640   9.638  22.607  1.00 59.18           O  
ATOM   3790  CB  ARG B 244       8.807  12.100  23.119  1.00 48.93           C  
ATOM   3791  CG  ARG B 244       7.576  12.338  23.974  1.00 48.23           C  
ATOM   3792  CD  ARG B 244       7.653  13.632  24.724  1.00 46.62           C  
ATOM   3793  NE  ARG B 244       7.419  14.780  23.854  1.00 46.43           N  
ATOM   3794  CZ  ARG B 244       6.218  15.242  23.522  1.00 55.22           C  
ATOM   3795  NH1 ARG B 244       5.103  14.659  23.941  1.00 48.64           N1+
ATOM   3796  NH2 ARG B 244       6.133  16.318  22.751  1.00 51.76           N  
ATOM   3797  N   THR B 245       6.948  11.022  20.870  1.00 46.60           N  
ATOM   3798  CA  THR B 245       5.547  10.926  20.468  1.00 52.58           C  
ATOM   3799  C   THR B 245       5.253   9.840  19.451  1.00 50.43           C  
ATOM   3800  O   THR B 245       4.078   9.584  19.186  1.00 54.81           O  
ATOM   3801  CB  THR B 245       5.061  12.218  19.831  1.00 56.74           C  
ATOM   3802  CG2 THR B 245       5.241  13.407  20.775  1.00 49.14           C  
ATOM   3803  OG1 THR B 245       5.799  12.400  18.618  1.00 52.05           O  
ATOM   3804  N   GLY B 246       6.263   9.242  18.828  1.00 54.90           N  
ATOM   3805  CA  GLY B 246       6.021   8.354  17.706  1.00 47.36           C  
ATOM   3806  C   GLY B 246       5.807   9.050  16.377  1.00 52.82           C  
ATOM   3807  O   GLY B 246       5.727   8.362  15.353  1.00 52.05           O  
ATOM   3808  N   ILE B 247       5.723  10.384  16.359  1.00 45.27           N  
ATOM   3809  CA  ILE B 247       5.466  11.161  15.151  1.00 52.36           C  
ATOM   3810  C   ILE B 247       6.689  11.998  14.809  1.00 54.36           C  
ATOM   3811  O   ILE B 247       7.440  12.431  15.687  1.00 58.18           O  
ATOM   3812  CB  ILE B 247       4.252  12.102  15.279  1.00 55.16           C  
ATOM   3813  CG1 ILE B 247       3.049  11.384  15.848  1.00 55.17           C  
ATOM   3814  CG2 ILE B 247       3.887  12.707  13.930  1.00 79.09           C  
ATOM   3815  CD1 ILE B 247       2.169  12.356  16.573  1.00 62.63           C  
ATOM   3816  N   LEU B 248       6.865  12.262  13.522  1.00 53.62           N  
ATOM   3817  CA  LEU B 248       7.962  13.106  13.089  1.00 56.09           C  
ATOM   3818  C   LEU B 248       7.471  14.545  13.045  1.00 63.96           C  
ATOM   3819  O   LEU B 248       6.346  14.814  12.610  1.00 65.83           O  
ATOM   3820  CB  LEU B 248       8.468  12.669  11.721  1.00 57.83           C  
ATOM   3821  CG  LEU B 248       9.312  11.394  11.725  1.00 54.99           C  
ATOM   3822  CD1 LEU B 248       9.463  10.894  10.292  1.00 52.02           C  
ATOM   3823  CD2 LEU B 248      10.666  11.529  12.432  1.00 54.24           C  
ATOM   3824  N   THR B 249       8.303  15.472  13.521  1.00 65.41           N  
ATOM   3825  CA  THR B 249       7.860  16.864  13.581  1.00 63.07           C  
ATOM   3826  C   THR B 249       7.819  17.499  12.195  1.00 67.88           C  
ATOM   3827  O   THR B 249       7.059  18.445  11.967  1.00 65.06           O  
ATOM   3828  CB  THR B 249       8.768  17.659  14.512  1.00 56.05           C  
ATOM   3829  CG2 THR B 249       9.279  16.768  15.631  1.00 75.16           C  
ATOM   3830  OG1 THR B 249       9.896  18.128  13.771  1.00 79.29           O  
ATOM   3831  N   GLY B 250       8.605  16.978  11.259  1.00 72.95           N  
ATOM   3832  CA  GLY B 250       8.682  17.507   9.922  1.00 60.28           C  
ATOM   3833  C   GLY B 250       9.951  17.030   9.247  1.00 66.34           C  
ATOM   3834  O   GLY B 250      10.612  16.094   9.714  1.00 64.47           O  
ATOM   3835  N   PRO B 251      10.325  17.676   8.138  1.00 72.46           N  
ATOM   3836  CA  PRO B 251      11.477  17.201   7.354  1.00 58.85           C  
ATOM   3837  C   PRO B 251      12.784  17.184   8.111  1.00 58.35           C  
ATOM   3838  O   PRO B 251      13.723  16.533   7.651  1.00 70.71           O  
ATOM   3839  CB  PRO B 251      11.545  18.194   6.192  1.00 56.40           C  
ATOM   3840  CG  PRO B 251      10.168  18.762   6.113  1.00 68.40           C  
ATOM   3841  CD  PRO B 251       9.664  18.829   7.504  1.00 64.12           C  
ATOM   3842  N   ASP B 252      12.898  17.865   9.241  1.00 72.04           N  
ATOM   3843  CA  ASP B 252      14.190  17.953   9.907  1.00 74.39           C  
ATOM   3844  C   ASP B 252      14.336  17.001  11.085  1.00 71.37           C  
ATOM   3845  O   ASP B 252      15.439  16.877  11.630  1.00 72.65           O  
ATOM   3846  CB  ASP B 252      14.438  19.389  10.364  1.00 85.03           C  
ATOM   3847  CG  ASP B 252      14.508  20.351   9.198  1.00 90.67           C  
ATOM   3848  OD1 ASP B 252      15.171  20.004   8.194  1.00 88.19           O  
ATOM   3849  OD2 ASP B 252      13.895  21.439   9.283  1.00 86.14           O1-
ATOM   3850  N   ASP B 253      13.278  16.325  11.472  1.00 64.88           N  
ATOM   3851  CA  ASP B 253      13.335  15.349  12.550  1.00 65.29           C  
ATOM   3852  C   ASP B 253      14.303  14.210  12.235  1.00 60.21           C  
ATOM   3853  O   ASP B 253      14.048  13.413  11.327  1.00 74.08           O  
ATOM   3854  CB  ASP B 253      11.925  14.819  12.801  1.00 72.73           C  
ATOM   3855  CG  ASP B 253      11.751  14.302  14.189  1.00 69.34           C  
ATOM   3856  OD1 ASP B 253      12.703  13.633  14.666  1.00 54.03           O  
ATOM   3857  OD2 ASP B 253      10.675  14.571  14.785  1.00 72.04           O1-
ATOM   3858  N   PRO B 254      15.417  14.086  12.958  1.00 64.31           N  
ATOM   3859  CA  PRO B 254      16.375  13.003  12.678  1.00 51.52           C  
ATOM   3860  C   PRO B 254      15.958  11.633  13.185  1.00 57.92           C  
ATOM   3861  O   PRO B 254      16.666  10.648  12.906  1.00 58.72           O  
ATOM   3862  CB  PRO B 254      17.642  13.475  13.399  1.00 49.38           C  
ATOM   3863  CG  PRO B 254      17.132  14.309  14.522  1.00 56.41           C  
ATOM   3864  CD  PRO B 254      15.909  15.016  13.987  1.00 58.86           C  
ATOM   3865  N   SER B 255      14.840  11.551  13.909  1.00 53.31           N  
ATOM   3866  CA  SER B 255      14.399  10.295  14.508  1.00 53.05           C  
ATOM   3867  C   SER B 255      14.286   9.183  13.465  1.00 57.64           C  
ATOM   3868  O   SER B 255      13.795   9.393  12.350  1.00 65.04           O  
ATOM   3869  CB  SER B 255      13.052  10.503  15.199  1.00 59.47           C  
ATOM   3870  OG  SER B 255      12.964  11.798  15.792  1.00 64.76           O  
ATOM   3871  N   ARG B 256      14.752   7.996  13.834  1.00 52.95           N  
ATOM   3872  CA  ARG B 256      14.636   6.847  12.957  1.00 56.33           C  
ATOM   3873  C   ARG B 256      13.214   6.299  12.948  1.00 59.62           C  
ATOM   3874  O   ARG B 256      12.466   6.418  13.921  1.00 57.45           O  
ATOM   3875  CB  ARG B 256      15.601   5.751  13.377  1.00 54.41           C  
ATOM   3876  CG  ARG B 256      15.423   5.272  14.781  1.00 62.15           C  
ATOM   3877  CD  ARG B 256      16.085   3.915  14.924  1.00 77.40           C  
ATOM   3878  NE  ARG B 256      17.466   4.027  15.376  1.00 76.92           N  
ATOM   3879  CZ  ARG B 256      18.493   3.455  14.761  1.00 71.48           C  
ATOM   3880  NH1 ARG B 256      18.337   2.809  13.616  1.00 80.02           N1+
ATOM   3881  NH2 ARG B 256      19.706   3.563  15.287  1.00 65.73           N  
ATOM   3882  N   VAL B 257      12.847   5.693  11.825  1.00 55.99           N  
ATOM   3883  CA  VAL B 257      11.535   5.096  11.629  1.00 44.56           C  
ATOM   3884  C   VAL B 257      11.692   3.583  11.705  1.00 51.13           C  
ATOM   3885  O   VAL B 257      12.548   3.008  11.021  1.00 53.34           O  
ATOM   3886  CB  VAL B 257      10.928   5.537  10.288  1.00 44.85           C  
ATOM   3887  CG1 VAL B 257       9.666   4.760   9.988  1.00 40.40           C  
ATOM   3888  CG2 VAL B 257      10.645   7.028  10.317  1.00 42.47           C  
ATOM   3889  N   ILE B 258      10.865   2.942  12.541  1.00 43.05           N  
ATOM   3890  CA  ILE B 258      10.992   1.528  12.876  1.00 40.49           C  
ATOM   3891  C   ILE B 258       9.618   0.864  12.888  1.00 47.02           C  
ATOM   3892  O   ILE B 258       8.575   1.520  12.912  1.00 50.36           O  
ATOM   3893  CB  ILE B 258      11.666   1.337  14.249  1.00 43.11           C  
ATOM   3894  CG1 ILE B 258      10.794   1.944  15.346  1.00 46.02           C  
ATOM   3895  CG2 ILE B 258      13.021   1.994  14.271  1.00 43.36           C  
ATOM   3896  CD1 ILE B 258      11.136   1.473  16.757  1.00 50.53           C  
ATOM   3897  N   ASP B 259       9.628  -0.462  12.872  1.00 44.05           N  
ATOM   3898  CA  ASP B 259       8.421  -1.241  13.102  1.00 40.16           C  
ATOM   3899  C   ASP B 259       8.685  -2.362  14.108  1.00 50.88           C  
ATOM   3900  O   ASP B 259       7.858  -3.274  14.248  1.00 50.96           O  
ATOM   3901  CB  ASP B 259       7.869  -1.788  11.774  1.00 37.46           C  
ATOM   3902  CG  ASP B 259       8.668  -2.989  11.215  1.00 49.15           C  
ATOM   3903  OD1 ASP B 259       9.631  -3.461  11.857  1.00 52.27           O  
ATOM   3904  OD2 ASP B 259       8.318  -3.472  10.112  1.00 50.61           O1-
ATOM   3905  N   ASN B 260       9.814  -2.303  14.811  1.00 43.41           N  
ATOM   3906  CA  ASN B 260      10.258  -3.335  15.741  1.00 42.64           C  
ATOM   3907  C   ASN B 260      11.025  -2.615  16.844  1.00 49.97           C  
ATOM   3908  O   ASN B 260      11.967  -1.870  16.554  1.00 47.07           O  
ATOM   3909  CB  ASN B 260      11.133  -4.340  15.005  1.00 38.01           C  
ATOM   3910  CG  ASN B 260      11.244  -5.667  15.701  1.00 51.15           C  
ATOM   3911  ND2 ASN B 260      12.276  -5.826  16.534  1.00 55.82           N  
ATOM   3912  OD1 ASN B 260      10.455  -6.571  15.440  1.00 56.21           O  
ATOM   3913  N   LYS B 261      10.598  -2.770  18.097  1.00 47.16           N  
ATOM   3914  CA  LYS B 261      11.168  -2.008  19.205  1.00 43.73           C  
ATOM   3915  C   LYS B 261      11.515  -2.955  20.336  1.00 49.78           C  
ATOM   3916  O   LYS B 261      10.649  -3.691  20.817  1.00 51.79           O  
ATOM   3917  CB  LYS B 261      10.202  -0.936  19.704  1.00 47.08           C  
ATOM   3918  CG  LYS B 261      10.672  -0.226  20.971  1.00 47.96           C  
ATOM   3919  CD  LYS B 261      11.386   1.059  20.646  1.00 51.63           C  
ATOM   3920  CE  LYS B 261      11.888   1.781  21.881  1.00 52.33           C  
ATOM   3921  NZ  LYS B 261      13.227   2.405  21.623  1.00 60.61           N1+
ATOM   3922  N   ILE B 262      12.769  -2.940  20.755  1.00 50.15           N  
ATOM   3923  CA  ILE B 262      13.190  -3.749  21.894  1.00 49.75           C  
ATOM   3924  C   ILE B 262      12.719  -3.077  23.181  1.00 46.75           C  
ATOM   3925  O   ILE B 262      12.618  -1.850  23.258  1.00 44.47           O  
ATOM   3926  CB  ILE B 262      14.717  -3.935  21.851  1.00 50.30           C  
ATOM   3927  CG1 ILE B 262      15.162  -5.034  22.791  1.00 41.79           C  
ATOM   3928  CG2 ILE B 262      15.448  -2.621  22.143  1.00 46.42           C  
ATOM   3929  CD1 ILE B 262      16.623  -5.210  22.758  1.00 40.27           C  
ATOM   3930  N   THR B 263      12.372  -3.878  24.191  1.00 48.37           N  
ATOM   3931  CA  THR B 263      11.798  -3.339  25.426  1.00 54.50           C  
ATOM   3932  C   THR B 263      12.103  -4.282  26.579  1.00 50.50           C  
ATOM   3933  O   THR B 263      12.006  -5.501  26.428  1.00 57.79           O  
ATOM   3934  CB  THR B 263      10.269  -3.151  25.353  1.00 52.16           C  
ATOM   3935  CG2 THR B 263       9.846  -2.444  24.079  1.00 59.91           C  
ATOM   3936  OG1 THR B 263       9.638  -4.433  25.380  1.00 62.29           O  
ATOM   3937  N   GLY B 264      12.456  -3.717  27.728  1.00 50.50           N  
ATOM   3938  CA  GLY B 264      12.709  -4.500  28.914  1.00 45.69           C  
ATOM   3939  C   GLY B 264      11.822  -4.057  30.058  1.00 49.29           C  
ATOM   3940  O   GLY B 264      11.045  -3.102  29.937  1.00 48.46           O  
ATOM   3941  N   PRO B 265      11.924  -4.751  31.200  1.00 50.85           N  
ATOM   3942  CA  PRO B 265      11.072  -4.433  32.355  1.00 39.88           C  
ATOM   3943  C   PRO B 265      11.026  -2.961  32.738  1.00 49.07           C  
ATOM   3944  O   PRO B 265      12.057  -2.346  33.031  1.00 50.90           O  
ATOM   3945  CB  PRO B 265      11.701  -5.271  33.466  1.00 39.98           C  
ATOM   3946  CG  PRO B 265      12.181  -6.489  32.738  1.00 42.54           C  
ATOM   3947  CD  PRO B 265      12.736  -5.957  31.442  1.00 45.05           C  
ATOM   3948  N   ALA B 266       9.810  -2.403  32.729  1.00 48.44           N  
ATOM   3949  CA  ALA B 266       9.446  -1.026  33.091  1.00 44.71           C  
ATOM   3950  C   ALA B 266       9.711  -0.006  31.987  1.00 48.79           C  
ATOM   3951  O   ALA B 266       9.567   1.209  32.234  1.00 48.73           O  
ATOM   3952  CB  ALA B 266      10.140  -0.557  34.372  1.00 44.49           C  
ATOM   3953  N   ASP B 267      10.080  -0.432  30.783  1.00 47.65           N  
ATOM   3954  CA  ASP B 267      10.113   0.495  29.660  1.00 45.04           C  
ATOM   3955  C   ASP B 267       8.696   0.868  29.239  1.00 47.02           C  
ATOM   3956  O   ASP B 267       7.757   0.063  29.317  1.00 53.62           O  
ATOM   3957  CB  ASP B 267      10.835  -0.124  28.465  1.00 46.87           C  
ATOM   3958  CG  ASP B 267      12.334   0.099  28.493  1.00 58.80           C  
ATOM   3959  OD1 ASP B 267      12.812   1.115  29.062  1.00 59.49           O  
ATOM   3960  OD2 ASP B 267      13.032  -0.781  27.946  1.00 58.44           O1-
ATOM   3961  N   SER B 268       8.549   2.086  28.746  1.00 34.80           N  
ATOM   3962  CA  SER B 268       7.242   2.545  28.296  1.00 43.43           C  
ATOM   3963  C   SER B 268       7.446   3.486  27.119  1.00 42.83           C  
ATOM   3964  O   SER B 268       8.160   4.486  27.244  1.00 45.29           O  
ATOM   3965  CB  SER B 268       6.492   3.242  29.437  1.00 42.09           C  
ATOM   3966  OG  SER B 268       7.218   4.376  29.903  1.00 47.68           O  
ATOM   3967  N   PHE B 269       6.838   3.168  25.977  1.00 38.87           N  
ATOM   3968  CA  PHE B 269       6.809   4.099  24.853  1.00 48.69           C  
ATOM   3969  C   PHE B 269       5.401   4.117  24.278  1.00 47.31           C  
ATOM   3970  O   PHE B 269       4.524   3.364  24.714  1.00 45.34           O  
ATOM   3971  CB  PHE B 269       7.838   3.748  23.770  1.00 35.02           C  
ATOM   3972  CG  PHE B 269       7.546   2.474  23.041  1.00 40.17           C  
ATOM   3973  CD1 PHE B 269       7.822   1.249  23.620  1.00 42.85           C  
ATOM   3974  CD2 PHE B 269       7.006   2.499  21.768  1.00 45.33           C  
ATOM   3975  CE1 PHE B 269       7.568   0.065  22.940  1.00 40.17           C  
ATOM   3976  CE2 PHE B 269       6.752   1.325  21.079  1.00 40.58           C  
ATOM   3977  CZ  PHE B 269       7.030   0.107  21.673  1.00 49.28           C  
ATOM   3978  N   GLY B 270       5.196   4.981  23.286  1.00 42.37           N  
ATOM   3979  CA  GLY B 270       3.906   5.117  22.641  1.00 39.68           C  
ATOM   3980  C   GLY B 270       4.039   5.774  21.291  1.00 42.29           C  
ATOM   3981  O   GLY B 270       5.030   6.446  20.993  1.00 51.57           O  
ATOM   3982  N   PHE B 271       3.021   5.577  20.468  1.00 46.28           N  
ATOM   3983  CA  PHE B 271       3.050   6.140  19.129  1.00 47.77           C  
ATOM   3984  C   PHE B 271       1.629   6.259  18.597  1.00 48.22           C  
ATOM   3985  O   PHE B 271       0.680   5.723  19.175  1.00 47.48           O  
ATOM   3986  CB  PHE B 271       3.916   5.284  18.205  1.00 48.00           C  
ATOM   3987  CG  PHE B 271       3.492   3.845  18.135  1.00 45.62           C  
ATOM   3988  CD1 PHE B 271       2.532   3.433  17.216  1.00 44.75           C  
ATOM   3989  CD2 PHE B 271       4.071   2.896  18.965  1.00 43.44           C  
ATOM   3990  CE1 PHE B 271       2.152   2.093  17.138  1.00 46.66           C  
ATOM   3991  CE2 PHE B 271       3.694   1.546  18.891  1.00 42.45           C  
ATOM   3992  CZ  PHE B 271       2.735   1.150  17.984  1.00 47.77           C  
ATOM   3993  N   GLN B 272       1.495   6.976  17.483  1.00 44.98           N  
ATOM   3994  CA  GLN B 272       0.252   7.019  16.732  1.00 47.42           C  
ATOM   3995  C   GLN B 272       0.501   6.542  15.304  1.00 48.04           C  
ATOM   3996  O   GLN B 272       1.562   6.794  14.736  1.00 48.32           O  
ATOM   3997  CB  GLN B 272      -0.335   8.424  16.741  1.00 44.53           C  
ATOM   3998  CG  GLN B 272      -0.632   8.971  18.137  1.00 43.39           C  
ATOM   3999  CD  GLN B 272      -1.278  10.350  18.069  1.00 53.76           C  
ATOM   4000  NE2 GLN B 272      -1.569  10.940  19.227  1.00 50.97           N  
ATOM   4001  OE1 GLN B 272      -1.531  10.865  16.978  1.00 51.36           O  
ATOM   4002  N   ILE B 273      -0.467   5.824  14.733  1.00 45.80           N  
ATOM   4003  CA  ILE B 273      -0.425   5.423  13.332  1.00 42.85           C  
ATOM   4004  C   ILE B 273      -1.767   5.751  12.698  1.00 52.02           C  
ATOM   4005  O   ILE B 273      -2.781   5.882  13.387  1.00 52.26           O  
ATOM   4006  CB  ILE B 273      -0.141   3.933  13.180  1.00 46.80           C  
ATOM   4007  CG1 ILE B 273      -1.230   3.162  13.926  1.00 42.79           C  
ATOM   4008  CG2 ILE B 273       1.232   3.616  13.713  1.00 45.46           C  
ATOM   4009  CD1 ILE B 273      -0.898   1.722  14.159  1.00 50.45           C  
ATOM   4010  N   ILE B 274      -1.769   5.881  11.371  1.00 52.55           N  
ATOM   4011  CA  ILE B 274      -3.013   5.963  10.611  1.00 48.48           C  
ATOM   4012  C   ILE B 274      -3.352   4.562  10.129  1.00 49.49           C  
ATOM   4013  O   ILE B 274      -2.718   4.048   9.203  1.00 52.55           O  
ATOM   4014  CB  ILE B 274      -2.929   6.928   9.426  1.00 50.00           C  
ATOM   4015  CG1 ILE B 274      -2.477   8.316   9.869  1.00 50.93           C  
ATOM   4016  CG2 ILE B 274      -4.304   7.046   8.808  1.00 40.36           C  
ATOM   4017  CD1 ILE B 274      -3.425   8.961  10.862  1.00 48.95           C  
ATOM   4018  N   ALA B 275      -4.368   3.961  10.740  1.00 45.71           N  
ATOM   4019  CA  ALA B 275      -4.764   2.593  10.450  1.00 44.91           C  
ATOM   4020  C   ALA B 275      -4.905   2.366   8.951  1.00 53.27           C  
ATOM   4021  O   ALA B 275      -5.719   3.018   8.288  1.00 48.41           O  
ATOM   4022  CB  ALA B 275      -6.080   2.293  11.164  1.00 40.03           C  
ATOM   4023  N   GLY B 276      -4.101   1.443   8.418  1.00 42.65           N  
ATOM   4024  CA  GLY B 276      -4.194   1.065   7.024  1.00 45.91           C  
ATOM   4025  C   GLY B 276      -3.547   2.014   6.035  1.00 52.62           C  
ATOM   4026  O   GLY B 276      -3.626   1.770   4.823  1.00 54.40           O  
ATOM   4027  N   GLU B 277      -2.901   3.079   6.507  1.00 45.37           N  
ATOM   4028  CA  GLU B 277      -2.293   4.057   5.607  1.00 48.94           C  
ATOM   4029  C   GLU B 277      -1.331   3.388   4.625  1.00 56.15           C  
ATOM   4030  O   GLU B 277      -0.382   2.703   5.030  1.00 48.42           O  
ATOM   4031  CB  GLU B 277      -1.569   5.118   6.425  1.00 48.31           C  
ATOM   4032  CG  GLU B 277      -1.015   6.232   5.599  1.00 50.92           C  
ATOM   4033  CD  GLU B 277      -0.546   7.392   6.447  1.00 57.78           C  
ATOM   4034  OE1 GLU B 277       0.237   7.152   7.396  1.00 61.43           O  
ATOM   4035  OE2 GLU B 277      -0.968   8.537   6.167  1.00 55.59           O1-
ATOM   4036  N   GLY B 278      -1.586   3.584   3.329  1.00 49.40           N  
ATOM   4037  CA  GLY B 278      -0.759   2.998   2.298  1.00 40.15           C  
ATOM   4038  C   GLY B 278      -0.754   1.485   2.233  1.00 40.69           C  
ATOM   4039  O   GLY B 278      -0.024   0.920   1.420  1.00 52.89           O  
ATOM   4040  N   VAL B 279      -1.538   0.795   3.056  1.00 45.27           N  
ATOM   4041  CA  VAL B 279      -1.570  -0.662   3.002  1.00 51.42           C  
ATOM   4042  C   VAL B 279      -2.979  -1.238   2.999  1.00 51.55           C  
ATOM   4043  O   VAL B 279      -3.163  -2.399   2.594  1.00 45.66           O  
ATOM   4044  CB  VAL B 279      -0.749  -1.252   4.167  1.00 49.94           C  
ATOM   4045  CG1 VAL B 279       0.659  -0.792   4.044  1.00 45.51           C  
ATOM   4046  CG2 VAL B 279      -1.315  -0.794   5.508  1.00 46.34           C  
ATOM   4047  N   GLY B 280      -4.002  -0.493   3.421  1.00 42.88           N  
ATOM   4048  CA  GLY B 280      -5.369  -0.950   3.303  1.00 42.11           C  
ATOM   4049  C   GLY B 280      -5.860  -1.769   4.485  1.00 53.51           C  
ATOM   4050  O   GLY B 280      -5.186  -1.972   5.500  1.00 53.39           O  
ATOM   4051  N   ALA B 281      -7.083  -2.250   4.336  1.00 50.58           N  
ATOM   4052  CA  ALA B 281      -7.732  -2.967   5.409  1.00 50.03           C  
ATOM   4053  C   ALA B 281      -7.147  -4.360   5.522  1.00 50.78           C  
ATOM   4054  O   ALA B 281      -6.603  -4.912   4.563  1.00 49.42           O  
ATOM   4055  CB  ALA B 281      -9.240  -3.049   5.167  1.00 53.02           C  
ATOM   4056  N   GLY B 282      -7.265  -4.932   6.704  1.00 51.32           N  
ATOM   4057  CA  GLY B 282      -6.858  -6.309   6.872  1.00 45.46           C  
ATOM   4058  C   GLY B 282      -6.705  -6.660   8.328  1.00 48.89           C  
ATOM   4059  O   GLY B 282      -6.814  -5.813   9.225  1.00 49.26           O  
ATOM   4060  N   ALA B 283      -6.463  -7.949   8.546  1.00 40.10           N  
ATOM   4061  CA  ALA B 283      -6.153  -8.492   9.863  1.00 50.90           C  
ATOM   4062  C   ALA B 283      -4.641  -8.439  10.043  1.00 53.72           C  
ATOM   4063  O   ALA B 283      -3.925  -9.360   9.653  1.00 61.92           O  
ATOM   4064  CB  ALA B 283      -6.683  -9.913   9.993  1.00 37.83           C  
ATOM   4065  N   TRP B 284      -4.154  -7.358  10.659  1.00 47.56           N  
ATOM   4066  CA  TRP B 284      -2.722  -7.124  10.834  1.00 48.50           C  
ATOM   4067  C   TRP B 284      -2.234  -7.662  12.178  1.00 49.49           C  
ATOM   4068  O   TRP B 284      -2.740  -7.256  13.230  1.00 51.35           O  
ATOM   4069  CB  TRP B 284      -2.439  -5.632  10.733  1.00 42.56           C  
ATOM   4070  CG  TRP B 284      -2.881  -5.032   9.441  1.00 49.30           C  
ATOM   4071  CD1 TRP B 284      -4.023  -4.322   9.221  1.00 54.57           C  
ATOM   4072  CD2 TRP B 284      -2.186  -5.076   8.186  1.00 53.84           C  
ATOM   4073  CE2 TRP B 284      -2.978  -4.377   7.246  1.00 51.59           C  
ATOM   4074  CE3 TRP B 284      -0.975  -5.640   7.764  1.00 48.22           C  
ATOM   4075  NE1 TRP B 284      -4.091  -3.925   7.907  1.00 49.95           N  
ATOM   4076  CZ2 TRP B 284      -2.602  -4.229   5.906  1.00 47.51           C  
ATOM   4077  CZ3 TRP B 284      -0.602  -5.491   6.438  1.00 49.28           C  
ATOM   4078  CH2 TRP B 284      -1.418  -4.794   5.522  1.00 51.15           C  
ATOM   4079  N   MET B 285      -1.243  -8.556  12.155  1.00 44.54           N  
ATOM   4080  CA  MET B 285      -0.707  -9.074  13.408  1.00 49.61           C  
ATOM   4081  C   MET B 285       0.217  -8.069  14.067  1.00 57.35           C  
ATOM   4082  O   MET B 285       0.967  -7.343  13.400  1.00 51.53           O  
ATOM   4083  CB  MET B 285       0.117 -10.346  13.229  1.00 48.72           C  
ATOM   4084  CG  MET B 285      -0.533 -11.480  12.524  1.00 72.47           C  
ATOM   4085  SD  MET B 285       0.700 -12.779  12.303  1.00 81.45           S  
ATOM   4086  CE  MET B 285       1.733 -12.501  13.740  1.00 54.98           C  
ATOM   4087  N   TYR B 286       0.179  -8.066  15.397  1.00 52.92           N  
ATOM   4088  CA  TYR B 286       1.232  -7.519  16.235  1.00 51.95           C  
ATOM   4089  C   TYR B 286       1.659  -8.609  17.202  1.00 45.37           C  
ATOM   4090  O   TYR B 286       0.847  -9.441  17.612  1.00 48.82           O  
ATOM   4091  CB  TYR B 286       0.770  -6.272  17.008  1.00 48.94           C  
ATOM   4092  CG  TYR B 286      -0.124  -6.574  18.189  1.00 49.78           C  
ATOM   4093  CD1 TYR B 286      -1.502  -6.654  18.039  1.00 42.63           C  
ATOM   4094  CD2 TYR B 286       0.409  -6.782  19.454  1.00 46.90           C  
ATOM   4095  CE1 TYR B 286      -2.325  -6.926  19.113  1.00 49.90           C  
ATOM   4096  CE2 TYR B 286      -0.406  -7.059  20.536  1.00 54.66           C  
ATOM   4097  CZ  TYR B 286      -1.777  -7.129  20.360  1.00 55.99           C  
ATOM   4098  OH  TYR B 286      -2.594  -7.419  21.433  1.00 49.51           O  
ATOM   4099  N   HIS B 287       2.936  -8.622  17.557  1.00 47.51           N  
ATOM   4100  CA  HIS B 287       3.409  -9.656  18.472  1.00 45.59           C  
ATOM   4101  C   HIS B 287       4.771  -9.265  19.019  1.00 48.44           C  
ATOM   4102  O   HIS B 287       5.387  -8.284  18.589  1.00 55.45           O  
ATOM   4103  CB  HIS B 287       3.489 -11.016  17.776  1.00 43.29           C  
ATOM   4104  CG  HIS B 287       4.253 -10.987  16.488  1.00 47.58           C  
ATOM   4105  CD2 HIS B 287       3.934 -10.483  15.272  1.00 53.13           C  
ATOM   4106  ND1 HIS B 287       5.515 -11.523  16.358  1.00 52.12           N  
ATOM   4107  CE1 HIS B 287       5.940 -11.354  15.118  1.00 52.69           C  
ATOM   4108  NE2 HIS B 287       5.000 -10.723  14.439  1.00 55.38           N  
ATOM   4109  N   CYS B 288       5.231 -10.049  19.981  1.00 49.02           N  
ATOM   4110  CA  CYS B 288       6.647 -10.078  20.293  1.00 50.59           C  
ATOM   4111  C   CYS B 288       7.345 -10.872  19.202  1.00 49.01           C  
ATOM   4112  O   CYS B 288       6.890 -11.960  18.846  1.00 51.57           O  
ATOM   4113  CB  CYS B 288       6.890 -10.719  21.653  1.00 49.52           C  
ATOM   4114  SG  CYS B 288       8.634 -10.707  22.089  1.00 59.69           S  
ATOM   4115  N   HIS B 289       8.429 -10.327  18.647  1.00 45.67           N  
ATOM   4116  CA  HIS B 289       9.108 -11.029  17.563  1.00 52.86           C  
ATOM   4117  C   HIS B 289      10.123 -12.049  18.060  1.00 50.85           C  
ATOM   4118  O   HIS B 289      10.681 -12.782  17.240  1.00 58.13           O  
ATOM   4119  CB  HIS B 289       9.784 -10.045  16.588  1.00 48.60           C  
ATOM   4120  CG  HIS B 289       9.747 -10.495  15.149  1.00 50.95           C  
ATOM   4121  CD2 HIS B 289       9.312  -9.868  14.028  1.00 49.34           C  
ATOM   4122  ND1 HIS B 289      10.200 -11.734  14.737  1.00 53.59           N  
ATOM   4123  CE1 HIS B 289      10.046 -11.851  13.429  1.00 49.54           C  
ATOM   4124  NE2 HIS B 289       9.512 -10.731  12.974  1.00 49.73           N  
ATOM   4125  N   ASN B 290      10.371 -12.136  19.364  1.00 46.80           N  
ATOM   4126  CA  ASN B 290      11.146 -13.260  19.880  1.00 51.06           C  
ATOM   4127  C   ASN B 290      10.449 -14.549  19.463  1.00 55.68           C  
ATOM   4128  O   ASN B 290       9.300 -14.779  19.848  1.00 55.43           O  
ATOM   4129  CB  ASN B 290      11.271 -13.157  21.408  1.00 48.77           C  
ATOM   4130  CG  ASN B 290      11.998 -14.340  22.037  1.00 50.80           C  
ATOM   4131  ND2 ASN B 290      13.040 -14.049  22.820  1.00 56.45           N  
ATOM   4132  OD1 ASN B 290      11.605 -15.500  21.854  1.00 51.22           O  
ATOM   4133  N   GLN B 291      11.126 -15.375  18.651  1.00 56.00           N  
ATOM   4134  CA  GLN B 291      10.455 -16.526  18.047  1.00 53.61           C  
ATOM   4135  C   GLN B 291       9.877 -17.465  19.100  1.00 58.46           C  
ATOM   4136  O   GLN B 291       8.808 -18.051  18.894  1.00 55.53           O  
ATOM   4137  CB  GLN B 291      11.407 -17.291  17.129  1.00 50.46           C  
ATOM   4138  CG  GLN B 291      11.875 -16.494  15.933  1.00 48.78           C  
ATOM   4139  CD  GLN B 291      10.744 -16.049  15.026  1.00 58.21           C  
ATOM   4140  NE2 GLN B 291       9.844 -16.978  14.696  1.00 57.10           N  
ATOM   4141  OE1 GLN B 291      10.687 -14.883  14.612  1.00 53.72           O  
ATOM   4142  N   PHE B 292      10.543 -17.615  20.239  1.00 56.79           N  
ATOM   4143  CA  PHE B 292       9.969 -18.458  21.277  1.00 56.13           C  
ATOM   4144  C   PHE B 292       8.693 -17.844  21.861  1.00 57.51           C  
ATOM   4145  O   PHE B 292       7.678 -18.530  22.019  1.00 59.32           O  
ATOM   4146  CB  PHE B 292      11.006 -18.715  22.360  1.00 49.34           C  
ATOM   4147  CG  PHE B 292      10.542 -19.673  23.394  1.00 57.48           C  
ATOM   4148  CD1 PHE B 292      10.192 -20.959  23.045  1.00 64.87           C  
ATOM   4149  CD2 PHE B 292      10.419 -19.283  24.713  1.00 64.15           C  
ATOM   4150  CE1 PHE B 292       9.741 -21.840  23.998  1.00 64.29           C  
ATOM   4151  CE2 PHE B 292       9.973 -20.168  25.667  1.00 56.49           C  
ATOM   4152  CZ  PHE B 292       9.634 -21.443  25.308  1.00 50.95           C  
ATOM   4153  N   HIS B 293       8.708 -16.546  22.148  1.00 51.13           N  
ATOM   4154  CA  HIS B 293       7.558 -15.904  22.778  1.00 52.70           C  
ATOM   4155  C   HIS B 293       6.318 -15.906  21.880  1.00 58.63           C  
ATOM   4156  O   HIS B 293       5.193 -16.068  22.370  1.00 56.88           O  
ATOM   4157  CB  HIS B 293       7.940 -14.478  23.181  1.00 45.95           C  
ATOM   4158  CG  HIS B 293       9.043 -14.436  24.185  1.00 57.23           C  
ATOM   4159  CD2 HIS B 293       9.708 -15.439  24.809  1.00 55.78           C  
ATOM   4160  ND1 HIS B 293       9.596 -13.262  24.646  1.00 54.06           N  
ATOM   4161  CE1 HIS B 293      10.557 -13.543  25.510  1.00 56.97           C  
ATOM   4162  NE2 HIS B 293      10.647 -14.857  25.625  1.00 57.96           N  
ATOM   4163  N   SER B 294       6.478 -15.700  20.573  1.00 53.35           N  
ATOM   4164  CA  SER B 294       5.279 -15.703  19.744  1.00 56.12           C  
ATOM   4165  C   SER B 294       4.780 -17.123  19.516  1.00 56.34           C  
ATOM   4166  O   SER B 294       3.568 -17.362  19.500  1.00 61.48           O  
ATOM   4167  CB  SER B 294       5.530 -14.992  18.414  1.00 50.32           C  
ATOM   4168  OG  SER B 294       6.594 -15.589  17.723  1.00 56.93           O  
ATOM   4169  N   ASP B 295       5.694 -18.077  19.343  1.00 53.15           N  
ATOM   4170  CA  ASP B 295       5.276 -19.473  19.328  1.00 58.16           C  
ATOM   4171  C   ASP B 295       4.498 -19.827  20.591  1.00 59.49           C  
ATOM   4172  O   ASP B 295       3.585 -20.654  20.550  1.00 59.75           O  
ATOM   4173  CB  ASP B 295       6.496 -20.385  19.174  1.00 48.78           C  
ATOM   4174  CG  ASP B 295       6.981 -20.479  17.737  1.00 59.38           C  
ATOM   4175  OD1 ASP B 295       6.206 -20.113  16.823  1.00 64.20           O  
ATOM   4176  OD2 ASP B 295       8.140 -20.913  17.524  1.00 61.27           O1-
ATOM   4177  N   MET B 296       4.826 -19.196  21.710  1.00 60.41           N  
ATOM   4178  CA  MET B 296       4.223 -19.502  22.996  1.00 54.54           C  
ATOM   4179  C   MET B 296       2.986 -18.656  23.307  1.00 66.02           C  
ATOM   4180  O   MET B 296       2.371 -18.852  24.363  1.00 67.12           O  
ATOM   4181  CB  MET B 296       5.264 -19.318  24.101  1.00 54.76           C  
ATOM   4182  CG  MET B 296       6.348 -20.363  24.075  1.00 70.07           C  
ATOM   4183  SD  MET B 296       5.740 -21.990  24.558  1.00 80.01           S  
ATOM   4184  CE  MET B 296       5.656 -22.789  22.939  1.00 64.91           C  
ATOM   4185  N   GLY B 297       2.610 -17.710  22.445  1.00 51.46           N  
ATOM   4186  CA  GLY B 297       1.310 -17.089  22.592  1.00 53.91           C  
ATOM   4187  C   GLY B 297       1.217 -15.577  22.537  1.00 60.27           C  
ATOM   4188  O   GLY B 297       0.107 -15.033  22.577  1.00 54.98           O  
ATOM   4189  N   MET B 298       2.348 -14.880  22.438  1.00 53.39           N  
ATOM   4190  CA  MET B 298       2.341 -13.420  22.525  1.00 53.52           C  
ATOM   4191  C   MET B 298       1.986 -12.812  21.164  1.00 50.51           C  
ATOM   4192  O   MET B 298       2.800 -12.169  20.502  1.00 50.08           O  
ATOM   4193  CB  MET B 298       3.684 -12.921  23.045  1.00 47.31           C  
ATOM   4194  CG  MET B 298       3.989 -13.354  24.485  1.00 51.25           C  
ATOM   4195  SD  MET B 298       5.401 -12.546  25.313  1.00 57.82           S  
ATOM   4196  CE  MET B 298       5.051 -10.790  25.192  1.00 52.28           C  
ATOM   4197  N   VAL B 299       0.722 -12.998  20.763  1.00 50.68           N  
ATOM   4198  CA  VAL B 299       0.219 -12.536  19.470  1.00 45.03           C  
ATOM   4199  C   VAL B 299      -1.178 -11.976  19.621  1.00 49.54           C  
ATOM   4200  O   VAL B 299      -2.021 -12.564  20.305  1.00 57.14           O  
ATOM   4201  CB  VAL B 299       0.158 -13.657  18.423  1.00 48.92           C  
ATOM   4202  CG1 VAL B 299      -0.024 -13.036  17.038  1.00 49.14           C  
ATOM   4203  CG2 VAL B 299       1.388 -14.531  18.493  1.00 55.35           C  
ATOM   4204  N   GLY B 300      -1.445 -10.880  18.905  1.00 52.95           N  
ATOM   4205  CA  GLY B 300      -2.780 -10.330  18.814  1.00 49.14           C  
ATOM   4206  C   GLY B 300      -3.039  -9.755  17.430  1.00 49.47           C  
ATOM   4207  O   GLY B 300      -2.148  -9.694  16.583  1.00 55.40           O  
ATOM   4208  N   LEU B 301      -4.281  -9.323  17.220  1.00 53.35           N  
ATOM   4209  CA  LEU B 301      -4.722  -8.804  15.932  1.00 47.87           C  
ATOM   4210  C   LEU B 301      -5.116  -7.343  16.055  1.00 55.77           C  
ATOM   4211  O   LEU B 301      -5.791  -6.941  17.011  1.00 58.07           O  
ATOM   4212  CB  LEU B 301      -5.901  -9.601  15.387  1.00 46.17           C  
ATOM   4213  CG  LEU B 301      -5.514 -11.034  15.020  1.00 51.35           C  
ATOM   4214  CD1 LEU B 301      -6.705 -11.758  14.489  1.00 49.55           C  
ATOM   4215  CD2 LEU B 301      -4.379 -11.075  14.018  1.00 44.11           C  
ATOM   4216  N   PHE B 302      -4.674  -6.554  15.090  1.00 49.53           N  
ATOM   4217  CA  PHE B 302      -5.118  -5.179  14.898  1.00 47.27           C  
ATOM   4218  C   PHE B 302      -5.988  -5.256  13.653  1.00 49.07           C  
ATOM   4219  O   PHE B 302      -5.468  -5.362  12.538  1.00 53.04           O  
ATOM   4220  CB  PHE B 302      -3.917  -4.251  14.740  1.00 43.72           C  
ATOM   4221  CG  PHE B 302      -4.258  -2.830  14.421  1.00 40.81           C  
ATOM   4222  CD1 PHE B 302      -5.271  -2.176  15.076  1.00 48.27           C  
ATOM   4223  CD2 PHE B 302      -3.527  -2.133  13.469  1.00 52.33           C  
ATOM   4224  CE1 PHE B 302      -5.564  -0.839  14.779  1.00 53.63           C  
ATOM   4225  CE2 PHE B 302      -3.809  -0.801  13.173  1.00 53.82           C  
ATOM   4226  CZ  PHE B 302      -4.830  -0.154  13.831  1.00 48.23           C  
ATOM   4227  N   LEU B 303      -7.308  -5.292  13.848  1.00 49.99           N  
ATOM   4228  CA  LEU B 303      -8.252  -5.540  12.759  1.00 47.70           C  
ATOM   4229  C   LEU B 303      -8.697  -4.216  12.165  1.00 50.26           C  
ATOM   4230  O   LEU B 303      -9.481  -3.488  12.782  1.00 53.38           O  
ATOM   4231  CB  LEU B 303      -9.455  -6.331  13.242  1.00 46.78           C  
ATOM   4232  CG  LEU B 303      -9.150  -7.705  13.821  1.00 49.39           C  
ATOM   4233  CD1 LEU B 303     -10.332  -8.127  14.625  1.00 50.08           C  
ATOM   4234  CD2 LEU B 303      -8.885  -8.711  12.725  1.00 42.20           C  
ATOM   4235  N   VAL B 304      -8.200  -3.908  10.969  1.00 51.96           N  
ATOM   4236  CA  VAL B 304      -8.511  -2.666  10.272  1.00 53.23           C  
ATOM   4237  C   VAL B 304      -9.575  -2.964   9.222  1.00 58.80           C  
ATOM   4238  O   VAL B 304      -9.341  -3.739   8.281  1.00 50.60           O  
ATOM   4239  CB  VAL B 304      -7.250  -2.051   9.653  1.00 51.12           C  
ATOM   4240  CG1 VAL B 304      -7.567  -0.735   8.990  1.00 46.31           C  
ATOM   4241  CG2 VAL B 304      -6.220  -1.851  10.734  1.00 45.78           C  
ATOM   4242  N   LYS B 305     -10.750  -2.360   9.403  1.00 61.72           N  
ATOM   4243  CA  LYS B 305     -11.943  -2.646   8.618  1.00 51.59           C  
ATOM   4244  C   LYS B 305     -12.081  -1.664   7.464  1.00 57.26           C  
ATOM   4245  O   LYS B 305     -11.682  -0.496   7.558  1.00 55.15           O  
ATOM   4246  CB  LYS B 305     -13.198  -2.582   9.495  1.00 49.94           C  
ATOM   4247  CG  LYS B 305     -13.143  -3.515  10.689  1.00 58.94           C  
ATOM   4248  CD  LYS B 305     -14.278  -3.273  11.673  1.00 58.45           C  
ATOM   4249  CE  LYS B 305     -14.202  -1.924  12.339  1.00 58.62           C  
ATOM   4250  NZ  LYS B 305     -14.818  -1.995  13.692  1.00 60.43           N1+
ATOM   4251  N   LYS B 306     -12.636  -2.160   6.359  1.00 54.83           N  
ATOM   4252  CA  LYS B 306     -13.109  -1.286   5.305  1.00 57.72           C  
ATOM   4253  C   LYS B 306     -14.324  -0.502   5.799  1.00 62.85           C  
ATOM   4254  O   LYS B 306     -14.948  -0.855   6.809  1.00 58.33           O  
ATOM   4255  CB  LYS B 306     -13.479  -2.097   4.065  1.00 56.80           C  
ATOM   4256  CG  LYS B 306     -12.337  -2.402   3.138  1.00 58.69           C  
ATOM   4257  CD  LYS B 306     -12.670  -3.518   2.160  1.00 58.73           C  
ATOM   4258  CE  LYS B 306     -13.499  -4.617   2.826  1.00 79.51           C  
ATOM   4259  NZ  LYS B 306     -13.792  -5.773   1.906  1.00 87.00           N1+
ATOM   4260  N   PRO B 307     -14.684   0.569   5.102  1.00 66.09           N  
ATOM   4261  CA  PRO B 307     -15.891   1.324   5.498  1.00 66.20           C  
ATOM   4262  C   PRO B 307     -17.159   0.472   5.617  1.00 73.30           C  
ATOM   4263  O   PRO B 307     -17.987   0.750   6.496  1.00 80.39           O  
ATOM   4264  CB  PRO B 307     -16.003   2.389   4.402  1.00 61.91           C  
ATOM   4265  CG  PRO B 307     -14.572   2.587   3.914  1.00 63.24           C  
ATOM   4266  CD  PRO B 307     -13.902   1.238   4.045  1.00 63.40           C  
ATOM   4267  N   ASP B 308     -17.342  -0.570   4.778  1.00 71.31           N  
ATOM   4268  CA  ASP B 308     -18.500  -1.461   4.998  1.00 67.25           C  
ATOM   4269  C   ASP B 308     -18.349  -2.373   6.250  1.00 69.77           C  
ATOM   4270  O   ASP B 308     -19.202  -3.258   6.458  1.00 63.64           O  
ATOM   4271  CB  ASP B 308     -18.763  -2.325   3.757  1.00 71.16           C  
ATOM   4272  CG  ASP B 308     -17.639  -3.331   3.468  1.00 77.62           C  
ATOM   4273  OD1 ASP B 308     -16.888  -3.696   4.401  1.00 73.82           O  
ATOM   4274  OD2 ASP B 308     -17.524  -3.778   2.299  1.00 80.38           O1-
ATOM   4275  N   GLY B 309     -17.292  -2.205   7.048  1.00 66.60           N  
ATOM   4276  CA  GLY B 309     -17.127  -2.977   8.262  1.00 58.99           C  
ATOM   4277  C   GLY B 309     -16.555  -4.364   8.087  1.00 64.34           C  
ATOM   4278  O   GLY B 309     -16.618  -5.162   9.027  1.00 72.72           O  
ATOM   4279  N   THR B 310     -15.983  -4.685   6.928  1.00 62.26           N  
ATOM   4280  CA  THR B 310     -15.438  -6.016   6.680  1.00 69.53           C  
ATOM   4281  C   THR B 310     -13.914  -5.993   6.683  1.00 65.60           C  
ATOM   4282  O   THR B 310     -13.272  -4.941   6.603  1.00 60.62           O  
ATOM   4283  CB  THR B 310     -15.918  -6.588   5.339  1.00 68.41           C  
ATOM   4284  CG2 THR B 310     -17.370  -7.007   5.427  1.00 64.73           C  
ATOM   4285  OG1 THR B 310     -15.780  -5.600   4.314  1.00 66.32           O  
ATOM   4286  N   ILE B 311     -13.351  -7.197   6.722  1.00 57.78           N  
ATOM   4287  CA  ILE B 311     -11.905  -7.397   6.794  1.00 60.87           C  
ATOM   4288  C   ILE B 311     -11.515  -8.324   5.665  1.00 62.89           C  
ATOM   4289  O   ILE B 311     -11.955  -9.476   5.621  1.00 70.08           O  
ATOM   4290  CB  ILE B 311     -11.483  -7.987   8.153  1.00 57.53           C  
ATOM   4291  CG1 ILE B 311     -11.376  -6.874   9.186  1.00 62.31           C  
ATOM   4292  CG2 ILE B 311     -10.178  -8.731   8.036  1.00 59.77           C  
ATOM   4293  CD1 ILE B 311     -11.867  -7.281  10.528  1.00 62.48           C  
ATOM   4294  N   PRO B 312     -10.691  -7.875   4.692  1.00 64.18           N  
ATOM   4295  CA  PRO B 312     -10.332  -8.727   3.553  1.00 59.96           C  
ATOM   4296  C   PRO B 312     -10.078 -10.180   3.910  1.00 71.02           C  
ATOM   4297  O   PRO B 312      -9.137 -10.492   4.646  1.00 72.38           O  
ATOM   4298  CB  PRO B 312      -9.066  -8.058   3.022  1.00 57.29           C  
ATOM   4299  CG  PRO B 312      -9.245  -6.615   3.370  1.00 61.26           C  
ATOM   4300  CD  PRO B 312     -10.253  -6.486   4.477  1.00 62.59           C  
ATOM   4301  N   GLY B 313     -10.938 -11.064   3.388  1.00 81.31           N  
ATOM   4302  CA  GLY B 313     -10.887 -12.487   3.651  1.00 80.71           C  
ATOM   4303  C   GLY B 313     -11.860 -13.016   4.690  1.00 97.67           C  
ATOM   4304  O   GLY B 313     -11.824 -14.218   4.974  1.00104.25           O  
ATOM   4305  N   TYR B 314     -12.719 -12.168   5.270  1.00109.98           N  
ATOM   4306  CA  TYR B 314     -13.620 -12.576   6.368  1.00 85.77           C  
ATOM   4307  C   TYR B 314     -14.914 -11.751   6.441  1.00 83.88           C  
ATOM   4308  O   TYR B 314     -15.595 -11.523   5.432  1.00 90.77           O  
ATOM   4309  CB  TYR B 314     -12.893 -12.480   7.712  1.00 75.79           C  
ATOM   4310  CG  TYR B 314     -11.577 -13.220   7.766  1.00 87.68           C  
ATOM   4311  CD1 TYR B 314     -11.523 -14.556   8.171  1.00101.07           C  
ATOM   4312  CD2 TYR B 314     -10.388 -12.596   7.390  1.00 81.99           C  
ATOM   4313  CE1 TYR B 314     -10.324 -15.249   8.212  1.00 89.02           C  
ATOM   4314  CE2 TYR B 314      -9.184 -13.281   7.421  1.00 84.58           C  
ATOM   4315  CZ  TYR B 314      -9.161 -14.606   7.837  1.00 97.74           C  
ATOM   4316  OH  TYR B 314      -7.973 -15.290   7.875  1.00 97.12           O  
TER   
HETATM 4317 CU    CU B 401       8.821 -11.408  24.127  1.00 57.13          CU  
HETATM 4318 CU    CU B 402       4.780 -11.473  12.206  0.34 57.82          CU  
HETATM 4319 CU    CU B 403       6.476  -8.063  10.160  0.14 55.42          CU  
HETATM 4320 CU    CU B 404       9.662 -10.076  10.998  0.88 55.73          CU  
ATOM   4321  N   ILE C  37      24.768  30.808  29.504  1.00 88.75           N  
ATOM   4322  CA  ILE C  37      25.012  29.706  30.437  1.00103.02           C  
ATOM   4323  C   ILE C  37      26.014  30.131  31.541  1.00 98.02           C  
ATOM   4324  O   ILE C  37      27.217  30.170  31.297  1.00103.30           O  
ATOM   4325  CB  ILE C  37      25.506  28.421  29.669  1.00 87.29           C  
ATOM   4326  CG1 ILE C  37      24.397  27.814  28.815  1.00 82.71           C  
ATOM   4327  CG2 ILE C  37      25.965  27.333  30.618  1.00 79.59           C  
ATOM   4328  CD1 ILE C  37      24.819  26.532  28.110  1.00 80.47           C  
ATOM   4329  N   THR C  38      25.516  30.453  32.754  1.00 97.41           N  
ATOM   4330  CA  THR C  38      26.359  30.759  33.915  1.00 87.64           C  
ATOM   4331  C   THR C  38      26.864  29.495  34.629  1.00 89.56           C  
ATOM   4332  O   THR C  38      27.341  29.571  35.771  1.00 88.03           O  
ATOM   4333  CB  THR C  38      25.611  31.655  34.915  1.00 83.92           C  
ATOM   4334  CG2 THR C  38      24.797  30.828  35.918  1.00 77.61           C  
ATOM   4335  OG1 THR C  38      26.558  32.418  35.666  1.00104.23           O  
ATOM   4336  N   ALA C  39      26.757  28.338  33.988  1.00 78.94           N  
ATOM   4337  CA  ALA C  39      27.312  27.102  34.505  1.00 71.10           C  
ATOM   4338  C   ALA C  39      28.694  26.879  33.907  1.00 70.43           C  
ATOM   4339  O   ALA C  39      28.997  27.375  32.819  1.00 73.05           O  
ATOM   4340  CB  ALA C  39      26.395  25.928  34.173  1.00 69.37           C  
ATOM   4341  N   ARG C  40      29.533  26.132  34.627  1.00 62.90           N  
ATOM   4342  CA  ARG C  40      30.873  25.812  34.144  1.00 57.86           C  
ATOM   4343  C   ARG C  40      30.809  24.913  32.909  1.00 59.74           C  
ATOM   4344  O   ARG C  40      30.026  23.959  32.862  1.00 61.38           O  
ATOM   4345  CB  ARG C  40      31.665  25.116  35.244  1.00 63.02           C  
ATOM   4346  CG  ARG C  40      32.334  26.066  36.194  1.00 66.85           C  
ATOM   4347  CD  ARG C  40      32.647  25.425  37.542  1.00 78.24           C  
ATOM   4348  NE  ARG C  40      33.215  24.085  37.446  1.00 70.12           N  
ATOM   4349  CZ  ARG C  40      32.603  22.986  37.867  1.00 83.37           C  
ATOM   4350  NH1 ARG C  40      31.370  23.021  38.365  1.00 73.18           N1+
ATOM   4351  NH2 ARG C  40      33.243  21.824  37.795  1.00 76.24           N  
ATOM   4352  N   THR C  41      31.644  25.204  31.901  1.00 52.83           N  
ATOM   4353  CA  THR C  41      31.610  24.454  30.648  1.00 54.92           C  
ATOM   4354  C   THR C  41      32.994  23.961  30.236  1.00 56.54           C  
ATOM   4355  O   THR C  41      34.012  24.586  30.536  1.00 54.28           O  
ATOM   4356  CB  THR C  41      31.023  25.280  29.512  1.00 49.46           C  
ATOM   4357  CG2 THR C  41      29.585  25.657  29.822  1.00 51.45           C  
ATOM   4358  OG1 THR C  41      31.803  26.463  29.332  1.00 69.21           O  
ATOM   4359  N   ALA C  42      33.014  22.846  29.507  1.00 60.36           N  
ATOM   4360  CA  ALA C  42      34.276  22.237  29.103  1.00 56.73           C  
ATOM   4361  C   ALA C  42      35.049  23.155  28.159  1.00 55.21           C  
ATOM   4362  O   ALA C  42      34.461  23.804  27.285  1.00 52.41           O  
ATOM   4363  CB  ALA C  42      34.040  20.887  28.424  1.00 50.08           C  
ATOM   4364  N   PRO C  43      36.362  23.219  28.290  1.00 57.87           N  
ATOM   4365  CA  PRO C  43      37.178  23.992  27.356  1.00 55.82           C  
ATOM   4366  C   PRO C  43      37.567  23.147  26.146  1.00 55.43           C  
ATOM   4367  O   PRO C  43      37.395  21.926  26.125  1.00 65.61           O  
ATOM   4368  CB  PRO C  43      38.408  24.330  28.204  1.00 48.26           C  
ATOM   4369  CG  PRO C  43      38.551  23.113  29.105  1.00 51.39           C  
ATOM   4370  CD  PRO C  43      37.182  22.482  29.264  1.00 54.65           C  
ATOM   4371  N   ALA C  44      38.120  23.822  25.142  1.00 52.77           N  
ATOM   4372  CA  ALA C  44      38.606  23.136  23.953  1.00 52.19           C  
ATOM   4373  C   ALA C  44      39.854  22.309  24.263  1.00 56.81           C  
ATOM   4374  O   ALA C  44      40.734  22.735  25.009  1.00 65.08           O  
ATOM   4375  CB  ALA C  44      38.906  24.145  22.857  1.00 45.89           C  
ATOM   4376  N   GLY C  45      39.921  21.109  23.690  1.00 56.63           N  
ATOM   4377  CA  GLY C  45      41.010  20.191  23.944  1.00 55.26           C  
ATOM   4378  C   GLY C  45      42.171  20.385  22.983  1.00 60.83           C  
ATOM   4379  O   GLY C  45      42.222  21.334  22.200  1.00 63.71           O  
ATOM   4380  N   GLY C  46      43.117  19.447  23.048  1.00 57.95           N  
ATOM   4381  CA  GLY C  46      44.354  19.541  22.296  1.00 50.86           C  
ATOM   4382  C   GLY C  46      45.632  19.382  23.110  1.00 57.52           C  
ATOM   4383  O   GLY C  46      46.721  19.647  22.601  1.00 69.33           O  
ATOM   4384  N   GLU C  47      45.520  18.962  24.366  1.00 57.14           N  
ATOM   4385  CA  GLU C  47      46.680  18.713  25.211  1.00 60.60           C  
ATOM   4386  C   GLU C  47      47.207  17.304  24.975  1.00 61.18           C  
ATOM   4387  O   GLU C  47      46.449  16.391  24.652  1.00 66.84           O  
ATOM   4388  CB  GLU C  47      46.311  18.851  26.695  1.00 63.99           C  
ATOM   4389  CG  GLU C  47      46.085  20.266  27.172  1.00 84.42           C  
ATOM   4390  CD  GLU C  47      47.300  21.140  26.941  1.00108.80           C  
ATOM   4391  OE1 GLU C  47      48.428  20.598  27.000  1.00119.52           O  
ATOM   4392  OE2 GLU C  47      47.127  22.355  26.677  1.00103.93           O1-
ATOM   4393  N   VAL C  48      48.505  17.108  25.174  1.00 57.81           N  
ATOM   4394  CA  VAL C  48      49.049  15.762  25.296  1.00 51.77           C  
ATOM   4395  C   VAL C  48      49.181  15.447  26.774  1.00 50.99           C  
ATOM   4396  O   VAL C  48      49.834  16.190  27.509  1.00 60.50           O  
ATOM   4397  CB  VAL C  48      50.398  15.617  24.593  1.00 46.63           C  
ATOM   4398  CG1 VAL C  48      50.935  14.232  24.860  1.00 47.75           C  
ATOM   4399  CG2 VAL C  48      50.220  15.843  23.125  1.00 42.52           C  
ATOM   4400  N   ARG C  49      48.554  14.362  27.215  1.00 54.66           N  
ATOM   4401  CA  ARG C  49      48.491  14.017  28.627  1.00 57.83           C  
ATOM   4402  C   ARG C  49      49.169  12.677  28.853  1.00 58.45           C  
ATOM   4403  O   ARG C  49      49.236  11.840  27.948  1.00 60.91           O  
ATOM   4404  CB  ARG C  49      47.044  13.962  29.140  1.00 52.29           C  
ATOM   4405  CG  ARG C  49      46.298  15.281  29.032  1.00 60.31           C  
ATOM   4406  CD  ARG C  49      44.811  15.057  28.788  1.00 70.35           C  
ATOM   4407  NE  ARG C  49      44.011  15.482  29.926  1.00 68.07           N  
ATOM   4408  CZ  ARG C  49      43.498  16.694  30.067  1.00 71.31           C  
ATOM   4409  NH1 ARG C  49      43.581  17.595  29.102  1.00 77.42           N1+
ATOM   4410  NH2 ARG C  49      42.896  17.013  31.209  1.00 89.34           N  
ATOM   4411  N   HIS C  50      49.666  12.482  30.072  1.00 55.80           N  
ATOM   4412  CA  HIS C  50      50.416  11.295  30.452  1.00 48.87           C  
ATOM   4413  C   HIS C  50      49.867  10.714  31.742  1.00 57.01           C  
ATOM   4414  O   HIS C  50      49.402  11.434  32.627  1.00 64.66           O  
ATOM   4415  CB  HIS C  50      51.877  11.607  30.645  1.00 50.73           C  
ATOM   4416  CG  HIS C  50      52.573  11.996  29.387  1.00 64.00           C  
ATOM   4417  CD2 HIS C  50      52.661  13.187  28.746  1.00 61.53           C  
ATOM   4418  ND1 HIS C  50      53.291  11.094  28.631  1.00 60.12           N  
ATOM   4419  CE1 HIS C  50      53.793  11.715  27.577  1.00 67.88           C  
ATOM   4420  NE2 HIS C  50      53.424  12.985  27.623  1.00 65.83           N  
ATOM   4421  N   LEU C  51      49.966   9.398  31.860  1.00 51.11           N  
ATOM   4422  CA  LEU C  51      49.247   8.702  32.909  1.00 49.57           C  
ATOM   4423  C   LEU C  51      49.916   7.366  33.151  1.00 51.82           C  
ATOM   4424  O   LEU C  51      50.189   6.628  32.202  1.00 56.54           O  
ATOM   4425  CB  LEU C  51      47.803   8.497  32.486  1.00 59.81           C  
ATOM   4426  CG  LEU C  51      46.679   8.445  33.486  1.00 57.46           C  
ATOM   4427  CD1 LEU C  51      46.568   9.794  34.153  1.00 67.64           C  
ATOM   4428  CD2 LEU C  51      45.416   8.092  32.720  1.00 66.72           C  
ATOM   4429  N   LYS C  52      50.152   7.052  34.411  1.00 52.05           N  
ATOM   4430  CA  LYS C  52      50.628   5.742  34.817  1.00 52.57           C  
ATOM   4431  C   LYS C  52      49.437   4.965  35.357  1.00 55.19           C  
ATOM   4432  O   LYS C  52      48.593   5.526  36.052  1.00 58.70           O  
ATOM   4433  CB  LYS C  52      51.725   5.880  35.877  1.00 44.90           C  
ATOM   4434  CG  LYS C  52      52.446   4.616  36.188  1.00 69.34           C  
ATOM   4435  CD  LYS C  52      53.710   4.499  35.356  1.00 86.89           C  
ATOM   4436  CE  LYS C  52      54.293   3.086  35.463  1.00 85.45           C  
ATOM   4437  NZ  LYS C  52      53.253   2.052  35.141  1.00 65.89           N1+
ATOM   4438  N   MET C  53      49.346   3.684  35.011  1.00 55.65           N  
ATOM   4439  CA  MET C  53      48.223   2.865  35.450  1.00 49.84           C  
ATOM   4440  C   MET C  53      48.706   1.454  35.734  1.00 51.01           C  
ATOM   4441  O   MET C  53      49.605   0.953  35.053  1.00 56.18           O  
ATOM   4442  CB  MET C  53      47.104   2.839  34.408  1.00 56.14           C  
ATOM   4443  CG  MET C  53      45.722   2.602  34.992  1.00 73.07           C  
ATOM   4444  SD  MET C  53      44.386   2.951  33.826  1.00 76.29           S  
ATOM   4445  CE  MET C  53      45.192   4.197  32.828  1.00 58.11           C  
ATOM   4446  N   TYR C  54      48.123   0.831  36.759  1.00 45.65           N  
ATOM   4447  CA  TYR C  54      48.493  -0.512  37.180  1.00 41.88           C  
ATOM   4448  C   TYR C  54      47.272  -1.411  37.147  1.00 48.40           C  
ATOM   4449  O   TYR C  54      46.136  -0.951  37.308  1.00 49.01           O  
ATOM   4450  CB  TYR C  54      49.084  -0.539  38.612  1.00 42.31           C  
ATOM   4451  CG  TYR C  54      50.290   0.341  38.767  1.00 56.64           C  
ATOM   4452  CD1 TYR C  54      50.150   1.695  39.037  1.00 51.80           C  
ATOM   4453  CD2 TYR C  54      51.570  -0.169  38.598  1.00 53.30           C  
ATOM   4454  CE1 TYR C  54      51.248   2.510  39.136  1.00 53.28           C  
ATOM   4455  CE2 TYR C  54      52.670   0.642  38.706  1.00 55.82           C  
ATOM   4456  CZ  TYR C  54      52.504   1.980  38.971  1.00 54.19           C  
ATOM   4457  OH  TYR C  54      53.600   2.795  39.078  1.00 70.53           O  
ATOM   4458  N   ALA C  55      47.527  -2.697  36.938  1.00 50.73           N  
ATOM   4459  CA  ALA C  55      46.573  -3.765  37.198  1.00 46.50           C  
ATOM   4460  C   ALA C  55      47.101  -4.589  38.361  1.00 52.47           C  
ATOM   4461  O   ALA C  55      48.274  -4.977  38.376  1.00 52.97           O  
ATOM   4462  CB  ALA C  55      46.370  -4.652  35.972  1.00 46.32           C  
ATOM   4463  N   GLU C  56      46.224  -4.872  39.308  1.00 50.00           N  
ATOM   4464  CA  GLU C  56      46.603  -5.360  40.618  1.00 51.09           C  
ATOM   4465  C   GLU C  56      45.629  -6.451  41.028  1.00 51.26           C  
ATOM   4466  O   GLU C  56      44.414  -6.270  40.896  1.00 55.65           O  
ATOM   4467  CB  GLU C  56      46.568  -4.195  41.613  1.00 51.20           C  
ATOM   4468  CG  GLU C  56      47.519  -4.274  42.759  1.00 68.25           C  
ATOM   4469  CD  GLU C  56      47.402  -3.058  43.650  1.00 82.85           C  
ATOM   4470  OE1 GLU C  56      47.808  -1.962  43.190  1.00 69.36           O  
ATOM   4471  OE2 GLU C  56      46.891  -3.195  44.792  1.00 81.87           O1-
ATOM   4472  N   LYS C  57      46.146  -7.578  41.507  1.00 48.72           N  
ATOM   4473  CA  LYS C  57      45.300  -8.600  42.118  1.00 51.23           C  
ATOM   4474  C   LYS C  57      44.969  -8.168  43.544  1.00 56.03           C  
ATOM   4475  O   LYS C  57      45.855  -7.756  44.300  1.00 63.08           O  
ATOM   4476  CB  LYS C  57      46.013  -9.954  42.116  1.00 46.92           C  
ATOM   4477  CG  LYS C  57      45.135 -11.196  41.948  1.00 62.58           C  
ATOM   4478  CD  LYS C  57      45.889 -12.234  41.089  1.00 74.56           C  
ATOM   4479  CE  LYS C  57      45.525 -13.676  41.431  1.00 80.09           C  
ATOM   4480  NZ  LYS C  57      45.864 -14.625  40.316  1.00 82.30           N1+
ATOM   4481  N   LEU C  58      43.699  -8.231  43.910  1.00 51.02           N  
ATOM   4482  CA  LEU C  58      43.311  -7.769  45.233  1.00 54.66           C  
ATOM   4483  C   LEU C  58      43.247  -8.942  46.205  1.00 57.14           C  
ATOM   4484  O   LEU C  58      43.063 -10.097  45.815  1.00 64.11           O  
ATOM   4485  CB  LEU C  58      41.964  -7.048  45.187  1.00 54.89           C  
ATOM   4486  CG  LEU C  58      41.919  -5.825  44.267  1.00 53.07           C  
ATOM   4487  CD1 LEU C  58      40.522  -5.268  44.225  1.00 59.07           C  
ATOM   4488  CD2 LEU C  58      42.909  -4.765  44.687  1.00 54.66           C  
ATOM   4489  N   ALA C  59      43.390  -8.627  47.495  1.00 61.54           N  
ATOM   4490  CA  ALA C  59      43.509  -9.680  48.499  1.00 56.42           C  
ATOM   4491  C   ALA C  59      42.295 -10.606  48.520  1.00 61.51           C  
ATOM   4492  O   ALA C  59      42.420 -11.769  48.908  1.00 55.54           O  
ATOM   4493  CB  ALA C  59      43.734  -9.068  49.878  1.00 43.53           C  
ATOM   4494  N   ASP C  60      41.121 -10.134  48.104  1.00 61.61           N  
ATOM   4495  CA  ASP C  60      39.928 -10.968  48.163  1.00 51.70           C  
ATOM   4496  C   ASP C  60      39.689 -11.777  46.891  1.00 60.07           C  
ATOM   4497  O   ASP C  60      38.642 -12.412  46.775  1.00 69.85           O  
ATOM   4498  CB  ASP C  60      38.688 -10.114  48.467  1.00 50.32           C  
ATOM   4499  CG  ASP C  60      38.348  -9.137  47.346  1.00 68.33           C  
ATOM   4500  OD1 ASP C  60      38.833  -9.330  46.215  1.00 72.39           O  
ATOM   4501  OD2 ASP C  60      37.605  -8.164  47.594  1.00 88.33           O1-
ATOM   4502  N   GLY C  61      40.611 -11.773  45.933  1.00 57.80           N  
ATOM   4503  CA  GLY C  61      40.434 -12.519  44.706  1.00 46.69           C  
ATOM   4504  C   GLY C  61      40.044 -11.679  43.503  1.00 57.35           C  
ATOM   4505  O   GLY C  61      40.256 -12.109  42.367  1.00 59.45           O  
ATOM   4506  N   GLN C  62      39.482 -10.501  43.722  1.00 53.60           N  
ATOM   4507  CA  GLN C  62      39.172  -9.605  42.625  1.00 53.38           C  
ATOM   4508  C   GLN C  62      40.447  -9.045  42.005  1.00 60.33           C  
ATOM   4509  O   GLN C  62      41.559  -9.213  42.524  1.00 51.75           O  
ATOM   4510  CB  GLN C  62      38.285  -8.462  43.111  1.00 46.94           C  
ATOM   4511  CG  GLN C  62      36.990  -8.953  43.699  1.00 52.71           C  
ATOM   4512  CD  GLN C  62      36.087  -7.826  44.050  1.00 65.74           C  
ATOM   4513  NE2 GLN C  62      36.288  -7.250  45.226  1.00 72.18           N  
ATOM   4514  OE1 GLN C  62      35.224  -7.453  43.266  1.00 75.86           O  
ATOM   4515  N   MET C  63      40.264  -8.365  40.869  1.00 51.32           N  
ATOM   4516  CA  MET C  63      41.331  -7.656  40.187  1.00 47.70           C  
ATOM   4517  C   MET C  63      40.842  -6.248  39.909  1.00 48.65           C  
ATOM   4518  O   MET C  63      39.661  -6.046  39.630  1.00 55.67           O  
ATOM   4519  CB  MET C  63      41.726  -8.342  38.866  1.00 51.91           C  
ATOM   4520  CG  MET C  63      42.083  -9.824  38.974  1.00 46.73           C  
ATOM   4521  SD  MET C  63      42.363 -10.566  37.345  1.00 58.26           S  
ATOM   4522  CE  MET C  63      42.924 -12.191  37.796  1.00 57.98           C  
ATOM   4523  N   GLY C  64      41.746  -5.276  39.971  1.00 50.16           N  
ATOM   4524  CA  GLY C  64      41.353  -3.888  39.788  1.00 41.20           C  
ATOM   4525  C   GLY C  64      42.461  -3.018  39.233  1.00 46.53           C  
ATOM   4526  O   GLY C  64      43.648  -3.297  39.417  1.00 49.76           O  
ATOM   4527  N   TYR C  65      42.061  -1.945  38.555  1.00 47.64           N  
ATOM   4528  CA  TYR C  65      42.971  -0.935  38.036  1.00 44.96           C  
ATOM   4529  C   TYR C  65      43.175   0.185  39.050  1.00 51.54           C  
ATOM   4530  O   TYR C  65      42.327   0.447  39.913  1.00 46.70           O  
ATOM   4531  CB  TYR C  65      42.434  -0.312  36.750  1.00 44.98           C  
ATOM   4532  CG  TYR C  65      42.348  -1.199  35.529  1.00 51.31           C  
ATOM   4533  CD1 TYR C  65      43.497  -1.577  34.821  1.00 45.66           C  
ATOM   4534  CD2 TYR C  65      41.107  -1.609  35.042  1.00 50.57           C  
ATOM   4535  CE1 TYR C  65      43.407  -2.361  33.669  1.00 44.85           C  
ATOM   4536  CE2 TYR C  65      41.004  -2.394  33.901  1.00 51.35           C  
ATOM   4537  CZ  TYR C  65      42.148  -2.765  33.219  1.00 50.08           C  
ATOM   4538  OH  TYR C  65      42.010  -3.543  32.095  1.00 52.09           O  
ATOM   4539  N   GLY C  66      44.295   0.883  38.901  1.00 43.81           N  
ATOM   4540  CA  GLY C  66      44.586   2.013  39.758  1.00 42.39           C  
ATOM   4541  C   GLY C  66      45.647   2.885  39.129  1.00 46.15           C  
ATOM   4542  O   GLY C  66      46.392   2.446  38.247  1.00 49.59           O  
ATOM   4543  N   PHE C  67      45.702   4.136  39.589  1.00 52.91           N  
ATOM   4544  CA  PHE C  67      46.774   5.051  39.216  1.00 53.13           C  
ATOM   4545  C   PHE C  67      48.012   4.917  40.094  1.00 47.29           C  
ATOM   4546  O   PHE C  67      49.058   5.456  39.738  1.00 57.95           O  
ATOM   4547  CB  PHE C  67      46.294   6.503  39.285  1.00 49.00           C  
ATOM   4548  CG  PHE C  67      45.267   6.868  38.249  1.00 55.47           C  
ATOM   4549  CD1 PHE C  67      45.251   6.249  37.012  1.00 63.29           C  
ATOM   4550  CD2 PHE C  67      44.312   7.840  38.516  1.00 48.03           C  
ATOM   4551  CE1 PHE C  67      44.312   6.599  36.056  1.00 61.79           C  
ATOM   4552  CE2 PHE C  67      43.362   8.184  37.563  1.00 50.05           C  
ATOM   4553  CZ  PHE C  67      43.365   7.565  36.336  1.00 55.91           C  
ATOM   4554  N   GLU C  68      47.916   4.241  41.235  1.00 49.28           N  
ATOM   4555  CA  GLU C  68      49.034   4.057  42.146  1.00 48.72           C  
ATOM   4556  C   GLU C  68      49.000   2.638  42.677  1.00 51.28           C  
ATOM   4557  O   GLU C  68      47.919   2.106  42.952  1.00 47.90           O  
ATOM   4558  CB  GLU C  68      48.974   5.024  43.340  1.00 48.13           C  
ATOM   4559  CG  GLU C  68      48.920   6.504  43.002  1.00 54.82           C  
ATOM   4560  CD  GLU C  68      48.938   7.404  44.250  1.00 73.86           C  
ATOM   4561  OE1 GLU C  68      47.913   7.473  44.979  1.00 74.84           O  
ATOM   4562  OE2 GLU C  68      49.984   8.047  44.493  1.00 77.31           O1-
ATOM   4563  N   LYS C  69      50.180   2.037  42.848  1.00 57.18           N  
ATOM   4564  CA  LYS C  69      50.258   0.715  43.462  1.00 46.34           C  
ATOM   4565  C   LYS C  69      49.664   0.771  44.862  1.00 48.52           C  
ATOM   4566  O   LYS C  69      50.029   1.626  45.671  1.00 54.57           O  
ATOM   4567  CB  LYS C  69      51.706   0.238  43.520  1.00 53.53           C  
ATOM   4568  CG  LYS C  69      52.176  -0.500  42.285  1.00 64.21           C  
ATOM   4569  CD  LYS C  69      53.523  -1.174  42.531  1.00 63.79           C  
ATOM   4570  CE  LYS C  69      54.661  -0.184  42.419  1.00 72.81           C  
ATOM   4571  NZ  LYS C  69      55.928  -0.814  41.948  1.00 79.30           N1+
ATOM   4572  N   GLY C  70      48.736  -0.125  45.147  1.00 48.88           N  
ATOM   4573  CA  GLY C  70      48.076  -0.116  46.430  1.00 42.17           C  
ATOM   4574  C   GLY C  70      46.797   0.683  46.483  1.00 58.69           C  
ATOM   4575  O   GLY C  70      46.151   0.716  47.540  1.00 56.01           O  
ATOM   4576  N   LYS C  71      46.394   1.311  45.382  1.00 57.57           N  
ATOM   4577  CA  LYS C  71      45.197   2.141  45.368  1.00 53.39           C  
ATOM   4578  C   LYS C  71      44.270   1.751  44.221  1.00 55.10           C  
ATOM   4579  O   LYS C  71      43.597   2.598  43.631  1.00 60.30           O  
ATOM   4580  CB  LYS C  71      45.567   3.613  45.273  1.00 51.46           C  
ATOM   4581  CG  LYS C  71      46.492   4.092  46.360  1.00 54.23           C  
ATOM   4582  CD  LYS C  71      45.732   4.599  47.552  1.00 56.45           C  
ATOM   4583  CE  LYS C  71      46.418   5.816  48.145  1.00 64.16           C  
ATOM   4584  NZ  LYS C  71      45.437   6.672  48.846  1.00 72.75           N1+
ATOM   4585  N   ALA C  72      44.219   0.466  43.878  1.00 55.61           N  
ATOM   4586  CA  ALA C  72      43.317   0.011  42.828  1.00 52.62           C  
ATOM   4587  C   ALA C  72      41.876   0.023  43.321  1.00 50.06           C  
ATOM   4588  O   ALA C  72      41.600  -0.127  44.510  1.00 55.60           O  
ATOM   4589  CB  ALA C  72      43.687  -1.403  42.366  1.00 45.99           C  
ATOM   4590  N   SER C  73      40.946   0.171  42.389  1.00 48.24           N  
ATOM   4591  CA  SER C  73      39.545   0.225  42.761  1.00 49.89           C  
ATOM   4592  C   SER C  73      38.715  -0.517  41.731  1.00 50.10           C  
ATOM   4593  O   SER C  73      39.124  -0.697  40.581  1.00 51.93           O  
ATOM   4594  CB  SER C  73      39.050   1.660  42.858  1.00 45.88           C  
ATOM   4595  OG  SER C  73      39.301   2.328  41.633  1.00 55.07           O  
ATOM   4596  N   VAL C  74      37.531  -0.925  42.162  1.00 47.12           N  
ATOM   4597  CA  VAL C  74      36.536  -1.505  41.274  1.00 47.07           C  
ATOM   4598  C   VAL C  74      35.247  -0.741  41.512  1.00 48.83           C  
ATOM   4599  O   VAL C  74      34.668  -0.871  42.598  1.00 53.16           O  
ATOM   4600  CB  VAL C  74      36.330  -2.997  41.547  1.00 51.43           C  
ATOM   4601  CG1 VAL C  74      35.236  -3.534  40.626  1.00 46.55           C  
ATOM   4602  CG2 VAL C  74      37.639  -3.760  41.386  1.00 43.47           C  
ATOM   4603  N   PRO C  75      34.759   0.060  40.555  1.00 51.10           N  
ATOM   4604  CA  PRO C  75      35.324   0.374  39.225  1.00 48.54           C  
ATOM   4605  C   PRO C  75      36.712   0.991  39.284  1.00 47.28           C  
ATOM   4606  O   PRO C  75      37.087   1.550  40.302  1.00 49.32           O  
ATOM   4607  CB  PRO C  75      34.331   1.390  38.647  1.00 42.55           C  
ATOM   4608  CG  PRO C  75      33.058   1.206  39.435  1.00 48.06           C  
ATOM   4609  CD  PRO C  75      33.459   0.722  40.781  1.00 37.48           C  
ATOM   4610  N   GLY C  76      37.489   0.903  38.207  1.00 44.22           N  
ATOM   4611  CA  GLY C  76      38.796   1.504  38.157  1.00 46.00           C  
ATOM   4612  C   GLY C  76      38.634   3.002  38.137  1.00 45.62           C  
ATOM   4613  O   GLY C  76      37.517   3.506  38.061  1.00 43.67           O  
ATOM   4614  N   PRO C  77      39.733   3.744  38.198  1.00 45.20           N  
ATOM   4615  CA  PRO C  77      39.628   5.206  38.248  1.00 40.76           C  
ATOM   4616  C   PRO C  77      38.984   5.775  36.989  1.00 45.60           C  
ATOM   4617  O   PRO C  77      39.040   5.184  35.913  1.00 51.08           O  
ATOM   4618  CB  PRO C  77      41.085   5.675  38.376  1.00 39.27           C  
ATOM   4619  CG  PRO C  77      41.920   4.522  37.968  1.00 51.60           C  
ATOM   4620  CD  PRO C  77      41.126   3.270  38.208  1.00 51.74           C  
ATOM   4621  N   LEU C  78      38.382   6.953  37.138  1.00 42.95           N  
ATOM   4622  CA  LEU C  78      37.807   7.665  36.013  1.00 43.47           C  
ATOM   4623  C   LEU C  78      38.880   8.423  35.237  1.00 46.62           C  
ATOM   4624  O   LEU C  78      39.683   9.153  35.816  1.00 56.42           O  
ATOM   4625  CB  LEU C  78      36.740   8.642  36.498  1.00 33.86           C  
ATOM   4626  CG  LEU C  78      36.421   9.793  35.528  1.00 46.64           C  
ATOM   4627  CD1 LEU C  78      35.669   9.286  34.314  1.00 46.66           C  
ATOM   4628  CD2 LEU C  78      35.588  10.826  36.217  1.00 37.67           C  
ATOM   4629  N   ILE C  79      38.867   8.271  33.920  1.00 42.39           N  
ATOM   4630  CA  ILE C  79      39.679   9.062  33.010  1.00 48.79           C  
ATOM   4631  C   ILE C  79      38.769  10.047  32.282  1.00 55.48           C  
ATOM   4632  O   ILE C  79      37.754   9.648  31.695  1.00 55.10           O  
ATOM   4633  CB  ILE C  79      40.417   8.155  32.016  1.00 48.22           C  
ATOM   4634  CG1 ILE C  79      41.306   7.177  32.781  1.00 49.13           C  
ATOM   4635  CG2 ILE C  79      41.218   8.977  31.027  1.00 43.21           C  
ATOM   4636  CD1 ILE C  79      41.900   6.115  31.904  1.00 49.77           C  
ATOM   4637  N   GLU C  80      39.143  11.327  32.296  1.00 51.47           N  
ATOM   4638  CA  GLU C  80      38.367  12.396  31.679  1.00 49.46           C  
ATOM   4639  C   GLU C  80      39.271  13.267  30.808  1.00 47.31           C  
ATOM   4640  O   GLU C  80      40.321  13.721  31.263  1.00 55.92           O  
ATOM   4641  CB  GLU C  80      37.694  13.237  32.758  1.00 49.84           C  
ATOM   4642  CG  GLU C  80      36.786  14.340  32.247  1.00 58.60           C  
ATOM   4643  CD  GLU C  80      36.395  15.324  33.345  1.00 75.75           C  
ATOM   4644  OE1 GLU C  80      36.965  15.226  34.457  1.00 91.52           O  
ATOM   4645  OE2 GLU C  80      35.524  16.190  33.102  1.00 73.67           O1-
ATOM   4646  N   VAL C  81      38.868  13.505  29.560  1.00 43.91           N  
ATOM   4647  CA  VAL C  81      39.663  14.285  28.617  1.00 46.51           C  
ATOM   4648  C   VAL C  81      38.753  15.124  27.724  1.00 51.06           C  
ATOM   4649  O   VAL C  81      37.532  14.952  27.689  1.00 53.69           O  
ATOM   4650  CB  VAL C  81      40.557  13.392  27.749  1.00 50.53           C  
ATOM   4651  CG1 VAL C  81      41.345  12.445  28.631  1.00 44.06           C  
ATOM   4652  CG2 VAL C  81      39.692  12.628  26.758  1.00 43.82           C  
ATOM   4653  N   ASN C  82      39.374  16.031  26.976  1.00 44.15           N  
ATOM   4654  CA  ASN C  82      38.668  16.926  26.070  1.00 44.35           C  
ATOM   4655  C   ASN C  82      38.874  16.499  24.617  1.00 46.04           C  
ATOM   4656  O   ASN C  82      39.980  16.123  24.230  1.00 53.08           O  
ATOM   4657  CB  ASN C  82      39.155  18.354  26.279  1.00 44.46           C  
ATOM   4658  CG  ASN C  82      38.683  18.924  27.584  1.00 58.51           C  
ATOM   4659  ND2 ASN C  82      37.441  18.628  27.941  1.00 58.80           N  
ATOM   4660  OD1 ASN C  82      39.424  19.602  28.279  1.00 59.33           O  
ATOM   4661  N   GLU C  83      37.812  16.544  23.812  1.00 48.24           N  
ATOM   4662  CA  GLU C  83      37.949  16.237  22.391  1.00 51.91           C  
ATOM   4663  C   GLU C  83      39.196  16.885  21.818  1.00 54.78           C  
ATOM   4664  O   GLU C  83      39.372  18.106  21.904  1.00 52.24           O  
ATOM   4665  CB  GLU C  83      36.722  16.711  21.615  1.00 51.09           C  
ATOM   4666  CG  GLU C  83      35.644  15.670  21.496  1.00 53.12           C  
ATOM   4667  CD  GLU C  83      34.494  16.118  20.617  1.00 55.81           C  
ATOM   4668  OE1 GLU C  83      34.287  17.344  20.490  1.00 50.97           O  
ATOM   4669  OE2 GLU C  83      33.794  15.239  20.059  1.00 57.19           O1-
ATOM   4670  N   GLY C  84      40.076  16.063  21.251  1.00 56.89           N  
ATOM   4671  CA  GLY C  84      41.307  16.526  20.657  1.00 51.56           C  
ATOM   4672  C   GLY C  84      42.541  16.283  21.497  1.00 49.92           C  
ATOM   4673  O   GLY C  84      43.651  16.373  20.976  1.00 58.43           O  
ATOM   4674  N   ASP C  85      42.380  15.992  22.778  1.00 48.61           N  
ATOM   4675  CA  ASP C  85      43.501  15.567  23.595  1.00 46.62           C  
ATOM   4676  C   ASP C  85      44.058  14.240  23.080  1.00 55.60           C  
ATOM   4677  O   ASP C  85      43.371  13.476  22.391  1.00 55.73           O  
ATOM   4678  CB  ASP C  85      43.068  15.406  25.059  1.00 54.95           C  
ATOM   4679  CG  ASP C  85      42.793  16.739  25.752  1.00 56.35           C  
ATOM   4680  OD1 ASP C  85      43.108  17.795  25.165  1.00 55.81           O  
ATOM   4681  OD2 ASP C  85      42.250  16.722  26.881  1.00 57.05           O1-
ATOM   4682  N   THR C  86      45.326  13.975  23.426  1.00 52.16           N  
ATOM   4683  CA  THR C  86      45.953  12.665  23.297  1.00 42.79           C  
ATOM   4684  C   THR C  86      46.369  12.188  24.676  1.00 46.95           C  
ATOM   4685  O   THR C  86      46.830  12.979  25.499  1.00 58.13           O  
ATOM   4686  CB  THR C  86      47.175  12.705  22.399  1.00 51.75           C  
ATOM   4687  CG2 THR C  86      47.888  11.353  22.434  1.00 45.49           C  
ATOM   4688  OG1 THR C  86      46.762  12.980  21.058  1.00 62.16           O  
ATOM   4689  N   LEU C  87      46.211  10.899  24.933  1.00 45.83           N  
ATOM   4690  CA  LEU C  87      46.508  10.331  26.242  1.00 48.90           C  
ATOM   4691  C   LEU C  87      47.491   9.190  26.050  1.00 57.36           C  
ATOM   4692  O   LEU C  87      47.213   8.255  25.292  1.00 59.78           O  
ATOM   4693  CB  LEU C  87      45.234   9.835  26.937  1.00 48.42           C  
ATOM   4694  CG  LEU C  87      45.391   9.321  28.370  1.00 56.15           C  
ATOM   4695  CD1 LEU C  87      46.048  10.399  29.215  1.00 58.88           C  
ATOM   4696  CD2 LEU C  87      44.044   8.953  28.973  1.00 48.42           C  
ATOM   4697  N   HIS C  88      48.641   9.278  26.719  1.00 56.20           N  
ATOM   4698  CA  HIS C  88      49.635   8.212  26.753  1.00 48.37           C  
ATOM   4699  C   HIS C  88      49.587   7.557  28.123  1.00 48.85           C  
ATOM   4700  O   HIS C  88      49.789   8.228  29.139  1.00 57.60           O  
ATOM   4701  CB  HIS C  88      51.027   8.758  26.457  1.00 46.81           C  
ATOM   4702  CG  HIS C  88      51.173   9.285  25.066  1.00 52.79           C  
ATOM   4703  CD2 HIS C  88      51.454  10.528  24.607  1.00 48.50           C  
ATOM   4704  ND1 HIS C  88      51.012   8.490  23.949  1.00 52.72           N  
ATOM   4705  CE1 HIS C  88      51.191   9.219  22.862  1.00 47.18           C  
ATOM   4706  NE2 HIS C  88      51.464  10.459  23.232  1.00 50.24           N  
ATOM   4707  N   ILE C  89      49.289   6.263  28.152  1.00 44.64           N  
ATOM   4708  CA  ILE C  89      49.087   5.534  29.396  1.00 47.16           C  
ATOM   4709  C   ILE C  89      50.178   4.491  29.504  1.00 51.18           C  
ATOM   4710  O   ILE C  89      50.186   3.517  28.741  1.00 53.10           O  
ATOM   4711  CB  ILE C  89      47.714   4.858  29.461  1.00 51.56           C  
ATOM   4712  CG1 ILE C  89      46.591   5.891  29.409  1.00 49.16           C  
ATOM   4713  CG2 ILE C  89      47.635   3.957  30.700  1.00 46.48           C  
ATOM   4714  CD1 ILE C  89      45.210   5.254  29.421  1.00 42.45           C  
ATOM   4715  N   GLU C  90      51.081   4.672  30.463  1.00 55.50           N  
ATOM   4716  CA  GLU C  90      52.106   3.679  30.763  1.00 53.77           C  
ATOM   4717  C   GLU C  90      51.512   2.680  31.754  1.00 51.84           C  
ATOM   4718  O   GLU C  90      51.338   2.984  32.937  1.00 60.23           O  
ATOM   4719  CB  GLU C  90      53.361   4.349  31.307  1.00 53.64           C  
ATOM   4720  CG  GLU C  90      54.387   3.376  31.852  1.00 68.27           C  
ATOM   4721  CD  GLU C  90      55.735   4.023  32.073  1.00 72.03           C  
ATOM   4722  OE1 GLU C  90      56.219   4.738  31.167  1.00 82.76           O  
ATOM   4723  OE2 GLU C  90      56.308   3.820  33.159  1.00 77.77           O1-
ATOM   4724  N   PHE C  91      51.198   1.492  31.261  1.00 47.77           N  
ATOM   4725  CA  PHE C  91      50.405   0.506  31.974  1.00 50.80           C  
ATOM   4726  C   PHE C  91      51.314  -0.620  32.424  1.00 50.09           C  
ATOM   4727  O   PHE C  91      52.071  -1.166  31.616  1.00 51.92           O  
ATOM   4728  CB  PHE C  91      49.298  -0.027  31.062  1.00 51.94           C  
ATOM   4729  CG  PHE C  91      48.621  -1.254  31.572  1.00 53.53           C  
ATOM   4730  CD1 PHE C  91      47.775  -1.191  32.658  1.00 49.59           C  
ATOM   4731  CD2 PHE C  91      48.795  -2.465  30.941  1.00 55.47           C  
ATOM   4732  CE1 PHE C  91      47.133  -2.320  33.129  1.00 46.57           C  
ATOM   4733  CE2 PHE C  91      48.151  -3.594  31.408  1.00 60.66           C  
ATOM   4734  CZ  PHE C  91      47.320  -3.516  32.512  1.00 53.14           C  
ATOM   4735  N   THR C  92      51.238  -0.964  33.701  1.00 47.11           N  
ATOM   4736  CA  THR C  92      52.083  -1.994  34.282  1.00 52.90           C  
ATOM   4737  C   THR C  92      51.215  -3.097  34.861  1.00 52.04           C  
ATOM   4738  O   THR C  92      50.332  -2.832  35.680  1.00 53.28           O  
ATOM   4739  CB  THR C  92      52.986  -1.426  35.369  1.00 52.97           C  
ATOM   4740  CG2 THR C  92      53.824  -2.532  35.960  1.00 43.92           C  
ATOM   4741  OG1 THR C  92      53.847  -0.448  34.790  1.00 54.30           O  
ATOM   4742  N   ASN C  93      51.488  -4.327  34.449  1.00 52.84           N  
ATOM   4743  CA  ASN C  93      50.733  -5.492  34.887  1.00 50.11           C  
ATOM   4744  C   ASN C  93      51.474  -6.089  36.070  1.00 51.86           C  
ATOM   4745  O   ASN C  93      52.502  -6.741  35.899  1.00 61.45           O  
ATOM   4746  CB  ASN C  93      50.591  -6.492  33.741  1.00 47.23           C  
ATOM   4747  CG  ASN C  93      49.849  -7.767  34.148  1.00 53.00           C  
ATOM   4748  ND2 ASN C  93      49.841  -8.757  33.254  1.00 51.93           N  
ATOM   4749  OD1 ASN C  93      49.296  -7.862  35.249  1.00 53.31           O  
ATOM   4750  N   THR C  94      50.963  -5.877  37.279  1.00 47.21           N  
ATOM   4751  CA  THR C  94      51.617  -6.426  38.460  1.00 46.18           C  
ATOM   4752  C   THR C  94      51.104  -7.805  38.820  1.00 51.85           C  
ATOM   4753  O   THR C  94      51.401  -8.303  39.912  1.00 61.13           O  
ATOM   4754  CB  THR C  94      51.457  -5.483  39.667  1.00 43.16           C  
ATOM   4755  CG2 THR C  94      51.563  -4.026  39.244  1.00 44.23           C  
ATOM   4756  OG1 THR C  94      50.198  -5.714  40.325  1.00 50.62           O  
ATOM   4757  N   MET C  95      50.335  -8.426  37.940  1.00 52.70           N  
ATOM   4758  CA  MET C  95      49.630  -9.657  38.256  1.00 51.12           C  
ATOM   4759  C   MET C  95      50.446 -10.853  37.765  1.00 55.74           C  
ATOM   4760  O   MET C  95      51.394 -10.705  36.992  1.00 53.54           O  
ATOM   4761  CB  MET C  95      48.256  -9.618  37.601  1.00 42.07           C  
ATOM   4762  CG  MET C  95      47.287  -8.732  38.333  1.00 56.93           C  
ATOM   4763  SD  MET C  95      45.605  -8.822  37.690  1.00 55.27           S  
ATOM   4764  CE  MET C  95      45.871  -8.725  35.904  1.00 53.26           C  
ATOM   4765  N   ASP C  96      50.069 -12.054  38.202  1.00 51.85           N  
ATOM   4766  CA  ASP C  96      50.752 -13.259  37.739  1.00 54.85           C  
ATOM   4767  C   ASP C  96      50.177 -13.830  36.431  1.00 61.10           C  
ATOM   4768  O   ASP C  96      50.542 -14.943  36.042  1.00 61.43           O  
ATOM   4769  CB  ASP C  96      50.736 -14.341  38.831  1.00 46.81           C  
ATOM   4770  CG  ASP C  96      49.349 -14.799  39.188  1.00 62.76           C  
ATOM   4771  OD1 ASP C  96      48.372 -14.087  38.880  1.00 72.01           O  
ATOM   4772  OD2 ASP C  96      49.232 -15.883  39.789  1.00 70.60           O1-
ATOM   4773  N   VAL C  97      49.295 -13.107  35.740  1.00 53.60           N  
ATOM   4774  CA  VAL C  97      48.751 -13.572  34.470  1.00 53.25           C  
ATOM   4775  C   VAL C  97      48.691 -12.402  33.506  1.00 50.33           C  
ATOM   4776  O   VAL C  97      48.726 -11.238  33.911  1.00 56.70           O  
ATOM   4777  CB  VAL C  97      47.357 -14.208  34.622  1.00 55.43           C  
ATOM   4778  CG1 VAL C  97      47.371 -15.219  35.748  1.00 53.36           C  
ATOM   4779  CG2 VAL C  97      46.339 -13.148  34.886  1.00 50.82           C  
ATOM   4780  N   ARG C  98      48.617 -12.721  32.213  1.00 50.66           N  
ATOM   4781  CA  ARG C  98      48.570 -11.669  31.203  1.00 52.40           C  
ATOM   4782  C   ARG C  98      47.324 -10.814  31.396  1.00 55.03           C  
ATOM   4783  O   ARG C  98      46.279 -11.294  31.845  1.00 53.54           O  
ATOM   4784  CB  ARG C  98      48.570 -12.266  29.802  1.00 50.48           C  
ATOM   4785  CG  ARG C  98      49.835 -12.968  29.430  1.00 57.06           C  
ATOM   4786  CD  ARG C  98      49.872 -13.303  27.945  1.00 57.75           C  
ATOM   4787  NE  ARG C  98      50.331 -12.177  27.134  1.00 70.88           N  
ATOM   4788  CZ  ARG C  98      51.601 -11.878  26.890  1.00 69.50           C  
ATOM   4789  NH1 ARG C  98      52.593 -12.605  27.384  1.00 63.95           N1+
ATOM   4790  NH2 ARG C  98      51.885 -10.818  26.133  1.00 67.64           N  
ATOM   4791  N   ALA C  99      47.437  -9.532  31.054  1.00 51.36           N  
ATOM   4792  CA  ALA C  99      46.325  -8.604  31.209  1.00 48.59           C  
ATOM   4793  C   ALA C  99      46.455  -7.499  30.174  1.00 53.32           C  
ATOM   4794  O   ALA C  99      47.516  -7.319  29.568  1.00 53.37           O  
ATOM   4795  CB  ALA C  99      46.283  -8.020  32.621  1.00 50.26           C  
ATOM   4796  N   SER C 100      45.367  -6.756  29.960  1.00 46.04           N  
ATOM   4797  CA  SER C 100      45.410  -5.716  28.942  1.00 49.27           C  
ATOM   4798  C   SER C 100      44.453  -4.583  29.275  1.00 56.82           C  
ATOM   4799  O   SER C 100      43.718  -4.613  30.266  1.00 51.95           O  
ATOM   4800  CB  SER C 100      45.071  -6.269  27.561  1.00 49.31           C  
ATOM   4801  OG  SER C 100      43.693  -6.578  27.500  1.00 54.18           O  
ATOM   4802  N   LEU C 101      44.455  -3.595  28.388  1.00 51.29           N  
ATOM   4803  CA  LEU C 101      43.628  -2.406  28.475  1.00 45.03           C  
ATOM   4804  C   LEU C 101      42.993  -2.200  27.107  1.00 53.32           C  
ATOM   4805  O   LEU C 101      43.702  -1.958  26.124  1.00 53.54           O  
ATOM   4806  CB  LEU C 101      44.487  -1.202  28.859  1.00 51.39           C  
ATOM   4807  CG  LEU C 101      43.840  -0.030  29.569  1.00 51.99           C  
ATOM   4808  CD1 LEU C 101      43.006  -0.533  30.729  1.00 50.73           C  
ATOM   4809  CD2 LEU C 101      44.942   0.901  30.050  1.00 52.26           C  
ATOM   4810  N   HIS C 102      41.676  -2.317  27.031  1.00 45.82           N  
ATOM   4811  CA  HIS C 102      40.938  -2.078  25.797  1.00 48.12           C  
ATOM   4812  C   HIS C 102      39.872  -1.014  26.045  1.00 55.29           C  
ATOM   4813  O   HIS C 102      39.175  -1.050  27.069  1.00 50.92           O  
ATOM   4814  CB  HIS C 102      40.294  -3.374  25.281  1.00 47.58           C  
ATOM   4815  CG  HIS C 102      39.253  -3.153  24.235  1.00 59.77           C  
ATOM   4816  CD2 HIS C 102      37.901  -3.244  24.292  1.00 54.96           C  
ATOM   4817  ND1 HIS C 102      39.562  -2.770  22.944  1.00 54.91           N  
ATOM   4818  CE1 HIS C 102      38.444  -2.640  22.251  1.00 56.67           C  
ATOM   4819  NE2 HIS C 102      37.422  -2.922  23.045  1.00 56.55           N  
ATOM   4820  N   VAL C 103      39.741  -0.068  25.115  1.00 42.03           N  
ATOM   4821  CA  VAL C 103      38.882   1.093  25.328  1.00 46.46           C  
ATOM   4822  C   VAL C 103      37.868   1.215  24.200  1.00 47.66           C  
ATOM   4823  O   VAL C 103      38.131   0.834  23.052  1.00 46.38           O  
ATOM   4824  CB  VAL C 103      39.722   2.380  25.441  1.00 46.74           C  
ATOM   4825  CG1 VAL C 103      40.422   2.665  24.119  1.00 43.35           C  
ATOM   4826  CG2 VAL C 103      38.851   3.538  25.838  1.00 44.96           C  
ATOM   4827  N   HIS C 104      36.699   1.757  24.536  1.00 37.26           N  
ATOM   4828  CA  HIS C 104      35.637   1.997  23.565  1.00 42.72           C  
ATOM   4829  C   HIS C 104      35.684   3.441  23.101  1.00 47.98           C  
ATOM   4830  O   HIS C 104      36.184   4.323  23.801  1.00 50.78           O  
ATOM   4831  CB  HIS C 104      34.248   1.710  24.156  1.00 38.79           C  
ATOM   4832  CG  HIS C 104      33.940   0.255  24.331  1.00 48.66           C  
ATOM   4833  CD2 HIS C 104      34.606  -0.728  24.988  1.00 47.56           C  
ATOM   4834  ND1 HIS C 104      32.810  -0.335  23.809  1.00 49.60           N  
ATOM   4835  CE1 HIS C 104      32.792  -1.616  24.130  1.00 46.27           C  
ATOM   4836  NE2 HIS C 104      33.872  -1.881  24.843  1.00 46.82           N  
ATOM   4837  N   GLY C 105      35.160   3.679  21.908  1.00 46.37           N  
ATOM   4838  CA  GLY C 105      34.945   5.062  21.479  1.00 44.79           C  
ATOM   4839  C   GLY C 105      36.127   5.878  20.995  1.00 50.65           C  
ATOM   4840  O   GLY C 105      36.044   6.535  19.950  1.00 47.96           O  
ATOM   4841  N   LEU C 106      37.238   5.846  21.722  1.00 48.13           N  
ATOM   4842  CA  LEU C 106      38.356   6.701  21.361  1.00 53.34           C  
ATOM   4843  C   LEU C 106      39.145   6.099  20.190  1.00 52.55           C  
ATOM   4844  O   LEU C 106      39.023   4.914  19.860  1.00 48.48           O  
ATOM   4845  CB  LEU C 106      39.253   6.916  22.576  1.00 49.24           C  
ATOM   4846  CG  LEU C 106      38.705   7.805  23.697  1.00 50.55           C  
ATOM   4847  CD1 LEU C 106      37.461   7.215  24.351  1.00 45.46           C  
ATOM   4848  CD2 LEU C 106      39.762   7.970  24.729  1.00 39.97           C  
ATOM   4849  N   ASP C 107      39.947   6.946  19.545  1.00 44.83           N  
ATOM   4850  CA  ASP C 107      40.834   6.498  18.475  1.00 48.12           C  
ATOM   4851  C   ASP C 107      42.068   5.818  19.058  1.00 52.45           C  
ATOM   4852  O   ASP C 107      42.740   6.371  19.929  1.00 56.76           O  
ATOM   4853  CB  ASP C 107      41.283   7.672  17.607  1.00 45.60           C  
ATOM   4854  CG  ASP C 107      40.128   8.492  17.073  1.00 62.89           C  
ATOM   4855  OD1 ASP C 107      39.093   7.885  16.700  1.00 64.20           O  
ATOM   4856  OD2 ASP C 107      40.265   9.747  17.023  1.00 62.71           O1-
ATOM   4857  N   TYR C 108      42.382   4.627  18.562  1.00 50.11           N  
ATOM   4858  CA  TYR C 108      43.616   3.960  18.933  1.00 47.07           C  
ATOM   4859  C   TYR C 108      44.090   3.136  17.745  1.00 49.90           C  
ATOM   4860  O   TYR C 108      43.279   2.611  16.984  1.00 50.73           O  
ATOM   4861  CB  TYR C 108      43.416   3.084  20.169  1.00 44.97           C  
ATOM   4862  CG  TYR C 108      42.302   2.079  20.011  1.00 50.38           C  
ATOM   4863  CD1 TYR C 108      42.558   0.809  19.508  1.00 49.16           C  
ATOM   4864  CD2 TYR C 108      40.998   2.392  20.371  1.00 51.59           C  
ATOM   4865  CE1 TYR C 108      41.543  -0.124  19.356  1.00 47.30           C  
ATOM   4866  CE2 TYR C 108      39.966   1.461  20.223  1.00 54.57           C  
ATOM   4867  CZ  TYR C 108      40.255   0.203  19.709  1.00 49.04           C  
ATOM   4868  OH  TYR C 108      39.263  -0.736  19.547  1.00 54.15           O  
ATOM   4869  N   GLU C 109      45.408   3.056  17.569  1.00 57.23           N  
ATOM   4870  CA  GLU C 109      45.984   2.199  16.544  1.00 49.53           C  
ATOM   4871  C   GLU C 109      45.921   0.745  16.984  1.00 54.49           C  
ATOM   4872  O   GLU C 109      45.723   0.435  18.167  1.00 54.93           O  
ATOM   4873  CB  GLU C 109      47.432   2.564  16.269  1.00 53.65           C  
ATOM   4874  CG  GLU C 109      47.621   3.818  15.465  1.00 52.16           C  
ATOM   4875  CD  GLU C 109      49.088   4.171  15.347  1.00 73.26           C  
ATOM   4876  OE1 GLU C 109      49.881   3.277  14.972  1.00 95.45           O  
ATOM   4877  OE2 GLU C 109      49.447   5.327  15.657  1.00 84.74           O1-
ATOM   4878  N   ILE C 110      46.111  -0.157  16.017  1.00 54.58           N  
ATOM   4879  CA  ILE C 110      45.881  -1.573  16.295  1.00 57.65           C  
ATOM   4880  C   ILE C 110      46.844  -2.085  17.358  1.00 50.03           C  
ATOM   4881  O   ILE C 110      46.506  -3.000  18.117  1.00 56.32           O  
ATOM   4882  CB  ILE C 110      45.959  -2.397  15.001  1.00 53.82           C  
ATOM   4883  CG1 ILE C 110      45.428  -3.806  15.244  1.00 57.60           C  
ATOM   4884  CG2 ILE C 110      47.361  -2.463  14.502  1.00 55.35           C  
ATOM   4885  CD1 ILE C 110      43.918  -3.921  15.065  1.00 56.60           C  
ATOM   4886  N   SER C 111      48.029  -1.479  17.467  1.00 52.88           N  
ATOM   4887  CA  SER C 111      48.986  -1.811  18.523  1.00 53.98           C  
ATOM   4888  C   SER C 111      48.487  -1.477  19.927  1.00 55.48           C  
ATOM   4889  O   SER C 111      49.117  -1.899  20.901  1.00 61.81           O  
ATOM   4890  CB  SER C 111      50.307  -1.074  18.290  1.00 44.05           C  
ATOM   4891  OG  SER C 111      50.073   0.298  17.994  1.00 69.15           O  
ATOM   4892  N   SER C 112      47.400  -0.718  20.060  1.00 51.27           N  
ATOM   4893  CA  SER C 112      46.824  -0.381  21.356  1.00 50.45           C  
ATOM   4894  C   SER C 112      45.408  -0.934  21.520  1.00 61.67           C  
ATOM   4895  O   SER C 112      44.609  -0.368  22.271  1.00 60.18           O  
ATOM   4896  CB  SER C 112      46.811   1.135  21.565  1.00 55.17           C  
ATOM   4897  OG  SER C 112      47.977   1.607  22.229  1.00 57.54           O  
ATOM   4898  N   ASP C 113      45.052  -2.018  20.827  1.00 52.57           N  
ATOM   4899  CA  ASP C 113      43.684  -2.496  20.956  1.00 50.18           C  
ATOM   4900  C   ASP C 113      43.521  -3.473  22.118  1.00 54.28           C  
ATOM   4901  O   ASP C 113      42.391  -3.841  22.454  1.00 57.44           O  
ATOM   4902  CB  ASP C 113      43.181  -3.062  19.600  1.00 57.92           C  
ATOM   4903  CG  ASP C 113      43.420  -4.574  19.400  1.00 70.54           C  
ATOM   4904  OD1 ASP C 113      44.376  -5.159  19.966  1.00 72.06           O  
ATOM   4905  OD2 ASP C 113      42.641  -5.172  18.608  1.00 65.22           O1-
ATOM   4906  N   GLY C 114      44.612  -3.848  22.780  1.00 54.51           N  
ATOM   4907  CA  GLY C 114      44.530  -4.660  23.977  1.00 51.21           C  
ATOM   4908  C   GLY C 114      44.149  -6.110  23.777  1.00 55.79           C  
ATOM   4909  O   GLY C 114      43.788  -6.780  24.748  1.00 54.58           O  
ATOM   4910  N   THR C 115      44.222  -6.628  22.557  1.00 54.59           N  
ATOM   4911  CA  THR C 115      43.925  -8.034  22.327  1.00 55.28           C  
ATOM   4912  C   THR C 115      45.216  -8.840  22.180  1.00 57.88           C  
ATOM   4913  O   THR C 115      46.275  -8.307  21.835  1.00 59.37           O  
ATOM   4914  CB  THR C 115      43.050  -8.210  21.084  1.00 59.66           C  
ATOM   4915  CG2 THR C 115      41.866  -7.265  21.137  1.00 52.85           C  
ATOM   4916  OG1 THR C 115      43.825  -7.933  19.910  1.00 54.20           O  
ATOM   4917  N   ALA C 116      45.120 -10.136  22.488  1.00 53.84           N  
ATOM   4918  CA  ALA C 116      46.230 -11.052  22.232  1.00 51.10           C  
ATOM   4919  C   ALA C 116      46.436 -11.277  20.734  1.00 58.25           C  
ATOM   4920  O   ALA C 116      47.575 -11.387  20.260  1.00 58.20           O  
ATOM   4921  CB  ALA C 116      45.976 -12.378  22.937  1.00 39.98           C  
ATOM   4922  N   MET C 117      45.343 -11.364  19.979  1.00 59.57           N  
ATOM   4923  CA  MET C 117      45.420 -11.459  18.526  1.00 59.15           C  
ATOM   4924  C   MET C 117      46.460 -10.502  17.944  1.00 63.13           C  
ATOM   4925  O   MET C 117      47.306 -10.894  17.134  1.00 66.45           O  
ATOM   4926  CB  MET C 117      44.028 -11.177  17.957  1.00 65.19           C  
ATOM   4927  CG  MET C 117      43.688 -11.829  16.629  1.00 70.33           C  
ATOM   4928  SD  MET C 117      42.789 -10.646  15.637  1.00 78.81           S  
ATOM   4929  CE  MET C 117      41.464 -10.303  16.784  1.00 68.42           C  
ATOM   4930  N   ASN C 118      46.419  -9.236  18.358  1.00 57.21           N  
ATOM   4931  CA  ASN C 118      47.291  -8.212  17.799  1.00 61.15           C  
ATOM   4932  C   ASN C 118      48.494  -7.932  18.687  1.00 58.08           C  
ATOM   4933  O   ASN C 118      49.071  -6.840  18.619  1.00 53.46           O  
ATOM   4934  CB  ASN C 118      46.511  -6.925  17.529  1.00 53.45           C  
ATOM   4935  CG  ASN C 118      45.475  -7.094  16.421  1.00 64.01           C  
ATOM   4936  ND2 ASN C 118      45.865  -7.756  15.335  1.00 61.00           N  
ATOM   4937  OD1 ASN C 118      44.337  -6.635  16.544  1.00 70.34           O
[truncated: 125,865 more chars]
