# Supplementary material for: Hydrophobic tuning with non-canonical amino acids in a copper metalloenzyme
Source: Nat Chem. 2026 Apr 13;18(7):1269–77. doi: 10.1038/s41557-026-02116-7 (PMC13323077; doi:10.1038/s41557-026-02116-7)
Supplement: Supplementary file 4 — Code related to logP prediction, PDB analysis and redox deconvolution. [file 41557_2026_2116_MOESM4_ESM.zip › Code_lite/PDB_analysis_lite/inputs/starting_pdbs/export_pdbs.py]

import os
from pymol import cmd

output_dir = "exported_pdbs"
if not os.path.exists(output_dir):
    os.makedirs(output_dir)

for obj in cmd.get_object_list():
    output_file = os.path.join(output_dir, f"{obj}.pdb")
    cmd.save(output_file, obj)
