# Supplementary material for: Hydrophobic tuning with non-canonical amino acids in a copper metalloenzyme
Source: Nat Chem. 2026 Apr 13;18(7):1269–77. doi: 10.1038/s41557-026-02116-7 (PMC13323077; doi:10.1038/s41557-026-02116-7)
Supplement: Supplementary file 4 — Code related to logP prediction, PDB analysis and redox deconvolution. [file 41557_2026_2116_MOESM4_ESM.zip › Code_lite/PDB_analysis_lite/inputs/starting_pdbs/8u8p.pdb]

CRYST1  177.221  177.221  177.399  90.00  90.00  90.00 P 43 21 2     2
ATOM      1  N   ILE A  37      28.395  18.148  -0.946  1.00 81.68           N  
ATOM      2  CA  ILE A  37      28.724  16.727  -0.898  1.00 90.84           C  
ATOM      3  C   ILE A  37      29.190  16.240  -2.273  1.00 84.77           C  
ATOM      4  O   ILE A  37      28.437  16.284  -3.246  1.00 94.69           O  
ATOM      5  CB  ILE A  37      27.520  15.885  -0.393  1.00 75.23           C  
ATOM      6  CG1 ILE A  37      27.163  16.251   1.048  1.00 82.25           C  
ATOM      7  CG2 ILE A  37      27.824  14.401  -0.478  1.00 68.00           C  
ATOM      8  CD1 ILE A  37      26.522  15.109   1.830  1.00 78.84           C  
ATOM      9  N   THR A  38      30.440  15.782  -2.344  1.00 74.54           N  
ATOM     10  CA  THR A  38      30.991  15.158  -3.541  1.00 67.41           C  
ATOM     11  C   THR A  38      31.080  13.638  -3.413  1.00 74.65           C  
ATOM     12  O   THR A  38      31.670  12.981  -4.278  1.00 61.75           O  
ATOM     13  CB  THR A  38      32.365  15.751  -3.865  1.00 65.51           C  
ATOM     14  CG2 THR A  38      32.416  17.211  -3.451  1.00 74.72           C  
ATOM     15  OG1 THR A  38      33.384  15.023  -3.169  1.00 63.28           O  
ATOM     16  N   ALA A  39      30.521  13.069  -2.352  1.00 69.50           N  
ATOM     17  CA  ALA A  39      30.244  11.646  -2.345  1.00 54.33           C  
ATOM     18  C   ALA A  39      29.056  11.353  -3.263  1.00 49.14           C  
ATOM     19  O   ALA A  39      28.247  12.234  -3.564  1.00 53.88           O  
ATOM     20  CB  ALA A  39      29.957  11.175  -0.918  1.00 49.27           C  
ATOM     21  N   ARG A  40      28.961  10.108  -3.727  1.00 45.18           N  
ATOM     22  CA  ARG A  40      27.786   9.698  -4.487  1.00 48.77           C  
ATOM     23  C   ARG A  40      26.567   9.653  -3.572  1.00 41.90           C  
ATOM     24  O   ARG A  40      26.657   9.212  -2.424  1.00 40.57           O  
ATOM     25  CB  ARG A  40      27.992   8.322  -5.128  1.00 49.72           C  
ATOM     26  CG  ARG A  40      29.365   8.080  -5.736  1.00 55.78           C  
ATOM     27  CD  ARG A  40      29.347   6.948  -6.781  1.00 57.10           C  
ATOM     28  NE  ARG A  40      28.585   5.767  -6.381  1.00 67.59           N  
ATOM     29  CZ  ARG A  40      28.960   4.896  -5.451  1.00 71.49           C  
ATOM     30  NH1 ARG A  40      30.066   5.070  -4.741  1.00 72.89           N1+
ATOM     31  NH2 ARG A  40      28.207   3.823  -5.228  1.00 68.14           N  
ATOM     32  N   THR A  41      25.423  10.101  -4.087  1.00 40.60           N  
ATOM     33  CA  THR A  41      24.189  10.147  -3.312  1.00 41.06           C  
ATOM     34  C   THR A  41      23.058   9.477  -4.080  1.00 44.48           C  
ATOM     35  O   THR A  41      23.077   9.391  -5.309  1.00 46.87           O  
ATOM     36  CB  THR A  41      23.784  11.580  -2.967  1.00 38.81           C  
ATOM     37  CG2 THR A  41      24.836  12.230  -2.049  1.00 38.21           C  
ATOM     38  OG1 THR A  41      23.655  12.336  -4.179  1.00 46.18           O  
ATOM     39  N   ALA A  42      22.059   9.012  -3.340  1.00 43.15           N  
ATOM     40  CA  ALA A  42      20.975   8.269  -3.959  1.00 41.74           C  
ATOM     41  C   ALA A  42      20.064   9.209  -4.746  1.00 37.88           C  
ATOM     42  O   ALA A  42      19.782  10.324  -4.299  1.00 38.52           O  
ATOM     43  CB  ALA A  42      20.162   7.520  -2.903  1.00 31.54           C  
ATOM     44  N   PRO A  43      19.568   8.781  -5.898  1.00 38.62           N  
ATOM     45  CA  PRO A  43      18.653   9.620  -6.677  1.00 43.96           C  
ATOM     46  C   PRO A  43      17.225   9.495  -6.161  1.00 44.88           C  
ATOM     47  O   PRO A  43      16.903   8.638  -5.341  1.00 41.72           O  
ATOM     48  CB  PRO A  43      18.778   9.045  -8.092  1.00 39.61           C  
ATOM     49  CG  PRO A  43      19.027   7.546  -7.838  1.00 45.95           C  
ATOM     50  CD  PRO A  43      19.736   7.437  -6.488  1.00 40.81           C  
ATOM     51  N   ALA A  44      16.366  10.379  -6.662  1.00 43.48           N  
ATOM     52  CA  ALA A  44      14.934  10.258  -6.409  1.00 42.38           C  
ATOM     53  C   ALA A  44      14.407   8.926  -6.938  1.00 45.07           C  
ATOM     54  O   ALA A  44      14.793   8.471  -8.017  1.00 46.98           O  
ATOM     55  CB  ALA A  44      14.185  11.415  -7.072  1.00 40.57           C  
ATOM     56  N   GLY A  45      13.520   8.293  -6.173  1.00 40.33           N  
ATOM     57  CA  GLY A  45      12.914   7.039  -6.573  1.00 34.89           C  
ATOM     58  C   GLY A  45      11.629   7.233  -7.363  1.00 44.38           C  
ATOM     59  O   GLY A  45      11.245   8.344  -7.732  1.00 42.27           O  
ATOM     60  N   GLY A  46      10.945   6.118  -7.610  1.00 41.20           N  
ATOM     61  CA  GLY A  46       9.696   6.140  -8.348  1.00 37.51           C  
ATOM     62  C   GLY A  46       9.649   5.175  -9.524  1.00 46.55           C  
ATOM     63  O   GLY A  46       8.773   5.291 -10.382  1.00 47.92           O  
ATOM     64  N   GLU A  47      10.575   4.224  -9.584  1.00 42.01           N  
ATOM     65  CA  GLU A  47      10.582   3.206 -10.626  1.00 46.39           C  
ATOM     66  C   GLU A  47       9.765   1.993 -10.203  1.00 50.55           C  
ATOM     67  O   GLU A  47       9.675   1.665  -9.017  1.00 42.96           O  
ATOM     68  CB  GLU A  47      12.011   2.748 -10.936  1.00 44.05           C  
ATOM     69  CG  GLU A  47      12.934   3.829 -11.458  1.00 71.57           C  
ATOM     70  CD  GLU A  47      12.924   3.915 -12.972  1.00 91.68           C  
ATOM     71  OE1 GLU A  47      13.228   2.896 -13.628  1.00102.25           O  
ATOM     72  OE2 GLU A  47      12.616   5.003 -13.505  1.00100.73           O1-
ATOM     73  N   VAL A  48       9.195   1.308 -11.189  1.00 44.09           N  
ATOM     74  CA  VAL A  48       8.603  -0.008 -10.970  1.00 39.67           C  
ATOM     75  C   VAL A  48       9.659  -1.052 -11.299  1.00 40.29           C  
ATOM     76  O   VAL A  48      10.208  -1.058 -12.402  1.00 51.68           O  
ATOM     77  CB  VAL A  48       7.339  -0.215 -11.819  1.00 45.90           C  
ATOM     78  CG1 VAL A  48       6.813  -1.636 -11.638  1.00 34.72           C  
ATOM     79  CG2 VAL A  48       6.272   0.793 -11.436  1.00 36.73           C  
ATOM     80  N   ARG A  49       9.951  -1.924 -10.340  1.00 39.22           N  
ATOM     81  CA  ARG A  49      11.000  -2.918 -10.467  1.00 35.94           C  
ATOM     82  C   ARG A  49      10.404  -4.310 -10.356  1.00 42.97           C  
ATOM     83  O   ARG A  49       9.448  -4.537  -9.610  1.00 45.27           O  
ATOM     84  CB  ARG A  49      12.076  -2.759  -9.389  1.00 44.77           C  
ATOM     85  CG  ARG A  49      12.708  -1.390  -9.302  1.00 41.33           C  
ATOM     86  CD  ARG A  49      13.563  -1.313  -8.046  1.00 46.43           C  
ATOM     87  NE  ARG A  49      14.191  -0.008  -7.911  1.00 51.84           N  
ATOM     88  CZ  ARG A  49      15.427   0.265  -8.294  1.00 54.02           C  
ATOM     89  NH1 ARG A  49      16.225  -0.678  -8.770  1.00 55.00           N1+
ATOM     90  NH2 ARG A  49      15.869   1.515  -8.211  1.00 57.06           N  
ATOM     91  N   HIS A  50      10.986  -5.242 -11.100  1.00 45.38           N  
ATOM     92  CA  HIS A  50      10.563  -6.628 -11.084  1.00 39.85           C  
ATOM     93  C   HIS A  50      11.742  -7.499 -10.702  1.00 43.47           C  
ATOM     94  O   HIS A  50      12.886  -7.224 -11.065  1.00 49.00           O  
ATOM     95  CB  HIS A  50      10.019  -7.073 -12.438  1.00 37.50           C  
ATOM     96  CG  HIS A  50       8.879  -6.239 -12.921  1.00 46.29           C  
ATOM     97  CD2 HIS A  50       8.852  -5.004 -13.471  1.00 50.72           C  
ATOM     98  ND1 HIS A  50       7.568  -6.652 -12.834  1.00 54.63           N  
ATOM     99  CE1 HIS A  50       6.781  -5.713 -13.327  1.00 52.71           C  
ATOM    100  NE2 HIS A  50       7.535  -4.702 -13.720  1.00 54.69           N  
ATOM    101  N   LEU A  51      11.443  -8.559  -9.971  1.00 36.99           N  
ATOM    102  CA  LEU A  51      12.467  -9.417  -9.421  1.00 37.27           C  
ATOM    103  C   LEU A  51      11.919 -10.828  -9.412  1.00 33.42           C  
ATOM    104  O   LEU A  51      10.727 -11.028  -9.170  1.00 36.64           O  
ATOM    105  CB  LEU A  51      12.821  -8.975  -7.996  1.00 45.91           C  
ATOM    106  CG  LEU A  51      14.227  -9.134  -7.450  1.00 58.31           C  
ATOM    107  CD1 LEU A  51      15.230  -8.707  -8.506  1.00 60.99           C  
ATOM    108  CD2 LEU A  51      14.361  -8.282  -6.196  1.00 49.47           C  
ATOM    109  N   LYS A  52      12.789 -11.794  -9.652  1.00 37.63           N  
ATOM    110  CA  LYS A  52      12.482 -13.195  -9.434  1.00 37.27           C  
ATOM    111  C   LYS A  52      13.231 -13.661  -8.198  1.00 43.41           C  
ATOM    112  O   LYS A  52      14.391 -13.288  -7.997  1.00 38.57           O  
ATOM    113  CB  LYS A  52      12.884 -14.038 -10.645  1.00 44.98           C  
ATOM    114  CG  LYS A  52      12.398 -15.470 -10.624  1.00 58.71           C  
ATOM    115  CD  LYS A  52      10.993 -15.589 -11.210  1.00 69.54           C  
ATOM    116  CE  LYS A  52      10.326 -16.918 -10.843  1.00 63.22           C  
ATOM    117  NZ  LYS A  52      10.130 -17.083  -9.383  1.00 52.37           N1+
ATOM    118  N   MET A  53      12.570 -14.475  -7.374  1.00 38.26           N  
ATOM    119  CA  MET A  53      13.175 -14.983  -6.152  1.00 34.72           C  
ATOM    120  C   MET A  53      12.721 -16.408  -5.904  1.00 34.29           C  
ATOM    121  O   MET A  53      11.590 -16.778  -6.221  1.00 36.24           O  
ATOM    122  CB  MET A  53      12.806 -14.134  -4.934  1.00 35.62           C  
ATOM    123  CG  MET A  53      13.827 -13.075  -4.555  1.00 63.20           C  
ATOM    124  SD  MET A  53      13.345 -12.183  -3.059  1.00 56.03           S  
ATOM    125  CE  MET A  53      14.503 -12.907  -1.890  1.00 45.43           C  
ATOM    126  N   TYR A  54      13.608 -17.191  -5.298  1.00 29.77           N  
ATOM    127  CA  TYR A  54      13.334 -18.576  -4.970  1.00 31.98           C  
ATOM    128  C   TYR A  54      13.657 -18.829  -3.512  1.00 39.09           C  
ATOM    129  O   TYR A  54      14.532 -18.177  -2.934  1.00 37.60           O  
ATOM    130  CB  TYR A  54      14.186 -19.548  -5.825  1.00 33.06           C  
ATOM    131  CG  TYR A  54      14.001 -19.351  -7.296  1.00 38.05           C  
ATOM    132  CD1 TYR A  54      14.752 -18.408  -7.986  1.00 34.54           C  
ATOM    133  CD2 TYR A  54      13.055 -20.097  -7.996  1.00 37.89           C  
ATOM    134  CE1 TYR A  54      14.569 -18.218  -9.347  1.00 40.93           C  
ATOM    135  CE2 TYR A  54      12.861 -19.914  -9.350  1.00 40.82           C  
ATOM    136  CZ  TYR A  54      13.626 -18.975 -10.021  1.00 48.01           C  
ATOM    137  OH  TYR A  54      13.436 -18.782 -11.363  1.00 49.65           O  
ATOM    138  N   ALA A  55      12.957 -19.806  -2.938  1.00 33.26           N  
ATOM    139  CA  ALA A  55      13.354 -20.459  -1.700  1.00 31.72           C  
ATOM    140  C   ALA A  55      13.730 -21.895  -2.029  1.00 35.60           C  
ATOM    141  O   ALA A  55      13.013 -22.578  -2.772  1.00 30.75           O  
ATOM    142  CB  ALA A  55      12.228 -20.442  -0.658  1.00 36.44           C  
ATOM    143  N   GLU A  56      14.846 -22.344  -1.458  1.00 31.18           N  
ATOM    144  CA  GLU A  56      15.495 -23.602  -1.803  1.00 39.67           C  
ATOM    145  C   GLU A  56      15.965 -24.281  -0.533  1.00 34.27           C  
ATOM    146  O   GLU A  56      16.540 -23.623   0.336  1.00 36.31           O  
ATOM    147  CB  GLU A  56      16.740 -23.380  -2.679  1.00 36.51           C  
ATOM    148  CG  GLU A  56      16.578 -23.461  -4.160  1.00 62.01           C  
ATOM    149  CD  GLU A  56      17.880 -23.132  -4.882  1.00 49.73           C  
ATOM    150  OE1 GLU A  56      18.927 -23.713  -4.520  1.00 59.10           O  
ATOM    151  OE2 GLU A  56      17.855 -22.308  -5.814  1.00 59.66           O1-
ATOM    152  N   LYS A  57      15.747 -25.591  -0.439  1.00 33.24           N  
ATOM    153  CA  LYS A  57      16.451 -26.389   0.555  1.00 37.82           C  
ATOM    154  C   LYS A  57      17.893 -26.588   0.118  1.00 40.40           C  
ATOM    155  O   LYS A  57      18.160 -26.929  -1.038  1.00 38.46           O  
ATOM    156  CB  LYS A  57      15.775 -27.744   0.751  1.00 35.56           C  
ATOM    157  CG  LYS A  57      14.645 -27.712   1.748  1.00 54.30           C  
ATOM    158  CD  LYS A  57      14.660 -28.920   2.675  1.00 71.23           C  
ATOM    159  CE  LYS A  57      13.533 -29.891   2.322  1.00 62.85           C  
ATOM    160  NZ  LYS A  57      12.849 -30.408   3.543  1.00 75.21           N1+
ATOM    161  N   LEU A  58      18.823 -26.361   1.032  1.00 38.56           N  
ATOM    162  CA  LEU A  58      20.228 -26.564   0.729  1.00 36.40           C  
ATOM    163  C   LEU A  58      20.643 -27.975   1.127  1.00 47.96           C  
ATOM    164  O   LEU A  58      20.006 -28.617   1.963  1.00 38.95           O  
ATOM    165  CB  LEU A  58      21.087 -25.521   1.451  1.00 40.46           C  
ATOM    166  CG  LEU A  58      20.612 -24.093   1.149  1.00 40.97           C  
ATOM    167  CD1 LEU A  58      21.510 -23.055   1.779  1.00 38.72           C  
ATOM    168  CD2 LEU A  58      20.565 -23.913  -0.350  1.00 45.96           C  
ATOM    169  N   ALA A  59      21.732 -28.455   0.517  1.00 38.28           N  
ATOM    170  CA  ALA A  59      22.127 -29.845   0.739  1.00 44.83           C  
ATOM    171  C   ALA A  59      22.360 -30.147   2.220  1.00 50.67           C  
ATOM    172  O   ALA A  59      22.068 -31.259   2.673  1.00 52.60           O  
ATOM    173  CB  ALA A  59      23.377 -30.175  -0.074  1.00 40.13           C  
ATOM    174  N   ASP A  60      22.872 -29.182   2.992  1.00 46.28           N  
ATOM    175  CA  ASP A  60      23.170 -29.416   4.405  1.00 44.33           C  
ATOM    176  C   ASP A  60      21.949 -29.325   5.319  1.00 45.68           C  
ATOM    177  O   ASP A  60      22.104 -29.462   6.535  1.00 52.22           O  
ATOM    178  CB  ASP A  60      24.234 -28.432   4.905  1.00 39.87           C  
ATOM    179  CG  ASP A  60      23.787 -26.973   4.798  1.00 53.34           C  
ATOM    180  OD1 ASP A  60      22.571 -26.720   4.690  0.78 45.09           O  
ATOM    181  OD2 ASP A  60      24.658 -26.075   4.812  1.00 62.04           O1-
ATOM    182  N   GLY A  61      20.756 -29.097   4.789  1.00 42.04           N  
ATOM    183  CA  GLY A  61      19.567 -28.970   5.608  1.00 44.02           C  
ATOM    184  C   GLY A  61      19.137 -27.541   5.873  1.00 50.73           C  
ATOM    185  O   GLY A  61      18.046 -27.326   6.410  1.00 43.08           O  
ATOM    186  N   GLN A  62      19.949 -26.562   5.509  1.00 36.54           N  
ATOM    187  CA  GLN A  62      19.528 -25.181   5.615  1.00 37.91           C  
ATOM    188  C   GLN A  62      18.565 -24.835   4.487  1.00 37.15           C  
ATOM    189  O   GLN A  62      18.322 -25.620   3.567  1.00 34.75           O  
ATOM    190  CB  GLN A  62      20.744 -24.258   5.591  1.00 34.35           C  
ATOM    191  CG  GLN A  62      21.650 -24.515   6.768  1.00 43.25           C  
ATOM    192  CD  GLN A  62      22.753 -23.511   6.855  1.00 55.70           C  
ATOM    193  NE2 GLN A  62      23.881 -23.810   6.218  1.00 51.52           N  
ATOM    194  OE1 GLN A  62      22.598 -22.467   7.481  1.00 56.16           O  
ATOM    195  N   MET A  63      18.040 -23.619   4.557  1.00 33.25           N  
ATOM    196  CA  MET A  63      17.086 -23.085   3.602  1.00 32.55           C  
ATOM    197  C   MET A  63      17.530 -21.678   3.256  1.00 33.75           C  
ATOM    198  O   MET A  63      17.871 -20.912   4.156  1.00 37.15           O  
ATOM    199  CB  MET A  63      15.686 -23.077   4.210  1.00 35.10           C  
ATOM    200  CG  MET A  63      15.114 -24.473   4.478  1.00 36.88           C  
ATOM    201  SD  MET A  63      13.440 -24.311   5.148  1.00 41.47           S  
ATOM    202  CE  MET A  63      12.938 -26.026   5.309  1.00 34.43           C  
ATOM    203  N   GLY A  64      17.514 -21.325   1.977  1.00 33.40           N  
ATOM    204  CA  GLY A  64      17.986 -20.018   1.563  1.00 29.08           C  
ATOM    205  C   GLY A  64      17.154 -19.441   0.440  1.00 41.18           C  
ATOM    206  O   GLY A  64      16.536 -20.165  -0.345  1.00 36.60           O  
ATOM    207  N   TYR A  65      17.144 -18.116   0.380  1.00 30.62           N  
ATOM    208  CA  TYR A  65      16.582 -17.379  -0.735  1.00 31.42           C  
ATOM    209  C   TYR A  65      17.658 -17.115  -1.779  1.00 37.89           C  
ATOM    210  O   TYR A  65      18.849 -17.008  -1.463  1.00 34.94           O  
ATOM    211  CB  TYR A  65      16.013 -16.036  -0.274  1.00 28.19           C  
ATOM    212  CG  TYR A  65      14.827 -16.071   0.660  1.00 38.27           C  
ATOM    213  CD1 TYR A  65      13.563 -16.445   0.207  1.00 35.81           C  
ATOM    214  CD2 TYR A  65      14.961 -15.674   1.992  1.00 32.67           C  
ATOM    215  CE1 TYR A  65      12.460 -16.435   1.062  1.00 33.68           C  
ATOM    216  CE2 TYR A  65      13.882 -15.665   2.850  1.00 34.70           C  
ATOM    217  CZ  TYR A  65      12.632 -16.043   2.386  1.00 39.53           C  
ATOM    218  OH  TYR A  65      11.568 -16.018   3.252  1.00 34.71           O  
ATOM    219  N   GLY A  66      17.223 -16.964  -3.026  1.00 30.60           N  
ATOM    220  CA  GLY A  66      18.147 -16.603  -4.086  1.00 29.37           C  
ATOM    221  C   GLY A  66      17.411 -15.957  -5.236  1.00 36.37           C  
ATOM    222  O   GLY A  66      16.196 -16.114  -5.388  1.00 37.10           O  
ATOM    223  N   PHE A  67      18.164 -15.200  -6.038  1.00 33.09           N  
ATOM    224  CA  PHE A  67      17.624 -14.667  -7.282  1.00 36.39           C  
ATOM    225  C   PHE A  67      17.637 -15.701  -8.402  1.00 35.65           C  
ATOM    226  O   PHE A  67      16.949 -15.511  -9.408  1.00 38.22           O  
ATOM    227  CB  PHE A  67      18.406 -13.417  -7.725  1.00 32.05           C  
ATOM    228  CG  PHE A  67      18.203 -12.214  -6.836  1.00 44.27           C  
ATOM    229  CD1 PHE A  67      17.012 -12.045  -6.129  1.00 42.65           C  
ATOM    230  CD2 PHE A  67      19.198 -11.245  -6.711  1.00 39.12           C  
ATOM    231  CE1 PHE A  67      16.818 -10.938  -5.305  1.00 43.27           C  
ATOM    232  CE2 PHE A  67      19.010 -10.126  -5.895  1.00 41.32           C  
ATOM    233  CZ  PHE A  67      17.814  -9.977  -5.185  1.00 43.17           C  
ATOM    234  N   GLU A  68      18.383 -16.795  -8.239  1.00 34.34           N  
ATOM    235  CA  GLU A  68      18.501 -17.829  -9.259  1.00 42.57           C  
ATOM    236  C   GLU A  68      18.538 -19.194  -8.600  1.00 36.40           C  
ATOM    237  O   GLU A  68      19.216 -19.378  -7.584  1.00 35.71           O  
ATOM    238  CB  GLU A  68      19.775 -17.665 -10.097  1.00 39.22           C  
ATOM    239  CG  GLU A  68      19.905 -16.335 -10.806  1.00 41.77           C  
ATOM    240  CD  GLU A  68      21.243 -16.217 -11.533  1.00 54.89           C  
ATOM    241  OE1 GLU A  68      22.295 -16.156 -10.859  1.00 59.27           O  
ATOM    242  OE2 GLU A  68      21.233 -16.190 -12.777  1.00 60.64           O1-
ATOM    243  N   LYS A  69      17.827 -20.147  -9.200  1.00 33.73           N  
ATOM    244  CA  LYS A  69      17.878 -21.529  -8.738  1.00 40.06           C  
ATOM    245  C   LYS A  69      19.314 -22.017  -8.724  1.00 33.48           C  
ATOM    246  O   LYS A  69      20.037 -21.884  -9.716  1.00 38.67           O  
ATOM    247  CB  LYS A  69      17.039 -22.431  -9.649  1.00 42.14           C  
ATOM    248  CG  LYS A  69      15.560 -22.208  -9.512  1.00 49.89           C  
ATOM    249  CD  LYS A  69      14.761 -23.371 -10.084  1.00 59.70           C  
ATOM    250  CE  LYS A  69      14.455 -23.170 -11.553  1.00 57.01           C  
ATOM    251  NZ  LYS A  69      13.137 -23.765 -11.918  1.00 62.37           N1+
ATOM    252  N   GLY A  70      19.715 -22.606  -7.611  1.00 35.58           N  
ATOM    253  CA  GLY A  70      21.078 -23.031  -7.424  1.00 33.98           C  
ATOM    254  C   GLY A  70      22.012 -21.957  -6.927  1.00 44.66           C  
ATOM    255  O   GLY A  70      23.205 -22.238  -6.733  1.00 40.90           O  
ATOM    256  N   LYS A  71      21.518 -20.737  -6.703  1.00 39.51           N  
ATOM    257  CA  LYS A  71      22.362 -19.659  -6.196  1.00 41.13           C  
ATOM    258  C   LYS A  71      21.776 -19.043  -4.925  1.00 46.36           C  
ATOM    259  O   LYS A  71      21.941 -17.849  -4.682  1.00 39.94           O  
ATOM    260  CB  LYS A  71      22.568 -18.579  -7.265  1.00 38.15           C  
ATOM    261  CG  LYS A  71      23.341 -19.036  -8.521  1.00 55.20           C  
ATOM    262  CD  LYS A  71      24.834 -19.205  -8.240  1.00 51.70           C  
ATOM    263  CE  LYS A  71      25.707 -19.001  -9.487  1.00 56.42           C  
ATOM    264  NZ  LYS A  71      25.441 -17.716 -10.200  1.00 71.78           N1+
ATOM    265  N   ALA A  72      21.073 -19.832  -4.118  1.00 37.61           N  
ATOM    266  CA  ALA A  72      20.554 -19.331  -2.851  1.00 42.36           C  
ATOM    267  C   ALA A  72      21.702 -19.045  -1.888  1.00 44.55           C  
ATOM    268  O   ALA A  72      22.761 -19.670  -1.947  1.00 43.45           O  
ATOM    269  CB  ALA A  72      19.587 -20.339  -2.221  1.00 31.36           C  
ATOM    270  N   SER A  73      21.488 -18.085  -0.994  1.00 36.37           N  
ATOM    271  CA  SER A  73      22.505 -17.733  -0.011  1.00 37.38           C  
ATOM    272  C   SER A  73      21.858 -17.488   1.345  1.00 35.78           C  
ATOM    273  O   SER A  73      20.670 -17.167   1.446  1.00 35.81           O  
ATOM    274  CB  SER A  73      23.299 -16.486  -0.437  1.00 32.42           C  
ATOM    275  OG  SER A  73      22.471 -15.327  -0.443  1.00 37.83           O  
ATOM    276  N   VAL A  74      22.667 -17.642   2.390  1.00 43.35           N  
ATOM    277  CA  VAL A  74      22.296 -17.280   3.755  1.00 36.12           C  
ATOM    278  C   VAL A  74      23.351 -16.309   4.269  1.00 37.73           C  
ATOM    279  O   VAL A  74      24.512 -16.705   4.422  1.00 39.64           O  
ATOM    280  CB  VAL A  74      22.203 -18.512   4.669  1.00 38.25           C  
ATOM    281  CG1 VAL A  74      21.885 -18.074   6.116  1.00 32.21           C  
ATOM    282  CG2 VAL A  74      21.167 -19.511   4.138  1.00 34.39           C  
ATOM    283  N   PRO A  75      23.015 -15.035   4.535  1.00 36.37           N  
ATOM    284  CA  PRO A  75      21.706 -14.387   4.323  1.00 32.62           C  
ATOM    285  C   PRO A  75      21.325 -14.328   2.858  1.00 38.89           C  
ATOM    286  O   PRO A  75      22.186 -14.433   1.988  1.00 35.39           O  
ATOM    287  CB  PRO A  75      21.905 -12.962   4.891  1.00 29.59           C  
ATOM    288  CG  PRO A  75      23.397 -12.773   5.005  1.00 37.84           C  
ATOM    289  CD  PRO A  75      23.967 -14.146   5.229  1.00 33.02           C  
ATOM    290  N   GLY A  76      20.039 -14.149   2.568  1.00 32.78           N  
ATOM    291  CA  GLY A  76      19.575 -14.033   1.210  1.00 30.60           C  
ATOM    292  C   GLY A  76      20.112 -12.775   0.573  1.00 35.85           C  
ATOM    293  O   GLY A  76      20.716 -11.928   1.236  1.00 34.08           O  
ATOM    294  N   PRO A  77      19.887 -12.617  -0.730  1.00 35.71           N  
ATOM    295  CA  PRO A  77      20.459 -11.467  -1.436  1.00 31.98           C  
ATOM    296  C   PRO A  77      19.890 -10.146  -0.941  1.00 39.70           C  
ATOM    297  O   PRO A  77      18.728 -10.050  -0.533  1.00 33.43           O  
ATOM    298  CB  PRO A  77      20.066 -11.711  -2.900  1.00 32.40           C  
ATOM    299  CG  PRO A  77      18.829 -12.553  -2.815  1.00 32.94           C  
ATOM    300  CD  PRO A  77      19.034 -13.441  -1.609  1.00 31.44           C  
ATOM    301  N   LEU A  78      20.728  -9.113  -1.036  1.00 30.17           N  
ATOM    302  CA  LEU A  78      20.336  -7.760  -0.693  1.00 34.42           C  
ATOM    303  C   LEU A  78      19.371  -7.196  -1.728  1.00 37.32           C  
ATOM    304  O   LEU A  78      19.591  -7.308  -2.936  1.00 37.51           O  
ATOM    305  CB  LEU A  78      21.568  -6.868  -0.597  1.00 30.10           C  
ATOM    306  CG  LEU A  78      21.259  -5.364  -0.577  1.00 39.32           C  
ATOM    307  CD1 LEU A  78      20.605  -4.986   0.742  1.00 36.29           C  
ATOM    308  CD2 LEU A  78      22.536  -4.571  -0.779  1.00 39.71           C  
ATOM    309  N   ILE A  79      18.301  -6.578  -1.250  1.00 35.38           N  
ATOM    310  CA  ILE A  79      17.377  -5.837  -2.098  1.00 35.58           C  
ATOM    311  C   ILE A  79      17.518  -4.366  -1.738  1.00 34.81           C  
ATOM    312  O   ILE A  79      17.481  -4.004  -0.558  1.00 36.86           O  
ATOM    313  CB  ILE A  79      15.936  -6.346  -1.922  1.00 37.85           C  
ATOM    314  CG1 ILE A  79      15.840  -7.799  -2.410  1.00 35.88           C  
ATOM    315  CG2 ILE A  79      14.947  -5.443  -2.650  1.00 34.59           C  
ATOM    316  CD1 ILE A  79      14.495  -8.481  -2.094  1.00 34.87           C  
ATOM    317  N   GLU A  80      17.715  -3.523  -2.748  1.00 36.56           N  
ATOM    318  CA  GLU A  80      18.004  -2.109  -2.558  1.00 36.60           C  
ATOM    319  C   GLU A  80      17.096  -1.308  -3.475  1.00 37.06           C  
ATOM    320  O   GLU A  80      17.118  -1.508  -4.690  1.00 37.80           O  
ATOM    321  CB  GLU A  80      19.481  -1.805  -2.859  1.00 34.41           C  
ATOM    322  CG  GLU A  80      19.961  -0.453  -2.344  1.00 43.84           C  
ATOM    323  CD  GLU A  80      21.365  -0.076  -2.841  1.00 52.65           C  
ATOM    324  OE1 GLU A  80      21.776   1.087  -2.661  1.00 70.15           O  
ATOM    325  OE2 GLU A  80      22.056  -0.952  -3.399  1.00 83.14           O1-
ATOM    326  N   VAL A  81      16.311  -0.395  -2.907  1.00 33.53           N  
ATOM    327  CA  VAL A  81      15.412   0.438  -3.695  1.00 32.65           C  
ATOM    328  C   VAL A  81      15.477   1.869  -3.178  1.00 36.61           C  
ATOM    329  O   VAL A  81      16.058   2.154  -2.131  1.00 34.17           O  
ATOM    330  CB  VAL A  81      13.961  -0.086  -3.673  1.00 38.20           C  
ATOM    331  CG1 VAL A  81      13.934  -1.541  -4.107  1.00 31.63           C  
ATOM    332  CG2 VAL A  81      13.345   0.081  -2.281  1.00 31.21           C  
ATOM    333  N   ASN A  82      14.879   2.774  -3.943  1.00 34.16           N  
ATOM    334  CA  ASN A  82      14.770   4.173  -3.569  1.00 33.42           C  
ATOM    335  C   ASN A  82      13.339   4.472  -3.152  1.00 37.35           C  
ATOM    336  O   ASN A  82      12.396   3.937  -3.746  1.00 35.26           O  
ATOM    337  CB  ASN A  82      15.188   5.070  -4.738  1.00 38.02           C  
ATOM    338  CG  ASN A  82      16.645   4.896  -5.091  1.00 44.08           C  
ATOM    339  ND2 ASN A  82      16.918   4.476  -6.320  1.00 38.54           N  
ATOM    340  OD1 ASN A  82      17.517   5.101  -4.252  1.00 41.45           O  
ATOM    341  N   GLU A  83      13.183   5.327  -2.134  1.00 35.62           N  
ATOM    342  CA  GLU A  83      11.852   5.747  -1.695  1.00 36.17           C  
ATOM    343  C   GLU A  83      11.006   6.159  -2.890  1.00 42.01           C  
ATOM    344  O   GLU A  83      11.429   6.977  -3.717  1.00 38.59           O  
ATOM    345  CB  GLU A  83      11.939   6.923  -0.716  1.00 34.84           C  
ATOM    346  CG  GLU A  83      12.258   6.539   0.698  1.00 33.84           C  
ATOM    347  CD  GLU A  83      12.125   7.696   1.664  1.00 36.53           C  
ATOM    348  OE1 GLU A  83      12.427   8.852   1.274  1.00 35.48           O  
ATOM    349  OE2 GLU A  83      11.734   7.439   2.824  1.00 35.49           O1-
ATOM    350  N   GLY A  84       9.796   5.604  -2.966  1.00 37.30           N  
ATOM    351  CA  GLY A  84       8.915   5.819  -4.089  1.00 38.61           C  
ATOM    352  C   GLY A  84       8.896   4.679  -5.086  1.00 43.21           C  
ATOM    353  O   GLY A  84       7.929   4.555  -5.839  1.00 44.58           O  
ATOM    354  N   ASP A  85       9.936   3.846  -5.106  1.00 34.18           N  
ATOM    355  CA  ASP A  85       9.933   2.661  -5.949  1.00 30.37           C  
ATOM    356  C   ASP A  85       8.837   1.695  -5.517  1.00 43.77           C  
ATOM    357  O   ASP A  85       8.426   1.657  -4.350  1.00 39.70           O  
ATOM    358  CB  ASP A  85      11.279   1.919  -5.878  1.00 32.12           C  
ATOM    359  CG  ASP A  85      12.414   2.663  -6.563  1.00 38.11           C  
ATOM    360  OD1 ASP A  85      12.173   3.717  -7.190  1.00 36.82           O  
ATOM    361  OD2 ASP A  85      13.561   2.185  -6.447  1.00 35.36           O1-
ATOM    362  N   THR A  86       8.387   0.898  -6.480  1.00 34.29           N  
ATOM    363  CA  THR A  86       7.555  -0.271  -6.261  1.00 31.87           C  
ATOM    364  C   THR A  86       8.344  -1.496  -6.696  1.00 34.73           C  
ATOM    365  O   THR A  86       9.069  -1.454  -7.696  1.00 39.43           O  
ATOM    366  CB  THR A  86       6.242  -0.174  -7.065  1.00 37.23           C  
ATOM    367  CG2 THR A  86       5.432  -1.480  -6.975  1.00 33.31           C  
ATOM    368  OG1 THR A  86       5.452   0.906  -6.561  1.00 39.66           O  
ATOM    369  N   LEU A  87       8.202  -2.591  -5.960  1.00 31.84           N  
ATOM    370  CA  LEU A  87       8.900  -3.834  -6.275  1.00 32.37           C  
ATOM    371  C   LEU A  87       7.892  -4.973  -6.385  1.00 41.19           C  
ATOM    372  O   LEU A  87       7.188  -5.271  -5.416  1.00 42.96           O  
ATOM    373  CB  LEU A  87       9.944  -4.152  -5.200  1.00 38.95           C  
ATOM    374  CG  LEU A  87      10.831  -5.376  -5.410  1.00 49.14           C  
ATOM    375  CD1 LEU A  87      11.513  -5.315  -6.779  1.00 45.02           C  
ATOM    376  CD2 LEU A  87      11.859  -5.469  -4.294  1.00 37.94           C  
ATOM    377  N   HIS A  88       7.823  -5.610  -7.557  1.00 36.10           N  
ATOM    378  CA  HIS A  88       7.053  -6.840  -7.740  1.00 36.78           C  
ATOM    379  C   HIS A  88       8.015  -8.016  -7.720  1.00 36.52           C  
ATOM    380  O   HIS A  88       8.958  -8.063  -8.517  1.00 40.92           O  
ATOM    381  CB  HIS A  88       6.261  -6.832  -9.050  1.00 33.38           C  
ATOM    382  CG  HIS A  88       5.304  -5.692  -9.168  1.00 38.13           C  
ATOM    383  CD2 HIS A  88       5.305  -4.609  -9.982  1.00 33.78           C  
ATOM    384  ND1 HIS A  88       4.179  -5.576  -8.375  1.00 35.66           N  
ATOM    385  CE1 HIS A  88       3.525  -4.474  -8.703  1.00 35.97           C  
ATOM    386  NE2 HIS A  88       4.186  -3.871  -9.678  1.00 37.76           N  
ATOM    387  N   ILE A  89       7.795  -8.944  -6.796  1.00 35.44           N  
ATOM    388  CA  ILE A  89       8.662 -10.096  -6.610  1.00 35.35           C  
ATOM    389  C   ILE A  89       7.858 -11.335  -6.960  1.00 41.18           C  
ATOM    390  O   ILE A  89       6.913 -11.702  -6.250  1.00 36.08           O  
ATOM    391  CB  ILE A  89       9.205 -10.195  -5.178  1.00 37.19           C  
ATOM    392  CG1 ILE A  89       9.981  -8.933  -4.800  1.00 37.41           C  
ATOM    393  CG2 ILE A  89      10.075 -11.461  -5.031  1.00 30.98           C  
ATOM    394  CD1 ILE A  89      10.508  -8.949  -3.343  1.00 38.81           C  
ATOM    395  N   GLU A  90       8.236 -11.984  -8.050  1.00 37.06           N  
ATOM    396  CA  GLU A  90       7.672 -13.276  -8.398  1.00 39.67           C  
ATOM    397  C   GLU A  90       8.466 -14.324  -7.634  1.00 34.76           C  
ATOM    398  O   GLU A  90       9.629 -14.606  -7.954  1.00 37.53           O  
ATOM    399  CB  GLU A  90       7.715 -13.495  -9.909  1.00 36.35           C  
ATOM    400  CG  GLU A  90       7.131 -14.827 -10.343  1.00 52.91           C  
ATOM    401  CD  GLU A  90       7.331 -15.097 -11.831  1.00 51.97           C  
ATOM    402  OE1 GLU A  90       6.827 -14.308 -12.654  0.69 53.32           O  
ATOM    403  OE2 GLU A  90       8.005 -16.088 -12.168  0.65 51.56           O1-
ATOM    404  N   PHE A  91       7.844 -14.882  -6.607  1.00 35.06           N  
ATOM    405  CA  PHE A  91       8.499 -15.744  -5.640  1.00 30.82           C  
ATOM    406  C   PHE A  91       8.077 -17.179  -5.908  1.00 34.31           C  
ATOM    407  O   PHE A  91       6.877 -17.488  -5.910  1.00 37.77           O  
ATOM    408  CB  PHE A  91       8.128 -15.322  -4.214  1.00 33.91           C  
ATOM    409  CG  PHE A  91       8.576 -16.293  -3.160  1.00 35.25           C  
ATOM    410  CD1 PHE A  91       9.923 -16.478  -2.900  1.00 41.36           C  
ATOM    411  CD2 PHE A  91       7.649 -17.028  -2.436  1.00 40.64           C  
ATOM    412  CE1 PHE A  91      10.342 -17.376  -1.928  1.00 40.21           C  
ATOM    413  CE2 PHE A  91       8.056 -17.920  -1.462  1.00 41.75           C  
ATOM    414  CZ  PHE A  91       9.409 -18.098  -1.209  1.00 42.83           C  
ATOM    415  N   THR A  92       9.056 -18.053  -6.114  1.00 31.47           N  
ATOM    416  CA  THR A  92       8.786 -19.464  -6.342  1.00 36.72           C  
ATOM    417  C   THR A  92       9.340 -20.278  -5.186  1.00 34.48           C  
ATOM    418  O   THR A  92      10.526 -20.178  -4.859  1.00 37.00           O  
ATOM    419  CB  THR A  92       9.383 -19.921  -7.672  1.00 37.02           C  
ATOM    420  CG2 THR A  92       9.220 -21.429  -7.847  1.00 34.15           C  
ATOM    421  OG1 THR A  92       8.698 -19.248  -8.730  1.00 40.77           O  
ATOM    422  N   ASN A  93       8.479 -21.084  -4.581  1.00 36.39           N  
ATOM    423  CA  ASN A  93       8.860 -21.965  -3.485  1.00 37.68           C  
ATOM    424  C   ASN A  93       9.228 -23.318  -4.076  1.00 41.47           C  
ATOM    425  O   ASN A  93       8.346 -24.079  -4.488  1.00 38.83           O  
ATOM    426  CB  ASN A  93       7.714 -22.089  -2.477  1.00 35.47           C  
ATOM    427  CG  ASN A  93       8.022 -23.055  -1.358  1.00 38.60           C  
ATOM    428  ND2 ASN A  93       6.990 -23.452  -0.607  1.00 36.31           N  
ATOM    429  OD1 ASN A  93       9.173 -23.454  -1.168  1.00 37.72           O  
ATOM    430  N   THR A  94      10.525 -23.622  -4.127  1.00 38.20           N  
ATOM    431  CA  THR A  94      10.955 -24.906  -4.670  1.00 36.33           C  
ATOM    432  C   THR A  94      11.028 -25.996  -3.619  1.00 45.13           C  
ATOM    433  O   THR A  94      11.500 -27.098  -3.924  1.00 42.20           O  
ATOM    434  CB  THR A  94      12.332 -24.799  -5.353  1.00 39.91           C  
ATOM    435  CG2 THR A  94      12.408 -23.596  -6.259  1.00 35.94           C  
ATOM    436  OG1 THR A  94      13.376 -24.756  -4.361  1.00 38.64           O  
ATOM    437  N   MET A  95      10.598 -25.721  -2.394  1.00 38.44           N  
ATOM    438  CA  MET A  95      10.762 -26.692  -1.322  1.00 38.79           C  
ATOM    439  C   MET A  95       9.536 -27.598  -1.207  1.00 40.57           C  
ATOM    440  O   MET A  95       8.513 -27.394  -1.865  1.00 40.04           O  
ATOM    441  CB  MET A  95      11.039 -25.973  -0.004  1.00 36.34           C  
ATOM    442  CG  MET A  95      12.342 -25.199  -0.047  1.00 45.35           C  
ATOM    443  SD  MET A  95      12.752 -24.306   1.475  1.00 38.39           S  
ATOM    444  CE  MET A  95      11.193 -23.571   2.010  1.00 34.77           C  
ATOM    445  N   ASP A  96       9.649 -28.616  -0.356  1.00 43.10           N  
ATOM    446  CA  ASP A  96       8.549 -29.539  -0.120  1.00 49.45           C  
ATOM    447  C   ASP A  96       7.659 -29.124   1.050  1.00 53.69           C  
ATOM    448  O   ASP A  96       6.786 -29.902   1.447  1.00 48.62           O  
ATOM    449  CB  ASP A  96       9.085 -30.963   0.103  1.00 40.13           C  
ATOM    450  CG  ASP A  96       9.985 -31.071   1.317  1.00 48.23           C  
ATOM    451  OD1 ASP A  96      10.564 -30.046   1.741  0.94 54.49           O  
ATOM    452  OD2 ASP A  96      10.123 -32.191   1.848  0.78 51.56           O1-
ATOM    453  N   VAL A  97       7.854 -27.933   1.618  1.00 44.37           N  
ATOM    454  CA  VAL A  97       6.941 -27.406   2.627  1.00 34.88           C  
ATOM    455  C   VAL A  97       6.530 -25.999   2.212  1.00 37.30           C  
ATOM    456  O   VAL A  97       7.190 -25.348   1.395  1.00 38.40           O  
ATOM    457  CB  VAL A  97       7.555 -27.408   4.049  1.00 43.92           C  
ATOM    458  CG1 VAL A  97       7.896 -28.837   4.487  1.00 38.36           C  
ATOM    459  CG2 VAL A  97       8.814 -26.531   4.099  1.00 42.17           C  
ATOM    460  N   ARG A  98       5.406 -25.542   2.762  1.00 33.50           N  
ATOM    461  CA  ARG A  98       4.976 -24.170   2.518  1.00 37.40           C  
ATOM    462  C   ARG A  98       6.041 -23.193   3.005  1.00 35.59           C  
ATOM    463  O   ARG A  98       6.782 -23.467   3.954  1.00 33.68           O  
ATOM    464  CB  ARG A  98       3.644 -23.886   3.223  1.00 37.28           C  
ATOM    465  CG  ARG A  98       2.527 -24.839   2.818  1.00 44.60           C  
ATOM    466  CD  ARG A  98       1.185 -24.395   3.389  1.00 42.05           C  
ATOM    467  NE  ARG A  98       0.659 -23.234   2.678  1.00 60.65           N  
ATOM    468  CZ  ARG A  98       0.003 -23.284   1.525  1.00 59.76           C  
ATOM    469  NH1 ARG A  98      -0.256 -24.438   0.925  1.00 56.16           N1+
ATOM    470  NH2 ARG A  98      -0.404 -22.148   0.961  1.00 46.66           N  
ATOM    471  N   ALA A  99       6.107 -22.035   2.354  1.00 30.86           N  
ATOM    472  CA  ALA A  99       7.083 -21.016   2.723  1.00 39.02           C  
ATOM    473  C   ALA A  99       6.544 -19.674   2.272  1.00 37.83           C  
ATOM    474  O   ALA A  99       5.583 -19.604   1.502  1.00 35.83           O  
ATOM    475  CB  ALA A  99       8.458 -21.302   2.110  1.00 38.82           C  
ATOM    476  N   SER A 100       7.156 -18.591   2.753  1.00 30.48           N  
ATOM    477  CA  SER A 100       6.635 -17.283   2.389  1.00 36.77           C  
ATOM    478  C   SER A 100       7.736 -16.239   2.439  1.00 36.92           C  
ATOM    479  O   SER A 100       8.891 -16.524   2.757  1.00 36.85           O  
ATOM    480  CB  SER A 100       5.481 -16.861   3.306  1.00 40.87           C  
ATOM    481  OG  SER A 100       5.983 -16.455   4.565  1.00 36.18           O  
ATOM    482  N   LEU A 101       7.337 -15.009   2.141  1.00 38.05           N  
ATOM    483  CA  LEU A 101       8.188 -13.836   2.196  1.00 38.76           C  
ATOM    484  C   LEU A 101       7.442 -12.768   2.977  1.00 43.71           C  
ATOM    485  O   LEU A 101       6.371 -12.319   2.548  1.00 41.77           O  
ATOM    486  CB  LEU A 101       8.509 -13.349   0.784  1.00 42.00           C  
ATOM    487  CG  LEU A 101       9.791 -12.640   0.367  1.00 52.32           C  
ATOM    488  CD1 LEU A 101      11.036 -13.180   1.053  1.00 37.52           C  
ATOM    489  CD2 LEU A 101       9.903 -12.798  -1.139  1.00 44.86           C  
ATOM    490  N   HIS A 102       7.993 -12.364   4.116  1.00 33.76           N  
ATOM    491  CA  HIS A 102       7.465 -11.247   4.893  1.00 34.48           C  
ATOM    492  C   HIS A 102       8.545 -10.179   5.040  1.00 33.92           C  
ATOM    493  O   HIS A 102       9.709 -10.498   5.307  1.00 34.92           O  
ATOM    494  CB  HIS A 102       6.989 -11.743   6.266  1.00 28.85           C  
ATOM    495  CG  HIS A 102       6.692 -10.653   7.249  1.00 43.91           C  
ATOM    496  CD2 HIS A 102       7.404 -10.199   8.308  1.00 33.15           C  
ATOM    497  ND1 HIS A 102       5.530  -9.907   7.215  1.00 40.61           N  
ATOM    498  CE1 HIS A 102       5.542  -9.034   8.207  1.00 42.33           C  
ATOM    499  NE2 HIS A 102       6.668  -9.192   8.885  1.00 41.99           N  
ATOM    500  N   VAL A 103       8.164  -8.914   4.886  1.00 32.13           N  
ATOM    501  CA  VAL A 103       9.116  -7.810   4.889  1.00 30.19           C  
ATOM    502  C   VAL A 103       8.757  -6.809   5.989  1.00 37.14           C  
ATOM    503  O   VAL A 103       7.578  -6.568   6.271  1.00 31.56           O  
ATOM    504  CB  VAL A 103       9.167  -7.127   3.503  1.00 32.44           C  
ATOM    505  CG1 VAL A 103       7.890  -6.342   3.234  1.00 30.13           C  
ATOM    506  CG2 VAL A 103      10.404  -6.226   3.376  1.00 28.41           C  
ATOM    507  N   HIS A 104       9.785  -6.232   6.610  1.00 30.85           N  
ATOM    508  CA  HIS A 104       9.626  -5.168   7.593  1.00 30.48           C  
ATOM    509  C   HIS A 104       9.720  -3.809   6.926  1.00 37.11           C  
ATOM    510  O   HIS A 104      10.389  -3.648   5.899  1.00 31.54           O  
ATOM    511  CB  HIS A 104      10.704  -5.258   8.675  1.00 27.92           C  
ATOM    512  CG  HIS A 104      10.497  -6.377   9.642  1.00 33.12           C  
ATOM    513  CD2 HIS A 104      10.444  -7.720   9.454  1.00 31.79           C  
ATOM    514  ND1 HIS A 104      10.311  -6.168  10.993  1.00 33.44           N  
ATOM    515  CE1 HIS A 104      10.152  -7.334  11.597  1.00 31.50           C  
ATOM    516  NE2 HIS A 104      10.233  -8.290  10.688  1.00 35.75           N  
ATOM    517  N   GLY A 105       9.044  -2.826   7.525  1.00 32.70           N  
ATOM    518  CA  GLY A 105       9.213  -1.444   7.111  1.00 28.74           C  
ATOM    519  C   GLY A 105       8.485  -1.017   5.844  1.00 35.81           C  
ATOM    520  O   GLY A 105       7.857   0.046   5.831  1.00 32.56           O  
ATOM    521  N   LEU A 106       8.552  -1.814   4.778  1.00 31.90           N  
ATOM    522  CA  LEU A 106       7.993  -1.374   3.504  1.00 41.01           C  
ATOM    523  C   LEU A 106       6.468  -1.508   3.499  1.00 36.42           C  
ATOM    524  O   LEU A 106       5.887  -2.257   4.281  1.00 34.84           O  
ATOM    525  CB  LEU A 106       8.606  -2.171   2.348  1.00 31.36           C  
ATOM    526  CG  LEU A 106      10.017  -1.754   1.895  1.00 36.83           C  
ATOM    527  CD1 LEU A 106      11.089  -2.098   2.929  1.00 30.83           C  
ATOM    528  CD2 LEU A 106      10.345  -2.419   0.574  1.00 31.19           C  
ATOM    529  N   ASP A 107       5.822  -0.763   2.603  1.00 36.32           N  
ATOM    530  CA  ASP A 107       4.376  -0.851   2.431  1.00 34.61           C  
ATOM    531  C   ASP A 107       4.007  -2.115   1.664  1.00 41.18           C  
ATOM    532  O   ASP A 107       4.602  -2.417   0.625  1.00 43.45           O  
ATOM    533  CB  ASP A 107       3.843   0.360   1.663  1.00 31.13           C  
ATOM    534  CG  ASP A 107       4.207   1.671   2.305  1.00 42.86           C  
ATOM    535  OD1 ASP A 107       4.180   1.746   3.552  1.00 38.22           O  
ATOM    536  OD2 ASP A 107       4.517   2.630   1.556  1.00 41.68           O1-
ATOM    537  N   TYR A 108       3.008  -2.841   2.160  1.00 36.09           N  
ATOM    538  CA  TYR A 108       2.449  -3.960   1.411  1.00 38.40           C  
ATOM    539  C   TYR A 108       0.994  -4.121   1.807  1.00 39.83           C  
ATOM    540  O   TYR A 108       0.608  -3.818   2.937  1.00 38.89           O  
ATOM    541  CB  TYR A 108       3.209  -5.270   1.662  1.00 34.84           C  
ATOM    542  CG  TYR A 108       3.378  -5.591   3.134  1.00 41.16           C  
ATOM    543  CD1 TYR A 108       4.459  -5.090   3.859  1.00 33.87           C  
ATOM    544  CD2 TYR A 108       2.452  -6.390   3.803  1.00 39.12           C  
ATOM    545  CE1 TYR A 108       4.606  -5.383   5.220  1.00 37.76           C  
ATOM    546  CE2 TYR A 108       2.597  -6.691   5.144  1.00 31.99           C  
ATOM    547  CZ  TYR A 108       3.661  -6.178   5.850  1.00 38.71           C  
ATOM    548  OH  TYR A 108       3.776  -6.482   7.183  1.00 42.36           O  
ATOM    549  N   GLU A 109       0.188  -4.589   0.864  1.00 37.40           N  
ATOM    550  CA  GLU A 109      -1.185  -4.920   1.190  1.00 39.58           C  
ATOM    551  C   GLU A 109      -1.243  -6.263   1.904  1.00 41.08           C  
ATOM    552  O   GLU A 109      -0.286  -7.045   1.892  1.00 38.70           O  
ATOM    553  CB  GLU A 109      -2.043  -4.944  -0.071  1.00 35.85           C  
ATOM    554  CG  GLU A 109      -2.095  -3.598  -0.763  1.00 45.44           C  
ATOM    555  CD  GLU A 109      -2.965  -3.617  -2.009  0.98 54.03           C  
ATOM    556  OE1 GLU A 109      -4.053  -4.229  -1.964  1.00 65.41           O  
ATOM    557  OE2 GLU A 109      -2.559  -3.028  -3.030  0.47 47.95           O1-
ATOM    558  N   ILE A 110      -2.396  -6.532   2.526  1.00 37.41           N  
ATOM    559  CA  ILE A 110      -2.518  -7.720   3.368  1.00 34.76           C  
ATOM    560  C   ILE A 110      -2.248  -8.979   2.565  1.00 38.51           C  
ATOM    561  O   ILE A 110      -1.755  -9.976   3.108  1.00 36.93           O  
ATOM    562  CB  ILE A 110      -3.905  -7.753   4.051  1.00 43.15           C  
ATOM    563  CG1 ILE A 110      -3.867  -8.630   5.300  1.00 38.62           C  
ATOM    564  CG2 ILE A 110      -4.973  -8.277   3.098  1.00 41.21           C  
ATOM    565  CD1 ILE A 110      -3.052  -8.059   6.444  1.00 40.10           C  
ATOM    566  N   SER A 111      -2.529  -8.951   1.256  1.00 33.51           N  
ATOM    567  CA  SER A 111      -2.253 -10.092   0.388  1.00 41.41           C  
ATOM    568  C   SER A 111      -0.762 -10.360   0.209  1.00 45.02           C  
ATOM    569  O   SER A 111      -0.400 -11.421  -0.306  1.00 37.37           O  
ATOM    570  CB  SER A 111      -2.890  -9.885  -0.995  1.00 37.07           C  
ATOM    571  OG  SER A 111      -2.496  -8.632  -1.552  1.00 44.22           O  
ATOM    572  N   SER A 112       0.112  -9.444   0.605  1.00 36.39           N  
ATOM    573  CA  SER A 112       1.544  -9.707   0.542  1.00 42.44           C  
ATOM    574  C   SER A 112       2.171  -9.743   1.932  1.00 44.04           C  
ATOM    575  O   SER A 112       3.355  -9.438   2.091  1.00 38.62           O  
ATOM    576  CB  SER A 112       2.246  -8.673  -0.338  1.00 34.83           C  
ATOM    577  OG  SER A 112       2.001  -8.919  -1.718  1.00 42.36           O  
ATOM    578  N   ASP A 113       1.399 -10.091   2.965  1.00 42.96           N  
ATOM    579  CA  ASP A 113       2.028 -10.056   4.278  1.00 39.56           C  
ATOM    580  C   ASP A 113       2.784 -11.342   4.594  1.00 34.79           C  
ATOM    581  O   ASP A 113       3.541 -11.369   5.573  1.00 37.18           O  
ATOM    582  CB  ASP A 113       1.000  -9.698   5.373  1.00 43.94           C  
ATOM    583  CG  ASP A 113       0.193 -10.879   5.862  1.00 59.92           C  
ATOM    584  OD1 ASP A 113       0.027 -11.866   5.109  1.00 63.05           O  
ATOM    585  OD2 ASP A 113      -0.273 -10.814   7.025  1.00 54.02           O1-
ATOM    586  N   GLY A 114       2.648 -12.381   3.768  1.00 38.92           N  
ATOM    587  CA  GLY A 114       3.436 -13.591   3.951  1.00 31.57           C  
ATOM    588  C   GLY A 114       2.974 -14.532   5.047  1.00 38.42           C  
ATOM    589  O   GLY A 114       3.728 -15.435   5.428  1.00 37.46           O  
ATOM    590  N   THR A 115       1.758 -14.371   5.564  1.00 37.43           N  
ATOM    591  CA  THR A 115       1.275 -15.225   6.644  1.00 39.81           C  
ATOM    592  C   THR A 115       0.269 -16.254   6.135  1.00 35.73           C  
ATOM    593  O   THR A 115      -0.467 -16.012   5.174  1.00 40.33           O  
ATOM    594  CB  THR A 115       0.617 -14.395   7.752  1.00 41.65           C  
ATOM    595  CG2 THR A 115       1.591 -13.368   8.308  1.00 35.78           C  
ATOM    596  OG1 THR A 115      -0.536 -13.721   7.225  1.00 39.46           O  
ATOM    597  N   ALA A 116       0.236 -17.410   6.803  1.00 37.66           N  
ATOM    598  CA  ALA A 116      -0.817 -18.386   6.522  1.00 40.16           C  
ATOM    599  C   ALA A 116      -2.194 -17.799   6.812  1.00 46.91           C  
ATOM    600  O   ALA A 116      -3.127 -17.951   6.014  1.00 44.14           O  
ATOM    601  CB  ALA A 116      -0.593 -19.651   7.346  1.00 35.32           C  
ATOM    602  N   MET A 117      -2.329 -17.098   7.939  1.00 41.50           N  
ATOM    603  CA  MET A 117      -3.611 -16.517   8.323  1.00 47.29           C  
ATOM    604  C   MET A 117      -4.245 -15.747   7.170  1.00 52.88           C  
ATOM    605  O   MET A 117      -5.455 -15.837   6.936  1.00 48.13           O  
ATOM    606  CB  MET A 117      -3.403 -15.608   9.539  1.00 46.89           C  
ATOM    607  CG  MET A 117      -4.673 -15.062  10.180  1.00 71.15           C  
ATOM    608  SD  MET A 117      -4.365 -13.525  11.076  1.00 58.96           S  
ATOM    609  CE  MET A 117      -3.128 -14.103  12.235  1.00 79.90           C  
ATOM    610  N   ASN A 118      -3.451 -14.982   6.432  1.00 45.55           N  
ATOM    611  CA  ASN A 118      -3.998 -14.172   5.357  1.00 43.98           C  
ATOM    612  C   ASN A 118      -3.788 -14.805   3.991  1.00 47.36           C  
ATOM    613  O   ASN A 118      -3.829 -14.095   2.979  1.00 45.11           O  
ATOM    614  CB  ASN A 118      -3.407 -12.765   5.409  1.00 44.14           C  
ATOM    615  CG  ASN A 118      -4.009 -11.937   6.536  1.00 53.30           C  
ATOM    616  ND2 ASN A 118      -3.157 -11.333   7.358  1.00 43.97           N  
ATOM    617  OD1 ASN A 118      -5.231 -11.856   6.671  1.00 50.80           O  
ATOM    618  N   LYS A 119      -3.573 -16.128   3.946  1.00 37.28           N  
ATOM    619  CA  LYS A 119      -3.506 -16.869   2.685  1.00 54.93           C  
ATOM    620  C   LYS A 119      -2.444 -16.266   1.770  1.00 50.40           C  
ATOM    621  O   LYS A 119      -2.661 -16.016   0.580  1.00 45.49           O  
ATOM    622  CB  LYS A 119      -4.877 -16.904   2.003  1.00 49.71           C  
ATOM    623  CG  LYS A 119      -6.023 -17.270   2.954  1.00 66.94           C  
ATOM    624  CD  LYS A 119      -6.529 -18.697   2.738  1.00 70.84           C  
ATOM    625  CE  LYS A 119      -8.026 -18.811   3.033  1.00 87.83           C  
ATOM    626  NZ  LYS A 119      -8.466 -20.223   3.242  1.00 92.38           N1+
ATOM    627  N   SER A 120      -1.280 -16.019   2.351  1.00 40.78           N  
ATOM    628  CA  SER A 120      -0.260 -15.214   1.712  1.00 38.51           C  
ATOM    629  C   SER A 120       1.061 -15.960   1.621  1.00 37.17           C  
ATOM    630  O   SER A 120       2.065 -15.369   1.211  1.00 43.50           O  
ATOM    631  CB  SER A 120      -0.103 -13.899   2.484  1.00 45.65           C  
ATOM    632  OG  SER A 120       0.595 -12.939   1.724  1.00 56.78           O  
ATOM    633  N   ASP A 121       1.089 -17.231   2.014  1.00 35.68           N  
ATOM    634  CA  ASP A 121       2.255 -18.083   1.847  1.00 39.17           C  
ATOM    635  C   ASP A 121       2.135 -18.831   0.516  1.00 40.76           C  
ATOM    636  O   ASP A 121       1.229 -18.585  -0.280  1.00 38.06           O  
ATOM    637  CB  ASP A 121       2.397 -19.034   3.038  1.00 39.03           C  
ATOM    638  CG  ASP A 121       1.153 -19.899   3.255  1.00 48.36           C  
ATOM    639  OD1 ASP A 121       0.084 -19.576   2.696  1.00 46.00           O  
ATOM    640  OD2 ASP A 121       1.247 -20.906   3.983  1.00 50.74           O1-
ATOM    641  N   VAL A 122       3.047 -19.764   0.262  1.00 39.41           N  
ATOM    642  CA  VAL A 122       3.168 -20.385  -1.053  1.00 37.97           C  
ATOM    643  C   VAL A 122       3.342 -21.887  -0.866  1.00 40.13           C  
ATOM    644  O   VAL A 122       4.230 -22.329  -0.128  1.00 37.82           O  
ATOM    645  CB  VAL A 122       4.338 -19.787  -1.857  1.00 45.10           C  
ATOM    646  CG1 VAL A 122       4.354 -20.297  -3.296  1.00 35.82           C  
ATOM    647  CG2 VAL A 122       4.251 -18.260  -1.843  1.00 38.92           C  
ATOM    648  N   GLU A 123       2.494 -22.672  -1.535  1.00 42.80           N  
ATOM    649  CA  GLU A 123       2.552 -24.122  -1.432  1.00 46.96           C  
ATOM    650  C   GLU A 123       3.849 -24.659  -2.039  1.00 34.55           C  
ATOM    651  O   GLU A 123       4.468 -24.009  -2.887  1.00 41.69           O  
ATOM    652  CB  GLU A 123       1.355 -24.730  -2.160  1.00 47.74           C  
ATOM    653  CG  GLU A 123       1.418 -24.429  -3.656  1.00 46.94           C  
ATOM    654  CD  GLU A 123       0.228 -24.939  -4.430  0.37 52.52           C  
ATOM    655  OE1 GLU A 123      -0.267 -26.043  -4.117  0.53 51.64           O  
ATOM    656  OE2 GLU A 123      -0.213 -24.217  -5.351  0.90 61.11           O1-
ATOM    657  N   PRO A 124       4.254 -25.865  -1.654  1.00 39.06           N  
ATOM    658  CA  PRO A 124       5.427 -26.488  -2.286  1.00 40.35           C  
ATOM    659  C   PRO A 124       5.319 -26.475  -3.805  1.00 48.24           C  
ATOM    660  O   PRO A 124       4.308 -26.883  -4.380  1.00 44.39           O  
ATOM    661  CB  PRO A 124       5.411 -27.921  -1.735  1.00 36.79           C  
ATOM    662  CG  PRO A 124       4.642 -27.829  -0.444  1.00 41.77           C  
ATOM    663  CD  PRO A 124       3.625 -26.734  -0.639  1.00 39.10           C  
ATOM    664  N   GLY A 125       6.377 -26.005  -4.459  1.00 46.13           N  
ATOM    665  CA  GLY A 125       6.404 -25.902  -5.901  1.00 34.07           C  
ATOM    666  C   GLY A 125       5.647 -24.730  -6.480  1.00 40.20           C  
ATOM    667  O   GLY A 125       5.671 -24.543  -7.700  1.00 43.69           O  
ATOM    668  N   GLY A 126       4.988 -23.922  -5.660  1.00 36.88           N  
ATOM    669  CA  GLY A 126       4.142 -22.880  -6.199  1.00 31.09           C  
ATOM    670  C   GLY A 126       4.872 -21.567  -6.425  1.00 38.16           C  
ATOM    671  O   GLY A 126       6.032 -21.389  -6.068  1.00 37.04           O  
ATOM    672  N   THR A 127       4.153 -20.634  -7.034  1.00 34.53           N  
ATOM    673  CA  THR A 127       4.682 -19.326  -7.367  1.00 40.51           C  
ATOM    674  C   THR A 127       3.637 -18.290  -7.001  1.00 46.02           C  
ATOM    675  O   THR A 127       2.442 -18.504  -7.212  1.00 45.26           O  
ATOM    676  CB  THR A 127       5.036 -19.216  -8.853  1.00 40.81           C  
ATOM    677  CG2 THR A 127       5.437 -17.793  -9.197  1.00 33.15           C  
ATOM    678  OG1 THR A 127       6.129 -20.094  -9.144  1.00 39.03           O  
ATOM    679  N   ARG A 128       4.087 -17.183  -6.424  1.00 40.08           N  
ATOM    680  CA  ARG A 128       3.195 -16.092  -6.063  1.00 35.18           C  
ATOM    681  C   ARG A 128       3.938 -14.787  -6.271  1.00 37.06           C  
ATOM    682  O   ARG A 128       5.147 -14.719  -6.039  1.00 41.79           O  
ATOM    683  CB  ARG A 128       2.724 -16.233  -4.607  1.00 36.71           C  
ATOM    684  CG  ARG A 128       2.007 -15.024  -4.063  1.00 43.73           C  
ATOM    685  CD  ARG A 128       1.696 -15.196  -2.582  1.00 42.41           C  
ATOM    686  NE  ARG A 128       0.620 -14.299  -2.175  1.00 51.36           N  
ATOM    687  CZ  ARG A 128      -0.653 -14.658  -2.078  1.00 59.77           C  
ATOM    688  NH1 ARG A 128      -1.040 -15.903  -2.309  1.00 39.85           N1+
ATOM    689  NH2 ARG A 128      -1.561 -13.745  -1.740  1.00 49.30           N  
ATOM    690  N   THR A 129       3.231 -13.756  -6.716  1.00 30.44           N  
ATOM    691  CA  THR A 129       3.832 -12.439  -6.879  1.00 40.71           C  
ATOM    692  C   THR A 129       3.517 -11.578  -5.657  1.00 44.06           C  
ATOM    693  O   THR A 129       2.352 -11.264  -5.387  1.00 43.69           O  
ATOM    694  CB  THR A 129       3.352 -11.762  -8.158  1.00 37.02           C  
ATOM    695  CG2 THR A 129       3.954 -10.349  -8.251  1.00 39.10           C  
ATOM    696  OG1 THR A 129       3.792 -12.529  -9.274  1.00 50.11           O  
ATOM    697  N   TYR A 130       4.559 -11.197  -4.923  1.00 39.57           N  
ATOM    698  CA  TYR A 130       4.446 -10.225  -3.848  1.00 35.91           C  
ATOM    699  C   TYR A 130       4.729  -8.831  -4.386  1.00 41.16           C  
ATOM    700  O   TYR A 130       5.541  -8.656  -5.300  1.00 42.40           O  
ATOM    701  CB  TYR A 130       5.432 -10.533  -2.724  1.00 41.30           C  
ATOM    702  CG  TYR A 130       5.184 -11.812  -1.959  1.00 37.87           C  
ATOM    703  CD1 TYR A 130       4.162 -11.896  -1.019  1.00 40.04           C  
ATOM    704  CD2 TYR A 130       6.001 -12.921  -2.139  1.00 37.96           C  
ATOM    705  CE1 TYR A 130       3.949 -13.058  -0.288  1.00 34.71           C  
ATOM    706  CE2 TYR A 130       5.800 -14.090  -1.413  1.00 36.00           C  
ATOM    707  CZ  TYR A 130       4.765 -14.150  -0.489  1.00 40.02           C  
ATOM    708  OH  TYR A 130       4.544 -15.300   0.231  1.00 39.18           O  
ATOM    709  N   THR A 131       4.064  -7.832  -3.806  1.00 31.88           N  
ATOM    710  CA  THR A 131       4.319  -6.434  -4.146  1.00 33.48           C  
ATOM    711  C   THR A 131       4.695  -5.676  -2.880  1.00 39.33           C  
ATOM    712  O   THR A 131       3.926  -5.663  -1.907  1.00 36.59           O  
ATOM    713  CB  THR A 131       3.100  -5.794  -4.823  1.00 36.29           C  
ATOM    714  CG2 THR A 131       3.315  -4.275  -5.009  1.00 32.01           C  
ATOM    715  OG1 THR A 131       2.883  -6.407  -6.100  1.00 41.47           O  
ATOM    716  N   TRP A 132       5.882  -5.065  -2.889  1.00 35.78           N  
ATOM    717  CA  TRP A 132       6.303  -4.121  -1.855  1.00 34.05           C  
ATOM    718  C   TRP A 132       6.339  -2.727  -2.457  1.00 39.68           C  
ATOM    719  O   TRP A 132       6.851  -2.537  -3.569  1.00 43.84           O  
ATOM    720  CB  TRP A 132       7.688  -4.449  -1.279  1.00 34.40           C  
ATOM    721  CG  TRP A 132       7.875  -5.833  -0.737  1.00 36.29           C  
ATOM    722  CD1 TRP A 132       6.901  -6.733  -0.395  1.00 31.07           C  
ATOM    723  CD2 TRP A 132       9.131  -6.479  -0.479  1.00 29.92           C  
ATOM    724  CE2 TRP A 132       8.845  -7.771   0.012  1.00 30.48           C  
ATOM    725  CE3 TRP A 132      10.469  -6.094  -0.631  1.00 34.13           C  
ATOM    726  NE1 TRP A 132       7.479  -7.905   0.056  1.00 32.91           N  
ATOM    727  CZ2 TRP A 132       9.845  -8.673   0.366  1.00 31.52           C  
ATOM    728  CZ3 TRP A 132      11.470  -7.001  -0.275  1.00 33.66           C  
ATOM    729  CH2 TRP A 132      11.146  -8.272   0.219  1.00 32.65           C  
ATOM    730  N   ARG A 133       5.812  -1.758  -1.721  1.00 34.80           N  
ATOM    731  CA  ARG A 133       5.858  -0.367  -2.134  1.00 34.24           C  
ATOM    732  C   ARG A 133       6.638   0.447  -1.115  1.00 37.04           C  
ATOM    733  O   ARG A 133       6.841   0.032   0.034  1.00 35.40           O  
ATOM    734  CB  ARG A 133       4.449   0.217  -2.298  1.00 36.96           C  
ATOM    735  CG  ARG A 133       3.731  -0.230  -3.580  1.00 48.63           C  
ATOM    736  CD  ARG A 133       2.232   0.109  -3.557  1.00 43.14           C  
ATOM    737  NE  ARG A 133       1.468  -0.817  -4.388  1.00 73.18           N  
ATOM    738  CZ  ARG A 133       1.444  -0.783  -5.715  1.00 90.53           C  
ATOM    739  NH1 ARG A 133       2.086   0.155  -6.397  1.00 75.68           N1+
ATOM    740  NH2 ARG A 133       0.762  -1.716  -6.376  1.00 76.43           N  
ATOM    741  N   THR A 134       7.066   1.626  -1.551  1.00 33.22           N  
ATOM    742  CA  THR A 134       7.738   2.572  -0.681  1.00 36.65           C  
ATOM    743  C   THR A 134       7.219   3.957  -1.014  1.00 38.66           C  
ATOM    744  O   THR A 134       6.745   4.208  -2.121  1.00 37.34           O  
ATOM    745  CB  THR A 134       9.266   2.510  -0.845  1.00 36.55           C  
ATOM    746  CG2 THR A 134       9.755   1.095  -0.625  1.00 30.19           C  
ATOM    747  OG1 THR A 134       9.626   2.937  -2.170  1.00 36.71           O  
ATOM    748  N   HIS A 135       7.320   4.862  -0.051  1.00 32.44           N  
ATOM    749  CA  HIS A 135       6.848   6.221  -0.251  1.00 34.26           C  
ATOM    750  C   HIS A 135       7.846   7.186   0.372  1.00 36.32           C  
ATOM    751  O   HIS A 135       8.555   6.844   1.322  1.00 35.42           O  
ATOM    752  CB  HIS A 135       5.457   6.415   0.369  1.00 32.62           C  
ATOM    753  CG  HIS A 135       5.438   6.156   1.838  1.00 38.11           C  
ATOM    754  CD2 HIS A 135       5.648   6.982   2.891  1.00 36.89           C  
ATOM    755  ND1 HIS A 135       5.259   4.895   2.365  1.00 38.34           N  
ATOM    756  CE1 HIS A 135       5.336   4.959   3.683  1.00 44.52           C  
ATOM    757  NE2 HIS A 135       5.568   6.215   4.028  1.00 39.18           N  
ATOM    758  N   LYS A 136       7.908   8.387  -0.188  1.00 34.43           N  
ATOM    759  CA  LYS A 136       8.676   9.475   0.384  1.00 38.37           C  
ATOM    760  C   LYS A 136       7.937  10.067   1.576  1.00 39.48           C  
ATOM    761  O   LYS A 136       6.722   9.908   1.709  1.00 38.61           O  
ATOM    762  CB  LYS A 136       8.919  10.559  -0.673  1.00 45.70           C  
ATOM    763  CG  LYS A 136       9.521  10.008  -1.967  1.00 49.64           C  
ATOM    764  CD  LYS A 136       9.582  11.022  -3.111  1.00 52.81           C  
ATOM    765  CE  LYS A 136      10.077  10.325  -4.399  1.00 49.26           C  
ATOM    766  NZ  LYS A 136      10.261  11.241  -5.557  1.00 63.15           N1+
ATOM    767  N   PRO A 137       8.646  10.738   2.471  1.00 38.58           N  
ATOM    768  CA  PRO A 137       7.964  11.463   3.548  1.00 41.39           C  
ATOM    769  C   PRO A 137       7.275  12.688   2.976  1.00 42.69           C  
ATOM    770  O   PRO A 137       7.586  13.138   1.874  1.00 39.66           O  
ATOM    771  CB  PRO A 137       9.098  11.853   4.502  1.00 37.11           C  
ATOM    772  CG  PRO A 137      10.329  11.890   3.631  1.00 38.65           C  
ATOM    773  CD  PRO A 137      10.112  10.903   2.505  1.00 34.66           C  
ATOM    774  N   GLY A 138       6.327  13.229   3.730  1.00 43.32           N  
ATOM    775  CA  GLY A 138       5.663  14.442   3.286  1.00 44.90           C  
ATOM    776  C   GLY A 138       4.495  14.810   4.173  1.00 51.85           C  
ATOM    777  O   GLY A 138       4.094  14.067   5.073  1.00 44.67           O  
ATOM    778  N   ARG A 139       3.935  15.983   3.879  1.00 45.23           N  
ATOM    779  CA  ARG A 139       2.905  16.591   4.711  1.00 45.22           C  
ATOM    780  C   ARG A 139       1.534  16.012   4.375  1.00 42.88           C  
ATOM    781  O   ARG A 139       1.142  15.953   3.209  1.00 47.65           O  
ATOM    782  CB  ARG A 139       2.916  18.110   4.515  1.00 50.79           C  
ATOM    783  CG  ARG A 139       1.997  18.887   5.441  1.00 57.99           C  
ATOM    784  CD  ARG A 139       2.609  19.044   6.834  1.00 70.38           C  
ATOM    785  NE  ARG A 139       3.940  19.646   6.828  1.00 57.96           N  
ATOM    786  CZ  ARG A 139       4.744  19.681   7.886  1.00 69.56           C  
ATOM    787  NH1 ARG A 139       4.378  19.166   9.050  1.00 55.38           N1+
ATOM    788  NH2 ARG A 139       5.949  20.238   7.772  1.00 58.17           N  
ATOM    789  N   ARG A 140       0.814  15.565   5.397  1.00 46.36           N  
ATOM    790  CA  ARG A 140      -0.524  15.031   5.191  1.00 47.48           C  
ATOM    791  C   ARG A 140      -1.539  16.165   5.038  1.00 56.78           C  
ATOM    792  O   ARG A 140      -1.247  17.340   5.278  1.00 46.65           O  
ATOM    793  CB  ARG A 140      -0.932  14.131   6.358  1.00 43.47           C  
ATOM    794  CG  ARG A 140      -0.145  12.838   6.490  1.00 49.53           C  
ATOM    795  CD  ARG A 140      -0.911  11.862   7.368  1.00 40.52           C  
ATOM    796  NE  ARG A 140      -0.129  10.686   7.723  1.00 40.48           N  
ATOM    797  CZ  ARG A 140       0.717  10.631   8.742  1.00 37.64           C  
ATOM    798  NH1 ARG A 140       0.940  11.682   9.511  1.00 36.44           N1+
ATOM    799  NH2 ARG A 140       1.344   9.487   9.004  1.00 34.50           N  
ATOM    800  N   ASP A 141      -2.763  15.789   4.657  1.00 47.93           N  
ATOM    801  CA  ASP A 141      -3.860  16.752   4.580  1.00 63.43           C  
ATOM    802  C   ASP A 141      -4.061  17.484   5.904  1.00 65.26           C  
ATOM    803  O   ASP A 141      -4.326  18.691   5.918  1.00 60.79           O  
ATOM    804  CB  ASP A 141      -5.148  16.036   4.174  1.00 65.94           C  
ATOM    805  CG  ASP A 141      -5.404  16.098   2.684  0.73 75.26           C  
ATOM    806  OD1 ASP A 141      -6.397  15.497   2.223  1.00 95.27           O  
ATOM    807  OD2 ASP A 141      -4.616  16.753   1.975  1.00 86.47           O1-
ATOM    808  N   ASP A 142      -3.955  16.774   7.028  1.00 60.69           N  
ATOM    809  CA  ASP A 142      -4.202  17.380   8.331  1.00 58.39           C  
ATOM    810  C   ASP A 142      -3.033  18.216   8.832  1.00 62.36           C  
ATOM    811  O   ASP A 142      -3.095  18.719   9.960  1.00 58.72           O  
ATOM    812  CB  ASP A 142      -4.548  16.304   9.376  1.00 45.40           C  
ATOM    813  CG  ASP A 142      -3.431  15.304   9.595  1.00 55.61           C  
ATOM    814  OD1 ASP A 142      -2.307  15.526   9.083  1.00 52.14           O  
ATOM    815  OD2 ASP A 142      -3.679  14.284  10.284  1.00 59.76           O1-
ATOM    816  N   GLY A 143      -1.975  18.374   8.041  1.00 59.98           N  
ATOM    817  CA  GLY A 143      -0.804  19.098   8.485  1.00 47.41           C  
ATOM    818  C   GLY A 143       0.252  18.269   9.194  1.00 49.73           C  
ATOM    819  O   GLY A 143       1.343  18.788   9.458  1.00 49.31           O  
ATOM    820  N   THR A 144      -0.024  17.006   9.516  1.00 41.98           N  
ATOM    821  CA  THR A 144       0.987  16.181  10.162  1.00 45.55           C  
ATOM    822  C   THR A 144       1.998  15.674   9.129  1.00 50.36           C  
ATOM    823  O   THR A 144       1.786  15.760   7.915  1.00 45.28           O  
ATOM    824  CB  THR A 144       0.340  15.008  10.902  1.00 44.30           C  
ATOM    825  CG2 THR A 144      -0.629  15.523  11.964  1.00 42.47           C  
ATOM    826  OG1 THR A 144      -0.384  14.197   9.973  1.00 47.31           O  
ATOM    827  N   TRP A 145       3.119  15.150   9.624  1.00 38.57           N  
ATOM    828  CA  TRP A 145       4.231  14.731   8.773  1.00 42.41           C  
ATOM    829  C   TRP A 145       4.218  13.212   8.653  1.00 41.09           C  
ATOM    830  O   TRP A 145       4.409  12.500   9.645  1.00 42.94           O  
ATOM    831  CB  TRP A 145       5.566  15.224   9.332  1.00 41.44           C  
ATOM    832  CG  TRP A 145       6.735  14.982   8.412  1.00 44.28           C  
ATOM    833  CD1 TRP A 145       7.708  14.030   8.553  1.00 41.60           C  
ATOM    834  CD2 TRP A 145       7.059  15.711   7.220  1.00 45.80           C  
ATOM    835  CE2 TRP A 145       8.236  15.138   6.686  1.00 40.13           C  
ATOM    836  CE3 TRP A 145       6.464  16.788   6.546  1.00 46.31           C  
ATOM    837  NE1 TRP A 145       8.612  14.119   7.521  1.00 40.76           N  
ATOM    838  CZ2 TRP A 145       8.834  15.608   5.514  1.00 42.85           C  
ATOM    839  CZ3 TRP A 145       7.053  17.250   5.379  1.00 47.56           C  
ATOM    840  CH2 TRP A 145       8.229  16.659   4.874  1.00 50.91           C  
ATOM    841  N   ARG A 146       3.992  12.719   7.445  1.00 37.57           N  
ATOM    842  CA  ARG A 146       4.041  11.282   7.213  1.00 39.68           C  
ATOM    843  C   ARG A 146       5.492  10.842   7.042  1.00 41.05           C  
ATOM    844  O   ARG A 146       6.191  11.386   6.184  1.00 38.66           O  
ATOM    845  CB  ARG A 146       3.229  10.905   5.986  1.00 39.81           C  
ATOM    846  CG  ARG A 146       3.277   9.424   5.645  1.00 38.40           C  
ATOM    847  CD  ARG A 146       2.655   9.174   4.276  1.00 39.51           C  
ATOM    848  NE  ARG A 146       2.445   7.752   4.026  1.00 45.50           N  
ATOM    849  CZ  ARG A 146       2.128   7.240   2.845  1.00 43.68           C  
ATOM    850  NH1 ARG A 146       1.944   8.010   1.788  1.00 43.28           N1+
ATOM    851  NH2 ARG A 146       2.006   5.922   2.718  1.00 42.38           N  
ATOM    852  N   PRO A 147       5.978   9.895   7.835  1.00 37.26           N  
ATOM    853  CA  PRO A 147       7.353   9.409   7.642  1.00 41.52           C  
ATOM    854  C   PRO A 147       7.485   8.608   6.358  1.00 38.41           C  
ATOM    855  O   PRO A 147       6.541   7.959   5.905  1.00 39.11           O  
ATOM    856  CB  PRO A 147       7.601   8.514   8.863  1.00 33.23           C  
ATOM    857  CG  PRO A 147       6.276   8.344   9.552  1.00 45.40           C  
ATOM    858  CD  PRO A 147       5.215   9.101   8.809  1.00 34.27           C  
ATOM    859  N   GLY A 148       8.682   8.648   5.777  1.00 37.08           N  
ATOM    860  CA  GLY A 148       8.968   7.866   4.591  1.00 32.78           C  
ATOM    861  C   GLY A 148       9.329   6.423   4.916  1.00 36.12           C  
ATOM    862  O   GLY A 148       9.454   6.012   6.070  1.00 32.51           O  
ATOM    863  N   SER A 149       9.523   5.641   3.853  1.00 33.00           N  
ATOM    864  CA  SER A 149       9.913   4.242   3.984  1.00 33.96           C  
ATOM    865  C   SER A 149      11.404   4.043   4.237  1.00 32.14           C  
ATOM    866  O   SER A 149      11.804   2.921   4.548  1.00 32.17           O  
ATOM    867  CB  SER A 149       9.524   3.461   2.717  1.00 29.88           C  
ATOM    868  OG  SER A 149       8.137   3.597   2.439  1.00 37.53           O  
ATOM    869  N   ALA A 150      12.238   5.077   4.094  1.00 25.87           N  
ATOM    870  CA  ALA A 150      13.682   4.846   4.080  1.00 31.60           C  
ATOM    871  C   ALA A 150      14.148   4.188   5.372  1.00 36.22           C  
ATOM    872  O   ALA A 150      13.663   4.503   6.462  1.00 31.29           O  
ATOM    873  CB  ALA A 150      14.442   6.161   3.864  1.00 28.97           C  
ATOM    874  N   GLY A 151      15.098   3.276   5.244  1.00 29.36           N  
ATOM    875  CA  GLY A 151      15.681   2.647   6.410  1.00 29.48           C  
ATOM    876  C   GLY A 151      16.383   1.357   6.041  1.00 33.93           C  
ATOM    877  O   GLY A 151      16.425   0.941   4.880  1.00 34.92           O  
ATOM    878  N   TYR A 152      16.958   0.746   7.069  1.00 30.31           N  
ATOM    879  CA  TYR A 152      17.594  -0.564   6.981  1.00 31.21           C  
ATOM    880  C   TYR A 152      16.598  -1.597   7.485  1.00 32.82           C  
ATOM    881  O   TYR A 152      16.297  -1.656   8.685  1.00 30.60           O  
ATOM    882  CB  TYR A 152      18.876  -0.614   7.806  1.00 31.37           C  
ATOM    883  CG  TYR A 152      20.013   0.216   7.248  1.00 33.71           C  
ATOM    884  CD1 TYR A 152      20.782  -0.251   6.188  1.00 31.50           C  
ATOM    885  CD2 TYR A 152      20.325   1.456   7.791  1.00 30.17           C  
ATOM    886  CE1 TYR A 152      21.840   0.501   5.673  1.00 32.82           C  
ATOM    887  CE2 TYR A 152      21.381   2.214   7.297  1.00 36.53           C  
ATOM    888  CZ  TYR A 152      22.134   1.729   6.233  1.00 37.93           C  
ATOM    889  OH  TYR A 152      23.176   2.472   5.734  1.00 33.98           O  
ATOM    890  N   TRP A 153      16.104  -2.413   6.577  1.00 26.53           N  
ATOM    891  CA  TRP A 153      15.015  -3.326   6.861  1.00 31.89           C  
ATOM    892  C   TRP A 153      15.460  -4.742   6.528  1.00 29.81           C  
ATOM    893  O   TRP A 153      16.643  -4.994   6.295  1.00 30.93           O  
ATOM    894  CB  TRP A 153      13.776  -2.915   6.072  1.00 27.14           C  
ATOM    895  CG  TRP A 153      13.301  -1.499   6.316  1.00 30.81           C  
ATOM    896  CD1 TRP A 153      13.385  -0.435   5.456  1.00 31.29           C  
ATOM    897  CD2 TRP A 153      12.601  -1.021   7.482  1.00 33.50           C  
ATOM    898  CE2 TRP A 153      12.302   0.346   7.263  1.00 32.55           C  
ATOM    899  CE3 TRP A 153      12.212  -1.621   8.695  1.00 27.67           C  
ATOM    900  NE1 TRP A 153      12.793   0.683   6.024  1.00 29.55           N  
ATOM    901  CZ2 TRP A 153      11.622   1.128   8.211  1.00 29.00           C  
ATOM    902  CZ3 TRP A 153      11.521  -0.845   9.638  1.00 28.45           C  
ATOM    903  CH2 TRP A 153      11.239   0.517   9.387  1.00 34.07           C  
ATOM    904  N   HIS A 154      14.503  -5.665   6.487  1.00 30.59           N  
ATOM    905  CA  HIS A 154      14.840  -7.059   6.234  1.00 31.82           C  
ATOM    906  C   HIS A 154      13.582  -7.833   5.869  1.00 32.53           C  
ATOM    907  O   HIS A 154      12.460  -7.384   6.129  1.00 30.57           O  
ATOM    908  CB  HIS A 154      15.546  -7.690   7.445  1.00 26.11           C  
ATOM    909  CG  HIS A 154      14.727  -7.710   8.703  1.00 34.43           C  
ATOM    910  CD2 HIS A 154      14.395  -6.723   9.572  1.00 28.55           C  
ATOM    911  ND1 HIS A 154      14.182  -8.867   9.216  1.00 30.15           N  
ATOM    912  CE1 HIS A 154      13.539  -8.594  10.338  1.00 30.76           C  
ATOM    913  NE2 HIS A 154      13.647  -7.297  10.574  1.00 33.90           N  
ATOM    914  N   TYR A 155      13.788  -9.010   5.262  1.00 27.87           N  
ATOM    915  CA  TYR A 155      12.709  -9.916   4.894  1.00 27.16           C  
ATOM    916  C   TYR A 155      13.037 -11.299   5.438  1.00 35.09           C  
ATOM    917  O   TYR A 155      14.198 -11.626   5.684  1.00 32.13           O  
ATOM    918  CB  TYR A 155      12.493  -9.970   3.363  1.00 26.51           C  
ATOM    919  CG  TYR A 155      13.713 -10.458   2.588  1.00 28.45           C  
ATOM    920  CD1 TYR A 155      13.970 -11.816   2.435  1.00 27.29           C  
ATOM    921  CD2 TYR A 155      14.616  -9.549   2.037  1.00 31.49           C  
ATOM    922  CE1 TYR A 155      15.095 -12.263   1.735  1.00 32.11           C  
ATOM    923  CE2 TYR A 155      15.737  -9.980   1.345  1.00 31.12           C  
ATOM    924  CZ  TYR A 155      15.974 -11.341   1.194  1.00 38.31           C  
ATOM    925  OH  TYR A 155      17.091 -11.775   0.494  1.00 33.84           O  
ATOM    926  N   HIS A 156      12.006 -12.118   5.635  1.00 29.18           N  
ATOM    927  CA  HIS A 156      12.240 -13.461   6.151  1.00 31.17           C  
ATOM    928  C   HIS A 156      10.969 -14.278   5.983  1.00 33.64           C  
ATOM    929  O   HIS A 156       9.893 -13.748   5.698  1.00 30.62           O  
ATOM    930  CB  HIS A 156      12.685 -13.441   7.617  1.00 31.09           C  
ATOM    931  CG  HIS A 156      11.672 -12.852   8.546  1.00 36.16           C  
ATOM    932  CD2 HIS A 156      11.559 -11.607   9.068  1.00 28.08           C  
ATOM    933  ND1 HIS A 156      10.603 -13.576   9.038  1.00 35.29           N  
ATOM    934  CE1 HIS A 156       9.880 -12.802   9.829  1.00 33.77           C  
ATOM    935  NE2 HIS A 156      10.437 -11.604   9.865  1.00 34.76           N  
ATOM    936  N   ASP A 157      11.114 -15.583   6.171  1.00 29.49           N  
ATOM    937  CA  ASP A 157       9.987 -16.496   6.060  1.00 34.51           C  
ATOM    938  C   ASP A 157       9.057 -16.365   7.267  1.00 38.73           C  
ATOM    939  O   ASP A 157       9.475 -15.989   8.363  1.00 36.08           O  
ATOM    940  CB  ASP A 157      10.484 -17.936   5.959  1.00 29.71           C  
ATOM    941  CG  ASP A 157       9.382 -18.940   6.222  1.00 37.30           C  
ATOM    942  OD1 ASP A 157       8.494 -19.094   5.349  1.00 38.84           O  
ATOM    943  OD2 ASP A 157       9.382 -19.541   7.310  1.00 40.95           O1-
ATOM    944  N   HIS A 158       7.783 -16.713   7.066  1.00 36.13           N  
ATOM    945  CA  HIS A 158       6.795 -16.601   8.132  1.00 35.36           C  
ATOM    946  C   HIS A 158       5.969 -17.870   8.356  1.00 33.60           C  
ATOM    947  O   HIS A 158       5.040 -17.831   9.171  1.00 35.23           O  
ATOM    948  CB  HIS A 158       5.846 -15.414   7.853  1.00 34.64           C  
ATOM    949  CG  HIS A 158       5.355 -14.709   9.085  1.00 46.36           C  
ATOM    950  CD2 HIS A 158       5.543 -13.439   9.522  1.00 44.67           C  
ATOM    951  ND1 HIS A 158       4.541 -15.315  10.021  1.00 43.60           N  
ATOM    952  CE1 HIS A 158       4.255 -14.452  10.982  1.00 39.69           C  
ATOM    953  NE2 HIS A 158       4.855 -13.307  10.704  1.00 47.34           N  
ATOM    954  N   VAL A 159       6.270 -18.993   7.687  1.00 32.26           N  
ATOM    955  CA  VAL A 159       5.417 -20.181   7.849  1.00 31.98           C  
ATOM    956  C   VAL A 159       6.172 -21.503   7.957  1.00 36.26           C  
ATOM    957  O   VAL A 159       5.547 -22.555   8.158  1.00 37.96           O  
ATOM    958  CB  VAL A 159       4.375 -20.295   6.711  1.00 31.81           C  
ATOM    959  CG1 VAL A 159       3.499 -19.064   6.636  1.00 36.80           C  
ATOM    960  CG2 VAL A 159       5.052 -20.570   5.361  1.00 36.11           C  
ATOM    961  N   VAL A 160       7.494 -21.497   7.830  1.00 37.71           N  
ATOM    962  CA  VAL A 160       8.230 -22.756   7.944  1.00 31.04           C  
ATOM    963  C   VAL A 160       8.401 -23.095   9.416  1.00 42.47           C  
ATOM    964  O   VAL A 160       8.893 -22.271  10.200  1.00 37.68           O  
ATOM    965  CB  VAL A 160       9.589 -22.680   7.237  1.00 38.00           C  
ATOM    966  CG1 VAL A 160      10.406 -23.960   7.521  1.00 28.66           C  
ATOM    967  CG2 VAL A 160       9.404 -22.469   5.741  1.00 33.57           C  
ATOM    968  N   GLY A 161       7.995 -24.303   9.797  1.00 33.69           N  
ATOM    969  CA  GLY A 161       8.123 -24.779  11.190  1.00 30.15           C  
ATOM    970  C   GLY A 161       7.027 -24.325  12.145  1.00 39.79           C  
ATOM    971  O   GLY A 161       6.470 -25.142  12.884  1.00 37.57           O  
ATOM    972  N   THR A 162       6.717 -23.030  12.162  1.00 31.07           N  
ATOM    973  CA  THR A 162       5.554 -22.509  12.864  1.00 29.90           C  
ATOM    974  C   THR A 162       4.970 -21.407  12.001  1.00 36.63           C  
ATOM    975  O   THR A 162       5.558 -20.996  10.995  1.00 34.79           O  
ATOM    976  CB  THR A 162       5.884 -21.944  14.265  1.00 36.82           C  
ATOM    977  CG2 THR A 162       6.699 -22.937  15.105  1.00 30.97           C  
ATOM    978  OG1 THR A 162       6.607 -20.704  14.132  1.00 38.53           O  
ATOM    979  N   GLU A 163       3.824 -20.917  12.414  1.00 33.77           N  
ATOM    980  CA  GLU A 163       3.181 -19.813  11.732  1.00 33.92           C  
ATOM    981  C   GLU A 163       3.870 -18.502  12.005  1.00 38.38           C  
ATOM    982  O   GLU A 163       3.388 -17.454  11.589  1.00 34.30           O  
ATOM    983  CB  GLU A 163       1.707 -19.737  12.139  1.00 40.25           C  
ATOM    984  CG  GLU A 163       0.901 -20.968  11.743  1.00 56.50           C  
ATOM    985  CD  GLU A 163      -0.599 -20.714  11.733  1.00 78.73           C  
ATOM    986  OE1 GLU A 163      -1.081 -19.954  12.600  1.00 96.56           O  
ATOM    987  OE2 GLU A 163      -1.296 -21.276  10.862  1.00 93.14           O1-
ATOM    988  N   HIS A 164       5.001 -18.482  12.702  1.00 35.70           N  
ATOM    989  CA  HIS A 164       5.809 -17.274  12.773  1.00 43.64           C  
ATOM    990  C   HIS A 164       7.159 -17.450  12.093  1.00 38.61           C  
ATOM    991  O   HIS A 164       8.037 -16.593  12.250  1.00 39.62           O  
ATOM    992  CB  HIS A 164       5.940 -16.840  14.233  1.00 30.93           C  
ATOM    993  CG  HIS A 164       4.614 -16.536  14.841  1.00 41.68           C  
ATOM    994  CD2 HIS A 164       3.768 -15.498  14.644  1.00 42.19           C  
ATOM    995  ND1 HIS A 164       3.961 -17.413  15.682  1.00 43.41           N  
ATOM    996  CE1 HIS A 164       2.790 -16.904  16.013  1.00 43.14           C  
ATOM    997  NE2 HIS A 164       2.648 -15.744  15.396  1.00 47.86           N  
ATOM    998  N   GLY A 165       7.331 -18.522  11.317  1.00 38.19           N  
ATOM    999  CA  GLY A 165       8.558 -18.740  10.575  1.00 32.11           C  
ATOM   1000  C   GLY A 165       9.727 -19.196  11.407  1.00 36.12           C  
ATOM   1001  O   GLY A 165      10.868 -19.109  10.950  1.00 32.23           O  
ATOM   1002  N   THR A 166       9.479 -19.704  12.617  1.00 29.55           N  
ATOM   1003  CA  THR A 166      10.586 -20.030  13.511  1.00 34.02           C  
ATOM   1004  C   THR A 166      11.566 -21.008  12.861  1.00 38.82           C  
ATOM   1005  O   THR A 166      12.786 -20.814  12.939  1.00 35.84           O  
ATOM   1006  CB  THR A 166      10.032 -20.572  14.830  1.00 34.79           C  
ATOM   1007  CG2 THR A 166      11.166 -21.013  15.774  1.00 27.19           C  
ATOM   1008  OG1 THR A 166       9.261 -19.535  15.454  1.00 33.77           O  
ATOM   1009  N   GLY A 167      11.056 -22.051  12.201  1.00 34.37           N  
ATOM   1010  CA  GLY A 167      11.948 -23.009  11.560  1.00 28.10           C  
ATOM   1011  C   GLY A 167      12.612 -22.441  10.316  1.00 38.12           C  
ATOM   1012  O   GLY A 167      13.797 -22.691  10.061  1.00 35.12           O  
ATOM   1013  N   GLY A 168      11.871 -21.642   9.542  1.00 33.15           N  
ATOM   1014  CA  GLY A 168      12.453 -21.031   8.358  1.00 35.35           C  
ATOM   1015  C   GLY A 168      13.553 -20.042   8.695  1.00 36.68           C  
ATOM   1016  O   GLY A 168      14.616 -20.040   8.059  1.00 34.91           O  
ATOM   1017  N   ILE A 169      13.322 -19.192   9.699  1.00 34.56           N  
ATOM   1018  CA  ILE A 169      14.361 -18.258  10.121  1.00 33.74           C  
ATOM   1019  C   ILE A 169      15.575 -19.019  10.627  1.00 33.65           C  
ATOM   1020  O   ILE A 169      16.722 -18.677  10.308  1.00 31.61           O  
ATOM   1021  CB  ILE A 169      13.825 -17.293  11.196  1.00 34.21           C  
ATOM   1022  CG1 ILE A 169      12.818 -16.307  10.590  1.00 34.52           C  
ATOM   1023  CG2 ILE A 169      14.996 -16.542  11.852  1.00 28.15           C  
ATOM   1024  CD1 ILE A 169      11.815 -15.732  11.608  1.00 30.48           C  
ATOM   1025  N   ARG A 170      15.348 -20.042  11.451  1.00 31.40           N  
ATOM   1026  CA  ARG A 170      16.462 -20.843  11.951  1.00 37.55           C  
ATOM   1027  C   ARG A 170      17.286 -21.424  10.811  1.00 38.41           C  
ATOM   1028  O   ARG A 170      18.519 -21.486  10.897  1.00 33.60           O  
ATOM   1029  CB  ARG A 170      15.943 -21.972  12.836  1.00 39.34           C  
ATOM   1030  CG  ARG A 170      16.998 -22.594  13.731  1.00 46.97           C  
ATOM   1031  CD  ARG A 170      16.445 -23.864  14.347  1.00 56.37           C  
ATOM   1032  NE  ARG A 170      15.684 -23.563  15.553  1.00 80.34           N  
ATOM   1033  CZ  ARG A 170      14.410 -23.884  15.728  1.00 74.73           C  
ATOM   1034  NH1 ARG A 170      13.744 -24.581  14.820  1.00 55.58           N1+
ATOM   1035  NH2 ARG A 170      13.794 -23.514  16.849  1.00 68.22           N  
ATOM   1036  N   ASN A 171      16.619 -21.875   9.743  1.00 34.05           N  
ATOM   1037  CA  ASN A 171      17.295 -22.568   8.648  1.00 33.19           C  
ATOM   1038  C   ASN A 171      18.010 -21.628   7.688  1.00 39.05           C  
ATOM   1039  O   ASN A 171      18.826 -22.098   6.890  1.00 36.33           O  
ATOM   1040  CB  ASN A 171      16.292 -23.403   7.858  1.00 34.22           C  
ATOM   1041  CG  ASN A 171      15.786 -24.603   8.636  1.00 42.59           C  
ATOM   1042  ND2 ASN A 171      14.678 -25.172   8.172  1.00 35.41           N  
ATOM   1043  OD1 ASN A 171      16.372 -25.004   9.645  1.00 39.53           O  
ATOM   1044  N   GLY A 172      17.708 -20.327   7.715  1.00 33.19           N  
ATOM   1045  CA  GLY A 172      18.476 -19.372   6.933  1.00 28.25           C  
ATOM   1046  C   GLY A 172      17.654 -18.486   6.020  1.00 33.89           C  
ATOM   1047  O   GLY A 172      18.214 -17.772   5.182  1.00 32.31           O  
ATOM   1048  N   LEU A 173      16.325 -18.520   6.156  1.00 29.80           N  
ATOM   1049  CA  LEU A 173      15.450 -17.753   5.267  1.00 33.14           C  
ATOM   1050  C   LEU A 173      15.301 -16.332   5.808  1.00 40.18           C  
ATOM   1051  O   LEU A 173      14.277 -15.946   6.369  1.00 34.76           O  
ATOM   1052  CB  LEU A 173      14.100 -18.451   5.107  1.00 29.96           C  
ATOM   1053  CG  LEU A 173      14.125 -19.727   4.242  1.00 34.48           C  
ATOM   1054  CD1 LEU A 173      12.804 -20.516   4.331  1.00 33.52           C  
ATOM   1055  CD2 LEU A 173      14.480 -19.413   2.768  1.00 26.85           C  
ATOM   1056  N   TYR A 174      16.352 -15.534   5.618  1.00 33.27           N  
ATOM   1057  CA  TYR A 174      16.308 -14.126   5.981  1.00 29.73           C  
ATOM   1058  C   TYR A 174      17.281 -13.378   5.087  1.00 31.74           C  
ATOM   1059  O   TYR A 174      18.258 -13.950   4.606  1.00 30.97           O  
ATOM   1060  CB  TYR A 174      16.659 -13.916   7.457  1.00 25.05           C  
ATOM   1061  CG  TYR A 174      17.961 -14.569   7.871  1.00 31.72           C  
ATOM   1062  CD1 TYR A 174      19.194 -13.979   7.555  1.00 30.50           C  
ATOM   1063  CD2 TYR A 174      17.969 -15.760   8.581  1.00 30.61           C  
ATOM   1064  CE1 TYR A 174      20.396 -14.568   7.936  1.00 27.74           C  
ATOM   1065  CE2 TYR A 174      19.184 -16.366   8.976  1.00 26.21           C  
ATOM   1066  CZ  TYR A 174      20.386 -15.756   8.648  1.00 35.11           C  
ATOM   1067  OH  TYR A 174      21.588 -16.331   9.038  1.00 27.59           O  
ATOM   1068  N   GLY A 175      16.999 -12.099   4.855  1.00 31.00           N  
ATOM   1069  CA  GLY A 175      17.872 -11.275   4.051  1.00 30.08           C  
ATOM   1070  C   GLY A 175      17.634  -9.797   4.282  1.00 32.64           C  
ATOM   1071  O   GLY A 175      16.620  -9.397   4.863  1.00 31.44           O  
ATOM   1072  N   PRO A 176      18.560  -8.956   3.815  1.00 34.00           N  
ATOM   1073  CA  PRO A 176      18.461  -7.509   4.056  1.00 27.32           C  
ATOM   1074  C   PRO A 176      17.745  -6.754   2.948  1.00 34.07           C  
ATOM   1075  O   PRO A 176      17.787  -7.116   1.771  1.00 32.41           O  
ATOM   1076  CB  PRO A 176      19.936  -7.072   4.123  1.00 28.57           C  
ATOM   1077  CG  PRO A 176      20.628  -8.023   3.114  1.00 27.62           C  
ATOM   1078  CD  PRO A 176      19.831  -9.333   3.153  1.00 28.97           C  
ATOM   1079  N   VAL A 177      17.093  -5.662   3.350  1.00 28.49           N  
ATOM   1080  CA  VAL A 177      16.451  -4.727   2.436  1.00 30.23           C  
ATOM   1081  C   VAL A 177      16.872  -3.328   2.843  1.00 35.47           C  
ATOM   1082  O   VAL A 177      16.712  -2.951   4.008  1.00 36.09           O  
ATOM   1083  CB  VAL A 177      14.910  -4.810   2.476  1.00 42.08           C  
ATOM   1084  CG1 VAL A 177      14.308  -3.940   1.357  1.00 35.05           C  
ATOM   1085  CG2 VAL A 177      14.425  -6.231   2.424  1.00 35.03           C  
ATOM   1086  N   ILE A 178      17.345  -2.542   1.881  1.00 30.34           N  
ATOM   1087  CA  ILE A 178      17.702  -1.153   2.115  1.00 31.83           C  
ATOM   1088  C   ILE A 178      16.787  -0.277   1.278  1.00 34.86           C  
ATOM   1089  O   ILE A 178      16.666  -0.481   0.064  1.00 33.87           O  
ATOM   1090  CB  ILE A 178      19.177  -0.879   1.768  1.00 38.31           C  
ATOM   1091  CG1 ILE A 178      20.113  -1.692   2.667  1.00 28.34           C  
ATOM   1092  CG2 ILE A 178      19.484   0.619   1.865  1.00 31.38           C  
ATOM   1093  CD1 ILE A 178      21.605  -1.539   2.252  1.00 36.50           C  
ATOM   1094  N   VAL A 179      16.149   0.697   1.918  1.00 30.88           N  
ATOM   1095  CA  VAL A 179      15.390   1.720   1.209  1.00 27.86           C  
ATOM   1096  C   VAL A 179      16.111   3.042   1.413  1.00 37.98           C  
ATOM   1097  O   VAL A 179      16.251   3.503   2.553  1.00 35.06           O  
ATOM   1098  CB  VAL A 179      13.935   1.804   1.693  1.00 30.72           C  
ATOM   1099  CG1 VAL A 179      13.181   2.881   0.903  1.00 28.56           C  
ATOM   1100  CG2 VAL A 179      13.255   0.450   1.573  1.00 28.96           C  
ATOM   1101  N   ARG A 180      16.567   3.655   0.316  1.00 33.26           N  
ATOM   1102  CA  ARG A 180      17.355   4.884   0.383  1.00 34.74           C  
ATOM   1103  C   ARG A 180      16.482   6.110   0.175  1.00 37.15           C  
ATOM   1104  O   ARG A 180      15.566   6.106  -0.653  1.00 38.70           O  
ATOM   1105  CB  ARG A 180      18.481   4.883  -0.659  1.00 35.82           C  
ATOM   1106  CG  ARG A 180      19.358   3.639  -0.588  1.00 36.22           C  
ATOM   1107  CD  ARG A 180      20.803   3.985  -0.659  1.00 36.12           C  
ATOM   1108  NE  ARG A 180      21.650   2.804  -0.751  1.00 42.03           N  
ATOM   1109  CZ  ARG A 180      22.417   2.374   0.239  1.00 37.48           C  
ATOM   1110  NH1 ARG A 180      22.455   3.002   1.399  1.00 32.55           N1+
ATOM   1111  NH2 ARG A 180      23.163   1.289   0.058  1.00 32.79           N  
ATOM   1112  N   ARG A 181      16.766   7.154   0.944  1.00 33.30           N  
ATOM   1113  CA  ARG A 181      16.158   8.457   0.743  1.00 32.15           C  
ATOM   1114  C   ARG A 181      16.988   9.233  -0.273  1.00 39.36           C  
ATOM   1115  O   ARG A 181      18.212   9.079  -0.346  1.00 33.85           O  
ATOM   1116  CB  ARG A 181      16.071   9.228   2.072  1.00 32.37           C  
ATOM   1117  CG  ARG A 181      15.604  10.703   1.955  1.00 40.88           C  
ATOM   1118  CD  ARG A 181      14.818  11.165   3.208  1.00 35.72           C  
ATOM   1119  NE  ARG A 181      13.762  10.217   3.559  1.00 36.44           N  
ATOM   1120  CZ  ARG A 181      13.470   9.838   4.797  1.00 38.32           C  
ATOM   1121  NH1 ARG A 181      14.090  10.361   5.848  1.00 34.40           N1+
ATOM   1122  NH2 ARG A 181      12.545   8.903   4.988  1.00 32.34           N  
ATOM   1123  N   LYS A 182      16.310  10.066  -1.064  1.00 34.75           N  
ATOM   1124  CA  LYS A 182      17.019  10.912  -2.018  1.00 39.73           C  
ATOM   1125  C   LYS A 182      18.063  11.762  -1.297  1.00 41.17           C  
ATOM   1126  O   LYS A 182      17.763  12.435  -0.306  1.00 39.23           O  
ATOM   1127  CB  LYS A 182      16.041  11.818  -2.776  1.00 39.80           C  
ATOM   1128  CG  LYS A 182      16.755  12.813  -3.712  1.00 40.79           C  
ATOM   1129  CD  LYS A 182      15.827  13.936  -4.170  1.00 55.78           C  
ATOM   1130  CE  LYS A 182      16.587  14.993  -4.972  1.00 62.48           C  
ATOM   1131  NZ  LYS A 182      15.674  16.016  -5.560  1.00 74.53           N1+
ATOM   1132  N   GLY A 183      19.298  11.723  -1.795  1.00 36.62           N  
ATOM   1133  CA  GLY A 183      20.399  12.418  -1.158  1.00 35.43           C  
ATOM   1134  C   GLY A 183      21.208  11.598  -0.170  1.00 41.34           C  
ATOM   1135  O   GLY A 183      22.239  12.085   0.302  1.00 45.16           O  
ATOM   1136  N   ASP A 184      20.773  10.385   0.177  1.00 37.91           N  
ATOM   1137  CA  ASP A 184      21.561   9.538   1.072  1.00 36.18           C  
ATOM   1138  C   ASP A 184      22.929   9.232   0.458  1.00 38.33           C  
ATOM   1139  O   ASP A 184      23.056   8.984  -0.745  1.00 36.44           O  
ATOM   1140  CB  ASP A 184      20.837   8.214   1.348  1.00 36.28           C  
ATOM   1141  CG  ASP A 184      19.759   8.311   2.436  1.00 43.65           C  
ATOM   1142  OD1 ASP A 184      19.637   9.345   3.132  1.00 39.94           O  
ATOM   1143  OD2 ASP A 184      19.013   7.318   2.583  1.00 37.77           O1-
ATOM   1144  N   VAL A 185      23.950   9.192   1.309  1.00 35.12           N  
ATOM   1145  CA  VAL A 185      25.304   8.895   0.857  1.00 34.07           C  
ATOM   1146  C   VAL A 185      25.415   7.420   0.498  1.00 36.49           C  
ATOM   1147  O   VAL A 185      24.989   6.547   1.267  1.00 35.13           O  
ATOM   1148  CB  VAL A 185      26.310   9.282   1.950  1.00 40.36           C  
ATOM   1149  CG1 VAL A 185      27.724   8.863   1.561  1.00 32.52           C  
ATOM   1150  CG2 VAL A 185      26.234  10.788   2.204  1.00 39.13           C  
ATOM   1151  N   LEU A 186      26.008   7.130  -0.669  1.00 34.02           N  
ATOM   1152  CA  LEU A 186      26.153   5.730  -1.067  1.00 33.84           C  
ATOM   1153  C   LEU A 186      27.534   5.189  -0.698  1.00 40.24           C  
ATOM   1154  O   LEU A 186      28.525   5.913  -0.784  1.00 34.52           O  
ATOM   1155  CB  LEU A 186      25.926   5.574  -2.574  1.00 35.29           C  
ATOM   1156  CG  LEU A 186      24.544   6.017  -3.065  1.00 45.80           C  
ATOM   1157  CD1 LEU A 186      24.470   6.038  -4.597  1.00 37.94           C  
ATOM   1158  CD2 LEU A 186      23.462   5.105  -2.470  1.00 38.24           C  
ATOM   1159  N   PRO A 187      27.641   3.933  -0.285  1.00 37.91           N  
ATOM   1160  CA  PRO A 187      28.928   3.384   0.152  1.00 37.91           C  
ATOM   1161  C   PRO A 187      29.715   2.758  -0.996  1.00 40.36           C  
ATOM   1162  O   PRO A 187      29.208   2.566  -2.097  1.00 32.31           O  
ATOM   1163  CB  PRO A 187      28.499   2.298   1.143  1.00 31.57           C  
ATOM   1164  CG  PRO A 187      27.221   1.741   0.469  1.00 33.01           C  
ATOM   1165  CD  PRO A 187      26.553   2.934  -0.198  1.00 32.55           C  
ATOM   1166  N   ASP A 188      30.967   2.393  -0.699  1.00 35.16           N  
ATOM   1167  CA  ASP A 188      31.734   1.598  -1.655  1.00 35.26           C  
ATOM   1168  C   ASP A 188      31.255   0.154  -1.702  1.00 38.13           C  
ATOM   1169  O   ASP A 188      31.353  -0.492  -2.752  1.00 39.43           O  
ATOM   1170  CB  ASP A 188      33.227   1.621  -1.311  1.00 32.16           C  
ATOM   1171  CG  ASP A 188      33.853   2.991  -1.518  1.00 41.09           C  
ATOM   1172  OD1 ASP A 188      33.559   3.632  -2.541  1.00 43.98           O  
ATOM   1173  OD2 ASP A 188      34.621   3.434  -0.636  1.00 41.11           O1-
ATOM   1174  N   ALA A 189      30.767  -0.372  -0.580  1.00 32.29           N  
ATOM   1175  CA  ALA A 189      30.392  -1.776  -0.442  1.00 34.00           C  
ATOM   1176  C   ALA A 189      29.451  -1.911   0.744  1.00 35.54           C  
ATOM   1177  O   ALA A 189      29.529  -1.129   1.701  1.00 34.00           O  
ATOM   1178  CB  ALA A 189      31.622  -2.677  -0.234  1.00 29.09           C  
ATOM   1179  N   THR A 190      28.581  -2.919   0.685  1.00 34.58           N  
ATOM   1180  CA  THR A 190      27.641  -3.229   1.759  1.00 32.91           C  
ATOM   1181  C   THR A 190      27.857  -4.658   2.239  1.00 32.78           C  
ATOM   1182  O   THR A 190      27.873  -5.588   1.430  1.00 35.80           O  
ATOM   1183  CB  THR A 190      26.191  -3.066   1.298  1.00 35.00           C  
ATOM   1184  CG2 THR A 190      25.211  -3.318   2.465  1.00 33.92           C  
ATOM   1185  OG1 THR A 190      25.991  -1.745   0.787  1.00 34.99           O  
ATOM   1186  N   HIS A 191      28.002  -4.837   3.549  1.00 30.70           N  
ATOM   1187  CA  HIS A 191      28.102  -6.169   4.139  1.00 32.98           C  
ATOM   1188  C   HIS A 191      26.935  -6.395   5.091  1.00 38.24           C  
ATOM   1189  O   HIS A 191      26.508  -5.475   5.798  1.00 35.95           O  
ATOM   1190  CB  HIS A 191      29.439  -6.354   4.873  1.00 28.11           C  
ATOM   1191  CG  HIS A 191      30.634  -6.063   4.017  1.00 38.82           C  
ATOM   1192  CD2 HIS A 191      31.466  -4.995   3.982  1.00 37.51           C  
ATOM   1193  ND1 HIS A 191      31.065  -6.915   3.025  1.00 39.82           N  
ATOM   1194  CE1 HIS A 191      32.124  -6.398   2.428  1.00 40.58           C  
ATOM   1195  NE2 HIS A 191      32.386  -5.230   2.988  1.00 42.44           N  
ATOM   1196  N   THR A 192      26.429  -7.623   5.129  1.00 32.01           N  
ATOM   1197  CA  THR A 192      25.281  -7.954   5.961  1.00 32.13           C  
ATOM   1198  C   THR A 192      25.706  -8.874   7.092  1.00 30.61           C  
ATOM   1199  O   THR A 192      26.295  -9.931   6.851  1.00 33.92           O  
ATOM   1200  CB  THR A 192      24.169  -8.604   5.133  1.00 36.98           C  
ATOM   1201  CG2 THR A 192      22.987  -8.984   6.032  1.00 32.37           C  
ATOM   1202  OG1 THR A 192      23.721  -7.665   4.153  1.00 39.10           O  
ATOM   1203  N   ILE A 193      25.384  -8.481   8.323  1.00 30.60           N  
ATOM   1204  CA  ILE A 193      25.743  -9.244   9.516  1.00 29.81           C  
ATOM   1205  C   ILE A 193      24.458  -9.586  10.255  1.00 32.73           C  
ATOM   1206  O   ILE A 193      23.734  -8.688  10.704  1.00 33.17           O  
ATOM   1207  CB  ILE A 193      26.716  -8.458  10.412  1.00 30.31           C  
ATOM   1208  CG1 ILE A 193      28.019  -8.183   9.641  1.00 32.09           C  
ATOM   1209  CG2 ILE A 193      27.019  -9.228  11.714  1.00 25.55           C  
ATOM   1210  CD1 ILE A 193      28.982  -7.230  10.369  1.00 36.88           C  
ATOM   1211  N   VAL A 194      24.167 -10.877  10.371  1.00 31.78           N  
ATOM   1212  CA  VAL A 194      22.947 -11.352  11.016  1.00 30.71           C  
ATOM   1213  C   VAL A 194      23.343 -12.184  12.220  1.00 35.13           C  
ATOM   1214  O   VAL A 194      24.000 -13.227  12.075  1.00 34.04           O  
ATOM   1215  CB  VAL A 194      22.065 -12.181  10.068  1.00 33.88           C  
ATOM   1216  CG1 VAL A 194      20.783 -12.620  10.788  1.00 28.54           C  
ATOM   1217  CG2 VAL A 194      21.743 -11.396   8.795  1.00 25.58           C  
ATOM   1218  N   PHE A 195      22.939 -11.730  13.405  1.00 28.56           N  
ATOM   1219  CA  PHE A 195      23.037 -12.538  14.618  1.00 29.10           C  
ATOM   1220  C   PHE A 195      21.782 -13.402  14.670  1.00 31.73           C  
ATOM   1221  O   PHE A 195      20.709 -12.924  15.038  1.00 34.91           O  
ATOM   1222  CB  PHE A 195      23.154 -11.655  15.857  1.00 26.87           C  
ATOM   1223  CG  PHE A 195      24.496 -11.003  16.025  1.00 35.84           C  
ATOM   1224  CD1 PHE A 195      25.533 -11.269  15.140  1.00 33.38           C  
ATOM   1225  CD2 PHE A 195      24.725 -10.122  17.078  1.00 36.46           C  
ATOM   1226  CE1 PHE A 195      26.780 -10.671  15.303  1.00 32.67           C  
ATOM   1227  CE2 PHE A 195      25.967  -9.520  17.249  1.00 33.11           C  
ATOM   1228  CZ  PHE A 195      26.995  -9.788  16.357  1.00 32.35           C  
ATOM   1229  N   ASN A 196      21.899 -14.672  14.283  1.00 35.38           N  
ATOM   1230  CA  ASN A 196      20.773 -15.604  14.302  1.00 30.62           C  
ATOM   1231  C   ASN A 196      21.018 -16.601  15.422  1.00 34.06           C  
ATOM   1232  O   ASN A 196      21.901 -17.461  15.310  1.00 32.61           O  
ATOM   1233  CB  ASN A 196      20.609 -16.314  12.959  1.00 31.97           C  
ATOM   1234  CG  ASN A 196      19.303 -17.096  12.869  1.00 35.14           C  
ATOM   1235  ND2 ASN A 196      19.288 -18.133  12.040  1.00 30.53           N  
ATOM   1236  OD1 ASN A 196      18.324 -16.773  13.545  1.00 37.13           O  
ATOM   1237  N   ASP A 197      20.237 -16.483  16.495  1.00 31.23           N  
ATOM   1238  CA  ASP A 197      20.498 -17.211  17.745  1.00 35.89           C  
ATOM   1239  C   ASP A 197      21.974 -16.985  18.079  1.00 36.62           C  
ATOM   1240  O   ASP A 197      22.411 -15.827  18.104  1.00 35.87           O  
ATOM   1241  CB  ASP A 197      20.056 -18.658  17.590  1.00 29.53           C  
ATOM   1242  CG  ASP A 197      18.522 -18.786  17.549  1.00 39.28           C  
ATOM   1243  OD1 ASP A 197      17.841 -17.993  18.246  1.00 37.54           O  
ATOM   1244  OD2 ASP A 197      18.001 -19.628  16.787  1.00 42.65           O1-
ATOM   1245  N   MET A 198      22.771 -18.036  18.283  1.00 35.15           N  
ATOM   1246  CA  MET A 198      24.183 -17.909  18.633  1.00 38.69           C  
ATOM   1247  C   MET A 198      25.111 -18.086  17.436  1.00 38.80           C  
ATOM   1248  O   MET A 198      26.209 -18.627  17.588  1.00 38.86           O  
ATOM   1249  CB  MET A 198      24.564 -18.925  19.707  1.00 40.82           C  
ATOM   1250  CG  MET A 198      23.645 -18.969  20.895  1.00 66.25           C  
ATOM   1251  SD  MET A 198      24.395 -18.224  22.337  1.00 72.12           S  
ATOM   1252  CE  MET A 198      25.913 -19.155  22.509  1.00 37.47           C  
ATOM   1253  N   THR A 199      24.700 -17.665  16.249  1.00 34.23           N  
ATOM   1254  CA  THR A 199      25.558 -17.751  15.076  1.00 34.32           C  
ATOM   1255  C   THR A 199      25.592 -16.392  14.401  1.00 37.59           C  
ATOM   1256  O   THR A 199      24.687 -15.573  14.558  1.00 34.13           O  
ATOM   1257  CB  THR A 199      25.073 -18.800  14.041  1.00 37.38           C  
ATOM   1258  CG2 THR A 199      24.699 -20.123  14.703  1.00 33.53           C  
ATOM   1259  OG1 THR A 199      23.928 -18.288  13.336  1.00 37.43           O  
ATOM   1260  N   ILE A 200      26.627 -16.168  13.608  1.00 32.74           N  
ATOM   1261  CA  ILE A 200      26.616 -15.069  12.661  1.00 33.74           C  
ATOM   1262  C   ILE A 200      26.349 -15.656  11.284  1.00 35.95           C  
ATOM   1263  O   ILE A 200      27.097 -16.524  10.816  1.00 33.64           O  
ATOM   1264  CB  ILE A 200      27.929 -14.279  12.701  1.00 37.08           C  
ATOM   1265  CG1 ILE A 200      28.285 -13.952  14.160  1.00 34.46           C  
ATOM   1266  CG2 ILE A 200      27.799 -13.046  11.828  1.00 33.99           C  
ATOM   1267  CD1 ILE A 200      29.594 -13.150  14.342  1.00 29.83           C  
ATOM   1268  N   ASN A 201      25.273 -15.202  10.640  1.00 32.13           N  
ATOM   1269  CA  ASN A 201      24.938 -15.652   9.288  1.00 36.85           C  
ATOM   1270  C   ASN A 201      24.882 -17.185   9.199  1.00 37.73           C  
ATOM   1271  O   ASN A 201      25.251 -17.782   8.189  1.00 35.52           O  
ATOM   1272  CB  ASN A 201      25.934 -15.073   8.272  1.00 32.77           C  
ATOM   1273  CG  ASN A 201      25.809 -13.559   8.128  1.00 37.89           C  
ATOM   1274  ND2 ASN A 201      26.672 -12.960   7.307  1.00 28.71           N  
ATOM   1275  OD1 ASN A 201      24.943 -12.936   8.749  1.00 33.65           O  
ATOM   1276  N   ASN A 202      24.408 -17.831  10.264  1.00 27.39           N  
ATOM   1277  CA  ASN A 202      24.259 -19.291  10.311  1.00 37.40           C  
ATOM   1278  C   ASN A 202      25.584 -20.015  10.157  1.00 42.71           C  
ATOM   1279  O   ASN A 202      25.609 -21.190   9.789  1.00 40.04           O  
ATOM   1280  CB  ASN A 202      23.276 -19.805   9.246  1.00 30.03           C  
ATOM   1281  CG  ASN A 202      21.829 -19.701   9.691  1.00 39.17           C  
ATOM   1282  ND2 ASN A 202      21.047 -20.754   9.448  1.00 31.16           N  
ATOM   1283  OD1 ASN A 202      21.418 -18.679  10.252  1.00 35.96           O  
ATOM   1284  N   ARG A 203      26.694 -19.339  10.412  1.00 35.36           N  
ATOM   1285  CA  ARG A 203      27.983 -19.998  10.274  1.00 38.75           C  
ATOM   1286  C   ARG A 203      28.347 -20.745  11.551  1.00 35.96           C  
ATOM   1287  O   ARG A 203      27.860 -20.441  12.643  1.00 38.54           O  
ATOM   1288  CB  ARG A 203      29.068 -18.980   9.940  1.00 30.81           C  
ATOM   1289  CG  ARG A 203      28.859 -18.320   8.592  1.00 41.89           C  
ATOM   1290  CD  ARG A 203      29.888 -17.236   8.361  1.00 43.24           C  
ATOM   1291  NE  ARG A 203      31.212 -17.816   8.209  1.00 61.55           N  
ATOM   1292  CZ  ARG A 203      31.741 -18.148   7.042  1.00 59.79           C  
ATOM   1293  NH1 ARG A 203      31.081 -17.969   5.912  1.00 57.55           N1+
ATOM   1294  NH2 ARG A 203      32.962 -18.673   7.011  1.00 58.03           N  
ATOM   1295  N   LYS A 204      29.235 -21.724  11.400  1.00 40.00           N  
ATOM   1296  CA  LYS A 204      29.769 -22.439  12.547  1.00 42.18           C  
ATOM   1297  C   LYS A 204      30.512 -21.468  13.463  1.00 40.32           C  
ATOM   1298  O   LYS A 204      31.082 -20.474  13.002  1.00 36.78           O  
ATOM   1299  CB  LYS A 204      30.721 -23.551  12.098  1.00 42.41           C  
ATOM   1300  CG  LYS A 204      30.031 -24.863  11.764  1.00 65.93           C  
ATOM   1301  CD  LYS A 204      30.600 -25.487  10.493  1.00 79.46           C  
ATOM   1302  CE  LYS A 204      30.232 -26.964  10.382  1.00 99.77           C  
ATOM   1303  NZ  LYS A 204      31.198 -27.724   9.536  1.00 99.62           N1+
ATOM   1304  N   PRO A 205      30.524 -21.734  14.765  1.00 44.80           N  
ATOM   1305  CA  PRO A 205      31.182 -20.808  15.696  1.00 40.13           C  
ATOM   1306  C   PRO A 205      32.652 -20.628  15.352  1.00 44.14           C  
ATOM   1307  O   PRO A 205      33.334 -21.565  14.933  1.00 47.60           O  
ATOM   1308  CB  PRO A 205      31.000 -21.474  17.069  1.00 44.50           C  
ATOM   1309  CG  PRO A 205      30.213 -22.732  16.845  1.00 53.17           C  
ATOM   1310  CD  PRO A 205      29.684 -22.733  15.445  1.00 52.42           C  
ATOM   1311  N   HIS A 206      33.130 -19.392  15.507  1.00 43.28           N  
ATOM   1312  CA  HIS A 206      34.531 -19.059  15.289  1.00 44.57           C  
ATOM   1313  C   HIS A 206      34.934 -19.153  13.818  1.00 46.44           C  
ATOM   1314  O   HIS A 206      36.102 -19.385  13.514  1.00 45.13           O  
ATOM   1315  CB  HIS A 206      35.454 -19.951  16.131  1.00 46.94           C  
ATOM   1316  CG  HIS A 206      35.213 -19.852  17.604  1.00 49.32           C  
ATOM   1317  CD2 HIS A 206      34.665 -20.732  18.477  1.00 51.05           C  
ATOM   1318  ND1 HIS A 206      35.546 -18.734  18.342  1.00 53.91           N  
ATOM   1319  CE1 HIS A 206      35.211 -18.930  19.606  1.00 53.05           C  
ATOM   1320  NE2 HIS A 206      34.677 -20.135  19.715  1.00 56.02           N  
ATOM   1321  N   THR A 207      34.002 -18.955  12.884  1.00 36.95           N  
ATOM   1322  CA  THR A 207      34.342 -18.948  11.464  1.00 46.19           C  
ATOM   1323  C   THR A 207      33.916 -17.647  10.799  1.00 39.16           C  
ATOM   1324  O   THR A 207      33.648 -17.616   9.595  1.00 45.36           O  
ATOM   1325  CB  THR A 207      33.734 -20.148  10.728  1.00 39.14           C  
ATOM   1326  CG2 THR A 207      34.124 -21.456  11.410  1.00 35.08           C  
ATOM   1327  OG1 THR A 207      32.305 -20.031  10.701  1.00 43.81           O  
ATOM   1328  N   GLY A 208      33.856 -16.563  11.566  1.00 38.45           N  
ATOM   1329  CA  GLY A 208      33.568 -15.261  11.012  1.00 35.65           C  
ATOM   1330  C   GLY A 208      32.075 -15.045  10.839  1.00 40.15           C  
ATOM   1331  O   GLY A 208      31.269 -15.466  11.671  1.00 37.08           O  
ATOM   1332  N   PRO A 209      31.677 -14.437   9.719  1.00 36.44           N  
ATOM   1333  CA  PRO A 209      32.504 -14.138   8.539  1.00 36.57           C  
ATOM   1334  C   PRO A 209      33.481 -12.992   8.742  1.00 43.99           C  
ATOM   1335  O   PRO A 209      33.275 -12.107   9.565  1.00 35.34           O  
ATOM   1336  CB  PRO A 209      31.465 -13.777   7.476  1.00 35.06           C  
ATOM   1337  CG  PRO A 209      30.325 -13.154   8.273  1.00 34.54           C  
ATOM   1338  CD  PRO A 209      30.307 -13.898   9.592  1.00 34.43           C  
ATOM   1339  N   ASP A 210      34.570 -13.010   7.982  1.00 40.51           N  
ATOM   1340  CA  ASP A 210      35.493 -11.895   7.882  1.00 36.80           C  
ATOM   1341  C   ASP A 210      35.218 -11.145   6.589  1.00 40.08           C  
ATOM   1342  O   ASP A 210      34.700 -11.714   5.631  1.00 42.41           O  
ATOM   1343  CB  ASP A 210      36.935 -12.389   7.918  1.00 32.99           C  
ATOM   1344  CG  ASP A 210      37.227 -13.221   9.154  1.00 42.26           C  
ATOM   1345  OD1 ASP A 210      36.537 -13.042  10.182  1.00 44.73           O  
ATOM   1346  OD2 ASP A 210      38.146 -14.053   9.108  1.00 50.38           O1-
ATOM   1347  N   PHE A 211      35.520  -9.851   6.575  1.00 36.83           N  
ATOM   1348  CA  PHE A 211      35.495  -9.122   5.316  1.00 47.07           C  
ATOM   1349  C   PHE A 211      36.608  -8.096   5.313  1.00 39.58           C  
ATOM   1350  O   PHE A 211      37.224  -7.802   6.338  1.00 38.79           O  
ATOM   1351  CB  PHE A 211      34.152  -8.452   5.035  1.00 56.81           C  
ATOM   1352  CG  PHE A 211      33.471  -7.967   6.245  1.00 42.90           C  
ATOM   1353  CD1 PHE A 211      32.756  -8.844   7.040  1.00 52.33           C  
ATOM   1354  CD2 PHE A 211      33.545  -6.636   6.601  1.00 58.09           C  
ATOM   1355  CE1 PHE A 211      32.124  -8.413   8.168  1.00 46.86           C  
ATOM   1356  CE2 PHE A 211      32.911  -6.185   7.740  1.00 59.92           C  
ATOM   1357  CZ  PHE A 211      32.201  -7.078   8.526  1.00 62.09           C  
ATOM   1358  N   GLU A 212      36.868  -7.559   4.132  1.00 37.36           N  
ATOM   1359  CA  GLU A 212      38.098  -6.831   3.884  1.00 38.57           C  
ATOM   1360  C   GLU A 212      37.777  -5.475   3.302  1.00 37.45           C  
ATOM   1361  O   GLU A 212      36.817  -5.320   2.540  1.00 36.57           O  
ATOM   1362  CB  GLU A 212      39.022  -7.583   2.915  1.00 38.23           C  
ATOM   1363  CG  GLU A 212      39.292  -9.011   3.321  1.00 42.73           C  
ATOM   1364  CD  GLU A 212      40.395  -9.682   2.493  1.00 45.70           C  
ATOM   1365  OE1 GLU A 212      41.112  -8.988   1.732  1.00 43.35           O  
ATOM   1366  OE2 GLU A 212      40.549 -10.910   2.622  1.00 44.47           O1-
ATOM   1367  N   ALA A 213      38.592  -4.500   3.670  1.00 31.92           N  
ATOM   1368  CA  ALA A 213      38.491  -3.177   3.093  1.00 35.19           C  
ATOM   1369  C   ALA A 213      39.886  -2.580   3.064  1.00 35.29           C  
ATOM   1370  O   ALA A 213      40.831  -3.119   3.648  1.00 33.80           O  
ATOM   1371  CB  ALA A 213      37.518  -2.288   3.886  1.00 30.35           C  
ATOM   1372  N   THR A 214      40.001  -1.451   2.379  1.00 34.54           N  
ATOM   1373  CA  THR A 214      41.210  -0.653   2.385  1.00 32.64           C  
ATOM   1374  C   THR A 214      40.957   0.592   3.219  1.00 36.77           C  
ATOM   1375  O   THR A 214      39.860   1.159   3.179  1.00 36.46           O  
ATOM   1376  CB  THR A 214      41.621  -0.256   0.960  1.00 43.20           C  
ATOM   1377  CG2 THR A 214      42.977   0.490   0.957  1.00 37.13           C  
ATOM   1378  OG1 THR A 214      41.717  -1.432   0.154  1.00 39.71           O  
ATOM   1379  N   VAL A 215      41.974   1.018   3.964  1.00 31.06           N  
ATOM   1380  CA  VAL A 215      41.879   2.267   4.708  1.00 36.20           C  
ATOM   1381  C   VAL A 215      41.265   3.318   3.800  1.00 36.29           C  
ATOM   1382  O   VAL A 215      41.726   3.523   2.673  1.00 39.69           O  
ATOM   1383  CB  VAL A 215      43.252   2.725   5.235  1.00 38.24           C  
ATOM   1384  CG1 VAL A 215      43.146   4.130   5.763  1.00 42.37           C  
ATOM   1385  CG2 VAL A 215      43.722   1.796   6.345  1.00 39.01           C  
ATOM   1386  N   GLY A 216      40.205   3.972   4.265  1.00 35.76           N  
ATOM   1387  CA  GLY A 216      39.559   5.016   3.503  1.00 30.36           C  
ATOM   1388  C   GLY A 216      38.312   4.587   2.752  1.00 33.69           C  
ATOM   1389  O   GLY A 216      37.541   5.451   2.324  1.00 32.04           O  
ATOM   1390  N   ASP A 217      38.089   3.288   2.573  1.00 30.10           N  
ATOM   1391  CA  ASP A 217      36.845   2.836   1.954  1.00 34.20           C  
ATOM   1392  C   ASP A 217      35.637   3.258   2.786  1.00 37.24           C  
ATOM   1393  O   ASP A 217      35.666   3.223   4.022  1.00 35.14           O  
ATOM   1394  CB  ASP A 217      36.833   1.312   1.814  1.00 33.25           C  
ATOM   1395  CG  ASP A 217      37.792   0.794   0.750  1.00 40.45           C  
ATOM   1396  OD1 ASP A 217      38.379   1.602   0.008  1.00 43.31           O  
ATOM   1397  OD2 ASP A 217      37.912  -0.448   0.642  1.00 41.68           O1-
ATOM   1398  N   ARG A 218      34.558   3.630   2.105  1.00 32.04           N  
ATOM   1399  CA  ARG A 218      33.271   3.857   2.759  1.00 31.81           C  
ATOM   1400  C   ARG A 218      32.512   2.531   2.785  1.00 38.04           C  
ATOM   1401  O   ARG A 218      32.053   2.041   1.744  1.00 31.89           O  
ATOM   1402  CB  ARG A 218      32.476   4.943   2.042  1.00 28.60           C  
ATOM   1403  CG  ARG A 218      31.124   5.265   2.705  1.00 32.00           C  
ATOM   1404  CD  ARG A 218      30.476   6.488   2.049  1.00 40.19           C  
ATOM   1405  NE  ARG A 218      31.018   7.741   2.566  1.00 44.02           N  
ATOM   1406  CZ  ARG A 218      30.615   8.322   3.691  1.00 48.07           C  
ATOM   1407  NH1 ARG A 218      29.631   7.812   4.426  1.00 33.90           N1+
ATOM   1408  NH2 ARG A 218      31.215   9.438   4.095  1.00 35.94           N  
ATOM   1409  N   VAL A 219      32.393   1.943   3.970  1.00 31.62           N  
ATOM   1410  CA  VAL A 219      31.851   0.600   4.144  1.00 33.11           C  
ATOM   1411  C   VAL A 219      30.500   0.704   4.838  1.00 35.79           C  
ATOM   1412  O   VAL A 219      30.376   1.376   5.870  1.00 35.94           O  
ATOM   1413  CB  VAL A 219      32.811  -0.288   4.953  1.00 35.49           C  
ATOM   1414  CG1 VAL A 219      32.204  -1.682   5.164  1.00 32.39           C  
ATOM   1415  CG2 VAL A 219      34.175  -0.355   4.258  1.00 33.69           C  
ATOM   1416  N   GLU A 220      29.500   0.028   4.283  1.00 31.66           N  
ATOM   1417  CA  GLU A 220      28.157   0.002   4.846  1.00 31.57           C  
ATOM   1418  C   GLU A 220      27.886  -1.356   5.479  1.00 36.93           C  
ATOM   1419  O   GLU A 220      28.219  -2.407   4.907  1.00 31.60           O  
ATOM   1420  CB  GLU A 220      27.105   0.303   3.777  1.00 29.85           C  
ATOM   1421  CG  GLU A 220      25.665   0.384   4.303  1.00 32.89           C  
ATOM   1422  CD  GLU A 220      24.703   0.866   3.236  1.00 35.87           C  
ATOM   1423  OE1 GLU A 220      24.591   0.173   2.201  1.00 34.20           O  
ATOM   1424  OE2 GLU A 220      24.088   1.944   3.418  1.00 34.53           O1-
ATOM   1425  N   ILE A 221      27.290  -1.334   6.669  1.00 29.83           N  
ATOM   1426  CA  ILE A 221      26.938  -2.557   7.385  1.00 30.49           C  
ATOM   1427  C   ILE A 221      25.438  -2.550   7.649  1.00 32.18           C  
ATOM   1428  O   ILE A 221      24.895  -1.553   8.142  1.00 34.04           O  
ATOM   1429  CB  ILE A 221      27.743  -2.703   8.692  1.00 35.16           C  
ATOM   1430  CG1 ILE A 221      29.167  -3.178   8.354  1.00 39.15           C  
ATOM   1431  CG2 ILE A 221      27.093  -3.744   9.613  1.00 31.48           C  
ATOM   1432  CD1 ILE A 221      30.209  -2.441   9.089  1.00 54.20           C  
ATOM   1433  N   VAL A 222      24.768  -3.634   7.261  1.00 30.78           N  
ATOM   1434  CA  VAL A 222      23.386  -3.914   7.642  1.00 32.34           C  
ATOM   1435  C   VAL A 222      23.426  -4.962   8.738  1.00 32.99           C  
ATOM   1436  O   VAL A 222      24.016  -6.037   8.552  1.00 33.94           O  
ATOM   1437  CB  VAL A 222      22.551  -4.417   6.453  1.00 35.96           C  
ATOM   1438  CG1 VAL A 222      21.060  -4.458   6.833  1.00 29.56           C  
ATOM   1439  CG2 VAL A 222      22.775  -3.555   5.244  1.00 31.44           C  
ATOM   1440  N   MET A 223      22.801  -4.656   9.876  1.00 28.48           N  
ATOM   1441  CA  MET A 223      22.900  -5.489  11.070  1.00 32.57           C  
ATOM   1442  C   MET A 223      21.498  -5.944  11.464  1.00 32.54           C  
ATOM   1443  O   MET A 223      20.642  -5.114  11.794  1.00 31.25           O  
ATOM   1444  CB  MET A 223      23.590  -4.730  12.218  1.00 33.12           C  
ATOM   1445  CG  MET A 223      24.268  -5.691  13.184  1.00 35.06           C  
ATOM   1446  SD  MET A 223      23.068  -6.399  14.349  1.00 38.35           S  
ATOM   1447  CE  MET A 223      23.740  -8.060  14.495  1.00 31.54           C  
ATOM   1448  N   ILE A 224      21.260  -7.257  11.412  1.00 28.42           N  
ATOM   1449  CA  ILE A 224      19.944  -7.846  11.662  1.00 27.66           C  
ATOM   1450  C   ILE A 224      20.082  -8.913  12.736  1.00 32.37           C  
ATOM   1451  O   ILE A 224      21.109  -9.603  12.811  1.00 30.15           O  
ATOM   1452  CB  ILE A 224      19.337  -8.450  10.375  1.00 37.63           C  
ATOM   1453  CG1 ILE A 224      19.178  -7.372   9.295  1.00 33.55           C  
ATOM   1454  CG2 ILE A 224      18.004  -9.155  10.645  1.00 29.83           C  
ATOM   1455  CD1 ILE A 224      19.122  -7.959   7.866  1.00 35.14           C  
ATOM   1456  N   THR A 225      19.057  -9.044  13.578  1.00 31.68           N  
ATOM   1457  CA  THR A 225      19.049 -10.061  14.626  1.00 29.50           C  
ATOM   1458  C   THR A 225      17.804 -10.925  14.482  1.00 31.31           C  
ATOM   1459  O   THR A 225      16.730 -10.421  14.146  1.00 31.33           O  
ATOM   1460  CB  THR A 225      19.126  -9.405  16.020  1.00 31.71           C  
ATOM   1461  CG2 THR A 225      18.929 -10.424  17.158  1.00 24.65           C  
ATOM   1462  OG1 THR A 225      20.410  -8.781  16.165  1.00 32.64           O  
ATOM   1463  N   HIS A 226      17.953 -12.231  14.719  1.00 30.06           N  
ATOM   1464  CA  HIS A 226      16.836 -13.161  14.629  1.00 30.60           C  
ATOM   1465  C   HIS A 226      16.936 -14.179  15.750  1.00 31.96           C  
ATOM   1466  O   HIS A 226      18.013 -14.421  16.296  1.00 31.35           O  
ATOM   1467  CB  HIS A 226      16.793 -13.902  13.278  1.00 29.21           C  
ATOM   1468  CG  HIS A 226      16.024 -13.179  12.220  1.00 29.44           C  
ATOM   1469  CD2 HIS A 226      16.403 -12.703  11.007  1.00 31.26           C  
ATOM   1470  ND1 HIS A 226      14.689 -12.858  12.360  1.00 29.67           N  
ATOM   1471  CE1 HIS A 226      14.279 -12.216  11.278  1.00 35.52           C  
ATOM   1472  NE2 HIS A 226      15.300 -12.106  10.442  1.00 32.19           N  
ATOM   1473  N   GLY A 227      15.794 -14.794  16.076  1.00 31.13           N  
ATOM   1474  CA  GLY A 227      15.818 -15.964  16.935  1.00 32.24           C  
ATOM   1475  C   GLY A 227      15.243 -15.755  18.323  1.00 34.59           C  
ATOM   1476  O   GLY A 227      14.137 -15.219  18.468  1.00 30.84           O  
ATOM   1477  N   GLU A 228      15.999 -16.168  19.348  1.00 30.55           N  
ATOM   1478  CA  GLU A 228      15.542 -16.179  20.733  1.00 33.44           C  
ATOM   1479  C   GLU A 228      16.276 -15.214  21.654  1.00 39.95           C  
ATOM   1480  O   GLU A 228      15.751 -14.897  22.729  1.00 35.08           O  
ATOM   1481  CB  GLU A 228      15.687 -17.586  21.335  1.00 35.35           C  
ATOM   1482  CG  GLU A 228      15.150 -18.716  20.466  1.00 42.46           C  
ATOM   1483  CD  GLU A 228      13.656 -18.587  20.181  1.00 47.94           C  
ATOM   1484  OE1 GLU A 228      12.934 -17.926  20.969  1.00 43.41           O  
ATOM   1485  OE2 GLU A 228      13.201 -19.158  19.166  1.00 51.23           O1-
ATOM   1486  N   TYR A 229      17.460 -14.741  21.276  1.00 33.94           N  
ATOM   1487  CA  TYR A 229      18.372 -14.078  22.199  1.00 36.22           C  
ATOM   1488  C   TYR A 229      18.535 -12.600  21.885  1.00 34.83           C  
ATOM   1489  O   TYR A 229      18.493 -12.184  20.724  1.00 31.95           O  
ATOM   1490  CB  TYR A 229      19.755 -14.726  22.140  1.00 33.77           C  
ATOM   1491  CG  TYR A 229      19.734 -16.209  22.366  1.00 42.65           C  
ATOM   1492  CD1 TYR A 229      19.318 -16.744  23.578  1.00 62.65           C  
ATOM   1493  CD2 TYR A 229      20.102 -17.083  21.354  1.00 46.61           C  
ATOM   1494  CE1 TYR A 229      19.308 -18.115  23.786  1.00 67.38           C  
ATOM   1495  CE2 TYR A 229      20.091 -18.451  21.550  1.00 43.59           C  
ATOM   1496  CZ  TYR A 229      19.698 -18.962  22.765  1.00 61.91           C  
ATOM   1497  OH  TYR A 229      19.688 -20.320  22.960  1.00 71.14           O  
ATOM   1498  N   TYR A 230      18.760 -11.813  22.934  1.00 29.15           N  
ATOM   1499  CA  TYR A 230      19.281 -10.469  22.751  1.00 33.07           C  
ATOM   1500  C   TYR A 230      20.804 -10.545  22.570  1.00 34.04           C  
ATOM   1501  O   TYR A 230      21.460 -11.492  23.008  1.00 30.87           O  
ATOM   1502  CB  TYR A 230      18.904  -9.581  23.950  1.00 33.94           C  
ATOM   1503  CG  TYR A 230      19.950  -9.651  25.032  1.00 32.27           C  
ATOM   1504  CD1 TYR A 230      19.908 -10.630  26.018  1.00 33.65           C  
ATOM   1505  CD2 TYR A 230      21.021  -8.771  25.025  1.00 34.80           C  
ATOM   1506  CE1 TYR A 230      20.914 -10.712  26.987  1.00 34.78           C  
ATOM   1507  CE2 TYR A 230      22.004  -8.839  25.969  1.00 33.60           C  
ATOM   1508  CZ  TYR A 230      21.960  -9.801  26.943  1.00 36.29           C  
ATOM   1509  OH  TYR A 230      22.986  -9.823  27.860  1.00 33.93           O  
ATOM   1510  N   HIS A 231      21.363  -9.533  21.916  1.00 28.51           N  
ATOM   1511  CA  HIS A 231      22.793  -9.445  21.656  1.00 27.37           C  
ATOM   1512  C   HIS A 231      23.231  -7.992  21.799  1.00 31.94           C  
ATOM   1513  O   HIS A 231      22.409  -7.070  21.810  1.00 30.21           O  
ATOM   1514  CB  HIS A 231      23.154  -9.932  20.240  1.00 27.85           C  
ATOM   1515  CG  HIS A 231      22.686 -11.315  19.931  1.00 31.86           C  
ATOM   1516  CD2 HIS A 231      21.580 -11.758  19.285  1.00 30.19           C  
ATOM   1517  ND1 HIS A 231      23.402 -12.438  20.279  1.00 33.47           N  
ATOM   1518  CE1 HIS A 231      22.755 -13.516  19.875  1.00 29.89           C  
ATOM   1519  NE2 HIS A 231      21.647 -13.130  19.265  1.00 32.61           N  
ATOM   1520  N   THR A 232      24.546  -7.779  21.849  1.00 29.45           N  
ATOM   1521  CA  THR A 232      25.114  -6.439  21.702  1.00 28.36           C  
ATOM   1522  C   THR A 232      26.184  -6.474  20.623  1.00 33.44           C  
ATOM   1523  O   THR A 232      27.202  -7.161  20.772  1.00 36.67           O  
ATOM   1524  CB  THR A 232      25.715  -5.915  23.015  1.00 31.68           C  
ATOM   1525  CG2 THR A 232      24.606  -5.492  23.988  1.00 32.79           C  
ATOM   1526  OG1 THR A 232      26.520  -6.937  23.623  1.00 34.26           O  
ATOM   1527  N   PHE A 233      25.975  -5.703  19.565  1.00 30.21           N  
ATOM   1528  CA  PHE A 233      26.897  -5.669  18.443  1.00 33.67           C  
ATOM   1529  C   PHE A 233      27.985  -4.639  18.724  1.00 38.24           C  
ATOM   1530  O   PHE A 233      27.684  -3.465  18.972  1.00 34.10           O  
ATOM   1531  CB  PHE A 233      26.149  -5.339  17.150  1.00 28.25           C  
ATOM   1532  CG  PHE A 233      27.053  -5.115  15.972  1.00 27.75           C  
ATOM   1533  CD1 PHE A 233      27.469  -6.185  15.187  1.00 29.15           C  
ATOM   1534  CD2 PHE A 233      27.502  -3.832  15.658  1.00 28.44           C  
ATOM   1535  CE1 PHE A 233      28.314  -5.983  14.090  1.00 31.87           C  
ATOM   1536  CE2 PHE A 233      28.353  -3.616  14.571  1.00 29.67           C  
ATOM   1537  CZ  PHE A 233      28.760  -4.695  13.782  1.00 33.40           C  
ATOM   1538  N   HIS A 234      29.243  -5.071  18.678  1.00 30.59           N  
ATOM   1539  CA  HIS A 234      30.376  -4.190  18.933  1.00 30.92           C  
ATOM   1540  C   HIS A 234      31.399  -4.293  17.809  1.00 29.03           C  
ATOM   1541  O   HIS A 234      31.683  -5.390  17.312  1.00 34.41           O  
ATOM   1542  CB  HIS A 234      31.057  -4.532  20.267  1.00 30.45           C  
ATOM   1543  CG  HIS A 234      32.292  -3.728  20.550  1.00 35.96           C  
ATOM   1544  CD2 HIS A 234      33.540  -4.108  20.919  1.00 36.42           C  
ATOM   1545  ND1 HIS A 234      32.315  -2.349  20.498  1.00 35.72           N  
ATOM   1546  CE1 HIS A 234      33.526  -1.915  20.808  1.00 35.02           C  
ATOM   1547  NE2 HIS A 234      34.284  -2.963  21.077  1.00 35.93           N  
ATOM   1548  N   MET A 235      31.983  -3.148  17.455  1.00 29.09           N  
ATOM   1549  CA  MET A 235      33.065  -3.055  16.474  1.00 38.42           C  
ATOM   1550  C   MET A 235      34.263  -2.335  17.092  1.00 34.25           C  
ATOM   1551  O   MET A 235      34.131  -1.198  17.555  1.00 36.31           O  
ATOM   1552  CB  MET A 235      32.583  -2.300  15.235  1.00 30.06           C  
ATOM   1553  CG  MET A 235      33.264  -2.657  13.960  1.00 66.55           C  
ATOM   1554  SD  MET A 235      32.279  -2.065  12.579  1.00 61.20           S  
ATOM   1555  CE  MET A 235      33.302  -2.664  11.257  1.00 52.11           C  
ATOM   1556  N   HIS A 236      35.428  -2.985  17.093  1.00 35.68           N  
ATOM   1557  CA  HIS A 236      36.667  -2.325  17.509  1.00 30.30           C  
ATOM   1558  C   HIS A 236      37.058  -1.233  16.519  1.00 35.15           C  
ATOM   1559  O   HIS A 236      36.894  -1.381  15.306  1.00 31.20           O  
ATOM   1560  CB  HIS A 236      37.823  -3.326  17.603  1.00 28.94           C  
ATOM   1561  CG  HIS A 236      37.724  -4.274  18.754  1.00 35.81           C  
ATOM   1562  CD2 HIS A 236      36.647  -4.782  19.399  1.00 38.84           C  
ATOM   1563  ND1 HIS A 236      38.830  -4.819  19.366  1.00 39.45           N  
ATOM   1564  CE1 HIS A 236      38.441  -5.628  20.335  1.00 34.11           C  
ATOM   1565  NE2 HIS A 236      37.120  -5.622  20.375  1.00 35.64           N  
ATOM   1566  N   GLY A 237      37.581  -0.128  17.046  1.00 30.89           N  
ATOM   1567  CA  GLY A 237      38.205   0.895  16.230  1.00 29.39           C  
ATOM   1568  C   GLY A 237      37.274   1.790  15.445  1.00 35.20           C  
ATOM   1569  O   GLY A 237      37.761   2.696  14.750  1.00 32.48           O  
ATOM   1570  N   HIS A 238      35.964   1.570  15.506  1.00 30.20           N  
ATOM   1571  CA  HIS A 238      35.024   2.330  14.687  1.00 31.15           C  
ATOM   1572  C   HIS A 238      33.769   2.625  15.505  1.00 34.10           C  
ATOM   1573  O   HIS A 238      33.480   1.951  16.499  1.00 38.65           O  
ATOM   1574  CB  HIS A 238      34.684   1.568  13.377  1.00 29.24           C  
ATOM   1575  CG  HIS A 238      35.890   1.229  12.551  1.00 32.38           C  
ATOM   1576  CD2 HIS A 238      36.410   1.816  11.443  1.00 31.31           C  
ATOM   1577  ND1 HIS A 238      36.738   0.184  12.866  1.00 32.29           N  
ATOM   1578  CE1 HIS A 238      37.728   0.144  11.989  1.00 28.71           C  
ATOM   1579  NE2 HIS A 238      37.553   1.126  11.116  1.00 34.14           N  
ATOM   1580  N   ARG A 239      33.029   3.652  15.083  1.00 30.31           N  
ATOM   1581  CA  ARG A 239      31.833   4.096  15.790  1.00 33.89           C  
ATOM   1582  C   ARG A 239      30.873   4.674  14.765  1.00 32.08           C  
ATOM   1583  O   ARG A 239      31.257   4.958  13.633  1.00 30.96           O  
ATOM   1584  CB  ARG A 239      32.161   5.141  16.872  1.00 27.24           C  
ATOM   1585  CG  ARG A 239      32.655   6.480  16.279  1.00 28.82           C  
ATOM   1586  CD  ARG A 239      33.787   7.099  17.139  1.00 38.72           C  
ATOM   1587  NE  ARG A 239      34.927   6.197  17.290  1.00 40.81           N  
ATOM   1588  CZ  ARG A 239      35.883   6.038  16.383  1.00 46.72           C  
ATOM   1589  NH1 ARG A 239      35.896   6.740  15.260  1.00 38.49           N1+
ATOM   1590  NH2 ARG A 239      36.848   5.150  16.605  1.00 36.65           N  
ATOM   1591  N   TRP A 240      29.618   4.855  15.166  1.00 30.18           N  
ATOM   1592  CA  TRP A 240      28.602   5.329  14.232  1.00 34.24           C  
ATOM   1593  C   TRP A 240      27.478   5.996  15.026  1.00 33.74           C  
ATOM   1594  O   TRP A 240      27.420   5.914  16.255  1.00 31.70           O  
ATOM   1595  CB  TRP A 240      28.075   4.168  13.358  1.00 29.31           C  
ATOM   1596  CG  TRP A 240      27.347   3.127  14.166  1.00 28.35           C  
ATOM   1597  CD1 TRP A 240      26.011   3.095  14.442  1.00 32.87           C  
ATOM   1598  CD2 TRP A 240      27.923   1.996  14.839  1.00 29.00           C  
ATOM   1599  CE2 TRP A 240      26.872   1.322  15.496  1.00 31.70           C  
ATOM   1600  CE3 TRP A 240      29.223   1.484  14.945  1.00 30.73           C  
ATOM   1601  NE1 TRP A 240      25.714   2.009  15.232  1.00 29.42           N  
ATOM   1602  CZ2 TRP A 240      27.082   0.162  16.261  1.00 28.04           C  
ATOM   1603  CZ3 TRP A 240      29.429   0.325  15.689  1.00 27.69           C  
ATOM   1604  CH2 TRP A 240      28.360  -0.321  16.340  1.00 33.53           C  
ATOM   1605  N   ALA A 241      26.591   6.678  14.313  1.00 30.70           N  
ATOM   1606  CA  ALA A 241      25.473   7.366  14.952  1.00 37.67           C  
ATOM   1607  C   ALA A 241      24.281   6.429  15.110  1.00 37.34           C  
ATOM   1608  O   ALA A 241      23.924   5.703  14.180  1.00 33.53           O  
ATOM   1609  CB  ALA A 241      25.055   8.592  14.131  1.00 30.15           C  
ATOM   1610  N   ASP A 242      23.633   6.483  16.274  1.00 32.52           N  
ATOM   1611  CA  ASP A 242      22.462   5.638  16.529  1.00 34.91           C  
ATOM   1612  C   ASP A 242      21.194   6.316  16.005  1.00 37.76           C  
ATOM   1613  O   ASP A 242      20.325   6.753  16.754  1.00 34.06           O  
ATOM   1614  CB  ASP A 242      22.351   5.330  18.015  1.00 35.80           C  
ATOM   1615  CG  ASP A 242      21.399   4.164  18.313  1.00 41.96           C  
ATOM   1616  OD1 ASP A 242      21.114   3.338  17.414  1.00 39.65           O  
ATOM   1617  OD2 ASP A 242      20.949   4.071  19.468  1.00 43.33           O1-
ATOM   1618  N   ASN A 243      21.099   6.398  14.682  1.00 34.69           N  
ATOM   1619  CA  ASN A 243      19.961   7.034  14.019  1.00 32.65           C  
ATOM   1620  C   ASN A 243      19.641   6.209  12.773  1.00 34.73           C  
ATOM   1621  O   ASN A 243      20.145   5.096  12.604  1.00 38.33           O  
ATOM   1622  CB  ASN A 243      20.268   8.511  13.715  1.00 29.99           C  
ATOM   1623  CG  ASN A 243      21.427   8.677  12.746  1.00 31.80           C  
ATOM   1624  ND2 ASN A 243      21.860   9.915  12.533  1.00 31.36           N  
ATOM   1625  OD1 ASN A 243      21.911   7.702  12.178  1.00 39.25           O  
ATOM   1626  N   ARG A 244      18.819   6.753  11.874  1.00 34.29           N  
ATOM   1627  CA  ARG A 244      18.390   5.968  10.716  1.00 36.35           C  
ATOM   1628  C   ARG A 244      19.574   5.542   9.852  1.00 36.40           C  
ATOM   1629  O   ARG A 244      19.676   4.377   9.452  1.00 39.35           O  
ATOM   1630  CB  ARG A 244      17.374   6.740   9.865  1.00 32.85           C  
ATOM   1631  CG  ARG A 244      17.243   6.116   8.457  1.00 42.75           C  
ATOM   1632  CD  ARG A 244      16.192   6.783   7.598  1.00 34.06           C  
ATOM   1633  NE  ARG A 244      16.662   8.040   7.024  1.00 40.51           N  
ATOM   1634  CZ  ARG A 244      17.339   8.141   5.885  1.00 35.80           C  
ATOM   1635  NH1 ARG A 244      17.648   7.072   5.160  1.00 34.30           N1+
ATOM   1636  NH2 ARG A 244      17.728   9.344   5.468  1.00 35.42           N  
ATOM   1637  N   THR A 245      20.479   6.471   9.541  1.00 37.78           N  
ATOM   1638  CA  THR A 245      21.541   6.215   8.573  1.00 29.84           C  
ATOM   1639  C   THR A 245      22.856   5.782   9.203  1.00 38.19           C  
ATOM   1640  O   THR A 245      23.765   5.368   8.475  1.00 37.72           O  
ATOM   1641  CB  THR A 245      21.825   7.476   7.756  1.00 35.86           C  
ATOM   1642  CG2 THR A 245      20.534   8.031   7.096  1.00 32.69           C  
ATOM   1643  OG1 THR A 245      22.359   8.447   8.653  1.00 34.99           O  
ATOM   1644  N   GLY A 246      23.006   5.912  10.515  1.00 34.83           N  
ATOM   1645  CA  GLY A 246      24.305   5.731  11.132  1.00 30.57           C  
ATOM   1646  C   GLY A 246      25.246   6.897  10.954  1.00 40.37           C  
ATOM   1647  O   GLY A 246      26.389   6.821  11.421  1.00 40.27           O  
ATOM   1648  N   ILE A 247      24.795   7.971  10.304  1.00 32.19           N  
ATOM   1649  CA  ILE A 247      25.595   9.151   9.992  1.00 37.68           C  
ATOM   1650  C   ILE A 247      24.919  10.382  10.576  1.00 37.30           C  
ATOM   1651  O   ILE A 247      23.686  10.465  10.619  1.00 37.07           O  
ATOM   1652  CB  ILE A 247      25.757   9.345   8.472  1.00 45.14           C  
ATOM   1653  CG1 ILE A 247      26.481   8.165   7.828  1.00 50.93           C  
ATOM   1654  CG2 ILE A 247      26.452  10.660   8.183  1.00 59.34           C  
ATOM   1655  CD1 ILE A 247      26.180   8.101   6.323  1.00 51.64           C  
ATOM   1656  N   LEU A 248      25.720  11.345  11.010  1.00 42.46           N  
ATOM   1657  CA  LEU A 248      25.168  12.598  11.499  1.00 46.07           C  
ATOM   1658  C   LEU A 248      24.928  13.540  10.330  1.00 50.66           C  
ATOM   1659  O   LEU A 248      25.737  13.611   9.402  1.00 50.15           O  
ATOM   1660  CB  LEU A 248      26.115  13.239  12.509  1.00 42.39           C  
ATOM   1661  CG  LEU A 248      26.307  12.445  13.802  1.00 45.26           C  
ATOM   1662  CD1 LEU A 248      27.424  13.049  14.666  1.00 38.12           C  
ATOM   1663  CD2 LEU A 248      25.003  12.386  14.561  1.00 39.97           C  
ATOM   1664  N   THR A 249      23.807  14.267  10.366  1.00 46.62           N  
ATOM   1665  CA  THR A 249      23.574  15.231   9.285  1.00 58.42           C  
ATOM   1666  C   THR A 249      24.526  16.416   9.371  1.00 57.83           C  
ATOM   1667  O   THR A 249      24.834  17.043   8.350  1.00 60.35           O  
ATOM   1668  CB  THR A 249      22.131  15.728   9.295  1.00 54.21           C  
ATOM   1669  CG2 THR A 249      21.240  14.712   8.589  1.00 54.46           C  
ATOM   1670  OG1 THR A 249      21.682  15.901  10.647  1.00 69.89           O  
ATOM   1671  N   GLY A 250      25.023  16.719  10.562  1.00 51.13           N  
ATOM   1672  CA  GLY A 250      25.869  17.868  10.759  1.00 49.80           C  
ATOM   1673  C   GLY A 250      25.898  18.238  12.222  1.00 48.90           C  
ATOM   1674  O   GLY A 250      25.433  17.483  13.079  1.00 46.66           O  
ATOM   1675  N   PRO A 251      26.425  19.424  12.537  1.00 52.37           N  
ATOM   1676  CA  PRO A 251      26.665  19.771  13.948  1.00 49.49           C  
ATOM   1677  C   PRO A 251      25.405  19.851  14.785  1.00 38.89           C  
ATOM   1678  O   PRO A 251      25.512  19.889  16.016  1.00 56.42           O  
ATOM   1679  CB  PRO A 251      27.367  21.132  13.864  1.00 48.88           C  
ATOM   1680  CG  PRO A 251      26.939  21.696  12.541  1.00 53.84           C  
ATOM   1681  CD  PRO A 251      26.790  20.516  11.621  1.00 57.54           C  
ATOM   1682  N   ASP A 252      24.222  19.862  14.176  1.00 50.86           N  
ATOM   1683  CA  ASP A 252      22.983  19.964  14.938  1.00 61.11           C  
ATOM   1684  C   ASP A 252      22.381  18.612  15.301  1.00 65.40           C  
ATOM   1685  O   ASP A 252      21.507  18.547  16.175  1.00 58.69           O  
ATOM   1686  CB  ASP A 252      21.965  20.788  14.150  1.00 66.25           C  
ATOM   1687  CG  ASP A 252      22.418  22.217  13.958  1.00 67.85           C  
ATOM   1688  OD1 ASP A 252      22.889  22.816  14.948  1.00 66.05           O  
ATOM   1689  OD2 ASP A 252      22.321  22.731  12.824  1.00 77.75           O1-
ATOM   1690  N   ASP A 253      22.830  17.546  14.661  1.00 62.55           N  
ATOM   1691  CA  ASP A 253      22.349  16.198  14.919  1.00 44.88           C  
ATOM   1692  C   ASP A 253      22.587  15.799  16.370  1.00 43.75           C  
ATOM   1693  O   ASP A 253      23.737  15.616  16.788  1.00 52.92           O  
ATOM   1694  CB  ASP A 253      23.052  15.225  13.973  1.00 59.42           C  
ATOM   1695  CG  ASP A 253      22.220  14.016  13.656  1.00 48.72           C  
ATOM   1696  OD1 ASP A 253      21.575  13.487  14.591  1.00 40.17           O  
ATOM   1697  OD2 ASP A 253      22.243  13.591  12.473  1.00 58.06           O1-
ATOM   1698  N   PRO A 254      21.527  15.625  17.162  1.00 53.12           N  
ATOM   1699  CA  PRO A 254      21.691  15.182  18.554  1.00 34.60           C  
ATOM   1700  C   PRO A 254      21.933  13.688  18.748  1.00 42.34           C  
ATOM   1701  O   PRO A 254      22.164  13.273  19.893  1.00 41.52           O  
ATOM   1702  CB  PRO A 254      20.351  15.581  19.189  1.00 45.13           C  
ATOM   1703  CG  PRO A 254      19.385  15.479  18.057  1.00 38.66           C  
ATOM   1704  CD  PRO A 254      20.129  15.959  16.845  1.00 51.03           C  
ATOM   1705  N   SER A 255      21.882  12.856  17.704  1.00 49.16           N  
ATOM   1706  CA  SER A 255      21.946  11.410  17.932  1.00 48.90           C  
ATOM   1707  C   SER A 255      23.232  11.026  18.657  1.00 40.23           C  
ATOM   1708  O   SER A 255      24.311  11.539  18.355  1.00 45.02           O  
ATOM   1709  CB  SER A 255      21.878  10.639  16.610  1.00 39.39           C  
ATOM   1710  OG  SER A 255      21.072  11.288  15.644  1.00 50.82           O  
ATOM   1711  N   ARG A 256      23.120  10.094  19.599  1.00 39.12           N  
ATOM   1712  CA  ARG A 256      24.299   9.573  20.266  1.00 40.96           C  
ATOM   1713  C   ARG A 256      25.221   8.834  19.286  1.00 47.49           C  
ATOM   1714  O   ARG A 256      24.788   8.266  18.279  1.00 41.67           O  
ATOM   1715  CB  ARG A 256      23.887   8.649  21.407  1.00 43.85           C  
ATOM   1716  CG  ARG A 256      22.783   7.686  21.074  1.00 58.48           C  
ATOM   1717  CD  ARG A 256      22.774   6.524  22.057  1.00 68.32           C  
ATOM   1718  NE  ARG A 256      22.021   6.827  23.271  1.00 67.48           N  
ATOM   1719  CZ  ARG A 256      22.561   7.239  24.409  1.00 68.11           C  
ATOM   1720  NH1 ARG A 256      23.877   7.374  24.548  1.00 60.50           N1+
ATOM   1721  NH2 ARG A 256      21.762   7.528  25.433  1.00 45.40           N  
ATOM   1722  N   VAL A 257      26.514   8.874  19.585  1.00 35.44           N  
ATOM   1723  CA  VAL A 257      27.539   8.166  18.831  1.00 28.56           C  
ATOM   1724  C   VAL A 257      27.968   6.979  19.675  1.00 34.40           C  
ATOM   1725  O   VAL A 257      28.266   7.132  20.870  1.00 33.44           O  
ATOM   1726  CB  VAL A 257      28.722   9.092  18.499  1.00 30.91           C  
ATOM   1727  CG1 VAL A 257      29.946   8.298  18.010  1.00 27.61           C  
ATOM   1728  CG2 VAL A 257      28.283  10.125  17.469  1.00 31.48           C  
ATOM   1729  N   ILE A 258      27.955   5.790  19.080  1.00 25.36           N  
ATOM   1730  CA  ILE A 258      28.122   4.545  19.827  1.00 25.04           C  
ATOM   1731  C   ILE A 258      29.072   3.622  19.074  1.00 28.87           C  
ATOM   1732  O   ILE A 258      29.324   3.785  17.878  1.00 31.67           O  
ATOM   1733  CB  ILE A 258      26.774   3.826  20.057  1.00 28.89           C  
ATOM   1734  CG1 ILE A 258      26.173   3.390  18.702  1.00 26.86           C  
ATOM   1735  CG2 ILE A 258      25.813   4.727  20.826  1.00 25.77           C  
ATOM   1736  CD1 ILE A 258      24.899   2.462  18.795  1.00 26.20           C  
ATOM   1737  N   ASP A 259      29.562   2.603  19.785  1.00 27.61           N  
ATOM   1738  CA  ASP A 259      30.240   1.495  19.133  1.00 31.36           C  
ATOM   1739  C   ASP A 259      29.690   0.155  19.614  1.00 32.18           C  
ATOM   1740  O   ASP A 259      30.302  -0.887  19.350  1.00 31.42           O  
ATOM   1741  CB  ASP A 259      31.769   1.590  19.337  1.00 27.95           C  
ATOM   1742  CG  ASP A 259      32.225   1.261  20.775  1.00 36.87           C  
ATOM   1743  OD1 ASP A 259      31.394   0.917  21.658  1.00 29.33           O  
ATOM   1744  OD2 ASP A 259      33.457   1.342  21.016  1.00 31.57           O1-
ATOM   1745  N   ASN A 260      28.545   0.164  20.291  1.00 30.84           N  
ATOM   1746  CA  ASN A 260      27.999  -1.010  20.966  1.00 32.24           C  
ATOM   1747  C   ASN A 260      26.490  -0.830  20.993  1.00 32.72           C  
ATOM   1748  O   ASN A 260      26.010   0.171  21.530  1.00 32.68           O  
ATOM   1749  CB  ASN A 260      28.567  -1.123  22.392  1.00 33.66           C  
ATOM   1750  CG  ASN A 260      28.434  -2.521  22.984  1.00 34.65           C  
ATOM   1751  ND2 ASN A 260      27.382  -2.741  23.770  1.00 37.39           N  
ATOM   1752  OD1 ASN A 260      29.290  -3.376  22.772  1.00 41.66           O  
ATOM   1753  N   LYS A 261      25.740  -1.764  20.409  1.00 31.68           N  
ATOM   1754  CA  LYS A 261      24.301  -1.573  20.218  1.00 32.65           C  
ATOM   1755  C   LYS A 261      23.544  -2.836  20.596  1.00 35.69           C  
ATOM   1756  O   LYS A 261      23.755  -3.889  19.985  1.00 32.58           O  
ATOM   1757  CB  LYS A 261      23.980  -1.191  18.766  1.00 34.07           C  
ATOM   1758  CG  LYS A 261      22.482  -1.234  18.454  1.00 38.71           C  
ATOM   1759  CD  LYS A 261      21.932   0.108  18.071  1.00 44.18           C  
ATOM   1760  CE  LYS A 261      20.420   0.054  17.795  1.00 37.59           C  
ATOM   1761  NZ  LYS A 261      19.693   1.094  18.574  1.00 36.73           N1+
ATOM   1762  N   ILE A 262      22.647  -2.730  21.581  1.00 35.55           N  
ATOM   1763  CA  ILE A 262      21.827  -3.877  21.957  1.00 37.11           C  
ATOM   1764  C   ILE A 262      20.792  -4.140  20.862  1.00 30.37           C  
ATOM   1765  O   ILE A 262      20.278  -3.211  20.231  1.00 31.30           O  
ATOM   1766  CB  ILE A 262      21.158  -3.640  23.323  1.00 34.88           C  
ATOM   1767  CG1 ILE A 262      20.581  -4.948  23.859  1.00 32.80           C  
ATOM   1768  CG2 ILE A 262      20.076  -2.555  23.221  1.00 34.08           C  
ATOM   1769  CD1 ILE A 262      20.060  -4.851  25.270  1.00 33.63           C  
ATOM   1770  N   THR A 263      20.506  -5.410  20.606  1.00 27.68           N  
ATOM   1771  CA  THR A 263      19.551  -5.762  19.560  1.00 34.81           C  
ATOM   1772  C   THR A 263      18.795  -6.997  20.008  1.00 36.50           C  
ATOM   1773  O   THR A 263      19.333  -7.837  20.737  1.00 36.80           O  
ATOM   1774  CB  THR A 263      20.224  -6.068  18.208  1.00 37.91           C  
ATOM   1775  CG2 THR A 263      21.039  -4.884  17.728  1.00 49.22           C  
ATOM   1776  OG1 THR A 263      21.122  -7.172  18.382  1.00 50.10           O  
ATOM   1777  N   GLY A 264      17.552  -7.108  19.548  1.00 31.52           N  
ATOM   1778  CA  GLY A 264      16.767  -8.298  19.768  1.00 28.62           C  
ATOM   1779  C   GLY A 264      16.190  -8.825  18.471  1.00 31.07           C  
ATOM   1780  O   GLY A 264      16.325  -8.208  17.406  1.00 29.06           O  
ATOM   1781  N   PRO A 265      15.532  -9.981  18.542  1.00 34.02           N  
ATOM   1782  CA  PRO A 265      14.980 -10.607  17.332  1.00 30.17           C  
ATOM   1783  C   PRO A 265      14.154  -9.650  16.483  1.00 33.60           C  
ATOM   1784  O   PRO A 265      13.207  -9.008  16.960  1.00 30.18           O  
ATOM   1785  CB  PRO A 265      14.123 -11.744  17.898  1.00 27.87           C  
ATOM   1786  CG  PRO A 265      14.904 -12.163  19.144  1.00 31.67           C  
ATOM   1787  CD  PRO A 265      15.381 -10.848  19.731  1.00 28.28           C  
ATOM   1788  N   ALA A 266      14.528  -9.567  15.205  1.00 30.40           N  
ATOM   1789  CA  ALA A 266      13.900  -8.805  14.131  1.00 31.60           C  
ATOM   1790  C   ALA A 266      14.258  -7.330  14.209  1.00 29.86           C  
ATOM   1791  O   ALA A 266      13.727  -6.524  13.403  1.00 30.28           O  
ATOM   1792  CB  ALA A 266      12.374  -8.971  14.079  1.00 26.51           C  
ATOM   1793  N   ASP A 267      15.154  -6.933  15.111  1.00 29.74           N  
ATOM   1794  CA  ASP A 267      15.730  -5.598  15.013  1.00 30.92           C  
ATOM   1795  C   ASP A 267      16.611  -5.507  13.782  1.00 35.28           C  
ATOM   1796  O   ASP A 267      17.317  -6.459  13.430  1.00 29.07           O  
ATOM   1797  CB  ASP A 267      16.578  -5.257  16.234  1.00 29.67           C  
ATOM   1798  CG  ASP A 267      15.757  -4.696  17.385  1.00 39.82           C  
ATOM   1799  OD1 ASP A 267      14.673  -4.116  17.142  1.00 36.49           O  
ATOM   1800  OD2 ASP A 267      16.241  -4.792  18.537  1.00 36.53           O1-
ATOM   1801  N   SER A 268      16.590  -4.348  13.136  1.00 29.48           N  
ATOM   1802  CA  SER A 268      17.495  -4.116  12.024  1.00 30.00           C  
ATOM   1803  C   SER A 268      17.985  -2.679  12.093  1.00 30.17           C  
ATOM   1804  O   SER A 268      17.203  -1.757  12.341  1.00 29.63           O  
ATOM   1805  CB  SER A 268      16.816  -4.422  10.677  1.00 30.66           C  
ATOM   1806  OG  SER A 268      15.747  -3.530  10.381  1.00 31.70           O  
ATOM   1807  N   PHE A 269      19.288  -2.498  11.935  1.00 29.51           N  
ATOM   1808  CA  PHE A 269      19.858  -1.168  11.800  1.00 30.49           C  
ATOM   1809  C   PHE A 269      21.030  -1.272  10.842  1.00 31.07           C  
ATOM   1810  O   PHE A 269      21.438  -2.367  10.444  1.00 32.64           O  
ATOM   1811  CB  PHE A 269      20.289  -0.570  13.151  1.00 30.00           C  
ATOM   1812  CG  PHE A 269      21.487  -1.250  13.770  1.00 31.65           C  
ATOM   1813  CD1 PHE A 269      21.338  -2.417  14.503  1.00 28.76           C  
ATOM   1814  CD2 PHE A 269      22.763  -0.714  13.619  1.00 29.67           C  
ATOM   1815  CE1 PHE A 269      22.444  -3.048  15.093  1.00 26.55           C  
ATOM   1816  CE2 PHE A 269      23.874  -1.335  14.192  1.00 26.78           C  
ATOM   1817  CZ  PHE A 269      23.718  -2.498  14.931  1.00 30.76           C  
ATOM   1818  N   GLY A 270      21.547  -0.114  10.441  1.00 30.00           N  
ATOM   1819  CA  GLY A 270      22.680  -0.077   9.545  1.00 31.19           C  
ATOM   1820  C   GLY A 270      23.469   1.189   9.775  1.00 34.32           C  
ATOM   1821  O   GLY A 270      23.023   2.119  10.450  1.00 30.53           O  
ATOM   1822  N   PHE A 271      24.662   1.215   9.201  1.00 29.67           N  
ATOM   1823  CA  PHE A 271      25.491   2.405   9.312  1.00 32.60           C  
ATOM   1824  C   PHE A 271      26.559   2.343   8.237  1.00 33.58           C  
ATOM   1825  O   PHE A 271      26.746   1.317   7.576  1.00 30.83           O  
ATOM   1826  CB  PHE A 271      26.110   2.519  10.714  1.00 27.95           C  
ATOM   1827  CG  PHE A 271      26.918   1.310  11.125  1.00 32.49           C  
ATOM   1828  CD1 PHE A 271      28.274   1.219  10.813  1.00 30.70           C  
ATOM   1829  CD2 PHE A 271      26.325   0.270  11.828  1.00 26.32           C  
ATOM   1830  CE1 PHE A 271      29.032   0.109  11.210  1.00 31.97           C  
ATOM   1831  CE2 PHE A 271      27.069  -0.847  12.222  1.00 33.18           C  
ATOM   1832  CZ  PHE A 271      28.430  -0.928  11.917  1.00 28.02           C  
ATOM   1833  N   GLN A 272      27.250   3.468   8.063  1.00 30.07           N  
ATOM   1834  CA  GLN A 272      28.445   3.533   7.234  1.00 31.73           C  
ATOM   1835  C   GLN A 272      29.595   4.044   8.086  1.00 38.40           C  
ATOM   1836  O   GLN A 272      29.396   4.881   8.974  1.00 36.25           O  
ATOM   1837  CB  GLN A 272      28.246   4.444   6.008  1.00 29.81           C  
ATOM   1838  CG  GLN A 272      27.099   4.007   5.094  1.00 34.59           C  
ATOM   1839  CD  GLN A 272      26.942   4.909   3.872  1.00 41.34           C  
ATOM   1840  NE2 GLN A 272      25.939   4.617   3.049  1.00 39.51           N  
ATOM   1841  OE1 GLN A 272      27.724   5.842   3.662  1.00 38.25           O  
ATOM   1842  N   ILE A 273      30.790   3.508   7.827  1.00 31.25           N  
ATOM   1843  CA  ILE A 273      32.023   3.950   8.464  1.00 34.84           C  
ATOM   1844  C   ILE A 273      33.074   4.154   7.377  1.00 39.75           C  
ATOM   1845  O   ILE A 273      33.014   3.553   6.300  1.00 34.12           O  
ATOM   1846  CB  ILE A 273      32.548   2.934   9.497  1.00 33.86           C  
ATOM   1847  CG1 ILE A 273      32.647   1.553   8.837  1.00 37.01           C  
ATOM   1848  CG2 ILE A 273      31.676   2.901  10.740  1.00 30.91           C  
ATOM   1849  CD1 ILE A 273      33.211   0.454   9.737  1.00 38.32           C  
ATOM   1850  N   ILE A 274      34.058   4.997   7.679  1.00 34.77           N  
ATOM   1851  CA  ILE A 274      35.267   5.092   6.867  1.00 31.11           C  
ATOM   1852  C   ILE A 274      36.269   4.121   7.470  1.00 34.89           C  
ATOM   1853  O   ILE A 274      36.721   4.317   8.602  1.00 35.30           O  
ATOM   1854  CB  ILE A 274      35.825   6.518   6.818  1.00 37.18           C  
ATOM   1855  CG1 ILE A 274      34.765   7.499   6.309  1.00 31.66           C  
ATOM   1856  CG2 ILE A 274      37.057   6.572   5.897  1.00 31.83           C  
ATOM   1857  CD1 ILE A 274      34.170   7.112   4.938  1.00 34.17           C  
ATOM   1858  N   ALA A 275      36.597   3.061   6.725  1.00 29.04           N  
ATOM   1859  CA  ALA A 275      37.477   2.019   7.238  1.00 31.19           C  
ATOM   1860  C   ALA A 275      38.804   2.611   7.696  1.00 32.76           C  
ATOM   1861  O   ALA A 275      39.489   3.293   6.929  1.00 35.25           O  
ATOM   1862  CB  ALA A 275      37.723   0.955   6.157  1.00 28.30           C  
ATOM   1863  N   GLY A 276      39.170   2.341   8.948  1.00 35.53           N  
ATOM   1864  CA  GLY A 276      40.438   2.810   9.473  1.00 34.50           C  
ATOM   1865  C   GLY A 276      40.533   4.295   9.752  1.00 36.48           C  
ATOM   1866  O   GLY A 276      41.631   4.782  10.054  1.00 34.41           O  
ATOM   1867  N   GLU A 277      39.431   5.038   9.676  1.00 30.21           N  
ATOM   1868  CA  GLU A 277      39.510   6.486   9.868  1.00 33.55           C  
ATOM   1869  C   GLU A 277      40.025   6.819  11.271  1.00 37.49           C  
ATOM   1870  O   GLU A 277      39.461   6.368  12.274  1.00 34.36           O  
ATOM   1871  CB  GLU A 277      38.146   7.135   9.639  1.00 38.68           C  
ATOM   1872  CG  GLU A 277      38.193   8.664   9.635  1.00 39.13           C  
ATOM   1873  CD  GLU A 277      36.872   9.297   9.247  1.00 41.98           C  
ATOM   1874  OE1 GLU A 277      35.835   8.938   9.845  1.00 41.11           O  
ATOM   1875  OE2 GLU A 277      36.869  10.160   8.342  1.00 44.98           O1-
ATOM   1876  N   GLY A 278      41.099   7.605  11.335  1.00 33.16           N  
ATOM   1877  CA  GLY A 278      41.725   7.989  12.586  1.00 27.49           C  
ATOM   1878  C   GLY A 278      42.377   6.861  13.354  1.00 36.92           C  
ATOM   1879  O   GLY A 278      42.915   7.105  14.435  1.00 40.47           O  
ATOM   1880  N   VAL A 279      42.330   5.628  12.853  1.00 37.02           N  
ATOM   1881  CA  VAL A 279      42.877   4.493  13.594  1.00 31.08           C  
ATOM   1882  C   VAL A 279      43.808   3.632  12.759  1.00 36.54           C  
ATOM   1883  O   VAL A 279      44.603   2.865  13.330  1.00 33.25           O  
ATOM   1884  CB  VAL A 279      41.737   3.624  14.189  1.00 39.23           C  
ATOM   1885  CG1 VAL A 279      40.828   4.468  15.082  1.00 30.06           C  
ATOM   1886  CG2 VAL A 279      40.911   2.932  13.068  1.00 29.29           C  
ATOM   1887  N   GLY A 280      43.750   3.698  11.427  1.00 32.15           N  
ATOM   1888  CA  GLY A 280      44.692   2.982  10.586  1.00 32.54           C  
ATOM   1889  C   GLY A 280      44.295   1.548  10.273  1.00 43.27           C  
ATOM   1890  O   GLY A 280      43.246   1.026  10.664  1.00 37.22           O  
ATOM   1891  N   ALA A 281      45.183   0.897   9.539  1.00 37.81           N  
ATOM   1892  CA  ALA A 281      44.942  -0.464   9.105  1.00 37.86           C  
ATOM   1893  C   ALA A 281      45.038  -1.413  10.292  1.00 35.84           C  
ATOM   1894  O   ALA A 281      45.659  -1.113  11.314  1.00 36.62           O  
ATOM   1895  CB  ALA A 281      45.942  -0.856   8.008  1.00 33.41           C  
ATOM   1896  N   GLY A 282      44.402  -2.568  10.157  1.00 33.20           N  
ATOM   1897  CA  GLY A 282      44.477  -3.563  11.207  1.00 34.14           C  
ATOM   1898  C   GLY A 282      43.397  -4.606  11.055  1.00 35.93           C  
ATOM   1899  O   GLY A 282      42.461  -4.466  10.269  1.00 36.92           O  
ATOM   1900  N   ALA A 283      43.562  -5.681  11.819  1.00 33.66           N  
ATOM   1901  CA  ALA A 283      42.545  -6.712  11.952  1.00 34.61           C  
ATOM   1902  C   ALA A 283      41.624  -6.273  13.081  1.00 38.17           C  
ATOM   1903  O   ALA A 283      41.887  -6.540  14.257  1.00 36.92           O  
ATOM   1904  CB  ALA A 283      43.174  -8.076  12.229  1.00 31.52           C  
ATOM   1905  N   TRP A 284      40.543  -5.591  12.719  1.00 34.29           N  
ATOM   1906  CA  TRP A 284      39.615  -5.009  13.685  1.00 34.69           C  
ATOM   1907  C   TRP A 284      38.495  -5.998  13.990  1.00 32.86           C  
ATOM   1908  O   TRP A 284      37.674  -6.313  13.120  1.00 35.54           O  
ATOM   1909  CB  TRP A 284      39.051  -3.707  13.124  1.00 31.32           C  
ATOM   1910  CG  TRP A 284      40.098  -2.668  12.907  1.00 39.42           C  
ATOM   1911  CD1 TRP A 284      40.628  -2.271  11.711  1.00 38.55           C  
ATOM   1912  CD2 TRP A 284      40.740  -1.872  13.917  1.00 36.18           C  
ATOM   1913  CE2 TRP A 284      41.649  -1.015  13.259  1.00 36.08           C  
ATOM   1914  CE3 TRP A 284      40.627  -1.800  15.316  1.00 38.22           C  
ATOM   1915  NE1 TRP A 284      41.560  -1.273  11.915  1.00 35.12           N  
ATOM   1916  CZ2 TRP A 284      42.447  -0.094  13.951  1.00 37.69           C  
ATOM   1917  CZ3 TRP A 284      41.422  -0.886  16.004  1.00 36.08           C  
ATOM   1918  CH2 TRP A 284      42.321  -0.046  15.320  1.00 34.17           C  
ATOM   1919  N   MET A 285      38.425  -6.457  15.232  1.00 33.85           N  
ATOM   1920  CA  MET A 285      37.373  -7.392  15.600  1.00 37.88           C  
ATOM   1921  C   MET A 285      36.013  -6.707  15.593  1.00 43.62           C  
ATOM   1922  O   MET A 285      35.883  -5.534  15.947  1.00 32.26           O  
ATOM   1923  CB  MET A 285      37.604  -7.967  16.993  1.00 35.86           C  
ATOM   1924  CG  MET A 285      38.540  -9.141  17.072  1.00 60.86           C  
ATOM   1925  SD  MET A 285      39.024  -9.374  18.795  1.00 64.02           S  
ATOM   1926  CE  MET A 285      37.422  -9.735  19.489  1.00 41.41           C  
ATOM   1927  N   TYR A 286      34.991  -7.465  15.198  1.00 35.21           N  
ATOM   1928  CA  TYR A 286      33.613  -7.157  15.537  1.00 34.98           C  
ATOM   1929  C   TYR A 286      33.037  -8.397  16.202  1.00 36.73           C  
ATOM   1930  O   TYR A 286      33.454  -9.519  15.907  1.00 35.63           O  
ATOM   1931  CB  TYR A 286      32.775  -6.731  14.301  1.00 27.41           C  
ATOM   1932  CG  TYR A 286      32.338  -7.899  13.444  1.00 37.86           C  
ATOM   1933  CD1 TYR A 286      31.142  -8.566  13.696  1.00 30.69           C  
ATOM   1934  CD2 TYR A 286      33.134  -8.343  12.391  1.00 33.76           C  
ATOM   1935  CE1 TYR A 286      30.749  -9.644  12.917  1.00 35.32           C  
ATOM   1936  CE2 TYR A 286      32.749  -9.419  11.607  1.00 36.35           C  
ATOM   1937  CZ  TYR A 286      31.560 -10.069  11.875  1.00 37.11           C  
ATOM   1938  OH  TYR A 286      31.180 -11.141  11.104  1.00 35.33           O  
ATOM   1939  N   HIS A 287      32.119  -8.203  17.142  1.00 33.64           N  
ATOM   1940  CA  HIS A 287      31.580  -9.368  17.838  1.00 34.00           C  
ATOM   1941  C   HIS A 287      30.341  -8.964  18.617  1.00 36.90           C  
ATOM   1942  O   HIS A 287      30.049  -7.778  18.802  1.00 35.15           O  
ATOM   1943  CB  HIS A 287      32.616 -10.012  18.777  1.00 30.31           C  
ATOM   1944  CG  HIS A 287      33.208  -9.069  19.783  1.00 38.81           C  
ATOM   1945  CD2 HIS A 287      34.213  -8.160  19.677  1.00 33.59           C  
ATOM   1946  ND1 HIS A 287      32.788  -9.020  21.099  1.00 37.58           N  
ATOM   1947  CE1 HIS A 287      33.495  -8.113  21.753  1.00 38.88           C  
ATOM   1948  NE2 HIS A 287      34.363  -7.573  20.912  1.00 42.09           N  
ATOM   1949  N   CYS A 288      29.608  -9.974  19.065  1.00 31.79           N  
ATOM   1950  CA  CYS A 288      28.648  -9.746  20.125  1.00 31.06           C  
ATOM   1951  C   CYS A 288      29.408  -9.596  21.431  1.00 34.37           C  
ATOM   1952  O   CYS A 288      30.338 -10.358  21.714  1.00 31.72           O  
ATOM   1953  CB  CYS A 288      27.658 -10.904  20.226  1.00 33.35           C  
ATOM   1954  SG  CYS A 288      26.512 -10.680  21.630  1.00 31.63           S  
ATOM   1955  N   HIS A 289      29.023  -8.610  22.232  1.00 34.21           N  
ATOM   1956  CA  HIS A 289      29.774  -8.352  23.453  1.00 30.50           C  
ATOM   1957  C   HIS A 289      29.199  -9.063  24.673  1.00 33.46           C  
ATOM   1958  O   HIS A 289      29.779  -8.955  25.759  1.00 34.27           O  
ATOM   1959  CB  HIS A 289      29.887  -6.842  23.714  1.00 29.71           C  
ATOM   1960  CG  HIS A 289      31.176  -6.441  24.375  1.00 36.51           C  
ATOM   1961  CD2 HIS A 289      32.123  -5.539  24.017  1.00 32.04           C  
ATOM   1962  ND1 HIS A 289      31.604  -6.992  25.566  1.00 33.85           N  
ATOM   1963  CE1 HIS A 289      32.760  -6.452  25.911  1.00 31.76           C  
ATOM   1964  NE2 HIS A 289      33.097  -5.569  24.988  1.00 30.10           N  
ATOM   1965  N   VAL A 290      28.090  -9.792  24.533  1.00 30.98           N  
ATOM   1966  CA  VAL A 290      27.706 -10.752  25.568  1.00 30.20           C  
ATOM   1967  C   VAL A 290      28.855 -11.745  25.732  1.00 34.75           C  
ATOM   1968  O   VAL A 290      29.240 -12.432  24.776  1.00 34.23           O  
ATOM   1969  CB  VAL A 290      26.384 -11.453  25.193  1.00 35.93           C  
ATOM   1970  CG1 VAL A 290      25.949 -12.441  26.277  1.00 29.23           C  
ATOM   1971  CG2 VAL A 290      25.258 -10.419  24.928  1.00 28.82           C  
ATOM   1972  N   GLN A 291      29.432 -11.812  26.939  1.00 35.56           N  
ATOM   1973  CA  GLN A 291      30.740 -12.462  27.088  1.00 35.74           C  
ATOM   1974  C   GLN A 291      30.683 -13.934  26.675  1.00 37.71           C  
ATOM   1975  O   GLN A 291      31.542 -14.414  25.924  1.00 37.10           O  
ATOM   1976  CB  GLN A 291      31.250 -12.315  28.525  1.00 36.87           C  
ATOM   1977  CG  GLN A 291      31.624 -10.875  28.929  1.00 30.76           C  
ATOM   1978  CD  GLN A 291      32.652 -10.224  27.996  1.00 39.12           C  
ATOM   1979  NE2 GLN A 291      33.733 -10.945  27.685  1.00 32.78           N  
ATOM   1980  OE1 GLN A 291      32.476  -9.083  27.576  1.00 32.23           O  
ATOM   1981  N   PHE A 292      29.673 -14.664  27.154  1.00 35.12           N  
ATOM   1982  CA  PHE A 292      29.498 -16.052  26.747  1.00 36.79           C  
ATOM   1983  C   PHE A 292      29.339 -16.190  25.229  1.00 42.87           C  
ATOM   1984  O   PHE A 292      29.832 -17.157  24.637  1.00 35.39           O  
ATOM   1985  CB  PHE A 292      28.291 -16.656  27.464  1.00 40.18           C  
ATOM   1986  CG  PHE A 292      28.091 -18.118  27.182  1.00 48.41           C  
ATOM   1987  CD1 PHE A 292      26.961 -18.566  26.505  1.00 55.93           C  
ATOM   1988  CD2 PHE A 292      29.044 -19.051  27.586  1.00 58.93           C  
ATOM   1989  CE1 PHE A 292      26.775 -19.927  26.237  1.00 57.47           C  
ATOM   1990  CE2 PHE A 292      28.866 -20.414  27.325  1.00 57.75           C  
ATOM   1991  CZ  PHE A 292      27.731 -20.852  26.650  1.00 48.88           C  
ATOM   1992  N   HIS A 293      28.635 -15.254  24.579  1.00 31.94           N  
ATOM   1993  CA  HIS A 293      28.444 -15.369  23.131  1.00 35.48           C  
ATOM   1994  C   HIS A 293      29.760 -15.169  22.399  1.00 40.29           C  
ATOM   1995  O   HIS A 293      30.079 -15.894  21.449  1.00 34.53           O  
ATOM   1996  CB  HIS A 293      27.409 -14.351  22.637  1.00 31.88           C  
ATOM   1997  CG  HIS A 293      26.024 -14.593  23.153  1.00 40.57           C  
ATOM   1998  CD2 HIS A 293      25.555 -15.470  24.077  1.00 33.39           C  
ATOM   1999  ND1 HIS A 293      24.928 -13.878  22.710  1.00 33.12           N  
ATOM   2000  CE1 HIS A 293      23.847 -14.300  23.346  1.00 40.38           C  
ATOM   2001  NE2 HIS A 293      24.199 -15.267  24.179  1.00 32.79           N  
ATOM   2002  N   SER A 294      30.511 -14.151  22.810  1.00 30.41           N  
ATOM   2003  CA  SER A 294      31.853 -13.920  22.294  1.00 36.16           C  
ATOM   2004  C   SER A 294      32.707 -15.175  22.457  1.00 38.54           C  
ATOM   2005  O   SER A 294      33.316 -15.664  21.498  1.00 36.64           O  
ATOM   2006  CB  SER A 294      32.475 -12.728  23.051  1.00 32.40           C  
ATOM   2007  OG  SER A 294      33.369 -12.017  22.238  1.00 69.69           O  
ATOM   2008  N   ASP A 295      32.748 -15.717  23.676  1.00 33.34           N  
ATOM   2009  CA  ASP A 295      33.577 -16.889  23.939  1.00 37.08           C  
ATOM   2010  C   ASP A 295      33.141 -18.085  23.108  1.00 45.55           C  
ATOM   2011  O   ASP A 295      33.980 -18.916  22.746  1.00 40.01           O  
ATOM   2012  CB  ASP A 295      33.540 -17.243  25.430  1.00 33.70           C  
ATOM   2013  CG  ASP A 295      34.216 -16.189  26.299  1.00 42.60           C  
ATOM   2014  OD1 ASP A 295      35.107 -15.476  25.791  1.00 39.57           O  
ATOM   2015  OD2 ASP A 295      33.849 -16.067  27.485  1.00 37.38           O1-
ATOM   2016  N   MET A 296      31.847 -18.191  22.785  1.00 35.80           N  
ATOM   2017  CA  MET A 296      31.338 -19.334  22.028  1.00 37.81           C  
ATOM   2018  C   MET A 296      31.396 -19.136  20.519  1.00 42.00           C  
ATOM   2019  O   MET A 296      30.934 -20.012  19.782  1.00 47.02           O  
ATOM   2020  CB  MET A 296      29.900 -19.669  22.439  1.00 34.50           C  
ATOM   2021  CG  MET A 296      29.776 -20.004  23.903  1.00 56.72           C  
ATOM   2022  SD  MET A 296      30.315 -21.711  24.164  1.00 69.29           S  
ATOM   2023  CE  MET A 296      31.871 -21.452  25.013  1.00 60.65           C  
ATOM   2024  N   GLY A 297      31.953 -18.027  20.033  1.00 38.34           N  
ATOM   2025  CA  GLY A 297      32.288 -17.951  18.622  1.00 36.80           C  
ATOM   2026  C   GLY A 297      31.614 -16.852  17.830  1.00 37.03           C  
ATOM   2027  O   GLY A 297      31.754 -16.808  16.607  1.00 33.35           O  
ATOM   2028  N   MET A 298      30.884 -15.957  18.494  1.00 34.86           N  
ATOM   2029  CA  MET A 298      30.173 -14.888  17.794  1.00 34.40           C  
ATOM   2030  C   MET A 298      31.140 -13.716  17.567  1.00 36.94           C  
ATOM   2031  O   MET A 298      31.009 -12.627  18.132  1.00 33.55           O  
ATOM   2032  CB  MET A 298      28.936 -14.483  18.589  1.00 30.64           C  
ATOM   2033  CG  MET A 298      27.708 -15.380  18.359  1.00 37.17           C  
ATOM   2034  SD  MET A 298      26.179 -14.774  19.134  1.00 37.22           S  
ATOM   2035  CE  MET A 298      25.510 -13.863  17.750  1.00 31.45           C  
ATOM   2036  N   VAL A 299      32.140 -13.972  16.720  1.00 30.41           N  
ATOM   2037  CA  VAL A 299      33.254 -13.059  16.470  1.00 32.88           C  
ATOM   2038  C   VAL A 299      33.606 -13.108  14.989  1.00 31.14           C  
ATOM   2039  O   VAL A 299      33.616 -14.179  14.376  1.00 36.78           O  
ATOM   2040  CB  VAL A 299      34.508 -13.431  17.295  1.00 34.88           C  
ATOM   2041  CG1 VAL A 299      35.622 -12.393  17.055  1.00 32.63           C  
ATOM   2042  CG2 VAL A 299      34.177 -13.563  18.766  1.00 36.25           C  
ATOM   2043  N   GLY A 300      33.935 -11.956  14.424  1.00 36.55           N  
ATOM   2044  CA  GLY A 300      34.487 -11.895  13.087  1.00 31.98           C  
ATOM   2045  C   GLY A 300      35.546 -10.815  13.002  1.00 40.59           C  
ATOM   2046  O   GLY A 300      35.832 -10.126  13.981  1.00 35.90           O  
ATOM   2047  N   LEU A 301      36.122 -10.676  11.810  1.00 32.81           N  
ATOM   2048  CA  LEU A 301      37.191  -9.715  11.585  1.00 35.60           C  
ATOM   2049  C   LEU A 301      36.806  -8.745  10.479  1.00 40.10           C  
ATOM   2050  O   LEU A 301      36.330  -9.150   9.413  1.00 39.06           O  
ATOM   2051  CB  LEU A 301      38.509 -10.418  11.237  1.00 31.65           C  
ATOM   2052  CG  LEU A 301      39.076 -11.324  12.324  1.00 39.79           C  
ATOM   2053  CD1 LEU A 301      40.342 -12.008  11.835  1.00 36.04           C  
ATOM   2054  CD2 LEU A 301      39.337 -10.554  13.626  1.00 34.72           C  
ATOM   2055  N   PHE A 302      37.008  -7.468  10.748  1.00 33.85           N  
ATOM   2056  CA  PHE A 302      36.947  -6.419   9.743  1.00 34.61           C  
ATOM   2057  C   PHE A 302      38.402  -6.120   9.381  1.00 36.24           C  
ATOM   2058  O   PHE A 302      39.092  -5.386  10.096  1.00 35.10           O  
ATOM   2059  CB  PHE A 302      36.211  -5.213  10.315  1.00 34.32           C  
ATOM   2060  CG  PHE A 302      36.079  -4.078   9.374  1.00 35.13           C  
ATOM   2061  CD1 PHE A 302      35.839  -4.299   8.035  1.00 35.41           C  
ATOM   2062  CD2 PHE A 302      36.174  -2.773   9.834  1.00 35.47           C  
ATOM   2063  CE1 PHE A 302      35.707  -3.239   7.156  1.00 39.24           C  
ATOM   2064  CE2 PHE A 302      36.033  -1.705   8.964  1.00 33.60           C  
ATOM   2065  CZ  PHE A 302      35.801  -1.942   7.616  1.00 35.17           C  
ATOM   2066  N   LEU A 303      38.886  -6.729   8.301  1.00 32.48           N  
ATOM   2067  CA  LEU A 303      40.307  -6.661   7.937  1.00 34.38           C  
ATOM   2068  C   LEU A 303      40.534  -5.418   7.092  1.00 35.83           C  
ATOM   2069  O   LEU A 303      40.152  -5.370   5.921  1.00 36.56           O  
ATOM   2070  CB  LEU A 303      40.743  -7.922   7.201  1.00 35.57           C  
ATOM   2071  CG  LEU A 303      40.583  -9.229   7.986  1.00 39.14           C  
ATOM   2072  CD1 LEU A 303      40.561 -10.405   7.016  1.00 38.98           C  
ATOM   2073  CD2 LEU A 303      41.695  -9.404   9.032  1.00 32.94           C  
ATOM   2074  N   VAL A 304      41.154  -4.398   7.684  1.00 34.92           N  
ATOM   2075  CA  VAL A 304      41.364  -3.121   7.010  1.00 35.58           C  
ATOM   2076  C   VAL A 304      42.827  -3.072   6.570  1.00 40.65           C  
ATOM   2077  O   VAL A 304      43.739  -3.038   7.405  1.00 33.99           O  
ATOM   2078  CB  VAL A 304      40.988  -1.935   7.910  1.00 34.63           C  
ATOM   2079  CG1 VAL A 304      41.257  -0.624   7.187  1.00 30.85           C  
ATOM   2080  CG2 VAL A 304      39.504  -2.029   8.315  1.00 31.38           C  
ATOM   2081  N   LYS A 305      43.046  -3.083   5.256  1.00 33.97           N  
ATOM   2082  CA  LYS A 305      44.375  -3.213   4.669  1.00 40.12           C  
ATOM   2083  C   LYS A 305      44.978  -1.850   4.358  1.00 40.28           C  
ATOM   2084  O   LYS A 305      44.268  -0.877   4.071  1.00 36.23           O  
ATOM   2085  CB  LYS A 305      44.324  -4.046   3.380  1.00 36.46           C  
ATOM   2086  CG  LYS A 305      43.785  -5.465   3.585  1.00 38.95           C  
ATOM   2087  CD  LYS A 305      43.489  -6.164   2.250  1.00 42.46           C  
ATOM   2088  CE  LYS A 305      42.226  -5.607   1.582  1.00 36.10           C  
ATOM   2089  NZ  LYS A 305      41.653  -6.586   0.609  1.00 37.92           N1+
ATOM   2090  N   LYS A 306      46.309  -1.792   4.415  1.00 40.50           N  
ATOM   2091  CA  LYS A 306      47.032  -0.631   3.915  1.00 45.50           C  
ATOM   2092  C   LYS A 306      46.943  -0.579   2.396  1.00 43.42           C  
ATOM   2093  O   LYS A 306      46.593  -1.568   1.739  1.00 41.91           O  
ATOM   2094  CB  LYS A 306      48.499  -0.674   4.341  1.00 46.80           C  
ATOM   2095  CG  LYS A 306      48.721  -0.872   5.825  1.00 52.17           C  
ATOM   2096  CD  LYS A 306      50.059  -0.316   6.272  1.00 57.82           C  
ATOM   2097  CE  LYS A 306      50.863  -1.370   7.018  1.00 74.01           C  
ATOM   2098  NZ  LYS A 306      52.025  -0.766   7.737  1.00 91.46           N1+
ATOM   2099  N   PRO A 307      47.279   0.567   1.805  1.00 57.43           N  
ATOM   2100  CA  PRO A 307      47.246   0.671   0.337  1.00 45.91           C  
ATOM   2101  C   PRO A 307      48.133  -0.345  -0.363  1.00 56.85           C  
ATOM   2102  O   PRO A 307      47.956  -0.548  -1.570  1.00 62.27           O  
ATOM   2103  CB  PRO A 307      47.716   2.110   0.072  1.00 55.01           C  
ATOM   2104  CG  PRO A 307      47.483   2.847   1.372  1.00 52.59           C  
ATOM   2105  CD  PRO A 307      47.711   1.822   2.449  1.00 57.69           C  
ATOM   2106  N   ASP A 308      49.072  -0.991   0.346  1.00 51.85           N  
ATOM   2107  CA  ASP A 308      49.868  -2.086  -0.207  1.00 57.14           C  
ATOM   2108  C   ASP A 308      49.275  -3.465   0.071  1.00 54.87           C  
ATOM   2109  O   ASP A 308      49.928  -4.477  -0.213  1.00 52.17           O  
ATOM   2110  CB  ASP A 308      51.317  -2.026   0.315  1.00 59.14           C  
ATOM   2111  CG  ASP A 308      51.480  -2.531   1.766  1.00 70.58           C  
ATOM   2112  OD1 ASP A 308      50.544  -3.117   2.364  1.00 59.87           O  
ATOM   2113  OD2 ASP A 308      52.592  -2.342   2.314  1.00 66.17           O1-
ATOM   2114  N   GLY A 309      48.080  -3.536   0.652  1.00 53.47           N  
ATOM   2115  CA  GLY A 309      47.420  -4.809   0.855  1.00 38.81           C  
ATOM   2116  C   GLY A 309      47.770  -5.547   2.128  1.00 38.68           C  
ATOM   2117  O   GLY A 309      47.226  -6.637   2.353  1.00 49.33           O  
ATOM   2118  N   THR A 310      48.643  -4.996   2.973  1.00 41.61           N  
ATOM   2119  CA  THR A 310      49.038  -5.674   4.200  1.00 50.33           C  
ATOM   2120  C   THR A 310      48.182  -5.215   5.375  1.00 50.18           C  
ATOM   2121  O   THR A 310      47.613  -4.120   5.377  1.00 42.54           O  
ATOM   2122  CB  THR A 310      50.507  -5.410   4.540  1.00 47.57           C  
ATOM   2123  CG2 THR A 310      51.414  -6.203   3.598  1.00 61.24           C  
ATOM   2124  OG1 THR A 310      50.784  -4.013   4.386  1.00 53.63           O  
ATOM   2125  N   ILE A 311      48.153  -6.058   6.400  1.00 46.72           N  
ATOM   2126  CA  ILE A 311      47.465  -5.815   7.657  1.00 53.63           C  
ATOM   2127  C   ILE A 311      48.514  -5.811   8.765  1.00 52.15           C  
ATOM   2128  O   ILE A 311      49.133  -6.845   9.028  1.00 57.13           O  
ATOM   2129  CB  ILE A 311      46.399  -6.886   7.936  1.00 52.54           C  
ATOM   2130  CG1 ILE A 311      45.283  -6.788   6.900  1.00 49.80           C  
ATOM   2131  CG2 ILE A 311      45.845  -6.742   9.360  1.00 45.01           C  
ATOM   2132  CD1 ILE A 311      44.610  -8.105   6.652  1.00 52.02           C  
ATOM   2133  N   PRO A 312      48.732  -4.691   9.457  1.00 47.88           N  
ATOM   2134  CA  PRO A 312      49.768  -4.649  10.501  1.00 55.97           C  
ATOM   2135  C   PRO A 312      49.776  -5.878  11.396  1.00 61.49           C  
ATOM   2136  O   PRO A 312      48.830  -6.116  12.151  1.00 66.84           O  
ATOM   2137  CB  PRO A 312      49.406  -3.385  11.284  1.00 51.43           C  
ATOM   2138  CG  PRO A 312      48.842  -2.481  10.226  1.00 54.22           C  
ATOM   2139  CD  PRO A 312      48.094  -3.378   9.265  1.00 46.96           C  
ATOM   2140  N   GLY A 313      50.853  -6.661  11.306  1.00 68.89           N  
ATOM   2141  CA  GLY A 313      51.017  -7.891  12.056  1.00 74.46           C  
ATOM   2142  C   GLY A 313      50.845  -9.159  11.242  1.00 87.47           C  
ATOM   2143  O   GLY A 313      51.138 -10.245  11.757  1.00 93.13           O  
ATOM   2144  N   TYR A 314      50.382  -9.064   9.998  1.00 86.60           N  
ATOM   2145  CA  TYR A 314      50.097 -10.246   9.188  1.00 72.64           C  
ATOM   2146  C   TYR A 314      50.357  -9.996   7.703  1.00 71.72           C  
ATOM   2147  O   TYR A 314      51.480  -9.687   7.302  1.00 79.88           O  
ATOM   2148  CB  TYR A 314      48.650 -10.689   9.397  1.00 74.00           C  
ATOM   2149  CG  TYR A 314      48.315 -11.015  10.832  1.00 78.03           C  
ATOM   2150  CD1 TYR A 314      48.522 -12.294  11.336  1.00 81.30           C  
ATOM   2151  CD2 TYR A 314      47.801 -10.041  11.688  1.00 74.25           C  
ATOM   2152  CE1 TYR A 314      48.223 -12.606  12.649  1.00 78.17           C  
ATOM   2153  CE2 TYR A 314      47.499 -10.341  13.009  1.00 78.53           C  
ATOM   2154  CZ  TYR A 314      47.712 -11.629  13.482  1.00 92.78           C  
ATOM   2155  OH  TYR A 314      47.418 -11.952  14.788  1.00 83.64           O  
TER   
HETATM 2156 CU    CU A 401      25.094 -12.343  21.465  1.00 34.08          CU  
HETATM 2157 CU    CU A 402      36.411  -7.010  21.756  0.44 41.72          CU  
HETATM 2158 CU    CU A 403      35.901  -3.172  21.827  0.11 46.73          CU  
HETATM 2159 CU    CU A 404      34.284  -3.892  25.233  0.80 39.37          CU  
ATOM   2160  N   THR B  38      -4.811  21.040  11.488  1.00 59.85           N  
ATOM   2161  CA  THR B  38      -6.249  20.785  11.519  1.00 64.19           C  
ATOM   2162  C   THR B  38      -6.576  19.447  12.197  1.00 69.46           C  
ATOM   2163  O   THR B  38      -7.741  19.056  12.300  1.00 62.21           O  
ATOM   2164  CB  THR B  38      -6.853  20.810  10.101  1.00 63.63           C  
ATOM   2165  CG2 THR B  38      -6.091  21.797   9.233  1.00 72.44           C  
ATOM   2166  OG1 THR B  38      -6.777  19.505   9.519  1.00 74.34           O  
ATOM   2167  N   ALA B  39      -5.550  18.733  12.648  1.00 64.32           N  
ATOM   2168  CA  ALA B  39      -5.776  17.696  13.641  1.00 57.40           C  
ATOM   2169  C   ALA B  39      -5.998  18.352  15.003  1.00 46.31           C  
ATOM   2170  O   ALA B  39      -5.566  19.482  15.242  1.00 54.64           O  
ATOM   2171  CB  ALA B  39      -4.596  16.724  13.693  1.00 50.96           C  
ATOM   2172  N   ARG B  40      -6.702  17.655  15.889  1.00 47.12           N  
ATOM   2173  CA  ARG B  40      -6.864  18.159  17.246  1.00 47.73           C  
ATOM   2174  C   ARG B  40      -5.539  18.059  17.993  1.00 46.17           C  
ATOM   2175  O   ARG B  40      -4.781  17.103  17.809  1.00 40.75           O  
ATOM   2176  CB  ARG B  40      -7.949  17.377  17.988  1.00 46.89           C  
ATOM   2177  CG  ARG B  40      -9.316  17.423  17.321  1.00 60.87           C  
ATOM   2178  CD  ARG B  40     -10.197  16.219  17.696  1.00 66.13           C  
ATOM   2179  NE  ARG B  40     -10.055  15.822  19.092  1.00 63.76           N  
ATOM   2180  CZ  ARG B  40      -9.790  14.588  19.503  1.00 68.07           C  
ATOM   2181  NH1 ARG B  40      -9.624  13.591  18.645  1.00 66.84           N1+
ATOM   2182  NH2 ARG B  40      -9.682  14.350  20.807  1.00 63.91           N  
ATOM   2183  N   THR B  41      -5.260  19.052  18.837  1.00 41.13           N  
ATOM   2184  CA  THR B  41      -4.002  19.106  19.568  1.00 38.86           C  
ATOM   2185  C   THR B  41      -4.253  19.400  21.042  1.00 44.92           C  
ATOM   2186  O   THR B  41      -5.272  19.977  21.420  1.00 43.55           O  
ATOM   2187  CB  THR B  41      -3.048  20.161  18.991  1.00 39.98           C  
ATOM   2188  CG2 THR B  41      -2.707  19.830  17.538  1.00 39.29           C  
ATOM   2189  OG1 THR B  41      -3.654  21.455  19.075  1.00 43.58           O  
ATOM   2190  N   ALA B  42      -3.298  18.996  21.875  1.00 40.10           N  
ATOM   2191  CA  ALA B  42      -3.474  19.135  23.312  1.00 41.95           C  
ATOM   2192  C   ALA B  42      -3.363  20.604  23.723  1.00 36.31           C  
ATOM   2193  O   ALA B  42      -2.519  21.339  23.196  1.00 37.69           O  
ATOM   2194  CB  ALA B  42      -2.435  18.300  24.066  1.00 35.26           C  
ATOM   2195  N   PRO B  43      -4.186  21.056  24.657  1.00 41.93           N  
ATOM   2196  CA  PRO B  43      -4.080  22.435  25.146  1.00 45.74           C  
ATOM   2197  C   PRO B  43      -2.992  22.564  26.206  1.00 43.59           C  
ATOM   2198  O   PRO B  43      -2.436  21.579  26.695  1.00 44.54           O  
ATOM   2199  CB  PRO B  43      -5.465  22.693  25.754  1.00 39.83           C  
ATOM   2200  CG  PRO B  43      -5.872  21.321  26.288  1.00 44.42           C  
ATOM   2201  CD  PRO B  43      -5.209  20.281  25.388  1.00 37.93           C  
ATOM   2202  N   ALA B  44      -2.699  23.811  26.561  1.00 44.31           N  
ATOM   2203  CA  ALA B  44      -1.806  24.072  27.682  1.00 44.99           C  
ATOM   2204  C   ALA B  44      -2.406  23.528  28.973  1.00 47.28           C  
ATOM   2205  O   ALA B  44      -3.609  23.651  29.218  1.00 47.01           O  
ATOM   2206  CB  ALA B  44      -1.547  25.574  27.812  1.00 41.83           C  
ATOM   2207  N   GLY B  45      -1.563  22.920  29.807  1.00 40.03           N  
ATOM   2208  CA  GLY B  45      -1.995  22.367  31.074  1.00 35.69           C  
ATOM   2209  C   GLY B  45      -1.904  23.370  32.214  1.00 45.35           C  
ATOM   2210  O   GLY B  45      -1.617  24.553  32.026  1.00 42.93           O  
ATOM   2211  N   GLY B  46      -2.144  22.873  33.425  1.00 44.83           N  
ATOM   2212  CA  GLY B  46      -2.079  23.713  34.607  1.00 38.94           C  
ATOM   2213  C   GLY B  46      -3.298  23.601  35.507  1.00 43.95           C  
ATOM   2214  O   GLY B  46      -3.509  24.459  36.365  1.00 49.41           O  
ATOM   2215  N   GLU B  47      -4.107  22.558  35.328  1.00 40.73           N  
ATOM   2216  CA  GLU B  47      -5.266  22.314  36.178  1.00 45.90           C  
ATOM   2217  C   GLU B  47      -4.900  21.401  37.339  1.00 46.20           C  
ATOM   2218  O   GLU B  47      -3.993  20.572  37.240  1.00 42.36           O  
ATOM   2219  CB  GLU B  47      -6.410  21.669  35.389  1.00 43.17           C  
ATOM   2220  CG  GLU B  47      -6.822  22.416  34.134  1.00 74.62           C  
ATOM   2221  CD  GLU B  47      -7.746  23.585  34.432  1.00 94.53           C  
ATOM   2222  OE1 GLU B  47      -7.350  24.742  34.169  1.00102.41           O  
ATOM   2223  OE2 GLU B  47      -8.863  23.351  34.943  1.00102.38           O1-
ATOM   2224  N   VAL B  48      -5.631  21.542  38.438  1.00 42.71           N  
ATOM   2225  CA  VAL B  48      -5.552  20.611  39.558  1.00 40.50           C  
ATOM   2226  C   VAL B  48      -6.685  19.610  39.402  1.00 39.62           C  
ATOM   2227  O   VAL B  48      -7.857  19.994  39.363  1.00 48.78           O  
ATOM   2228  CB  VAL B  48      -5.635  21.334  40.911  1.00 45.94           C  
ATOM   2229  CG1 VAL B  48      -5.650  20.316  42.047  1.00 35.21           C  
ATOM   2230  CG2 VAL B  48      -4.466  22.298  41.069  1.00 37.50           C  
ATOM   2231  N   ARG B  49      -6.336  18.330  39.305  1.00 39.52           N  
ATOM   2232  CA  ARG B  49      -7.293  17.263  39.073  1.00 38.82           C  
ATOM   2233  C   ARG B  49      -7.331  16.333  40.271  1.00 44.00           C  
ATOM   2234  O   ARG B  49      -6.327  16.136  40.958  1.00 45.63           O  
ATOM   2235  CB  ARG B  49      -6.944  16.448  37.825  1.00 44.90           C  
ATOM   2236  CG  ARG B  49      -6.562  17.269  36.613  1.00 42.39           C  
ATOM   2237  CD  ARG B  49      -6.082  16.343  35.506  1.00 46.46           C  
ATOM   2238  NE  ARG B  49      -5.863  17.077  34.269  1.00 49.49           N  
ATOM   2239  CZ  ARG B  49      -6.701  17.073  33.244  1.00 56.06           C  
ATOM   2240  NH1 ARG B  49      -7.793  16.326  33.248  1.00 56.29           N1+
ATOM   2241  NH2 ARG B  49      -6.443  17.846  32.195  1.00 55.90           N  
ATOM   2242  N   HIS B  50      -8.504  15.758  40.509  1.00 46.29           N  
ATOM   2243  CA  HIS B  50      -8.706  14.832  41.607  1.00 42.06           C  
ATOM   2244  C   HIS B  50      -9.272  13.538  41.059  1.00 48.28           C  
ATOM   2245  O   HIS B  50     -10.134  13.547  40.182  1.00 48.28           O  
ATOM   2246  CB  HIS B  50      -9.651  15.398  42.661  1.00 42.82           C  
ATOM   2247  CG  HIS B  50      -9.180  16.682  43.256  1.00 46.40           C  
ATOM   2248  CD2 HIS B  50      -9.226  17.951  42.788  1.00 50.94           C  
ATOM   2249  ND1 HIS B  50      -8.560  16.748  44.485  1.00 57.56           N  
ATOM   2250  CE1 HIS B  50      -8.252  18.004  44.753  1.00 51.19           C  
ATOM   2251  NE2 HIS B  50      -8.644  18.754  43.739  1.00 53.61           N  
ATOM   2252  N   LEU B  51      -8.799  12.435  41.608  1.00 39.15           N  
ATOM   2253  CA  LEU B  51      -9.145  11.112  41.137  1.00 40.64           C  
ATOM   2254  C   LEU B  51      -9.294  10.218  42.347  1.00 38.48           C  
ATOM   2255  O   LEU B  51      -8.560  10.372  43.326  1.00 39.12           O  
ATOM   2256  CB  LEU B  51      -8.042  10.554  40.226  1.00 43.80           C  
ATOM   2257  CG  LEU B  51      -8.361   9.818  38.936  1.00 63.23           C  
ATOM   2258  CD1 LEU B  51      -9.495  10.518  38.200  1.00 63.48           C  
ATOM   2259  CD2 LEU B  51      -7.096   9.776  38.086  1.00 49.47           C  
ATOM   2260  N   LYS B  52     -10.217   9.272  42.259  1.00 37.39           N  
ATOM   2261  CA  LYS B  52     -10.312   8.173  43.202  1.00 35.69           C  
ATOM   2262  C   LYS B  52      -9.835   6.910  42.505  1.00 47.45           C  
ATOM   2263  O   LYS B  52     -10.111   6.713  41.318  1.00 41.90           O  
ATOM   2264  CB  LYS B  52     -11.749   7.988  43.704  1.00 49.30           C  
ATOM   2265  CG  LYS B  52     -11.880   7.026  44.870  1.00 60.81           C  
ATOM   2266  CD  LYS B  52     -11.879   7.778  46.199  1.00 69.79           C  
ATOM   2267  CE  LYS B  52     -11.535   6.877  47.392  1.00 62.58           C  
ATOM   2268  NZ  LYS B  52     -10.397   5.959  47.117  1.00 52.31           N1+
ATOM   2269  N   MET B  53      -9.106   6.065  43.237  1.00 37.62           N  
ATOM   2270  CA  MET B  53      -8.568   4.834  42.679  1.00 37.69           C  
ATOM   2271  C   MET B  53      -8.591   3.758  43.746  1.00 37.99           C  
ATOM   2272  O   MET B  53      -8.383   4.033  44.928  1.00 37.33           O  
ATOM   2273  CB  MET B  53      -7.123   5.002  42.178  1.00 35.10           C  
ATOM   2274  CG  MET B  53      -7.001   5.289  40.693  1.00 64.91           C  
ATOM   2275  SD  MET B  53      -5.283   5.383  40.145  1.00 56.00           S  
ATOM   2276  CE  MET B  53      -5.068   3.738  39.470  1.00 45.90           C  
ATOM   2277  N   TYR B  54      -8.814   2.525  43.309  1.00 29.69           N  
ATOM   2278  CA  TYR B  54      -8.832   1.381  44.200  1.00 32.79           C  
ATOM   2279  C   TYR B  54      -7.894   0.319  43.669  1.00 36.48           C  
ATOM   2280  O   TYR B  54      -7.702   0.193  42.455  1.00 38.68           O  
ATOM   2281  CB  TYR B  54     -10.243   0.769  44.324  1.00 32.44           C  
ATOM   2282  CG  TYR B  54     -11.265   1.757  44.787  1.00 39.34           C  
ATOM   2283  CD1 TYR B  54     -11.879   2.618  43.887  1.00 36.15           C  
ATOM   2284  CD2 TYR B  54     -11.600   1.851  46.135  1.00 38.86           C  
ATOM   2285  CE1 TYR B  54     -12.812   3.547  44.321  1.00 45.02           C  
ATOM   2286  CE2 TYR B  54     -12.522   2.774  46.577  1.00 39.12           C  
ATOM   2287  CZ  TYR B  54     -13.128   3.617  45.662  1.00 50.35           C  
ATOM   2288  OH  TYR B  54     -14.043   4.538  46.095  1.00 49.62           O  
ATOM   2289  N   ALA B  55      -7.340  -0.463  44.589  1.00 32.46           N  
ATOM   2290  CA  ALA B  55      -6.739  -1.749  44.270  1.00 31.55           C  
ATOM   2291  C   ALA B  55      -7.642  -2.833  44.836  1.00 36.55           C  
ATOM   2292  O   ALA B  55      -8.101  -2.733  45.983  1.00 31.84           O  
ATOM   2293  CB  ALA B  55      -5.326  -1.875  44.849  1.00 32.70           C  
ATOM   2294  N   GLU B  56      -7.873  -3.872  44.037  1.00 33.09           N  
ATOM   2295  CA  GLU B  56      -8.872  -4.895  44.308  1.00 37.25           C  
ATOM   2296  C   GLU B  56      -8.295  -6.251  43.959  1.00 34.31           C  
ATOM   2297  O   GLU B  56      -7.654  -6.395  42.917  1.00 36.57           O  
ATOM   2298  CB  GLU B  56     -10.126  -4.694  43.436  1.00 38.53           C  
ATOM   2299  CG  GLU B  56     -11.306  -4.000  44.030  1.00 61.98           C  
ATOM   2300  CD  GLU B  56     -12.465  -3.952  43.034  1.00 52.14           C  
ATOM   2301  OE1 GLU B  56     -12.864  -5.019  42.510  1.00 64.46           O  
ATOM   2302  OE2 GLU B  56     -12.969  -2.849  42.769  1.00 55.80           O1-
ATOM   2303  N   LYS B  57      -8.551  -7.247  44.802  1.00 31.27           N  
ATOM   2304  CA  LYS B  57      -8.317  -8.631  44.419  1.00 33.78           C  
ATOM   2305  C   LYS B  57      -9.456  -9.101  43.524  1.00 36.60           C  
ATOM   2306  O   LYS B  57     -10.631  -8.862  43.821  1.00 39.02           O  
ATOM   2307  CB  LYS B  57      -8.201  -9.522  45.657  1.00 36.20           C  
ATOM   2308  CG  LYS B  57      -6.770  -9.828  46.054  1.00 58.35           C  
ATOM   2309  CD  LYS B  57      -6.608 -11.229  46.637  1.00 69.50           C  
ATOM   2310  CE  LYS B  57      -6.357 -11.169  48.143  1.00 69.74           C  
ATOM   2311  NZ  LYS B  57      -5.429 -12.243  48.610  1.00 77.43           N1+
ATOM   2312  N   LEU B  58      -9.111  -9.740  42.414  1.00 37.72           N  
ATOM   2313  CA  LEU B  58     -10.120 -10.225  41.486  1.00 36.32           C  
ATOM   2314  C   LEU B  58     -10.443 -11.680  41.788  1.00 43.90           C  
ATOM   2315  O   LEU B  58      -9.660 -12.390  42.415  1.00 39.17           O  
ATOM   2316  CB  LEU B  58      -9.645 -10.071  40.039  1.00 39.53           C  
ATOM   2317  CG  LEU B  58      -9.189  -8.638  39.750  1.00 44.83           C  
ATOM   2318  CD1 LEU B  58      -8.775  -8.491  38.313  1.00 40.40           C  
ATOM   2319  CD2 LEU B  58     -10.323  -7.682  40.097  1.00 44.38           C  
ATOM   2320  N   ALA B  59     -11.616 -12.122  41.331  1.00 40.34           N  
ATOM   2321  CA  ALA B  59     -12.072 -13.454  41.717  1.00 46.25           C  
ATOM   2322  C   ALA B  59     -11.084 -14.540  41.300  1.00 48.07           C  
ATOM   2323  O   ALA B  59     -10.928 -15.535  42.014  1.00 51.44           O  
ATOM   2324  CB  ALA B  59     -13.452 -13.728  41.126  1.00 43.52           C  
ATOM   2325  N   ASP B  60     -10.395 -14.366  40.168  1.00 48.06           N  
ATOM   2326  CA  ASP B  60      -9.459 -15.379  39.685  1.00 44.08           C  
ATOM   2327  C   ASP B  60      -8.083 -15.311  40.346  1.00 43.66           C  
ATOM   2328  O   ASP B  60      -7.193 -16.062  39.947  1.00 47.32           O  
ATOM   2329  CB  ASP B  60      -9.289 -15.267  38.165  1.00 39.77           C  
ATOM   2330  CG  ASP B  60      -8.728 -13.918  37.730  1.00 53.98           C  
ATOM   2331  OD1 ASP B  60      -8.165 -13.194  38.577  1.00 49.88           O  
ATOM   2332  OD2 ASP B  60      -8.860 -13.572  36.535  1.00 61.72           O1-
ATOM   2333  N   GLY B  61      -7.872 -14.449  41.330  1.00 38.95           N  
ATOM   2334  CA  GLY B  61      -6.579 -14.343  41.977  1.00 40.82           C  
ATOM   2335  C   GLY B  61      -5.706 -13.226  41.445  1.00 48.11           C  
ATOM   2336  O   GLY B  61      -4.666 -12.935  42.039  1.00 42.36           O  
ATOM   2337  N   GLN B  62      -6.099 -12.585  40.351  1.00 38.89           N  
ATOM   2338  CA  GLN B  62      -5.367 -11.419  39.900  1.00 38.06           C  
ATOM   2339  C   GLN B  62      -5.677 -10.218  40.789  1.00 37.01           C  
ATOM   2340  O   GLN B  62      -6.558 -10.256  41.656  1.00 34.35           O  
ATOM   2341  CB  GLN B  62      -5.710 -11.115  38.447  1.00 32.51           C  
ATOM   2342  CG  GLN B  62      -5.294 -12.226  37.513  1.00 42.36           C  
ATOM   2343  CD  GLN B  62      -5.481 -11.840  36.082  1.00 55.02           C  
ATOM   2344  NE2 GLN B  62      -6.676 -12.077  35.551  1.00 56.96           N  
ATOM   2345  OE1 GLN B  62      -4.568 -11.310  35.455  1.00 62.20           O  
ATOM   2346  N   MET B  63      -4.924  -9.139  40.583  1.00 35.51           N  
ATOM   2347  CA  MET B  63      -5.209  -7.884  41.261  1.00 32.94           C  
ATOM   2348  C   MET B  63      -5.190  -6.767  40.234  1.00 33.00           C  
ATOM   2349  O   MET B  63      -4.370  -6.773  39.309  1.00 36.29           O  
ATOM   2350  CB  MET B  63      -4.210  -7.552  42.402  1.00 32.91           C  
ATOM   2351  CG  MET B  63      -3.868  -8.701  43.345  1.00 37.41           C  
ATOM   2352  SD  MET B  63      -2.410  -8.379  44.388  1.00 41.25           S  
ATOM   2353  CE  MET B  63      -2.798  -9.374  45.819  1.00 33.96           C  
ATOM   2354  N   GLY B  64      -6.103  -5.813  40.399  1.00 33.01           N  
ATOM   2355  CA  GLY B  64      -6.238  -4.734  39.443  1.00 32.40           C  
ATOM   2356  C   GLY B  64      -6.565  -3.422  40.112  1.00 36.61           C  
ATOM   2357  O   GLY B  64      -7.110  -3.365  41.220  1.00 36.55           O  
ATOM   2358  N   TYR B  65      -6.216  -2.345  39.413  1.00 30.66           N  
ATOM   2359  CA  TYR B  65      -6.602  -0.998  39.783  1.00 30.69           C  
ATOM   2360  C   TYR B  65      -7.908  -0.631  39.094  1.00 37.97           C  
ATOM   2361  O   TYR B  65      -8.204  -1.118  37.998  1.00 34.48           O  
ATOM   2362  CB  TYR B  65      -5.535   0.024  39.373  1.00 28.42           C  
ATOM   2363  CG  TYR B  65      -4.200  -0.066  40.085  1.00 37.48           C  
ATOM   2364  CD1 TYR B  65      -4.055   0.343  41.410  1.00 38.07           C  
ATOM   2365  CD2 TYR B  65      -3.069  -0.537  39.415  1.00 32.74           C  
ATOM   2366  CE1 TYR B  65      -2.812   0.289  42.049  1.00 33.93           C  
ATOM   2367  CE2 TYR B  65      -1.835  -0.605  40.041  1.00 32.82           C  
ATOM   2368  CZ  TYR B  65      -1.708  -0.190  41.352  1.00 38.08           C  
ATOM   2369  OH  TYR B  65      -0.473  -0.258  41.950  1.00 33.86           O  
ATOM   2370  N   GLY B  66      -8.666   0.270  39.720  1.00 30.33           N  
ATOM   2371  CA  GLY B  66      -9.872   0.773  39.086  1.00 28.46           C  
ATOM   2372  C   GLY B  66     -10.229   2.141  39.617  1.00 37.68           C  
ATOM   2373  O   GLY B  66      -9.774   2.549  40.691  1.00 35.80           O  
ATOM   2374  N   PHE B  67     -11.039   2.863  38.840  1.00 31.85           N  
ATOM   2375  CA  PHE B  67     -11.609   4.112  39.332  1.00 34.85           C  
ATOM   2376  C   PHE B  67     -12.835   3.880  40.211  1.00 36.21           C  
ATOM   2377  O   PHE B  67     -13.227   4.786  40.949  1.00 38.07           O  
ATOM   2378  CB  PHE B  67     -11.986   5.037  38.166  1.00 34.62           C  
ATOM   2379  CG  PHE B  67     -10.801   5.595  37.409  1.00 44.34           C  
ATOM   2380  CD1 PHE B  67      -9.583   5.809  38.045  1.00 42.69           C  
ATOM   2381  CD2 PHE B  67     -10.907   5.904  36.058  1.00 38.98           C  
ATOM   2382  CE1 PHE B  67      -8.494   6.319  37.347  1.00 45.92           C  
ATOM   2383  CE2 PHE B  67      -9.821   6.425  35.354  1.00 40.55           C  
ATOM   2384  CZ  PHE B  67      -8.612   6.627  36.003  1.00 42.67           C  
ATOM   2385  N   GLU B  68     -13.433   2.690  40.162  1.00 35.38           N  
ATOM   2386  CA  GLU B  68     -14.634   2.376  40.926  1.00 43.14           C  
ATOM   2387  C   GLU B  68     -14.539   0.959  41.448  1.00 35.56           C  
ATOM   2388  O   GLU B  68     -14.080   0.065  40.727  1.00 34.07           O  
ATOM   2389  CB  GLU B  68     -15.905   2.485  40.075  1.00 37.57           C  
ATOM   2390  CG  GLU B  68     -16.106   3.810  39.387  1.00 41.13           C  
ATOM   2391  CD  GLU B  68     -17.290   3.776  38.422  1.00 57.40           C  
ATOM   2392  OE1 GLU B  68     -17.164   3.187  37.321  1.00 58.96           O  
ATOM   2393  OE2 GLU B  68     -18.345   4.341  38.772  1.00 59.90           O1-
ATOM   2394  N   LYS B  69     -14.997   0.750  42.684  1.00 35.66           N  
ATOM   2395  CA  LYS B  69     -15.041  -0.600  43.237  1.00 39.13           C  
ATOM   2396  C   LYS B  69     -15.893  -1.495  42.356  1.00 36.20           C  
ATOM   2397  O   LYS B  69     -17.014  -1.138  41.982  1.00 37.34           O  
ATOM   2398  CB  LYS B  69     -15.602  -0.595  44.663  1.00 40.45           C  
ATOM   2399  CG  LYS B  69     -14.821   0.258  45.628  1.00 48.07           C  
ATOM   2400  CD  LYS B  69     -15.012  -0.213  47.058  1.00 61.57           C  
ATOM   2401  CE  LYS B  69     -16.210   0.486  47.682  1.00 60.35           C  
ATOM   2402  NZ  LYS B  69     -15.925   0.949  49.068  1.00 59.15           N1+
ATOM   2403  N   GLY B  70     -15.372  -2.672  42.055  1.00 36.45           N  
ATOM   2404  CA  GLY B  70     -16.023  -3.590  41.163  1.00 34.18           C  
ATOM   2405  C   GLY B  70     -15.785  -3.324  39.697  1.00 45.68           C  
ATOM   2406  O   GLY B  70     -16.314  -4.064  38.860  1.00 42.79           O  
ATOM   2407  N   LYS B  71     -15.009  -2.294  39.351  1.00 40.09           N  
ATOM   2408  CA  LYS B  71     -14.683  -2.011  37.956  1.00 40.17           C  
ATOM   2409  C   LYS B  71     -13.170  -1.960  37.736  1.00 43.15           C  
ATOM   2410  O   LYS B  71     -12.688  -1.227  36.875  1.00 39.28           O  
ATOM   2411  CB  LYS B  71     -15.345  -0.707  37.501  1.00 38.65           C  
ATOM   2412  CG  LYS B  71     -16.895  -0.747  37.507  1.00 54.01           C  
ATOM   2413  CD  LYS B  71     -17.464  -1.431  36.264  1.00 52.63           C  
ATOM   2414  CE  LYS B  71     -18.775  -0.809  35.761  1.00 56.26           C  
ATOM   2415  NZ  LYS B  71     -18.790   0.683  35.770  1.00 72.05           N1+
ATOM   2416  N   ALA B  72     -12.411  -2.721  38.517  1.00 35.45           N  
ATOM   2417  CA  ALA B  72     -10.970  -2.823  38.315  1.00 42.64           C  
ATOM   2418  C   ALA B  72     -10.666  -3.497  36.978  1.00 45.38           C  
ATOM   2419  O   ALA B  72     -11.442  -4.313  36.480  1.00 42.44           O  
ATOM   2420  CB  ALA B  72     -10.317  -3.613  39.456  1.00 32.64           C  
ATOM   2421  N   SER B  73      -9.520  -3.152  36.396  1.00 38.17           N  
ATOM   2422  CA  SER B  73      -9.126  -3.733  35.119  1.00 37.70           C  
ATOM   2423  C   SER B  73      -7.627  -4.002  35.105  1.00 36.89           C  
ATOM   2424  O   SER B  73      -6.850  -3.370  35.825  1.00 37.50           O  
ATOM   2425  CB  SER B  73      -9.495  -2.815  33.941  1.00 32.99           C  
ATOM   2426  OG  SER B  73      -8.698  -1.632  33.942  1.00 37.68           O  
ATOM   2427  N   VAL B  74      -7.231  -4.947  34.260  1.00 38.44           N  
ATOM   2428  CA  VAL B  74      -5.834  -5.236  33.974  1.00 38.30           C  
ATOM   2429  C   VAL B  74      -5.650  -5.127  32.464  1.00 39.09           C  
ATOM   2430  O   VAL B  74      -6.228  -5.920  31.720  1.00 40.01           O  
ATOM   2431  CB  VAL B  74      -5.407  -6.629  34.464  1.00 37.65           C  
ATOM   2432  CG1 VAL B  74      -3.951  -6.890  34.059  1.00 34.02           C  
ATOM   2433  CG2 VAL B  74      -5.618  -6.770  35.971  1.00 36.57           C  
ATOM   2434  N   PRO B  75      -4.855  -4.171  31.958  1.00 37.51           N  
ATOM   2435  CA  PRO B  75      -4.164  -3.102  32.700  1.00 32.14           C  
ATOM   2436  C   PRO B  75      -5.149  -2.155  33.356  1.00 40.96           C  
ATOM   2437  O   PRO B  75      -6.315  -2.092  32.961  1.00 34.60           O  
ATOM   2438  CB  PRO B  75      -3.330  -2.379  31.609  1.00 31.63           C  
ATOM   2439  CG  PRO B  75      -3.957  -2.779  30.300  1.00 34.30           C  
ATOM   2440  CD  PRO B  75      -4.498  -4.168  30.524  1.00 34.62           C  
ATOM   2441  N   GLY B  76      -4.690  -1.408  34.358  1.00 32.66           N  
ATOM   2442  CA  GLY B  76      -5.518  -0.446  35.036  1.00 32.11           C  
ATOM   2443  C   GLY B  76      -5.923   0.675  34.107  1.00 34.17           C  
ATOM   2444  O   GLY B  76      -5.435   0.788  32.979  1.00 34.57           O  
ATOM   2445  N   PRO B  77      -6.818   1.541  34.574  1.00 35.87           N  
ATOM   2446  CA  PRO B  77      -7.328   2.606  33.706  1.00 33.84           C  
ATOM   2447  C   PRO B  77      -6.236   3.578  33.287  1.00 40.25           C  
ATOM   2448  O   PRO B  77      -5.284   3.844  34.028  1.00 34.05           O  
ATOM   2449  CB  PRO B  77      -8.376   3.307  34.582  1.00 34.46           C  
ATOM   2450  CG  PRO B  77      -7.908   3.051  35.982  1.00 33.05           C  
ATOM   2451  CD  PRO B  77      -7.341   1.650  35.949  1.00 33.03           C  
ATOM   2452  N   LEU B  78      -6.418   4.145  32.095  1.00 31.80           N  
ATOM   2453  CA  LEU B  78      -5.511   5.158  31.587  1.00 29.37           C  
ATOM   2454  C   LEU B  78      -5.676   6.474  32.340  1.00 39.37           C  
ATOM   2455  O   LEU B  78      -6.790   6.947  32.582  1.00 35.63           O  
ATOM   2456  CB  LEU B  78      -5.761   5.380  30.098  1.00 35.58           C  
ATOM   2457  CG  LEU B  78      -5.175   6.660  29.498  1.00 41.28           C  
ATOM   2458  CD1 LEU B  78      -3.658   6.570  29.456  1.00 38.01           C  
ATOM   2459  CD2 LEU B  78      -5.739   6.875  28.097  1.00 39.36           C  
ATOM   2460  N   ILE B  79      -4.554   7.073  32.705  1.00 34.02           N  
ATOM   2461  CA  ILE B  79      -4.528   8.410  33.282  1.00 34.18           C  
ATOM   2462  C   ILE B  79      -3.858   9.327  32.271  1.00 33.67           C  
ATOM   2463  O   ILE B  79      -2.773   9.016  31.766  1.00 35.57           O  
ATOM   2464  CB  ILE B  79      -3.805   8.413  34.641  1.00 36.63           C  
ATOM   2465  CG1 ILE B  79      -4.624   7.606  35.659  1.00 35.38           C  
ATOM   2466  CG2 ILE B  79      -3.570   9.840  35.129  1.00 34.22           C  
ATOM   2467  CD1 ILE B  79      -3.911   7.365  37.004  1.00 31.63           C  
ATOM   2468  N   GLU B  80      -4.513  10.441  31.955  1.00 37.64           N  
ATOM   2469  CA  GLU B  80      -4.071  11.352  30.907  1.00 37.45           C  
ATOM   2470  C   GLU B  80      -4.119  12.775  31.438  1.00 38.64           C  
ATOM   2471  O   GLU B  80      -5.180  13.244  31.860  1.00 38.35           O  
ATOM   2472  CB  GLU B  80      -4.953  11.217  29.658  1.00 37.32           C  
ATOM   2473  CG  GLU B  80      -4.315  11.784  28.390  1.00 47.71           C  
ATOM   2474  CD  GLU B  80      -5.286  11.869  27.207  1.00 58.19           C  
ATOM   2475  OE1 GLU B  80      -5.159  12.799  26.382  1.00 66.91           O  
ATOM   2476  OE2 GLU B  80      -6.180  11.005  27.111  1.00 80.41           O1-
ATOM   2477  N   VAL B  81      -2.987  13.476  31.393  1.00 36.47           N  
ATOM   2478  CA  VAL B  81      -2.911  14.853  31.860  1.00 32.56           C  
ATOM   2479  C   VAL B  81      -2.080  15.667  30.876  1.00 36.72           C  
ATOM   2480  O   VAL B  81      -1.442  15.132  29.968  1.00 35.54           O  
ATOM   2481  CB  VAL B  81      -2.318  14.964  33.280  1.00 38.08           C  
ATOM   2482  CG1 VAL B  81      -3.089  14.079  34.247  1.00 30.88           C  
ATOM   2483  CG2 VAL B  81      -0.847  14.584  33.271  1.00 33.92           C  
ATOM   2484  N   ASN B  82      -2.106  16.981  31.070  1.00 34.88           N  
ATOM   2485  CA  ASN B  82      -1.318  17.919  30.288  1.00 34.67           C  
ATOM   2486  C   ASN B  82      -0.186  18.459  31.149  1.00 37.02           C  
ATOM   2487  O   ASN B  82      -0.373  18.688  32.350  1.00 34.52           O  
ATOM   2488  CB  ASN B  82      -2.202  19.066  29.784  1.00 34.74           C  
ATOM   2489  CG  ASN B  82      -3.290  18.584  28.847  1.00 45.43           C  
ATOM   2490  ND2 ASN B  82      -4.547  18.822  29.209  1.00 37.51           N  
ATOM   2491  OD1 ASN B  82      -3.000  17.988  27.817  1.00 38.56           O  
ATOM   2492  N   GLU B  83       0.986  18.670  30.534  1.00 35.45           N  
ATOM   2493  CA  GLU B  83       2.132  19.228  31.252  1.00 34.67           C  
ATOM   2494  C   GLU B  83       1.715  20.460  32.045  1.00 39.80           C  
ATOM   2495  O   GLU B  83       1.100  21.383  31.503  1.00 36.31           O  
ATOM   2496  CB  GLU B  83       3.254  19.611  30.282  1.00 32.25           C  
ATOM   2497  CG  GLU B  83       4.068  18.457  29.759  1.00 33.80           C  
ATOM   2498  CD  GLU B  83       5.275  18.918  28.965  1.00 38.33           C  
ATOM   2499  OE1 GLU B  83       5.139  19.879  28.173  1.00 35.29           O  
ATOM   2500  OE2 GLU B  83       6.358  18.315  29.137  1.00 34.26           O1-
ATOM   2501  N   GLY B  84       2.071  20.481  33.327  1.00 38.12           N  
ATOM   2502  CA  GLY B  84       1.664  21.540  34.218  1.00 36.62           C  
ATOM   2503  C   GLY B  84       0.507  21.174  35.123  1.00 43.92           C  
ATOM   2504  O   GLY B  84       0.330  21.812  36.161  1.00 43.21           O  
ATOM   2505  N   ASP B  85      -0.281  20.164  34.755  1.00 34.25           N  
ATOM   2506  CA  ASP B  85      -1.327  19.678  35.643  1.00 29.76           C  
ATOM   2507  C   ASP B  85      -0.726  19.081  36.907  1.00 40.12           C  
ATOM   2508  O   ASP B  85       0.391  18.550  36.907  1.00 39.29           O  
ATOM   2509  CB  ASP B  85      -2.175  18.588  34.972  1.00 35.61           C  
ATOM   2510  CG  ASP B  85      -3.057  19.107  33.852  1.00 38.66           C  
ATOM   2511  OD1 ASP B  85      -3.124  20.333  33.620  1.00 36.52           O  
ATOM   2512  OD2 ASP B  85      -3.673  18.255  33.182  1.00 35.08           O1-
ATOM   2513  N   THR B  86      -1.512  19.143  37.977  1.00 35.28           N  
ATOM   2514  CA  THR B  86      -1.299  18.390  39.200  1.00 33.77           C  
ATOM   2515  C   THR B  86      -2.430  17.380  39.349  1.00 36.07           C  
ATOM   2516  O   THR B  86      -3.587  17.676  39.031  1.00 38.70           O  
ATOM   2517  CB  THR B  86      -1.267  19.318  40.420  1.00 37.87           C  
ATOM   2518  CG2 THR B  86      -1.127  18.520  41.711  1.00 35.46           C  
ATOM   2519  OG1 THR B  86      -0.160  20.210  40.305  1.00 38.94           O  
ATOM   2520  N   LEU B  87      -2.102  16.194  39.842  1.00 32.99           N  
ATOM   2521  CA  LEU B  87      -3.079  15.129  40.036  1.00 33.80           C  
ATOM   2522  C   LEU B  87      -3.011  14.652  41.481  1.00 41.58           C  
ATOM   2523  O   LEU B  87      -1.956  14.197  41.936  1.00 39.14           O  
ATOM   2524  CB  LEU B  87      -2.817  13.964  39.075  1.00 38.02           C  
ATOM   2525  CG  LEU B  87      -3.834  12.823  39.104  1.00 52.61           C  
ATOM   2526  CD1 LEU B  87      -5.254  13.354  38.879  1.00 45.63           C  
ATOM   2527  CD2 LEU B  87      -3.487  11.763  38.069  1.00 38.23           C  
ATOM   2528  N   HIS B  88      -4.126  14.762  42.199  1.00 35.61           N  
ATOM   2529  CA  HIS B  88      -4.264  14.199  43.540  1.00 35.93           C  
ATOM   2530  C   HIS B  88      -5.098  12.934  43.433  1.00 39.82           C  
ATOM   2531  O   HIS B  88      -6.247  12.984  42.983  1.00 40.10           O  
ATOM   2532  CB  HIS B  88      -4.922  15.196  44.495  1.00 37.12           C  
ATOM   2533  CG  HIS B  88      -4.105  16.422  44.734  1.00 41.03           C  
ATOM   2534  CD2 HIS B  88      -2.911  16.595  45.352  1.00 31.08           C  
ATOM   2535  ND1 HIS B  88      -4.527  17.679  44.352  1.00 40.70           N  
ATOM   2536  CE1 HIS B  88      -3.610  18.570  44.690  1.00 37.00           C  
ATOM   2537  NE2 HIS B  88      -2.622  17.938  45.304  1.00 40.75           N  
ATOM   2538  N   ILE B  89      -4.512  11.807  43.812  1.00 33.80           N  
ATOM   2539  CA  ILE B  89      -5.162  10.511  43.715  1.00 33.50           C  
ATOM   2540  C   ILE B  89      -5.418  10.019  45.125  1.00 40.21           C  
ATOM   2541  O   ILE B  89      -4.478   9.704  45.868  1.00 36.00           O  
ATOM   2542  CB  ILE B  89      -4.318   9.490  42.943  1.00 32.55           C  
ATOM   2543  CG1 ILE B  89      -3.963  10.004  41.546  1.00 36.75           C  
ATOM   2544  CG2 ILE B  89      -5.048   8.136  42.893  1.00 31.56           C  
ATOM   2545  CD1 ILE B  89      -3.087   9.009  40.745  1.00 37.01           C  
ATOM   2546  N   GLU B  90      -6.692   9.927  45.483  1.00 37.30           N  
ATOM   2547  CA  GLU B  90      -7.108   9.300  46.726  1.00 39.42           C  
ATOM   2548  C   GLU B  90      -7.217   7.802  46.464  1.00 36.06           C  
ATOM   2549  O   GLU B  90      -8.154   7.336  45.805  1.00 38.92           O  
ATOM   2550  CB  GLU B  90      -8.418   9.902  47.228  1.00 37.61           C  
ATOM   2551  CG  GLU B  90      -8.814   9.407  48.603  1.00 49.64           C  
ATOM   2552  CD  GLU B  90     -10.212   9.868  49.002  1.00 61.14           C  
ATOM   2553  OE1 GLU B  90     -10.427  11.089  49.134  1.00 66.76           O  
ATOM   2554  OE2 GLU B  90     -11.094   9.010  49.174  1.00 62.98           O1-
ATOM   2555  N   PHE B  91      -6.247   7.058  46.972  1.00 33.38           N  
ATOM   2556  CA  PHE B  91      -6.063   5.650  46.668  1.00 31.67           C  
ATOM   2557  C   PHE B  91      -6.507   4.827  47.867  1.00 36.41           C  
ATOM   2558  O   PHE B  91      -6.020   5.040  48.986  1.00 37.31           O  
ATOM   2559  CB  PHE B  91      -4.588   5.364  46.329  1.00 33.32           C  
ATOM   2560  CG  PHE B  91      -4.258   3.896  46.208  1.00 35.11           C  
ATOM   2561  CD1 PHE B  91      -4.783   3.134  45.172  1.00 38.44           C  
ATOM   2562  CD2 PHE B  91      -3.418   3.280  47.125  1.00 40.55           C  
ATOM   2563  CE1 PHE B  91      -4.483   1.781  45.057  1.00 40.63           C  
ATOM   2564  CE2 PHE B  91      -3.103   1.927  47.016  1.00 39.93           C  
ATOM   2565  CZ  PHE B  91      -3.640   1.174  45.980  1.00 40.68           C  
ATOM   2566  N   THR B  92      -7.415   3.886  47.634  1.00 33.08           N  
ATOM   2567  CA  THR B  92      -7.903   3.001  48.680  1.00 37.51           C  
ATOM   2568  C   THR B  92      -7.501   1.573  48.357  1.00 34.20           C  
ATOM   2569  O   THR B  92      -7.821   1.058  47.280  1.00 37.40           O  
ATOM   2570  CB  THR B  92      -9.419   3.110  48.829  1.00 38.23           C  
ATOM   2571  CG2 THR B  92      -9.936   2.079  49.836  1.00 35.34           C  
ATOM   2572  OG1 THR B  92      -9.742   4.423  49.289  1.00 42.07           O  
ATOM   2573  N   ASN B  93      -6.821   0.933  49.301  1.00 34.92           N  
ATOM   2574  CA  ASN B  93      -6.407  -0.458  49.168  1.00 39.00           C  
ATOM   2575  C   ASN B  93      -7.502  -1.327  49.773  1.00 41.00           C  
ATOM   2576  O   ASN B  93      -7.665  -1.359  50.996  1.00 39.45           O  
ATOM   2577  CB  ASN B  93      -5.062  -0.678  49.863  1.00 33.87           C  
ATOM   2578  CG  ASN B  93      -4.612  -2.114  49.819  1.00 38.60           C  
ATOM   2579  ND2 ASN B  93      -3.586  -2.444  50.609  1.00 36.48           N  
ATOM   2580  OD1 ASN B  93      -5.173  -2.927  49.083  1.00 38.73           O  
ATOM   2581  N   THR B  94      -8.266  -2.016  48.927  1.00 39.85           N  
ATOM   2582  CA  THR B  94      -9.325  -2.889  49.428  1.00 33.59           C  
ATOM   2583  C   THR B  94      -8.850  -4.309  49.680  1.00 42.77           C  
ATOM   2584  O   THR B  94      -9.678  -5.181  49.964  1.00 43.25           O  
ATOM   2585  CB  THR B  94     -10.513  -2.948  48.450  1.00 40.82           C  
ATOM   2586  CG2 THR B  94     -10.934  -1.559  48.001  1.00 37.62           C  
ATOM   2587  OG1 THR B  94     -10.178  -3.774  47.317  1.00 38.76           O  
ATOM   2588  N   MET B  95      -7.558  -4.571  49.562  1.00 37.66           N  
ATOM   2589  CA  MET B  95      -7.074  -5.941  49.631  1.00 42.57           C  
ATOM   2590  C   MET B  95      -6.630  -6.275  51.056  1.00 37.94           C  
ATOM   2591  O   MET B  95      -6.533  -5.407  51.923  1.00 42.05           O  
ATOM   2592  CB  MET B  95      -5.928  -6.114  48.650  1.00 33.95           C  
ATOM   2593  CG  MET B  95      -6.268  -5.623  47.239  1.00 44.16           C  
ATOM   2594  SD  MET B  95      -5.048  -6.236  46.051  1.00 38.19           S  
ATOM   2595  CE  MET B  95      -3.606  -5.280  46.588  1.00 30.90           C  
ATOM   2596  N   ASP B  96      -6.329  -7.549  51.286  1.00 42.45           N  
ATOM   2597  CA  ASP B  96      -5.867  -7.994  52.592  1.00 51.16           C  
ATOM   2598  C   ASP B  96      -4.344  -7.967  52.731  1.00 53.66           C  
ATOM   2599  O   ASP B  96      -3.818  -8.514  53.703  1.00 46.67           O  
ATOM   2600  CB  ASP B  96      -6.406  -9.402  52.891  1.00 42.18           C  
ATOM   2601  CG  ASP B  96      -5.944 -10.432  51.885  1.00 49.82           C  
ATOM   2602  OD1 ASP B  96      -5.599 -10.056  50.743  1.00 56.85           O  
ATOM   2603  OD2 ASP B  96      -5.922 -11.629  52.238  1.00 60.64           O1-
ATOM   2604  N   VAL B  97      -3.624  -7.352  51.788  1.00 46.70           N  
ATOM   2605  CA  VAL B  97      -2.186  -7.146  51.922  1.00 37.48           C  
ATOM   2606  C   VAL B  97      -1.877  -5.692  51.599  1.00 39.91           C  
ATOM   2607  O   VAL B  97      -2.665  -4.991  50.956  1.00 39.38           O  
ATOM   2608  CB  VAL B  97      -1.362  -8.095  51.026  1.00 51.46           C  
ATOM   2609  CG1 VAL B  97      -1.636  -9.548  51.404  1.00 40.84           C  
ATOM   2610  CG2 VAL B  97      -1.677  -7.855  49.543  1.00 44.99           C  
ATOM   2611  N   ARG B  98      -0.723  -5.229  52.081  1.00 33.94           N  
ATOM   2612  CA  ARG B  98      -0.288  -3.879  51.739  1.00 38.73           C  
ATOM   2613  C   ARG B  98      -0.135  -3.746  50.227  1.00 34.83           C  
ATOM   2614  O   ARG B  98       0.168  -4.715  49.523  1.00 31.92           O  
ATOM   2615  CB  ARG B  98       1.037  -3.543  52.437  1.00 36.72           C  
ATOM   2616  CG  ARG B  98       0.953  -3.588  53.957  1.00 46.82           C  
ATOM   2617  CD  ARG B  98       2.234  -3.087  54.619  1.00 39.51           C  
ATOM   2618  NE  ARG B  98       2.316  -1.629  54.608  1.00 56.01           N  
ATOM   2619  CZ  ARG B  98       1.723  -0.828  55.485  1.00 57.72           C  
ATOM   2620  NH1 ARG B  98       0.985  -1.310  56.477  1.00 54.89           N1+
ATOM   2621  NH2 ARG B  98       1.869   0.491  55.362  1.00 51.54           N  
ATOM   2622  N   ALA B  99      -0.325  -2.529  49.730  1.00 33.69           N  
ATOM   2623  CA  ALA B  99      -0.218  -2.269  48.299  1.00 38.22           C  
ATOM   2624  C   ALA B  99       0.103  -0.795  48.127  1.00 41.74           C  
ATOM   2625  O   ALA B  99      -0.022  -0.004  49.065  1.00 36.19           O  
ATOM   2626  CB  ALA B  99      -1.502  -2.657  47.551  1.00 36.30           C  
ATOM   2627  N   SER B 100       0.523  -0.423  46.921  1.00 30.82           N  
ATOM   2628  CA  SER B 100       0.917   0.960  46.717  1.00 34.22           C  
ATOM   2629  C   SER B 100       0.718   1.359  45.264  1.00 36.27           C  
ATOM   2630  O   SER B 100       0.308   0.564  44.417  1.00 35.18           O  
ATOM   2631  CB  SER B 100       2.377   1.191  47.123  1.00 38.38           C  
ATOM   2632  OG  SER B 100       3.242   0.663  46.134  1.00 36.19           O  
ATOM   2633  N   LEU B 101       1.041   2.616  44.993  1.00 35.60           N  
ATOM   2634  CA  LEU B 101       1.042   3.187  43.659  1.00 36.61           C  
ATOM   2635  C   LEU B 101       2.372   3.897  43.469  1.00 43.69           C  
ATOM   2636  O   LEU B 101       2.687   4.838  44.207  1.00 39.15           O  
ATOM   2637  CB  LEU B 101      -0.129   4.156  43.499  1.00 36.63           C  
ATOM   2638  CG  LEU B 101      -0.773   4.536  42.176  1.00 50.65           C  
ATOM   2639  CD1 LEU B 101      -1.152   3.325  41.328  1.00 34.54           C  
ATOM   2640  CD2 LEU B 101      -2.021   5.314  42.541  1.00 47.39           C  
ATOM   2641  N   HIS B 102       3.162   3.430  42.512  1.00 31.72           N  
ATOM   2642  CA  HIS B 102       4.400   4.090  42.116  1.00 33.07           C  
ATOM   2643  C   HIS B 102       4.300   4.467  40.641  1.00 33.56           C  
ATOM   2644  O   HIS B 102       3.778   3.693  39.832  1.00 34.14           O  
ATOM   2645  CB  HIS B 102       5.591   3.158  42.372  1.00 31.04           C  
ATOM   2646  CG  HIS B 102       6.867   3.599  41.731  1.00 43.65           C  
ATOM   2647  CD2 HIS B 102       7.516   3.129  40.640  1.00 34.92           C  
ATOM   2648  ND1 HIS B 102       7.635   4.637  42.222  1.00 42.83           N  
ATOM   2649  CE1 HIS B 102       8.705   4.786  41.459  1.00 44.21           C  
ATOM   2650  NE2 HIS B 102       8.655   3.883  40.494  1.00 43.44           N  
ATOM   2651  N   VAL B 103       4.800   5.646  40.283  1.00 29.98           N  
ATOM   2652  CA  VAL B 103       4.649   6.162  38.928  1.00 32.26           C  
ATOM   2653  C   VAL B 103       6.022   6.521  38.363  1.00 35.65           C  
ATOM   2654  O   VAL B 103       6.899   7.003  39.089  1.00 31.63           O  
ATOM   2655  CB  VAL B 103       3.694   7.383  38.903  1.00 33.34           C  
ATOM   2656  CG1 VAL B 103       4.351   8.595  39.540  1.00 29.92           C  
ATOM   2657  CG2 VAL B 103       3.239   7.703  37.482  1.00 31.20           C  
ATOM   2658  N   HIS B 104       6.203   6.284  37.066  1.00 29.88           N  
ATOM   2659  CA  HIS B 104       7.395   6.693  36.338  1.00 30.84           C  
ATOM   2660  C   HIS B 104       7.214   8.073  35.725  1.00 36.49           C  
ATOM   2661  O   HIS B 104       6.093   8.499  35.426  1.00 32.85           O  
ATOM   2662  CB  HIS B 104       7.710   5.696  35.219  1.00 29.34           C  
ATOM   2663  CG  HIS B 104       8.244   4.390  35.711  1.00 32.26           C  
ATOM   2664  CD2 HIS B 104       7.708   3.466  36.547  1.00 33.19           C  
ATOM   2665  ND1 HIS B 104       9.487   3.913  35.358  1.00 32.48           N  
ATOM   2666  CE1 HIS B 104       9.693   2.750  35.951  1.00 34.78           C  
ATOM   2667  NE2 HIS B 104       8.629   2.457  36.677  1.00 37.06           N  
ATOM   2668  N   GLY B 105       8.338   8.767  35.516  1.00 34.55           N  
ATOM   2669  CA  GLY B 105       8.315   9.992  34.733  1.00 30.57           C  
ATOM   2670  C   GLY B 105       7.788  11.241  35.430  1.00 35.18           C  
ATOM   2671  O   GLY B 105       8.403  12.306  35.327  1.00 33.26           O  
ATOM   2672  N   LEU B 106       6.672  11.141  36.149  1.00 30.78           N  
ATOM   2673  CA  LEU B 106       6.051  12.337  36.706  1.00 40.98           C  
ATOM   2674  C   LEU B 106       6.761  12.775  37.991  1.00 39.07           C  
ATOM   2675  O   LEU B 106       7.419  11.983  38.662  1.00 36.89           O  
ATOM   2676  CB  LEU B 106       4.564  12.085  36.976  1.00 33.45           C  
ATOM   2677  CG  LEU B 106       3.627  12.142  35.761  1.00 38.79           C  
ATOM   2678  CD1 LEU B 106       3.821  10.948  34.829  1.00 33.80           C  
ATOM   2679  CD2 LEU B 106       2.175  12.215  36.218  1.00 34.26           C  
ATOM   2680  N   ASP B 107       6.629  14.060  38.319  1.00 37.40           N  
ATOM   2681  CA  ASP B 107       7.161  14.575  39.577  1.00 38.74           C  
ATOM   2682  C   ASP B 107       6.312  14.111  40.753  1.00 40.11           C  
ATOM   2683  O   ASP B 107       5.080  14.197  40.718  1.00 44.35           O  
ATOM   2684  CB  ASP B 107       7.199  16.105  39.573  1.00 32.71           C  
ATOM   2685  CG  ASP B 107       7.934  16.672  38.387  1.00 45.17           C  
ATOM   2686  OD1 ASP B 107       8.983  16.101  38.012  1.00 39.21           O  
ATOM   2687  OD2 ASP B 107       7.460  17.691  37.833  1.00 41.06           O1-
ATOM   2688  N   TYR B 108       6.975  13.644  41.805  1.00 37.09           N  
ATOM   2689  CA  TYR B 108       6.304  13.351  43.060  1.00 40.49           C  
ATOM   2690  C   TYR B 108       7.308  13.540  44.183  1.00 41.88           C  
ATOM   2691  O   TYR B 108       8.507  13.322  44.004  1.00 38.23           O  
ATOM   2692  CB  TYR B 108       5.733  11.926  43.091  1.00 36.49           C  
ATOM   2693  CG  TYR B 108       6.756  10.864  42.743  1.00 40.11           C  
ATOM   2694  CD1 TYR B 108       6.985  10.498  41.420  1.00 35.35           C  
ATOM   2695  CD2 TYR B 108       7.495  10.228  43.740  1.00 39.12           C  
ATOM   2696  CE1 TYR B 108       7.934   9.525  41.100  1.00 35.65           C  
ATOM   2697  CE2 TYR B 108       8.437   9.256  43.431  1.00 30.89           C  
ATOM   2698  CZ  TYR B 108       8.654   8.916  42.116  1.00 38.06           C  
ATOM   2699  OH  TYR B 108       9.592   7.960  41.825  1.00 40.33           O  
ATOM   2700  N   GLU B 109       6.808  13.953  45.336  1.00 39.04           N  
ATOM   2701  CA  GLU B 109       7.650  13.999  46.516  1.00 39.46           C  
ATOM   2702  C   GLU B 109       7.843  12.597  47.079  1.00 39.42           C  
ATOM   2703  O   GLU B 109       7.132  11.651  46.724  1.00 41.84           O  
ATOM   2704  CB  GLU B 109       7.040  14.919  47.565  1.00 37.98           C  
ATOM   2705  CG  GLU B 109       6.995  16.359  47.124  1.00 44.37           C  
ATOM   2706  CD  GLU B 109       6.483  17.270  48.222  1.00 55.86           C  
ATOM   2707  OE1 GLU B 109       6.930  17.118  49.377  1.00 76.64           O  
ATOM   2708  OE2 GLU B 109       5.632  18.128  47.929  1.00 73.59           O1-
ATOM   2709  N   ILE B 110       8.821  12.470  47.986  1.00 37.27           N  
ATOM   2710  CA  ILE B 110       9.195  11.147  48.480  1.00 34.59           C  
ATOM   2711  C   ILE B 110       8.028  10.486  49.192  1.00 37.16           C  
ATOM   2712  O   ILE B 110       7.899   9.256  49.178  1.00 37.29           O  
ATOM   2713  CB  ILE B 110      10.444  11.241  49.385  1.00 42.67           C  
ATOM   2714  CG1 ILE B 110      11.099   9.870  49.524  1.00 42.01           C  
ATOM   2715  CG2 ILE B 110      10.095  11.814  50.759  1.00 40.24           C  
ATOM   2716  CD1 ILE B 110      11.930   9.462  48.304  1.00 42.66           C  
ATOM   2717  N   SER B 111       7.143  11.283  49.799  1.00 34.14           N  
ATOM   2718  CA  SER B 111       5.945  10.745  50.440  1.00 42.72           C  
ATOM   2719  C   SER B 111       4.979  10.106  49.449  1.00 44.08           C  
ATOM   2720  O   SER B 111       4.033   9.438  49.879  1.00 39.82           O  
ATOM   2721  CB  SER B 111       5.199  11.847  51.206  1.00 36.45           C  
ATOM   2722  OG  SER B 111       4.986  12.982  50.369  1.00 45.72           O  
ATOM   2723  N   SER B 112       5.167  10.303  48.145  1.00 36.10           N  
ATOM   2724  CA  SER B 112       4.330   9.630  47.159  1.00 38.37           C  
ATOM   2725  C   SER B 112       5.131   8.675  46.283  1.00 39.97           C  
ATOM   2726  O   SER B 112       4.724   8.391  45.153  1.00 36.06           O  
ATOM   2727  CB  SER B 112       3.591  10.651  46.291  1.00 36.09           C  
ATOM   2728  OG  SER B 112       2.490  11.226  46.983  1.00 43.04           O  
ATOM   2729  N   ASP B 113       6.272   8.173  46.763  1.00 41.81           N  
ATOM   2730  CA  ASP B 113       7.025   7.281  45.893  1.00 39.01           C  
ATOM   2731  C   ASP B 113       6.486   5.855  45.917  1.00 36.85           C  
ATOM   2732  O   ASP B 113       6.864   5.051  45.052  1.00 38.15           O  
ATOM   2733  CB  ASP B 113       8.532   7.364  46.224  1.00 45.73           C  
ATOM   2734  CG  ASP B 113       8.986   6.377  47.275  1.00 63.35           C  
ATOM   2735  OD1 ASP B 113       8.192   6.045  48.181  1.00 55.38           O  
ATOM   2736  OD2 ASP B 113      10.172   5.967  47.211  1.00 54.68           O1-
ATOM   2737  N   GLY B 114       5.577   5.541  46.841  1.00 36.23           N  
ATOM   2738  CA  GLY B 114       4.921   4.243  46.848  1.00 29.31           C  
ATOM   2739  C   GLY B 114       5.734   3.087  47.398  1.00 39.79           C  
ATOM   2740  O   GLY B 114       5.378   1.927  47.163  1.00 37.94           O  
ATOM   2741  N   THR B 115       6.813   3.352  48.131  1.00 37.61           N  
ATOM   2742  CA  THR B 115       7.655   2.282  48.659  1.00 42.26           C  
ATOM   2743  C   THR B 115       7.430   2.093  50.156  1.00 37.62           C  
ATOM   2744  O   THR B 115       7.068   3.029  50.876  1.00 40.07           O  
ATOM   2745  CB  THR B 115       9.151   2.556  48.419  1.00 40.89           C  
ATOM   2746  CG2 THR B 115       9.438   2.762  46.940  1.00 37.73           C  
ATOM   2747  OG1 THR B 115       9.552   3.727  49.148  1.00 38.83           O  
ATOM   2748  N   ALA B 116       7.671   0.867  50.620  1.00 36.44           N  
ATOM   2749  CA  ALA B 116       7.681   0.610  52.058  1.00 42.45           C  
ATOM   2750  C   ALA B 116       8.771   1.425  52.745  1.00 49.43           C  
ATOM   2751  O   ALA B 116       8.529   2.075  53.767  1.00 45.41           O  
ATOM   2752  CB  ALA B 116       7.884  -0.880  52.321  1.00 37.53           C  
ATOM   2753  N   MET B 117       9.987   1.391  52.195  1.00 39.53           N  
ATOM   2754  CA  MET B 117      11.092   2.186  52.727  1.00 47.41           C  
ATOM   2755  C   MET B 117      10.675   3.588  53.151  1.00 51.56           C  
ATOM   2756  O   MET B 117      11.033   4.053  54.235  1.00 50.16           O  
ATOM   2757  CB  MET B 117      12.211   2.307  51.691  1.00 45.54           C  
ATOM   2758  CG  MET B 117      13.466   2.938  52.287  1.00 66.87           C  
ATOM   2759  SD  MET B 117      14.785   3.204  51.088  1.00 55.60           S  
ATOM   2760  CE  MET B 117      13.887   3.948  49.721  1.00 54.02           C  
ATOM   2761  N   ASN B 118       9.959   4.300  52.287  1.00 43.71           N  
ATOM   2762  CA  ASN B 118       9.582   5.675  52.571  1.00 47.13           C  
ATOM   2763  C   ASN B 118       8.168   5.781  53.114  1.00 45.22           C  
ATOM   2764  O   ASN B 118       7.575   6.861  53.070  1.00 45.31           O  
ATOM   2765  CB  ASN B 118       9.759   6.536  51.322  1.00 42.79           C  
ATOM   2766  CG  ASN B 118      11.229   6.754  50.992  1.00 52.53           C  
ATOM   2767  ND2 ASN B 118      11.620   6.466  49.756  1.00 49.00           N  
ATOM   2768  OD1 ASN B 118      12.004   7.154  51.859  1.00 50.80           O  
ATOM   2769  N   LYS B 119       7.622   4.673  53.620  1.00 39.27           N  
ATOM   2770  CA  LYS B 119       6.333   4.677  54.308  1.00 53.25           C  
ATOM   2771  C   LYS B 119       5.232   5.300  53.447  1.00 54.71           C  
ATOM   2772  O   LYS B 119       4.408   6.083  53.924  1.00 45.74           O  
ATOM   2773  CB  LYS B 119       6.460   5.390  55.657  1.00 53.39           C  
ATOM   2774  CG  LYS B 119       7.116   4.489  56.712  1.00 70.96           C  
ATOM   2775  CD  LYS B 119       7.600   5.235  57.949  1.00 83.78           C  
ATOM   2776  CE  LYS B 119       7.927   4.249  59.074  1.00 92.22           C  
ATOM   2777  NZ  LYS B 119       8.009   4.906  60.410  1.00105.57           N1+
ATOM   2778  N   SER B 120       5.209   4.958  52.157  1.00 41.35           N  
ATOM   2779  CA  SER B 120       4.179   5.483  51.271  1.00 43.81           C  
ATOM   2780  C   SER B 120       3.393   4.367  50.603  1.00 37.55           C  
ATOM   2781  O   SER B 120       2.827   4.575  49.527  1.00 44.49           O  
ATOM   2782  CB  SER B 120       4.773   6.426  50.221  1.00 47.98           C  
ATOM   2783  OG  SER B 120       5.990   5.915  49.732  1.00 59.54           O  
ATOM   2784  N   ASP B 121       3.355   3.189  51.211  1.00 37.44           N  
ATOM   2785  CA  ASP B 121       2.411   2.169  50.793  1.00 41.64           C  
ATOM   2786  C   ASP B 121       1.158   2.292  51.661  1.00 41.65           C  
ATOM   2787  O   ASP B 121       1.031   3.203  52.476  1.00 40.09           O  
ATOM   2788  CB  ASP B 121       3.046   0.779  50.862  1.00 42.58           C  
ATOM   2789  CG  ASP B 121       3.570   0.436  52.250  1.00 48.96           C  
ATOM   2790  OD1 ASP B 121       3.720   1.348  53.092  1.00 43.02           O  
ATOM   2791  OD2 ASP B 121       3.821  -0.760  52.498  1.00 47.30           O1-
ATOM   2792  N   VAL B 122       0.204   1.386  51.483  1.00 39.43           N  
ATOM   2793  CA  VAL B 122      -1.110   1.545  52.096  1.00 35.29           C  
ATOM   2794  C   VAL B 122      -1.512   0.226  52.733  1.00 41.92           C  
ATOM   2795  O   VAL B 122      -1.510  -0.819  52.071  1.00 36.71           O  
ATOM   2796  CB  VAL B 122      -2.167   2.010  51.071  1.00 45.55           C  
ATOM   2797  CG1 VAL B 122      -3.492   2.329  51.759  1.00 37.29           C  
ATOM   2798  CG2 VAL B 122      -1.668   3.236  50.309  1.00 34.53           C  
ATOM   2799  N   GLU B 123      -1.857   0.278  54.019  1.00 45.42           N  
ATOM   2800  CA  GLU B 123      -2.273  -0.910  54.752  1.00 48.59           C  
ATOM   2801  C   GLU B 123      -3.578  -1.469  54.185  1.00 37.21           C  
ATOM   2802  O   GLU B 123      -4.353  -0.751  53.542  1.00 39.77           O  
ATOM   2803  CB  GLU B 123      -2.459  -0.560  56.225  1.00 46.01           C  
ATOM   2804  CG  GLU B 123      -3.422   0.615  56.380  1.00 55.94           C  
ATOM   2805  CD  GLU B 123      -3.952   0.786  57.781  1.00 80.21           C  
ATOM   2806  OE1 GLU B 123      -3.934  -0.199  58.552  1.00 89.83           O  
ATOM   2807  OE2 GLU B 123      -4.381   1.917  58.104  1.00 79.46           O1-
ATOM   2808  N   PRO B 124      -3.844  -2.748  54.430  1.00 38.49           N  
ATOM   2809  CA  PRO B 124      -5.120  -3.336  54.003  1.00 41.46           C  
ATOM   2810  C   PRO B 124      -6.300  -2.519  54.505  1.00 49.01           C  
ATOM   2811  O   PRO B 124      -6.398  -2.196  55.691  1.00 44.49           O  
ATOM   2812  CB  PRO B 124      -5.093  -4.733  54.636  1.00 42.18           C  
ATOM   2813  CG  PRO B 124      -3.625  -5.043  54.788  1.00 40.69           C  
ATOM   2814  CD  PRO B 124      -2.975  -3.724  55.114  1.00 40.67           C  
ATOM   2815  N   GLY B 125      -7.208  -2.191  53.588  1.00 47.47           N  
ATOM   2816  CA  GLY B 125      -8.358  -1.371  53.901  1.00 34.17           C  
ATOM   2817  C   GLY B 125      -8.069   0.104  54.049  1.00 41.80           C  
ATOM   2818  O   GLY B 125      -9.000   0.882  54.291  1.00 46.48           O  
ATOM   2819  N   GLY B 126      -6.816   0.528  53.897  1.00 41.04           N  
ATOM   2820  CA  GLY B 126      -6.479   1.914  54.143  1.00 31.49           C  
ATOM   2821  C   GLY B 126      -6.665   2.801  52.924  1.00 41.40           C  
ATOM   2822  O   GLY B 126      -6.928   2.358  51.809  1.00 38.06           O  
ATOM   2823  N   THR B 127      -6.517   4.095  53.158  1.00 33.71           N  
ATOM   2824  CA  THR B 127      -6.655   5.091  52.115  1.00 40.04           C  
ATOM   2825  C   THR B 127      -5.506   6.067  52.270  1.00 47.84           C  
ATOM   2826  O   THR B 127      -5.114   6.396  53.391  1.00 42.08           O  
ATOM   2827  CB  THR B 127      -8.003   5.822  52.202  1.00 40.16           C  
ATOM   2828  CG2 THR B 127      -8.056   6.966  51.209  1.00 37.15           C  
ATOM   2829  OG1 THR B 127      -9.058   4.901  51.909  1.00 42.73           O  
ATOM   2830  N   ARG B 128      -4.942   6.497  51.146  1.00 39.26           N  
ATOM   2831  CA  ARG B 128      -3.871   7.477  51.175  1.00 38.07           C  
ATOM   2832  C   ARG B 128      -3.987   8.341  49.931  1.00 38.20           C  
ATOM   2833  O   ARG B 128      -4.375   7.857  48.866  1.00 41.29           O  
ATOM   2834  CB  ARG B 128      -2.507   6.784  51.244  1.00 39.43           C  
ATOM   2835  CG  ARG B 128      -1.338   7.698  51.042  1.00 41.11           C  
ATOM   2836  CD  ARG B 128      -0.052   6.896  50.929  1.00 47.21           C  
ATOM   2837  NE  ARG B 128       1.106   7.756  51.131  1.00 52.83           N  
ATOM   2838  CZ  ARG B 128       1.732   7.909  52.291  1.00 57.46           C  
ATOM   2839  NH1 ARG B 128       1.357   7.248  53.374  1.00 40.91           N1+
ATOM   2840  NH2 ARG B 128       2.766   8.741  52.365  1.00 48.46           N  
ATOM   2841  N   THR B 129      -3.649   9.619  50.061  1.00 33.69           N  
ATOM   2842  CA  THR B 129      -3.672  10.525  48.919  1.00 42.63           C  
ATOM   2843  C   THR B 129      -2.262  10.678  48.349  1.00 49.25           C  
ATOM   2844  O   THR B 129      -1.371  11.226  49.005  1.00 46.14           O  
ATOM   2845  CB  THR B 129      -4.259  11.878  49.301  1.00 41.62           C  
ATOM   2846  CG2 THR B 129      -4.257  12.810  48.083  1.00 36.80           C  
ATOM   2847  OG1 THR B 129      -5.606  11.679  49.739  1.00 46.51           O  
ATOM   2848  N   TYR B 130      -2.068  10.195  47.129  1.00 39.55           N  
ATOM   2849  CA  TYR B 130      -0.849  10.431  46.373  1.00 36.58           C  
ATOM   2850  C   TYR B 130      -0.995  11.700  45.546  1.00 41.11           C  
ATOM   2851  O   TYR B 130      -2.086  12.022  45.067  1.00 42.84           O  
ATOM   2852  CB  TYR B 130      -0.555   9.261  45.438  1.00 39.81           C  
ATOM   2853  CG  TYR B 130      -0.208   7.963  46.119  1.00 35.85           C  
ATOM   2854  CD1 TYR B 130       1.026   7.789  46.737  1.00 40.27           C  
ATOM   2855  CD2 TYR B 130      -1.099   6.896  46.120  1.00 38.80           C  
ATOM   2856  CE1 TYR B 130       1.362   6.584  47.344  1.00 37.38           C  
ATOM   2857  CE2 TYR B 130      -0.773   5.684  46.729  1.00 36.03           C  
ATOM   2858  CZ  TYR B 130       0.463   5.539  47.342  1.00 36.71           C  
ATOM   2859  OH  TYR B 130       0.808   4.349  47.950  1.00 36.65           O  
ATOM   2860  N   THR B 131       0.114  12.414  45.368  1.00 34.84           N  
ATOM   2861  CA  THR B 131       0.143  13.604  44.520  1.00 33.80           C  
ATOM   2862  C   THR B 131       1.211  13.423  43.449  1.00 40.96           C  
ATOM   2863  O   THR B 131       2.382  13.180  43.770  1.00 37.65           O  
ATOM   2864  CB  THR B 131       0.405  14.869  45.344  1.00 34.20           C  
ATOM   2865  CG2 THR B 131       0.606  16.098  44.423  1.00 34.27           C  
ATOM   2866  OG1 THR B 131      -0.703  15.102  46.223  1.00 44.54           O  
ATOM   2867  N   TRP B 132       0.800  13.514  42.184  1.00 36.99           N  
ATOM   2868  CA  TRP B 132       1.706  13.570  41.043  1.00 32.28           C  
ATOM   2869  C   TRP B 132       1.617  14.948  40.409  1.00 39.33           C  
ATOM   2870  O   TRP B 132       0.517  15.480  40.204  1.00 42.49           O  
ATOM   2871  CB  TRP B 132       1.378  12.526  39.967  1.00 34.78           C  
ATOM   2872  CG  TRP B 132       1.309  11.104  40.425  1.00 37.91           C  
ATOM   2873  CD1 TRP B 132       1.789  10.580  41.596  1.00 30.99           C  
ATOM   2874  CD2 TRP B 132       0.703  10.016  39.715  1.00 30.46           C  
ATOM   2875  CE2 TRP B 132       0.849   8.862  40.515  1.00 31.11           C  
ATOM   2876  CE3 TRP B 132       0.042   9.908  38.482  1.00 33.96           C  
ATOM   2877  NE1 TRP B 132       1.520   9.232  41.655  1.00 32.83           N  
ATOM   2878  CZ2 TRP B 132       0.369   7.615  40.124  1.00 32.05           C  
ATOM   2879  CZ3 TRP B 132      -0.439   8.653  38.088  1.00 30.91           C  
ATOM   2880  CH2 TRP B 132      -0.266   7.527  38.908  1.00 32.81           C  
ATOM   2881  N   ARG B 133       2.772  15.507  40.073  1.00 33.86           N  
ATOM   2882  CA  ARG B 133       2.854  16.792  39.405  1.00 34.55           C  
ATOM   2883  C   ARG B 133       3.559  16.636  38.066  1.00 40.23           C  
ATOM   2884  O   ARG B 133       4.257  15.645  37.812  1.00 35.84           O  
ATOM   2885  CB  ARG B 133       3.596  17.824  40.268  1.00 32.26           C  
ATOM   2886  CG  ARG B 133       2.810  18.221  41.518  1.00 46.24           C  
ATOM   2887  CD  ARG B 133       3.617  19.069  42.515  1.00 40.61           C  
ATOM   2888  NE  ARG B 133       2.709  19.721  43.451  1.00 76.53           N  
ATOM   2889  CZ  ARG B 133       2.473  19.307  44.690  1.00 87.30           C  
ATOM   2890  NH1 ARG B 133       3.148  18.297  45.224  1.00 68.31           N1+
ATOM   2891  NH2 ARG B 133       1.535  19.918  45.410  1.00 73.87           N  
ATOM   2892  N   THR B 134       3.373  17.637  37.211  1.00 34.47           N  
ATOM   2893  CA  THR B 134       4.026  17.681  35.916  1.00 36.45           C  
ATOM   2894  C   THR B 134       4.468  19.111  35.665  1.00 39.49           C  
ATOM   2895  O   THR B 134       3.902  20.054  36.209  1.00 38.09           O  
ATOM   2896  CB  THR B 134       3.089  17.195  34.790  1.00 37.62           C  
ATOM   2897  CG2 THR B 134       2.614  15.778  35.064  1.00 26.38           C  
ATOM   2898  OG1 THR B 134       1.947  18.059  34.703  1.00 38.06           O  
ATOM   2899  N   HIS B 135       5.477  19.275  34.821  1.00 36.85           N  
ATOM   2900  CA  HIS B 135       5.966  20.606  34.510  1.00 35.07           C  
ATOM   2901  C   HIS B 135       6.256  20.680  33.019  1.00 36.51           C  
ATOM   2902  O   HIS B 135       6.518  19.669  32.363  1.00 36.06           O  
ATOM   2903  CB  HIS B 135       7.225  20.938  35.321  1.00 34.23           C  
ATOM   2904  CG  HIS B 135       8.341  19.978  35.073  1.00 38.49           C  
ATOM   2905  CD2 HIS B 135       9.341  19.993  34.160  1.00 35.79           C  
ATOM   2906  ND1 HIS B 135       8.465  18.792  35.764  1.00 38.90           N  
ATOM   2907  CE1 HIS B 135       9.512  18.128  35.303  1.00 46.41           C  
ATOM   2908  NE2 HIS B 135      10.063  18.837  34.333  1.00 40.89           N  
ATOM   2909  N   LYS B 136       6.189  21.888  32.498  1.00 35.22           N  
ATOM   2910  CA  LYS B 136       6.572  22.203  31.136  1.00 40.73           C  
ATOM   2911  C   LYS B 136       8.089  22.296  31.046  1.00 42.30           C  
ATOM   2912  O   LYS B 136       8.760  22.535  32.047  1.00 40.33           O  
ATOM   2913  CB  LYS B 136       5.943  23.535  30.724  1.00 44.21           C  
ATOM   2914  CG  LYS B 136       4.427  23.469  30.596  1.00 50.11           C  
ATOM   2915  CD  LYS B 136       3.769  24.848  30.502  1.00 53.01           C  
ATOM   2916  CE  LYS B 136       2.255  24.725  30.732  1.00 55.92           C  
ATOM   2917  NZ  LYS B 136       1.566  26.019  30.973  1.00 66.72           N1+
ATOM   2918  N   PRO B 137       8.657  22.108  29.861  1.00 39.76           N  
ATOM   2919  CA  PRO B 137      10.093  22.373  29.690  1.00 39.95           C  
ATOM   2920  C   PRO B 137      10.361  23.865  29.773  1.00 44.27           C  
ATOM   2921  O   PRO B 137       9.456  24.688  29.631  1.00 38.94           O  
ATOM   2922  CB  PRO B 137      10.411  21.837  28.288  1.00 39.61           C  
ATOM   2923  CG  PRO B 137       9.090  21.612  27.613  1.00 42.12           C  
ATOM   2924  CD  PRO B 137       7.970  21.760  28.608  1.00 37.94           C  
ATOM   2925  N   GLY B 138      11.622  24.217  29.989  1.00 40.27           N  
ATOM   2926  CA  GLY B 138      11.970  25.627  30.002  1.00 43.89           C  
ATOM   2927  C   GLY B 138      13.380  25.868  30.494  1.00 50.99           C  
ATOM   2928  O   GLY B 138      14.081  24.961  30.954  1.00 43.48           O  
ATOM   2929  N   ARG B 139      13.775  27.135  30.405  1.00 44.45           N  
ATOM   2930  CA  ARG B 139      15.152  27.549  30.645  1.00 45.73           C  
ATOM   2931  C   ARG B 139      15.386  27.751  32.135  1.00 47.46           C  
ATOM   2932  O   ARG B 139      14.615  28.441  32.803  1.00 46.82           O  
ATOM   2933  CB  ARG B 139      15.447  28.836  29.873  1.00 52.14           C  
ATOM   2934  CG  ARG B 139      16.924  29.158  29.666  1.00 58.61           C  
ATOM   2935  CD  ARG B 139      17.573  28.213  28.664  1.00 69.25           C  
ATOM   2936  NE  ARG B 139      17.143  28.463  27.294  1.00 59.47           N  
ATOM   2937  CZ  ARG B 139      17.550  27.759  26.246  1.00 70.33           C  
ATOM   2938  NH1 ARG B 139      18.437  26.786  26.371  1.00 62.11           N1+
ATOM   2939  NH2 ARG B 139      17.046  28.033  25.043  1.00 67.66           N  
ATOM   2940  N   ARG B 140      16.436  27.129  32.658  1.00 42.90           N  
ATOM   2941  CA  ARG B 140      16.794  27.302  34.058  1.00 50.61           C  
ATOM   2942  C   ARG B 140      17.531  28.628  34.261  1.00 57.62           C  
ATOM   2943  O   ARG B 140      17.943  29.297  33.309  1.00 45.27           O  
ATOM   2944  CB  ARG B 140      17.672  26.147  34.542  1.00 40.99           C  
ATOM   2945  CG  ARG B 140      17.001  24.775  34.567  1.00 47.20           C  
ATOM   2946  CD  ARG B 140      17.807  23.821  35.441  1.00 43.11           C  
ATOM   2947  NE  ARG B 140      17.324  22.447  35.386  1.00 40.60           N  
ATOM   2948  CZ  ARG B 140      17.663  21.575  34.448  1.00 35.06           C  
ATOM   2949  NH1 ARG B 140      18.467  21.911  33.453  1.00 38.40           N1+
ATOM   2950  NH2 ARG B 140      17.189  20.331  34.514  1.00 34.88           N  
ATOM   2951  N   ASP B 141      17.714  28.993  35.534  1.00 52.46           N  
ATOM   2952  CA  ASP B 141      18.487  30.190  35.862  1.00 61.44           C  
ATOM   2953  C   ASP B 141      19.892  30.132  35.269  1.00 62.83           C  
ATOM   2954  O   ASP B 141      20.422  31.154  34.819  1.00 60.70           O  
ATOM   2955  CB  ASP B 141      18.563  30.366  37.379  1.00 66.44           C  
ATOM   2956  CG  ASP B 141      17.360  31.103  37.940  1.00 85.44           C  
ATOM   2957  OD1 ASP B 141      16.551  31.613  37.139  1.00 86.93           O  
ATOM   2958  OD2 ASP B 141      17.215  31.163  39.180  1.00 99.59           O1-
ATOM   2959  N   ASP B 142      20.516  28.953  35.265  1.00 57.27           N  
ATOM   2960  CA  ASP B 142      21.876  28.819  34.754  1.00 61.23           C  
ATOM   2961  C   ASP B 142      21.934  28.758  33.236  1.00 61.39           C  
ATOM   2962  O   ASP B 142      23.014  28.531  32.682  1.00 59.32           O  
ATOM   2963  CB  ASP B 142      22.568  27.581  35.355  1.00 48.94           C  
ATOM   2964  CG  ASP B 142      21.895  26.277  34.980  1.00 58.80           C  
ATOM   2965  OD1 ASP B 142      20.958  26.291  34.144  1.00 53.51           O  
ATOM   2966  OD2 ASP B 142      22.301  25.224  35.533  1.00 60.62           O1-
ATOM   2967  N   GLY B 143      20.810  28.949  32.550  1.00 53.97           N  
ATOM   2968  CA  GLY B 143      20.799  28.854  31.106  1.00 50.98           C  
ATOM   2969  C   GLY B 143      20.616  27.463  30.534  1.00 49.58           C  
ATOM   2970  O   GLY B 143      20.488  27.333  29.311  1.00 50.18           O  
ATOM   2971  N   THR B 144      20.600  26.417  31.358  1.00 42.48           N  
ATOM   2972  CA  THR B 144      20.365  25.091  30.801  1.00 46.45           C  
ATOM   2973  C   THR B 144      18.864  24.863  30.580  1.00 45.70           C  
ATOM   2974  O   THR B 144      18.013  25.633  31.035  1.00 42.16           O  
ATOM   2975  CB  THR B 144      20.944  24.006  31.707  1.00 44.17           C  
ATOM   2976  CG2 THR B 144      22.450  24.215  31.899  1.00 43.29           C  
ATOM   2977  OG1 THR B 144      20.294  24.056  32.977  1.00 46.03           O  
ATOM   2978  N   TRP B 145      18.543  23.798  29.854  1.00 36.95           N  
ATOM   2979  CA  TRP B 145      17.173  23.518  29.433  1.00 42.56           C  
ATOM   2980  C   TRP B 145      16.629  22.386  30.292  1.00 42.76           C  
ATOM   2981  O   TRP B 145      17.136  21.261  30.240  1.00 45.36           O  
ATOM   2982  CB  TRP B 145      17.114  23.168  27.944  1.00 39.62           C  
ATOM   2983  CG  TRP B 145      15.717  23.032  27.420  1.00 47.27           C  
ATOM   2984  CD1 TRP B 145      15.053  21.871  27.150  1.00 42.29           C  
ATOM   2985  CD2 TRP B 145      14.812  24.096  27.100  1.00 45.93           C  
ATOM   2986  CE2 TRP B 145      13.616  23.502  26.646  1.00 40.60           C  
ATOM   2987  CE3 TRP B 145      14.894  25.495  27.158  1.00 49.09           C  
ATOM   2988  NE1 TRP B 145      13.790  22.144  26.684  1.00 41.40           N  
ATOM   2989  CZ2 TRP B 145      12.509  24.257  26.244  1.00 44.02           C  
ATOM   2990  CZ3 TRP B 145      13.793  26.243  26.768  1.00 47.63           C  
ATOM   2991  CH2 TRP B 145      12.616  25.621  26.316  1.00 51.82           C  
ATOM   2992  N   ARG B 146      15.615  22.689  31.088  1.00 38.16           N  
ATOM   2993  CA  ARG B 146      14.958  21.672  31.899  1.00 37.96           C  
ATOM   2994  C   ARG B 146      13.948  20.915  31.040  1.00 39.81           C  
ATOM   2995  O   ARG B 146      13.100  21.538  30.404  1.00 38.77           O  
ATOM   2996  CB  ARG B 146      14.259  22.311  33.093  1.00 37.92           C  
ATOM   2997  CG  ARG B 146      13.523  21.337  33.987  1.00 38.39           C  
ATOM   2998  CD  ARG B 146      12.634  22.083  34.972  1.00 37.63           C  
ATOM   2999  NE  ARG B 146      12.080  21.182  35.979  1.00 46.57           N  
ATOM   3000  CZ  ARG B 146      11.133  21.520  36.843  1.00 45.27           C  
ATOM   3001  NH1 ARG B 146      10.638  22.745  36.881  1.00 45.81           N1+
ATOM   3002  NH2 ARG B 146      10.660  20.603  37.679  1.00 41.45           N  
ATOM   3003  N   PRO B 147      14.027  19.589  30.975  1.00 37.17           N  
ATOM   3004  CA  PRO B 147      13.034  18.837  30.194  1.00 39.87           C  
ATOM   3005  C   PRO B 147      11.680  18.826  30.882  1.00 36.83           C  
ATOM   3006  O   PRO B 147      11.579  18.888  32.108  1.00 40.71           O  
ATOM   3007  CB  PRO B 147      13.619  17.420  30.123  1.00 32.11           C  
ATOM   3008  CG  PRO B 147      14.821  17.401  31.021  1.00 40.44           C  
ATOM   3009  CD  PRO B 147      14.965  18.722  31.706  1.00 35.86           C  
ATOM   3010  N   GLY B 148      10.625  18.743  30.067  1.00 37.53           N  
ATOM   3011  CA  GLY B 148       9.286  18.619  30.600  1.00 31.91           C  
ATOM   3012  C   GLY B 148       8.944  17.191  30.989  1.00 36.57           C  
ATOM   3013  O   GLY B 148       9.694  16.244  30.740  1.00 34.64           O  
ATOM   3014  N   SER B 149       7.763  17.043  31.592  1.00 33.75           N  
ATOM   3015  CA  SER B 149       7.238  15.743  31.992  1.00 34.68           C  
ATOM   3016  C   SER B 149       6.605  14.955  30.848  1.00 33.87           C  
ATOM   3017  O   SER B 149       6.280  13.778  31.045  1.00 34.78           O  
ATOM   3018  CB  SER B 149       6.186  15.908  33.103  1.00 32.34           C  
ATOM   3019  OG  SER B 149       6.661  16.719  34.167  1.00 38.34           O  
ATOM   3020  N   ALA B 150       6.398  15.556  29.675  1.00 27.68           N  
ATOM   3021  CA  ALA B 150       5.597  14.880  28.656  1.00 33.00           C  
ATOM   3022  C   ALA B 150       6.198  13.529  28.298  1.00 36.97           C  
ATOM   3023  O   ALA B 150       7.421  13.372  28.220  1.00 30.40           O  
ATOM   3024  CB  ALA B 150       5.473  15.743  27.398  1.00 30.59           C  
ATOM   3025  N   GLY B 151       5.331  12.553  28.079  1.00 29.39           N  
ATOM   3026  CA  GLY B 151       5.788  11.256  27.628  1.00 27.55           C  
ATOM   3027  C   GLY B 151       4.737  10.187  27.845  1.00 33.50           C  
ATOM   3028  O   GLY B 151       3.639  10.439  28.350  1.00 33.29           O  
ATOM   3029  N   TYR B 152       5.105   8.980  27.435  1.00 30.78           N  
ATOM   3030  CA  TYR B 152       4.313   7.778  27.666  1.00 29.56           C  
ATOM   3031  C   TYR B 152       4.906   7.065  28.869  1.00 33.62           C  
ATOM   3032  O   TYR B 152       6.010   6.510  28.795  1.00 32.00           O  
ATOM   3033  CB  TYR B 152       4.320   6.867  26.444  1.00 30.66           C  
ATOM   3034  CG  TYR B 152       3.556   7.410  25.255  1.00 34.24           C  
ATOM   3035  CD1 TYR B 152       2.171   7.302  25.181  1.00 32.43           C  
ATOM   3036  CD2 TYR B 152       4.223   8.012  24.200  1.00 29.31           C  
ATOM   3037  CE1 TYR B 152       1.466   7.788  24.087  1.00 37.33           C  
ATOM   3038  CE2 TYR B 152       3.533   8.491  23.092  1.00 36.74           C  
ATOM   3039  CZ  TYR B 152       2.155   8.382  23.044  1.00 37.94           C  
ATOM   3040  OH  TYR B 152       1.465   8.858  21.949  1.00 37.97           O  
ATOM   3041  N   TRP B 153       4.171   7.072  29.966  1.00 28.25           N  
ATOM   3042  CA  TRP B 153       4.651   6.611  31.258  1.00 30.36           C  
ATOM   3043  C   TRP B 153       3.727   5.515  31.774  1.00 30.33           C  
ATOM   3044  O   TRP B 153       2.880   4.999  31.043  1.00 30.15           O  
ATOM   3045  CB  TRP B 153       4.731   7.787  32.229  1.00 26.65           C  
ATOM   3046  CG  TRP B 153       5.611   8.925  31.777  1.00 29.07           C  
ATOM   3047  CD1 TRP B 153       5.211  10.171  31.369  1.00 30.34           C  
ATOM   3048  CD2 TRP B 153       7.048   8.932  31.748  1.00 33.50           C  
ATOM   3049  CE2 TRP B 153       7.453  10.212  31.304  1.00 31.12           C  
ATOM   3050  CE3 TRP B 153       8.031   7.975  32.052  1.00 28.18           C  
ATOM   3051  NE1 TRP B 153       6.316  10.950  31.075  1.00 28.89           N  
ATOM   3052  CZ2 TRP B 153       8.803  10.562  31.157  1.00 29.99           C  
ATOM   3053  CZ3 TRP B 153       9.380   8.326  31.917  1.00 29.87           C  
ATOM   3054  CH2 TRP B 153       9.749   9.608  31.469  1.00 32.67           C  
ATOM   3055  N   HIS B 154       3.873   5.172  33.053  1.00 29.77           N  
ATOM   3056  CA  HIS B 154       3.066   4.095  33.611  1.00 32.13           C  
ATOM   3057  C   HIS B 154       3.187   4.107  35.129  1.00 33.86           C  
ATOM   3058  O   HIS B 154       4.130   4.679  35.685  1.00 30.90           O  
ATOM   3059  CB  HIS B 154       3.487   2.729  33.046  1.00 27.52           C  
ATOM   3060  CG  HIS B 154       4.910   2.354  33.338  1.00 35.72           C  
ATOM   3061  CD2 HIS B 154       6.082   2.840  32.856  1.00 31.20           C  
ATOM   3062  ND1 HIS B 154       5.249   1.354  34.229  1.00 31.80           N  
ATOM   3063  CE1 HIS B 154       6.566   1.232  34.273  1.00 28.17           C  
ATOM   3064  NE2 HIS B 154       7.095   2.126  33.454  1.00 34.10           N  
ATOM   3065  N   TYR B 155       2.226   3.445  35.788  1.00 29.71           N  
ATOM   3066  CA  TYR B 155       2.200   3.303  37.239  1.00 31.91           C  
ATOM   3067  C   TYR B 155       2.049   1.828  37.586  1.00 35.67           C  
ATOM   3068  O   TYR B 155       1.561   1.028  36.789  1.00 31.73           O  
ATOM   3069  CB  TYR B 155       1.053   4.116  37.883  1.00 28.23           C  
ATOM   3070  CG  TYR B 155      -0.334   3.701  37.398  1.00 28.87           C  
ATOM   3071  CD1 TYR B 155      -1.014   2.634  37.982  1.00 26.05           C  
ATOM   3072  CD2 TYR B 155      -0.948   4.369  36.337  1.00 32.17           C  
ATOM   3073  CE1 TYR B 155      -2.277   2.247  37.524  1.00 32.52           C  
ATOM   3074  CE2 TYR B 155      -2.208   3.987  35.870  1.00 30.36           C  
ATOM   3075  CZ  TYR B 155      -2.865   2.924  36.469  1.00 32.01           C  
ATOM   3076  OH  TYR B 155      -4.120   2.544  36.022  1.00 34.43           O  
ATOM   3077  N   HIS B 156       2.456   1.460  38.794  1.00 31.41           N  
ATOM   3078  CA  HIS B 156       2.335   0.061  39.178  1.00 29.81           C  
ATOM   3079  C   HIS B 156       2.589  -0.062  40.672  1.00 34.42           C  
ATOM   3080  O   HIS B 156       3.062   0.872  41.326  1.00 32.09           O  
ATOM   3081  CB  HIS B 156       3.298  -0.825  38.382  1.00 33.07           C  
ATOM   3082  CG  HIS B 156       4.741  -0.496  38.599  1.00 36.05           C  
ATOM   3083  CD2 HIS B 156       5.616   0.214  37.846  1.00 30.32           C  
ATOM   3084  ND1 HIS B 156       5.443  -0.921  39.709  1.00 36.12           N  
ATOM   3085  CE1 HIS B 156       6.692  -0.495  39.626  1.00 34.18           C  
ATOM   3086  NE2 HIS B 156       6.821   0.197  38.508  1.00 35.28           N  
ATOM   3087  N   ASP B 157       2.259  -1.229  41.200  1.00 30.28           N  
ATOM   3088  CA  ASP B 157       2.446  -1.482  42.620  1.00 36.57           C  
ATOM   3089  C   ASP B 157       3.926  -1.675  42.951  1.00 39.83           C  
ATOM   3090  O   ASP B 157       4.709  -2.149  42.127  1.00 35.39           O  
ATOM   3091  CB  ASP B 157       1.675  -2.729  43.041  1.00 28.45           C  
ATOM   3092  CG  ASP B 157       2.157  -3.273  44.369  1.00 40.15           C  
ATOM   3093  OD1 ASP B 157       1.903  -2.617  45.411  1.00 39.37           O  
ATOM   3094  OD2 ASP B 157       2.811  -4.335  44.360  1.00 38.73           O1-
ATOM   3095  N   HIS B 158       4.304  -1.334  44.185  1.00 35.92           N  
ATOM   3096  CA  HIS B 158       5.687  -1.476  44.619  1.00 34.12           C  
ATOM   3097  C   HIS B 158       5.881  -2.312  45.885  1.00 34.53           C  
ATOM   3098  O   HIS B 158       7.024  -2.413  46.347  1.00 35.04           O  
ATOM   3099  CB  HIS B 158       6.321  -0.085  44.840  1.00 34.68           C  
ATOM   3100  CG  HIS B 158       7.778  -0.009  44.483  1.00 43.32           C  
ATOM   3101  CD2 HIS B 158       8.425   0.695  43.522  1.00 43.94           C  
ATOM   3102  ND1 HIS B 158       8.754  -0.713  45.162  1.00 41.23           N  
ATOM   3103  CE1 HIS B 158       9.937  -0.443  44.636  1.00 43.49           C  
ATOM   3104  NE2 HIS B 158       9.765   0.404  43.636  1.00 46.25           N  
ATOM   3105  N   VAL B 159       4.833  -2.929  46.453  1.00 31.69           N  
ATOM   3106  CA  VAL B 159       5.027  -3.655  47.716  1.00 36.01           C  
ATOM   3107  C   VAL B 159       4.348  -5.018  47.799  1.00 37.32           C  
ATOM   3108  O   VAL B 159       4.502  -5.716  48.807  1.00 38.70           O  
ATOM   3109  CB  VAL B 159       4.579  -2.813  48.933  1.00 34.27           C  
ATOM   3110  CG1 VAL B 159       5.379  -1.527  49.040  1.00 34.73           C  
ATOM   3111  CG2 VAL B 159       3.071  -2.525  48.884  1.00 33.71           C  
ATOM   3112  N   VAL B 160       3.589  -5.422  46.784  1.00 39.30           N  
ATOM   3113  CA  VAL B 160       2.929  -6.726  46.854  1.00 33.92           C  
ATOM   3114  C   VAL B 160       3.926  -7.813  46.480  1.00 45.52           C  
ATOM   3115  O   VAL B 160       4.554  -7.754  45.412  1.00 35.82           O  
ATOM   3116  CB  VAL B 160       1.694  -6.780  45.945  1.00 40.50           C  
ATOM   3117  CG1 VAL B 160       1.151  -8.222  45.884  1.00 27.50           C  
ATOM   3118  CG2 VAL B 160       0.632  -5.816  46.435  1.00 34.18           C  
ATOM   3119  N   GLY B 161       4.065  -8.816  47.352  1.00 37.39           N  
ATOM   3120  CA  GLY B 161       4.956  -9.935  47.081  1.00 32.17           C  
ATOM   3121  C   GLY B 161       6.403  -9.692  47.483  1.00 41.62           C  
ATOM   3122  O   GLY B 161       6.984 -10.493  48.217  1.00 36.44           O  
ATOM   3123  N   THR B 162       7.003  -8.605  46.996  1.00 31.31           N  
ATOM   3124  CA  THR B 162       8.314  -8.171  47.453  1.00 32.92           C  
ATOM   3125  C   THR B 162       8.263  -6.661  47.602  1.00 39.47           C  
ATOM   3126  O   THR B 162       7.292  -6.007  47.204  1.00 34.17           O  
ATOM   3127  CB  THR B 162       9.458  -8.554  46.486  1.00 37.89           C  
ATOM   3128  CG2 THR B 162       9.425 -10.062  46.125  1.00 32.29           C  
ATOM   3129  OG1 THR B 162       9.368  -7.754  45.289  1.00 37.42           O  
ATOM   3130  N   GLU B 163       9.320  -6.113  48.156  1.00 36.71           N  
ATOM   3131  CA  GLU B 163       9.418  -4.669  48.254  1.00 35.41           C  
ATOM   3132  C   GLU B 163       9.693  -4.014  46.901  1.00 38.32           C  
ATOM   3133  O   GLU B 163       9.931  -2.814  46.828  1.00 34.51           O  
ATOM   3134  CB  GLU B 163      10.508  -4.298  49.264  1.00 40.14           C  
ATOM   3135  CG  GLU B 163       9.989  -4.185  50.689  1.00 59.52           C  
ATOM   3136  CD  GLU B 163      11.089  -3.926  51.699  0.65 59.05           C  
ATOM   3137  OE1 GLU B 163      11.055  -2.852  52.332  0.73 66.28           O  
ATOM   3138  OE2 GLU B 163      11.976  -4.790  51.863  0.60 64.61           O1-
ATOM   3139  N   HIS B 164       9.698  -4.744  45.789  1.00 35.77           N  
ATOM   3140  CA  HIS B 164       9.727  -4.108  44.479  1.00 41.39           C  
ATOM   3141  C   HIS B 164       8.447  -4.359  43.691  1.00 39.86           C  
ATOM   3142  O   HIS B 164       8.409  -4.087  42.484  1.00 36.86           O  
ATOM   3143  CB  HIS B 164      10.965  -4.570  43.707  1.00 33.43           C  
ATOM   3144  CG  HIS B 164      12.225  -4.294  44.452  1.00 41.48           C  
ATOM   3145  CD2 HIS B 164      12.999  -5.096  45.221  1.00 37.97           C  
ATOM   3146  ND1 HIS B 164      12.765  -3.029  44.545  1.00 45.00           N  
ATOM   3147  CE1 HIS B 164      13.841  -3.072  45.306  1.00 43.72           C  
ATOM   3148  NE2 HIS B 164      14.006  -4.313  45.728  1.00 45.83           N  
ATOM   3149  N   GLY B 165       7.392  -4.838  44.354  1.00 36.56           N  
ATOM   3150  CA  GLY B 165       6.116  -5.046  43.693  1.00 34.23           C  
ATOM   3151  C   GLY B 165       6.071  -6.244  42.782  1.00 35.69           C  
ATOM   3152  O   GLY B 165       5.164  -6.342  41.955  1.00 33.81           O  
ATOM   3153  N   THR B 166       7.021  -7.174  42.917  1.00 27.75           N  
ATOM   3154  CA  THR B 166       7.093  -8.301  41.990  1.00 32.75           C  
ATOM   3155  C   THR B 166       5.770  -9.063  41.928  1.00 36.47           C  
ATOM   3156  O   THR B 166       5.286  -9.398  40.840  1.00 34.54           O  
ATOM   3157  CB  THR B 166       8.251  -9.222  42.387  1.00 34.36           C  
ATOM   3158  CG2 THR B 166       8.314 -10.468  41.485  1.00 29.33           C  
ATOM   3159  OG1 THR B 166       9.479  -8.489  42.275  1.00 33.76           O  
ATOM   3160  N   GLY B 167       5.159  -9.336  43.086  1.00 35.51           N  
ATOM   3161  CA  GLY B 167       3.890 -10.058  43.085  1.00 29.27           C  
ATOM   3162  C   GLY B 167       2.732  -9.211  42.578  1.00 39.50           C  
ATOM   3163  O   GLY B 167       1.873  -9.696  41.831  1.00 32.72           O  
ATOM   3164  N   GLY B 168       2.698  -7.932  42.959  1.00 31.78           N  
ATOM   3165  CA  GLY B 168       1.627  -7.070  42.485  1.00 38.70           C  
ATOM   3166  C   GLY B 168       1.669  -6.864  40.982  1.00 36.10           C  
ATOM   3167  O   GLY B 168       0.635  -6.929  40.307  1.00 34.10           O  
ATOM   3168  N   ILE B 169       2.865  -6.618  40.437  1.00 33.94           N  
ATOM   3169  CA  ILE B 169       3.002  -6.485  38.989  1.00 34.27           C  
ATOM   3170  C   ILE B 169       2.578  -7.770  38.302  1.00 34.71           C  
ATOM   3171  O   ILE B 169       1.852  -7.751  37.299  1.00 32.15           O  
ATOM   3172  CB  ILE B 169       4.444  -6.107  38.602  1.00 35.86           C  
ATOM   3173  CG1 ILE B 169       4.762  -4.666  39.016  1.00 35.68           C  
ATOM   3174  CG2 ILE B 169       4.638  -6.305  37.089  1.00 28.70           C  
ATOM   3175  CD1 ILE B 169       6.263  -4.390  39.255  1.00 30.62           C  
ATOM   3176  N   ARG B 170       3.029  -8.909  38.818  1.00 32.63           N  
ATOM   3177  CA  ARG B 170       2.664 -10.170  38.183  1.00 39.30           C  
ATOM   3178  C   ARG B 170       1.153 -10.371  38.190  1.00 39.91           C  
ATOM   3179  O   ARG B 170       0.586 -10.913  37.231  1.00 33.98           O  
ATOM   3180  CB  ARG B 170       3.363 -11.329  38.885  1.00 38.21           C  
ATOM   3181  CG  ARG B 170       3.040 -12.694  38.290  1.00 44.85           C  
ATOM   3182  CD  ARG B 170       3.525 -13.775  39.233  1.00 55.43           C  
ATOM   3183  NE  ARG B 170       4.982 -13.826  39.270  1.00 75.79           N  
ATOM   3184  CZ  ARG B 170       5.703 -13.812  40.384  1.00 79.40           C  
ATOM   3185  NH1 ARG B 170       5.131 -13.722  41.577  1.00 53.02           N1+
ATOM   3186  NH2 ARG B 170       7.029 -13.878  40.299  1.00 65.55           N  
ATOM   3187  N   ASN B 171       0.484  -9.931  39.259  1.00 34.98           N  
ATOM   3188  CA  ASN B 171      -0.953 -10.144  39.414  1.00 35.49           C  
ATOM   3189  C   ASN B 171      -1.799  -9.162  38.614  1.00 41.45           C  
ATOM   3190  O   ASN B 171      -3.004  -9.387  38.483  1.00 34.55           O  
ATOM   3191  CB  ASN B 171      -1.346 -10.052  40.888  1.00 36.49           C  
ATOM   3192  CG  ASN B 171      -0.859 -11.240  41.698  1.00 46.81           C  
ATOM   3193  ND2 ASN B 171      -0.882 -11.102  43.016  1.00 40.70           N  
ATOM   3194  OD1 ASN B 171      -0.462 -12.264  41.146  1.00 42.79           O  
ATOM   3195  N   GLY B 172      -1.218  -8.078  38.101  1.00 34.83           N  
ATOM   3196  CA  GLY B 172      -1.965  -7.195  37.218  1.00 30.01           C  
ATOM   3197  C   GLY B 172      -2.025  -5.751  37.668  1.00 35.59           C  
ATOM   3198  O   GLY B 172      -2.757  -4.952  37.079  1.00 32.75           O  
ATOM   3199  N   LEU B 173      -1.266  -5.385  38.702  1.00 30.35           N  
ATOM   3200  CA  LEU B 173      -1.317  -4.014  39.216  1.00 37.18           C  
ATOM   3201  C   LEU B 173      -0.370  -3.115  38.417  1.00 39.67           C  
ATOM   3202  O   LEU B 173       0.697  -2.711  38.872  1.00 35.67           O  
ATOM   3203  CB  LEU B 173      -0.998  -3.988  40.707  1.00 29.00           C  
ATOM   3204  CG  LEU B 173      -2.115  -4.525  41.623  1.00 35.47           C  
ATOM   3205  CD1 LEU B 173      -1.619  -4.688  43.072  1.00 31.96           C  
ATOM   3206  CD2 LEU B 173      -3.389  -3.644  41.566  1.00 28.51           C  
ATOM   3207  N   TYR B 174      -0.801  -2.778  37.201  1.00 32.60           N  
ATOM   3208  CA  TYR B 174      -0.049  -1.862  36.359  1.00 29.24           C  
ATOM   3209  C   TYR B 174      -1.019  -1.157  35.430  1.00 33.88           C  
ATOM   3210  O   TYR B 174      -2.088  -1.682  35.120  1.00 29.89           O  
ATOM   3211  CB  TYR B 174       1.034  -2.596  35.558  1.00 26.51           C  
ATOM   3212  CG  TYR B 174       0.515  -3.775  34.767  1.00 31.01           C  
ATOM   3213  CD1 TYR B 174      -0.162  -3.584  33.560  1.00 29.93           C  
ATOM   3214  CD2 TYR B 174       0.698  -5.079  35.216  1.00 30.96           C  
ATOM   3215  CE1 TYR B 174      -0.641  -4.662  32.817  1.00 25.52           C  
ATOM   3216  CE2 TYR B 174       0.222  -6.184  34.465  1.00 25.95           C  
ATOM   3217  CZ  TYR B 174      -0.440  -5.951  33.265  1.00 35.42           C  
ATOM   3218  OH  TYR B 174      -0.913  -7.009  32.507  1.00 26.95           O  
ATOM   3219  N   GLY B 175      -0.647   0.049  35.007  1.00 30.70           N  
ATOM   3220  CA  GLY B 175      -1.493   0.835  34.147  1.00 29.67           C  
ATOM   3221  C   GLY B 175      -0.734   1.951  33.458  1.00 33.27           C  
ATOM   3222  O   GLY B 175       0.379   2.300  33.853  1.00 31.46           O  
ATOM   3223  N   PRO B 176      -1.326   2.531  32.414  1.00 34.68           N  
ATOM   3224  CA  PRO B 176      -0.628   3.555  31.623  1.00 26.10           C  
ATOM   3225  C   PRO B 176      -0.935   4.977  32.065  1.00 33.57           C  
ATOM   3226  O   PRO B 176      -2.034   5.299  32.513  1.00 32.31           O  
ATOM   3227  CB  PRO B 176      -1.182   3.325  30.207  1.00 27.62           C  
ATOM   3228  CG  PRO B 176      -2.650   2.903  30.480  1.00 28.67           C  
ATOM   3229  CD  PRO B 176      -2.595   2.102  31.787  1.00 28.40           C  
ATOM   3230  N   VAL B 177       0.060   5.846  31.882  1.00 29.25           N  
ATOM   3231  CA  VAL B 177      -0.072   7.277  32.139  1.00 30.21           C  
ATOM   3232  C   VAL B 177       0.482   8.013  30.941  1.00 34.83           C  
ATOM   3233  O   VAL B 177       1.629   7.773  30.553  1.00 36.02           O  
ATOM   3234  CB  VAL B 177       0.708   7.746  33.387  1.00 38.44           C  
ATOM   3235  CG1 VAL B 177       0.368   9.206  33.676  1.00 33.59           C  
ATOM   3236  CG2 VAL B 177       0.459   6.847  34.563  1.00 34.98           C  
ATOM   3237  N   ILE B 178      -0.291   8.954  30.404  1.00 31.18           N  
ATOM   3238  CA  ILE B 178       0.155   9.799  29.308  1.00 28.56           C  
ATOM   3239  C   ILE B 178       0.198  11.243  29.788  1.00 34.26           C  
ATOM   3240  O   ILE B 178      -0.797  11.756  30.311  1.00 34.65           O  
ATOM   3241  CB  ILE B 178      -0.774   9.668  28.084  1.00 36.96           C  
ATOM   3242  CG1 ILE B 178      -0.743   8.241  27.524  1.00 28.74           C  
ATOM   3243  CG2 ILE B 178      -0.412  10.710  27.021  1.00 29.41           C  
ATOM   3244  CD1 ILE B 178      -1.798   8.016  26.402  1.00 36.83           C  
ATOM   3245  N   VAL B 179       1.337  11.900  29.591  1.00 29.68           N  
ATOM   3246  CA  VAL B 179       1.472  13.333  29.829  1.00 29.69           C  
ATOM   3247  C   VAL B 179       1.678  13.994  28.473  1.00 36.86           C  
ATOM   3248  O   VAL B 179       2.655  13.690  27.777  1.00 33.93           O  
ATOM   3249  CB  VAL B 179       2.632  13.659  30.785  1.00 33.27           C  
ATOM   3250  CG1 VAL B 179       2.704  15.167  31.033  1.00 27.72           C  
ATOM   3251  CG2 VAL B 179       2.478  12.899  32.101  1.00 27.00           C  
ATOM   3252  N   ARG B 180       0.761  14.885  28.091  1.00 30.61           N  
ATOM   3253  CA  ARG B 180       0.809  15.521  26.778  1.00 33.71           C  
ATOM   3254  C   ARG B 180       1.446  16.900  26.855  1.00 32.79           C  
ATOM   3255  O   ARG B 180       1.238  17.645  27.819  1.00 38.53           O  
ATOM   3256  CB  ARG B 180      -0.591  15.643  26.161  1.00 35.65           C  
ATOM   3257  CG  ARG B 180      -1.342  14.325  26.125  1.00 37.53           C  
ATOM   3258  CD  ARG B 180      -2.112  14.166  24.852  1.00 37.48           C  
ATOM   3259  NE  ARG B 180      -2.941  12.965  24.853  1.00 40.44           N  
ATOM   3260  CZ  ARG B 180      -2.646  11.859  24.186  1.00 38.59           C  
ATOM   3261  NH1 ARG B 180      -1.534  11.757  23.476  1.00 34.43           N1+
ATOM   3262  NH2 ARG B 180      -3.486  10.831  24.233  1.00 31.02           N  
ATOM   3263  N   ARG B 181       2.224  17.228  25.829  1.00 34.92           N  
ATOM   3264  CA  ARG B 181       2.768  18.563  25.654  1.00 36.32           C  
ATOM   3265  C   ARG B 181       1.772  19.398  24.851  1.00 38.17           C  
ATOM   3266  O   ARG B 181       1.079  18.884  23.968  1.00 34.97           O  
ATOM   3267  CB  ARG B 181       4.126  18.502  24.931  1.00 31.95           C  
ATOM   3268  CG  ARG B 181       4.743  19.881  24.553  1.00 36.94           C  
ATOM   3269  CD  ARG B 181       6.292  19.836  24.546  1.00 35.11           C  
ATOM   3270  NE  ARG B 181       6.821  19.324  25.811  1.00 36.37           N  
ATOM   3271  CZ  ARG B 181       7.850  18.492  25.915  1.00 37.18           C  
ATOM   3272  NH1 ARG B 181       8.527  18.086  24.850  1.00 32.61           N1+
ATOM   3273  NH2 ARG B 181       8.203  18.043  27.117  1.00 34.22           N  
ATOM   3274  N   LYS B 182       1.700  20.689  25.172  1.00 38.33           N  
ATOM   3275  CA  LYS B 182       0.856  21.602  24.404  1.00 42.16           C  
ATOM   3276  C   LYS B 182       1.192  21.524  22.919  1.00 43.57           C  
ATOM   3277  O   LYS B 182       2.352  21.668  22.521  1.00 37.41           O  
ATOM   3278  CB  LYS B 182       1.027  23.041  24.903  1.00 38.53           C  
ATOM   3279  CG  LYS B 182       0.077  24.026  24.221  1.00 45.99           C  
ATOM   3280  CD  LYS B 182       0.690  25.401  24.052  1.00 61.81           C  
ATOM   3281  CE  LYS B 182      -0.238  26.312  23.254  1.00 70.02           C  
ATOM   3282  NZ  LYS B 182       0.074  27.750  23.479  1.00 74.34           N1+
ATOM   3283  N   GLY B 183       0.168  21.296  22.101  1.00 36.71           N  
ATOM   3284  CA  GLY B 183       0.352  21.117  20.677  1.00 34.06           C  
ATOM   3285  C   GLY B 183       0.514  19.678  20.215  1.00 40.29           C  
ATOM   3286  O   GLY B 183       0.547  19.444  19.005  1.00 42.46           O  
ATOM   3287  N   ASP B 184       0.634  18.714  21.128  1.00 35.19           N  
ATOM   3288  CA  ASP B 184       0.706  17.311  20.727  1.00 36.37           C  
ATOM   3289  C   ASP B 184      -0.570  16.902  19.984  1.00 40.24           C  
ATOM   3290  O   ASP B 184      -1.685  17.283  20.359  1.00 35.98           O  
ATOM   3291  CB  ASP B 184       0.881  16.403  21.954  1.00 37.11           C  
ATOM   3292  CG  ASP B 184       2.338  16.288  22.433  1.00 42.04           C  
ATOM   3293  OD1 ASP B 184       3.267  16.781  21.763  1.00 41.11           O  
ATOM   3294  OD2 ASP B 184       2.548  15.690  23.509  1.00 39.14           O1-
ATOM   3295  N   VAL B 185      -0.406  16.086  18.947  1.00 36.23           N  
ATOM   3296  CA  VAL B 185      -1.547  15.632  18.160  1.00 36.21           C  
ATOM   3297  C   VAL B 185      -2.351  14.618  18.963  1.00 37.49           C  
ATOM   3298  O   VAL B 185      -1.792  13.681  19.549  1.00 36.50           O  
ATOM   3299  CB  VAL B 185      -1.063  15.043  16.826  1.00 40.45           C  
ATOM   3300  CG1 VAL B 185      -2.201  14.331  16.096  1.00 31.30           C  
ATOM   3301  CG2 VAL B 185      -0.487  16.156  15.959  1.00 38.84           C  
ATOM   3302  N   LEU B 186      -3.675  14.790  18.981  1.00 35.94           N  
ATOM   3303  CA  LEU B 186      -4.531  13.875  19.733  1.00 34.51           C  
ATOM   3304  C   LEU B 186      -5.082  12.763  18.840  1.00 39.58           C  
ATOM   3305  O   LEU B 186      -5.411  13.001  17.678  1.00 35.79           O  
ATOM   3306  CB  LEU B 186      -5.688  14.640  20.377  1.00 35.86           C  
ATOM   3307  CG  LEU B 186      -5.262  15.684  21.422  1.00 45.18           C  
ATOM   3308  CD1 LEU B 186      -6.461  16.492  21.928  1.00 37.76           C  
ATOM   3309  CD2 LEU B 186      -4.533  15.001  22.593  1.00 36.73           C  
ATOM   3310  N   PRO B 187      -5.204  11.546  19.350  1.00 36.59           N  
ATOM   3311  CA  PRO B 187      -5.654  10.416  18.532  1.00 35.56           C  
ATOM   3312  C   PRO B 187      -7.168  10.238  18.574  1.00 43.66           C  
ATOM   3313  O   PRO B 187      -7.863  10.821  19.399  1.00 33.44           O  
ATOM   3314  CB  PRO B 187      -4.971   9.234  19.219  1.00 31.09           C  
ATOM   3315  CG  PRO B 187      -5.072   9.633  20.717  1.00 31.16           C  
ATOM   3316  CD  PRO B 187      -4.886  11.142  20.736  1.00 35.44           C  
ATOM   3317  N   ASP B 188      -7.670   9.363  17.696  1.00 35.30           N  
ATOM   3318  CA  ASP B 188      -9.073   8.964  17.800  1.00 37.88           C  
ATOM   3319  C   ASP B 188      -9.303   8.014  18.968  1.00 37.79           C  
ATOM   3320  O   ASP B 188     -10.398   7.991  19.539  1.00 37.70           O  
ATOM   3321  CB  ASP B 188      -9.557   8.289  16.505  1.00 34.42           C  
ATOM   3322  CG  ASP B 188      -9.577   9.238  15.313  1.00 40.29           C  
ATOM   3323  OD1 ASP B 188      -9.970  10.409  15.481  1.00 44.74           O  
ATOM   3324  OD2 ASP B 188      -9.170   8.809  14.208  1.00 40.77           O1-
ATOM   3325  N   ALA B 189      -8.301   7.211  19.318  1.00 32.91           N  
ATOM   3326  CA  ALA B 189      -8.441   6.165  20.324  1.00 34.92           C  
ATOM   3327  C   ALA B 189      -7.056   5.761  20.794  1.00 35.87           C  
ATOM   3328  O   ALA B 189      -6.089   5.823  20.028  1.00 34.51           O  
ATOM   3329  CB  ALA B 189      -9.182   4.934  19.773  1.00 33.09           C  
ATOM   3330  N   THR B 190      -6.977   5.329  22.051  1.00 35.54           N  
ATOM   3331  CA  THR B 190      -5.738   4.866  22.666  1.00 34.07           C  
ATOM   3332  C   THR B 190      -5.905   3.432  23.141  1.00 34.49           C  
ATOM   3333  O   THR B 190      -6.874   3.120  23.836  1.00 34.80           O  
ATOM   3334  CB  THR B 190      -5.350   5.756  23.847  1.00 37.31           C  
ATOM   3335  CG2 THR B 190      -4.033   5.272  24.487  1.00 31.63           C  
ATOM   3336  OG1 THR B 190      -5.201   7.104  23.394  1.00 33.96           O  
ATOM   3337  N   HIS B 191      -4.965   2.563  22.774  1.00 31.32           N  
ATOM   3338  CA  HIS B 191      -4.961   1.183  23.242  1.00 31.91           C  
ATOM   3339  C   HIS B 191      -3.675   0.924  24.016  1.00 38.63           C  
ATOM   3340  O   HIS B 191      -2.603   1.424  23.652  1.00 36.65           O  
ATOM   3341  CB  HIS B 191      -5.093   0.184  22.081  1.00 30.38           C  
ATOM   3342  CG  HIS B 191      -6.292   0.422  21.217  1.00 38.49           C  
ATOM   3343  CD2 HIS B 191      -6.412   0.993  19.995  1.00 35.56           C  
ATOM   3344  ND1 HIS B 191      -7.568   0.071  21.601  1.00 45.18           N  
ATOM   3345  CE1 HIS B 191      -8.420   0.408  20.651  1.00 36.67           C  
ATOM   3346  NE2 HIS B 191      -7.744   0.971  19.666  1.00 41.12           N  
ATOM   3347  N   THR B 192      -3.778   0.131  25.073  1.00 32.06           N  
ATOM   3348  CA  THR B 192      -2.643  -0.163  25.929  1.00 29.83           C  
ATOM   3349  C   THR B 192      -2.243  -1.616  25.766  1.00 32.02           C  
ATOM   3350  O   THR B 192      -3.072  -2.518  25.920  1.00 32.85           O  
ATOM   3351  CB  THR B 192      -2.955   0.144  27.397  1.00 36.98           C  
ATOM   3352  CG2 THR B 192      -1.759  -0.220  28.278  1.00 33.53           C  
ATOM   3353  OG1 THR B 192      -3.216   1.545  27.532  1.00 38.34           O  
ATOM   3354  N   ILE B 193      -0.963  -1.836  25.476  1.00 28.57           N  
ATOM   3355  CA  ILE B 193      -0.415  -3.170  25.269  1.00 30.66           C  
ATOM   3356  C   ILE B 193       0.721  -3.360  26.262  1.00 32.11           C  
ATOM   3357  O   ILE B 193       1.711  -2.618  26.232  1.00 34.08           O  
ATOM   3358  CB  ILE B 193       0.062  -3.358  23.817  1.00 31.00           C  
ATOM   3359  CG1 ILE B 193      -1.131  -3.220  22.855  1.00 34.63           C  
ATOM   3360  CG2 ILE B 193       0.759  -4.717  23.639  1.00 25.41           C  
ATOM   3361  CD1 ILE B 193      -0.735  -3.231  21.368  1.00 35.77           C  
ATOM   3362  N   VAL B 194       0.577  -4.335  27.151  1.00 31.18           N  
ATOM   3363  CA  VAL B 194       1.571  -4.600  28.186  1.00 29.05           C  
ATOM   3364  C   VAL B 194       2.092  -6.014  27.989  1.00 33.11           C  
ATOM   3365  O   VAL B 194       1.322  -6.983  28.064  1.00 34.59           O  
ATOM   3366  CB  VAL B 194       1.003  -4.427  29.605  1.00 32.27           C  
ATOM   3367  CG1 VAL B 194       2.110  -4.667  30.649  1.00 25.65           C  
ATOM   3368  CG2 VAL B 194       0.381  -3.033  29.783  1.00 26.50           C  
ATOM   3369  N   PHE B 195       3.396  -6.134  27.744  1.00 28.57           N  
ATOM   3370  CA  PHE B 195       4.065  -7.435  27.754  1.00 30.55           C  
ATOM   3371  C   PHE B 195       4.462  -7.701  29.199  1.00 32.87           C  
ATOM   3372  O   PHE B 195       5.444  -7.145  29.693  1.00 35.34           O  
ATOM   3373  CB  PHE B 195       5.287  -7.438  26.840  1.00 27.19           C  
ATOM   3374  CG  PHE B 195       4.963  -7.475  25.371  1.00 36.21           C  
ATOM   3375  CD1 PHE B 195       3.652  -7.589  24.934  1.00 35.26           C  
ATOM   3376  CD2 PHE B 195       5.979  -7.391  24.423  1.00 36.33           C  
ATOM   3377  CE1 PHE B 195       3.356  -7.628  23.575  1.00 35.07           C  
ATOM   3378  CE2 PHE B 195       5.694  -7.432  23.065  1.00 34.44           C  
ATOM   3379  CZ  PHE B 195       4.381  -7.552  22.639  1.00 32.99           C  
ATOM   3380  N   ASN B 196       3.695  -8.535  29.897  1.00 34.66           N  
ATOM   3381  CA  ASN B 196       3.978  -8.856  31.292  1.00 33.90           C  
ATOM   3382  C   ASN B 196       4.485 -10.288  31.346  1.00 35.70           C  
ATOM   3383  O   ASN B 196       3.717 -11.237  31.153  1.00 33.03           O  
ATOM   3384  CB  ASN B 196       2.749  -8.660  32.176  1.00 31.82           C  
ATOM   3385  CG  ASN B 196       3.080  -8.791  33.656  1.00 37.26           C  
ATOM   3386  ND2 ASN B 196       2.098  -9.182  34.458  1.00 31.54           N  
ATOM   3387  OD1 ASN B 196       4.219  -8.571  34.062  1.00 36.65           O  
ATOM   3388  N   ASP B 197       5.781 -10.439  31.608  1.00 30.74           N  
ATOM   3389  CA  ASP B 197       6.447 -11.718  31.406  1.00 34.30           C  
ATOM   3390  C   ASP B 197       6.055 -12.239  30.030  1.00 39.94           C  
ATOM   3391  O   ASP B 197       6.215 -11.524  29.035  1.00 35.63           O  
ATOM   3392  CB  ASP B 197       6.103 -12.680  32.545  1.00 27.32           C  
ATOM   3393  CG  ASP B 197       6.771 -12.251  33.867  1.00 40.34           C  
ATOM   3394  OD1 ASP B 197       7.924 -11.756  33.812  1.00 38.81           O  
ATOM   3395  OD2 ASP B 197       6.141 -12.351  34.945  1.00 43.77           O1-
ATOM   3396  N   MET B 198       5.505 -13.443  29.940  1.00 35.23           N  
ATOM   3397  CA  MET B 198       5.137 -13.996  28.638  1.00 34.90           C  
ATOM   3398  C   MET B 198       3.638 -13.933  28.365  1.00 37.27           C  
ATOM   3399  O   MET B 198       3.071 -14.836  27.756  1.00 37.73           O  
ATOM   3400  CB  MET B 198       5.665 -15.419  28.508  1.00 36.00           C  
ATOM   3401  CG  MET B 198       7.121 -15.396  27.985  1.00 46.04           C  
ATOM   3402  SD  MET B 198       7.864 -17.012  27.769  1.00 63.09           S  
ATOM   3403  CE  MET B 198       6.883 -17.618  26.415  1.00 37.13           C  
ATOM   3404  N   THR B 199       2.979 -12.855  28.773  1.00 35.34           N  
ATOM   3405  CA  THR B 199       1.574 -12.630  28.466  1.00 32.66           C  
ATOM   3406  C   THR B 199       1.418 -11.230  27.894  1.00 36.91           C  
ATOM   3407  O   THR B 199       2.260 -10.352  28.102  1.00 34.37           O  
ATOM   3408  CB  THR B 199       0.665 -12.763  29.714  1.00 36.85           C  
ATOM   3409  CG2 THR B 199       1.047 -13.980  30.559  1.00 29.71           C  
ATOM   3410  OG1 THR B 199       0.790 -11.585  30.528  1.00 37.79           O  
ATOM   3411  N   ILE B 200       0.318 -11.010  27.194  1.00 33.08           N  
ATOM   3412  CA  ILE B 200      -0.106  -9.661  26.861  1.00 35.94           C  
ATOM   3413  C   ILE B 200      -1.269  -9.302  27.775  1.00 38.30           C  
ATOM   3414  O   ILE B 200      -2.307  -9.980  27.766  1.00 33.71           O  
ATOM   3415  CB  ILE B 200      -0.499  -9.535  25.384  1.00 35.94           C  
ATOM   3416  CG1 ILE B 200       0.585 -10.170  24.498  1.00 32.96           C  
ATOM   3417  CG2 ILE B 200      -0.748  -8.059  25.059  1.00 32.87           C  
ATOM   3418  CD1 ILE B 200       0.302 -10.081  22.981  1.00 31.61           C  
ATOM   3419  N   ASN B 201      -1.101  -8.241  28.565  1.00 30.90           N  
ATOM   3420  CA  ASN B 201      -2.170  -7.768  29.444  1.00 37.55           C  
ATOM   3421  C   ASN B 201      -2.697  -8.890  30.348  1.00 37.60           C  
ATOM   3422  O   ASN B 201      -3.885  -8.959  30.659  1.00 37.97           O  
ATOM   3423  CB  ASN B 201      -3.303  -7.150  28.616  1.00 30.24           C  
ATOM   3424  CG  ASN B 201      -2.880  -5.867  27.931  1.00 36.71           C  
ATOM   3425  ND2 ASN B 201      -3.776  -5.290  27.132  1.00 31.37           N  
ATOM   3426  OD1 ASN B 201      -1.757  -5.389  28.131  1.00 32.56           O  
ATOM   3427  N   ASN B 202      -1.801  -9.785  30.762  1.00 29.57           N  
ATOM   3428  CA  ASN B 202      -2.111 -10.905  31.657  1.00 34.95           C  
ATOM   3429  C   ASN B 202      -3.119 -11.869  31.058  1.00 41.16           C  
ATOM   3430  O   ASN B 202      -3.785 -12.599  31.794  1.00 40.21           O  
ATOM   3431  CB  ASN B 202      -2.632 -10.432  33.021  1.00 28.44           C  
ATOM   3432  CG  ASN B 202      -1.517 -10.063  33.977  1.00 41.35           C  
ATOM   3433  ND2 ASN B 202      -1.659 -10.460  35.244  1.00 30.62           N  
ATOM   3434  OD1 ASN B 202      -0.550  -9.404  33.588  1.00 35.96           O  
ATOM   3435  N   ARG B 203      -3.267 -11.889  29.744  1.00 34.88           N  
ATOM   3436  CA  ARG B 203      -4.226 -12.800  29.138  1.00 35.48           C  
ATOM   3437  C   ARG B 203      -3.597 -14.159  28.870  1.00 38.14           C  
ATOM   3438  O   ARG B 203      -2.374 -14.304  28.790  1.00 36.64           O  
ATOM   3439  CB  ARG B 203      -4.774 -12.214  27.839  1.00 34.73           C  
ATOM   3440  CG  ARG B 203      -5.553 -10.931  28.058  1.00 41.71           C  
ATOM   3441  CD  ARG B 203      -5.905 -10.299  26.738  1.00 42.68           C  
ATOM   3442  NE  ARG B 203      -6.816 -11.162  26.010  1.00 59.10           N  
ATOM   3443  CZ  ARG B 203      -8.130 -11.005  26.000  1.00 59.53           C  
ATOM   3444  NH1 ARG B 203      -8.707 -10.006  26.644  1.00 51.50           N1+
ATOM   3445  NH2 ARG B 203      -8.881 -11.873  25.329  1.00 58.78           N  
ATOM   3446  N   LYS B 204      -4.462 -15.160  28.716  1.00 37.92           N  
ATOM   3447  CA  LYS B 204      -4.014 -16.494  28.354  1.00 41.03           C  
ATOM   3448  C   LYS B 204      -3.345 -16.469  26.979  1.00 39.52           C  
ATOM   3449  O   LYS B 204      -3.707 -15.664  26.111  1.00 36.20           O  
ATOM   3450  CB  LYS B 204      -5.193 -17.467  28.335  1.00 43.91           C  
ATOM   3451  CG  LYS B 204      -5.554 -18.025  29.705  1.00 62.68           C  
ATOM   3452  CD  LYS B 204      -7.041 -18.363  29.789  1.00 84.77           C  
ATOM   3453  CE  LYS B 204      -7.408 -18.998  31.129  1.00 94.40           C  
ATOM   3454  NZ  LYS B 204      -6.297 -19.816  31.701  1.00103.59           N1+
ATOM   3455  N   PRO B 205      -2.372 -17.349  26.754  1.00 45.66           N  
ATOM   3456  CA  PRO B 205      -1.670 -17.371  25.463  1.00 42.09           C  
ATOM   3457  C   PRO B 205      -2.641 -17.519  24.308  1.00 41.86           C  
ATOM   3458  O   PRO B 205      -3.608 -18.281  24.376  1.00 49.65           O  
ATOM   3459  CB  PRO B 205      -0.750 -18.594  25.576  1.00 48.62           C  
ATOM   3460  CG  PRO B 205      -0.549 -18.780  27.055  1.00 52.55           C  
ATOM   3461  CD  PRO B 205      -1.837 -18.340  27.705  1.00 51.02           C  
ATOM   3462  N   HIS B 206      -2.379 -16.769  23.240  1.00 42.22           N  
ATOM   3463  CA  HIS B 206      -3.144 -16.871  22.007  1.00 43.12           C  
ATOM   3464  C   HIS B 206      -4.568 -16.344  22.157  1.00 42.40           C  
ATOM   3465  O   HIS B 206      -5.460 -16.761  21.424  1.00 42.79           O  
ATOM   3466  CB  HIS B 206      -3.174 -18.317  21.496  1.00 42.33           C  
ATOM   3467  CG  HIS B 206      -1.830 -18.839  21.098  1.00 55.33           C  
ATOM   3468  CD2 HIS B 206      -0.994 -18.483  20.090  1.00 46.09           C  
ATOM   3469  ND1 HIS B 206      -1.192 -19.850  21.788  1.00 51.79           N  
ATOM   3470  CE1 HIS B 206      -0.024 -20.100  21.217  1.00 46.37           C  
ATOM   3471  NE2 HIS B 206       0.121 -19.280  20.189  1.00 63.68           N  
ATOM   3472  N   THR B 207      -4.808 -15.402  23.066  1.00 35.26           N  
ATOM   3473  CA  THR B 207      -6.123 -14.779  23.169  1.00 43.40           C  
ATOM   3474  C   THR B 207      -6.045 -13.269  22.971  1.00 40.21           C  
ATOM   3475  O   THR B 207      -6.874 -12.524  23.494  1.00 45.22           O  
ATOM   3476  CB  THR B 207      -6.796 -15.119  24.504  1.00 41.40           C  
ATOM   3477  CG2 THR B 207      -6.841 -16.649  24.712  1.00 33.87           C  
ATOM   3478  OG1 THR B 207      -6.070 -14.507  25.582  1.00 42.95           O  
ATOM   3479  N   GLY B 208      -5.061 -12.804  22.210  1.00 40.03           N  
ATOM   3480  CA  GLY B 208      -4.962 -11.397  21.897  1.00 37.68           C  
ATOM   3481  C   GLY B 208      -4.285 -10.624  23.011  1.00 41.52           C  
ATOM   3482  O   GLY B 208      -3.352 -11.111  23.653  1.00 37.81           O  
ATOM   3483  N   PRO B 209      -4.789  -9.426  23.307  1.00 35.98           N  
ATOM   3484  CA  PRO B 209      -6.068  -8.859  22.835  1.00 35.84           C  
ATOM   3485  C   PRO B 209      -6.059  -8.405  21.384  1.00 42.31           C  
ATOM   3486  O   PRO B 209      -5.014  -8.060  20.844  1.00 37.06           O  
ATOM   3487  CB  PRO B 209      -6.278  -7.659  23.767  1.00 31.92           C  
ATOM   3488  CG  PRO B 209      -4.871  -7.207  24.120  1.00 36.11           C  
ATOM   3489  CD  PRO B 209      -4.026  -8.471  24.138  1.00 33.14           C  
ATOM   3490  N   ASP B 210      -7.229  -8.393  20.746  1.00 40.20           N  
ATOM   3491  CA  ASP B 210      -7.417  -7.828  19.421  1.00 34.32           C  
ATOM   3492  C   ASP B 210      -8.061  -6.456  19.556  1.00 40.73           C  
ATOM   3493  O   ASP B 210      -8.817  -6.206  20.493  1.00 42.27           O  
ATOM   3494  CB  ASP B 210      -8.284  -8.739  18.555  1.00 33.91           C  
ATOM   3495  CG  ASP B 210      -7.710 -10.147  18.428  1.00 46.47           C  
ATOM   3496  OD1 ASP B 210      -6.481 -10.320  18.579  1.00 42.01           O  
ATOM   3497  OD2 ASP B 210      -8.490 -11.090  18.178  1.00 55.36           O1-
ATOM   3498  N   PHE B 211      -7.708  -5.556  18.639  1.00 38.92           N  
ATOM   3499  CA  PHE B 211      -8.236  -4.196  18.580  1.00 42.61           C  
ATOM   3500  C   PHE B 211      -8.792  -3.965  17.188  1.00 36.61           C  
ATOM   3501  O   PHE B 211      -8.347  -4.589  16.225  1.00 40.11           O  
ATOM   3502  CB  PHE B 211      -7.161  -3.125  18.830  1.00 44.79           C  
ATOM   3503  CG  PHE B 211      -6.337  -3.368  20.033  1.00 49.77           C  
ATOM   3504  CD1 PHE B 211      -6.835  -3.087  21.305  1.00 57.34           C  
ATOM   3505  CD2 PHE B 211      -5.069  -3.912  19.903  1.00 48.54           C  
ATOM   3506  CE1 PHE B 211      -6.058  -3.309  22.438  1.00 59.93           C  
ATOM   3507  CE2 PHE B 211      -4.291  -4.146  21.016  1.00 60.23           C  
ATOM   3508  CZ  PHE B 211      -4.784  -3.846  22.292  1.00 65.81           C  
ATOM   3509  N   GLU B 212      -9.720  -3.021  17.072  1.00 34.94           N  
ATOM   3510  CA  GLU B 212     -10.370  -2.753  15.796  1.00 38.24           C  
ATOM   3511  C   GLU B 212     -10.257  -1.283  15.462  1.00 37.02           C  
ATOM   3512  O   GLU B 212     -10.331  -0.424  16.346  1.00 38.46           O  
ATOM   3513  CB  GLU B 212     -11.853  -3.145  15.805  1.00 38.92           C  
ATOM   3514  CG  GLU B 212     -12.091  -4.617  16.081  1.00 44.73           C  
ATOM   3515  CD  GLU B 212     -13.538  -5.062  15.822  1.00 48.64           C  
ATOM   3516  OE1 GLU B 212     -14.308  -4.327  15.149  1.00 42.19           O  
ATOM   3517  OE2 GLU B 212     -13.891  -6.163  16.284  1.00 41.99           O1-
ATOM   3518  N   ALA B 213     -10.094  -1.005  14.175  1.00 32.37           N  
ATOM   3519  CA  ALA B 213     -10.085   0.356  13.673  1.00 34.18           C  
ATOM   3520  C   ALA B 213     -10.644   0.342  12.259  1.00 35.51           C  
ATOM   3521  O   ALA B 213     -10.835  -0.714  11.649  1.00 35.53           O  
ATOM   3522  CB  ALA B 213      -8.666   0.951  13.693  1.00 28.92           C  
ATOM   3523  N   THR B 214     -10.880   1.537  11.734  1.00 33.30           N  
ATOM   3524  CA  THR B 214     -11.230   1.729  10.340  1.00 34.04           C  
ATOM   3525  C   THR B 214     -10.048   2.369   9.628  1.00 36.69           C  
ATOM   3526  O   THR B 214      -9.366   3.227  10.196  1.00 37.57           O  
ATOM   3527  CB  THR B 214     -12.470   2.622  10.193  1.00 43.89           C  
ATOM   3528  CG2 THR B 214     -12.887   2.746   8.710  1.00 38.08           C  
ATOM   3529  OG1 THR B 214     -13.547   2.066  10.955  1.00 39.58           O  
ATOM   3530  N   VAL B 215      -9.811   1.951   8.385  1.00 33.54           N  
ATOM   3531  CA  VAL B 215      -8.779   2.569   7.560  1.00 37.48           C  
ATOM   3532  C   VAL B 215      -8.851   4.075   7.752  1.00 37.32           C  
ATOM   3533  O   VAL B 215      -9.922   4.672   7.618  1.00 39.42           O  
ATOM   3534  CB  VAL B 215      -8.935   2.198   6.073  1.00 39.73           C  
ATOM   3535  CG1 VAL B 215      -8.030   3.058   5.233  1.00 44.80           C  
ATOM   3536  CG2 VAL B 215      -8.597   0.724   5.856  1.00 41.58           C  
ATOM   3537  N   GLY B 216      -7.727   4.696   8.106  1.00 36.16           N  
ATOM   3538  CA  GLY B 216      -7.678   6.131   8.266  1.00 29.97           C  
ATOM   3539  C   GLY B 216      -7.835   6.639   9.690  1.00 36.50           C  
ATOM   3540  O   GLY B 216      -7.574   7.822   9.928  1.00 32.52           O  
ATOM   3541  N   ASP B 217      -8.245   5.801  10.644  1.00 35.13           N  
ATOM   3542  CA  ASP B 217      -8.282   6.241  12.037  1.00 33.19           C  
ATOM   3543  C   ASP B 217      -6.878   6.568  12.542  1.00 35.95           C  
ATOM   3544  O   ASP B 217      -5.897   5.898  12.196  1.00 34.51           O  
ATOM   3545  CB  ASP B 217      -8.897   5.167  12.946  1.00 34.87           C  
ATOM   3546  CG  ASP B 217     -10.395   4.953  12.713  1.00 39.96           C  
ATOM   3547  OD1 ASP B 217     -11.022   5.779  12.028  1.00 45.26           O  
ATOM   3548  OD2 ASP B 217     -10.948   3.986  13.290  1.00 40.49           O1-
ATOM   3549  N   ARG B 218      -6.784   7.597  13.378  1.00 33.85           N  
ATOM   3550  CA  ARG B 218      -5.542   7.907  14.081  1.00 31.54           C  
ATOM   3551  C   ARG B 218      -5.547   7.111  15.384  1.00 36.06           C  
ATOM   3552  O   ARG B 218      -6.302   7.426  16.315  1.00 31.57           O  
ATOM   3553  CB  ARG B 218      -5.405   9.409  14.338  1.00 28.95           C  
ATOM   3554  CG  ARG B 218      -4.095   9.797  15.056  1.00 33.48           C  
ATOM   3555  CD  ARG B 218      -3.865  11.314  15.046  1.00 38.86           C  
ATOM   3556  NE  ARG B 218      -3.326  11.789  13.775  1.00 44.41           N  
ATOM   3557  CZ  ARG B 218      -2.038  11.797  13.455  1.00 54.22           C  
ATOM   3558  NH1 ARG B 218      -1.104  11.368  14.300  1.00 32.46           N1+
ATOM   3559  NH2 ARG B 218      -1.674  12.244  12.257  1.00 36.36           N  
ATOM   3560  N   VAL B 219      -4.723   6.070  15.445  1.00 31.81           N  
ATOM   3561  CA  VAL B 219      -4.729   5.117  16.551  1.00 31.10           C  
ATOM   3562  C   VAL B 219      -3.459   5.305  17.374  1.00 34.72           C  
ATOM   3563  O   VAL B 219      -2.354   5.360  16.818  1.00 35.87           O  
ATOM   3564  CB  VAL B 219      -4.841   3.673  16.046  1.00 37.95           C  
ATOM   3565  CG1 VAL B 219      -4.841   2.689  17.232  1.00 31.73           C  
ATOM   3566  CG2 VAL B 219      -6.089   3.523  15.183  1.00 32.05           C  
ATOM   3567  N   GLU B 220      -3.620   5.391  18.693  1.00 32.93           N  
ATOM   3568  CA  GLU B 220      -2.511   5.573  19.622  1.00 31.11           C  
ATOM   3569  C   GLU B 220      -2.288   4.285  20.398  1.00 37.67           C  
ATOM   3570  O   GLU B 220      -3.250   3.660  20.876  1.00 30.95           O  
ATOM   3571  CB  GLU B 220      -2.772   6.740  20.583  1.00 32.02           C  
ATOM   3572  CG  GLU B 220      -1.596   7.072  21.515  1.00 32.51           C  
ATOM   3573  CD  GLU B 220      -1.837   8.339  22.310  1.00 34.83           C  
ATOM   3574  OE1 GLU B 220      -2.825   8.368  23.072  1.00 34.72           O  
ATOM   3575  OE2 GLU B 220      -1.059   9.312  22.157  1.00 34.22           O1-
ATOM   3576  N   ILE B 221      -1.023   3.885  20.506  1.00 27.48           N  
ATOM   3577  CA  ILE B 221      -0.615   2.693  21.243  1.00 31.37           C  
ATOM   3578  C   ILE B 221       0.307   3.128  22.376  1.00 32.00           C  
ATOM   3579  O   ILE B 221       1.284   3.849  22.143  1.00 32.03           O  
ATOM   3580  CB  ILE B 221       0.115   1.675  20.341  1.00 30.34           C  
ATOM   3581  CG1 ILE B 221      -0.747   1.243  19.142  1.00 36.60           C  
ATOM   3582  CG2 ILE B 221       0.602   0.468  21.177  1.00 30.57           C  
ATOM   3583  CD1 ILE B 221      -1.930   0.396  19.526  1.00 35.87           C  
ATOM   3584  N   VAL B 222      -0.005   2.695  23.594  1.00 32.11           N  
ATOM   3585  CA  VAL B 222       0.903   2.798  24.734  1.00 32.35           C  
ATOM   3586  C   VAL B 222       1.465   1.408  24.980  1.00 32.16           C  
ATOM   3587  O   VAL B 222       0.699   0.450  25.156  1.00 33.59           O  
ATOM   3588  CB  VAL B 222       0.185   3.323  25.986  1.00 35.95           C  
ATOM   3589  CG1 VAL B 222       1.205   3.557  27.118  1.00 32.71           C  
ATOM   3590  CG2 VAL B 222      -0.578   4.594  25.663  1.00 32.74           C  
ATOM   3591  N   MET B 223       2.793   1.280  24.974  1.00 27.57           N  
ATOM   3592  CA  MET B 223       3.439  -0.029  25.023  1.00 29.89           C  
ATOM   3593  C   MET B 223       4.331  -0.094  26.261  1.00 32.12           C  
ATOM   3594  O   MET B 223       5.297   0.671  26.376  1.00 30.54           O  
ATOM   3595  CB  MET B 223       4.238  -0.282  23.737  1.00 32.86           C  
ATOM   3596  CG  MET B 223       4.468  -1.754  23.438  1.00 32.58           C  
ATOM   3597  SD  MET B 223       5.784  -2.514  24.435  1.00 37.58           S  
ATOM   3598  CE  MET B 223       4.940  -4.033  24.895  1.00 29.04           C  
ATOM   3599  N   ILE B 224       4.007  -1.007  27.182  1.00 30.62           N  
ATOM   3600  CA  ILE B 224       4.686  -1.131  28.473  1.00 28.86           C  
ATOM   3601  C   ILE B 224       5.142  -2.570  28.652  1.00 32.78           C  
ATOM   3602  O   ILE B 224       4.444  -3.503  28.238  1.00 29.04           O  
ATOM   3603  CB  ILE B 224       3.764  -0.717  29.645  1.00 37.49           C  
ATOM   3604  CG1 ILE B 224       3.308   0.732  29.474  1.00 30.84           C  
ATOM   3605  CG2 ILE B 224       4.448  -0.935  31.010  1.00 29.57           C  
ATOM   3606  CD1 ILE B 224       2.012   1.062  30.213  1.00 34.69           C  
ATOM   3607  N   THR B 225       6.306  -2.756  29.281  1.00 33.05           N  
ATOM   3608  CA  THR B 225       6.831  -4.088  29.565  1.00 29.74           C  
ATOM   3609  C   THR B 225       7.065  -4.244  31.061  1.00 31.07           C  
ATOM   3610  O   THR B 225       7.473  -3.292  31.732  1.00 28.51           O  
ATOM   3611  CB  THR B 225       8.139  -4.350  28.781  1.00 34.32           C  
ATOM   3612  CG2 THR B 225       8.798  -5.681  29.194  1.00 25.00           C  
ATOM   3613  OG1 THR B 225       7.841  -4.394  27.382  1.00 33.67           O  
ATOM   3614  N   HIS B 226       6.804  -5.448  31.580  1.00 30.52           N  
ATOM   3615  CA  HIS B 226       6.983  -5.741  32.996  1.00 33.04           C  
ATOM   3616  C   HIS B 226       7.527  -7.152  33.175  1.00 33.34           C  
ATOM   3617  O   HIS B 226       7.361  -8.023  32.314  1.00 31.20           O  
ATOM   3618  CB  HIS B 226       5.666  -5.599  33.782  1.00 28.58           C  
ATOM   3619  CG  HIS B 226       5.433  -4.222  34.308  1.00 28.48           C  
ATOM   3620  CD2 HIS B 226       4.410  -3.352  34.115  1.00 29.39           C  
ATOM   3621  ND1 HIS B 226       6.330  -3.584  35.136  1.00 33.69           N  
ATOM   3622  CE1 HIS B 226       5.870  -2.380  35.437  1.00 34.65           C  
ATOM   3623  NE2 HIS B 226       4.708  -2.214  34.828  1.00 31.66           N  
ATOM   3624  N   GLY B 227       8.172  -7.371  34.326  1.00 30.39           N  
ATOM   3625  CA  GLY B 227       8.519  -8.721  34.733  1.00 31.29           C  
ATOM   3626  C   GLY B 227       9.991  -9.076  34.637  1.00 33.39           C  
ATOM   3627  O   GLY B 227      10.846  -8.352  35.161  1.00 32.40           O  
ATOM   3628  N   GLU B 228      10.292 -10.193  33.965  1.00 31.55           N  
ATOM   3629  CA  GLU B 228      11.636 -10.764  33.929  1.00 33.68           C  
ATOM   3630  C   GLU B 228      12.296 -10.755  32.556  1.00 40.34           C  
ATOM   3631  O   GLU B 228      13.521 -10.885  32.481  1.00 37.89           O  
ATOM   3632  CB  GLU B 228      11.613 -12.224  34.416  1.00 36.19           C  
ATOM   3633  CG  GLU B 228      10.798 -12.468  35.674  1.00 46.03           C  
ATOM   3634  CD  GLU B 228      11.348 -11.717  36.886  1.00 53.21           C  
ATOM   3635  OE1 GLU B 228      12.545 -11.337  36.873  1.00 41.43           O  
ATOM   3636  OE2 GLU B 228      10.583 -11.509  37.853  1.00 51.35           O1-
ATOM   3637  N   TYR B 229      11.533 -10.629  31.476  1.00 33.82           N  
ATOM   3638  CA  TYR B 229      12.041 -10.904  30.137  1.00 36.06           C  
ATOM   3639  C   TYR B 229      12.177  -9.637  29.305  1.00 33.17           C  
ATOM   3640  O   TYR B 229      11.396  -8.692  29.450  1.00 31.39           O  
ATOM   3641  CB  TYR B 229      11.105 -11.862  29.396  1.00 32.47           C  
ATOM   3642  CG  TYR B 229      10.823 -13.130  30.144  1.00 41.49           C  
ATOM   3643  CD1 TYR B 229      11.761 -14.147  30.185  1.00 59.97           C  
ATOM   3644  CD2 TYR B 229       9.624 -13.317  30.813  1.00 61.04           C  
ATOM   3645  CE1 TYR B 229      11.510 -15.325  30.863  1.00 63.36           C  
ATOM   3646  CE2 TYR B 229       9.366 -14.486  31.495  1.00 64.40           C  
ATOM   3647  CZ  TYR B 229      10.308 -15.485  31.519  1.00 59.42           C  
ATOM   3648  OH  TYR B 229      10.060 -16.657  32.195  1.00 70.19           O  
ATOM   3649  N   TYR B 230      13.157  -9.640  28.406  1.00 29.46           N  
ATOM   3650  CA  TYR B 230      13.157  -8.679  27.316  1.00 32.11           C  
ATOM   3651  C   TYR B 230      12.235  -9.185  26.195  1.00 34.94           C  
ATOM   3652  O   TYR B 230      11.985 -10.384  26.053  1.00 30.96           O  
ATOM   3653  CB  TYR B 230      14.589  -8.457  26.790  1.00 32.20           C  
ATOM   3654  CG  TYR B 230      14.920  -9.443  25.690  1.00 31.63           C  
ATOM   3655  CD1 TYR B 230      15.443 -10.698  25.979  1.00 34.65           C  
ATOM   3656  CD2 TYR B 230      14.636  -9.140  24.365  1.00 34.21           C  
ATOM   3657  CE1 TYR B 230      15.695 -11.625  24.958  1.00 37.91           C  
ATOM   3658  CE2 TYR B 230      14.888 -10.040  23.357  1.00 33.90           C  
ATOM   3659  CZ  TYR B 230      15.410 -11.274  23.646  1.00 36.06           C  
ATOM   3660  OH  TYR B 230      15.638 -12.143  22.600  1.00 32.41           O  
ATOM   3661  N   HIS B 231      11.735  -8.255  25.390  1.00 28.21           N  
ATOM   3662  CA  HIS B 231      10.839  -8.565  24.284  1.00 29.21           C  
ATOM   3663  C   HIS B 231      11.191  -7.672  23.101  1.00 33.54           C  
ATOM   3664  O   HIS B 231      11.931  -6.693  23.237  1.00 29.30           O  
ATOM   3665  CB  HIS B 231       9.359  -8.338  24.656  1.00 26.07           C  
ATOM   3666  CG  HIS B 231       8.912  -9.088  25.870  1.00 32.64           C  
ATOM   3667  CD2 HIS B 231       8.807  -8.709  27.166  1.00 34.22           C  
ATOM   3668  ND1 HIS B 231       8.481 -10.394  25.818  1.00 32.76           N  
ATOM   3669  CE1 HIS B 231       8.149 -10.798  27.032  1.00 32.46           C  
ATOM   3670  NE2 HIS B 231       8.330  -9.791  27.868  1.00 33.27           N  
ATOM   3671  N   THR B 232      10.607  -7.981  21.940  1.00 28.91           N  
ATOM   3672  CA  THR B 232      10.619  -7.069  20.798  1.00 29.34           C  
ATOM   3673  C   THR B 232       9.202  -6.918  20.267  1.00 32.90           C  
ATOM   3674  O   THR B 232       8.608  -7.885  19.778  1.00 35.49           O  
ATOM   3675  CB  THR B 232      11.553  -7.547  19.676  1.00 34.38           C  
ATOM   3676  CG2 THR B 232      13.026  -7.308  20.049  1.00 31.67           C  
ATOM   3677  OG1 THR B 232      11.342  -8.941  19.423  1.00 32.94           O  
ATOM   3678  N   PHE B 233       8.685  -5.696  20.319  1.00 31.79           N  
ATOM   3679  CA  PHE B 233       7.331  -5.397  19.884  1.00 33.29           C  
ATOM   3680  C   PHE B 233       7.349  -5.104  18.388  1.00 37.68           C  
ATOM   3681  O   PHE B 233       8.058  -4.194  17.942  1.00 34.49           O  
ATOM   3682  CB  PHE B 233       6.772  -4.203  20.665  1.00 28.07           C  
ATOM   3683  CG  PHE B 233       5.435  -3.728  20.160  1.00 28.06           C  
ATOM   3684  CD1 PHE B 233       4.253  -4.291  20.650  1.00 31.19           C  
ATOM   3685  CD2 PHE B 233       5.355  -2.734  19.186  1.00 30.04           C  
ATOM   3686  CE1 PHE B 233       3.009  -3.863  20.182  1.00 31.03           C  
ATOM   3687  CE2 PHE B 233       4.118  -2.303  18.699  1.00 32.17           C  
ATOM   3688  CZ  PHE B 233       2.940  -2.865  19.201  1.00 32.49           C  
ATOM   3689  N   HIS B 234       6.559  -5.859  17.619  1.00 30.21           N  
ATOM   3690  CA  HIS B 234       6.472  -5.693  16.171  1.00 31.43           C  
ATOM   3691  C   HIS B 234       5.017  -5.561  15.731  1.00 31.18           C  
ATOM   3692  O   HIS B 234       4.150  -6.301  16.217  1.00 33.37           O  
ATOM   3693  CB  HIS B 234       7.124  -6.902  15.454  1.00 29.58           C  
ATOM   3694  CG  HIS B 234       6.983  -6.883  13.961  1.00 36.62           C  
ATOM   3695  CD2 HIS B 234       6.532  -7.824  13.095  1.00 35.50           C  
ATOM   3696  ND1 HIS B 234       7.353  -5.800  13.188  1.00 35.47           N  
ATOM   3697  CE1 HIS B 234       7.125  -6.072  11.913  1.00 31.09           C  
ATOM   3698  NE2 HIS B 234       6.637  -7.296  11.831  1.00 34.54           N  
ATOM   3699  N   MET B 235       4.754  -4.648  14.785  1.00 29.77           N  
ATOM   3700  CA  MET B 235       3.456  -4.537  14.107  1.00 37.03           C  
ATOM   3701  C   MET B 235       3.619  -4.746  12.605  1.00 33.84           C  
ATOM   3702  O   MET B 235       4.411  -4.051  11.962  1.00 37.22           O  
ATOM   3703  CB  MET B 235       2.798  -3.161  14.277  1.00 30.55           C  
ATOM   3704  CG  MET B 235       2.546  -2.604  15.651  1.00 46.46           C  
ATOM   3705  SD  MET B 235       1.153  -1.419  15.593  1.00 57.90           S  
ATOM   3706  CE  MET B 235       0.116  -2.048  14.299  1.00 43.37           C  
ATOM   3707  N   HIS B 236       2.819  -5.643  12.035  1.00 34.17           N  
ATOM   3708  CA  HIS B 236       2.748  -5.768  10.584  1.00 33.26           C  
ATOM   3709  C   HIS B 236       2.108  -4.529   9.963  1.00 36.74           C  
ATOM   3710  O   HIS B 236       1.169  -3.948  10.513  1.00 31.28           O  
ATOM   3711  CB  HIS B 236       1.937  -7.003  10.185  1.00 28.66           C  
ATOM   3712  CG  HIS B 236       2.627  -8.304  10.455  1.00 32.91           C  
ATOM   3713  CD2 HIS B 236       3.529  -8.659  11.402  1.00 37.23           C  
ATOM   3714  ND1 HIS B 236       2.401  -9.435   9.702  1.00 38.02           N  
ATOM   3715  CE1 HIS B 236       3.125 -10.434  10.177  1.00 33.60           C  
ATOM   3716  NE2 HIS B 236       3.823  -9.987  11.207  1.00 33.75           N  
ATOM   3717  N   GLY B 237       2.621  -4.126   8.803  1.00 31.23           N  
ATOM   3718  CA  GLY B 237       1.975  -3.121   7.984  1.00 26.69           C  
ATOM   3719  C   GLY B 237       2.059  -1.693   8.472  1.00 34.94           C  
ATOM   3720  O   GLY B 237       1.530  -0.800   7.794  1.00 30.10           O  
ATOM   3721  N   HIS B 238       2.688  -1.432   9.614  1.00 29.72           N  
ATOM   3722  CA  HIS B 238       2.743  -0.076  10.148  1.00 29.93           C  
ATOM   3723  C   HIS B 238       4.120   0.169  10.758  1.00 32.64           C  
ATOM   3724  O   HIS B 238       4.856  -0.771  11.078  1.00 37.56           O  
ATOM   3725  CB  HIS B 238       1.620   0.166  11.185  1.00 28.00           C  
ATOM   3726  CG  HIS B 238       0.242  -0.114  10.662  1.00 33.98           C  
ATOM   3727  CD2 HIS B 238      -0.745   0.722  10.252  1.00 31.52           C  
ATOM   3728  ND1 HIS B 238      -0.243  -1.394  10.488  1.00 30.40           N  
ATOM   3729  CE1 HIS B 238      -1.467  -1.336   9.987  1.00 30.58           C  
ATOM   3730  NE2 HIS B 238      -1.796  -0.063   9.837  1.00 32.68           N  
ATOM   3731  N   ARG B 239       4.467   1.446  10.910  1.00 31.34           N  
ATOM   3732  CA  ARG B 239       5.767   1.845  11.436  1.00 32.76           C  
ATOM   3733  C   ARG B 239       5.594   3.164  12.172  1.00 30.83           C  
ATOM   3734  O   ARG B 239       4.581   3.849  12.016  1.00 30.26           O  
ATOM   3735  CB  ARG B 239       6.809   1.977  10.311  1.00 25.63           C  
ATOM   3736  CG  ARG B 239       6.522   3.172   9.372  1.00 28.00           C  
ATOM   3737  CD  ARG B 239       6.854   2.833   7.900  1.00 39.87           C  
ATOM   3738  NE  ARG B 239       6.141   1.639   7.450  1.00 40.24           N  
ATOM   3739  CZ  ARG B 239       4.894   1.639   6.992  1.00 45.36           C  
ATOM   3740  NH1 ARG B 239       4.205   2.762   6.859  1.00 36.47           N1+
ATOM   3741  NH2 ARG B 239       4.319   0.484   6.669  1.00 39.77           N  
ATOM   3742  N   TRP B 240       6.598   3.528  12.972  1.00 30.53           N  
ATOM   3743  CA  TRP B 240       6.521   4.739  13.783  1.00 33.14           C  
ATOM   3744  C   TRP B 240       7.936   5.257  14.057  1.00 34.18           C  
ATOM   3745  O   TRP B 240       8.934   4.581  13.798  1.00 31.53           O  
ATOM   3746  CB  TRP B 240       5.738   4.474  15.095  1.00 28.76           C  
ATOM   3747  CG  TRP B 240       6.419   3.493  15.999  1.00 27.88           C  
ATOM   3748  CD1 TRP B 240       7.286   3.781  17.013  1.00 30.48           C  
ATOM   3749  CD2 TRP B 240       6.310   2.058  15.960  1.00 30.12           C  
ATOM   3750  CE2 TRP B 240       7.143   1.548  16.976  1.00 32.30           C  
ATOM   3751  CE3 TRP B 240       5.590   1.160  15.164  1.00 30.49           C  
ATOM   3752  NE1 TRP B 240       7.724   2.620  17.608  1.00 28.98           N  
ATOM   3753  CZ2 TRP B 240       7.285   0.171  17.214  1.00 27.79           C  
ATOM   3754  CZ3 TRP B 240       5.724  -0.211  15.409  1.00 28.77           C  
ATOM   3755  CH2 TRP B 240       6.570  -0.685  16.423  1.00 33.50           C  
ATOM   3756  N   ALA B 241       8.018   6.481  14.572  1.00 30.91           N  
ATOM   3757  CA  ALA B 241       9.300   7.091  14.907  1.00 38.31           C  
ATOM   3758  C   ALA B 241       9.730   6.695  16.317  1.00 36.45           C  
ATOM   3759  O   ALA B 241       8.930   6.749  17.256  1.00 35.50           O  
ATOM   3760  CB  ALA B 241       9.204   8.620  14.807  1.00 32.11           C  
ATOM   3761  N   ASP B 242      11.006   6.337  16.476  1.00 33.29           N  
ATOM   3762  CA  ASP B 242      11.542   5.969  17.796  1.00 36.63           C  
ATOM   3763  C   ASP B 242      11.963   7.222  18.570  1.00 36.23           C  
ATOM   3764  O   ASP B 242      13.141   7.505  18.773  1.00 37.14           O  
ATOM   3765  CB  ASP B 242      12.709   5.005  17.645  1.00 37.00           C  
ATOM   3766  CG  ASP B 242      13.039   4.251  18.944  1.00 41.70           C  
ATOM   3767  OD1 ASP B 242      12.208   4.205  19.879  1.00 39.62           O  
ATOM   3768  OD2 ASP B 242      14.138   3.677  19.012  1.00 42.93           O1-
ATOM   3769  N   ASN B 243      10.965   7.982  19.004  1.00 34.95           N  
ATOM   3770  CA  ASN B 243      11.196   9.211  19.753  1.00 34.23           C  
ATOM   3771  C   ASN B 243      10.075   9.328  20.785  1.00 34.35           C  
ATOM   3772  O   ASN B 243       9.331   8.372  21.021  1.00 37.63           O  
ATOM   3773  CB  ASN B 243      11.289  10.412  18.795  1.00 28.60           C  
ATOM   3774  CG  ASN B 243       9.991  10.649  18.038  1.00 35.98           C  
ATOM   3775  ND2 ASN B 243      10.011  11.577  17.095  1.00 31.41           N  
ATOM   3776  OD1 ASN B 243       8.977  10.013  18.318  1.00 37.98           O  
ATOM   3777  N   ARG B 244       9.922  10.508  21.395  1.00 34.80           N  
ATOM   3778  CA  ARG B 244       8.955  10.648  22.482  1.00 37.00           C  
ATOM   3779  C   ARG B 244       7.531  10.359  22.010  1.00 36.96           C  
ATOM   3780  O   ARG B 244       6.782   9.634  22.673  1.00 40.13           O  
ATOM   3781  CB  ARG B 244       9.024  12.048  23.105  1.00 35.42           C  
ATOM   3782  CG  ARG B 244       7.752  12.350  23.933  1.00 46.80           C  
ATOM   3783  CD  ARG B 244       7.785  13.705  24.625  1.00 35.55           C  
ATOM   3784  NE  ARG B 244       7.460  14.810  23.719  1.00 38.38           N  
ATOM   3785  CZ  ARG B 244       6.229  15.230  23.455  1.00 36.93           C  
ATOM   3786  NH1 ARG B 244       5.161  14.648  23.991  1.00 32.89           N1+
ATOM   3787  NH2 ARG B 244       6.059  16.258  22.625  1.00 34.22           N  
ATOM   3788  N   THR B 245       7.130  10.926  20.871  1.00 37.05           N  
ATOM   3789  CA  THR B 245       5.740  10.855  20.430  1.00 33.78           C  
ATOM   3790  C   THR B 245       5.467   9.728  19.447  1.00 40.19           C  
ATOM   3791  O   THR B 245       4.296   9.450  19.161  1.00 35.43           O  
ATOM   3792  CB  THR B 245       5.328  12.171  19.764  1.00 35.68           C  
ATOM   3793  CG2 THR B 245       5.599  13.378  20.693  1.00 35.43           C  
ATOM   3794  OG1 THR B 245       6.096  12.322  18.567  1.00 36.08           O  
ATOM   3795  N   GLY B 246       6.501   9.089  18.902  1.00 35.41           N  
ATOM   3796  CA  GLY B 246       6.279   8.162  17.804  1.00 29.75           C  
ATOM   3797  C   GLY B 246       6.016   8.827  16.474  1.00 38.90           C  
ATOM   3798  O   GLY B 246       5.766   8.130  15.482  1.00 38.69           O  
ATOM   3799  N   ILE B 247       6.090  10.156  16.425  1.00 31.18           N  
ATOM   3800  CA  ILE B 247       5.774  10.952  15.246  1.00 35.76           C  
ATOM   3801  C   ILE B 247       6.950  11.868  14.936  1.00 37.17           C  
ATOM   3802  O   ILE B 247       7.615  12.369  15.850  1.00 37.04           O  
ATOM   3803  CB  ILE B 247       4.510  11.806  15.470  1.00 44.17           C  
ATOM   3804  CG1 ILE B 247       3.259  10.939  15.587  1.00 45.67           C  
ATOM   3805  CG2 ILE B 247       4.373  12.840  14.384  1.00 57.16           C  
ATOM   3806  CD1 ILE B 247       2.146  11.690  16.335  1.00 54.14           C  
ATOM   3807  N   LEU B 248       7.193  12.111  13.653  1.00 40.77           N  
ATOM   3808  CA  LEU B 248       8.247  13.037  13.263  1.00 44.13           C  
ATOM   3809  C   LEU B 248       7.700  14.457  13.256  1.00 50.18           C  
ATOM   3810  O   LEU B 248       6.558  14.692  12.857  1.00 56.44           O  
ATOM   3811  CB  LEU B 248       8.797  12.678  11.884  1.00 41.76           C  
ATOM   3812  CG  LEU B 248       9.480  11.313  11.777  1.00 46.54           C  
ATOM   3813  CD1 LEU B 248       9.846  10.986  10.328  1.00 39.80           C  
ATOM   3814  CD2 LEU B 248      10.699  11.287  12.663  1.00 39.22           C  
ATOM   3815  N   THR B 249       8.515  15.411  13.712  1.00 49.36           N  
ATOM   3816  CA  THR B 249       8.061  16.803  13.683  1.00 58.98           C  
ATOM   3817  C   THR B 249       8.043  17.366  12.266  1.00 58.14           C  
ATOM   3818  O   THR B 249       7.264  18.280  11.970  1.00 59.83           O  
ATOM   3819  CB  THR B 249       8.934  17.672  14.585  1.00 56.98           C  
ATOM   3820  CG2 THR B 249       8.656  17.342  16.048  1.00 59.93           C  
ATOM   3821  OG1 THR B 249      10.321  17.438  14.297  1.00 66.52           O  
ATOM   3822  N   GLY B 250       8.865  16.823  11.375  1.00 49.50           N  
ATOM   3823  CA  GLY B 250       8.957  17.322  10.027  1.00 45.73           C  
ATOM   3824  C   GLY B 250      10.233  16.839   9.377  1.00 52.16           C  
ATOM   3825  O   GLY B 250      10.903  15.936   9.884  1.00 44.65           O  
ATOM   3826  N   PRO B 251      10.611  17.455   8.254  1.00 50.23           N  
ATOM   3827  CA  PRO B 251      11.755  16.942   7.480  1.00 50.03           C  
ATOM   3828  C   PRO B 251      13.063  16.923   8.246  1.00 42.22           C  
ATOM   3829  O   PRO B 251      13.978  16.198   7.849  1.00 55.82           O  
ATOM   3830  CB  PRO B 251      11.838  17.898   6.279  1.00 50.83           C  
ATOM   3831  CG  PRO B 251      10.626  18.772   6.344  1.00 53.80           C  
ATOM   3832  CD  PRO B 251      10.087  18.727   7.730  1.00 56.33           C  
ATOM   3833  N   ASP B 252      13.195  17.690   9.323  1.00 52.45           N  
ATOM   3834  CA  ASP B 252      14.469  17.774  10.029  1.00 62.57           C  
ATOM   3835  C   ASP B 252      14.614  16.743  11.141  1.00 62.48           C  
ATOM   3836  O   ASP B 252      15.733  16.523  11.623  1.00 59.82           O  
ATOM   3837  CB  ASP B 252      14.647  19.183  10.601  1.00 72.02           C  
ATOM   3838  CG  ASP B 252      14.601  20.248   9.524  1.00 69.05           C  
ATOM   3839  OD1 ASP B 252      15.260  20.056   8.479  1.00 69.39           O  
ATOM   3840  OD2 ASP B 252      13.900  21.263   9.710  1.00 85.20           O1-
ATOM   3841  N   ASP B 253      13.524  16.103  11.543  1.00 58.63           N  
ATOM   3842  CA  ASP B 253      13.531  15.094  12.593  1.00 47.70           C  
ATOM   3843  C   ASP B 253      14.454  13.940  12.219  1.00 42.30           C  
ATOM   3844  O   ASP B 253      14.160  13.177  11.290  1.00 51.29           O  
ATOM   3845  CB  ASP B 253      12.103  14.598  12.831  1.00 59.69           C  
ATOM   3846  CG  ASP B 253      11.871  14.131  14.249  1.00 49.68           C  
ATOM   3847  OD1 ASP B 253      12.773  13.462  14.805  1.00 37.87           O  
ATOM   3848  OD2 ASP B 253      10.762  14.408  14.779  1.00 59.39           O1-
ATOM   3849  N   PRO B 254      15.570  13.765  12.927  1.00 52.11           N  
ATOM   3850  CA  PRO B 254      16.479  12.647  12.636  1.00 36.92           C  
ATOM   3851  C   PRO B 254      16.061  11.300  13.212  1.00 42.05           C  
ATOM   3852  O   PRO B 254      16.731  10.297  12.925  1.00 39.72           O  
ATOM   3853  CB  PRO B 254      17.796  13.109  13.276  1.00 47.64           C  
ATOM   3854  CG  PRO B 254      17.350  13.962  14.413  1.00 38.88           C  
ATOM   3855  CD  PRO B 254      16.117  14.679  13.943  1.00 52.33           C  
ATOM   3856  N   SER B 255      15.001  11.228  14.019  1.00 48.04           N  
ATOM   3857  CA  SER B 255      14.671   9.961  14.672  1.00 47.13           C  
ATOM   3858  C   SER B 255      14.513   8.844  13.645  1.00 42.03           C  
ATOM   3859  O   SER B 255      13.924   9.032  12.577  1.00 46.30           O  
ATOM   3860  CB  SER B 255      13.377  10.088  15.476  1.00 47.08           C  
ATOM   3861  OG  SER B 255      13.269  11.354  16.099  1.00 48.53           O  
ATOM   3862  N   ARG B 256      15.027   7.669  13.978  1.00 41.01           N  
ATOM   3863  CA  ARG B 256      14.827   6.516  13.124  1.00 41.77           C  
ATOM   3864  C   ARG B 256      13.349   6.107  13.077  1.00 47.90           C  
ATOM   3865  O   ARG B 256      12.576   6.351  14.006  1.00 40.29           O  
ATOM   3866  CB  ARG B 256      15.689   5.360  13.606  1.00 43.10           C  
ATOM   3867  CG  ARG B 256      15.568   5.075  15.065  1.00 50.36           C  
ATOM   3868  CD  ARG B 256      16.046   3.675  15.373  1.00 64.54           C  
ATOM   3869  NE  ARG B 256      17.498   3.603  15.494  1.00 63.82           N  
ATOM   3870  CZ  ARG B 256      18.303   3.110  14.564  1.00 69.79           C  
ATOM   3871  NH1 ARG B 256      17.830   2.620  13.422  1.00 61.95           N1+
ATOM   3872  NH2 ARG B 256      19.616   3.110  14.782  1.00 40.09           N  
ATOM   3873  N   VAL B 257      12.955   5.512  11.955  1.00 36.68           N  
ATOM   3874  CA  VAL B 257      11.609   4.992  11.755  1.00 29.56           C  
ATOM   3875  C   VAL B 257      11.706   3.479  11.842  1.00 36.59           C  
ATOM   3876  O   VAL B 257      12.565   2.871  11.191  1.00 33.87           O  
ATOM   3877  CB  VAL B 257      11.029   5.445  10.404  1.00 31.53           C  
ATOM   3878  CG1 VAL B 257       9.768   4.645  10.044  1.00 27.54           C  
ATOM   3879  CG2 VAL B 257      10.744   6.938  10.432  1.00 30.62           C  
ATOM   3880  N   ILE B 258      10.872   2.870  12.681  1.00 26.22           N  
ATOM   3881  CA  ILE B 258      11.012   1.449  12.987  1.00 24.49           C  
ATOM   3882  C   ILE B 258       9.645   0.776  12.958  1.00 29.23           C  
ATOM   3883  O   ILE B 258       8.597   1.426  13.025  1.00 31.14           O  
ATOM   3884  CB  ILE B 258      11.671   1.228  14.365  1.00 27.92           C  
ATOM   3885  CG1 ILE B 258      10.747   1.759  15.486  1.00 29.19           C  
ATOM   3886  CG2 ILE B 258      13.039   1.920  14.423  1.00 24.11           C  
ATOM   3887  CD1 ILE B 258      11.257   1.486  16.952  1.00 27.44           C  
ATOM   3888  N   ASP B 259       9.667  -0.555  12.903  1.00 29.09           N  
ATOM   3889  CA  ASP B 259       8.466  -1.336  13.155  1.00 30.08           C  
ATOM   3890  C   ASP B 259       8.729  -2.448  14.166  1.00 30.47           C  
ATOM   3891  O   ASP B 259       7.902  -3.354  14.311  1.00 32.49           O  
ATOM   3892  CB  ASP B 259       7.890  -1.893  11.837  1.00 28.32           C  
ATOM   3893  CG  ASP B 259       8.714  -3.046  11.240  1.00 37.46           C  
ATOM   3894  OD1 ASP B 259       9.731  -3.491  11.837  1.00 29.21           O  
ATOM   3895  OD2 ASP B 259       8.310  -3.531  10.151  1.00 31.21           O1-
ATOM   3896  N   ASN B 260       9.851  -2.388  14.876  1.00 29.85           N  
ATOM   3897  CA  ASN B 260      10.297  -3.456  15.762  1.00 30.96           C  
ATOM   3898  C   ASN B 260      11.141  -2.801  16.846  1.00 32.89           C  
ATOM   3899  O   ASN B 260      12.133  -2.140  16.526  1.00 31.41           O  
ATOM   3900  CB  ASN B 260      11.113  -4.496  14.974  1.00 29.23           C  
ATOM   3901  CG  ASN B 260      11.235  -5.833  15.692  1.00 37.18           C  
ATOM   3902  ND2 ASN B 260      12.330  -6.019  16.428  1.00 34.27           N  
ATOM   3903  OD1 ASN B 260      10.371  -6.699  15.559  1.00 41.27           O  
ATOM   3904  N   LYS B 261      10.749  -2.946  18.112  1.00 33.60           N  
ATOM   3905  CA  LYS B 261      11.371  -2.202  19.208  1.00 30.84           C  
ATOM   3906  C   LYS B 261      11.666  -3.123  20.382  1.00 36.00           C  
ATOM   3907  O   LYS B 261      10.741  -3.714  20.956  1.00 30.81           O  
ATOM   3908  CB  LYS B 261      10.469  -1.047  19.670  1.00 34.91           C  
ATOM   3909  CG  LYS B 261      10.957  -0.387  20.967  1.00 39.72           C  
ATOM   3910  CD  LYS B 261      11.294   1.070  20.791  1.00 46.55           C  
ATOM   3911  CE  LYS B 261      11.853   1.695  22.079  1.00 35.95           C  
ATOM   3912  NZ  LYS B 261      13.213   2.281  21.867  1.00 38.17           N1+
ATOM   3913  N   ILE B 262      12.945  -3.216  20.766  1.00 33.26           N  
ATOM   3914  CA  ILE B 262      13.316  -4.006  21.941  1.00 35.75           C  
ATOM   3915  C   ILE B 262      12.866  -3.286  23.212  1.00 31.63           C  
ATOM   3916  O   ILE B 262      12.923  -2.054  23.310  1.00 33.87           O  
ATOM   3917  CB  ILE B 262      14.831  -4.274  21.955  1.00 35.93           C  
ATOM   3918  CG1 ILE B 262      15.160  -5.403  22.932  1.00 32.73           C  
ATOM   3919  CG2 ILE B 262      15.607  -2.998  22.301  1.00 36.29           C  
ATOM   3920  CD1 ILE B 262      16.599  -5.860  22.881  1.00 38.18           C  
ATOM   3921  N   THR B 263      12.383  -4.045  24.184  1.00 28.28           N  
ATOM   3922  CA  THR B 263      11.852  -3.468  25.414  1.00 31.67           C  
ATOM   3923  C   THR B 263      12.213  -4.373  26.575  1.00 36.42           C  
ATOM   3924  O   THR B 263      12.290  -5.596  26.421  1.00 37.98           O  
ATOM   3925  CB  THR B 263      10.311  -3.296  25.378  1.00 36.95           C  
ATOM   3926  CG2 THR B 263       9.871  -2.547  24.143  1.00 45.76           C  
ATOM   3927  OG1 THR B 263       9.699  -4.595  25.358  1.00 48.69           O  
ATOM   3928  N   GLY B 264      12.446  -3.762  27.737  1.00 33.27           N  
ATOM   3929  CA  GLY B 264      12.682  -4.505  28.952  1.00 26.82           C  
ATOM   3930  C   GLY B 264      11.750  -4.057  30.063  1.00 32.14           C  
ATOM   3931  O   GLY B 264      11.007  -3.074  29.918  1.00 28.52           O  
ATOM   3932  N   PRO B 265      11.777  -4.774  31.189  1.00 31.83           N  
ATOM   3933  CA  PRO B 265      10.877  -4.460  32.310  1.00 30.95           C  
ATOM   3934  C   PRO B 265      10.889  -2.987  32.686  1.00 33.61           C  
ATOM   3935  O   PRO B 265      11.945  -2.396  32.942  1.00 29.20           O  
ATOM   3936  CB  PRO B 265      11.421  -5.338  33.446  1.00 28.34           C  
ATOM   3937  CG  PRO B 265      11.924  -6.581  32.710  1.00 29.03           C  
ATOM   3938  CD  PRO B 265      12.515  -6.040  31.407  1.00 28.61           C  
ATOM   3939  N   ALA B 266       9.693  -2.393  32.702  1.00 29.21           N  
ATOM   3940  CA  ALA B 266       9.399  -1.011  33.087  1.00 34.06           C  
ATOM   3941  C   ALA B 266       9.747  -0.020  31.986  1.00 30.10           C  
ATOM   3942  O   ALA B 266       9.607   1.200  32.197  1.00 30.02           O  
ATOM   3943  CB  ALA B 266      10.091  -0.600  34.391  1.00 28.23           C  
ATOM   3944  N   ASP B 267      10.173  -0.486  30.817  1.00 28.75           N  
ATOM   3945  CA  ASP B 267      10.216   0.384  29.647  1.00 32.50           C  
ATOM   3946  C   ASP B 267       8.807   0.776  29.250  1.00 35.44           C  
ATOM   3947  O   ASP B 267       7.878  -0.034  29.334  1.00 30.77           O  
ATOM   3948  CB  ASP B 267      10.882  -0.333  28.477  1.00 32.48           C  
ATOM   3949  CG  ASP B 267      12.389  -0.144  28.449  1.00 38.57           C  
ATOM   3950  OD1 ASP B 267      12.909   0.799  29.093  1.00 38.27           O  
ATOM   3951  OD2 ASP B 267      13.055  -1.001  27.828  1.00 37.65           O1-
ATOM   3952  N   SER B 268       8.641   2.020  28.813  1.00 27.46           N  
ATOM   3953  CA  SER B 268       7.359   2.444  28.280  1.00 30.39           C  
ATOM   3954  C   SER B 268       7.612   3.359  27.094  1.00 30.15           C  
ATOM   3955  O   SER B 268       8.482   4.230  27.149  1.00 27.46           O  
ATOM   3956  CB  SER B 268       6.505   3.137  29.359  1.00 31.54           C  
ATOM   3957  OG  SER B 268       7.076   4.357  29.807  1.00 31.95           O  
ATOM   3958  N   PHE B 269       6.884   3.129  26.010  1.00 30.50           N  
ATOM   3959  CA  PHE B 269       6.897   4.029  24.868  1.00 32.66           C  
ATOM   3960  C   PHE B 269       5.500   4.026  24.274  1.00 29.66           C  
ATOM   3961  O   PHE B 269       4.639   3.232  24.664  1.00 32.32           O  
ATOM   3962  CB  PHE B 269       7.966   3.644  23.824  1.00 27.39           C  
ATOM   3963  CG  PHE B 269       7.667   2.371  23.075  1.00 29.57           C  
ATOM   3964  CD1 PHE B 269       7.996   1.134  23.613  1.00 28.79           C  
ATOM   3965  CD2 PHE B 269       7.051   2.414  21.823  1.00 30.24           C  
ATOM   3966  CE1 PHE B 269       7.728  -0.053  22.916  1.00 30.01           C  
ATOM   3967  CE2 PHE B 269       6.779   1.243  21.120  1.00 28.31           C  
ATOM   3968  CZ  PHE B 269       7.114   0.003  21.667  1.00 31.11           C  
ATOM   3969  N   GLY B 270       5.265   4.962  23.353  1.00 29.07           N  
ATOM   3970  CA  GLY B 270       3.989   5.038  22.679  1.00 31.51           C  
ATOM   3971  C   GLY B 270       4.180   5.637  21.306  1.00 35.51           C  
ATOM   3972  O   GLY B 270       5.243   6.165  20.975  1.00 31.30           O  
ATOM   3973  N   PHE B 271       3.130   5.546  20.499  1.00 31.27           N  
ATOM   3974  CA  PHE B 271       3.184   6.127  19.167  1.00 33.48           C  
ATOM   3975  C   PHE B 271       1.763   6.263  18.646  1.00 33.67           C  
ATOM   3976  O   PHE B 271       0.816   5.717  19.219  1.00 30.86           O  
ATOM   3977  CB  PHE B 271       4.046   5.271  18.223  1.00 28.19           C  
ATOM   3978  CG  PHE B 271       3.611   3.825  18.141  1.00 31.95           C  
ATOM   3979  CD1 PHE B 271       2.654   3.419  17.211  1.00 30.89           C  
ATOM   3980  CD2 PHE B 271       4.158   2.873  18.991  1.00 28.37           C  
ATOM   3981  CE1 PHE B 271       2.256   2.084  17.128  1.00 31.02           C  
ATOM   3982  CE2 PHE B 271       3.765   1.536  18.922  1.00 31.74           C  
ATOM   3983  CZ  PHE B 271       2.816   1.137  17.983  1.00 30.80           C  
ATOM   3984  N   GLN B 272       1.626   7.002  17.545  1.00 32.57           N  
ATOM   3985  CA  GLN B 272       0.384   7.052  16.786  1.00 31.83           C  
ATOM   3986  C   GLN B 272       0.653   6.584  15.361  1.00 39.05           C  
ATOM   3987  O   GLN B 272       1.723   6.849  14.800  1.00 37.14           O  
ATOM   3988  CB  GLN B 272      -0.221   8.466  16.787  1.00 29.62           C  
ATOM   3989  CG  GLN B 272      -0.577   8.962  18.194  1.00 33.36           C  
ATOM   3990  CD  GLN B 272      -1.200  10.359  18.202  1.00 42.92           C  
ATOM   3991  NE2 GLN B 272      -1.431  10.902  19.401  1.00 36.22           N  
ATOM   3992  OE1 GLN B 272      -1.481  10.936  17.148  1.00 37.44           O  
ATOM   3993  N   ILE B 273      -0.312   5.860  14.794  1.00 31.69           N  
ATOM   3994  CA  ILE B 273      -0.283   5.434  13.402  1.00 32.44           C  
ATOM   3995  C   ILE B 273      -1.627   5.794  12.776  1.00 41.07           C  
ATOM   3996  O   ILE B 273      -2.644   5.925  13.464  1.00 32.81           O  
ATOM   3997  CB  ILE B 273      -0.041   3.919  13.257  1.00 34.17           C  
ATOM   3998  CG1 ILE B 273      -1.050   3.165  14.124  1.00 36.87           C  
ATOM   3999  CG2 ILE B 273       1.397   3.529  13.601  1.00 28.59           C  
ATOM   4000  CD1 ILE B 273      -0.930   1.654  14.041  1.00 41.52           C  
ATOM   4001  N   ILE B 274      -1.627   5.952  11.455  1.00 36.38           N  
ATOM   4002  CA  ILE B 274      -2.867   6.035  10.686  1.00 30.30           C  
ATOM   4003  C   ILE B 274      -3.191   4.616  10.242  1.00 34.73           C  
ATOM   4004  O   ILE B 274      -2.448   4.028   9.453  1.00 33.52           O  
ATOM   4005  CB  ILE B 274      -2.745   6.983   9.487  1.00 37.12           C  
ATOM   4006  CG1 ILE B 274      -2.315   8.379   9.945  1.00 32.18           C  
ATOM   4007  CG2 ILE B 274      -4.088   7.065   8.739  1.00 31.75           C  
ATOM   4008  CD1 ILE B 274      -3.281   9.024  10.970  1.00 33.83           C  
ATOM   4009  N   ALA B 275      -4.276   4.051  10.781  1.00 29.94           N  
ATOM   4010  CA  ALA B 275      -4.636   2.664  10.502  1.00 34.40           C  
ATOM   4011  C   ALA B 275      -4.727   2.416   9.002  1.00 32.69           C  
ATOM   4012  O   ALA B 275      -5.469   3.103   8.292  1.00 35.37           O  
ATOM   4013  CB  ALA B 275      -5.972   2.326  11.179  1.00 30.29           C  
ATOM   4014  N   GLY B 276      -3.966   1.434   8.523  1.00 32.61           N  
ATOM   4015  CA  GLY B 276      -3.977   1.064   7.120  1.00 33.86           C  
ATOM   4016  C   GLY B 276      -3.381   2.069   6.157  1.00 35.82           C  
ATOM   4017  O   GLY B 276      -3.567   1.920   4.946  1.00 33.24           O  
ATOM   4018  N   GLU B 277      -2.670   3.086   6.636  1.00 30.74           N  
ATOM   4019  CA  GLU B 277      -2.129   4.090   5.720  1.00 35.63           C  
ATOM   4020  C   GLU B 277      -1.159   3.448   4.728  1.00 38.50           C  
ATOM   4021  O   GLU B 277      -0.194   2.786   5.125  1.00 33.71           O  
ATOM   4022  CB  GLU B 277      -1.419   5.199   6.499  1.00 37.18           C  
ATOM   4023  CG  GLU B 277      -0.866   6.321   5.625  1.00 36.17           C  
ATOM   4024  CD  GLU B 277      -0.362   7.507   6.438  1.00 41.56           C  
ATOM   4025  OE1 GLU B 277       0.486   7.311   7.336  1.00 42.32           O  
ATOM   4026  OE2 GLU B 277      -0.805   8.640   6.175  1.00 47.42           O1-
ATOM   4027  N   GLY B 278      -1.418   3.645   3.433  1.00 34.86           N  
ATOM   4028  CA  GLY B 278      -0.594   3.085   2.377  1.00 26.28           C  
ATOM   4029  C   GLY B 278      -0.615   1.575   2.282  1.00 39.73           C  
ATOM   4030  O   GLY B 278       0.090   1.015   1.442  1.00 39.92           O  
ATOM   4031  N   VAL B 279      -1.388   0.891   3.121  1.00 37.62           N  
ATOM   4032  CA  VAL B 279      -1.419  -0.571   3.111  1.00 32.90           C  
ATOM   4033  C   VAL B 279      -2.832  -1.134   3.068  1.00 36.07           C  
ATOM   4034  O   VAL B 279      -3.012  -2.296   2.671  1.00 33.10           O  
ATOM   4035  CB  VAL B 279      -0.647  -1.143   4.329  1.00 37.65           C  
ATOM   4036  CG1 VAL B 279       0.821  -0.696   4.299  1.00 30.46           C  
ATOM   4037  CG2 VAL B 279      -1.308  -0.719   5.659  1.00 29.36           C  
ATOM   4038  N   GLY B 280      -3.862  -0.372   3.446  1.00 32.69           N  
ATOM   4039  CA  GLY B 280      -5.235  -0.827   3.314  1.00 35.32           C  
ATOM   4040  C   GLY B 280      -5.719  -1.670   4.487  1.00 40.31           C  
ATOM   4041  O   GLY B 280      -5.021  -1.923   5.474  1.00 34.62           O  
ATOM   4042  N   ALA B 281      -6.960  -2.120   4.358  1.00 37.37           N  
ATOM   4043  CA  ALA B 281      -7.596  -2.881   5.418  1.00 34.32           C  
ATOM   4044  C   ALA B 281      -6.986  -4.275   5.516  1.00 37.04           C  
ATOM   4045  O   ALA B 281      -6.355  -4.771   4.583  1.00 36.27           O  
ATOM   4046  CB  ALA B 281      -9.108  -2.971   5.175  1.00 36.70           C  
ATOM   4047  N   GLY B 282      -7.183  -4.907   6.665  1.00 32.66           N  
ATOM   4048  CA  GLY B 282      -6.670  -6.246   6.870  1.00 33.93           C  
ATOM   4049  C   GLY B 282      -6.565  -6.590   8.337  1.00 35.02           C  
ATOM   4050  O   GLY B 282      -6.680  -5.740   9.219  1.00 36.54           O  
ATOM   4051  N   ALA B 283      -6.362  -7.875   8.587  1.00 33.70           N  
ATOM   4052  CA  ALA B 283      -6.046  -8.370   9.919  1.00 33.97           C  
ATOM   4053  C   ALA B 283      -4.534  -8.283  10.078  1.00 37.38           C  
ATOM   4054  O   ALA B 283      -3.800  -9.173   9.644  1.00 40.22           O  
ATOM   4055  CB  ALA B 283      -6.556  -9.795  10.105  1.00 31.03           C  
ATOM   4056  N   TRP B 284      -4.068  -7.199  10.687  1.00 35.29           N  
ATOM   4057  CA  TRP B 284      -2.643  -6.927  10.838  1.00 34.72           C  
ATOM   4058  C   TRP B 284      -2.142  -7.460  12.177  1.00 33.23           C  
ATOM   4059  O   TRP B 284      -2.548  -6.975  13.243  1.00 37.20           O  
ATOM   4060  CB  TRP B 284      -2.395  -5.425  10.731  1.00 31.66           C  
ATOM   4061  CG  TRP B 284      -2.784  -4.872   9.406  1.00 35.54           C  
ATOM   4062  CD1 TRP B 284      -3.898  -4.143   9.113  1.00 36.83           C  
ATOM   4063  CD2 TRP B 284      -2.047  -4.998   8.183  1.00 34.48           C  
ATOM   4064  CE2 TRP B 284      -2.776  -4.317   7.182  1.00 36.24           C  
ATOM   4065  CE3 TRP B 284      -0.831  -5.610   7.838  1.00 40.42           C  
ATOM   4066  NE1 TRP B 284      -3.900  -3.800   7.773  1.00 35.56           N  
ATOM   4067  CZ2 TRP B 284      -2.334  -4.234   5.852  1.00 35.04           C  
ATOM   4068  CZ3 TRP B 284      -0.395  -5.532   6.514  1.00 36.29           C  
ATOM   4069  CH2 TRP B 284      -1.147  -4.850   5.540  1.00 36.87           C  
ATOM   4070  N   MET B 285      -1.245  -8.429  12.126  1.00 31.53           N  
ATOM   4071  CA  MET B 285      -0.698  -8.980  13.354  1.00 36.97           C  
ATOM   4072  C   MET B 285       0.169  -7.952  14.073  1.00 40.54           C  
ATOM   4073  O   MET B 285       0.878  -7.159  13.445  1.00 33.22           O  
ATOM   4074  CB  MET B 285       0.163 -10.200  13.054  1.00 39.62           C  
ATOM   4075  CG  MET B 285      -0.508 -11.532  13.153  1.00 60.69           C  
ATOM   4076  SD  MET B 285       0.558 -12.730  12.328  1.00 59.83           S  
ATOM   4077  CE  MET B 285       1.798 -12.942  13.595  1.00 48.92           C  
ATOM   4078  N   TYR B 286       0.124  -7.987  15.405  1.00 34.82           N  
ATOM   4079  CA  TYR B 286       1.196  -7.447  16.228  1.00 33.20           C  
ATOM   4080  C   TYR B 286       1.644  -8.566  17.155  1.00 37.28           C  
ATOM   4081  O   TYR B 286       0.856  -9.448  17.496  1.00 36.60           O  
ATOM   4082  CB  TYR B 286       0.764  -6.177  17.016  1.00 27.89           C  
ATOM   4083  CG  TYR B 286      -0.096  -6.478  18.219  1.00 40.40           C  
ATOM   4084  CD1 TYR B 286       0.479  -6.735  19.456  1.00 31.69           C  
ATOM   4085  CD2 TYR B 286      -1.486  -6.519  18.113  1.00 33.63           C  
ATOM   4086  CE1 TYR B 286      -0.301  -7.024  20.559  1.00 36.31           C  
ATOM   4087  CE2 TYR B 286      -2.278  -6.806  19.214  1.00 34.33           C  
ATOM   4088  CZ  TYR B 286      -1.677  -7.061  20.434  1.00 37.43           C  
ATOM   4089  OH  TYR B 286      -2.444  -7.357  21.536  1.00 35.78           O  
ATOM   4090  N   HIS B 287       2.923  -8.575  17.521  1.00 34.91           N  
ATOM   4091  CA  HIS B 287       3.387  -9.652  18.390  1.00 35.19           C  
ATOM   4092  C   HIS B 287       4.761  -9.306  18.937  1.00 37.81           C  
ATOM   4093  O   HIS B 287       5.420  -8.367  18.485  1.00 34.40           O  
ATOM   4094  CB  HIS B 287       3.427 -11.007  17.660  1.00 29.30           C  
ATOM   4095  CG  HIS B 287       4.244 -11.008  16.401  1.00 35.45           C  
ATOM   4096  CD2 HIS B 287       3.935 -10.627  15.136  1.00 37.34           C  
ATOM   4097  ND1 HIS B 287       5.538 -11.489  16.349  1.00 36.02           N  
ATOM   4098  CE1 HIS B 287       5.995 -11.386  15.113  1.00 37.96           C  
ATOM   4099  NE2 HIS B 287       5.044 -10.861  14.358  1.00 41.62           N  
ATOM   4100  N   CYS B 288       5.179 -10.075  19.934  1.00 31.64           N  
ATOM   4101  CA  CYS B 288       6.587 -10.099  20.273  1.00 33.48           C  
ATOM   4102  C   CYS B 288       7.306 -10.910  19.212  1.00 37.30           C  
ATOM   4103  O   CYS B 288       6.823 -11.965  18.788  1.00 33.10           O  
ATOM   4104  CB  CYS B 288       6.820 -10.716  21.649  1.00 30.67           C  
ATOM   4105  SG  CYS B 288       8.601 -10.837  22.038  1.00 32.06           S  
ATOM   4106  N   HIS B 289       8.453 -10.421  18.767  1.00 33.18           N  
ATOM   4107  CA  HIS B 289       9.137 -11.105  17.682  1.00 31.35           C  
ATOM   4108  C   HIS B 289      10.197 -12.089  18.168  1.00 34.09           C  
ATOM   4109  O   HIS B 289      10.812 -12.775  17.341  1.00 31.56           O  
ATOM   4110  CB  HIS B 289       9.746 -10.091  16.705  1.00 31.30           C  
ATOM   4111  CG  HIS B 289       9.773 -10.570  15.283  1.00 38.65           C  
ATOM   4112  CD2 HIS B 289       9.311 -10.010  14.139  1.00 30.94           C  
ATOM   4113  ND1 HIS B 289      10.357 -11.764  14.915  1.00 33.64           N  
ATOM   4114  CE1 HIS B 289      10.246 -11.922  13.608  1.00 30.52           C  
ATOM   4115  NE2 HIS B 289       9.624 -10.869  13.113  1.00 30.95           N  
ATOM   4116  N   VAL B 290      10.415 -12.192  19.478  1.00 30.21           N  
ATOM   4117  CA  VAL B 290      11.157 -13.332  20.016  1.00 31.77           C  
ATOM   4118  C   VAL B 290      10.412 -14.600  19.616  1.00 33.65           C  
ATOM   4119  O   VAL B 290       9.244 -14.783  19.977  1.00 35.76           O  
ATOM   4120  CB  VAL B 290      11.302 -13.211  21.546  1.00 32.87           C  
ATOM   4121  CG1 VAL B 290      12.127 -14.367  22.113  1.00 30.34           C  
ATOM   4122  CG2 VAL B 290      11.919 -11.842  21.949  1.00 27.39           C  
ATOM   4123  N   GLN B 291      11.072 -15.476  18.849  1.00 35.18           N  
ATOM   4124  CA  GLN B 291      10.339 -16.523  18.133  1.00 36.15           C  
ATOM   4125  C   GLN B 291       9.579 -17.428  19.100  1.00 38.72           C  
ATOM   4126  O   GLN B 291       8.391 -17.707  18.902  1.00 36.72           O  
ATOM   4127  CB  GLN B 291      11.290 -17.340  17.254  1.00 37.29           C  
ATOM   4128  CG  GLN B 291      11.867 -16.559  16.060  1.00 32.60           C  
ATOM   4129  CD  GLN B 291      10.802 -15.968  15.147  1.00 36.40           C  
ATOM   4130  NE2 GLN B 291       9.824 -16.785  14.755  1.00 32.26           N  
ATOM   4131  OE1 GLN B 291      10.869 -14.790  14.782  1.00 31.14           O  
ATOM   4132  N   PHE B 292      10.250 -17.893  20.155  1.00 33.41           N  
ATOM   4133  CA  PHE B 292       9.571 -18.702  21.159  1.00 38.90           C  
ATOM   4134  C   PHE B 292       8.372 -17.968  21.765  1.00 41.11           C  
ATOM   4135  O   PHE B 292       7.352 -18.592  22.077  1.00 36.32           O  
ATOM   4136  CB  PHE B 292      10.553 -19.115  22.260  1.00 42.84           C  
ATOM   4137  CG  PHE B 292       9.966 -20.079  23.254  1.00 51.89           C  
ATOM   4138  CD1 PHE B 292       9.522 -21.333  22.843  1.00 54.29           C  
ATOM   4139  CD2 PHE B 292       9.840 -19.734  24.595  1.00 47.47           C  
ATOM   4140  CE1 PHE B 292       8.968 -22.235  23.757  1.00 58.39           C  
ATOM   4141  CE2 PHE B 292       9.283 -20.629  25.513  1.00 55.98           C  
ATOM   4142  CZ  PHE B 292       8.847 -21.879  25.092  1.00 49.00           C  
ATOM   4143  N   HIS B 293       8.472 -16.648  21.951  1.00 32.16           N  
ATOM   4144  CA  HIS B 293       7.370 -15.929  22.590  1.00 36.13           C  
ATOM   4145  C   HIS B 293       6.156 -15.854  21.677  1.00 39.55           C  
ATOM   4146  O   HIS B 293       5.019 -16.033  22.131  1.00 34.84           O  
ATOM   4147  CB  HIS B 293       7.799 -14.516  23.000  1.00 32.88           C  
ATOM   4148  CG  HIS B 293       8.825 -14.487  24.090  1.00 39.86           C  
ATOM   4149  CD2 HIS B 293       9.528 -15.486  24.680  1.00 32.71           C  
ATOM   4150  ND1 HIS B 293       9.247 -13.317  24.688  1.00 30.37           N  
ATOM   4151  CE1 HIS B 293      10.164 -13.597  25.599  1.00 37.92           C  
ATOM   4152  NE2 HIS B 293      10.353 -14.906  25.613  1.00 32.39           N  
ATOM   4153  N   SER B 294       6.363 -15.558  20.392  1.00 30.06           N  
ATOM   4154  CA  SER B 294       5.214 -15.531  19.498  1.00 32.11           C  
ATOM   4155  C   SER B 294       4.628 -16.930  19.355  1.00 35.73           C  
ATOM   4156  O   SER B 294       3.405 -17.096  19.375  1.00 37.96           O  
ATOM   4157  CB  SER B 294       5.590 -14.942  18.129  1.00 31.85           C  
ATOM   4158  OG  SER B 294       6.687 -15.626  17.565  1.00 43.37           O  
ATOM   4159  N   ASP B 295       5.486 -17.952  19.250  1.00 32.25           N  
ATOM   4160  CA  ASP B 295       4.986 -19.325  19.160  1.00 37.14           C  
ATOM   4161  C   ASP B 295       4.174 -19.698  20.395  1.00 42.83           C  
ATOM   4162  O   ASP B 295       3.202 -20.450  20.294  1.00 37.89           O  
ATOM   4163  CB  ASP B 295       6.139 -20.319  18.982  1.00 33.23           C  
ATOM   4164  CG  ASP B 295       6.804 -20.211  17.617  1.00 40.87           C  
ATOM   4165  OD1 ASP B 295       6.154 -19.722  16.673  1.00 42.03           O  
ATOM   4166  OD2 ASP B 295       7.984 -20.602  17.495  1.00 36.42           O1-
ATOM   4167  N   MET B 296       4.568 -19.201  21.571  1.00 38.48           N  
ATOM   4168  CA  MET B 296       3.871 -19.529  22.814  1.00 34.55           C  
ATOM   4169  C   MET B 296       2.654 -18.644  23.066  1.00 44.14           C  
ATOM   4170  O   MET B 296       2.002 -18.801  24.101  1.00 46.32           O  
ATOM   4171  CB  MET B 296       4.826 -19.422  24.011  1.00 32.75           C  
ATOM   4172  CG  MET B 296       5.894 -20.505  24.070  1.00 54.07           C  
ATOM   4173  SD  MET B 296       5.201 -22.174  24.153  1.00 68.71           S  
ATOM   4174  CE  MET B 296       5.405 -22.727  22.455  1.00 60.33           C  
ATOM   4175  N   GLY B 297       2.351 -17.697  22.177  1.00 37.27           N  
ATOM   4176  CA  GLY B 297       1.073 -17.012  22.251  1.00 35.63           C  
ATOM   4177  C   GLY B 297       1.089 -15.507  22.401  1.00 39.45           C  
ATOM   4178  O   GLY B 297       0.037 -14.903  22.611  1.00 31.51           O  
ATOM   4179  N   MET B 298       2.256 -14.877  22.281  1.00 34.17           N  
ATOM   4180  CA  MET B 298       2.363 -13.432  22.492  1.00 33.74           C  
ATOM   4181  C   MET B 298       2.049 -12.722  21.167  1.00 38.58           C  
ATOM   4182  O   MET B 298       2.900 -12.090  20.532  1.00 35.00           O  
ATOM   4183  CB  MET B 298       3.754 -13.096  23.032  1.00 29.90           C  
ATOM   4184  CG  MET B 298       3.931 -13.327  24.539  1.00 36.62           C  
ATOM   4185  SD  MET B 298       5.490 -12.664  25.216  1.00 36.51           S  
ATOM   4186  CE  MET B 298       4.956 -11.021  25.628  1.00 31.80           C  
ATOM   4187  N   VAL B 299       0.790 -12.867  20.738  1.00 30.10           N  
ATOM   4188  CA  VAL B 299       0.313 -12.408  19.432  1.00 34.47           C  
ATOM   4189  C   VAL B 299      -1.068 -11.793  19.603  1.00 35.80           C  
ATOM   4190  O   VAL B 299      -1.895 -12.299  20.367  1.00 35.53           O  
ATOM   4191  CB  VAL B 299       0.217 -13.563  18.400  1.00 35.38           C  
ATOM   4192  CG1 VAL B 299      -0.218 -13.017  17.037  1.00 34.69           C  
ATOM   4193  CG2 VAL B 299       1.516 -14.325  18.297  1.00 38.39           C  
ATOM   4194  N   GLY B 300      -1.342 -10.735  18.857  1.00 36.28           N  
ATOM   4195  CA  GLY B 300      -2.686 -10.207  18.770  1.00 33.47           C  
ATOM   4196  C   GLY B 300      -2.950  -9.680  17.375  1.00 40.32           C  
ATOM   4197  O   GLY B 300      -2.084  -9.729  16.504  1.00 34.14           O  
ATOM   4198  N   LEU B 301      -4.161  -9.164  17.183  1.00 33.16           N  
ATOM   4199  CA  LEU B 301      -4.580  -8.674  15.881  1.00 32.78           C  
ATOM   4200  C   LEU B 301      -4.982  -7.212  15.979  1.00 37.67           C  
ATOM   4201  O   LEU B 301      -5.689  -6.806  16.907  1.00 39.14           O  
ATOM   4202  CB  LEU B 301      -5.736  -9.515  15.317  1.00 30.37           C  
ATOM   4203  CG  LEU B 301      -5.389 -10.976  15.053  1.00 36.95           C  
ATOM   4204  CD1 LEU B 301      -6.608 -11.745  14.556  1.00 32.92           C  
ATOM   4205  CD2 LEU B 301      -4.219 -11.111  14.062  1.00 35.04           C  
ATOM   4206  N   PHE B 302      -4.507  -6.429  15.027  1.00 30.73           N  
ATOM   4207  CA  PHE B 302      -4.957  -5.064  14.807  1.00 32.69           C  
ATOM   4208  C   PHE B 302      -5.869  -5.144  13.585  1.00 35.21           C  
ATOM   4209  O   PHE B 302      -5.393  -5.187  12.447  1.00 35.15           O  
ATOM   4210  CB  PHE B 302      -3.749  -4.158  14.593  1.00 33.95           C  
ATOM   4211  CG  PHE B 302      -4.089  -2.739  14.321  1.00 32.10           C  
ATOM   4212  CD1 PHE B 302      -5.107  -2.117  15.003  1.00 35.98           C  
ATOM   4213  CD2 PHE B 302      -3.364  -2.014  13.389  1.00 35.68           C  
ATOM   4214  CE1 PHE B 302      -5.414  -0.790  14.759  1.00 37.66           C  
ATOM   4215  CE2 PHE B 302      -3.661  -0.688  13.141  1.00 34.67           C  
ATOM   4216  CZ  PHE B 302      -4.689  -0.071  13.834  1.00 31.54           C  
ATOM   4217  N   LEU B 303      -7.177  -5.224  13.824  1.00 30.94           N  
ATOM   4218  CA  LEU B 303      -8.160  -5.488  12.769  1.00 35.86           C  
ATOM   4219  C   LEU B 303      -8.570  -4.163  12.152  1.00 35.30           C  
ATOM   4220  O   LEU B 303      -9.316  -3.389  12.753  1.00 39.17           O  
ATOM   4221  CB  LEU B 303      -9.366  -6.233  13.328  1.00 35.61           C  
ATOM   4222  CG  LEU B 303      -9.058  -7.581  13.988  1.00 38.22           C  
ATOM   4223  CD1 LEU B 303     -10.211  -8.001  14.888  1.00 40.73           C  
ATOM   4224  CD2 LEU B 303      -8.781  -8.661  12.944  1.00 31.69           C  
ATOM   4225  N   VAL B 304      -8.082  -3.893  10.944  1.00 35.00           N  
ATOM   4226  CA  VAL B 304      -8.333  -2.620  10.283  1.00 33.21           C  
ATOM   4227  C   VAL B 304      -9.412  -2.858   9.226  1.00 40.82           C  
ATOM   4228  O   VAL B 304      -9.194  -3.582   8.248  1.00 34.30           O  
ATOM   4229  CB  VAL B 304      -7.046  -2.028   9.695  1.00 34.69           C  
ATOM   4230  CG1 VAL B 304      -7.339  -0.717   8.983  1.00 29.68           C  
ATOM   4231  CG2 VAL B 304      -6.014  -1.804  10.824  1.00 33.75           C  
ATOM   4232  N   LYS B 305     -10.585  -2.267   9.438  1.00 32.92           N  
ATOM   4233  CA  LYS B 305     -11.767  -2.526   8.627  1.00 42.08           C  
ATOM   4234  C   LYS B 305     -11.883  -1.534   7.479  1.00 36.34           C  
ATOM   4235  O   LYS B 305     -11.452  -0.376   7.573  1.00 36.38           O  
ATOM   4236  CB  LYS B 305     -13.039  -2.457   9.481  1.00 36.44           C  
ATOM   4237  CG  LYS B 305     -13.115  -3.550  10.557  1.00 37.89           C  
ATOM   4238  CD  LYS B 305     -14.236  -3.283  11.562  1.00 41.81           C  
ATOM   4239  CE  LYS B 305     -13.937  -2.071  12.449  1.00 34.96           C  
ATOM   4240  NZ  LYS B 305     -14.745  -2.128  13.704  1.00 39.23           N1+
ATOM   4241  N   LYS B 306     -12.470  -2.009   6.385  1.00 39.57           N  
ATOM   4242  CA  LYS B 306     -12.884  -1.117   5.315  1.00 45.70           C  
ATOM   4243  C   LYS B 306     -14.051  -0.258   5.786  1.00 40.91           C  
ATOM   4244  O   LYS B 306     -14.700  -0.564   6.795  1.00 42.83           O  
ATOM   4245  CB  LYS B 306     -13.301  -1.913   4.083  1.00 45.76           C  
ATOM   4246  CG  LYS B 306     -12.158  -2.583   3.353  1.00 50.08           C  
ATOM   4247  CD  LYS B 306     -12.547  -2.975   1.942  1.00 59.76           C  
ATOM   4248  CE  LYS B 306     -12.296  -4.453   1.697  1.00 72.26           C  
ATOM   4249  NZ  LYS B 306     -12.137  -4.749   0.238  1.00 87.90           N1+
ATOM   4250  N   PRO B 307     -14.352   0.821   5.064  1.00 55.42           N  
ATOM   4251  CA  PRO B 307     -15.497   1.661   5.456  1.00 42.96           C  
ATOM   4252  C   PRO B 307     -16.809   0.893   5.524  1.00 56.86           C  
ATOM   4253  O   PRO B 307     -17.736   1.363   6.191  1.00 66.78           O  
ATOM   4254  CB  PRO B 307     -15.534   2.756   4.382  1.00 52.26           C  
ATOM   4255  CG  PRO B 307     -14.175   2.738   3.723  1.00 52.96           C  
ATOM   4256  CD  PRO B 307     -13.588   1.369   3.924  1.00 61.54           C  
ATOM   4257  N   ASP B 308     -16.914  -0.278   4.884  1.00 55.24           N  
ATOM   4258  CA  ASP B 308     -18.094  -1.133   5.001  1.00 57.36           C  
ATOM   4259  C   ASP B 308     -18.002  -2.129   6.149  1.00 54.68           C  
ATOM   4260  O   ASP B 308     -18.867  -3.005   6.266  1.00 52.68           O  
ATOM   4261  CB  ASP B 308     -18.359  -1.884   3.683  1.00 59.84           C  
ATOM   4262  CG  ASP B 308     -17.429  -3.096   3.458  1.00 69.92           C  
ATOM   4263  OD1 ASP B 308     -16.630  -3.497   4.346  1.00 56.60           O  
ATOM   4264  OD2 ASP B 308     -17.514  -3.668   2.349  1.00 64.87           O1-
ATOM   4265  N   GLY B 309     -16.959  -2.045   6.973  1.00 50.91           N  
ATOM   4266  CA  GLY B 309     -16.847  -2.911   8.130  1.00 39.79           C  
ATOM   4267  C   GLY B 309     -16.191  -4.251   7.889  1.00 40.35           C  
ATOM   4268  O   GLY B 309     -15.997  -5.007   8.850  1.00 50.13           O  
ATOM   4269  N   THR B 310     -15.837  -4.577   6.653  1.00 43.39           N  
ATOM   4270  CA  THR B 310     -15.260  -5.883   6.381  1.00 50.80           C  
ATOM   4271  C   THR B 310     -13.733  -5.837   6.449  1.00 47.71           C  
ATOM   4272  O   THR B 310     -13.101  -4.791   6.280  1.00 41.89           O  
ATOM   4273  CB  THR B 310     -15.702  -6.394   5.010  1.00 51.97           C  
ATOM   4274  CG2 THR B 310     -17.228  -6.481   4.946  1.00 59.25           C  
ATOM   4275  OG1 THR B 310     -15.244  -5.493   3.998  1.00 48.60           O  
ATOM   4276  N   ILE B 311     -13.154  -7.006   6.683  1.00 47.37           N  
ATOM   4277  CA  ILE B 311     -11.716  -7.217   6.743  1.00 50.36           C  
ATOM   4278  C   ILE B 311     -11.332  -8.132   5.588  1.00 55.64           C  
ATOM   4279  O   ILE B 311     -11.797  -9.273   5.528  1.00 56.57           O  
ATOM   4280  CB  ILE B 311     -11.297  -7.838   8.084  1.00 52.91           C  
ATOM   4281  CG1 ILE B 311     -11.672  -6.891   9.220  1.00 49.11           C  
ATOM   4282  CG2 ILE B 311      -9.794  -8.173   8.065  1.00 46.56           C  
ATOM   4283  CD1 ILE B 311     -11.636  -7.548  10.564  1.00 55.88           C  
ATOM   4284  N   PRO B 312     -10.488  -7.688   4.653  1.00 50.81           N  
ATOM   4285  CA  PRO B 312     -10.134  -8.535   3.505  1.00 51.76           C  
ATOM   4286  C   PRO B 312      -9.804  -9.965   3.894  1.00 61.66           C  
ATOM   4287  O   PRO B 312      -8.840 -10.217   4.621  1.00 67.75           O  
ATOM   4288  CB  PRO B 312      -8.920  -7.814   2.915  1.00 53.65           C  
ATOM   4289  CG  PRO B 312      -9.207  -6.374   3.203  1.00 53.74           C  
ATOM   4290  CD  PRO B 312      -9.897  -6.344   4.546  1.00 44.03           C  
ATOM   4291  N   GLY B 313     -10.616 -10.903   3.407  1.00 69.33           N  
ATOM   4292  CA  GLY B 313     -10.483 -12.314   3.707  1.00 69.48           C  
ATOM   4293  C   GLY B 313     -11.532 -12.856   4.655  1.00 81.36           C  
ATOM   4294  O   GLY B 313     -11.560 -14.071   4.888  1.00 86.13           O  
ATOM   4295  N   TYR B 314     -12.389 -12.003   5.213  1.00 88.39           N  
ATOM   4296  CA  TYR B 314     -13.365 -12.434   6.212  1.00 84.10           C  
ATOM   4297  C   TYR B 314     -14.663 -11.634   6.123  1.00 75.27           C  
ATOM   4298  O   TYR B 314     -14.810 -10.604   6.785  1.00 85.82           O  
ATOM   4299  CB  TYR B 314     -12.768 -12.308   7.613  1.00 70.29           C  
ATOM   4300  CG  TYR B 314     -11.459 -13.040   7.781  1.00 74.19           C  
ATOM   4301  CD1 TYR B 314     -10.248 -12.422   7.477  1.00 71.15           C  
ATOM   4302  CD2 TYR B 314     -11.431 -14.351   8.244  1.00 81.59           C  
ATOM   4303  CE1 TYR B 314      -9.050 -13.095   7.619  1.00 75.26           C  
ATOM   4304  CE2 TYR B 314     -10.239 -15.031   8.397  1.00 76.86           C  
ATOM   4305  CZ  TYR B 314      -9.052 -14.399   8.085  1.00 89.87           C  
ATOM   4306  OH  TYR B 314      -7.869 -15.080   8.241  1.00 83.89           O  
TER   
HETATM 4307 CU    CU B 401       8.656 -11.530  24.107  1.00 33.70          CU  
HETATM 4308 CU    CU B 402       4.869 -11.498  12.195  0.45 42.36          CU  
HETATM 4309 CU    CU B 403       6.438  -8.258  10.342  0.12 44.17          CU  
HETATM 4310 CU    CU B 404       9.726 -10.128  11.177  0.77 37.66          CU  
ATOM   4311  N   ILE C  37      24.524  30.514  29.055  1.00 81.01           N  
ATOM   4312  CA  ILE C  37      24.797  29.468  30.039  1.00 89.06           C  
ATOM   4313  C   ILE C  37      25.839  29.944  31.055  1.00 83.52           C  
ATOM   4314  O   ILE C  37      26.998  30.168  30.705  1.00 92.77           O  
ATOM   4315  CB  ILE C  37      25.260  28.154  29.351  1.00 78.95           C  
ATOM   4316  CG1 ILE C  37      24.129  27.536  28.525  1.00 85.51           C  
ATOM   4317  CG2 ILE C  37      25.744  27.147  30.379  1.00 64.38           C  
ATOM   4318  CD1 ILE C  37      24.338  26.054  28.204  1.00 74.21           C  
ATOM   4319  N   THR C  38      25.421  30.099  32.313  1.00 77.64           N  
ATOM   4320  CA  THR C  38      26.322  30.429  33.409  1.00 67.95           C  
ATOM   4321  C   THR C  38      26.676  29.212  34.265  1.00 75.39           C  
ATOM   4322  O   THR C  38      27.213  29.368  35.367  1.00 62.86           O  
ATOM   4323  CB  THR C  38      25.722  31.537  34.282  1.00 66.38           C  
ATOM   4324  CG2 THR C  38      24.881  32.481  33.439  1.00 72.24           C  
ATOM   4325  OG1 THR C  38      24.905  30.957  35.307  1.00 63.55           O  
ATOM   4326  N   ALA C  39      26.378  28.007  33.794  1.00 70.77           N  
ATOM   4327  CA  ALA C  39      27.030  26.840  34.360  1.00 58.68           C  
ATOM   4328  C   ALA C  39      28.450  26.738  33.803  1.00 51.21           C  
ATOM   4329  O   ALA C  39      28.778  27.326  32.769  1.00 51.90           O  
ATOM   4330  CB  ALA C  39      26.232  25.574  34.046  1.00 54.13           C  
ATOM   4331  N   ARG C  40      29.304  25.998  34.506  1.00 43.94           N  
ATOM   4332  CA  ARG C  40      30.635  25.725  33.978  1.00 45.07           C  
ATOM   4333  C   ARG C  40      30.535  24.793  32.775  1.00 44.85           C  
ATOM   4334  O   ARG C  40      29.696  23.890  32.742  1.00 36.66           O  
ATOM   4335  CB  ARG C  40      31.523  25.098  35.050  1.00 48.66           C  
ATOM   4336  CG  ARG C  40      31.737  25.977  36.272  1.00 62.58           C  
ATOM   4337  CD  ARG C  40      31.992  25.142  37.526  1.00 67.51           C  
ATOM   4338  NE  ARG C  40      33.007  24.120  37.307  1.00 67.08           N  
ATOM   4339  CZ  ARG C  40      32.848  22.831  37.582  1.00 66.07           C  
ATOM   4340  NH1 ARG C  40      31.722  22.367  38.102  1.00 65.46           N1+
ATOM   4341  NH2 ARG C  40      33.843  21.988  37.326  1.00 63.38           N  
ATOM   4342  N   THR C  41      31.398  25.014  31.785  1.00 39.03           N  
ATOM   4343  CA  THR C  41      31.364  24.259  30.541  1.00 40.35           C  
ATOM   4344  C   THR C  41      32.767  23.821  30.153  1.00 47.56           C  
ATOM   4345  O   THR C  41      33.763  24.421  30.554  1.00 42.44           O  
ATOM   4346  CB  THR C  41      30.740  25.072  29.402  1.00 37.55           C  
ATOM   4347  CG2 THR C  41      29.269  25.391  29.722  1.00 38.25           C  
ATOM   4348  OG1 THR C  41      31.476  26.286  29.224  1.00 43.65           O  
ATOM   4349  N   ALA C  42      32.838  22.756  29.360  1.00 42.96           N  
ATOM   4350  CA  ALA C  42      34.133  22.167  29.057  1.00 39.84           C  
ATOM   4351  C   ALA C  42      34.887  23.041  28.056  1.00 37.60           C  
ATOM   4352  O   ALA C  42      34.288  23.584  27.124  1.00 39.30           O  
ATOM   4353  CB  ALA C  42      33.969  20.750  28.506  1.00 33.65           C  
ATOM   4354  N   PRO C  43      36.194  23.188  28.219  1.00 42.89           N  
ATOM   4355  CA  PRO C  43      36.981  23.977  27.267  1.00 46.63           C  
ATOM   4356  C   PRO C  43      37.336  23.161  26.031  1.00 46.79           C  
ATOM   4357  O   PRO C  43      37.131  21.950  25.965  1.00 42.69           O  
ATOM   4358  CB  PRO C  43      38.236  24.329  28.070  1.00 45.80           C  
ATOM   4359  CG  PRO C  43      38.430  23.101  28.958  1.00 44.33           C  
ATOM   4360  CD  PRO C  43      37.033  22.573  29.266  1.00 42.64           C  
ATOM   4361  N   ALA C  44      37.883  23.858  25.040  1.00 43.09           N  
ATOM   4362  CA  ALA C  44      38.418  23.188  23.863  1.00 43.97           C  
ATOM   4363  C   ALA C  44      39.587  22.290  24.252  1.00 46.66           C  
ATOM   4364  O   ALA C  44      40.437  22.664  25.065  1.00 49.40           O  
ATOM   4365  CB  ALA C  44      38.864  24.225  22.833  1.00 39.48           C  
ATOM   4366  N   GLY C  45      39.630  21.091  23.674  1.00 41.94           N  
ATOM   4367  CA  GLY C  45      40.691  20.145  23.939  1.00 39.42           C  
ATOM   4368  C   GLY C  45      41.872  20.309  22.996  1.00 45.07           C  
ATOM   4369  O   GLY C  45      41.933  21.225  22.174  1.00 43.94           O  
ATOM   4370  N   GLY C  46      42.819  19.382  23.112  1.00 45.98           N  
ATOM   4371  CA  GLY C  46      44.012  19.414  22.284  1.00 35.12           C  
ATOM   4372  C   GLY C  46      45.305  19.305  23.074  1.00 48.55           C  
ATOM   4373  O   GLY C  46      46.370  19.646  22.560  1.00 47.16           O  
ATOM   4374  N   GLU C  47      45.231  18.838  24.320  1.00 42.25           N  
ATOM   4375  CA  GLU C  47      46.408  18.610  25.147  1.00 46.83           C  
ATOM   4376  C   GLU C  47      46.898  17.176  25.008  1.00 51.33           C  
ATOM   4377  O   GLU C  47      46.117  16.248  24.783  1.00 43.36           O  
ATOM   4378  CB  GLU C  47      46.104  18.880  26.624  1.00 46.02           C  
ATOM   4379  CG  GLU C  47      45.543  20.251  26.921  1.00 71.81           C  
ATOM   4380  CD  GLU C  47      46.627  21.260  27.244  1.00 95.38           C  
ATOM   4381  OE1 GLU C  47      47.395  21.016  28.200  1.00116.06           O  
ATOM   4382  OE2 GLU C  47      46.707  22.296  26.548  1.00100.08           O1-
ATOM   4383  N   VAL C  48      48.202  16.994  25.183  1.00 41.33           N  
ATOM   4384  CA  VAL C  48      48.796  15.671  25.323  1.00 41.72           C  
ATOM   4385  C   VAL C  48      48.918  15.380  26.811  1.00 40.05           C  
ATOM   4386  O   VAL C  48      49.539  16.146  27.553  1.00 53.08           O  
ATOM   4387  CB  VAL C  48      50.160  15.579  24.619  1.00 46.48           C  
ATOM   4388  CG1 VAL C  48      50.790  14.222  24.877  1.00 38.04           C  
ATOM   4389  CG2 VAL C  48      49.997  15.823  23.121  1.00 37.73           C  
ATOM   4390  N   ARG C  49      48.303  14.289  27.253  1.00 39.29           N  
ATOM   4391  CA  ARG C  49      48.252  13.919  28.655  1.00 39.53           C  
ATOM   4392  C   ARG C  49      48.946  12.585  28.850  1.00 40.22           C  
ATOM   4393  O   ARG C  49      48.932  11.724  27.966  1.00 46.61           O  
ATOM   4394  CB  ARG C  49      46.810  13.805  29.177  1.00 44.43           C  
ATOM   4395  CG  ARG C  49      45.892  14.942  28.781  1.00 41.65           C  
ATOM   4396  CD  ARG C  49      44.459  14.613  29.177  1.00 46.22           C  
ATOM   4397  NE  ARG C  49      43.580  15.752  28.963  1.00 54.16           N  
ATOM   4398  CZ  ARG C  49      43.145  16.553  29.925  1.00 58.50           C  
ATOM   4399  NH1 ARG C  49      43.439  16.330  31.194  1.00 55.23           N1+
ATOM   4400  NH2 ARG C  49      42.413  17.612  29.600  1.00 54.99           N  
ATOM   4401  N   HIS C  50      49.552  12.425  30.018  1.00 45.50           N  
ATOM   4402  CA  HIS C  50      50.251  11.206  30.377  1.00 40.18           C  
ATOM   4403  C   HIS C  50      49.671  10.662  31.667  1.00 46.68           C  
ATOM   4404  O   HIS C  50      49.289  11.413  32.563  1.00 46.84           O  
ATOM   4405  CB  HIS C  50      51.752  11.439  30.548  1.00 37.49           C  
ATOM   4406  CG  HIS C  50      52.432  11.870  29.294  1.00 45.02           C  
ATOM   4407  CD2 HIS C  50      53.198  11.184  28.414  1.00 48.68           C  
ATOM   4408  ND1 HIS C  50      52.352  13.159  28.812  1.00 53.74           N  
ATOM   4409  CE1 HIS C  50      53.042  13.249  27.690  1.00 54.45           C  
ATOM   4410  NE2 HIS C  50      53.566  12.065  27.427  1.00 53.14           N  
ATOM   4411  N   LEU C  51      49.634   9.344  31.758  1.00 37.15           N  
ATOM   4412  CA  LEU C  51      48.987   8.691  32.873  1.00 37.77           C  
ATOM   4413  C   LEU C  51      49.727   7.401  33.142  1.00 37.55           C  
ATOM   4414  O   LEU C  51      50.166   6.731  32.206  1.00 37.23           O  
ATOM   4415  CB  LEU C  51      47.520   8.390  32.539  1.00 46.25           C  
ATOM   4416  CG  LEU C  51      46.417   8.564  33.564  1.00 58.40           C  
ATOM   4417  CD1 LEU C  51      46.707   9.781  34.426  1.00 62.06           C  
ATOM   4418  CD2 LEU C  51      45.094   8.718  32.819  1.00 52.99           C  
ATOM   4419  N   LYS C  52      49.832   7.049  34.416  1.00 35.09           N  
ATOM   4420  CA  LYS C  52      50.290   5.740  34.843  1.00 38.51           C  
ATOM   4421  C   LYS C  52      49.084   4.967  35.353  1.00 46.81           C  
ATOM   4422  O   LYS C  52      48.247   5.530  36.062  1.00 40.84           O  
ATOM   4423  CB  LYS C  52      51.344   5.863  35.948  1.00 43.24           C  
ATOM   4424  CG  LYS C  52      52.077   4.583  36.303  1.00 61.32           C  
ATOM   4425  CD  LYS C  52      53.178   4.280  35.291  1.00 64.43           C  
ATOM   4426  CE  LYS C  52      53.653   2.827  35.374  1.00 61.19           C  
ATOM   4427  NZ  LYS C  52      52.656   1.877  34.825  1.00 54.02           N1+
ATOM   4428  N   MET C  53      48.983   3.692  34.965  1.00 38.46           N  
ATOM   4429  CA  MET C  53      47.934   2.807  35.456  1.00 34.87           C  
ATOM   4430  C   MET C  53      48.495   1.430  35.740  1.00 33.69           C  
ATOM   4431  O   MET C  53      49.446   0.981  35.099  1.00 38.44           O  
ATOM   4432  CB  MET C  53      46.746   2.611  34.487  1.00 35.24           C  
ATOM   4433  CG  MET C  53      45.771   3.769  34.416  1.00 60.73           C  
ATOM   4434  SD  MET C  53      44.472   3.495  33.181  1.00 54.93           S  
ATOM   4435  CE  MET C  53      43.386   2.363  34.042  1.00 42.32           C  
ATOM   4436  N   TYR C  54      47.861   0.755  36.687  1.00 28.50           N  
ATOM   4437  CA  TYR C  54      48.245  -0.586  37.080  1.00 32.94           C  
ATOM   4438  C   TYR C  54      47.022  -1.479  37.066  1.00 40.81           C  
ATOM   4439  O   TYR C  54      45.902  -1.021  37.304  1.00 38.40           O  
ATOM   4440  CB  TYR C  54      48.860  -0.621  38.493  1.00 32.48           C  
ATOM   4441  CG  TYR C  54      50.045   0.282  38.635  1.00 39.59           C  
ATOM   4442  CD1 TYR C  54      49.880   1.626  38.942  1.00 35.67           C  
ATOM   4443  CD2 TYR C  54      51.336  -0.203  38.435  1.00 37.89           C  
ATOM   4444  CE1 TYR C  54      50.973   2.465  39.058  1.00 44.14           C  
ATOM   4445  CE2 TYR C  54      52.438   0.627  38.543  1.00 37.00           C  
ATOM   4446  CZ  TYR C  54      52.246   1.962  38.864  1.00 47.78           C  
ATOM   4447  OH  TYR C  54      53.318   2.809  38.972  1.00 49.67           O  
ATOM   4448  N   ALA C  55      47.253  -2.760  36.793  1.00 33.96           N  
ATOM   4449  CA  ALA C  55      46.305  -3.818  37.107  1.00 31.37           C  
ATOM   4450  C   ALA C  55      46.880  -4.637  38.249  1.00 35.06           C  
ATOM   4451  O   ALA C  55      48.067  -4.986  38.243  1.00 29.79           O  
ATOM   4452  CB  ALA C  55      46.026  -4.728  35.903  1.00 33.72           C  
ATOM   4453  N   GLU C  56      46.018  -4.978  39.197  1.00 31.24           N  
ATOM   4454  CA  GLU C  56      46.420  -5.486  40.498  1.00 38.32           C  
ATOM   4455  C   GLU C  56      45.427  -6.553  40.912  1.00 35.80           C  
ATOM   4456  O   GLU C  56      44.220  -6.328  40.821  1.00 36.82           O  
ATOM   4457  CB  GLU C  56      46.411  -4.340  41.525  1.00 41.62           C  
ATOM   4458  CG  GLU C  56      47.566  -4.246  42.470  1.00 68.26           C  
ATOM   4459  CD  GLU C  56      47.367  -3.115  43.476  1.00 61.97           C  
ATOM   4460  OE1 GLU C  56      47.682  -1.966  43.124  1.00 48.73           O  
ATOM   4461  OE2 GLU C  56      46.884  -3.371  44.607  1.00 71.02           O1-
ATOM   4462  N   LYS C  57      45.924  -7.698  41.367  1.00 34.82           N  
ATOM   4463  CA  LYS C  57      45.071  -8.663  42.042  1.00 36.10           C  
ATOM   4464  C   LYS C  57      44.769  -8.157  43.447  1.00 39.29           C  
ATOM   4465  O   LYS C  57      45.659  -7.668  44.146  1.00 42.24           O  
ATOM   4466  CB  LYS C  57      45.744 -10.036  42.087  1.00 37.54           C  
ATOM   4467  CG  LYS C  57      44.884 -11.154  41.522  1.00 60.92           C  
ATOM   4468  CD  LYS C  57      45.487 -12.523  41.795  1.00 72.13           C  
ATOM   4469  CE  LYS C  57      45.884 -13.221  40.499  1.00 69.57           C  
ATOM   4470  NZ  LYS C  57      46.410 -14.587  40.755  1.00 68.18           N1+
ATOM   4471  N   LEU C  58      43.511  -8.235  43.845  1.00 40.52           N  
ATOM   4472  CA  LEU C  58      43.091  -7.785  45.161  1.00 37.41           C  
ATOM   4473  C   LEU C  58      43.058  -8.964  46.120  1.00 44.01           C  
ATOM   4474  O   LEU C  58      42.916 -10.116  45.711  1.00 39.84           O  
ATOM   4475  CB  LEU C  58      41.718  -7.111  45.092  1.00 42.53           C  
ATOM   4476  CG  LEU C  58      41.673  -5.968  44.071  1.00 43.83           C  
ATOM   4477  CD1 LEU C  58      40.344  -5.252  44.100  1.00 38.83           C  
ATOM   4478  CD2 LEU C  58      42.797  -5.005  44.362  1.00 44.79           C  
ATOM   4479  N   ALA C  59      43.184  -8.664  47.414  1.00 40.57           N  
ATOM   4480  CA  ALA C  59      43.307  -9.739  48.393  1.00 46.20           C  
ATOM   4481  C   ALA C  59      42.126 -10.703  48.332  1.00 51.76           C  
ATOM   4482  O   ALA C  59      42.297 -11.902  48.583  1.00 49.13           O  
ATOM   4483  CB  ALA C  59      43.449  -9.163  49.800  1.00 40.97           C  
ATOM   4484  N   ASP C  60      40.931 -10.218  47.986  1.00 48.82           N  
ATOM   4485  CA  ASP C  60      39.753 -11.083  47.966  1.00 44.72           C  
ATOM   4486  C   ASP C  60      39.582 -11.874  46.667  1.00 43.76           C  
ATOM   4487  O   ASP C  60      38.567 -12.553  46.516  1.00 51.80           O  
ATOM   4488  CB  ASP C  60      38.486 -10.259  48.222  1.00 41.40           C  
ATOM   4489  CG  ASP C  60      38.221  -9.227  47.130  1.00 54.38           C  
ATOM   4490  OD1 ASP C  60      38.868  -9.283  46.062  1.00 52.05           O  
ATOM   4491  OD2 ASP C  60      37.365  -8.346  47.345  1.00 62.70           O1-
ATOM   4492  N   GLY C  61      40.520 -11.815  45.732  1.00 39.60           N  
ATOM   4493  CA  GLY C  61      40.392 -12.532  44.477  1.00 42.08           C  
ATOM   4494  C   GLY C  61      39.916 -11.683  43.313  1.00 48.89           C  
ATOM   4495  O   GLY C  61      40.006 -12.122  42.163  1.00 42.94           O  
ATOM   4496  N   GLN C  62      39.430 -10.480  43.572  1.00 37.24           N  
ATOM   4497  CA  GLN C  62      39.081  -9.575  42.494  1.00 39.83           C  
ATOM   4498  C   GLN C  62      40.341  -8.996  41.856  1.00 37.41           C  
ATOM   4499  O   GLN C  62      41.462  -9.170  42.346  1.00 35.54           O  
ATOM   4500  CB  GLN C  62      38.182  -8.461  43.023  1.00 32.86           C  
ATOM   4501  CG  GLN C  62      36.888  -9.016  43.571  1.00 42.60           C  
ATOM   4502  CD  GLN C  62      35.897  -7.931  43.851  1.00 56.57           C  
ATOM   4503  NE2 GLN C  62      35.866  -7.459  45.093  1.00 53.13           N  
ATOM   4504  OE1 GLN C  62      35.172  -7.505  42.958  1.00 56.49           O  
ATOM   4505  N   MET C  63      40.146  -8.303  40.734  1.00 34.05           N  
ATOM   4506  CA  MET C  63      41.224  -7.575  40.081  1.00 32.51           C  
ATOM   4507  C   MET C  63      40.729  -6.176  39.760  1.00 34.72           C  
ATOM   4508  O   MET C  63      39.565  -5.991  39.394  1.00 35.76           O  
ATOM   4509  CB  MET C  63      41.730  -8.284  38.795  1.00 32.07           C  
ATOM   4510  CG  MET C  63      41.810  -9.815  38.882  1.00 34.11           C  
ATOM   4511  SD  MET C  63      42.170 -10.551  37.251  1.00 40.14           S  
ATOM   4512  CE  MET C  63      43.231 -11.950  37.642  1.00 35.51           C  
ATOM   4513  N   GLY C  64      41.610  -5.197  39.911  1.00 33.04           N  
ATOM   4514  CA  GLY C  64      41.226  -3.809  39.737  1.00 30.01           C  
ATOM   4515  C   GLY C  64      42.322  -3.008  39.080  1.00 38.36           C  
ATOM   4516  O   GLY C  64      43.511  -3.340  39.170  1.00 38.09           O  
ATOM   4517  N   TYR C  65      41.910  -1.947  38.399  1.00 29.48           N  
ATOM   4518  CA  TYR C  65      42.832  -0.963  37.865  1.00 29.72           C  
ATOM   4519  C   TYR C  65      43.036   0.153  38.880  1.00 36.02           C  
ATOM   4520  O   TYR C  65      42.154   0.442  39.697  1.00 33.52           O  
ATOM   4521  CB  TYR C  65      42.300  -0.347  36.573  1.00 28.90           C  
ATOM   4522  CG  TYR C  65      42.165  -1.252  35.376  1.00 38.21           C  
ATOM   4523  CD1 TYR C  65      43.285  -1.672  34.660  1.00 34.92           C  
ATOM   4524  CD2 TYR C  65      40.904  -1.644  34.925  1.00 32.83           C  
ATOM   4525  CE1 TYR C  65      43.153  -2.470  33.529  1.00 34.99           C  
ATOM   4526  CE2 TYR C  65      40.761  -2.437  33.809  1.00 33.98           C  
ATOM   4527  CZ  TYR C  65      41.884  -2.847  33.108  1.00 35.87           C  
ATOM   4528  OH  TYR C  65      41.731  -3.634  31.996  1.00 34.52           O  
ATOM   4529  N   GLY C  66      44.188   0.809  38.791  1.00 29.98           N  
ATOM   4530  CA  GLY C  66      44.457   1.939  39.662  1.00 27.74           C  
ATOM   4531  C   GLY C  66      45.489   2.855  39.051  1.00 35.82           C  
ATOM   4532  O   GLY C  66      46.255   2.457  38.166  1.00 37.24           O  
ATOM   4533  N   PHE C  67      45.482   4.108  39.512  1.00 34.45           N  
ATOM   4534  CA  PHE C  67      46.539   5.043  39.152  1.00 39.24           C  
ATOM   4535  C   PHE C  67      47.785   4.854  40.009  1.00 34.36           C  
ATOM   4536  O   PHE C  67      48.860   5.317  39.623  1.00 37.91           O  
ATOM   4537  CB  PHE C  67      46.052   6.497  39.271  1.00 35.69           C  
ATOM   4538  CG  PHE C  67      45.024   6.897  38.231  1.00 45.16           C  
ATOM   4539  CD1 PHE C  67      44.964   6.251  36.997  1.00 43.80           C  
ATOM   4540  CD2 PHE C  67      44.120   7.924  38.488  1.00 38.41           C  
ATOM   4541  CE1 PHE C  67      44.013   6.616  36.040  1.00 45.59           C  
ATOM   4542  CE2 PHE C  67      43.170   8.305  37.530  1.00 39.82           C  
ATOM   4543  CZ  PHE C  67      43.116   7.645  36.305  1.00 41.13           C  
ATOM   4544  N   GLU C  68      47.670   4.169  41.145  1.00 34.90           N  
ATOM   4545  CA  GLU C  68      48.803   3.943  42.032  1.00 45.23           C  
ATOM   4546  C   GLU C  68      48.729   2.541  42.596  1.00 35.29           C  
ATOM   4547  O   GLU C  68      47.643   2.071  42.954  1.00 34.41           O  
ATOM   4548  CB  GLU C  68      48.831   4.930  43.205  1.00 38.85           C  
ATOM   4549  CG  GLU C  68      48.656   6.381  42.836  1.00 48.77           C  
ATOM   4550  CD  GLU C  68      48.485   7.258  44.069  1.00 61.43           C  
ATOM   4551  OE1 GLU C  68      47.350   7.351  44.597  1.00 60.55           O  
ATOM   4552  OE2 GLU C  68      49.489   7.851  44.506  1.00 61.95           O1-
ATOM   4553  N   LYS C  69      49.894   1.895  42.699  1.00 33.49           N  
ATOM   4554  CA  LYS C  69      49.985   0.576  43.319  1.00 38.13           C  
ATOM   4555  C   LYS C  69      49.421   0.628  44.726  1.00 34.94           C  
ATOM   4556  O   LYS C  69      49.792   1.493  45.524  1.00 37.43           O  
ATOM   4557  CB  LYS C  69      51.445   0.105  43.370  1.00 40.79           C  
ATOM   4558  CG  LYS C  69      51.977  -0.395  42.050  1.00 50.55           C  
ATOM   4559  CD  LYS C  69      53.236  -1.219  42.240  1.00 62.62           C  
ATOM   4560  CE  LYS C  69      54.474  -0.343  42.205  1.00 57.72           C  
ATOM   4561  NZ  LYS C  69      55.556  -0.976  41.400  1.00 61.30           N1+
ATOM   4562  N   GLY C  70      48.536  -0.307  45.033  1.00 35.72           N  
ATOM   4563  CA  GLY C  70      47.860  -0.334  46.305  1.00 34.60           C  
ATOM   4564  C   GLY C  70      46.617   0.516  46.380  1.00 44.73           C  
ATOM   4565  O   GLY C  70      45.962   0.537  47.431  1.00 42.82           O  
ATOM   4566  N   LYS C  71      46.260   1.215  45.307  1.00 39.45           N  
ATOM   4567  CA  LYS C  71      45.044   2.021  45.296  1.00 35.53           C  
ATOM   4568  C   LYS C  71      44.130   1.639  44.131  1.00 42.15           C  
ATOM   4569  O   LYS C  71      43.430   2.489  43.578  1.00 39.59           O  
ATOM   4570  CB  LYS C  71      45.390   3.510  45.249  1.00 35.93           C  
ATOM   4571  CG  LYS C  71      46.146   4.023  46.489  1.00 53.80           C  
ATOM   4572  CD  LYS C  71      45.199   4.674  47.486  1.00 54.46           C  
ATOM   4573  CE  LYS C  71      45.917   5.587  48.471  1.00 59.09           C  
ATOM   4574  NZ  LYS C  71      45.949   7.013  48.011  1.00 69.49           N1+
ATOM   4575  N   ALA C  72      44.144   0.371  43.728  1.00 37.57           N  
ATOM   4576  CA  ALA C  72      43.221  -0.090  42.698  1.00 45.10           C  
ATOM   4577  C   ALA C  72      41.785  -0.039  43.214  1.00 41.24           C  
ATOM   4578  O   ALA C  72      41.532  -0.147  44.414  1.00 43.35           O  
ATOM   4579  CB  ALA C  72      43.564  -1.515  42.255  1.00 31.78           C  
ATOM   4580  N   SER C  73      40.837   0.124  42.292  1.00 39.66           N  
ATOM   4581  CA  SER C  73      39.429   0.196  42.652  1.00 37.62           C  
ATOM   4582  C   SER C  73      38.582  -0.518  41.607  1.00 39.05           C  
ATOM   4583  O   SER C  73      38.978  -0.659  40.443  1.00 36.48           O  
ATOM   4584  CB  SER C  73      38.950   1.658  42.785  1.00 37.81           C  
ATOM   4585  OG  SER C  73      38.981   2.322  41.523  1.00 38.91           O  
ATOM   4586  N   VAL C  74      37.408  -0.962  42.036  1.00 37.65           N  
ATOM   4587  CA  VAL C  74      36.394  -1.525  41.156  1.00 37.36           C  
ATOM   4588  C   VAL C  74      35.121  -0.716  41.376  1.00 39.31           C  
ATOM   4589  O   VAL C  74      34.593  -0.706  42.488  1.00 37.24           O  
ATOM   4590  CB  VAL C  74      36.133  -3.016  41.431  1.00 38.21           C  
ATOM   4591  CG1 VAL C  74      34.978  -3.519  40.546  1.00 33.24           C  
ATOM   4592  CG2 VAL C  74      37.407  -3.852  41.243  1.00 33.65           C  
ATOM   4593  N   PRO C  75      34.608   0.015  40.371  1.00 37.77           N  
ATOM   4594  CA  PRO C  75      35.200   0.279  39.048  1.00 36.69           C  
ATOM   4595  C   PRO C  75      36.551   0.958  39.161  1.00 38.76           C  
ATOM   4596  O   PRO C  75      36.845   1.608  40.167  1.00 34.33           O  
ATOM   4597  CB  PRO C  75      34.195   1.237  38.369  1.00 31.03           C  
ATOM   4598  CG  PRO C  75      32.976   1.266  39.240  1.00 41.07           C  
ATOM   4599  CD  PRO C  75      33.370   0.786  40.600  1.00 32.98           C  
ATOM   4600  N   GLY C  76      37.363   0.859  38.114  1.00 33.46           N  
ATOM   4601  CA  GLY C  76      38.631   1.537  38.068  1.00 33.68           C  
ATOM   4602  C   GLY C  76      38.426   3.033  38.010  1.00 36.10           C  
ATOM   4603  O   GLY C  76      37.304   3.518  37.875  1.00 33.84           O  
ATOM   4604  N   PRO C  77      39.512   3.793  38.092  1.00 34.80           N  
ATOM   4605  CA  PRO C  77      39.385   5.252  38.153  1.00 32.28           C  
ATOM   4606  C   PRO C  77      38.807   5.836  36.875  1.00 37.67           C  
ATOM   4607  O   PRO C  77      39.040   5.336  35.769  1.00 33.90           O  
ATOM   4608  CB  PRO C  77      40.831   5.725  38.352  1.00 31.60           C  
ATOM   4609  CG  PRO C  77      41.656   4.627  37.752  1.00 33.73           C  
ATOM   4610  CD  PRO C  77      40.920   3.359  38.085  1.00 33.97           C  
ATOM   4611  N   LEU C  78      38.080   6.944  37.051  1.00 30.71           N  
ATOM   4612  CA  LEU C  78      37.540   7.707  35.943  1.00 31.53           C  
ATOM   4613  C   LEU C  78      38.648   8.407  35.162  1.00 37.19           C  
ATOM   4614  O   LEU C  78      39.527   9.058  35.733  1.00 35.12           O  
ATOM   4615  CB  LEU C  78      36.541   8.737  36.461  1.00 32.63           C  
ATOM   4616  CG  LEU C  78      36.159   9.810  35.438  1.00 43.86           C  
ATOM   4617  CD1 LEU C  78      35.300   9.188  34.338  1.00 38.62           C  
ATOM   4618  CD2 LEU C  78      35.423  10.955  36.123  1.00 42.18           C  
ATOM   4619  N   ILE C  79      38.600   8.278  33.846  1.00 35.23           N  
ATOM   4620  CA  ILE C  79      39.468   9.020  32.945  1.00 33.02           C  
ATOM   4621  C   ILE C  79      38.595  10.020  32.204  1.00 36.59           C  
ATOM   4622  O   ILE C  79      37.555   9.648  31.648  1.00 35.97           O  
ATOM   4623  CB  ILE C  79      40.201   8.068  31.982  1.00 35.03           C  
ATOM   4624  CG1 ILE C  79      41.168   7.181  32.771  1.00 33.40           C  
ATOM   4625  CG2 ILE C  79      40.916   8.838  30.872  1.00 34.49           C  
ATOM   4626  CD1 ILE C  79      41.867   6.100  31.917  1.00 34.04           C  
ATOM   4627  N   GLU C  80      39.001  11.288  32.209  1.00 38.41           N  
ATOM   4628  CA  GLU C  80      38.197  12.362  31.643  1.00 40.67           C  
ATOM   4629  C   GLU C  80      39.077  13.247  30.769  1.00 39.75           C  
ATOM   4630  O   GLU C  80      40.080  13.785  31.244  1.00 40.49           O  
ATOM   4631  CB  GLU C  80      37.536  13.176  32.764  1.00 36.31           C  
ATOM   4632  CG  GLU C  80      36.640  14.299  32.266  1.00 44.71           C  
ATOM   4633  CD  GLU C  80      36.104  15.176  33.394  1.00 58.12           C  
ATOM   4634  OE1 GLU C  80      35.270  16.062  33.119  1.00 69.78           O  
ATOM   4635  OE2 GLU C  80      36.509  14.966  34.554  1.00 82.01           O1-
ATOM   4636  N   VAL C  81      38.710  13.407  29.496  1.00 35.22           N  
ATOM   4637  CA  VAL C  81      39.487  14.216  28.562  1.00 34.26           C  
ATOM   4638  C   VAL C  81      38.537  15.059  27.722  1.00 37.65           C  
ATOM   4639  O   VAL C  81      37.319  14.881  27.749  1.00 35.71           O  
ATOM   4640  CB  VAL C  81      40.395  13.356  27.656  1.00 36.30           C  
ATOM   4641  CG1 VAL C  81      41.290  12.474  28.508  1.00 29.07           C  
ATOM   4642  CG2 VAL C  81      39.552  12.504  26.705  1.00 33.16           C  
ATOM   4643  N   ASN C  82      39.118  15.991  26.966  1.00 35.12           N  
ATOM   4644  CA  ASN C  82      38.375  16.842  26.049  1.00 33.65           C  
ATOM   4645  C   ASN C  82      38.659  16.418  24.615  1.00 37.26           C  
ATOM   4646  O   ASN C  82      39.785  16.023  24.294  1.00 36.88           O  
ATOM   4647  CB  ASN C  82      38.753  18.316  26.251  1.00 37.80           C  
ATOM   4648  CG  ASN C  82      38.399  18.813  27.635  1.00 44.43           C  
ATOM   4649  ND2 ASN C  82      39.400  19.258  28.385  1.00 37.31           N  
ATOM   4650  OD1 ASN C  82      37.239  18.771  28.034  1.00 40.79           O  
ATOM   4651  N   GLU C  83      37.640  16.509  23.751  1.00 36.41           N  
ATOM   4652  CA  GLU C  83      37.818  16.169  22.340  1.00 38.86           C  
ATOM   4653  C   GLU C  83      39.045  16.871  21.780  1.00 41.63           C  
ATOM   4654  O   GLU C  83      39.185  18.093  21.899  1.00 37.33           O  
ATOM   4655  CB  GLU C  83      36.587  16.571  21.519  1.00 35.72           C  
ATOM   4656  CG  GLU C  83      35.432  15.602  21.597  1.00 33.36           C  
ATOM   4657  CD  GLU C  83      34.301  15.956  20.651  1.00 38.12           C  
ATOM   4658  OE1 GLU C  83      34.033  17.167  20.454  1.00 35.98           O  
ATOM   4659  OE2 GLU C  83      33.677  15.017  20.107  1.00 34.72           O1-
ATOM   4660  N   GLY C  84      39.922  16.100  21.142  1.00 37.86           N  
ATOM   4661  CA  GLY C  84      41.176  16.615  20.642  1.00 38.44           C  
ATOM   4662  C   GLY C  84      42.374  16.236  21.485  1.00 41.50           C  
ATOM   4663  O   GLY C  84      43.492  16.207  20.967  1.00 45.90           O  
ATOM   4664  N   ASP C  85      42.163  15.945  22.767  1.00 34.91           N  
ATOM   4665  CA  ASP C  85      43.234  15.474  23.627  1.00 29.39           C  
ATOM   4666  C   ASP C  85      43.775  14.145  23.125  1.00 39.95           C  
ATOM   4667  O   ASP C  85      43.057  13.340  22.522  1.00 40.34           O  
ATOM   4668  CB  ASP C  85      42.745  15.263  25.068  1.00 31.47           C  
ATOM   4669  CG  ASP C  85      42.469  16.557  25.808  1.00 38.38           C  
ATOM   4670  OD1 ASP C  85      42.717  17.657  25.259  1.00 36.02           O  
ATOM   4671  OD2 ASP C  85      41.989  16.458  26.953  1.00 35.61           O1-
ATOM   4672  N   THR C  86      45.048  13.913  23.419  1.00 33.31           N  
ATOM   4673  CA  THR C  86      45.691  12.617  23.292  1.00 34.90           C  
ATOM   4674  C   THR C  86      46.065  12.132  24.686  1.00 34.00           C  
ATOM   4675  O   THR C  86      46.465  12.929  25.542  1.00 40.16           O  
ATOM   4676  CB  THR C  86      46.942  12.719  22.413  1.00 39.15           C  
ATOM   4677  CG2 THR C  86      47.709  11.403  22.406  1.00 35.42           C  
ATOM   4678  OG1 THR C  86      46.551  13.047  21.076  1.00 43.90           O  
ATOM   4679  N   LEU C  87      45.940  10.829  24.916  1.00 32.30           N  
ATOM   4680  CA  LEU C  87      46.261  10.240  26.213  1.00 33.91           C  
ATOM   4681  C   LEU C  87      47.250   9.097  26.021  1.00 40.32           C  
ATOM   4682  O   LEU C  87      46.937   8.118  25.336  1.00 40.95           O  
ATOM   4683  CB  LEU C  87      44.989   9.735  26.911  1.00 36.22           C  
ATOM   4684  CG  LEU C  87      45.140   9.192  28.334  1.00 48.90           C  
ATOM   4685  CD1 LEU C  87      45.848  10.212  29.228  1.00 45.31           C  
ATOM   4686  CD2 LEU C  87      43.785   8.829  28.922  1.00 39.32           C  
ATOM   4687  N   HIS C  88      48.437   9.216  26.623  1.00 36.40           N  
ATOM   4688  CA  HIS C  88      49.405   8.120  26.682  1.00 35.64           C  
ATOM   4689  C   HIS C  88      49.325   7.495  28.066  1.00 41.58           C  
ATOM   4690  O   HIS C  88      49.532   8.179  29.073  1.00 41.80           O  
ATOM   4691  CB  HIS C  88      50.836   8.592  26.406  1.00 34.04           C  
ATOM   4692  CG  HIS C  88      51.010   9.270  25.084  1.00 39.04           C  
ATOM   4693  CD2 HIS C  88      51.273  10.563  24.774  1.00 35.81           C  
ATOM   4694  ND1 HIS C  88      50.914   8.599  23.882  1.00 33.63           N  
ATOM   4695  CE1 HIS C  88      51.112   9.451  22.889  1.00 37.58           C  
ATOM   4696  NE2 HIS C  88      51.331  10.649  23.403  1.00 38.73           N  
ATOM   4697  N   ILE C  89      49.013   6.209  28.115  1.00 37.64           N  
ATOM   4698  CA  ILE C  89      48.844   5.483  29.362  1.00 33.81           C  
ATOM   4699  C   ILE C  89      49.959   4.459  29.450  1.00 40.04           C  
ATOM   4700  O   ILE C  89      49.999   3.501  28.667  1.00 36.33           O  
ATOM   4701  CB  ILE C  89      47.477   4.795  29.457  1.00 34.04           C  
ATOM   4702  CG1 ILE C  89      46.336   5.810  29.332  1.00 36.86           C  
ATOM   4703  CG2 ILE C  89      47.377   4.018  30.771  1.00 32.41           C  
ATOM   4704  CD1 ILE C  89      44.945   5.155  29.309  1.00 39.50           C  
ATOM   4705  N   GLU C  90      50.855   4.652  30.409  1.00 37.29           N  
ATOM   4706  CA  GLU C  90      51.883   3.671  30.712  1.00 40.09           C  
ATOM   4707  C   GLU C  90      51.274   2.682  31.696  1.00 34.57           C  
ATOM   4708  O   GLU C  90      51.070   2.998  32.874  1.00 38.15           O  
ATOM   4709  CB  GLU C  90      53.137   4.343  31.264  1.00 38.21           C  
ATOM   4710  CG  GLU C  90      54.280   3.375  31.496  1.00 52.36           C  
ATOM   4711  CD  GLU C  90      55.449   4.028  32.220  1.00 56.57           C  
ATOM   4712  OE1 GLU C  90      56.150   4.849  31.598  1.00 66.82           O  
ATOM   4713  OE2 GLU C  90      55.654   3.726  33.412  1.00 68.52           O1-
ATOM   4714  N   PHE C  91      50.956   1.499  31.195  1.00 35.17           N  
ATOM   4715  CA  PHE C  91      50.163   0.510  31.901  1.00 27.57           C  
ATOM   4716  C   PHE C  91      51.094  -0.605  32.344  1.00 37.97           C  
ATOM   4717  O   PHE C  91      51.793  -1.201  31.513  1.00 36.05           O  
ATOM   4718  CB  PHE C  91      49.044  -0.027  30.993  1.00 30.22           C  
ATOM   4719  CG  PHE C  91      48.349  -1.253  31.531  1.00 38.35           C  
ATOM   4720  CD1 PHE C  91      47.536  -1.176  32.653  1.00 38.37           C  
ATOM   4721  CD2 PHE C  91      48.508  -2.484  30.908  1.00 44.11           C  
ATOM   4722  CE1 PHE C  91      46.893  -2.306  33.149  1.00 37.97           C  
ATOM   4723  CE2 PHE C  91      47.870  -3.615  31.390  1.00 42.90           C  
ATOM   4724  CZ  PHE C  91      47.056  -3.529  32.517  1.00 45.70           C  
ATOM   4725  N   THR C  92      51.103  -0.882  33.642  1.00 33.14           N  
ATOM   4726  CA  THR C  92      51.905  -1.958  34.200  1.00 37.03           C  
ATOM   4727  C   THR C  92      50.994  -3.045  34.738  1.00 34.80           C  
ATOM   4728  O   THR C  92      50.094  -2.770  35.538  1.00 33.96           O  
ATOM   4729  CB  THR C  92      52.822  -1.442  35.308  1.00 38.10           C  
ATOM   4730  CG2 THR C  92      53.562  -2.602  35.983  1.00 34.56           C  
ATOM   4731  OG1 THR C  92      53.776  -0.550  34.731  1.00 37.11           O  
ATOM   4732  N   ASN C  93      51.240  -4.274  34.304  1.00 35.89           N  
ATOM   4733  CA  ASN C  93      50.495  -5.436  34.766  1.00 41.48           C  
ATOM   4734  C   ASN C  93      51.263  -6.048  35.929  1.00 43.44           C  
ATOM   4735  O   ASN C  93      52.316  -6.661  35.725  1.00 39.76           O  
ATOM   4736  CB  ASN C  93      50.311  -6.438  33.626  1.00 34.33           C  
ATOM   4737  CG  ASN C  93      49.595  -7.690  34.065  1.00 36.18           C  
ATOM   4738  ND2 ASN C  93      49.631  -8.734  33.229  1.00 36.58           N  
ATOM   4739  OD1 ASN C  93      49.016  -7.727  35.149  1.00 35.85           O  
ATOM   4740  N   THR C  94      50.751  -5.880  37.150  1.00 35.23           N  
ATOM   4741  CA  THR C  94      51.419  -6.455  38.314  1.00 37.71           C  
ATOM   4742  C   THR C  94      50.930  -7.853  38.636  1.00 45.12           C  
ATOM   4743  O   THR C  94      51.337  -8.417  39.657  1.00 42.67           O  
ATOM   4744  CB  THR C  94      51.233  -5.578  39.572  1.00 36.67           C  
ATOM   4745  CG2 THR C  94      51.551  -4.108  39.303  1.00 32.87           C  
ATOM   4746  OG1 THR C  94      49.897  -5.735  40.083  1.00 37.86           O  
ATOM   4747  N   MET C  95      50.052  -8.415  37.818  1.00 38.44           N  
ATOM   4748  CA  MET C  95      49.458  -9.700  38.152  1.00 39.05           C  
ATOM   4749  C   MET C  95      50.300 -10.851  37.595  1.00 40.83           C  
ATOM   4750  O   MET C  95      51.262 -10.650  36.853  1.00 40.14           O  
ATOM   4751  CB  MET C  95      48.023  -9.765  37.635  1.00 33.03           C  
ATOM   4752  CG  MET C  95      47.153  -8.650  38.190  1.00 41.32           C  
ATOM   4753  SD  MET C  95      45.413  -8.791  37.732  1.00 39.35           S  
ATOM   4754  CE  MET C  95      45.470  -8.783  35.931  1.00 34.66           C  
ATOM   4755  N   ASP C  96      49.928 -12.075  37.965  1.00 42.61           N  
ATOM   4756  CA  ASP C  96      50.638 -13.258  37.498  1.00 49.42           C  
ATOM   4757  C   ASP C  96      50.032 -13.857  36.230  1.00 53.34           C  
ATOM   4758  O   ASP C  96      50.424 -14.960  35.834  1.00 49.95           O  
ATOM   4759  CB  ASP C  96      50.700 -14.318  38.610  1.00 42.28           C  
ATOM   4760  CG  ASP C  96      49.330 -14.775  39.070  1.00 45.72           C  
ATOM   4761  OD1 ASP C  96      48.336 -14.051  38.843  1.00 59.84           O  
ATOM   4762  OD2 ASP C  96      49.241 -15.869  39.662  1.00 59.91           O1-
ATOM   4763  N   VAL C  97      49.091 -13.161  35.589  1.00 44.66           N  
ATOM   4764  CA  VAL C  97      48.523 -13.585  34.314  1.00 34.83           C  
ATOM   4765  C   VAL C  97      48.558 -12.393  33.370  1.00 37.39           C  
ATOM   4766  O   VAL C  97      48.630 -11.237  33.795  1.00 36.94           O  
ATOM   4767  CB  VAL C  97      47.082 -14.127  34.462  1.00 53.55           C  
ATOM   4768  CG1 VAL C  97      47.072 -15.400  35.306  1.00 39.74           C  
ATOM   4769  CG2 VAL C  97      46.165 -13.062  35.099  1.00 43.83           C  
ATOM   4770  N   ARG C  98      48.521 -12.685  32.069  1.00 34.78           N  
ATOM   4771  CA  ARG C  98      48.460 -11.602  31.091  1.00 39.27           C  
ATOM   4772  C   ARG C  98      47.195 -10.775  31.302  1.00 33.60           C  
ATOM   4773  O   ARG C  98      46.167 -11.276  31.767  1.00 33.21           O  
ATOM   4774  CB  ARG C  98      48.492 -12.152  29.659  1.00 35.09           C  
ATOM   4775  CG  ARG C  98      49.682 -13.053  29.366  1.00 49.16           C  
ATOM   4776  CD  ARG C  98      49.730 -13.451  27.891  1.00 39.05           C  
ATOM   4777  NE  ARG C  98      50.125 -12.329  27.044  1.00 55.12           N  
ATOM   4778  CZ  ARG C  98      51.374 -11.939  26.828  1.00 58.93           C  
ATOM   4779  NH1 ARG C  98      52.403 -12.562  27.389  1.00 55.46           N1+
ATOM   4780  NH2 ARG C  98      51.599 -10.898  26.024  1.00 50.49           N  
ATOM   4781  N   ALA C  99      47.268  -9.497  30.942  1.00 34.36           N  
ATOM   4782  CA  ALA C  99      46.131  -8.599  31.112  1.00 39.85           C  
ATOM   4783  C   ALA C  99      46.289  -7.470  30.115  1.00 37.15           C  
ATOM   4784  O   ALA C  99      47.363  -7.278  29.540  1.00 36.28           O  
ATOM   4785  CB  ALA C  99      46.037  -8.072  32.550  1.00 38.29           C  
ATOM   4786  N   SER C 100      45.211  -6.719  29.899  1.00 31.10           N  
ATOM   4787  CA  SER C 100      45.287  -5.676  28.887  1.00 36.73           C  
ATOM   4788  C   SER C 100      44.339  -4.544  29.236  1.00 36.86           C  
ATOM   4789  O   SER C 100      43.617  -4.580  30.232  1.00 37.45           O  
ATOM   4790  CB  SER C 100      44.957  -6.219  27.490  1.00 36.50           C  
ATOM   4791  OG  SER C 100      43.554  -6.407  27.351  1.00 34.72           O  
ATOM   4792  N   LEU C 101      44.331  -3.548  28.360  1.00 35.12           N  
ATOM   4793  CA  LEU C 101      43.443  -2.404  28.444  1.00 36.50           C  
ATOM   4794  C   LEU C 101      42.835  -2.197  27.066  1.00 42.38           C  
ATOM   4795  O   LEU C 101      43.561  -1.965  26.092  1.00 41.05           O  
ATOM   4796  CB  LEU C 101      44.221  -1.176  28.915  1.00 40.09           C  
ATOM   4797  CG  LEU C 101      43.549   0.063  29.469  1.00 53.39           C  
ATOM   4798  CD1 LEU C 101      42.795  -0.268  30.735  1.00 34.70           C  
ATOM   4799  CD2 LEU C 101      44.682   1.031  29.792  1.00 47.36           C  
ATOM   4800  N   HIS C 102      41.517  -2.339  26.972  1.00 34.84           N  
ATOM   4801  CA  HIS C 102      40.776  -2.060  25.749  1.00 36.18           C  
ATOM   4802  C   HIS C 102      39.755  -0.963  26.034  1.00 32.35           C  
ATOM   4803  O   HIS C 102      39.095  -0.976  27.081  1.00 34.10           O  
ATOM   4804  CB  HIS C 102      40.095  -3.342  25.239  1.00 32.14           C  
ATOM   4805  CG  HIS C 102      39.085  -3.113  24.156  1.00 43.89           C  
ATOM   4806  CD2 HIS C 102      37.732  -3.134  24.190  1.00 35.94           C  
ATOM   4807  ND1 HIS C 102      39.435  -2.828  22.850  1.00 44.53           N  
ATOM   4808  CE1 HIS C 102      38.339  -2.682  22.126  1.00 44.35           C  
ATOM   4809  NE2 HIS C 102      37.293  -2.861  22.916  1.00 43.01           N  
ATOM   4810  N   VAL C 103      39.614  -0.021  25.107  1.00 29.40           N  
ATOM   4811  CA  VAL C 103      38.740   1.131  25.308  1.00 30.25           C  
ATOM   4812  C   VAL C 103      37.700   1.190  24.189  1.00 37.21           C  
ATOM   4813  O   VAL C 103      37.971   0.826  23.040  1.00 30.25           O  
ATOM   4814  CB  VAL C 103      39.564   2.443  25.378  1.00 32.96           C  
ATOM   4815  CG1 VAL C 103      40.131   2.802  24.004  1.00 30.99           C  
ATOM   4816  CG2 VAL C 103      38.734   3.605  25.953  1.00 28.90           C  
ATOM   4817  N   HIS C 104      36.499   1.647  24.543  1.00 31.61           N  
ATOM   4818  CA  HIS C 104      35.426   1.907  23.589  1.00 30.62           C  
ATOM   4819  C   HIS C 104      35.432   3.362  23.153  1.00 35.83           C  
ATOM   4820  O   HIS C 104      35.854   4.250  23.901  1.00 31.67           O  
ATOM   4821  CB  HIS C 104      34.055   1.596  24.205  1.00 27.40           C  
ATOM   4822  CG  HIS C 104      33.773   0.137  24.335  1.00 34.37           C  
ATOM   4823  CD2 HIS C 104      34.425  -0.837  25.014  1.00 31.43           C  
ATOM   4824  ND1 HIS C 104      32.710  -0.475  23.705  1.00 33.01           N  
ATOM   4825  CE1 HIS C 104      32.722  -1.766  23.989  1.00 33.21           C  
ATOM   4826  NE2 HIS C 104      33.749  -2.011  24.784  1.00 35.65           N  
ATOM   4827  N   GLY C 105      34.929   3.605  21.939  1.00 33.15           N  
ATOM   4828  CA  GLY C 105      34.693   4.965  21.487  1.00 29.88           C  
ATOM   4829  C   GLY C 105      35.908   5.765  21.036  1.00 36.49           C  
ATOM   4830  O   GLY C 105      35.869   6.414  19.987  1.00 33.12           O  
ATOM   4831  N   LEU C 106      37.000   5.729  21.792  1.00 30.85           N  
ATOM   4832  CA  LEU C 106      38.126   6.594  21.466  1.00 38.01           C  
ATOM   4833  C   LEU C 106      38.937   6.026  20.299  1.00 33.30           C  
ATOM   4834  O   LEU C 106      38.875   4.836  19.988  1.00 35.37           O  
ATOM   4835  CB  LEU C 106      39.016   6.793  22.695  1.00 30.80           C  
ATOM   4836  CG  LEU C 106      38.522   7.784  23.762  1.00 37.61           C  
ATOM   4837  CD1 LEU C 106      37.304   7.253  24.522  1.00 32.70           C  
ATOM   4838  CD2 LEU C 106      39.647   8.087  24.730  1.00 30.15           C  
ATOM   4839  N   ASP C 107      39.702   6.897  19.642  1.00 37.45           N  
ATOM   4840  CA  ASP C 107      40.590   6.443  18.577  1.00 34.62           C  
ATOM   4841  C   ASP C 107      41.822   5.765  19.154  1.00 43.10           C  
ATOM   4842  O   ASP C 107      42.463   6.291  20.069  1.00 42.94           O  
ATOM   4843  CB  ASP C 107      41.060   7.602  17.704  1.00 30.94           C  
ATOM   4844  CG  ASP C 107      39.939   8.437  17.178  1.00 42.75           C  
ATOM   4845  OD1 ASP C 107      38.911   7.873  16.732  1.00 36.97           O  
ATOM   4846  OD2 ASP C 107      40.115   9.671  17.191  1.00 41.44           O1-
ATOM   4847  N   TYR C 108      42.180   4.619  18.587  1.00 35.43           N  
ATOM   4848  CA  TYR C 108      43.444   3.980  18.913  1.00 36.48           C  
ATOM   4849  C   TYR C 108      43.902   3.184  17.706  1.00 41.17           C  
ATOM   4850  O   TYR C 108      43.087   2.670  16.938  1.00 38.91           O  
ATOM   4851  CB  TYR C 108      43.330   3.060  20.131  1.00 32.26           C  
ATOM   4852  CG  TYR C 108      42.212   2.050  20.006  1.00 38.99           C  
ATOM   4853  CD1 TYR C 108      40.922   2.355  20.433  1.00 34.72           C  
ATOM   4854  CD2 TYR C 108      42.443   0.792  19.448  1.00 40.25           C  
ATOM   4855  CE1 TYR C 108      39.893   1.424  20.316  1.00 36.83           C  
ATOM   4856  CE2 TYR C 108      41.429  -0.140  19.330  1.00 31.17           C  
ATOM   4857  CZ  TYR C 108      40.161   0.181  19.756  1.00 37.99           C  
ATOM   4858  OH  TYR C 108      39.165  -0.750  19.622  1.00 41.78           O  
ATOM   4859  N   GLU C 109      45.211   3.088  17.545  1.00 39.01           N  
ATOM   4860  CA  GLU C 109      45.752   2.213  16.528  1.00 40.53           C  
ATOM   4861  C   GLU C 109      45.681   0.764  16.991  1.00 40.23           C  
ATOM   4862  O   GLU C 109      45.461   0.467  18.169  1.00 40.90           O  
ATOM   4863  CB  GLU C 109      47.189   2.603  16.202  1.00 36.49           C  
ATOM   4864  CG  GLU C 109      47.298   4.011  15.667  1.00 44.06           C  
ATOM   4865  CD  GLU C 109      48.723   4.360  15.270  1.00 59.30           C  
ATOM   4866  OE1 GLU C 109      49.394   3.510  14.650  1.00 71.99           O  
ATOM   4867  OE2 GLU C 109      49.172   5.475  15.593  1.00 75.94           O1-
ATOM   4868  N   ILE C 110      45.881  -0.147  16.034  1.00 37.69           N  
ATOM   4869  CA  ILE C 110      45.723  -1.572  16.314  1.00 36.65           C  
ATOM   4870  C   ILE C 110      46.687  -2.018  17.400  1.00 36.91           C  
ATOM   4871  O   ILE C 110      46.388  -2.945  18.158  1.00 36.61           O  
ATOM   4872  CB  ILE C 110      45.894  -2.391  15.013  1.00 46.12           C  
ATOM   4873  CG1 ILE C 110      45.203  -3.745  15.130  1.00 40.51           C  
ATOM   4874  CG2 ILE C 110      47.366  -2.594  14.682  1.00 40.27           C  
ATOM   4875  CD1 ILE C 110      43.679  -3.664  15.150  1.00 42.15           C  
ATOM   4876  N   SER C 111      47.842  -1.353  17.515  1.00 34.99           N  
ATOM   4877  CA  SER C 111      48.800  -1.675  18.571  1.00 44.43           C  
ATOM   4878  C   SER C 111      48.288  -1.332  19.966  1.00 44.83           C  
ATOM   4879  O   SER C 111      48.906  -1.741  20.953  1.00 39.15           O  
ATOM   4880  CB  SER C 111      50.128  -0.945  18.336  1.00 41.79           C  
ATOM   4881  OG  SER C 111      49.912   0.438  18.085  1.00 47.13           O  
ATOM   4882  N   SER C 112      47.190  -0.593  20.084  1.00 38.44           N  
ATOM   4883  CA  SER C 112      46.610  -0.319  21.390  1.00 39.33           C  
ATOM   4884  C   SER C 112      45.207  -0.904  21.515  1.00 40.87           C  
ATOM   4885  O   SER C 112      44.379  -0.385  22.262  1.00 35.92           O  
ATOM   4886  CB  SER C 112      46.590   1.184  21.667  1.00 35.82           C  
ATOM   4887  OG  SER C 112      47.886   1.673  21.986  1.00 42.11           O  
ATOM   4888  N   ASP C 113      44.897  -1.977  20.783  1.00 43.09           N  
ATOM   4889  CA  ASP C 113      43.535  -2.474  20.914  1.00 39.43           C  
ATOM   4890  C   ASP C 113      43.371  -3.419  22.099  1.00 35.72           C  
ATOM   4891  O   ASP C 113      42.232  -3.732  22.468  1.00 37.40           O  
ATOM   4892  CB  ASP C 113      43.056  -3.092  19.582  1.00 44.06           C  
ATOM   4893  CG  ASP C 113      43.462  -4.536  19.395  1.00 58.29           C  
ATOM   4894  OD1 ASP C 113      44.489  -4.961  19.966  1.00 59.50           O  
ATOM   4895  OD2 ASP C 113      42.747  -5.244  18.642  1.00 54.43           O1-
ATOM   4896  N   GLY C 114      44.466  -3.828  22.739  1.00 37.68           N  
ATOM   4897  CA  GLY C 114      44.376  -4.627  23.949  1.00 31.68           C  
ATOM   4898  C   GLY C 114      44.063  -6.093  23.745  1.00 39.07           C  
ATOM   4899  O   GLY C 114      43.658  -6.766  24.696  1.00 36.04           O  
ATOM   4900  N   THR C 115      44.230  -6.621  22.540  1.00 37.88           N  
ATOM   4901  CA  THR C 115      43.912  -8.020  22.286  1.00 40.72           C  
ATOM   4902  C   THR C 115      45.182  -8.851  22.161  1.00 39.50           C  
ATOM   4903  O   THR C 115      46.230  -8.361  21.722  1.00 39.98           O  
ATOM   4904  CB  THR C 115      43.079  -8.175  21.010  1.00 41.15           C  
ATOM   4905  CG2 THR C 115      41.787  -7.375  21.122  1.00 35.81           C  
ATOM   4906  OG1 THR C 115      43.834  -7.707  19.880  1.00 39.75           O  
ATOM   4907  N   ALA C 116      45.079 -10.120  22.561  1.00 37.98           N  
ATOM   4908  CA  ALA C 116      46.149 -11.073  22.282  1.00 43.66           C  
ATOM   4909  C   ALA C 116      46.411 -11.171  20.781  1.00 51.19           C  
ATOM   4910  O   ALA C 116      47.561 -11.105  20.329  1.00 45.60           O  
ATOM   4911  CB  ALA C 116      45.786 -12.444  22.848  1.00 35.01           C  
ATOM   4912  N   MET C 117      45.342 -11.320  19.994  1.00 40.63           N  
ATOM   4913  CA  MET C 117      45.480 -11.464  18.549  1.00 48.02           C  
ATOM   4914  C   MET C 117      46.413 -10.411  17.959  1.00 52.58           C  
ATOM   4915  O   MET C 117      47.236 -10.710  17.089  1.00 50.12           O  
ATOM   4916  CB  MET C 117      44.100 -11.377  17.895  1.00 47.08           C  
ATOM   4917  CG  MET C 117      44.122 -10.769  16.506  1.00 73.12           C  
ATOM   4918  SD  MET C 117      42.611 -11.048  15.565  1.00 56.83           S  
ATOM   4919  CE  MET C 117      41.746  -9.527  15.945  1.00 58.29           C  
ATOM   4920  N   ASN C 118      46.295  -9.163  18.405  1.00 47.24           N  
ATOM   4921  CA  ASN C 118      47.133  -8.104  17.866  1.00 42.02           C  
ATOM   4922  C   ASN C 118      48.326  -7.802  18.758  1.00 42.86           C  
ATOM   4923  O   ASN C 118      48.884  -6.705  18.672  1.00 42.97           O  
ATOM   4924  CB  ASN C 118      46.306  -6.845  17.611  1.00 42.13           C  
ATOM   4925  CG  ASN C 118      45.388  -7.004  16.403  1.00 54.77           C  
ATOM   4926  ND2 ASN C 118      44.112  -6.676  16.569  1.00 43.57           N  
ATOM   4927  OD1 ASN C 118      45.826  -7.448  15.343  1.00 48.74           O  
ATOM   4928  N   LYS C 119      48.731  -8.754  19.606  1.00 39.38           N  
ATOM   4929  CA  LYS C 119      49.958  -8.622  20.389  1.00 53.41           C  
ATOM   4930  C   LYS C 119      49.929  -7.345  21.227  1.00 54.63           C  
ATOM   4931  O   LYS C 119      50.912  -6.610  21.331  1.00 45.43           O  
ATOM   4932  CB  LYS C 119      51.186  -8.664  19.475  1.00 51.07           C  
ATOM   4933  CG  LYS C 119      51.562 -10.094  19.042  1.00 69.84           C  
ATOM   4934  CD  LYS C 119      52.674 -10.113  17.985  1.00 90.93           C  
ATOM   4935  CE  LYS C 119      53.617 -11.312  18.163  1.00 91.70           C  
ATOM   4936  NZ  LYS C 119      52.986 -12.449  18.896  1.00 90.57           N1+
ATOM   4937  N   SER C 120      48.780  -7.080  21.834  1.00 43.32           N
[truncated: 124,974 more chars]
