# Supplementary material for: Hydrophobic tuning with non-canonical amino acids in a copper metalloenzyme
Source: Nat Chem. 2026 Apr 13;18(7):1269–77. doi: 10.1038/s41557-026-02116-7 (PMC13323077; doi:10.1038/s41557-026-02116-7)
Supplement: Supplementary file 4 — Code related to logP prediction, PDB analysis and redox deconvolution. [file 41557_2026_2116_MOESM4_ESM.zip › Code_lite/PDB_analysis_lite/inputs/starting_pdbs/1v10.pdb]

CRYST1  124.914  124.914   95.117  90.00  90.00 120.00 P 65          1
ATOM      1  N   ALA A   1      27.672   3.934  28.602  1.00 62.25           N  
ATOM      2  CA  ALA A   1      28.355   3.257  27.492  1.00 43.62           C  
ATOM      3  C   ALA A   1      28.330   4.123  26.233  1.00 39.00           C  
ATOM      4  O   ALA A   1      27.311   4.744  25.914  1.00 17.20           O  
ATOM      5  CB  ALA A   1      27.715   1.899  27.261  1.00 32.59           C  
ATOM      6  N   THR A   2      29.459   4.161  25.544  1.00 42.92           N  
ATOM      7  CA  THR A   2      29.759   5.043  24.436  1.00 53.06           C  
ATOM      8  C   THR A   2      29.036   4.695  23.133  1.00 55.03           C  
ATOM      9  O   THR A   2      28.039   3.972  23.108  1.00 49.88           O  
ATOM     10  CB  THR A   2      31.276   5.055  24.135  1.00 63.90           C  
ATOM     11  CG2 THR A   2      31.744   6.463  23.772  1.00 75.74           C  
ATOM     12  OG1 THR A   2      32.014   4.650  25.313  1.00 88.88           O  
ATOM     13  N   VAL A   3      29.587   5.261  22.066  1.00 50.94           N  
ATOM     14  CA  VAL A   3      29.142   5.151  20.687  1.00 47.29           C  
ATOM     15  C   VAL A   3      29.922   4.057  19.973  1.00 45.03           C  
ATOM     16  O   VAL A   3      29.382   3.218  19.258  1.00 22.05           O  
ATOM     17  CB  VAL A   3      29.307   6.493  19.956  1.00 45.04           C  
ATOM     18  CG1 VAL A   3      30.049   6.322  18.641  1.00 34.16           C  
ATOM     19  CG2 VAL A   3      27.946   7.138  19.734  1.00 57.15           C  
ATOM     20  N   ALA A   4      31.234   4.045  20.193  1.00 45.76           N  
ATOM     21  CA  ALA A   4      32.021   2.870  19.834  1.00 39.99           C  
ATOM     22  C   ALA A   4      32.320   2.130  21.133  1.00 24.71           C  
ATOM     23  O   ALA A   4      33.152   2.568  21.920  1.00 20.95           O  
ATOM     24  CB  ALA A   4      33.286   3.230  19.088  1.00 58.59           C  
ATOM     25  N   LEU A   5      31.639   1.014  21.378  1.00 15.04           N  
ATOM     26  CA  LEU A   5      31.855   0.312  22.639  1.00 12.96           C  
ATOM     27  C   LEU A   5      31.745  -1.195  22.430  1.00  5.84           C  
ATOM     28  O   LEU A   5      31.141  -1.714  21.480  1.00 13.68           O  
ATOM     29  CB  LEU A   5      30.874   0.768  23.721  1.00 19.17           C  
ATOM     30  CG  LEU A   5      31.328   0.511  25.158  1.00 17.07           C  
ATOM     31  CD1 LEU A   5      32.206   1.639  25.672  1.00 10.18           C  
ATOM     32  CD2 LEU A   5      30.132   0.320  26.084  1.00 51.94           C  
ATOM     33  N   ASP A   6      32.376  -1.918  23.344  1.00  8.27           N  
ATOM     34  CA  ASP A   6      32.184  -3.359  23.350  1.00 13.82           C  
ATOM     35  C   ASP A   6      30.955  -3.602  24.227  1.00 23.18           C  
ATOM     36  O   ASP A   6      30.601  -2.722  25.008  1.00 32.15           O  
ATOM     37  CB  ASP A   6      33.360  -4.136  23.919  1.00  7.06           C  
ATOM     38  CG  ASP A   6      34.566  -4.205  23.004  1.00 10.64           C  
ATOM     39  OD1 ASP A   6      35.690  -3.982  23.515  1.00 43.45           O  
ATOM     40  OD2 ASP A   6      34.430  -4.475  21.797  1.00 14.64           O1-
ATOM     41  N   LEU A   7      30.338  -4.765  24.107  1.00 11.32           N  
ATOM     42  CA  LEU A   7      29.275  -5.049  25.085  1.00 15.45           C  
ATOM     43  C   LEU A   7      29.203  -6.554  25.283  1.00  9.71           C  
ATOM     44  O   LEU A   7      28.478  -7.303  24.633  1.00 15.64           O  
ATOM     45  CB  LEU A   7      27.975  -4.412  24.614  1.00 22.93           C  
ATOM     46  CG  LEU A   7      27.813  -2.932  25.001  1.00 16.61           C  
ATOM     47  CD1 LEU A   7      26.735  -2.266  24.182  1.00  9.96           C  
ATOM     48  CD2 LEU A   7      27.515  -2.817  26.492  1.00 35.43           C  
ATOM     49  N   HIS A   8      29.997  -7.054  26.227  1.00 25.21           N  
ATOM     50  CA  HIS A   8      29.972  -8.492  26.463  1.00 24.55           C  
ATOM     51  C   HIS A   8      28.609  -8.974  26.933  1.00  2.78           C  
ATOM     52  O   HIS A   8      27.964  -8.337  27.775  1.00 17.47           O  
ATOM     53  CB  HIS A   8      31.035  -8.863  27.509  1.00 27.13           C  
ATOM     54  CG  HIS A   8      32.342  -8.196  27.185  1.00 23.25           C  
ATOM     55  CD2 HIS A   8      32.768  -6.923  27.358  1.00  7.27           C  
ATOM     56  ND1 HIS A   8      33.385  -8.865  26.598  1.00 22.49           N  
ATOM     57  CE1 HIS A   8      34.402  -8.032  26.433  1.00 14.25           C  
ATOM     58  NE2 HIS A   8      34.047  -6.837  26.883  1.00 17.38           N  
ATOM     59  N   ILE A   9      28.215 -10.135  26.427  1.00  7.27           N  
ATOM     60  CA  ILE A   9      26.985 -10.762  26.898  1.00 16.14           C  
ATOM     61  C   ILE A   9      27.319 -12.079  27.559  1.00 12.60           C  
ATOM     62  O   ILE A   9      27.998 -12.937  27.015  1.00 11.15           O  
ATOM     63  CB  ILE A   9      25.994 -10.926  25.733  1.00 17.49           C  
ATOM     64  CG1 ILE A   9      25.649  -9.604  25.053  1.00 15.73           C  
ATOM     65  CG2 ILE A   9      24.736 -11.636  26.212  1.00  6.63           C  
ATOM     66  CD1 ILE A   9      25.455  -8.434  26.007  1.00 10.25           C  
ATOM     67  N   LEU A  10      26.843 -12.212  28.808  1.00  8.85           N  
ATOM     68  CA  LEU A  10      27.363 -13.262  29.647  1.00 13.05           C  
ATOM     69  C   LEU A  10      26.394 -13.565  30.783  1.00 15.40           C  
ATOM     70  O   LEU A  10      25.631 -12.729  31.264  1.00 11.51           O  
ATOM     71  CB  LEU A  10      28.726 -12.921  30.232  1.00 15.09           C  
ATOM     72  CG  LEU A  10      29.145 -11.606  30.833  1.00 17.91           C  
ATOM     73  CD1 LEU A  10      29.032 -10.448  29.847  1.00 15.59           C  
ATOM     74  CD2 LEU A  10      28.330 -11.240  32.072  1.00 24.48           C  
ATOM     75  N   ASN A  11      26.446 -14.834  31.225  1.00 13.68           N  
ATOM     76  CA  ASN A  11      25.581 -15.088  32.384  1.00 22.82           C  
ATOM     77  C   ASN A  11      26.266 -14.515  33.621  1.00 29.07           C  
ATOM     78  O   ASN A  11      27.401 -14.030  33.565  1.00 22.02           O  
ATOM     79  CB  ASN A  11      25.262 -16.580  32.505  1.00 17.23           C  
ATOM     80  CG  ASN A  11      24.732 -17.152  31.209  1.00 13.85           C  
ATOM     81  ND2 ASN A  11      25.586 -17.873  30.479  1.00 18.13           N  
ATOM     82  OD1 ASN A  11      23.558 -16.958  30.863  1.00 15.33           O  
ATOM     83  N   ALA A  12      25.550 -14.574  34.724  1.00 32.90           N  
ATOM     84  CA  ALA A  12      25.969 -14.133  36.043  1.00 20.80           C  
ATOM     85  C   ALA A  12      24.829 -14.432  37.010  1.00  8.72           C  
ATOM     86  O   ALA A  12      23.671 -14.388  36.574  1.00 14.91           O  
ATOM     87  CB  ALA A  12      26.330 -12.663  36.051  1.00 34.36           C  
ATOM     88  N   ASN A  13      25.172 -14.716  38.261  1.00  6.69           N  
ATOM     89  CA  ASN A  13      24.133 -15.079  39.228  1.00  7.12           C  
ATOM     90  C   ASN A  13      23.760 -13.852  40.054  1.00 13.97           C  
ATOM     91  O   ASN A  13      24.487 -13.325  40.907  1.00  9.09           O  
ATOM     92  CB  ASN A  13      24.565 -16.213  40.145  1.00 15.61           C  
ATOM     93  CG  ASN A  13      24.954 -17.501  39.473  1.00 14.71           C  
ATOM     94  ND2 ASN A  13      23.964 -18.230  38.967  1.00 11.47           N  
ATOM     95  OD1 ASN A  13      26.130 -17.870  39.417  1.00 24.78           O  
ATOM     96  N   LEU A  14      22.545 -13.383  39.769  1.00 21.14           N  
ATOM     97  CA  LEU A  14      22.103 -12.134  40.367  1.00 12.27           C  
ATOM     98  C   LEU A  14      20.968 -12.354  41.354  1.00 22.87           C  
ATOM     99  O   LEU A  14      20.150 -13.276  41.228  1.00 10.95           O  
ATOM    100  CB  LEU A  14      21.699 -11.140  39.263  1.00 11.58           C  
ATOM    101  CG  LEU A  14      22.740 -10.987  38.153  1.00  9.53           C  
ATOM    102  CD1 LEU A  14      22.091 -10.456  36.886  1.00 36.55           C  
ATOM    103  CD2 LEU A  14      23.894 -10.097  38.603  1.00 21.03           C  
ATOM    104  N   ASP A  15      20.952 -11.471  42.353  1.00  6.96           N  
ATOM    105  CA  ASP A  15      19.923 -11.637  43.388  1.00  9.88           C  
ATOM    106  C   ASP A  15      19.288 -10.309  43.772  1.00 18.21           C  
ATOM    107  O   ASP A  15      19.501  -9.848  44.885  1.00  8.06           O  
ATOM    108  CB  ASP A  15      20.511 -12.332  44.617  1.00 24.47           C  
ATOM    109  CG  ASP A  15      22.021 -12.475  44.559  1.00 29.73           C  
ATOM    110  OD1 ASP A  15      22.504 -13.612  44.738  1.00 26.85           O  
ATOM    111  OD2 ASP A  15      22.726 -11.465  44.335  1.00 27.64           O1-
ATOM    112  N   PRO A  16      18.504  -9.734  42.870  1.00 14.79           N  
ATOM    113  CA  PRO A  16      18.038  -8.352  42.971  1.00 22.72           C  
ATOM    114  C   PRO A  16      17.071  -8.065  44.102  1.00 20.32           C  
ATOM    115  O   PRO A  16      16.792  -6.905  44.401  1.00 16.86           O  
ATOM    116  CB  PRO A  16      17.293  -8.118  41.647  1.00 10.57           C  
ATOM    117  CG  PRO A  16      17.813  -9.188  40.737  1.00 17.55           C  
ATOM    118  CD  PRO A  16      17.979 -10.378  41.648  1.00 18.92           C  
ATOM    119  N   ASP A  17      16.507  -9.063  44.767  1.00 20.24           N  
ATOM    120  CA  ASP A  17      15.631  -8.655  45.878  1.00 27.14           C  
ATOM    121  C   ASP A  17      16.127  -9.226  47.197  1.00 26.03           C  
ATOM    122  O   ASP A  17      15.624  -8.866  48.265  1.00 51.73           O  
ATOM    123  CB  ASP A  17      14.193  -9.063  45.591  1.00 19.69           C  
ATOM    124  CG  ASP A  17      13.999 -10.535  45.309  1.00 23.95           C  
ATOM    125  OD1 ASP A  17      14.756 -11.388  45.825  1.00 24.40           O  
ATOM    126  OD2 ASP A  17      13.053 -10.845  44.555  1.00 13.54           O1-
ATOM    127  N   GLY A  18      17.115 -10.118  47.167  1.00 26.69           N  
ATOM    128  CA  GLY A  18      17.690 -10.648  48.398  1.00 18.91           C  
ATOM    129  C   GLY A  18      17.093 -11.971  48.821  1.00 18.10           C  
ATOM    130  O   GLY A  18      17.463 -12.502  49.874  1.00 33.46           O  
ATOM    131  N   THR A  19      16.191 -12.507  48.014  1.00 25.08           N  
ATOM    132  CA  THR A  19      15.439 -13.727  48.229  1.00 27.97           C  
ATOM    133  C   THR A  19      16.157 -15.003  47.819  1.00 25.55           C  
ATOM    134  O   THR A  19      15.983 -16.090  48.381  1.00 16.59           O  
ATOM    135  CB  THR A  19      14.121 -13.632  47.419  1.00 35.96           C  
ATOM    136  CG2 THR A  19      13.828 -14.962  46.746  1.00 21.67           C  
ATOM    137  OG1 THR A  19      13.052 -13.317  48.318  1.00 26.97           O  
ATOM    138  N   GLY A  20      17.000 -14.905  46.795  1.00 23.07           N  
ATOM    139  CA  GLY A  20      17.704 -16.059  46.262  1.00 23.68           C  
ATOM    140  C   GLY A  20      18.234 -15.758  44.866  1.00 22.21           C  
ATOM    141  O   GLY A  20      17.442 -15.393  43.993  1.00 22.80           O  
ATOM    142  N   ALA A  21      19.536 -15.938  44.706  1.00 14.06           N  
ATOM    143  CA  ALA A  21      20.236 -15.821  43.446  1.00 22.21           C  
ATOM    144  C   ALA A  21      19.661 -16.731  42.350  1.00 17.23           C  
ATOM    145  O   ALA A  21      19.142 -17.786  42.707  1.00 12.83           O  
ATOM    146  CB  ALA A  21      21.707 -16.208  43.576  1.00  7.73           C  
ATOM    147  N   ARG A  22      19.852 -16.255  41.126  1.00  7.85           N  
ATOM    148  CA  ARG A  22      19.490 -16.982  39.919  1.00  4.46           C  
ATOM    149  C   ARG A  22      20.459 -16.643  38.785  1.00  9.25           C  
ATOM    150  O   ARG A  22      20.912 -15.496  38.703  1.00 21.16           O  
ATOM    151  CB  ARG A  22      18.047 -16.696  39.560  1.00 11.38           C  
ATOM    152  CG  ARG A  22      17.714 -15.511  38.682  1.00 16.69           C  
ATOM    153  CD  ARG A  22      16.515 -15.869  37.792  1.00 16.62           C  
ATOM    154  NE  ARG A  22      16.912 -15.934  36.394  1.00 21.94           N  
ATOM    155  CZ  ARG A  22      16.200 -15.643  35.312  1.00 10.91           C  
ATOM    156  NH1 ARG A  22      14.948 -15.226  35.409  1.00 11.92           N1+
ATOM    157  NH2 ARG A  22      16.776 -15.781  34.121  1.00 18.02           N  
ATOM    158  N   SER A  23      20.735 -17.642  37.961  1.00 19.39           N  
ATOM    159  CA  SER A  23      21.463 -17.583  36.707  1.00 13.60           C  
ATOM    160  C   SER A  23      20.699 -16.747  35.683  1.00 19.44           C  
ATOM    161  O   SER A  23      19.558 -17.067  35.308  1.00 10.72           O  
ATOM    162  CB  SER A  23      21.747 -18.983  36.133  1.00  6.40           C  
ATOM    163  OG  SER A  23      23.038 -19.414  36.578  1.00 16.76           O  
ATOM    164  N   ALA A  24      21.339 -15.651  35.252  1.00  8.13           N  
ATOM    165  CA  ALA A  24      20.675 -14.761  34.298  1.00 13.84           C  
ATOM    166  C   ALA A  24      21.599 -14.400  33.132  1.00  1.87           C  
ATOM    167  O   ALA A  24      22.809 -14.558  33.258  1.00 17.71           O  
ATOM    168  CB  ALA A  24      20.206 -13.463  34.941  1.00 12.19           C  
ATOM    169  N   VAL A  25      21.004 -13.936  32.042  1.00  5.43           N  
ATOM    170  CA  VAL A  25      21.585 -13.369  30.843  1.00 10.71           C  
ATOM    171  C   VAL A  25      21.781 -11.871  31.018  1.00 16.00           C  
ATOM    172  O   VAL A  25      20.829 -11.124  31.276  1.00 17.41           O  
ATOM    173  CB  VAL A  25      20.690 -13.537  29.590  1.00  8.53           C  
ATOM    174  CG1 VAL A  25      21.428 -13.108  28.318  1.00 13.25           C  
ATOM    175  CG2 VAL A  25      20.176 -14.959  29.452  1.00 27.45           C  
ATOM    176  N   THR A  26      23.009 -11.366  30.874  1.00 19.11           N  
ATOM    177  CA  THR A  26      23.072  -9.910  30.878  1.00 22.25           C  
ATOM    178  C   THR A  26      24.154  -9.361  29.947  1.00 23.15           C  
ATOM    179  O   THR A  26      24.909 -10.096  29.329  1.00 28.67           O  
ATOM    180  CB  THR A  26      23.344  -9.292  32.269  1.00 26.34           C  
ATOM    181  CG2 THR A  26      22.071  -8.516  32.646  1.00 50.97           C  
ATOM    182  OG1 THR A  26      23.576 -10.283  33.271  1.00 30.65           O  
ATOM    183  N   ALA A  27      24.163  -8.032  29.923  1.00 15.67           N  
ATOM    184  CA  ALA A  27      25.280  -7.258  29.423  1.00 21.18           C  
ATOM    185  C   ALA A  27      26.117  -6.825  30.635  1.00 21.79           C  
ATOM    186  O   ALA A  27      25.577  -6.273  31.599  1.00 21.61           O  
ATOM    187  CB  ALA A  27      24.839  -6.062  28.602  1.00 30.44           C  
ATOM    188  N   GLU A  28      27.403  -7.089  30.558  1.00 21.04           N  
ATOM    189  CA  GLU A  28      28.379  -6.738  31.587  1.00 22.09           C  
ATOM    190  C   GLU A  28      27.970  -7.270  32.943  1.00 23.34           C  
ATOM    191  O   GLU A  28      27.152  -8.204  33.065  1.00 22.96           O  
ATOM    192  CB  GLU A  28      28.556  -5.211  31.566  1.00 15.37           C  
ATOM    193  CG  GLU A  28      29.136  -4.713  30.243  1.00 23.26           C  
ATOM    194  CD  GLU A  28      30.531  -5.235  29.969  1.00 26.26           C  
ATOM    195  OE1 GLU A  28      31.271  -5.457  30.951  1.00 31.61           O  
ATOM    196  OE2 GLU A  28      30.891  -5.412  28.776  1.00 19.61           O1-
ATOM    197  N   GLY A  29      28.502  -6.728  34.038  1.00 25.08           N  
ATOM    198  CA  GLY A  29      28.077  -7.265  35.324  1.00 42.06           C  
ATOM    199  C   GLY A  29      26.977  -6.458  35.978  1.00 49.93           C  
ATOM    200  O   GLY A  29      27.285  -5.629  36.840  1.00 71.30           O  
ATOM    201  N   THR A  30      25.712  -6.670  35.608  1.00 43.05           N  
ATOM    202  CA  THR A  30      24.624  -5.928  36.233  1.00 40.78           C  
ATOM    203  C   THR A  30      23.244  -6.437  35.848  1.00 37.26           C  
ATOM    204  O   THR A  30      22.943  -6.844  34.720  1.00 25.99           O  
ATOM    205  CB  THR A  30      24.675  -4.423  35.880  1.00 51.02           C  
ATOM    206  CG2 THR A  30      23.647  -3.669  36.714  1.00 57.55           C  
ATOM    207  OG1 THR A  30      25.956  -3.869  36.205  1.00 49.42           O  
ATOM    208  N   THR A  31      22.303  -6.396  36.800  1.00 39.63           N  
ATOM    209  CA  THR A  31      20.981  -6.936  36.483  1.00 32.63           C  
ATOM    210  C   THR A  31      20.199  -6.021  35.544  1.00 32.14           C  
ATOM    211  O   THR A  31      19.253  -6.510  34.917  1.00 24.44           O  
ATOM    212  CB  THR A  31      20.159  -7.230  37.751  1.00 31.69           C  
ATOM    213  CG2 THR A  31      19.018  -6.243  37.912  1.00 39.65           C  
ATOM    214  OG1 THR A  31      19.581  -8.537  37.586  1.00 33.41           O  
ATOM    215  N   ILE A  32      20.594  -4.760  35.456  1.00 17.09           N  
ATOM    216  CA  ILE A  32      20.150  -3.815  34.441  1.00 25.59           C  
ATOM    217  C   ILE A  32      21.286  -3.579  33.446  1.00 13.95           C  
ATOM    218  O   ILE A  32      22.372  -3.190  33.889  1.00 12.05           O  
ATOM    219  CB  ILE A  32      19.738  -2.457  35.034  1.00 22.14           C  
ATOM    220  CG1 ILE A  32      18.991  -2.551  36.364  1.00 34.05           C  
ATOM    221  CG2 ILE A  32      18.943  -1.636  34.034  1.00 41.09           C  
ATOM    222  CD1 ILE A  32      17.631  -1.701  36.337  1.00 48.84           C  
ATOM    223  N   ALA A  33      21.068  -3.805  32.154  1.00 14.13           N  
ATOM    224  CA  ALA A  33      22.120  -3.572  31.161  1.00  5.74           C  
ATOM    225  C   ALA A  33      22.650  -2.148  31.318  1.00  5.13           C  
ATOM    226  O   ALA A  33      21.888  -1.297  31.762  1.00 13.79           O  
ATOM    227  CB  ALA A  33      21.644  -3.830  29.750  1.00  7.30           C  
ATOM    228  N   PRO A  34      23.916  -1.901  31.011  1.00 14.17           N  
ATOM    229  CA  PRO A  34      24.527  -0.603  31.327  1.00  6.84           C  
ATOM    230  C   PRO A  34      24.035   0.496  30.393  1.00  6.12           C  
ATOM    231  O   PRO A  34      23.918   0.262  29.194  1.00 12.33           O  
ATOM    232  CB  PRO A  34      26.011  -0.893  31.094  1.00  4.20           C  
ATOM    233  CG  PRO A  34      26.023  -1.942  30.025  1.00 12.59           C  
ATOM    234  CD  PRO A  34      24.855  -2.824  30.354  1.00 13.46           C  
ATOM    235  N   LEU A  35      23.754   1.658  30.969  1.00 10.83           N  
ATOM    236  CA  LEU A  35      23.204   2.769  30.223  1.00 10.87           C  
ATOM    237  C   LEU A  35      24.109   3.071  29.026  1.00  7.69           C  
ATOM    238  O   LEU A  35      25.324   3.065  29.149  1.00 12.90           O  
ATOM    239  CB  LEU A  35      23.062   4.051  31.056  1.00  7.73           C  
ATOM    240  CG  LEU A  35      22.626   5.291  30.272  1.00 10.44           C  
ATOM    241  CD1 LEU A  35      21.146   5.223  29.922  1.00 11.43           C  
ATOM    242  CD2 LEU A  35      22.883   6.591  31.021  1.00 12.66           C  
ATOM    243  N   ILE A  36      23.461   3.351  27.917  1.00  7.58           N  
ATOM    244  CA  ILE A  36      24.245   3.767  26.732  1.00  5.76           C  
ATOM    245  C   ILE A  36      23.803   5.158  26.335  1.00  5.58           C  
ATOM    246  O   ILE A  36      22.637   5.522  26.506  1.00 18.76           O  
ATOM    247  CB  ILE A  36      24.053   2.761  25.598  1.00 20.78           C  
ATOM    248  CG1 ILE A  36      24.819   1.447  25.803  1.00 22.73           C  
ATOM    249  CG2 ILE A  36      24.409   3.366  24.250  1.00  9.23           C  
ATOM    250  CD1 ILE A  36      24.789   0.546  24.585  1.00 11.17           C  
ATOM    251  N   THR A  37      24.705   5.996  25.832  1.00 12.31           N  
ATOM    252  CA  THR A  37      24.281   7.329  25.437  1.00 16.06           C  
ATOM    253  C   THR A  37      25.089   7.762  24.204  1.00 21.20           C  
ATOM    254  O   THR A  37      26.199   7.271  24.014  1.00 14.79           O  
ATOM    255  CB  THR A  37      24.431   8.443  26.487  1.00 11.89           C  
ATOM    256  CG2 THR A  37      23.718   8.200  27.802  1.00  9.80           C  
ATOM    257  OG1 THR A  37      25.822   8.606  26.833  1.00 13.20           O  
ATOM    258  N   GLY A  38      24.488   8.665  23.453  1.00  9.86           N  
ATOM    259  CA  GLY A  38      25.061   9.494  22.431  1.00 11.40           C  
ATOM    260  C   GLY A  38      24.290  10.791  22.234  1.00 14.35           C  
ATOM    261  O   GLY A  38      23.511  11.207  23.100  1.00 11.13           O  
ATOM    262  N   ASN A  39      24.534  11.405  21.074  1.00 11.79           N  
ATOM    263  CA  ASN A  39      23.858  12.613  20.649  1.00 10.38           C  
ATOM    264  C   ASN A  39      23.144  12.439  19.309  1.00 12.80           C  
ATOM    265  O   ASN A  39      23.399  11.523  18.520  1.00 12.14           O  
ATOM    266  CB  ASN A  39      24.853  13.773  20.539  1.00  9.88           C  
ATOM    267  CG  ASN A  39      25.354  14.188  21.912  1.00 14.45           C  
ATOM    268  ND2 ASN A  39      26.502  14.866  21.955  1.00 11.50           N  
ATOM    269  OD1 ASN A  39      24.684  13.883  22.903  1.00 16.32           O  
ATOM    270  N   ILE A  40      22.210  13.336  19.049  1.00  8.44           N  
ATOM    271  CA  ILE A  40      21.414  13.244  17.820  1.00 10.72           C  
ATOM    272  C   ILE A  40      22.377  13.291  16.626  1.00 11.17           C  
ATOM    273  O   ILE A  40      23.307  14.106  16.612  1.00 12.11           O  
ATOM    274  CB  ILE A  40      20.315  14.312  17.720  1.00 20.49           C  
ATOM    275  CG1 ILE A  40      19.452  14.234  16.458  1.00 24.69           C  
ATOM    276  CG2 ILE A  40      20.920  15.708  17.867  1.00 18.59           C  
ATOM    277  CD1 ILE A  40      18.320  15.232  16.340  1.00 11.78           C  
ATOM    278  N   ASP A  41      22.130  12.364  15.714  1.00 10.29           N  
ATOM    279  CA  ASP A  41      22.923  12.171  14.495  1.00 22.30           C  
ATOM    280  C   ASP A  41      24.175  11.353  14.761  1.00 14.83           C  
ATOM    281  O   ASP A  41      24.960  11.029  13.857  1.00 17.36           O  
ATOM    282  CB  ASP A  41      23.254  13.530  13.881  1.00 29.19           C  
ATOM    283  CG  ASP A  41      23.901  13.510  12.521  1.00 41.96           C  
ATOM    284  OD1 ASP A  41      23.967  12.436  11.887  1.00 64.66           O  
ATOM    285  OD2 ASP A  41      24.342  14.601  12.084  1.00 30.62           O1-
ATOM    286  N   ASP A  42      24.435  10.969  16.009  1.00 14.33           N  
ATOM    287  CA  ASP A  42      25.611  10.128  16.260  1.00 17.44           C  
ATOM    288  C   ASP A  42      25.609   8.797  15.508  1.00 18.81           C  
ATOM    289  O   ASP A  42      24.586   8.316  15.024  1.00 18.24           O  
ATOM    290  CB  ASP A  42      25.721   9.891  17.768  1.00  7.15           C  
ATOM    291  CG  ASP A  42      26.581  10.943  18.456  1.00  7.61           C  
ATOM    292  OD1 ASP A  42      26.885  11.983  17.827  1.00 14.12           O  
ATOM    293  OD2 ASP A  42      26.980  10.727  19.608  1.00 14.74           O1-
ATOM    294  N   ARG A  43      26.802   8.190  15.382  1.00 15.47           N  
ATOM    295  CA  ARG A  43      27.001   6.905  14.725  1.00 19.04           C  
ATOM    296  C   ARG A  43      27.469   5.866  15.744  1.00 11.17           C  
ATOM    297  O   ARG A  43      28.547   5.946  16.310  1.00 17.47           O  
ATOM    298  CB  ARG A  43      28.008   6.907  13.562  1.00  5.84           C  
ATOM    299  CG  ARG A  43      28.211   5.500  12.991  1.00  6.88           C  
ATOM    300  CD  ARG A  43      29.432   5.376  12.110  1.00 16.22           C  
ATOM    301  NE  ARG A  43      29.426   4.238  11.183  1.00 20.70           N  
ATOM    302  CZ  ARG A  43      30.563   3.796  10.637  1.00 31.76           C  
ATOM    303  NH1 ARG A  43      30.624   2.778   9.791  1.00 19.46           N1+
ATOM    304  NH2 ARG A  43      31.703   4.407  10.949  1.00 51.11           N  
ATOM    305  N   PHE A  44      26.600   4.886  15.980  1.00  5.73           N  
ATOM    306  CA  PHE A  44      26.880   3.876  16.996  1.00  8.67           C  
ATOM    307  C   PHE A  44      27.589   2.674  16.380  1.00  7.77           C  
ATOM    308  O   PHE A  44      27.185   2.265  15.294  1.00 15.58           O  
ATOM    309  CB  PHE A  44      25.568   3.506  17.686  1.00 19.01           C  
ATOM    310  CG  PHE A  44      25.037   4.670  18.523  1.00 17.98           C  
ATOM    311  CD1 PHE A  44      24.112   5.561  18.009  1.00  7.31           C  
ATOM    312  CD2 PHE A  44      25.489   4.850  19.826  1.00 26.25           C  
ATOM    313  CE1 PHE A  44      23.635   6.613  18.767  1.00 10.95           C  
ATOM    314  CE2 PHE A  44      25.012   5.900  20.590  1.00 26.36           C  
ATOM    315  CZ  PHE A  44      24.083   6.785  20.060  1.00  9.20           C  
ATOM    316  N   GLN A  45      28.602   2.186  17.072  1.00 10.85           N  
ATOM    317  CA  GLN A  45      29.432   1.040  16.745  1.00 17.53           C  
ATOM    318  C   GLN A  45      29.552   0.118  17.963  1.00 13.99           C  
ATOM    319  O   GLN A  45      30.536   0.131  18.706  1.00 12.57           O  
ATOM    320  CB  GLN A  45      30.820   1.462  16.296  1.00 19.85           C  
ATOM    321  CG  GLN A  45      31.017   1.744  14.816  1.00 18.10           C  
ATOM    322  CD  GLN A  45      32.487   2.002  14.508  1.00 17.70           C  
ATOM    323  NE2 GLN A  45      32.872   3.264  14.358  1.00 18.63           N  
ATOM    324  OE1 GLN A  45      33.289   1.076  14.397  1.00 35.44           O  
ATOM    325  N   ILE A  46      28.510  -0.674  18.152  1.00 12.69           N  
ATOM    326  CA  ILE A  46      28.274  -1.419  19.376  1.00  6.03           C  
ATOM    327  C   ILE A  46      28.632  -2.897  19.212  1.00 17.37           C  
ATOM    328  O   ILE A  46      27.813  -3.693  18.752  1.00 18.37           O  
ATOM    329  CB  ILE A  46      26.803  -1.258  19.818  1.00 17.39           C  
ATOM    330  CG1 ILE A  46      26.451   0.165  20.251  1.00 13.40           C  
ATOM    331  CG2 ILE A  46      26.469  -2.266  20.898  1.00 26.05           C  
ATOM    332  CD1 ILE A  46      25.060   0.654  19.939  1.00  7.66           C  
ATOM    333  N   ASN A  47      29.869  -3.211  19.581  1.00 10.69           N  
ATOM    334  CA  ASN A  47      30.444  -4.538  19.493  1.00  8.21           C  
ATOM    335  C   ASN A  47      29.863  -5.531  20.471  1.00 20.61           C  
ATOM    336  O   ASN A  47      30.238  -5.705  21.631  1.00 16.04           O  
ATOM    337  CB  ASN A  47      31.976  -4.442  19.700  1.00 15.39           C  
ATOM    338  CG  ASN A  47      32.700  -5.659  19.168  1.00 17.38           C  
ATOM    339  ND2 ASN A  47      32.119  -6.349  18.193  1.00 14.23           N  
ATOM    340  OD1 ASN A  47      33.782  -6.000  19.651  1.00 26.87           O  
ATOM    341  N   VAL A  48      28.871  -6.288  19.976  1.00  6.10           N  
ATOM    342  CA  VAL A  48      28.368  -7.298  20.911  1.00  9.67           C  
ATOM    343  C   VAL A  48      29.148  -8.600  20.869  1.00  5.07           C  
ATOM    344  O   VAL A  48      29.239  -9.233  19.829  1.00  8.99           O  
ATOM    345  CB  VAL A  48      26.882  -7.574  20.610  1.00  4.34           C  
ATOM    346  CG1 VAL A  48      26.526  -8.925  21.202  1.00 12.61           C  
ATOM    347  CG2 VAL A  48      26.058  -6.435  21.195  1.00  9.94           C  
ATOM    348  N   ILE A  49      29.716  -8.960  22.012  1.00 10.83           N  
ATOM    349  CA  ILE A  49      30.505 -10.162  22.209  1.00 12.27           C  
ATOM    350  C   ILE A  49      29.659 -11.165  22.985  1.00 14.90           C  
ATOM    351  O   ILE A  49      29.405 -11.017  24.180  1.00 18.12           O  
ATOM    352  CB  ILE A  49      31.832  -9.839  22.927  1.00  5.40           C  
ATOM    353  CG1 ILE A  49      32.762  -8.855  22.224  1.00  2.88           C  
ATOM    354  CG2 ILE A  49      32.581 -11.146  23.204  1.00 20.36           C  
ATOM    355  CD1 ILE A  49      34.133  -8.621  22.783  1.00  7.04           C  
ATOM    356  N   ASP A  50      29.149 -12.203  22.312  1.00 20.20           N  
ATOM    357  CA  ASP A  50      28.346 -13.221  22.994  1.00 17.16           C  
ATOM    358  C   ASP A  50      29.241 -14.157  23.800  1.00 10.89           C  
ATOM    359  O   ASP A  50      30.080 -14.860  23.233  1.00 11.72           O  
ATOM    360  CB  ASP A  50      27.499 -14.011  21.994  1.00 10.51           C  
ATOM    361  CG  ASP A  50      26.608 -15.068  22.632  1.00  3.20           C  
ATOM    362  OD1 ASP A  50      26.787 -15.481  23.785  1.00  6.48           O  
ATOM    363  OD2 ASP A  50      25.662 -15.467  21.918  1.00 17.54           O1-
ATOM    364  N   GLN A  51      29.060 -14.196  25.124  1.00  6.82           N  
ATOM    365  CA  GLN A  51      29.947 -15.035  25.941  1.00 18.68           C  
ATOM    366  C   GLN A  51      29.135 -15.996  26.799  1.00 23.54           C  
ATOM    367  O   GLN A  51      29.626 -16.474  27.821  1.00 17.51           O  
ATOM    368  CB  GLN A  51      30.846 -14.141  26.800  1.00  9.14           C  
ATOM    369  CG  GLN A  51      31.783 -13.248  25.997  1.00 26.15           C  
ATOM    370  CD  GLN A  51      32.886 -12.644  26.854  1.00 21.21           C  
ATOM    371  NE2 GLN A  51      34.082 -13.202  26.754  1.00 14.20           N  
ATOM    372  OE1 GLN A  51      32.660 -11.689  27.598  1.00 21.10           O  
ATOM    373  N   LEU A  52      27.895 -16.294  26.418  1.00 25.45           N  
ATOM    374  CA  LEU A  52      26.951 -17.031  27.255  1.00 21.72           C  
ATOM    375  C   LEU A  52      27.279 -18.519  27.369  1.00  6.11           C  
ATOM    376  O   LEU A  52      27.762 -19.101  26.407  1.00  4.98           O  
ATOM    377  CB  LEU A  52      25.524 -16.867  26.715  1.00  9.67           C  
ATOM    378  CG  LEU A  52      24.923 -15.469  26.881  1.00 17.62           C  
ATOM    379  CD1 LEU A  52      23.573 -15.346  26.204  1.00 19.18           C  
ATOM    380  CD2 LEU A  52      24.800 -15.127  28.364  1.00 11.26           C  
ATOM    381  N   THR A  53      27.022 -19.099  28.535  1.00 13.68           N  
ATOM    382  CA  THR A  53      27.388 -20.459  28.896  1.00 17.92           C  
ATOM    383  C   THR A  53      26.250 -21.225  29.558  1.00 22.07           C  
ATOM    384  O   THR A  53      26.252 -22.455  29.683  1.00 19.11           O  
ATOM    385  CB  THR A  53      28.552 -20.508  29.911  1.00 15.57           C  
ATOM    386  CG2 THR A  53      29.763 -19.773  29.389  1.00 21.17           C  
ATOM    387  OG1 THR A  53      28.098 -19.851  31.108  1.00 16.05           O  
ATOM    388  N   ASP A  54      25.234 -20.514  30.050  1.00 16.41           N  
ATOM    389  CA  ASP A  54      24.163 -21.306  30.659  1.00 23.65           C  
ATOM    390  C   ASP A  54      23.188 -21.792  29.578  1.00 30.53           C  
ATOM    391  O   ASP A  54      22.384 -20.975  29.128  1.00 10.09           O  
ATOM    392  CB  ASP A  54      23.432 -20.523  31.741  1.00 14.67           C  
ATOM    393  CG  ASP A  54      22.510 -21.422  32.550  1.00 16.51           C  
ATOM    394  OD1 ASP A  54      22.139 -22.510  32.054  1.00 11.49           O  
ATOM    395  OD2 ASP A  54      22.169 -21.015  33.687  1.00 18.92           O1-
ATOM    396  N   ALA A  55      23.337 -23.076  29.308  1.00 28.33           N  
ATOM    397  CA  ALA A  55      22.621 -23.919  28.384  1.00 20.70           C  
ATOM    398  C   ALA A  55      21.168 -24.108  28.804  1.00 24.34           C  
ATOM    399  O   ALA A  55      20.337 -24.668  28.085  1.00 24.85           O  
ATOM    400  CB  ALA A  55      23.272 -25.293  28.259  1.00 20.17           C  
ATOM    401  N   ASN A  56      20.840 -23.623  30.000  1.00 20.26           N  
ATOM    402  CA  ASN A  56      19.442 -23.750  30.392  1.00 12.78           C  
ATOM    403  C   ASN A  56      18.576 -22.614  29.874  1.00 19.86           C  
ATOM    404  O   ASN A  56      17.344 -22.644  29.980  1.00 15.57           O  
ATOM    405  CB  ASN A  56      19.311 -23.774  31.913  1.00  9.04           C  
ATOM    406  CG  ASN A  56      19.796 -25.079  32.534  1.00 20.24           C  
ATOM    407  ND2 ASN A  56      20.728 -25.049  33.465  1.00 28.23           N  
ATOM    408  OD1 ASN A  56      19.315 -26.148  32.163  1.00 14.74           O  
ATOM    409  N   MET A  57      19.222 -21.626  29.343  1.00 14.91           N  
ATOM    410  CA  MET A  57      18.535 -20.500  28.738  1.00 11.35           C  
ATOM    411  C   MET A  57      18.905 -20.603  27.267  1.00 17.97           C  
ATOM    412  O   MET A  57      19.128 -21.701  26.743  1.00 31.06           O  
ATOM    413  CB  MET A  57      18.953 -19.212  29.488  1.00  8.86           C  
ATOM    414  CG  MET A  57      18.110 -18.948  30.760  1.00 12.61           C  
ATOM    415  SD  MET A  57      18.818 -17.705  31.830  1.00 16.33           S  
ATOM    416  CE  MET A  57      20.179 -18.404  32.738  1.00 15.61           C  
ATOM    417  N   ARG A  58      18.966 -19.516  26.593  1.00 30.51           N  
ATOM    418  CA  ARG A  58      19.382 -19.509  25.197  1.00 15.59           C  
ATOM    419  C   ARG A  58      20.787 -18.951  25.251  1.00 16.08           C  
ATOM    420  O   ARG A  58      21.057 -18.064  26.064  1.00 20.59           O  
ATOM    421  CB  ARG A  58      18.399 -18.628  24.467  1.00 27.74           C  
ATOM    422  CG  ARG A  58      17.414 -19.380  23.593  1.00 25.88           C  
ATOM    423  CD  ARG A  58      17.335 -18.711  22.246  1.00 32.85           C  
ATOM    424  NE  ARG A  58      16.477 -19.382  21.288  1.00 41.39           N  
ATOM    425  CZ  ARG A  58      16.922 -19.872  20.136  1.00 41.76           C  
ATOM    426  NH1 ARG A  58      18.222 -19.798  19.825  1.00 12.76           N1+
ATOM    427  NH2 ARG A  58      16.138 -20.450  19.225  1.00 37.88           N  
ATOM    428  N   ARG A  59      21.688 -19.443  24.427  1.00  5.51           N  
ATOM    429  CA  ARG A  59      23.106 -19.017  24.531  1.00  8.86           C  
ATOM    430  C   ARG A  59      23.526 -18.130  23.360  1.00  5.29           C  
ATOM    431  O   ARG A  59      24.590 -17.477  23.407  1.00 17.91           O  
ATOM    432  CB  ARG A  59      23.986 -20.248  24.657  1.00 16.45           C  
ATOM    433  CG  ARG A  59      23.973 -20.802  26.084  1.00 19.81           C  
ATOM    434  CD  ARG A  59      24.824 -22.052  26.242  1.00 27.15           C  
ATOM    435  NE  ARG A  59      24.152 -23.253  25.751  1.00 22.25           N  
ATOM    436  CZ  ARG A  59      24.769 -24.395  25.445  1.00 25.78           C  
ATOM    437  NH1 ARG A  59      26.094 -24.519  25.576  1.00 26.06           N1+
ATOM    438  NH2 ARG A  59      24.128 -25.480  24.996  1.00 40.58           N  
ATOM    439  N   ALA A  60      22.681 -18.157  22.355  1.00  9.09           N  
ATOM    440  CA  ALA A  60      22.783 -17.263  21.203  1.00 21.66           C  
ATOM    441  C   ALA A  60      22.140 -15.958  21.669  1.00 18.34           C  
ATOM    442  O   ALA A  60      21.504 -15.855  22.714  1.00 11.12           O  
ATOM    443  CB  ALA A  60      22.022 -17.849  20.013  1.00 12.02           C  
ATOM    444  N   THR A  61      22.295 -14.939  20.810  1.00  5.10           N  
ATOM    445  CA  THR A  61      21.677 -13.693  21.233  1.00 14.56           C  
ATOM    446  C   THR A  61      21.508 -12.736  20.065  1.00 17.83           C  
ATOM    447  O   THR A  61      22.255 -12.743  19.087  1.00 25.05           O  
ATOM    448  CB  THR A  61      22.517 -12.930  22.273  1.00  6.70           C  
ATOM    449  CG2 THR A  61      23.530 -12.086  21.521  1.00  7.25           C  
ATOM    450  OG1 THR A  61      21.645 -12.017  22.961  1.00 14.66           O  
ATOM    451  N   SER A  62      20.522 -11.853  20.188  1.00  5.10           N  
ATOM    452  CA  SER A  62      20.445 -10.809  19.158  1.00 17.83           C  
ATOM    453  C   SER A  62      19.921  -9.542  19.804  1.00 14.93           C  
ATOM    454  O   SER A  62      18.951  -9.659  20.553  1.00 20.52           O  
ATOM    455  CB  SER A  62      19.573 -11.310  18.009  1.00 17.50           C  
ATOM    456  OG  SER A  62      19.385 -10.303  17.025  1.00 18.24           O  
ATOM    457  N   ILE A  63      20.524  -8.383  19.545  1.00  3.58           N  
ATOM    458  CA  ILE A  63      20.092  -7.198  20.305  1.00  3.29           C  
ATOM    459  C   ILE A  63      19.278  -6.256  19.432  1.00 15.29           C  
ATOM    460  O   ILE A  63      19.685  -6.064  18.284  1.00 18.08           O  
ATOM    461  CB  ILE A  63      21.328  -6.442  20.812  1.00 15.89           C  
ATOM    462  CG1 ILE A  63      22.342  -7.369  21.505  1.00 20.75           C  
ATOM    463  CG2 ILE A  63      20.936  -5.284  21.706  1.00  8.32           C  
ATOM    464  CD1 ILE A  63      22.736  -6.846  22.874  1.00 34.33           C  
ATOM    465  N   HIS A  64      18.194  -5.712  19.955  1.00 17.22           N  
ATOM    466  CA  HIS A  64      17.389  -4.685  19.329  1.00 15.06           C  
ATOM    467  C   HIS A  64      17.562  -3.369  20.096  1.00  9.63           C  
ATOM    468  O   HIS A  64      17.549  -3.319  21.325  1.00  5.25           O  
ATOM    469  CB  HIS A  64      15.905  -5.069  19.256  1.00 14.28           C  
ATOM    470  CG  HIS A  64      14.958  -4.002  18.815  1.00 15.37           C  
ATOM    471  CD2 HIS A  64      13.779  -3.565  19.337  1.00 16.19           C  
ATOM    472  ND1 HIS A  64      15.145  -3.246  17.680  1.00 12.59           N  
ATOM    473  CE1 HIS A  64      14.150  -2.398  17.516  1.00  3.12           C  
ATOM    474  NE2 HIS A  64      13.317  -2.554  18.528  1.00  3.70           N  
ATOM    475  N   TRP A  65      17.727  -2.314  19.314  1.00  8.92           N  
ATOM    476  CA  TRP A  65      17.770  -0.919  19.758  1.00 14.68           C  
ATOM    477  C   TRP A  65      16.385  -0.331  19.495  1.00 18.41           C  
ATOM    478  O   TRP A  65      16.067   0.023  18.360  1.00 13.52           O  
ATOM    479  CB  TRP A  65      18.915  -0.237  19.021  1.00  3.22           C  
ATOM    480  CG  TRP A  65      20.046  -1.234  18.831  1.00 11.93           C  
ATOM    481  CD1 TRP A  65      20.336  -2.004  17.753  1.00 17.85           C  
ATOM    482  CD2 TRP A  65      21.049  -1.552  19.815  1.00 15.48           C  
ATOM    483  CE2 TRP A  65      21.912  -2.519  19.252  1.00 14.06           C  
ATOM    484  CE3 TRP A  65      21.287  -1.089  21.113  1.00 12.85           C  
ATOM    485  NE1 TRP A  65      21.452  -2.780  17.988  1.00 13.84           N  
ATOM    486  CZ2 TRP A  65      22.997  -3.043  19.945  1.00 25.14           C  
ATOM    487  CZ3 TRP A  65      22.364  -1.614  21.793  1.00  9.69           C  
ATOM    488  CH2 TRP A  65      23.201  -2.574  21.213  1.00 20.18           C  
ATOM    489  N   HIS A  66      15.596  -0.303  20.556  1.00  6.68           N  
ATOM    490  CA  HIS A  66      14.160  -0.073  20.514  1.00 10.62           C  
ATOM    491  C   HIS A  66      13.892   1.411  20.259  1.00 14.62           C  
ATOM    492  O   HIS A  66      14.351   2.304  20.960  1.00 11.51           O  
ATOM    493  CB  HIS A  66      13.430  -0.516  21.778  1.00 11.33           C  
ATOM    494  CG  HIS A  66      11.939  -0.355  21.850  1.00 11.28           C  
ATOM    495  CD2 HIS A  66      11.064   0.665  21.686  1.00 11.17           C  
ATOM    496  ND1 HIS A  66      11.123  -1.426  22.192  1.00 13.16           N  
ATOM    497  CE1 HIS A  66       9.860  -1.043  22.209  1.00 10.81           C  
ATOM    498  NE2 HIS A  66       9.801   0.226  21.888  1.00 15.10           N  
ATOM    499  N   GLY A  67      13.009   1.579  19.276  1.00  1.68           N  
ATOM    500  CA  GLY A  67      12.593   2.868  18.801  1.00  9.76           C  
ATOM    501  C   GLY A  67      13.416   3.609  17.781  1.00  0.80           C  
ATOM    502  O   GLY A  67      13.031   4.699  17.351  1.00 13.76           O  
ATOM    503  N   PHE A  68      14.553   3.082  17.341  1.00 10.51           N  
ATOM    504  CA  PHE A  68      15.412   3.714  16.345  1.00 10.08           C  
ATOM    505  C   PHE A  68      14.982   3.245  14.955  1.00 11.58           C  
ATOM    506  O   PHE A  68      14.716   2.065  14.725  1.00 11.54           O  
ATOM    507  CB  PHE A  68      16.870   3.399  16.653  1.00 18.56           C  
ATOM    508  CG  PHE A  68      17.461   4.098  17.864  1.00 19.08           C  
ATOM    509  CD1 PHE A  68      17.226   5.431  18.123  1.00  5.28           C  
ATOM    510  CD2 PHE A  68      18.276   3.423  18.752  1.00 30.01           C  
ATOM    511  CE1 PHE A  68      17.760   6.097  19.202  1.00 12.68           C  
ATOM    512  CE2 PHE A  68      18.822   4.064  19.846  1.00 25.48           C  
ATOM    513  CZ  PHE A  68      18.576   5.400  20.079  1.00 19.17           C  
ATOM    514  N   PHE A  69      14.856   4.144  13.987  1.00  3.58           N  
ATOM    515  CA  PHE A  69      14.277   3.802  12.696  1.00 11.42           C  
ATOM    516  C   PHE A  69      15.152   2.888  11.847  1.00 14.49           C  
ATOM    517  O   PHE A  69      14.644   2.147  11.001  1.00 13.48           O  
ATOM    518  CB  PHE A  69      14.000   5.081  11.925  1.00  7.89           C  
ATOM    519  CG  PHE A  69      13.009   6.045  12.539  1.00  5.42           C  
ATOM    520  CD1 PHE A  69      11.943   5.617  13.309  1.00  8.78           C  
ATOM    521  CD2 PHE A  69      13.161   7.402  12.321  1.00  7.53           C  
ATOM    522  CE1 PHE A  69      11.053   6.537  13.845  1.00 16.78           C  
ATOM    523  CE2 PHE A  69      12.276   8.331  12.830  1.00 11.26           C  
ATOM    524  CZ  PHE A  69      11.217   7.884  13.587  1.00 11.47           C  
ATOM    525  N   GLN A  70      16.462   2.935  12.049  1.00  9.27           N  
ATOM    526  CA  GLN A  70      17.365   2.055  11.284  1.00 10.95           C  
ATOM    527  C   GLN A  70      17.156   2.171   9.786  1.00 10.80           C  
ATOM    528  O   GLN A  70      17.178   1.221   8.988  1.00 10.64           O  
ATOM    529  CB  GLN A  70      17.163   0.618  11.784  1.00 11.38           C  
ATOM    530  CG  GLN A  70      17.415   0.420  13.276  1.00 11.16           C  
ATOM    531  CD  GLN A  70      18.874   0.358  13.656  1.00 10.39           C  
ATOM    532  NE2 GLN A  70      19.765   0.466  12.691  1.00  5.44           N  
ATOM    533  OE1 GLN A  70      19.288   0.209  14.825  1.00 19.82           O  
ATOM    534  N   ALA A  71      16.890   3.412   9.341  1.00  8.07           N  
ATOM    535  CA  ALA A  71      16.850   3.614   7.894  1.00 13.34           C  
ATOM    536  C   ALA A  71      18.236   3.401   7.282  1.00 10.96           C  
ATOM    537  O   ALA A  71      19.222   4.032   7.656  1.00 10.90           O  
ATOM    538  CB  ALA A  71      16.280   4.972   7.557  1.00  9.35           C  
ATOM    539  N   GLY A  72      18.248   2.479   6.300  1.00  6.83           N  
ATOM    540  CA  GLY A  72      19.442   2.030   5.648  1.00  6.59           C  
ATOM    541  C   GLY A  72      20.244   1.024   6.452  1.00 14.79           C  
ATOM    542  O   GLY A  72      21.286   0.490   6.057  1.00 18.71           O  
ATOM    543  N   THR A  73      19.756   0.728   7.651  1.00  5.66           N  
ATOM    544  CA  THR A  73      20.488  -0.237   8.478  1.00 12.06           C  
ATOM    545  C   THR A  73      19.528  -1.307   8.982  1.00 12.59           C  
ATOM    546  O   THR A  73      19.556  -1.704  10.144  1.00  8.66           O  
ATOM    547  CB  THR A  73      21.227   0.398   9.661  1.00 10.85           C  
ATOM    548  CG2 THR A  73      22.421   1.209   9.170  1.00  6.32           C  
ATOM    549  OG1 THR A  73      20.390   1.303  10.396  1.00 16.11           O  
ATOM    550  N   THR A  74      18.654  -1.788   8.103  1.00  7.69           N  
ATOM    551  CA  THR A  74      17.625  -2.725   8.540  1.00 13.50           C  
ATOM    552  C   THR A  74      18.235  -3.998   9.097  1.00  7.99           C  
ATOM    553  O   THR A  74      17.625  -4.619   9.972  1.00 10.84           O  
ATOM    554  CB  THR A  74      16.625  -2.987   7.390  1.00 17.00           C  
ATOM    555  CG2 THR A  74      17.130  -4.077   6.452  1.00 12.69           C  
ATOM    556  OG1 THR A  74      15.404  -3.467   7.950  1.00 12.50           O  
ATOM    557  N   GLU A  75      19.426  -4.394   8.656  1.00 10.12           N  
ATOM    558  CA  GLU A  75      20.070  -5.632   9.083  1.00 10.10           C  
ATOM    559  C   GLU A  75      20.540  -5.604  10.537  1.00  7.72           C  
ATOM    560  O   GLU A  75      20.890  -6.639  11.117  1.00 10.47           O  
ATOM    561  CB  GLU A  75      21.236  -5.929   8.148  1.00  0.79           C  
ATOM    562  CG  GLU A  75      22.600  -5.330   8.453  1.00  8.70           C  
ATOM    563  CD  GLU A  75      22.699  -3.907   7.921  1.00 16.11           C  
ATOM    564  OE1 GLU A  75      21.649  -3.426   7.457  1.00 18.36           O  
ATOM    565  OE2 GLU A  75      23.765  -3.245   7.946  1.00  7.59           O1-
ATOM    566  N   MET A  76      20.542  -4.415  11.108  1.00 10.23           N  
ATOM    567  CA  MET A  76      20.982  -4.098  12.445  1.00  7.46           C  
ATOM    568  C   MET A  76      19.853  -4.018  13.469  1.00 10.99           C  
ATOM    569  O   MET A  76      20.094  -3.800  14.659  1.00 11.82           O  
ATOM    570  CB  MET A  76      21.647  -2.709  12.429  1.00  9.13           C  
ATOM    571  CG  MET A  76      22.823  -2.644  11.467  1.00  5.62           C  
ATOM    572  SD  MET A  76      24.130  -3.787  11.966  1.00 15.13           S  
ATOM    573  CE  MET A  76      25.342  -3.520  10.676  1.00 15.69           C  
ATOM    574  N   ASP A  77      18.611  -4.139  13.028  1.00  9.12           N  
ATOM    575  CA  ASP A  77      17.461  -3.883  13.889  1.00  8.62           C  
ATOM    576  C   ASP A  77      17.385  -4.827  15.075  1.00  6.91           C  
ATOM    577  O   ASP A  77      17.033  -4.435  16.189  1.00 10.96           O  
ATOM    578  CB  ASP A  77      16.158  -3.905  13.076  1.00 18.95           C  
ATOM    579  CG  ASP A  77      15.039  -3.264  13.888  1.00 24.63           C  
ATOM    580  OD1 ASP A  77      15.241  -2.163  14.456  1.00 14.14           O  
ATOM    581  OD2 ASP A  77      13.975  -3.897  13.955  1.00 13.40           O1-
ATOM    582  N   GLY A  78      17.738  -6.106  14.921  1.00 11.92           N  
ATOM    583  CA  GLY A  78      17.791  -6.991  16.063  1.00 18.48           C  
ATOM    584  C   GLY A  78      16.843  -8.156  16.085  1.00 24.02           C  
ATOM    585  O   GLY A  78      17.236  -9.207  16.623  1.00 12.77           O  
ATOM    586  N   PRO A  79      15.609  -8.091  15.603  1.00 18.28           N  
ATOM    587  CA  PRO A  79      14.760  -9.288  15.638  1.00 15.42           C  
ATOM    588  C   PRO A  79      15.386 -10.534  15.015  1.00 10.72           C  
ATOM    589  O   PRO A  79      15.876 -10.547  13.884  1.00 14.77           O  
ATOM    590  CB  PRO A  79      13.529  -8.856  14.812  1.00 21.96           C  
ATOM    591  CG  PRO A  79      13.425  -7.389  15.141  1.00 19.48           C  
ATOM    592  CD  PRO A  79      14.864  -6.946  15.037  1.00 14.00           C  
ATOM    593  N   ALA A  80      15.360 -11.590  15.829  1.00 10.21           N  
ATOM    594  CA  ALA A  80      15.709 -12.948  15.466  1.00 20.01           C  
ATOM    595  C   ALA A  80      14.887 -13.475  14.293  1.00 25.44           C  
ATOM    596  O   ALA A  80      13.657 -13.379  14.354  1.00 35.59           O  
ATOM    597  CB  ALA A  80      15.499 -13.897  16.647  1.00 13.14           C  
ATOM    598  N   PHE A  81      15.544 -14.001  13.276  1.00 19.50           N  
ATOM    599  CA  PHE A  81      14.955 -14.567  12.070  1.00 19.81           C  
ATOM    600  C   PHE A  81      13.949 -13.657  11.380  1.00  9.39           C  
ATOM    601  O   PHE A  81      13.145 -14.081  10.563  1.00 10.60           O  
ATOM    602  CB  PHE A  81      14.301 -15.914  12.418  1.00 21.74           C  
ATOM    603  CG  PHE A  81      15.132 -16.681  13.438  1.00 25.76           C  
ATOM    604  CD1 PHE A  81      14.675 -16.844  14.731  1.00 17.36           C  
ATOM    605  CD2 PHE A  81      16.357 -17.224  13.076  1.00 27.54           C  
ATOM    606  CE1 PHE A  81      15.427 -17.545  15.661  1.00 15.70           C  
ATOM    607  CE2 PHE A  81      17.123 -17.904  14.000  1.00 28.42           C  
ATOM    608  CZ  PHE A  81      16.654 -18.057  15.294  1.00 10.29           C  
ATOM    609  N   VAL A  82      13.982 -12.359  11.671  1.00 12.39           N  
ATOM    610  CA  VAL A  82      13.384 -11.309  10.886  1.00  9.82           C  
ATOM    611  C   VAL A  82      14.521 -10.520  10.232  1.00 11.83           C  
ATOM    612  O   VAL A  82      14.787 -10.641   9.041  1.00 12.18           O  
ATOM    613  CB  VAL A  82      12.502 -10.334  11.694  1.00 10.83           C  
ATOM    614  CG1 VAL A  82      11.840  -9.329  10.773  1.00  2.93           C  
ATOM    615  CG2 VAL A  82      11.464 -11.087  12.504  1.00 16.24           C  
ATOM    616  N   ASN A  83      15.239  -9.721  11.028  1.00  9.59           N  
ATOM    617  CA  ASN A  83      16.370  -8.966  10.496  1.00 11.48           C  
ATOM    618  C   ASN A  83      17.699  -9.693  10.644  1.00  9.90           C  
ATOM    619  O   ASN A  83      18.649  -9.337   9.935  1.00 10.47           O  
ATOM    620  CB  ASN A  83      16.430  -7.577  11.159  1.00 13.86           C  
ATOM    621  CG  ASN A  83      15.050  -6.934  11.110  1.00  8.09           C  
ATOM    622  ND2 ASN A  83      14.863  -5.948  10.251  1.00 18.25           N  
ATOM    623  OD1 ASN A  83      14.203  -7.373  11.895  1.00 13.11           O  
ATOM    624  N   GLN A  84      17.863 -10.702  11.491  1.00 19.79           N  
ATOM    625  CA  GLN A  84      19.156 -11.396  11.514  1.00 12.57           C  
ATOM    626  C   GLN A  84      19.045 -12.820  12.020  1.00  5.03           C  
ATOM    627  O   GLN A  84      17.995 -13.230  12.520  1.00 12.77           O  
ATOM    628  CB  GLN A  84      20.116 -10.613  12.423  1.00 22.35           C  
ATOM    629  CG  GLN A  84      19.905 -10.899  13.903  1.00 18.43           C  
ATOM    630  CD  GLN A  84      21.029 -10.348  14.767  1.00 19.03           C  
ATOM    631  NE2 GLN A  84      21.043  -9.034  14.920  1.00  9.46           N  
ATOM    632  OE1 GLN A  84      21.858 -11.087  15.296  1.00 18.89           O  
ATOM    633  N   CYS A  85      20.127 -13.582  11.872  1.00  8.96           N  
ATOM    634  CA  CYS A  85      20.351 -14.785  12.624  1.00 18.95           C  
ATOM    635  C   CYS A  85      21.122 -14.381  13.893  1.00 14.69           C  
ATOM    636  O   CYS A  85      21.915 -13.451  13.847  1.00 13.47           O  
ATOM    637  CB  CYS A  85      21.167 -15.870  11.933  1.00  9.90           C  
ATOM    638  SG  CYS A  85      20.195 -16.921  10.831  1.00 18.63           S  
ATOM    639  N   PRO A  86      20.850 -15.099  14.962  1.00 17.05           N  
ATOM    640  CA  PRO A  86      21.498 -14.800  16.239  1.00 18.04           C  
ATOM    641  C   PRO A  86      23.025 -14.864  16.150  1.00 16.35           C  
ATOM    642  O   PRO A  86      23.521 -15.627  15.332  1.00  6.51           O  
ATOM    643  CB  PRO A  86      21.013 -15.933  17.148  1.00 12.69           C  
ATOM    644  CG  PRO A  86      19.769 -16.447  16.517  1.00 12.58           C  
ATOM    645  CD  PRO A  86      19.915 -16.237  15.039  1.00 26.35           C  
ATOM    646  N   ILE A  87      23.702 -14.098  16.986  1.00 10.58           N  
ATOM    647  CA  ILE A  87      25.116 -14.204  17.317  1.00 11.36           C  
ATOM    648  C   ILE A  87      25.369 -15.457  18.167  1.00 17.65           C  
ATOM    649  O   ILE A  87      24.602 -15.689  19.111  1.00 19.57           O  
ATOM    650  CB  ILE A  87      25.632 -12.988  18.094  1.00 10.47           C  
ATOM    651  CG1 ILE A  87      25.108 -11.639  17.589  1.00 11.84           C  
ATOM    652  CG2 ILE A  87      27.154 -12.939  18.116  1.00  9.83           C  
ATOM    653  CD1 ILE A  87      25.265 -10.520  18.607  1.00 15.91           C  
ATOM    654  N   ILE A  88      26.406 -16.215  17.851  1.00 11.88           N  
ATOM    655  CA  ILE A  88      26.757 -17.454  18.552  1.00 10.85           C  
ATOM    656  C   ILE A  88      27.706 -17.198  19.710  1.00  9.44           C  
ATOM    657  O   ILE A  88      28.544 -16.287  19.608  1.00 22.01           O  
ATOM    658  CB  ILE A  88      27.448 -18.464  17.607  1.00  7.64           C  
ATOM    659  CG1 ILE A  88      26.511 -19.088  16.561  1.00 22.74           C  
ATOM    660  CG2 ILE A  88      28.165 -19.582  18.338  1.00 45.49           C  
ATOM    661  CD1 ILE A  88      25.170 -19.469  17.130  1.00 10.53           C  
ATOM    662  N   PRO A  89      27.649 -17.966  20.798  1.00 21.20           N  
ATOM    663  CA  PRO A  89      28.723 -17.903  21.795  1.00 17.86           C  
ATOM    664  C   PRO A  89      30.099 -18.096  21.151  1.00 19.69           C  
ATOM    665  O   PRO A  89      30.320 -18.858  20.209  1.00 10.14           O  
ATOM    666  CB  PRO A  89      28.405 -19.050  22.749  1.00 25.06           C  
ATOM    667  CG  PRO A  89      26.929 -19.246  22.607  1.00 21.75           C  
ATOM    668  CD  PRO A  89      26.607 -18.929  21.173  1.00 24.15           C  
ATOM    669  N   ASN A  90      31.055 -17.347  21.687  1.00 12.89           N  
ATOM    670  CA  ASN A  90      32.439 -17.298  21.227  1.00 11.37           C  
ATOM    671  C   ASN A  90      32.561 -16.458  19.959  1.00  7.76           C  
ATOM    672  O   ASN A  90      33.587 -16.441  19.265  1.00 23.27           O  
ATOM    673  CB  ASN A  90      32.998 -18.699  21.007  1.00 11.48           C  
ATOM    674  CG  ASN A  90      33.577 -19.359  22.236  1.00 31.36           C  
ATOM    675  ND2 ASN A  90      34.451 -20.333  21.981  1.00 47.59           N  
ATOM    676  OD1 ASN A  90      33.280 -19.038  23.392  1.00 16.02           O  
ATOM    677  N   GLU A  91      31.500 -15.736  19.622  1.00  9.80           N  
ATOM    678  CA  GLU A  91      31.561 -14.803  18.501  1.00 12.08           C  
ATOM    679  C   GLU A  91      31.000 -13.446  18.916  1.00  6.21           C  
ATOM    680  O   GLU A  91      30.549 -13.284  20.051  1.00 18.79           O  
ATOM    681  CB  GLU A  91      30.857 -15.357  17.262  1.00 15.51           C  
ATOM    682  CG  GLU A  91      31.247 -16.787  16.952  1.00 14.81           C  
ATOM    683  CD  GLU A  91      32.467 -17.050  16.121  1.00 19.18           C  
ATOM    684  OE1 GLU A  91      32.812 -16.269  15.209  1.00 17.26           O  
ATOM    685  OE2 GLU A  91      33.117 -18.097  16.373  1.00 25.77           O1-
ATOM    686  N   SER A  92      31.063 -12.510  17.976  1.00 15.27           N  
ATOM    687  CA  SER A  92      30.817 -11.091  18.144  1.00  7.07           C  
ATOM    688  C   SER A  92      30.271 -10.516  16.828  1.00 13.29           C  
ATOM    689  O   SER A  92      30.380 -11.169  15.789  1.00 19.74           O  
ATOM    690  CB  SER A  92      32.084 -10.374  18.589  1.00  7.80           C  
ATOM    691  OG  SER A  92      32.994  -9.998  17.583  1.00 16.72           O  
ATOM    692  N   PHE A  93      29.694  -9.339  16.879  1.00 16.06           N  
ATOM    693  CA  PHE A  93      29.138  -8.644  15.723  1.00 12.68           C  
ATOM    694  C   PHE A  93      28.966  -7.171  16.105  1.00  8.52           C  
ATOM    695  O   PHE A  93      28.501  -6.889  17.204  1.00 26.68           O  
ATOM    696  CB  PHE A  93      27.822  -9.260  15.263  1.00 16.95           C  
ATOM    697  CG  PHE A  93      27.108  -8.522  14.135  1.00 12.05           C  
ATOM    698  CD1 PHE A  93      27.372  -8.794  12.809  1.00 20.36           C  
ATOM    699  CD2 PHE A  93      26.166  -7.547  14.418  1.00 20.98           C  
ATOM    700  CE1 PHE A  93      26.722  -8.115  11.795  1.00 26.80           C  
ATOM    701  CE2 PHE A  93      25.510  -6.846  13.429  1.00 22.89           C  
ATOM    702  CZ  PHE A  93      25.794  -7.134  12.101  1.00 33.85           C  
ATOM    703  N   VAL A  94      29.341  -6.291  15.182  1.00  4.40           N  
ATOM    704  CA  VAL A  94      29.216  -4.863  15.397  1.00  7.40           C  
ATOM    705  C   VAL A  94      27.958  -4.338  14.711  1.00 11.22           C  
ATOM    706  O   VAL A  94      27.835  -4.241  13.492  1.00  9.49           O  
ATOM    707  CB  VAL A  94      30.383  -3.984  14.918  1.00 13.00           C  
ATOM    708  CG1 VAL A  94      30.634  -4.007  13.418  1.00  8.78           C  
ATOM    709  CG2 VAL A  94      30.086  -2.561  15.391  1.00 25.52           C  
ATOM    710  N   TYR A  95      27.055  -4.007  15.636  1.00  4.74           N  
ATOM    711  CA  TYR A  95      25.875  -3.273  15.132  1.00 12.52           C  
ATOM    712  C   TYR A  95      26.382  -1.881  14.779  1.00 21.39           C  
ATOM    713  O   TYR A  95      26.961  -1.266  15.683  1.00 14.36           O  
ATOM    714  CB  TYR A  95      24.773  -3.256  16.162  1.00 17.97           C  
ATOM    715  CG  TYR A  95      24.074  -4.549  16.470  1.00 10.20           C  
ATOM    716  CD1 TYR A  95      24.708  -5.511  17.255  1.00 17.23           C  
ATOM    717  CD2 TYR A  95      22.796  -4.848  16.009  1.00  6.71           C  
ATOM    718  CE1 TYR A  95      24.094  -6.703  17.555  1.00 10.63           C  
ATOM    719  CE2 TYR A  95      22.165  -6.045  16.304  1.00 16.85           C  
ATOM    720  CZ  TYR A  95      22.822  -6.979  17.085  1.00 18.64           C  
ATOM    721  OH  TYR A  95      22.208  -8.177  17.383  1.00 12.02           O  
ATOM    722  N   ASP A  96      26.228  -1.407  13.548  1.00 17.04           N  
ATOM    723  CA  ASP A  96      26.709  -0.067  13.207  1.00 17.78           C  
ATOM    724  C   ASP A  96      25.602   0.714  12.489  1.00 16.24           C  
ATOM    725  O   ASP A  96      25.364   0.431  11.321  1.00 12.53           O  
ATOM    726  CB  ASP A  96      27.937  -0.099  12.325  1.00 24.45           C  
ATOM    727  CG  ASP A  96      28.459   1.195  11.748  1.00 14.53           C  
ATOM    728  OD1 ASP A  96      29.686   1.198  11.484  1.00 13.11           O  
ATOM    729  OD2 ASP A  96      27.751   2.186  11.510  1.00 21.18           O1-
ATOM    730  N   PHE A  97      25.038   1.672  13.193  1.00 17.26           N  
ATOM    731  CA  PHE A  97      23.957   2.508  12.695  1.00 10.73           C  
ATOM    732  C   PHE A  97      24.090   3.940  13.219  1.00  5.92           C  
ATOM    733  O   PHE A  97      24.890   4.147  14.141  1.00 17.84           O  
ATOM    734  CB  PHE A  97      22.615   1.908  13.119  1.00  7.14           C  
ATOM    735  CG  PHE A  97      22.424   1.937  14.640  1.00  7.52           C  
ATOM    736  CD1 PHE A  97      21.686   2.939  15.241  1.00 11.83           C  
ATOM    737  CD2 PHE A  97      23.014   0.953  15.420  1.00 11.71           C  
ATOM    738  CE1 PHE A  97      21.521   2.988  16.610  1.00 15.57           C  
ATOM    739  CE2 PHE A  97      22.848   1.003  16.794  1.00  8.73           C  
ATOM    740  CZ  PHE A  97      22.125   2.008  17.389  1.00 12.91           C  
ATOM    741  N   VAL A  98      23.340   4.852  12.659  1.00 12.04           N  
ATOM    742  CA  VAL A  98      23.298   6.265  12.975  1.00 14.00           C  
ATOM    743  C   VAL A  98      21.908   6.653  13.462  1.00 15.49           C  
ATOM    744  O   VAL A  98      20.902   6.036  13.118  1.00 10.60           O  
ATOM    745  CB  VAL A  98      23.607   7.184  11.776  1.00  2.24           C  
ATOM    746  CG1 VAL A  98      25.094   7.206  11.455  1.00 16.82           C  
ATOM    747  CG2 VAL A  98      22.816   6.715  10.559  1.00  9.49           C  
ATOM    748  N   VAL A  99      21.872   7.720  14.257  1.00 18.07           N  
ATOM    749  CA  VAL A  99      20.576   8.197  14.715  1.00  6.49           C  
ATOM    750  C   VAL A  99      20.299   9.626  14.280  1.00  9.68           C  
ATOM    751  O   VAL A  99      20.278  10.542  15.093  1.00 25.95           O  
ATOM    752  CB  VAL A  99      20.530   8.052  16.256  1.00 13.06           C  
ATOM    753  CG1 VAL A  99      19.143   8.355  16.754  1.00  8.47           C  
ATOM    754  CG2 VAL A  99      20.988   6.653  16.627  1.00 21.56           C  
ATOM    755  N   PRO A 100      20.097   9.800  12.983  1.00 17.03           N  
ATOM    756  CA  PRO A 100      20.157  11.094  12.298  1.00 18.91           C  
ATOM    757  C   PRO A 100      19.473  12.246  13.025  1.00 21.21           C  
ATOM    758  O   PRO A 100      20.121  13.186  13.491  1.00 33.42           O  
ATOM    759  CB  PRO A 100      19.395  10.828  10.997  1.00 13.58           C  
ATOM    760  CG  PRO A 100      19.665   9.387  10.712  1.00 10.47           C  
ATOM    761  CD  PRO A 100      19.755   8.709  12.049  1.00 24.74           C  
ATOM    762  N   GLY A 101      18.156  12.150  13.083  1.00 13.05           N  
ATOM    763  CA  GLY A 101      17.288  13.109  13.694  1.00 13.78           C  
ATOM    764  C   GLY A 101      16.416  12.492  14.778  1.00 21.59           C  
ATOM    765  O   GLY A 101      15.189  12.631  14.745  1.00 32.53           O  
ATOM    766  N   GLN A 102      17.024  11.820  15.750  1.00 21.24           N  
ATOM    767  CA  GLN A 102      16.269  11.289  16.878  1.00 14.88           C  
ATOM    768  C   GLN A 102      17.035  11.500  18.186  1.00 16.57           C  
ATOM    769  O   GLN A 102      18.039  10.827  18.408  1.00 35.83           O  
ATOM    770  CB  GLN A 102      15.971   9.799  16.810  1.00  7.50           C  
ATOM    771  CG  GLN A 102      15.642   9.192  15.455  1.00  9.46           C  
ATOM    772  CD  GLN A 102      15.171   7.770  15.676  1.00 11.04           C  
ATOM    773  NE2 GLN A 102      14.212   7.626  16.604  1.00 19.87           N  
ATOM    774  OE1 GLN A 102      15.671   6.828  15.059  1.00 13.46           O  
ATOM    775  N   ALA A 103      16.536  12.399  19.026  1.00 10.69           N  
ATOM    776  CA  ALA A 103      17.048  12.498  20.391  1.00 19.91           C  
ATOM    777  C   ALA A 103      15.983  11.936  21.322  1.00 26.58           C  
ATOM    778  O   ALA A 103      14.819  11.809  20.912  1.00 25.75           O  
ATOM    779  CB  ALA A 103      17.422  13.934  20.719  1.00  5.86           C  
ATOM    780  N   GLY A 104      16.295  11.570  22.564  1.00  4.09           N  
ATOM    781  CA  GLY A 104      15.217  11.031  23.372  1.00  3.91           C  
ATOM    782  C   GLY A 104      15.540   9.764  24.106  1.00  2.19           C  
ATOM    783  O   GLY A 104      16.684   9.335  24.249  1.00 15.53           O  
ATOM    784  N   THR A 105      14.493   9.112  24.608  1.00  5.22           N  
ATOM    785  CA  THR A 105      14.705   8.012  25.568  1.00  1.06           C  
ATOM    786  C   THR A 105      14.359   6.708  24.896  1.00  4.90           C  
ATOM    787  O   THR A 105      13.229   6.553  24.432  1.00  3.62           O  
ATOM    788  CB  THR A 105      13.860   8.335  26.811  1.00 11.87           C  
ATOM    789  CG2 THR A 105      14.164   7.451  27.994  1.00  9.10           C  
ATOM    790  OG1 THR A 105      14.218   9.689  27.198  1.00 16.94           O  
ATOM    791  N   TYR A 106      15.351   5.826  24.801  1.00  9.08           N  
ATOM    792  CA  TYR A 106      15.108   4.543  24.141  1.00  7.87           C  
ATOM    793  C   TYR A 106      15.555   3.422  25.045  1.00  9.01           C  
ATOM    794  O   TYR A 106      15.890   3.648  26.217  1.00 12.17           O  
ATOM    795  CB  TYR A 106      15.811   4.524  22.775  1.00 18.48           C  
ATOM    796  CG  TYR A 106      15.245   5.639  21.908  1.00 20.94           C  
ATOM    797  CD1 TYR A 106      15.831   6.896  21.923  1.00  5.92           C  
ATOM    798  CD2 TYR A 106      14.132   5.420  21.112  1.00 13.10           C  
ATOM    799  CE1 TYR A 106      15.315   7.921  21.133  1.00 14.24           C  
ATOM    800  CE2 TYR A 106      13.622   6.434  20.335  1.00 16.21           C  
ATOM    801  CZ  TYR A 106      14.207   7.685  20.354  1.00  6.00           C  
ATOM    802  OH  TYR A 106      13.659   8.655  19.549  1.00 18.44           O  
ATOM    803  N   TRP A 107      15.578   2.180  24.568  1.00 12.42           N  
ATOM    804  CA  TRP A 107      16.252   1.192  25.446  1.00  7.01           C  
ATOM    805  C   TRP A 107      16.819   0.085  24.562  1.00  4.00           C  
ATOM    806  O   TRP A 107      16.688   0.240  23.352  1.00 10.45           O  
ATOM    807  CB  TRP A 107      15.278   0.742  26.500  1.00  3.70           C  
ATOM    808  CG  TRP A 107      13.997   0.131  26.068  1.00 18.44           C  
ATOM    809  CD1 TRP A 107      13.010   0.650  25.286  1.00  9.47           C  
ATOM    810  CD2 TRP A 107      13.578  -1.190  26.443  1.00 16.59           C  
ATOM    811  CE2 TRP A 107      12.328  -1.404  25.849  1.00 15.07           C  
ATOM    812  CE3 TRP A 107      14.182  -2.184  27.226  1.00 17.20           C  
ATOM    813  NE1 TRP A 107      11.997  -0.266  25.148  1.00  8.26           N  
ATOM    814  CZ2 TRP A 107      11.640  -2.604  26.016  1.00 12.01           C  
ATOM    815  CZ3 TRP A 107      13.482  -3.365  27.380  1.00 10.44           C  
ATOM    816  CH2 TRP A 107      12.233  -3.575  26.788  1.00  6.51           C  
ATOM    817  N   TYR A 108      17.425  -0.952  25.116  1.00  3.79           N  
ATOM    818  CA  TYR A 108      17.898  -2.009  24.200  1.00 18.15           C  
ATOM    819  C   TYR A 108      17.759  -3.361  24.882  1.00 12.33           C  
ATOM    820  O   TYR A 108      17.924  -3.387  26.111  1.00  9.12           O  
ATOM    821  CB  TYR A 108      19.334  -1.787  23.764  1.00 10.49           C  
ATOM    822  CG  TYR A 108      20.369  -1.863  24.862  1.00 12.89           C  
ATOM    823  CD1 TYR A 108      21.118  -3.006  25.106  1.00 23.38           C  
ATOM    824  CD2 TYR A 108      20.608  -0.753  25.664  1.00 21.31           C  
ATOM    825  CE1 TYR A 108      22.062  -3.037  26.122  1.00 21.33           C  
ATOM    826  CE2 TYR A 108      21.549  -0.784  26.677  1.00 17.50           C  
ATOM    827  CZ  TYR A 108      22.278  -1.927  26.907  1.00 15.48           C  
ATOM    828  OH  TYR A 108      23.216  -1.944  27.915  1.00 20.70           O  
ATOM    829  N   HIS A 109      17.421  -4.406  24.117  1.00  4.25           N  
ATOM    830  CA  HIS A 109      17.141  -5.666  24.804  1.00  4.91           C  
ATOM    831  C   HIS A 109      17.295  -6.830  23.843  1.00  4.40           C  
ATOM    832  O   HIS A 109      17.233  -6.632  22.615  1.00  6.72           O  
ATOM    833  CB  HIS A 109      15.736  -5.672  25.405  1.00  8.57           C  
ATOM    834  CG  HIS A 109      14.687  -5.285  24.403  1.00  0.76           C  
ATOM    835  CD2 HIS A 109      14.144  -4.114  24.030  1.00 17.65           C  
ATOM    836  ND1 HIS A 109      14.058  -6.258  23.619  1.00 10.60           N  
ATOM    837  CE1 HIS A 109      13.180  -5.668  22.830  1.00  9.81           C  
ATOM    838  NE2 HIS A 109      13.213  -4.360  23.054  1.00 18.41           N  
ATOM    839  N   SER A 110      17.520  -8.028  24.381  1.00  1.14           N  
ATOM    840  CA  SER A 110      17.593  -9.167  23.446  1.00  4.67           C  
ATOM    841  C   SER A 110      16.287  -9.246  22.659  1.00  9.88           C  
ATOM    842  O   SER A 110      15.224  -8.838  23.126  1.00  9.19           O  
ATOM    843  CB  SER A 110      17.898 -10.478  24.161  1.00 15.62           C  
ATOM    844  OG  SER A 110      17.533 -11.623  23.382  1.00  9.65           O  
ATOM    845  N   HIS A 111      16.393  -9.724  21.418  1.00  9.62           N  
ATOM    846  CA  HIS A 111      15.188  -9.919  20.622  1.00  5.79           C  
ATOM    847  C   HIS A 111      15.246 -11.332  20.024  1.00 14.28           C  
ATOM    848  O   HIS A 111      14.867 -11.537  18.886  1.00 11.59           O  
ATOM    849  CB  HIS A 111      15.033  -8.854  19.550  1.00 15.43           C  
ATOM    850  CG  HIS A 111      13.634  -8.401  19.264  1.00 11.95           C  
ATOM    851  CD2 HIS A 111      12.763  -7.605  19.925  1.00 19.25           C  
ATOM    852  ND1 HIS A 111      12.967  -8.790  18.128  1.00 18.48           N  
ATOM    853  CE1 HIS A 111      11.771  -8.258  18.107  1.00  2.49           C  
ATOM    854  NE2 HIS A 111      11.596  -7.524  19.194  1.00  7.05           N  
ATOM    855  N   LEU A 112      15.738 -12.238  20.853  1.00 12.20           N  
ATOM    856  CA  LEU A 112      15.702 -13.681  20.583  1.00  9.79           C  
ATOM    857  C   LEU A 112      14.925 -14.400  21.681  1.00 15.34           C  
ATOM    858  O   LEU A 112      15.241 -14.254  22.861  1.00 13.28           O  
ATOM    859  CB  LEU A 112      17.128 -14.206  20.463  1.00  7.46           C  
ATOM    860  CG  LEU A 112      17.302 -15.680  20.847  1.00 18.13           C  
ATOM    861  CD1 LEU A 112      16.847 -16.547  19.683  1.00 17.54           C  
ATOM    862  CD2 LEU A 112      18.735 -15.966  21.248  1.00 10.07           C  
ATOM    863  N   SER A 113      13.896 -15.161  21.346  1.00 15.08           N  
ATOM    864  CA  SER A 113      12.941 -15.779  22.258  1.00 12.36           C  
ATOM    865  C   SER A 113      12.503 -14.807  23.349  1.00  6.13           C  
ATOM    866  O   SER A 113      12.278 -13.616  23.148  1.00 12.57           O  
ATOM    867  CB  SER A 113      13.525 -17.049  22.883  1.00 16.36           C  
ATOM    868  OG  SER A 113      12.557 -17.937  23.419  1.00 18.38           O  
ATOM    869  N   THR A 114      12.367 -15.365  24.543  1.00 10.95           N  
ATOM    870  CA  THR A 114      12.087 -14.588  25.739  1.00 19.15           C  
ATOM    871  C   THR A 114      13.369 -14.409  26.536  1.00 20.87           C  
ATOM    872  O   THR A 114      13.354 -14.387  27.769  1.00 17.49           O  
ATOM    873  CB  THR A 114      10.999 -15.274  26.581  1.00 23.99           C  
ATOM    874  CG2 THR A 114       9.865 -14.298  26.858  1.00 42.55           C  
ATOM    875  OG1 THR A 114      10.424 -16.355  25.836  1.00 42.52           O  
ATOM    876  N   GLN A 115      14.496 -14.281  25.819  1.00 18.72           N  
ATOM    877  CA  GLN A 115      15.752 -14.206  26.580  1.00 14.26           C  
ATOM    878  C   GLN A 115      15.912 -12.860  27.270  1.00  5.18           C  
ATOM    879  O   GLN A 115      16.634 -12.776  28.286  1.00 15.82           O  
ATOM    880  CB  GLN A 115      16.954 -14.526  25.703  1.00  6.75           C  
ATOM    881  CG  GLN A 115      18.270 -13.909  26.141  1.00  4.84           C  
ATOM    882  CD  GLN A 115      19.325 -13.911  25.057  1.00 15.63           C  
ATOM    883  NE2 GLN A 115      20.312 -14.787  25.240  1.00 16.61           N  
ATOM    884  OE1 GLN A 115      19.271 -13.185  24.065  1.00  9.82           O  
ATOM    885  N   TYR A 116      15.259 -11.788  26.842  1.00  4.13           N  
ATOM    886  CA  TYR A 116      15.382 -10.521  27.598  1.00  3.93           C  
ATOM    887  C   TYR A 116      14.765 -10.576  28.983  1.00 18.06           C  
ATOM    888  O   TYR A 116      15.172  -9.812  29.874  1.00 12.20           O  
ATOM    889  CB  TYR A 116      14.874  -9.397  26.723  1.00 19.91           C  
ATOM    890  CG  TYR A 116      13.572  -8.687  26.789  1.00 22.64           C  
ATOM    891  CD1 TYR A 116      13.201  -7.891  27.867  1.00 17.13           C  
ATOM    892  CD2 TYR A 116      12.658  -8.782  25.733  1.00 16.49           C  
ATOM    893  CE1 TYR A 116      11.992  -7.229  27.921  1.00  6.36           C  
ATOM    894  CE2 TYR A 116      11.444  -8.120  25.776  1.00 13.57           C  
ATOM    895  CZ  TYR A 116      11.098  -7.344  26.859  1.00  1.92           C  
ATOM    896  OH  TYR A 116       9.887  -6.690  26.886  1.00 13.97           O  
ATOM    897  N   CYS A 117      13.822 -11.480  29.211  1.00  6.57           N  
ATOM    898  CA  CYS A 117      13.204 -11.723  30.499  1.00 25.56           C  
ATOM    899  C   CYS A 117      14.170 -12.408  31.463  1.00 24.95           C  
ATOM    900  O   CYS A 117      13.973 -12.295  32.676  1.00 18.21           O  
ATOM    901  CB  CYS A 117      11.919 -12.540  30.327  1.00  8.87           C  
ATOM    902  SG  CYS A 117      10.782 -12.003  29.039  1.00 13.32           S  
ATOM    903  N   ASP A 118      15.197 -13.096  30.968  1.00 23.66           N  
ATOM    904  CA  ASP A 118      16.281 -13.587  31.807  1.00 15.26           C  
ATOM    905  C   ASP A 118      17.298 -12.481  32.097  1.00  6.94           C  
ATOM    906  O   ASP A 118      18.311 -12.796  32.720  1.00 11.12           O  
ATOM    907  CB  ASP A 118      17.048 -14.773  31.177  1.00  8.83           C  
ATOM    908  CG  ASP A 118      16.135 -15.962  30.924  1.00  8.52           C  
ATOM    909  OD1 ASP A 118      15.282 -16.246  31.780  1.00 17.58           O  
ATOM    910  OD2 ASP A 118      16.265 -16.598  29.850  1.00  8.82           O1-
ATOM    911  N   GLY A 119      17.112 -11.223  31.663  1.00  7.41           N  
ATOM    912  CA  GLY A 119      18.005 -10.154  32.024  1.00 15.43           C  
ATOM    913  C   GLY A 119      18.487  -9.172  30.998  1.00 18.91           C  
ATOM    914  O   GLY A 119      18.888  -8.048  31.329  1.00 20.50           O  
ATOM    915  N   LEU A 120      18.519  -9.502  29.715  1.00 14.43           N  
ATOM    916  CA  LEU A 120      19.201  -8.630  28.748  1.00 11.97           C  
ATOM    917  C   LEU A 120      18.463  -7.374  28.337  1.00 12.29           C  
ATOM    918  O   LEU A 120      17.782  -7.246  27.313  1.00 10.75           O  
ATOM    919  CB  LEU A 120      19.506  -9.494  27.518  1.00 12.56           C  
ATOM    920  CG  LEU A 120      20.672  -8.991  26.650  1.00  9.23           C  
ATOM    921  CD1 LEU A 120      21.611  -8.147  27.479  1.00 18.69           C  
ATOM    922  CD2 LEU A 120      21.347 -10.213  26.040  1.00  5.89           C  
ATOM    923  N   ARG A 121      18.585  -6.333  29.169  1.00  3.94           N  
ATOM    924  CA  ARG A 121      17.781  -5.134  28.954  1.00  7.93           C  
ATOM    925  C   ARG A 121      18.356  -3.955  29.739  1.00 13.50           C  
ATOM    926  O   ARG A 121      18.836  -4.180  30.855  1.00  9.81           O  
ATOM    927  CB  ARG A 121      16.327  -5.408  29.376  1.00 10.54           C  
ATOM    928  CG  ARG A 121      16.240  -6.370  30.554  1.00  9.76           C  
ATOM    929  CD  ARG A 121      14.794  -6.568  31.011  1.00 14.89           C  
ATOM    930  NE  ARG A 121      14.731  -7.565  32.088  1.00 12.19           N  
ATOM    931  CZ  ARG A 121      13.591  -7.890  32.710  1.00 11.49           C  
ATOM    932  NH1 ARG A 121      12.452  -7.311  32.371  1.00  8.70           N1+
ATOM    933  NH2 ARG A 121      13.647  -8.801  33.668  1.00 18.29           N  
ATOM    934  N   GLY A 122      18.288  -2.793  29.104  1.00  4.64           N  
ATOM    935  CA  GLY A 122      18.664  -1.522  29.706  1.00 16.07           C  
ATOM    936  C   GLY A 122      18.366  -0.297  28.876  1.00  9.60           C  
ATOM    937  O   GLY A 122      17.813  -0.402  27.782  1.00 10.72           O  
ATOM    938  N   ALA A 123      18.684   0.902  29.374  1.00  9.49           N  
ATOM    939  CA  ALA A 123      18.398   2.204  28.852  1.00  2.52           C  
ATOM    940  C   ALA A 123      19.446   2.662  27.814  1.00  0.12           C  
ATOM    941  O   ALA A 123      20.576   2.220  27.945  1.00  7.03           O  
ATOM    942  CB  ALA A 123      18.352   3.288  29.950  1.00  1.44           C  
ATOM    943  N   PHE A 124      18.960   3.463  26.884  1.00  4.17           N  
ATOM    944  CA  PHE A 124      19.682   4.107  25.794  1.00 12.04           C  
ATOM    945  C   PHE A 124      19.159   5.531  25.636  1.00 15.90           C  
ATOM    946  O   PHE A 124      18.039   5.769  25.191  1.00  8.87           O  
ATOM    947  CB  PHE A 124      19.515   3.353  24.480  1.00  4.97           C  
ATOM    948  CG  PHE A 124      20.561   3.584  23.392  1.00  9.59           C  
ATOM    949  CD1 PHE A 124      20.900   4.832  22.924  1.00 11.27           C  
ATOM    950  CD2 PHE A 124      21.216   2.498  22.837  1.00 10.20           C  
ATOM    951  CE1 PHE A 124      21.858   4.990  21.939  1.00 12.49           C  
ATOM    952  CE2 PHE A 124      22.174   2.613  21.843  1.00  4.71           C  
ATOM    953  CZ  PHE A 124      22.490   3.885  21.387  1.00 11.56           C  
ATOM    954  N   VAL A 125      19.950   6.529  25.994  1.00 14.51           N  
ATOM    955  CA  VAL A 125      19.440   7.899  25.836  1.00  8.13           C  
ATOM    956  C   VAL A 125      20.258   8.621  24.779  1.00  9.64           C  
ATOM    957  O   VAL A 125      21.471   8.440  24.771  1.00  9.75           O  
ATOM    958  CB  VAL A 125      19.500   8.654  27.163  1.00 15.94           C  
ATOM    959  CG1 VAL A 125      19.288  10.145  26.964  1.00  9.30           C  
ATOM    960  CG2 VAL A 125      18.473   8.061  28.124  1.00 17.30           C  
ATOM    961  N   VAL A 126      19.594   9.389  23.947  1.00 12.17           N  
ATOM    962  CA  VAL A 126      20.239  10.163  22.895  1.00 10.06           C  
ATOM    963  C   VAL A 126      19.925  11.624  23.205  1.00  8.46           C  
ATOM    964  O   VAL A 126      18.765  12.024  23.162  1.00 16.43           O  
ATOM    965  CB  VAL A 126      19.772   9.771  21.495  1.00  5.34           C  
ATOM    966  CG1 VAL A 126      20.387  10.648  20.415  1.00  4.67           C  
ATOM    967  CG2 VAL A 126      20.145   8.301  21.222  1.00  9.42           C  
ATOM    968  N   TYR A 127      20.966  12.345  23.558  1.00 10.22           N  
ATOM    969  CA  TYR A 127      20.733  13.719  23.977  1.00  7.44           C  
ATOM    970  C   TYR A 127      20.662  14.638  22.771  1.00  7.70           C  
ATOM    971  O   TYR A 127      21.236  14.303  21.724  1.00  6.73           O  
ATOM    972  CB  TYR A 127      21.847  14.142  24.936  1.00  4.59           C  
ATOM    973  CG  TYR A 127      21.796  13.408  26.257  1.00  3.79           C  
ATOM    974  CD1 TYR A 127      22.694  12.381  26.508  1.00 14.86           C  
ATOM    975  CD2 TYR A 127      20.878  13.749  27.234  1.00  8.35           C  
ATOM    976  CE1 TYR A 127      22.674  11.692  27.703  1.00 15.03           C  
ATOM    977  CE2 TYR A 127      20.847  13.067  28.440  1.00 22.81           C  
ATOM    978  CZ  TYR A 127      21.747  12.046  28.665  1.00 20.96           C  
ATOM    979  OH  TYR A 127      21.716  11.373  29.860  1.00 14.64           O  
ATOM    980  N   ASP A 128      19.977  15.752  22.979  1.00 11.32           N  
ATOM    981  CA  ASP A 128      19.832  16.850  22.041  1.00 17.88           C  
ATOM    982  C   ASP A 128      20.377  18.153  22.633  1.00 14.15           C  
ATOM    983  O   ASP A 128      19.734  18.780  23.482  1.00 18.98           O  
ATOM    984  CB  ASP A 128      18.379  17.116  21.634  1.00 15.42           C  
ATOM    985  CG  ASP A 128      18.310  18.121  20.488  1.00 19.11           C  
ATOM    986  OD1 ASP A 128      19.382  18.610  20.058  1.00 11.03           O  
ATOM    987  OD2 ASP A 128      17.182  18.416  20.038  1.00 13.40           O1-
ATOM    988  N   PRO A 129      21.562  18.504  22.144  1.00 16.16           N  
ATOM    989  CA  PRO A 129      22.267  19.714  22.508  1.00 14.33           C  
ATOM    990  C   PRO A 129      21.398  20.968  22.374  1.00 11.73           C  
ATOM    991  O   PRO A 129      21.630  21.947  23.088  1.00 20.74           O  
ATOM    992  CB  PRO A 129      23.405  19.779  21.481  1.00 26.21           C  
ATOM    993  CG  PRO A 129      23.636  18.368  21.079  1.00 10.94           C  
ATOM    994  CD  PRO A 129      22.308  17.676  21.172  1.00 16.54           C  
ATOM    995  N   ASN A 130      20.441  20.920  21.481  1.00  7.08           N  
ATOM    996  CA  ASN A 130      19.542  21.913  20.957  1.00 19.62           C  
ATOM    997  C   ASN A 130      18.068  21.632  21.309  1.00 21.87           C  
ATOM    998  O   ASN A 130      17.207  22.223  20.643  1.00 12.95           O  
ATOM    999  CB  ASN A 130      19.616  21.944  19.435  1.00 28.49           C  
ATOM   1000  CG  ASN A 130      20.949  21.802  18.752  1.00 32.10           C  
ATOM   1001  ND2 ASN A 130      21.851  20.928  19.188  1.00 26.59           N  
ATOM   1002  OD1 ASN A 130      21.200  22.495  17.760  1.00 25.38           O  
ATOM   1003  N   ASP A 131      17.840  20.763  22.277  1.00 13.08           N  
ATOM   1004  CA  ASP A 131      16.564  20.212  22.719  1.00  8.04           C  
ATOM   1005  C   ASP A 131      15.648  21.361  23.123  1.00 10.24           C  
ATOM   1006  O   ASP A 131      16.097  22.219  23.889  1.00 15.07           O  
ATOM   1007  CB  ASP A 131      16.728  19.259  23.898  1.00 10.23           C  
ATOM   1008  CG  ASP A 131      15.552  18.427  24.332  1.00 15.68           C  
ATOM   1009  OD1 ASP A 131      14.391  18.897  24.458  1.00 11.15           O  
ATOM   1010  OD2 ASP A 131      15.762  17.212  24.571  1.00 16.30           O1-
ATOM   1011  N   PRO A 132      14.405  21.420  22.660  1.00 16.84           N  
ATOM   1012  CA  PRO A 132      13.560  22.582  22.961  1.00 18.33           C  
ATOM   1013  C   PRO A 132      13.114  22.647  24.415  1.00 30.01           C  
ATOM   1014  O   PRO A 132      12.584  23.675  24.861  1.00 18.23           O  
ATOM   1015  CB  PRO A 132      12.333  22.338  22.067  1.00 27.48           C  
ATOM   1016  CG  PRO A 132      12.263  20.840  21.998  1.00 13.23           C  
ATOM   1017  CD  PRO A 132      13.699  20.409  21.857  1.00 12.06           C  
ATOM   1018  N   HIS A 133      13.315  21.561  25.160  1.00 24.36           N  
ATOM   1019  CA  HIS A 133      12.812  21.491  26.521  1.00 18.87           C  
ATOM   1020  C   HIS A 133      13.850  21.833  27.586  1.00 27.05           C  
ATOM   1021  O   HIS A 133      13.484  21.830  28.769  1.00 21.86           O  
ATOM   1022  CB  HIS A 133      12.270  20.081  26.808  1.00 19.39           C  
ATOM   1023  CG  HIS A 133      10.951  19.880  26.127  1.00 14.87           C  
ATOM   1024  CD2 HIS A 133      10.420  18.800  25.507  1.00 16.62           C  
ATOM   1025  ND1 HIS A 133      10.042  20.902  26.010  1.00  6.03           N  
ATOM   1026  CE1 HIS A 133       8.968  20.448  25.359  1.00  2.26           C  
ATOM   1027  NE2 HIS A 133       9.190  19.186  25.050  1.00 14.45           N  
ATOM   1028  N   LEU A 134      15.059  22.108  27.132  1.00 25.40           N  
ATOM   1029  CA  LEU A 134      16.191  22.429  27.975  1.00  5.20           C  
ATOM   1030  C   LEU A 134      15.777  23.367  29.110  1.00  2.97           C  
ATOM   1031  O   LEU A 134      16.122  23.079  30.261  1.00 24.56           O  
ATOM   1032  CB  LEU A 134      17.333  23.075  27.178  1.00 19.86           C  
ATOM   1033  CG  LEU A 134      18.299  22.049  26.561  1.00 26.39           C  
ATOM   1034  CD1 LEU A 134      19.481  22.729  25.898  1.00 17.96           C  
ATOM   1035  CD2 LEU A 134      18.731  21.055  27.636  1.00 14.88           C  
ATOM   1036  N   SER A 135      15.106  24.463  28.767  1.00 22.79           N  
ATOM   1037  CA  SER A 135      14.761  25.480  29.766  1.00 19.35           C  
ATOM   1038  C   SER A 135      13.839  24.918  30.827  1.00 15.78           C  
ATOM   1039  O   SER A 135      13.662  25.512  31.903  1.00 34.50           O  
ATOM   1040  CB  SER A 135      14.143  26.714  29.110  1.00 26.02           C  
ATOM   1041  OG  SER A 135      12.883  26.524  28.506  1.00 18.29           O  
ATOM   1042  N   LEU A 136      13.214  23.760  30.610  1.00 14.90           N  
ATOM   1043  CA  LEU A 136      12.315  23.314  31.678  1.00 17.09           C  
ATOM   1044  C   LEU A 136      12.986  22.491  32.776  1.00 12.52           C  
ATOM   1045  O   LEU A 136      12.203  22.057  33.644  1.00  7.74           O  
ATOM   1046  CB  LEU A 136      11.171  22.481  31.094  1.00 19.08           C  
ATOM   1047  CG  LEU A 136      10.202  23.170  30.140  1.00 25.80           C  
ATOM   1048  CD1 LEU A 136       9.397  22.152  29.346  1.00 19.94           C  
ATOM   1049  CD2 LEU A 136       9.275  24.090  30.916  1.00 12.94           C  
ATOM   1050  N   TYR A 137      14.296  22.269  32.798  1.00 16.68           N  
ATOM   1051  CA  TYR A 137      14.964  21.480  33.831  1.00  6.84           C  
ATOM   1052  C   TYR A 137      16.438  21.828  34.015  1.00 16.14           C  
ATOM   1053  O   TYR A 137      17.093  22.248  33.064  1.00 29.04           O  
ATOM   1054  CB  TYR A 137      14.821  19.988  33.493  1.00 17.12           C  
ATOM   1055  CG  TYR A 137      15.179  19.565  32.091  1.00 18.52           C  
ATOM   1056  CD1 TYR A 137      16.492  19.266  31.740  1.00 12.32           C  
ATOM   1057  CD2 TYR A 137      14.222  19.440  31.091  1.00 14.43           C  
ATOM   1058  CE1 TYR A 137      16.852  18.871  30.478  1.00  2.90           C  
ATOM   1059  CE2 TYR A 137      14.574  19.057  29.817  1.00 14.58           C  
ATOM   1060  CZ  TYR A 137      15.884  18.772  29.493  1.00  7.11           C  
ATOM   1061  OH  TYR A 137      16.191  18.384  28.217  1.00 19.40           O  
ATOM   1062  N   ASP A 138      16.955  21.660  35.229  1.00 14.52           N  
ATOM   1063  CA  ASP A 138      18.340  21.892  35.618  1.00  6.88           C  
ATOM   1064  C   ASP A 138      19.172  20.608  35.600  1.00  7.89           C  
ATOM   1065  O   ASP A 138      20.411  20.709  35.679  1.00 18.87           O  
ATOM   1066  CB  ASP A 138      18.433  22.476  37.028  1.00  9.09           C  
ATOM   1067  CG  ASP A 138      17.514  23.617  37.360  1.00 14.26           C  
ATOM   1068  OD1 ASP A 138      17.762  24.719  36.809  1.00 19.74           O  
ATOM   1069  OD2 ASP A 138      16.554  23.465  38.149  1.00 12.61           O1-
ATOM   1070  N   VAL A 139      18.576  19.434  35.565  1.00  7.93           N  
ATOM   1071  CA  VAL A 139      19.277  18.165  35.663  1.00 17.46           C  
ATOM   1072  C   VAL A 139      18.636  17.071  34.791  1.00 15.86           C  
ATOM   1073  O   VAL A 139      17.424  16.877  34.777  1.00 29.34           O  
ATOM   1074  CB  VAL A 139      19.356  17.619  37.096  1.00 15.59           C  
ATOM   1075  CG1 VAL A 139      19.977  16.217  37.076  1.00  8.02           C  
ATOM   1076  CG2 VAL A 139      20.143  18.552  37.990  1.00  8.27           C  
ATOM   1077  N   ASP A 140      19.540  16.408  34.101  1.00  7.06           N  
ATOM   1078  CA  ASP A 140      19.373  15.357  33.117  1.00  4.98           C  
ATOM   1079  C   ASP A 140      20.716  14.633  32.936  1.00  8.24           C  
ATOM   1080  O   ASP A 140      21.557  15.185  32.229  1.00 12.86           O  
ATOM   1081  CB  ASP A 140      18.912  15.919  31.797  1.00  1.57           C  
ATOM   1082  CG  ASP A 140      18.555  14.877  30.748  1.00 11.76           C  
ATOM   1083  OD1 ASP A 140      18.007  13.832  31.149  1.00 13.01           O  
ATOM   1084  OD2 ASP A 140      18.801  15.108  29.546  1.00 12.43           O1-
ATOM   1085  N   ASP A 141      20.887  13.464  33.543  1.00 10.91           N  
ATOM   1086  CA  ASP A 141      22.143  12.734  33.426  1.00 10.23           C  
ATOM   1087  C   ASP A 141      21.906  11.260  33.745  1.00 19.03           C  
ATOM   1088  O   ASP A 141      20.769  10.774  33.781  1.00  7.88           O  
ATOM   1089  CB  ASP A 141      23.283  13.316  34.262  1.00 10.33           C  
ATOM   1090  CG  ASP A 141      23.170  13.243  35.765  1.00 11.39           C  
ATOM   1091  OD1 ASP A 141      22.447  12.361  36.282  1.00 28.71           O  
ATOM   1092  OD2 ASP A 141      23.797  14.077  36.464  1.00 12.09           O1-
ATOM   1093  N   ALA A 142      22.980  10.514  33.954  1.00 13.95           N  
ATOM   1094  CA  ALA A 142      22.775   9.077  34.189  1.00 19.63           C  
ATOM   1095  C   ALA A 142      21.908   8.803  35.408  1.00 14.93           C  
ATOM   1096  O   ALA A 142      21.232   7.780  35.518  1.00 23.93           O  
ATOM   1097  CB  ALA A 142      24.121   8.403  34.341  1.00  7.84           C  
ATOM   1098  N   SER A 143      21.914   9.730  36.351  1.00 10.69           N  
ATOM   1099  CA  SER A 143      21.168   9.585  37.586  1.00 13.18           C  
ATOM   1100  C   SER A 143      19.691   9.896  37.407  1.00  7.05           C  
ATOM   1101  O   SER A 143      18.890   9.563  38.281  1.00 21.23           O  
ATOM   1102  CB  SER A 143      21.745  10.516  38.666  1.00 20.27           C  
ATOM   1103  OG  SER A 143      21.401  11.875  38.409  1.00 12.57           O  
ATOM   1104  N   THR A 144      19.296  10.544  36.316  1.00 10.68           N  
ATOM   1105  CA  THR A 144      17.861  10.785  36.152  1.00  9.38           C  
ATOM   1106  C   THR A 144      17.222   9.747  35.247  1.00 10.54           C  
ATOM   1107  O   THR A 144      16.125   9.947  34.719  1.00  8.92           O  
ATOM   1108  CB  THR A 144      17.570  12.185  35.574  1.00 18.12           C  
ATOM   1109  CG2 THR A 144      18.249  13.246  36.428  1.00 27.82           C  
ATOM   1110  OG1 THR A 144      18.101  12.318  34.242  1.00  9.22           O  
ATOM   1111  N   VAL A 145      17.879   8.610  35.018  1.00  7.59           N  
ATOM   1112  CA  VAL A 145      17.225   7.604  34.174  1.00  1.41           C  
ATOM   1113  C   VAL A 145      16.640   6.560  35.127  1.00  9.41           C  
ATOM   1114  O   VAL A 145      17.405   6.143  36.025  1.00  9.71           O  
ATOM   1115  CB  VAL A 145      18.210   7.031  33.156  1.00  7.86           C  
ATOM   1116  CG1 VAL A 145      17.616   5.872  32.361  1.00 10.03           C  
ATOM   1117  CG2 VAL A 145      18.676   8.111  32.179  1.00  7.26           C  
ATOM   1118  N   ILE A 146      15.378   6.191  34.958  1.00  8.24           N  
ATOM   1119  CA  ILE A 146      14.644   5.311  35.844  1.00 16.44           C  
ATOM   1120  C   ILE A 146      14.040   4.108  35.124  1.00 29.31           C  
ATOM   1121  O   ILE A 146      13.071   4.178  34.361  1.00 12.32           O  
ATOM   1122  CB  ILE A 146      13.511   6.046  36.590  1.00 28.16           C  
ATOM   1123  CG1 ILE A 146      14.010   7.080  37.599  1.00 27.84           C  
ATOM   1124  CG2 ILE A 146      12.569   5.046  37.244  1.00 13.09           C  
ATOM   1125  CD1 ILE A 146      12.913   7.907  38.237  1.00 23.45           C  
ATOM   1126  N   THR A 147      14.681   2.969  35.415  1.00 17.08           N  
ATOM   1127  CA  THR A 147      14.228   1.744  34.755  1.00 14.56           C  
ATOM   1128  C   THR A 147      13.301   0.973  35.705  1.00  0.91           C  
ATOM   1129  O   THR A 147      13.633   0.923  36.872  1.00  3.46           O  
ATOM   1130  CB  THR A 147      15.358   0.813  34.297  1.00  3.70           C  
ATOM   1131  CG2 THR A 147      16.358   1.585  33.441  1.00  5.09           C  
ATOM   1132  OG1 THR A 147      16.078   0.240  35.429  1.00  3.99           O  
ATOM   1133  N   ILE A 148      12.217   0.462  35.155  1.00  2.97           N  
ATOM   1134  CA  ILE A 148      11.269  -0.510  35.677  1.00  0.82           C  
ATOM   1135  C   ILE A 148      11.384  -1.794  34.840  1.00 13.45           C  
ATOM   1136  O   ILE A 148      11.461  -1.689  33.613  1.00 11.26           O  
ATOM   1137  CB  ILE A 148       9.825  -0.013  35.679  1.00 14.25           C  
ATOM   1138  CG1 ILE A 148       9.701   1.447  36.133  1.00 23.08           C  
ATOM   1139  CG2 ILE A 148       8.946  -0.912  36.537  1.00 16.78           C  
ATOM   1140  CD1 ILE A 148      10.552   1.763  37.345  1.00 47.28           C  
ATOM   1141  N   ALA A 149      11.396  -2.907  35.542  1.00 12.06           N  
ATOM   1142  CA  ALA A 149      11.466  -4.262  35.051  1.00 10.60           C  
ATOM   1143  C   ALA A 149      10.733  -5.260  35.961  1.00 12.50           C  
ATOM   1144  O   ALA A 149      10.777  -5.087  37.178  1.00 11.41           O  
ATOM   1145  CB  ALA A 149      12.904  -4.762  34.921  1.00  8.16           C  
ATOM   1146  N   ASP A 150      10.144  -6.246  35.295  1.00  7.50           N  
ATOM   1147  CA  ASP A 150       9.541  -7.407  35.931  1.00 12.31           C  
ATOM   1148  C   ASP A 150      10.566  -8.535  36.018  1.00 16.72           C  
ATOM   1149  O   ASP A 150      11.155  -8.999  35.046  1.00 16.67           O  
ATOM   1150  CB  ASP A 150       8.287  -7.874  35.197  1.00 21.11           C  
ATOM   1151  CG  ASP A 150       8.430  -8.086  33.712  1.00 15.85           C  
ATOM   1152  OD1 ASP A 150       9.416  -7.603  33.122  1.00 17.96           O  
ATOM   1153  OD2 ASP A 150       7.557  -8.747  33.092  1.00  8.18           O1-
ATOM   1154  N   TRP A 151      10.782  -8.988  37.247  1.00 11.27           N  
ATOM   1155  CA  TRP A 151      11.837  -9.963  37.457  1.00 13.28           C  
ATOM   1156  C   TRP A 151      11.283 -11.343  37.756  1.00  7.94           C  
ATOM   1157  O   TRP A 151      10.281 -11.434  38.468  1.00  9.04           O  
ATOM   1158  CB  TRP A 151      12.728  -9.431  38.597  1.00 14.32           C  
ATOM   1159  CG  TRP A 151      13.859 -10.371  38.855  1.00  5.03           C  
ATOM   1160  CD1 TRP A 151      13.880 -11.338  39.814  1.00 15.28           C  
ATOM   1161  CD2 TRP A 151      15.111 -10.440  38.165  1.00 18.48           C  
ATOM   1162  CE2 TRP A 151      15.843 -11.489  38.772  1.00 18.96           C  
ATOM   1163  CE3 TRP A 151      15.697  -9.736  37.102  1.00  4.20           C  
ATOM   1164  NE1 TRP A 151      15.070 -12.019  39.773  1.00 12.68           N  
ATOM   1165  CZ2 TRP A 151      17.120 -11.850  38.359  1.00 12.73           C  
ATOM   1166  CZ3 TRP A 151      16.965 -10.103  36.700  1.00 16.68           C  
ATOM   1167  CH2 TRP A 151      17.666 -11.145  37.320  1.00 23.81           C  
ATOM   1168  N   TYR A 152      11.914 -12.371  37.213  1.00 14.44           N  
ATOM   1169  CA  TYR A 152      11.453 -13.746  37.376  1.00 23.95           C  
ATOM   1170  C   TYR A 152      12.461 -14.572  38.159  1.00 28.89           C  
ATOM   1171  O   TYR A 152      13.663 -14.552  37.884  1.00 19.35           O  
ATOM   1172  CB  TYR A 152      11.165 -14.351  35.987  1.00 11.40           C  
ATOM   1173  CG  TYR A 152      10.094 -13.549  35.265  1.00 11.34           C  
ATOM   1174  CD1 TYR A 152      10.370 -12.344  34.642  1.00 13.11           C  
ATOM   1175  CD2 TYR A 152       8.781 -13.999  35.216  1.00  6.87           C  
ATOM   1176  CE1 TYR A 152       9.424 -11.588  33.990  1.00 11.61           C  
ATOM   1177  CE2 TYR A 152       7.823 -13.252  34.559  1.00 12.10           C  
ATOM   1178  CZ  TYR A 152       8.124 -12.058  33.942  1.00 11.49           C  
ATOM   1179  OH  TYR A 152       7.171 -11.323  33.286  1.00 19.47           O  
ATOM   1180  N   HIS A 153      11.978 -15.300  39.158  1.00 24.01           N  
ATOM   1181  CA  HIS A 153      12.816 -16.139  40.007  1.00  8.36           C  
ATOM   1182  C   HIS A 153      13.288 -17.406  39.293  1.00  6.11           C  
ATOM   1183  O   HIS A 153      14.367 -17.921  39.569  1.00 18.72           O  
ATOM   1184  CB  HIS A 153      12.061 -16.514  41.288  1.00  7.53           C  
ATOM   1185  CG  HIS A 153      11.988 -15.387  42.275  1.00 17.00           C  
ATOM   1186  CD2 HIS A 153      12.455 -14.127  42.169  1.00  8.14           C  
ATOM   1187  ND1 HIS A 153      11.411 -15.467  43.525  1.00 12.07           N  
ATOM   1188  CE1 HIS A 153      11.527 -14.299  44.138  1.00 18.73           C  
ATOM   1189  NE2 HIS A 153      12.160 -13.468  43.320  1.00  9.18           N  
ATOM   1190  N   SER A 154      12.489 -17.941  38.384  1.00  7.43           N  
ATOM   1191  CA  SER A 154      12.728 -19.077  37.530  1.00 16.33           C  
ATOM   1192  C   SER A 154      13.166 -18.672  36.120  1.00 16.71           C  
ATOM   1193  O   SER A 154      12.649 -17.644  35.659  1.00  9.81           O  
ATOM   1194  CB  SER A 154      11.432 -19.883  37.358  1.00  8.64           C  
ATOM   1195  OG  SER A 154      11.510 -20.558  36.108  1.00 29.81           O  
ATOM   1196  N   LEU A 155      14.031 -19.448  35.487  1.00 18.59           N  
ATOM   1197  CA  LEU A 155      14.443 -19.190  34.118  1.00 12.99           C  
ATOM   1198  C   LEU A 155      13.212 -19.319  33.195  1.00 15.29           C  
ATOM   1199  O   LEU A 155      12.432 -20.252  33.373  1.00 37.24           O  
ATOM   1200  CB  LEU A 155      15.542 -20.084  33.565  1.00  9.69           C  
ATOM   1201  CG  LEU A 155      16.723 -20.508  34.451  1.00 12.99           C  
ATOM   1202  CD1 LEU A 155      17.693 -21.347  33.626  1.00  8.78           C  
ATOM   1203  CD2 LEU A 155      17.457 -19.343  35.090  1.00 21.85           C  
ATOM   1204  N   SER A 156      13.112 -18.391  32.272  1.00 10.05           N  
ATOM   1205  CA  SER A 156      12.186 -18.293  31.168  1.00  7.96           C  
ATOM   1206  C   SER A 156      11.784 -19.622  30.519  1.00 18.73           C  
ATOM   1207  O   SER A 156      10.623 -19.782  30.128  1.00  9.21           O  
ATOM   1208  CB  SER A 156      12.825 -17.462  30.044  1.00  4.17           C  
ATOM   1209  OG  SER A 156      14.042 -18.105  29.630  1.00 11.67           O  
ATOM   1210  N   THR A 157      12.777 -20.466  30.436  1.00 18.99           N  
ATOM   1211  CA  THR A 157      13.008 -21.741  29.808  1.00 21.24           C  
ATOM   1212  C   THR A 157      11.962 -22.793  30.130  1.00 24.25           C  
ATOM   1213  O   THR A 157      11.354 -22.796  31.196  1.00 50.35           O  
ATOM   1214  CB  THR A 157      14.407 -22.259  30.237  1.00 17.62           C  
ATOM   1215  CG2 THR A 157      14.293 -23.600  30.933  1.00 24.92           C  
ATOM   1216  OG1 THR A 157      15.209 -22.425  29.061  1.00 40.07           O  
ATOM   1217  N   LYS A 165       5.603 -19.847  28.621  1.00 39.34           N  
ATOM   1218  CA  LYS A 165       4.152 -19.891  28.711  1.00 48.48           C  
ATOM   1219  C   LYS A 165       3.561 -18.481  28.690  1.00 53.37           C  
ATOM   1220  O   LYS A 165       3.832 -17.687  27.792  1.00 55.31           O  
ATOM   1221  CB  LYS A 165       3.691 -20.599  29.987  1.00 37.67           C  
ATOM   1222  CG  LYS A 165       2.916 -21.884  29.748  1.00 30.21           C  
ATOM   1223  CD  LYS A 165       3.075 -22.347  28.303  1.00 31.29           C  
ATOM   1224  CE  LYS A 165       2.980 -23.862  28.202  1.00 34.91           C  
ATOM   1225  NZ  LYS A 165       1.851 -24.278  27.327  1.00 15.43           N1+
ATOM   1226  N   ALA A 166       2.745 -18.230  29.700  1.00 49.27           N  
ATOM   1227  CA  ALA A 166       2.208 -16.913  30.022  1.00 45.60           C  
ATOM   1228  C   ALA A 166       2.338 -16.787  31.558  1.00 45.13           C  
ATOM   1229  O   ALA A 166       1.280 -16.607  32.156  1.00 31.88           O  
ATOM   1230  CB  ALA A 166       0.721 -16.870  29.699  1.00 28.49           C  
ATOM   1231  N   PRO A 167       3.574 -16.891  32.006  1.00 36.92           N  
ATOM   1232  CA  PRO A 167       3.951 -17.216  33.388  1.00 35.19           C  
ATOM   1233  C   PRO A 167       3.010 -16.470  34.323  1.00 35.30           C  
ATOM   1234  O   PRO A 167       2.692 -15.342  33.927  1.00 64.01           O  
ATOM   1235  CB  PRO A 167       5.384 -16.727  33.529  1.00 31.82           C  
ATOM   1236  CG  PRO A 167       5.723 -16.064  32.237  1.00 31.90           C  
ATOM   1237  CD  PRO A 167       4.796 -16.644  31.204  1.00 28.36           C  
ATOM   1238  N   PRO A 168       2.578 -17.062  35.419  1.00 34.93           N  
ATOM   1239  CA  PRO A 168       1.469 -16.583  36.250  1.00 33.24           C  
ATOM   1240  C   PRO A 168       1.539 -15.066  36.445  1.00 39.16           C  
ATOM   1241  O   PRO A 168       0.541 -14.360  36.356  1.00 34.19           O  
ATOM   1242  CB  PRO A 168       1.666 -17.291  37.587  1.00 31.14           C  
ATOM   1243  CG  PRO A 168       2.939 -18.056  37.466  1.00 44.70           C  
ATOM   1244  CD  PRO A 168       3.152 -18.297  35.996  1.00 39.73           C  
ATOM   1245  N   ALA A 169       2.779 -14.643  36.669  1.00 40.42           N  
ATOM   1246  CA  ALA A 169       3.142 -13.247  36.757  1.00 31.12           C  
ATOM   1247  C   ALA A 169       4.589 -13.071  37.192  1.00 23.43           C  
ATOM   1248  O   ALA A 169       5.237 -13.993  37.679  1.00 22.10           O  
ATOM   1249  CB  ALA A 169       2.198 -12.580  37.736  1.00 32.46           C  
ATOM   1250  N   PRO A 170       5.105 -11.865  36.996  1.00 15.80           N  
ATOM   1251  CA  PRO A 170       6.450 -11.571  37.520  1.00 15.01           C  
ATOM   1252  C   PRO A 170       6.545 -11.813  39.026  1.00 12.90           C  
ATOM   1253  O   PRO A 170       5.501 -11.933  39.669  1.00 20.26           O  
ATOM   1254  CB  PRO A 170       6.594 -10.084  37.221  1.00  7.41           C  
ATOM   1255  CG  PRO A 170       5.686  -9.817  36.073  1.00  9.84           C  
ATOM   1256  CD  PRO A 170       4.509 -10.734  36.282  1.00 13.70           C  
ATOM   1257  N   ASP A 171       7.766 -11.880  39.559  1.00  9.58           N  
ATOM   1258  CA  ASP A 171       7.948 -12.124  40.997  1.00 14.23           C  
ATOM   1259  C   ASP A 171       8.271 -10.861  41.785  1.00  7.89           C  
ATOM   1260  O   ASP A 171       7.819 -10.688  42.916  1.00  8.69           O  
ATOM   1261  CB  ASP A 171       9.047 -13.164  41.228  1.00 18.55           C  
ATOM   1262  CG  ASP A 171       8.577 -14.594  41.075  1.00 28.37           C  
ATOM   1263  OD1 ASP A 171       7.776 -15.064  41.917  1.00 17.00           O  
ATOM   1264  OD2 ASP A 171       9.011 -15.268  40.118  1.00 19.37           O1-
ATOM   1265  N   THR A 172       9.039  -9.944  41.192  1.00 14.61           N  
ATOM   1266  CA  THR A 172       9.453  -8.712  41.864  1.00 14.08           C  
ATOM   1267  C   THR A 172       9.637  -7.565  40.864  1.00  6.77           C  
ATOM   1268  O   THR A 172      10.235  -7.770  39.804  1.00 21.38           O  
ATOM   1269  CB  THR A 172      10.777  -8.917  42.619  1.00 19.15           C  
ATOM   1270  CG2 THR A 172      11.105  -7.688  43.447  1.00 11.12           C  
ATOM   1271  OG1 THR A 172      10.662 -10.039  43.511  1.00 12.68           O  
ATOM   1272  N   THR A 173       9.104  -6.415  41.226  1.00  5.73           N  
ATOM   1273  CA  THR A 173       9.288  -5.190  40.466  1.00 15.17           C  
ATOM   1274  C   THR A 173      10.561  -4.519  40.956  1.00 13.85           C  
ATOM   1275  O   THR A 173      10.568  -4.166  42.138  1.00  9.75           O  
ATOM   1276  CB  THR A 173       8.112  -4.225  40.671  1.00 18.59           C  
ATOM   1277  CG2 THR A 173       8.193  -2.992  39.774  1.00  8.59           C  
ATOM   1278  OG1 THR A 173       6.893  -4.902  40.333  1.00  8.78           O  
ATOM   1279  N   LEU A 174      11.519  -4.385  40.063  1.00  9.85           N  
ATOM   1280  CA  LEU A 174      12.794  -3.757  40.336  1.00  7.55           C  
ATOM   1281  C   LEU A 174      12.820  -2.353  39.736  1.00  8.53           C  
ATOM   1282  O   LEU A 174      12.492  -2.251  38.546  1.00  7.43           O  
ATOM   1283  CB  LEU A 174      13.903  -4.583  39.694  1.00 12.58           C  
ATOM   1284  CG  LEU A 174      13.881  -6.099  39.903  1.00  7.74           C  
ATOM   1285  CD1 LEU A 174      14.818  -6.776  38.910  1.00 14.35           C  
ATOM   1286  CD2 LEU A 174      14.246  -6.478  41.320  1.00  9.37           C  
ATOM   1287  N   ILE A 175      13.195  -1.361  40.515  1.00 10.62           N  
ATOM   1288  CA  ILE A 175      13.371  -0.003  39.981  1.00  6.36           C  
ATOM   1289  C   ILE A 175      14.880   0.235  39.995  1.00  2.72           C  
ATOM   1290  O   ILE A 175      15.464   0.019  41.070  1.00 12.18           O  
ATOM   1291  CB  ILE A 175      12.676   1.036  40.844  1.00  1.93           C  
ATOM   1292  CG1 ILE A 175      11.329   0.496  41.389  1.00 18.94           C  
ATOM   1293  CG2 ILE A 175      12.508   2.387  40.193  1.00 12.97           C  
ATOM   1294  CD1 ILE A 175      10.105   0.965  40.655  1.00 13.18           C  
ATOM   1295  N   ASN A 176      15.468   0.609  38.880  1.00  7.90           N  
ATOM   1296  CA  ASN A 176      16.913   0.683  38.788  1.00 10.18           C  
ATOM   1297  C   ASN A 176      17.558  -0.592  39.340  1.00 10.31           C  
ATOM   1298  O   ASN A 176      18.565  -0.482  40.031  1.00 11.81           O  
ATOM   1299  CB  ASN A 176      17.422   1.904  39.558  1.00  9.28           C  
ATOM   1300  CG  ASN A 176      17.025   3.183  38.841  1.00 22.45           C  
ATOM   1301  ND2 ASN A 176      17.225   4.308  39.518  1.00 14.68           N  
ATOM   1302  OD1 ASN A 176      16.549   3.114  37.703  1.00  9.94           O  
ATOM   1303  N   GLY A 177      16.936  -1.722  39.035  1.00 13.63           N  
ATOM   1304  CA  GLY A 177      17.393  -3.070  39.339  1.00 11.38           C  
ATOM   1305  C   GLY A 177      17.191  -3.416  40.796  1.00 19.52           C  
ATOM   1306  O   GLY A 177      17.534  -4.514  41.241  1.00 41.25           O  
ATOM   1307  N   LEU A 178      16.639  -2.476  41.557  1.00 12.41           N  
ATOM   1308  CA  LEU A 178      16.450  -2.754  42.978  1.00 17.78           C  
ATOM   1309  C   LEU A 178      14.910  -2.774  43.346  1.00 10.75           C  
ATOM   1310  O   LEU A 178      14.077  -2.169  42.653  1.00 13.85           O  
ATOM   1311  CB  LEU A 178      17.168  -1.753  43.882  1.00  6.79           C  
ATOM   1312  CG  LEU A 178      18.644  -2.063  44.087  1.00 20.11           C  
ATOM   1313  CD1 LEU A 178      19.457  -0.820  44.454  1.00 15.44           C  
ATOM   1314  CD2 LEU A 178      18.881  -3.077  45.205  1.00 43.60           C  
ATOM   1315  N   GLY A 179      14.548  -3.492  44.456  1.00 13.12           N  
ATOM   1316  CA  GLY A 179      13.122  -3.647  44.951  1.00  8.63           C  
ATOM   1317  C   GLY A 179      12.963  -4.886  45.904  1.00 12.11           C  
ATOM   1318  O   GLY A 179      13.892  -5.693  46.071  1.00 23.60           O  
ATOM   1319  N   ARG A 180      11.768  -4.981  46.507  1.00 22.00           N  
ATOM   1320  CA  ARG A 180      11.382  -6.040  47.484  1.00 12.08           C  
ATOM   1321  C   ARG A 180      10.374  -7.034  46.884  1.00 16.14           C  
ATOM   1322  O   ARG A 180       9.741  -6.745  45.853  1.00 22.10           O  
ATOM   1323  CB  ARG A 180      10.671  -5.413  48.690  1.00 21.85           C  
ATOM   1324  CG  ARG A 180      11.557  -4.469  49.491  1.00 27.47           C  
ATOM   1325  CD  ARG A 180      10.862  -3.940  50.742  1.00 39.27           C  
ATOM   1326  NE  ARG A 180      11.735  -3.095  51.553  1.00 39.02           N  
ATOM   1327  CZ  ARG A 180      11.359  -2.516  52.692  1.00 33.41           C  
ATOM   1328  NH1 ARG A 180      10.119  -2.684  53.170  1.00 22.82           N1+
ATOM   1329  NH2 ARG A 180      12.162  -1.743  53.429  1.00 44.17           N  
ATOM   1330  N   ASN A 181      10.281  -8.172  47.576  1.00 18.83           N  
ATOM   1331  CA  ASN A 181       9.346  -9.271  47.245  1.00 30.93           C  
ATOM   1332  C   ASN A 181       8.751  -9.846  48.521  1.00 32.85           C  
ATOM   1333  O   ASN A 181       9.098  -9.430  49.635  1.00 31.50           O  
ATOM   1334  CB  ASN A 181      10.033 -10.387  46.464  1.00 35.44           C  
ATOM   1335  CG  ASN A 181       9.031 -11.261  45.696  1.00 34.02           C  
ATOM   1336  ND2 ASN A 181       9.456 -12.076  44.749  1.00 17.24           N  
ATOM   1337  OD1 ASN A 181       7.828 -11.203  45.961  1.00 56.87           O  
ATOM   1338  N   SER A 182       7.836 -10.818  48.418  1.00 41.85           N  
ATOM   1339  CA  SER A 182       7.314 -11.320  49.686  1.00 43.39           C  
ATOM   1340  C   SER A 182       7.871 -12.667  50.101  1.00 46.79           C  
ATOM   1341  O   SER A 182       7.250 -13.396  50.875  1.00 44.12           O  
ATOM   1342  CB  SER A 182       5.780 -11.406  49.674  1.00 44.37           C  
ATOM   1343  OG  SER A 182       5.379 -10.891  50.943  1.00 18.65           O  
ATOM   1344  N   ALA A 183       9.081 -13.019  49.657  1.00 53.05           N  
ATOM   1345  CA  ALA A 183       9.704 -14.148  50.363  1.00 58.14           C  
ATOM   1346  C   ALA A 183       9.878 -13.662  51.810  1.00 56.57           C  
ATOM   1347  O   ALA A 183       9.659 -14.398  52.762  1.00 86.72           O  
ATOM   1348  CB  ALA A 183      11.001 -14.585  49.738  1.00 71.57           C  
ATOM   1349  N   ASN A 184      10.262 -12.404  51.869  1.00 44.23           N  
ATOM   1350  CA  ASN A 184      10.233 -11.436  52.934  1.00 20.93           C  
ATOM   1351  C   ASN A 184      10.759 -10.106  52.376  1.00 33.49           C  
ATOM   1352  O   ASN A 184      11.941 -10.014  52.046  1.00 51.69           O  
ATOM   1353  CB  ASN A 184      11.015 -11.897  54.148  1.00 32.35           C  
ATOM   1354  CG  ASN A 184      12.514 -11.967  54.054  1.00 30.83           C  
ATOM   1355  ND2 ASN A 184      13.179 -11.499  55.115  1.00 29.47           N  
ATOM   1356  OD1 ASN A 184      13.109 -12.443  53.087  1.00 32.98           O  
ATOM   1357  N   PRO A 185       9.865  -9.132  52.246  1.00 22.79           N  
ATOM   1358  CA  PRO A 185      10.241  -7.819  51.709  1.00 18.77           C  
ATOM   1359  C   PRO A 185      11.500  -7.270  52.361  1.00 14.37           C  
ATOM   1360  O   PRO A 185      12.274  -6.550  51.728  1.00 18.75           O  
ATOM   1361  CB  PRO A 185       9.043  -6.933  52.071  1.00 27.75           C  
ATOM   1362  CG  PRO A 185       7.888  -7.863  52.217  1.00 17.79           C  
ATOM   1363  CD  PRO A 185       8.431  -9.210  52.570  1.00 14.21           C  
ATOM   1364  N   SER A 186      11.737  -7.569  53.642  1.00 21.19           N  
ATOM   1365  CA  SER A 186      12.894  -6.935  54.285  1.00 19.68           C  
ATOM   1366  C   SER A 186      14.224  -7.427  53.733  1.00 15.13           C  
ATOM   1367  O   SER A 186      15.285  -6.881  54.069  1.00 24.75           O  
ATOM   1368  CB  SER A 186      12.822  -7.165  55.800  1.00 19.61           C  
ATOM   1369  OG  SER A 186      13.328  -8.463  56.107  1.00 25.51           O  
ATOM   1370  N   ALA A 187      14.208  -8.442  52.887  1.00 18.06           N  
ATOM   1371  CA  ALA A 187      15.415  -9.027  52.323  1.00 16.95           C  
ATOM   1372  C   ALA A 187      15.963  -8.133  51.218  1.00 21.90           C  
ATOM   1373  O   ALA A 187      17.121  -8.285  50.853  1.00 19.89           O  
ATOM   1374  CB  ALA A 187      15.147 -10.423  51.786  1.00 44.14           C  
ATOM   1375  N   GLY A 188      15.128  -7.219  50.733  1.00 25.35           N  
ATOM   1376  CA  GLY A 188      15.389  -6.407  49.580  1.00 24.60           C  
ATOM   1377  C   GLY A 188      15.831  -4.987  49.734  1.00 24.68           C  
ATOM   1378  O   GLY A 188      15.335  -4.219  50.561  1.00 27.51           O  
ATOM   1379  N   GLN A 189      16.797  -4.535  48.907  1.00  8.14           N  
ATOM   1380  CA  GLN A 189      17.129  -3.122  49.022  1.00 10.38           C  
ATOM   1381  C   GLN A 189      16.100  -2.287  48.262  1.00  7.00           C  
ATOM   1382  O   GLN A 189      15.443  -2.739  47.321  1.00 15.40           O  
ATOM   1383  CB  GLN A 189      18.539  -2.779  48.531  1.00 21.68           C  
ATOM   1384  CG  GLN A 189      18.983  -1.413  49.022  1.00 25.89           C  
ATOM   1385  CD  GLN A 189      19.724  -0.561  48.023  1.00 33.39           C  
ATOM   1386  NE2 GLN A 189      19.597   0.755  48.173  1.00 21.53           N  
ATOM   1387  OE1 GLN A 189      20.407  -1.062  47.127  1.00 19.24           O  
ATOM   1388  N   LEU A 190      15.964  -1.036  48.710  1.00  9.54           N  
ATOM   1389  CA  LEU A 190      15.188  -0.092  47.913  1.00 10.64           C  
ATOM   1390  C   LEU A 190      16.151   0.815  47.134  1.00  9.07           C  
ATOM   1391  O   LEU A 190      17.191   1.200  47.679  1.00 18.28           O  
ATOM   1392  CB  LEU A 190      14.251   0.763  48.755  1.00  7.07           C  
ATOM   1393  CG  LEU A 190      13.078   0.094  49.460  1.00 14.64           C  
ATOM   1394  CD1 LEU A 190      12.621   0.907  50.669  1.00 31.52           C  
ATOM   1395  CD2 LEU A 190      11.909  -0.140  48.517  1.00  8.82           C  
ATOM   1396  N   ALA A 191      15.795   1.109  45.904  1.00 10.65           N  
ATOM   1397  CA  ALA A 191      16.526   2.041  45.038  1.00 11.81           C  
ATOM   1398  C   ALA A 191      16.239   3.448  45.576  1.00  7.79           C  
ATOM   1399  O   ALA A 191      15.112   3.723  45.971  1.00 15.96           O  
ATOM   1400  CB  ALA A 191      16.125   1.927  43.586  1.00  4.76           C  
ATOM   1401  N   VAL A 192      17.252   4.294  45.618  1.00  9.36           N  
ATOM   1402  CA  VAL A 192      17.203   5.672  46.075  1.00 11.99           C  
ATOM   1403  C   VAL A 192      17.543   6.571  44.890  1.00 18.28           C  
ATOM   1404  O   VAL A 192      18.621   6.425  44.324  1.00 12.32           O  
ATOM   1405  CB  VAL A 192      18.180   5.895  47.239  1.00 14.00           C  
ATOM   1406  CG1 VAL A 192      17.981   7.202  47.979  1.00 15.70           C  
ATOM   1407  CG2 VAL A 192      18.024   4.702  48.194  1.00 13.70           C  
ATOM   1408  N   VAL A 193      16.607   7.433  44.523  1.00 22.03           N  
ATOM   1409  CA  VAL A 193      16.848   8.470  43.524  1.00 15.55           C  
ATOM   1410  C   VAL A 193      17.043   9.764  44.312  1.00 18.26           C  
ATOM   1411  O   VAL A 193      16.164  10.153  45.077  1.00 16.08           O  
ATOM   1412  CB  VAL A 193      15.729   8.612  42.490  1.00 14.67           C  
ATOM   1413  CG1 VAL A 193      15.932   9.847  41.630  1.00 12.66           C  
ATOM   1414  CG2 VAL A 193      15.633   7.389  41.576  1.00 10.48           C  
ATOM   1415  N   SER A 194      18.206  10.397  44.155  1.00 30.38           N  
ATOM   1416  CA  SER A 194      18.528  11.521  45.034  1.00 18.93           C  
ATOM   1417  C   SER A 194      18.254  12.865  44.376  1.00 17.21           C  
ATOM   1418  O   SER A 194      18.642  13.061  43.221  1.00 13.52           O  
ATOM   1419  CB  SER A 194      19.999  11.422  45.455  1.00 27.77           C  
ATOM   1420  OG  SER A 194      20.180  10.477  46.496  1.00 29.68           O  
ATOM   1421  N   VAL A 195      17.621  13.789  45.095  1.00 12.15           N  
ATOM   1422  CA  VAL A 195      17.398  15.136  44.590  1.00 11.77           C  
ATOM   1423  C   VAL A 195      17.822  16.215  45.588  1.00 11.26           C  
ATOM   1424  O   VAL A 195      18.155  15.966  46.749  1.00 17.04           O  
ATOM   1425  CB  VAL A 195      15.921  15.416  44.226  1.00  8.65           C  
ATOM   1426  CG1 VAL A 195      15.345  14.265  43.421  1.00 11.14           C  
ATOM   1427  CG2 VAL A 195      15.126  15.671  45.498  1.00 18.48           C  
ATOM   1428  N   GLN A 196      17.787  17.443  45.103  1.00  7.86           N  
ATOM   1429  CA  GLN A 196      18.087  18.640  45.870  1.00 11.69           C  
ATOM   1430  C   GLN A 196      16.991  19.681  45.709  1.00  4.38           C  
ATOM   1431  O   GLN A 196      16.472  19.861  44.605  1.00 12.48           O  
ATOM   1432  CB  GLN A 196      19.416  19.274  45.426  1.00 13.02           C  
ATOM   1433  CG  GLN A 196      20.588  18.308  45.405  1.00 14.88           C  
ATOM   1434  CD  GLN A 196      21.926  18.969  45.688  1.00 24.39           C  
ATOM   1435  NE2 GLN A 196      22.965  18.145  45.782  1.00 21.71           N  
ATOM   1436  OE1 GLN A 196      22.069  20.190  45.830  1.00 19.35           O  
ATOM   1437  N   SER A 197      16.681  20.357  46.816  1.00 11.65           N  
ATOM   1438  CA  SER A 197      15.631  21.355  46.885  1.00 17.62           C  
ATOM   1439  C   SER A 197      15.810  22.498  45.888  1.00 22.84           C  
ATOM   1440  O   SER A 197      16.877  23.082  45.710  1.00 21.62           O  
ATOM   1441  CB  SER A 197      15.541  21.946  48.303  1.00 20.30           C  
ATOM   1442  OG  SER A 197      15.067  20.964  49.209  1.00 39.53           O  
ATOM   1443  N   GLY A 198      14.700  22.819  45.224  1.00 23.17           N  
ATOM   1444  CA  GLY A 198      14.674  23.896  44.258  1.00 23.29           C  
ATOM   1445  C   GLY A 198      15.091  23.464  42.863  1.00  9.17           C  
ATOM   1446  O   GLY A 198      14.910  24.226  41.921  1.00 15.43           O  
ATOM   1447  N   LYS A 199      15.664  22.263  42.732  1.00 13.44           N  
ATOM   1448  CA  LYS A 199      16.159  21.820  41.438  1.00 17.09           C  
ATOM   1449  C   LYS A 199      15.043  21.115  40.654  1.00 20.68           C  
ATOM   1450  O   LYS A 199      14.136  20.495  41.223  1.00  7.68           O  
ATOM   1451  CB  LYS A 199      17.393  20.930  41.587  1.00 18.88           C  
ATOM   1452  CG  LYS A 199      18.732  21.617  41.776  1.00 13.81           C  
ATOM   1453  CD  LYS A 199      19.765  20.714  42.434  1.00 15.57           C  
ATOM   1454  CE  LYS A 199      21.175  21.007  41.986  1.00 21.89           C  
ATOM   1455  NZ  LYS A 199      21.757  22.228  42.603  1.00 16.89           N1+
ATOM   1456  N   ARG A 200      15.106  21.246  39.330  1.00  8.85           N  
ATOM   1457  CA  ARG A 200      14.152  20.561  38.444  1.00  9.28           C  
ATOM   1458  C   ARG A 200      14.841  19.449  37.652  1.00 19.99           C  
ATOM   1459  O   ARG A 200      15.955  19.630  37.137  1.00 11.25           O  
ATOM   1460  CB  ARG A 200      13.466  21.549  37.498  1.00 20.77           C  
ATOM   1461  CG  ARG A 200      12.587  22.582  38.184  1.00 18.76           C  
ATOM   1462  CD  ARG A 200      12.949  23.999  37.793  1.00 22.09           C  
ATOM   1463  NE  ARG A 200      12.504  24.384  36.452  1.00 17.23           N  
ATOM   1464  CZ  ARG A 200      13.424  24.737  35.547  1.00 26.47           C  
ATOM   1465  NH1 ARG A 200      14.694  24.705  35.943  1.00 20.53           N1+
ATOM   1466  NH2 ARG A 200      13.110  25.096  34.318  1.00 16.10           N  
ATOM   1467  N   TYR A 201      14.176  18.294  37.563  1.00  6.45           N  
ATOM   1468  CA  TYR A 201      14.785  17.088  37.013  1.00  5.20           C  
ATOM   1469  C   TYR A 201      14.028  16.397  35.888  1.00  9.29           C  
ATOM   1470  O   TYR A 201      12.844  16.052  35.943  1.00 17.29           O  
ATOM   1471  CB  TYR A 201      14.976  16.067  38.135  1.00  7.57           C  
ATOM   1472  CG  TYR A 201      15.854  16.481  39.291  1.00 12.17           C  
ATOM   1473  CD1 TYR A 201      15.512  17.467  40.202  1.00 28.31           C  
ATOM   1474  CD2 TYR A 201      17.075  15.830  39.463  1.00 20.03           C  
ATOM   1475  CE1 TYR A 201      16.350  17.817  41.258  1.00 21.84           C  
ATOM   1476  CE2 TYR A 201      17.898  16.175  40.503  1.00  9.24           C  
ATOM   1477  CZ  TYR A 201      17.546  17.160  41.401  1.00 10.62           C  
ATOM   1478  OH  TYR A 201      18.421  17.450  42.418  1.00 16.56           O  
ATOM   1479  N   ARG A 202      14.767  16.180  34.798  1.00  6.11           N  
ATOM   1480  CA  ARG A 202      14.161  15.472  33.687  1.00  4.14           C  
ATOM   1481  C   ARG A 202      14.241  13.975  33.975  1.00 16.00           C  
ATOM   1482  O   ARG A 202      15.288  13.446  33.610  1.00  6.64           O  
ATOM   1483  CB  ARG A 202      14.889  15.669  32.356  1.00  6.07           C  
ATOM   1484  CG  ARG A 202      14.048  15.085  31.204  1.00  4.30           C  
ATOM   1485  CD  ARG A 202      14.915  15.197  29.946  1.00  8.30           C  
ATOM   1486  NE  ARG A 202      14.338  14.574  28.781  1.00  7.74           N  
ATOM   1487  CZ  ARG A 202      14.417  15.118  27.567  1.00 15.56           C  
ATOM   1488  NH1 ARG A 202      13.875  14.511  26.523  1.00 48.08           N1+
ATOM   1489  NH2 ARG A 202      15.049  16.277  27.428  1.00 20.53           N  
ATOM   1490  N   PHE A 203      13.252  13.346  34.584  1.00 17.03           N  
ATOM   1491  CA  PHE A 203      13.419  11.895  34.800  1.00  7.35           C  
ATOM   1492  C   PHE A 203      13.042  11.215  33.495  1.00 17.75           C  
ATOM   1493  O   PHE A 203      11.984  11.525  32.938  1.00 12.51           O  
ATOM   1494  CB  PHE A 203      12.612  11.451  36.023  1.00 14.95           C  
ATOM   1495  CG  PHE A 203      13.274  11.868  37.334  1.00 15.10           C  
ATOM   1496  CD1 PHE A 203      12.643  12.726  38.220  1.00  4.65           C  
ATOM   1497  CD2 PHE A 203      14.533  11.414  37.686  1.00 19.25           C  
ATOM   1498  CE1 PHE A 203      13.224  13.120  39.404  1.00 14.76           C  
ATOM   1499  CE2 PHE A 203      15.133  11.804  38.873  1.00  4.35           C  
ATOM   1500  CZ  PHE A 203      14.501  12.670  39.740  1.00 11.42           C  
ATOM   1501  N   ARG A 204      13.918  10.331  33.014  1.00  6.84           N  
ATOM   1502  CA  ARG A 204      13.533   9.508  31.868  1.00 10.62           C  
ATOM   1503  C   ARG A 204      13.219   8.099  32.399  1.00 11.66           C  
ATOM   1504  O   ARG A 204      14.149   7.460  32.889  1.00  9.18           O  
ATOM   1505  CB  ARG A 204      14.590   9.405  30.783  1.00 15.00           C  
ATOM   1506  CG  ARG A 204      14.960  10.791  30.240  1.00  5.52           C  
ATOM   1507  CD  ARG A 204      16.416  10.774  29.854  1.00 13.84           C  
ATOM   1508  NE  ARG A 204      16.928  12.000  29.273  1.00 22.54           N  
ATOM   1509  CZ  ARG A 204      16.725  12.381  28.020  1.00 26.23           C  
ATOM   1510  NH1 ARG A 204      16.004  11.681  27.148  1.00 10.49           N1+
ATOM   1511  NH2 ARG A 204      17.277  13.527  27.662  1.00  7.21           N  
ATOM   1512  N   ILE A 205      11.960   7.778  32.222  1.00  2.62           N  
ATOM   1513  CA  ILE A 205      11.262   6.619  32.773  1.00  4.53           C  
ATOM   1514  C   ILE A 205      11.157   5.559  31.691  1.00  3.42           C  
ATOM   1515  O   ILE A 205      10.610   5.770  30.611  1.00 16.43           O  
ATOM   1516  CB  ILE A 205       9.866   7.017  33.278  1.00 15.00           C  
ATOM   1517  CG1 ILE A 205       9.881   8.176  34.276  1.00  9.12           C  
ATOM   1518  CG2 ILE A 205       9.124   5.819  33.851  1.00 14.28           C  
ATOM   1519  CD1 ILE A 205       8.542   8.547  34.842  1.00 12.54           C  
ATOM   1520  N   VAL A 206      11.771   4.413  31.984  1.00  3.91           N  
ATOM   1521  CA  VAL A 206      11.891   3.406  30.934  1.00  3.58           C  
ATOM   1522  C   VAL A 206      11.272   2.109  31.421  1.00  1.52           C  
ATOM   1523  O   VAL A 206      11.750   1.552  32.396  1.00 10.43           O  
ATOM   1524  CB  VAL A 206      13.355   3.197  30.511  1.00  6.20           C  
ATOM   1525  CG1 VAL A 206      13.487   2.308  29.266  1.00  7.39           C  
ATOM   1526  CG2 VAL A 206      14.045   4.525  30.264  1.00 13.55           C  
ATOM   1527  N   SER A 207      10.201   1.662  30.766  1.00  6.62           N  
ATOM   1528  CA  SER A 207       9.713   0.330  31.098  1.00 17.15           C  
ATOM   1529  C   SER A 207      10.478  -0.748  30.339  1.00  0.00           C  
ATOM   1530  O   SER A 207      10.366  -0.793  29.105  1.00  9.31           O  
ATOM   1531  CB  SER A 207       8.229   0.220  30.739  1.00  7.40           C  
ATOM   1532  OG  SER A 207       7.823  -1.120  30.991  1.00  5.86           O  
ATOM   1533  N   THR A 208      11.247  -1.596  31.018  1.00  1.78           N  
ATOM   1534  CA  THR A 208      11.996  -2.643  30.345  1.00  8.40           C  
ATOM   1535  C   THR A 208      11.271  -3.992  30.457  1.00  3.47           C  
ATOM   1536  O   THR A 208      11.912  -5.037  30.358  1.00 10.19           O  
ATOM   1537  CB  THR A 208      13.423  -2.815  30.898  1.00 12.35           C  
ATOM   1538  CG2 THR A 208      14.193  -1.504  30.859  1.00 23.84           C  
ATOM   1539  OG1 THR A 208      13.379  -3.254  32.268  1.00  9.09           O  
ATOM   1540  N   SER A 209       9.976  -3.881  30.669  1.00  1.82           N  
ATOM   1541  CA  SER A 209       9.081  -4.949  31.117  1.00 16.34           C  
ATOM   1542  C   SER A 209       8.814  -5.968  30.013  1.00 17.27           C  
ATOM   1543  O   SER A 209       8.770  -5.611  28.837  1.00 19.00           O  
ATOM   1544  CB  SER A 209       7.776  -4.348  31.653  1.00 22.47           C  
ATOM   1545  OG  SER A 209       6.751  -5.309  31.822  1.00 19.43           O  
ATOM   1546  N   CYS A 210       8.637  -7.228  30.410  1.00 19.15           N  
ATOM   1547  CA  CYS A 210       8.335  -8.339  29.519  1.00 17.15           C  
ATOM   1548  C   CYS A 210       6.836  -8.647  29.503  1.00 18.49           C  
ATOM   1549  O   CYS A 210       6.399  -9.575  28.801  1.00 11.56           O  
ATOM   1550  CB  CYS A 210       9.089  -9.595  29.954  1.00  4.72           C  
ATOM   1551  SG  CYS A 210      10.647  -9.984  29.173  1.00 21.32           S  
ATOM   1552  N   PHE A 211       6.104  -7.880  30.312  1.00  8.95           N  
ATOM   1553  CA  PHE A 211       4.671  -8.144  30.522  1.00 12.88           C  
ATOM   1554  C   PHE A 211       4.002  -7.009  31.282  1.00 19.77           C  
ATOM   1555  O   PHE A 211       3.397  -6.162  30.596  1.00 12.78           O  
ATOM   1556  CB  PHE A 211       4.529  -9.511  31.172  1.00 22.82           C  
ATOM   1557  CG  PHE A 211       3.190 -10.062  31.592  1.00 11.20           C  
ATOM   1558  CD1 PHE A 211       3.185 -11.166  32.447  1.00 14.75           C  
ATOM   1559  CD2 PHE A 211       1.966  -9.566  31.202  1.00 10.52           C  
ATOM   1560  CE1 PHE A 211       1.984 -11.707  32.853  1.00 14.63           C  
ATOM   1561  CE2 PHE A 211       0.754 -10.095  31.585  1.00 13.19           C  
ATOM   1562  CZ  PHE A 211       0.772 -11.198  32.427  1.00 14.85           C  
ATOM   1563  N   PRO A 212       3.968  -6.869  32.587  1.00  9.05           N  
ATOM   1564  CA  PRO A 212       2.948  -5.955  33.140  1.00 18.39           C  
ATOM   1565  C   PRO A 212       3.180  -4.482  32.815  1.00 22.10           C  
ATOM   1566  O   PRO A 212       4.292  -4.001  32.593  1.00  8.44           O  
ATOM   1567  CB  PRO A 212       3.069  -6.165  34.654  1.00 16.23           C  
ATOM   1568  CG  PRO A 212       4.507  -6.525  34.853  1.00 12.33           C  
ATOM   1569  CD  PRO A 212       4.815  -7.404  33.670  1.00 21.36           C  
ATOM   1570  N   ASN A 213       2.062  -3.753  32.790  1.00 22.36           N  
ATOM   1571  CA  ASN A 213       2.085  -2.304  32.820  1.00  8.89           C  
ATOM   1572  C   ASN A 213       2.084  -1.905  34.313  1.00 11.34           C  
ATOM   1573  O   ASN A 213       1.490  -2.701  35.049  1.00 12.00           O  
ATOM   1574  CB  ASN A 213       0.933  -1.605  32.120  1.00  5.21           C  
ATOM   1575  CG  ASN A 213      -0.441  -1.940  32.687  1.00  7.66           C  
ATOM   1576  ND2 ASN A 213      -0.796  -1.271  33.770  1.00 25.65           N  
ATOM   1577  OD1 ASN A 213      -1.160  -2.764  32.116  1.00 24.52           O  
ATOM   1578  N   TYR A 214       2.708  -0.784  34.619  1.00 11.66           N  
ATOM   1579  CA  TYR A 214       2.852  -0.105  35.878  1.00 16.76           C  
ATOM   1580  C   TYR A 214       2.241   1.306  35.912  1.00  9.37           C  
ATOM   1581  O   TYR A 214       2.455   2.133  35.008  1.00 11.86           O  
ATOM   1582  CB  TYR A 214       4.328   0.082  36.279  1.00 19.23           C  
ATOM   1583  CG  TYR A 214       5.158  -1.168  36.236  1.00 14.94           C  
ATOM   1584  CD1 TYR A 214       5.265  -2.009  37.345  1.00  8.76           C  
ATOM   1585  CD2 TYR A 214       5.841  -1.522  35.073  1.00 13.13           C  
ATOM   1586  CE1 TYR A 214       6.029  -3.165  37.298  1.00 14.69           C  
ATOM   1587  CE2 TYR A 214       6.601  -2.669  35.026  1.00 17.13           C  
ATOM   1588  CZ  TYR A 214       6.693  -3.480  36.133  1.00 16.73           C  
ATOM   1589  OH  TYR A 214       7.465  -4.624  36.067  1.00 25.86           O  
ATOM   1590  N   ALA A 215       1.526   1.522  37.003  1.00 10.30           N  
ATOM   1591  CA  ALA A 215       0.965   2.786  37.430  1.00 12.66           C  
ATOM   1592  C   ALA A 215       2.013   3.512  38.286  1.00 18.43           C  
ATOM   1593  O   ALA A 215       2.178   3.113  39.437  1.00 16.80           O  
ATOM   1594  CB  ALA A 215      -0.329   2.587  38.199  1.00 25.36           C  
ATOM   1595  N   PHE A 216       2.666   4.480  37.653  1.00  4.07           N  
ATOM   1596  CA  PHE A 216       3.812   5.201  38.151  1.00  8.11           C  
ATOM   1597  C   PHE A 216       3.425   6.538  38.781  1.00  8.50           C  
ATOM   1598  O   PHE A 216       2.601   7.300  38.295  1.00 13.22           O  
ATOM   1599  CB  PHE A 216       4.812   5.539  37.036  1.00 13.11           C  
ATOM   1600  CG  PHE A 216       6.168   6.033  37.496  1.00 21.56           C  
ATOM   1601  CD1 PHE A 216       7.176   5.162  37.873  1.00 10.14           C  
ATOM   1602  CD2 PHE A 216       6.429   7.398  37.541  1.00 25.59           C  
ATOM   1603  CE1 PHE A 216       8.421   5.606  38.287  1.00 14.77           C  
ATOM   1604  CE2 PHE A 216       7.667   7.848  37.944  1.00 17.39           C  
ATOM   1605  CZ  PHE A 216       8.672   6.967  38.308  1.00 17.44           C  
ATOM   1606  N   SER A 217       4.075   6.809  39.900  1.00  7.78           N  
ATOM   1607  CA  SER A 217       3.830   8.022  40.643  1.00  5.11           C  
ATOM   1608  C   SER A 217       4.935   8.195  41.706  1.00 10.77           C  
ATOM   1609  O   SER A 217       5.557   7.196  42.044  1.00 13.05           O  
ATOM   1610  CB  SER A 217       2.464   8.080  41.313  1.00  2.33           C  
ATOM   1611  OG  SER A 217       2.257   7.182  42.382  1.00 19.00           O  
ATOM   1612  N   ILE A 218       5.079   9.444  42.093  1.00 12.65           N  
ATOM   1613  CA  ILE A 218       5.974  10.039  43.057  1.00 15.05           C  
ATOM   1614  C   ILE A 218       5.139  10.806  44.095  1.00 10.41           C  
ATOM   1615  O   ILE A 218       4.593  11.858  43.798  1.00 11.00           O  
ATOM   1616  CB  ILE A 218       7.006  10.991  42.422  1.00 11.32           C  
ATOM   1617  CG1 ILE A 218       7.827  10.396  41.269  1.00  5.76           C  
ATOM   1618  CG2 ILE A 218       7.957  11.538  43.476  1.00  2.57           C  
ATOM   1619  CD1 ILE A 218       8.775  11.432  40.694  1.00 10.68           C  
ATOM   1620  N   ASP A 219       5.041  10.225  45.278  1.00  6.34           N  
ATOM   1621  CA  ASP A 219       4.263  10.752  46.388  1.00 16.57           C  
ATOM   1622  C   ASP A 219       4.621  12.222  46.584  1.00  7.31           C  
ATOM   1623  O   ASP A 219       5.804  12.571  46.508  1.00 27.00           O  
ATOM   1624  CB  ASP A 219       4.537   9.924  47.637  1.00 23.30           C  
ATOM   1625  CG  ASP A 219       3.780   8.613  47.716  1.00 23.77           C  
ATOM   1626  OD1 ASP A 219       3.463   7.979  46.685  1.00 12.13           O  
ATOM   1627  OD2 ASP A 219       3.502   8.206  48.865  1.00 20.16           O1-
ATOM   1628  N   GLY A 220       3.618  13.062  46.783  1.00 23.78           N  
ATOM   1629  CA  GLY A 220       3.749  14.474  47.016  1.00 18.89           C  
ATOM   1630  C   GLY A 220       4.274  15.296  45.863  1.00 18.00           C  
ATOM   1631  O   GLY A 220       4.492  16.503  46.056  1.00 10.92           O  
ATOM   1632  N   HIS A 221       4.475  14.693  44.691  1.00  8.78           N  
ATOM   1633  CA  HIS A 221       5.040  15.435  43.560  1.00  0.74           C  
ATOM   1634  C   HIS A 221       4.287  15.258  42.241  1.00 11.54           C  
ATOM   1635  O   HIS A 221       3.728  14.196  41.993  1.00 17.27           O  
ATOM   1636  CB  HIS A 221       6.496  15.016  43.379  1.00 14.06           C  
ATOM   1637  CG  HIS A 221       7.384  15.282  44.556  1.00 13.22           C  
ATOM   1638  CD2 HIS A 221       8.286  16.268  44.762  1.00 20.81           C  
ATOM   1639  ND1 HIS A 221       7.427  14.501  45.681  1.00  8.03           N  
ATOM   1640  CE1 HIS A 221       8.314  14.984  46.542  1.00 15.30           C  
ATOM   1641  NE2 HIS A 221       8.845  16.073  45.993  1.00 14.73           N  
ATOM   1642  N   ARG A 222       4.304  16.325  41.435  1.00 15.14           N  
ATOM   1643  CA  ARG A 222       3.673  16.391  40.117  1.00  3.36           C  
ATOM   1644  C   ARG A 222       4.710  16.023  39.054  1.00 10.62           C  
ATOM   1645  O   ARG A 222       5.921  16.254  39.182  1.00  7.17           O  
ATOM   1646  CB  ARG A 222       3.109  17.766  39.801  1.00 12.71           C  
ATOM   1647  CG  ARG A 222       1.848  18.221  40.505  1.00 13.40           C  
ATOM   1648  CD  ARG A 222       1.113  19.275  39.685  1.00 25.27           C  
ATOM   1649  NE  ARG A 222       0.955  20.571  40.311  1.00 21.62           N  
ATOM   1650  CZ  ARG A 222       0.579  21.737  39.802  1.00  9.63           C  
ATOM   1651  NH1 ARG A 222       0.261  21.927  38.539  1.00 21.33           N1+
ATOM   1652  NH2 ARG A 222       0.507  22.816  40.602  1.00 19.80           N  
ATOM   1653  N   MET A 223       4.196  15.448  37.967  1.00 13.15           N  
ATOM   1654  CA  MET A 223       5.056  15.059  36.857  1.00 17.91           C  
ATOM   1655  C   MET A 223       4.680  15.807  35.581  1.00 22.60           C  
ATOM   1656  O   MET A 223       3.516  15.754  35.175  1.00 26.74           O  
ATOM   1657  CB  MET A 223       4.941  13.559  36.609  1.00  8.57           C  
ATOM   1658  CG  MET A 223       5.233  12.676  37.801  1.00  8.60           C  
ATOM   1659  SD  MET A 223       5.488  10.940  37.400  1.00 14.11           S  
ATOM   1660  CE  MET A 223       3.796  10.439  37.027  1.00  4.86           C  
ATOM   1661  N   THR A 224       5.619  16.485  34.936  1.00 18.39           N  
ATOM   1662  CA  THR A 224       5.264  17.166  33.676  1.00 12.87           C  
ATOM   1663  C   THR A 224       5.881  16.437  32.494  1.00 13.92           C  
ATOM   1664  O   THR A 224       7.098  16.383  32.304  1.00 12.59           O  
ATOM   1665  CB  THR A 224       5.658  18.648  33.753  1.00 15.42           C  
ATOM   1666  CG2 THR A 224       5.029  19.478  32.654  1.00 19.41           C  
ATOM   1667  OG1 THR A 224       5.141  19.172  34.997  1.00  8.49           O  
ATOM   1668  N   VAL A 225       5.002  15.847  31.681  1.00 12.50           N  
ATOM   1669  CA  VAL A 225       5.390  15.116  30.476  1.00 15.43           C  
ATOM   1670  C   VAL A 225       5.790  16.068  29.349  1.00 17.19           C  
ATOM   1671  O   VAL A 225       5.098  17.026  28.973  1.00 15.88           O  
ATOM   1672  CB  VAL A 225       4.299  14.158  29.979  1.00  9.29           C  
ATOM   1673  CG1 VAL A 225       4.823  13.208  28.894  1.00  4.25           C  
ATOM   1674  CG2 VAL A 225       3.729  13.352  31.146  1.00 16.93           C  
ATOM   1675  N   ILE A 226       6.969  15.766  28.815  1.00 10.52           N  
ATOM   1676  CA  ILE A 226       7.606  16.487  27.727  1.00  5.84           C  
ATOM   1677  C   ILE A 226       8.026  15.583  26.563  1.00  9.19           C  
ATOM   1678  O   ILE A 226       8.431  16.133  25.544  1.00 12.21           O  
ATOM   1679  CB  ILE A 226       8.868  17.275  28.136  1.00 15.85           C  
ATOM   1680  CG1 ILE A 226      10.042  16.401  28.605  1.00 19.78           C  
ATOM   1681  CG2 ILE A 226       8.526  18.330  29.175  1.00 13.89           C  
ATOM   1682  CD1 ILE A 226      11.188  17.217  29.185  1.00  7.12           C  
ATOM   1683  N   GLU A 227       7.937  14.293  26.720  1.00  2.55           N  
ATOM   1684  CA  GLU A 227       8.523  13.303  25.801  1.00  4.00           C  
ATOM   1685  C   GLU A 227       7.862  11.937  26.009  1.00  3.28           C  
ATOM   1686  O   GLU A 227       7.621  11.552  27.151  1.00  4.94           O  
ATOM   1687  CB  GLU A 227      10.035  13.151  25.970  1.00  9.17           C  
ATOM   1688  CG  GLU A 227      10.662  12.235  24.923  1.00 14.88           C  
ATOM   1689  CD  GLU A 227      11.714  11.274  25.406  1.00 15.98           C  
ATOM   1690  OE1 GLU A 227      12.443  11.504  26.395  1.00  9.78           O  
ATOM   1691  OE2 GLU A 227      11.858  10.197  24.782  1.00 18.31           O1-
ATOM   1692  N   VAL A 228       7.549  11.247  24.921  1.00  5.68           N  
ATOM   1693  CA  VAL A 228       6.795  10.010  24.825  1.00 13.42           C  
ATOM   1694  C   VAL A 228       7.415   9.084  23.774  1.00 11.94           C  
ATOM   1695  O   VAL A 228       7.358   9.393  22.582  1.00  8.81           O  
ATOM   1696  CB  VAL A 228       5.316  10.253  24.429  1.00  2.81           C  
ATOM   1697  CG1 VAL A 228       4.461   9.037  24.731  1.00 15.38           C  
ATOM   1698  CG2 VAL A 228       4.700  11.442  25.113  1.00  3.20           C  
ATOM   1699  N   ASP A 229       7.993   7.965  24.182  1.00 15.23           N  
ATOM   1700  CA  ASP A 229       8.604   7.015  23.263  1.00 19.70           C  
ATOM   1701  C   ASP A 229       9.559   7.701  22.290  1.00  7.33           C  
ATOM   1702  O   ASP A 229       9.430   7.454  21.088  1.00  8.22           O  
ATOM   1703  CB  ASP A 229       7.540   6.252  22.456  1.00 11.25           C  
ATOM   1704  CG  ASP A 229       6.667   5.351  23.311  1.00 11.59           C  
ATOM   1705  OD1 ASP A 229       6.868   5.396  24.551  1.00 11.32           O  
ATOM   1706  OD2 ASP A 229       5.781   4.625  22.775  1.00  5.58           O1-
ATOM   1707  N   GLY A 230      10.453   8.563  22.758  1.00 18.01           N  
ATOM   1708  CA  GLY A 230      11.410   9.209  21.861  1.00  8.30           C  
ATOM   1709  C   GLY A 230      10.945  10.571  21.415  1.00 18.03           C  
ATOM   1710  O   GLY A 230      11.736  11.429  20.988  1.00 12.25           O  
ATOM   1711  N   VAL A 231       9.612  10.767  21.492  1.00  7.47           N  
ATOM   1712  CA  VAL A 231       9.160  11.981  20.803  1.00  4.59           C  
ATOM   1713  C   VAL A 231       8.726  13.055  21.791  1.00 11.62           C  
ATOM   1714  O   VAL A 231       7.879  12.753  22.655  1.00 14.03           O  
ATOM   1715  CB  VAL A 231       7.981  11.677  19.860  1.00  8.38           C  
ATOM   1716  CG1 VAL A 231       7.738  12.882  18.953  1.00 13.89           C  
ATOM   1717  CG2 VAL A 231       8.233  10.411  19.058  1.00 16.13           C  
ATOM   1718  N   SER A 232       9.296  14.237  21.621  1.00 12.44           N  
ATOM   1719  CA  SER A 232       8.947  15.412  22.420  1.00 18.83           C  
ATOM   1720  C   SER A 232       7.506  15.875  22.193  1.00  3.99           C  
ATOM   1721  O   SER A 232       7.022  16.078  21.070  1.00 13.00           O  
ATOM   1722  CB  SER A 232       9.862  16.605  22.160  1.00 18.44           C  
ATOM   1723  OG  SER A 232      11.247  16.376  22.320  1.00  7.64           O  
ATOM   1724  N   HIS A 233       6.793  16.085  23.303  1.00 10.91           N  
ATOM   1725  CA  HIS A 233       5.412  16.588  23.273  1.00  3.02           C  
ATOM   1726  C   HIS A 233       5.312  17.871  24.089  1.00 11.09           C  
ATOM   1727  O   HIS A 233       6.246  18.177  24.823  1.00 16.65           O  
ATOM   1728  CB  HIS A 233       4.459  15.529  23.810  1.00  9.20           C  
ATOM   1729  CG  HIS A 233       4.171  14.380  22.906  1.00 22.02           C  
ATOM   1730  CD2 HIS A 233       4.989  13.445  22.366  1.00 25.90           C  
ATOM   1731  ND1 HIS A 233       2.899  14.082  22.448  1.00 15.60           N  
ATOM   1732  CE1 HIS A 233       2.953  13.025  21.667  1.00  9.10           C  
ATOM   1733  NE2 HIS A 233       4.201  12.619  21.606  1.00 24.97           N  
ATOM   1734  N   GLN A 234       4.206  18.576  23.907  1.00  8.68           N  
ATOM   1735  CA  GLN A 234       3.926  19.794  24.655  1.00  4.78           C  
ATOM   1736  C   GLN A 234       3.812  19.377  26.123  1.00 13.88           C  
ATOM   1737  O   GLN A 234       3.227  18.342  26.459  1.00 18.74           O  
ATOM   1738  CB  GLN A 234       2.676  20.505  24.175  1.00  8.50           C  
ATOM   1739  CG  GLN A 234       2.410  20.620  22.697  1.00 15.39           C  
ATOM   1740  CD  GLN A 234       1.153  21.423  22.396  1.00 21.59           C  
ATOM   1741  NE2 GLN A 234       0.356  21.704  23.415  1.00 12.90           N  
ATOM   1742  OE1 GLN A 234       0.890  21.789  21.253  1.00  8.10           O  
ATOM   1743  N   PRO A 235       4.403  20.196  26.982  1.00 23.58           N  
ATOM   1744  CA  PRO A 235       4.440  19.907  28.412  1.00 16.60           C  
ATOM   1745  C   PRO A 235       3.032  19.780  28.992  1.00 16.87           C  
ATOM   1746  O   PRO A 235       2.374  20.817  28.874  1.00  9.86           O  
ATOM   1747  CB  PRO A 235       5.041  21.174  29.021  1.00 19.91           C  
ATOM   1748  CG  PRO A 235       5.756  21.838  27.905  1.00  8.77           C  
ATOM   1749  CD  PRO A 235       5.064  21.457  26.625  1.00 16.80           C  
ATOM   1750  N   LEU A 236       2.727  18.641  29.556  1.00 17.53           N  
ATOM   1751  CA  LEU A 236       1.477  18.216  30.141  1.00 12.47           C  
ATOM   1752  C   LEU A 236       1.701  17.650  31.541  1.00 15.33           C  
ATOM   1753  O   LEU A 236       2.400  16.654  31.675  1.00 16.69           O  
ATOM   1754  CB  LEU A 236       0.791  17.129  29.301  1.00 10.44           C  
ATOM   1755  CG  LEU A 236      -0.702  16.931  29.619  1.00 14.74           C  
ATOM   1756  CD1 LEU A 236      -1.499  17.871  28.718  1.00 17.93           C  
ATOM   1757  CD2 LEU A 236      -1.129  15.481  29.504  1.00  5.55           C  
ATOM   1758  N   THR A 237       1.100  18.281  32.534  1.00 18.83           N  
ATOM   1759  CA  THR A 237       1.417  17.967  33.922  1.00 14.28           C  
ATOM   1760  C   THR A 237       0.413  17.037  34.574  1.00  5.34           C  
ATOM   1761  O   THR A 237      -0.791  17.228  34.571  1.00 15.12           O  
ATOM   1762  CB  THR A 237       1.540  19.279  34.711  1.00  9.62           C  
ATOM   1763  CG2 THR A 237       1.573  18.987  36.214  1.00 16.17           C  
ATOM   1764  OG1 THR A 237       2.766  19.939  34.387  1.00 18.83           O  
ATOM   1765  N   VAL A 238       0.910  15.953  35.183  1.00 21.69           N  
ATOM   1766  CA  VAL A 238       0.050  14.972  35.834  1.00 16.46           C  
ATOM   1767  C   VAL A 238       0.588  14.555  37.199  1.00 18.65           C  
ATOM   1768  O   VAL A 238       1.716  14.894  37.555  1.00 24.86           O  
ATOM   1769  CB  VAL A 238      -0.077  13.705  34.954  1.00 11.42           C  
ATOM   1770  CG1 VAL A 238      -0.607  14.039  33.564  1.00  4.32           C  
ATOM   1771  CG2 VAL A 238       1.286  13.026  34.871  1.00  6.17           C  
ATOM   1772  N   ASP A 239      -0.168  13.801  37.985  1.00 11.83           N  
ATOM   1773  CA  ASP A 239       0.261  13.228  39.259  1.00  9.30           C  
ATOM   1774  C   ASP A 239       0.502  11.722  39.159  1.00 11.73           C  
ATOM   1775  O   ASP A 239       1.233  11.118  39.939  1.00  7.41           O  
ATOM   1776  CB  ASP A 239      -0.772  13.469  40.367  1.00 14.16           C  
ATOM   1777  CG  ASP A 239      -1.974  14.288  39.981  1.00 28.01           C  
ATOM   1778  OD1 ASP A 239      -2.481  14.170  38.843  1.00 61.60           O  
ATOM   1779  OD2 ASP A 239      -2.480  15.079  40.805  1.00 23.82           O1-
ATOM   1780  N   SER A 240      -0.111  11.057  38.178  1.00 14.70           N  
ATOM   1781  CA  SER A 240       0.066   9.622  38.006  1.00 25.03           C  
ATOM   1782  C   SER A 240       0.028   9.256  36.522  1.00 26.58           C  
ATOM   1783  O   SER A 240      -0.344  10.113  35.725  1.00 12.63           O  
ATOM   1784  CB  SER A 240      -0.996   8.819  38.761  1.00 20.54           C  
ATOM   1785  OG  SER A 240      -2.228   8.864  38.064  1.00 13.51           O  
ATOM   1786  N   LEU A 241       0.398   8.023  36.235  1.00 29.81           N  
ATOM   1787  CA  LEU A 241       0.750   7.491  34.939  1.00 28.44           C  
ATOM   1788  C   LEU A 241       0.729   5.975  34.848  1.00 11.38           C  
ATOM   1789  O   LEU A 241       1.260   5.311  35.738  1.00 20.65           O  
ATOM   1790  CB  LEU A 241       2.203   7.916  34.656  1.00 37.70           C  
ATOM   1791  CG  LEU A 241       2.452   8.988  33.605  1.00 28.73           C  
ATOM   1792  CD1 LEU A 241       3.928   9.364  33.555  1.00  8.50           C  
ATOM   1793  CD2 LEU A 241       1.972   8.503  32.258  1.00 18.01           C  
ATOM   1794  N   THR A 242       0.165   5.394  33.791  1.00 13.95           N  
ATOM   1795  CA  THR A 242       0.334   3.973  33.488  1.00 14.68           C  
ATOM   1796  C   THR A 242       1.346   3.786  32.369  1.00 17.20           C  
ATOM   1797  O   THR A 242       1.154   4.231  31.238  1.00  8.65           O  
ATOM   1798  CB  THR A 242      -0.987   3.290  33.099  1.00 15.18           C  
ATOM   1799  CG2 THR A 242      -0.835   1.776  33.067  1.00 23.20           C  
ATOM   1800  OG1 THR A 242      -1.964   3.582  34.109  1.00 13.93           O  
ATOM   1801  N   ILE A 243       2.459   3.102  32.668  1.00  6.96           N  
ATOM   1802  CA  ILE A 243       3.425   2.937  31.578  1.00 18.08           C  
ATOM   1803  C   ILE A 243       3.445   1.508  31.080  1.00 14.23           C  
ATOM   1804  O   ILE A 243       3.527   0.599  31.897  1.00  9.44           O  
ATOM   1805  CB  ILE A 243       4.814   3.385  32.068  1.00  5.80           C  
ATOM   1806  CG1 ILE A 243       5.878   3.353  30.956  1.00  4.08           C  
ATOM   1807  CG2 ILE A 243       5.212   2.581  33.296  1.00  3.65           C  
ATOM   1808  CD1 ILE A 243       6.916   4.437  31.248  1.00 15.97           C  
ATOM   1809  N   PHE A 244       3.362   1.288  29.774  1.00 12.95           N  
ATOM   1810  CA  PHE A 244       3.261  -0.080  29.240  1.00  5.23           C  
ATOM   1811  C   PHE A 244       4.617  -0.630  28.825  1.00 13.73           C  
ATOM   1812  O   PHE A 244       5.583   0.126  28.686  1.00 11.22           O  
ATOM   1813  CB  PHE A 244       2.299  -0.094  28.059  1.00  9.86           C  
ATOM   1814  CG  PHE A 244       0.856   0.143  28.478  1.00 12.03           C  
ATOM   1815  CD1 PHE A 244       0.265   1.379  28.346  1.00  6.54           C  
ATOM   1816  CD2 PHE A 244       0.144  -0.932  28.988  1.00 19.83           C  
ATOM   1817  CE1 PHE A 244      -1.063   1.543  28.737  1.00  6.59           C  
ATOM   1818  CE2 PHE A 244      -1.167  -0.782  29.395  1.00 21.70           C  
ATOM   1819  CZ  PHE A 244      -1.760   0.453  29.249  1.00  3.02           C  
ATOM   1820  N   ALA A 245       4.650  -1.941  28.609  1.00  4.51           N  
ATOM   1821  CA  ALA A 245       5.878  -2.648  28.227  1.00  6.85           C  
ATOM   1822  C   ALA A 245       6.600  -2.006  27.052  1.00  8.75           C  
ATOM   1823  O   ALA A 245       6.160  -1.887  25.897  1.00  5.12           O  
ATOM   1824  CB  ALA A 245       5.565  -4.111  27.939  1.00  1.52           C  
ATOM   1825  N   GLY A 246       7.813  -1.513  27.364  1.00  3.76           N  
ATOM   1826  CA  GLY A 246       8.577  -0.929  26.262  1.00  7.37           C  
ATOM   1827  C   GLY A 246       8.379   0.571  26.148  1.00  5.15           C  
ATOM   1828  O   GLY A 246       9.027   1.252  25.334  1.00  8.64           O  
ATOM   1829  N   GLN A 247       7.487   1.122  26.961  1.00  5.95           N  
ATOM   1830  CA  GLN A 247       7.174   2.549  26.835  1.00  7.81           C  
ATOM   1831  C   GLN A 247       8.244   3.366  27.546  1.00 12.69           C  
ATOM   1832  O   GLN A 247       9.025   2.811  28.312  1.00 10.76           O  
ATOM   1833  CB  GLN A 247       5.766   2.839  27.347  1.00  4.73           C  
ATOM   1834  CG  GLN A 247       4.711   2.244  26.383  1.00 19.40           C  
ATOM   1835  CD  GLN A 247       3.343   2.828  26.699  1.00  7.42           C  
ATOM   1836  NE2 GLN A 247       2.472   3.017  25.722  1.00 12.38           N  
ATOM   1837  OE1 GLN A 247       3.090   3.135  27.855  1.00  3.96           O  
ATOM   1838  N   ARG A 248       8.274   4.650  27.227  1.00 12.68           N  
ATOM   1839  CA  ARG A 248       9.236   5.591  27.769  1.00 11.74           C  
ATOM   1840  C   ARG A 248       8.541   6.968  27.743  1.00 18.21           C  
ATOM   1841  O   ARG A 248       7.994   7.334  26.705  1.00 13.42           O  
ATOM   1842  CB  ARG A 248      10.541   5.598  26.981  1.00  5.27           C  
ATOM   1843  CG  ARG A 248      11.368   4.334  26.979  1.00  5.94           C  
ATOM   1844  CD  ARG A 248      11.272   3.586  25.653  1.00  3.83           C  
ATOM   1845  NE  ARG A 248      11.470   4.411  24.471  1.00  3.50           N  
ATOM   1846  CZ  ARG A 248      10.807   4.259  23.330  1.00 10.34           C  
ATOM   1847  NH1 ARG A 248       9.891   3.301  23.198  1.00  8.87           N1+
ATOM   1848  NH2 ARG A 248      11.090   5.088  22.315  1.00 10.24           N  
ATOM   1849  N   TYR A 249       8.565   7.663  28.848  1.00 12.37           N  
ATOM   1850  CA  TYR A 249       8.163   9.016  29.123  1.00 17.61           C  
ATOM   1851  C   TYR A 249       9.301   9.841  29.701  1.00  4.73           C  
ATOM   1852  O   TYR A 249       9.985   9.319  30.595  1.00 15.19           O  
ATOM   1853  CB  TYR A 249       7.015   9.028  30.156  1.00 17.63           C  
ATOM   1854  CG  TYR A 249       5.746   8.450  29.573  1.00  9.19           C  
ATOM   1855  CD1 TYR A 249       4.940   9.210  28.739  1.00 11.64           C  
ATOM   1856  CD2 TYR A 249       5.370   7.145  29.856  1.00 16.90           C  
ATOM   1857  CE1 TYR A 249       3.790   8.665  28.206  1.00  6.36           C  
ATOM   1858  CE2 TYR A 249       4.215   6.604  29.327  1.00 15.58           C  
ATOM   1859  CZ  TYR A 249       3.427   7.375  28.507  1.00 22.21           C  
ATOM   1860  OH  TYR A 249       2.270   6.850  27.965  1.00 28.16           O  
ATOM   1861  N   SER A 250       9.522  11.066  29.245  1.00 11.73           N  
ATOM   1862  CA  SER A 250      10.229  11.996  30.123  1.00  9.00           C  
ATOM   1863  C   SER A 250       9.185  12.880  30.823  1.00  0.40           C  
ATOM   1864  O   SER A 250       8.198  13.268  30.246  1.00 20.21           O  
ATOM   1865  CB  SER A 250      11.255  12.896  29.458  1.00 11.15           C  
ATOM   1866  OG  SER A 250      12.549  12.377  29.754  1.00 13.09           O  
ATOM   1867  N   VAL A 251       9.481  13.100  32.106  1.00  8.10           N  
ATOM   1868  CA  VAL A 251       8.718  13.942  33.000  1.00 11.18           C  
ATOM   1869  C   VAL A 251       9.694  14.838  33.770  1.00 16.51           C  
ATOM   1870  O   VAL A 251      10.691  14.305  34.257  1.00  9.14           O  
ATOM   1871  CB  VAL A 251       7.879  13.167  34.027  1.00 18.67           C  
ATOM   1872  CG1 VAL A 251       6.808  12.345  33.323  1.00  6.02           C  
ATOM   1873  CG2 VAL A 251       8.745  12.272  34.901  1.00 39.00           C  
ATOM   1874  N   VAL A 252       9.372  16.118  33.824  1.00 10.19           N  
ATOM   1875  CA  VAL A 252      10.132  17.032  34.676  1.00  7.43           C  
ATOM   1876  C   VAL A 252       9.491  17.001  36.057  1.00 14.15           C  
ATOM   1877  O   VAL A 252       8.286  17.209  36.155  1.00 11.16           O  
ATOM   1878  CB  VAL A 252      10.237  18.430  34.061  1.00 18.18           C  
ATOM   1879  CG1 VAL A 252      10.704  19.512  35.020  1.00  8.38           C  
ATOM   1880  CG2 VAL A 252      11.227  18.359  32.898  1.00 15.57           C  
ATOM   1881  N   VAL A 253      10.303  16.735  37.069  1.00 15.30           N  
ATOM   1882  CA  VAL A 253       9.974  16.761  38.490  1.00 10.26           C  
ATOM   1883  C   VAL A 253      10.754  17.876  39.179  1.00 13.85           C  
ATOM   1884  O   VAL A 253      11.982  17.810  39.215  1.00 17.20           O  
ATOM   1885  CB  VAL A 253      10.263  15.416  39.189  1.00 13.47           C  
ATOM   1886  CG1 VAL A 253       9.638  15.283  40.569  1.00 11.89           C  
ATOM   1887  CG2 VAL A 253       9.733  14.268  38.330  1.00 32.03           C  
ATOM   1888  N   GLU A 254      10.086  18.889  39.700  1.00 12.67           N  
ATOM   1889  CA  GLU A 254      10.726  19.923  40.518  1.00  5.01           C  
ATOM   1890  C   GLU A 254      10.811  19.456  41.957  1.00 15.21           C  
ATOM   1891  O   GLU A 254       9.830  18.952  42.532  1.00 10.82           O  
ATOM   1892  CB  GLU A 254       9.945  21.237  40.456  1.00 20.32           C  
ATOM   1893  CG  GLU A 254      10.576  22.363  41.264  1.00 14.47           C  
ATOM   1894  CD  GLU A 254       9.919  23.698  40.961  1.00 13.50           C  
ATOM   1895  OE1 GLU A 254       8.949  23.688  40.170  1.00 14.08           O  
ATOM   1896  OE2 GLU A 254      10.381  24.721  41.499  1.00 46.19           O1-
ATOM   1897  N   ALA A 255      11.986  19.607  42.593  1.00 16.82           N  
ATOM   1898  CA  ALA A 255      11.987  19.176  43.999  1.00 11.69           C  
ATOM   1899  C   ALA A 255      11.420  20.308  44.842  1.00 18.42           C  
ATOM   1900  O   ALA A 255      12.092  21.150  45.427  1.00 11.42           O  
ATOM   1901  CB  ALA A 255      13.350  18.715  44.468  1.00  9.87           C  
ATOM   1902  N   ASN A 256      10.084  20.376  44.939  1.00 13.00           N  
ATOM   1903  CA  ASN A 256       9.555  21.535  45.659  1.00 16.10           C  
ATOM   1904  C   ASN A 256       8.814  21.194  46.937  1.00 22.19           C  
ATOM   1905  O   ASN A 256       8.111  22.058  47.483  1.00 29.26           O  
ATOM   1906  CB  ASN A 256       8.620  22.281  44.699  1.00 24.28           C  
ATOM   1907  CG  ASN A 256       7.356  21.509  44.368  1.00 32.75           C  
ATOM   1908  ND2 ASN A 256       6.300  22.264  44.056  1.00 41.82           N  
ATOM   1909  OD1 ASN A 256       7.287  20.280  44.372  1.00 17.61           O  
ATOM   1910  N   GLN A 257       8.916  19.973  47.470  1.00 20.85           N  
ATOM   1911  CA  GLN A 257       8.150  19.691  48.694  1.00 12.81           C  
ATOM   1912  C   GLN A 257       9.039  19.853  49.915  1.00 19.77           C  
ATOM   1913  O   GLN A 257      10.151  20.375  49.789  1.00 19.02           O  
ATOM   1914  CB  GLN A 257       7.527  18.297  48.637  1.00 12.92           C  
ATOM   1915  CG  GLN A 257       6.500  18.191  47.503  1.00  8.75           C  
ATOM   1916  CD  GLN A 257       5.662  19.433  47.321  1.00 18.34           C  
ATOM   1917  NE2 GLN A 257       5.003  19.899  48.379  1.00 25.33           N  
ATOM   1918  OE1 GLN A 257       5.583  19.997  46.227  1.00 39.78           O  
ATOM   1919  N   ALA A 258       8.570  19.433  51.093  1.00 10.38           N  
ATOM   1920  CA  ALA A 258       9.445  19.638  52.252  1.00 16.08           C  
ATOM   1921  C   ALA A 258      10.600  18.646  52.143  1.00  6.28           C  
ATOM   1922  O   ALA A 258      10.283  17.509  51.760  1.00 20.44           O  
ATOM   1923  CB  ALA A 258       8.705  19.466  53.560  1.00 29.32           C  
ATOM   1924  N   VAL A 259      11.826  19.065  52.438  1.00 12.34           N  
ATOM   1925  CA  VAL A 259      13.012  18.204  52.402  1.00 17.67           C  
ATOM   1926  C   VAL A 259      12.663  16.878  53.063  1.00 23.09           C  
ATOM   1927  O   VAL A 259      11.967  16.868  54.093  1.00 28.55           O  
ATOM   1928  CB  VAL A 259      14.251  18.827  53.074  1.00  8.95           C  
ATOM   1929  CG1 VAL A 259      15.438  17.874  52.965  1.00 14.12           C  
ATOM   1930  CG2 VAL A 259      14.630  20.184  52.511  1.00 17.33           C  
ATOM   1931  N   GLY A 260      13.050  15.720  52.519  1.00 17.94           N  
ATOM   1932  CA  GLY A 260      12.589  14.521  53.225  1.00 19.63           C  
ATOM   1933  C   GLY A 260      12.637  13.263  52.374  1.00 19.55           C  
ATOM   1934  O   GLY A 260      13.341  13.232  51.365  1.00 33.22           O  
ATOM   1935  N   ASN A 261      11.883  12.242  52.779  1.00 13.69           N  
ATOM   1936  CA  ASN A 261      11.745  11.005  52.005  1.00 14.34           C  
ATOM   1937  C   ASN A 261      10.360  10.850  51.402  1.00 15.62           C  
ATOM   1938  O   ASN A 261       9.376  11.252  52.026  1.00 38.41           O  
ATOM   1939  CB  ASN A 261      12.065   9.783  52.874  1.00 17.63           C  
ATOM   1940  CG  ASN A 261      13.545   9.783  53.211  1.00 14.89           C  
ATOM   1941  ND2 ASN A 261      14.363   9.635  52.175  1.00 11.63           N  
ATOM   1942  OD1 ASN A 261      13.911   9.925  54.374  1.00 25.30           O  
ATOM   1943  N   TYR A 262      10.268  10.249  50.206  1.00  8.75           N  
ATOM   1944  CA  TYR A 262       8.963  10.097  49.570  1.00  5.32           C  
ATOM   1945  C   TYR A 262       8.930   8.804  48.766  1.00 14.39           C  
ATOM   1946  O   TYR A 262       9.953   8.430  48.188  1.00 16.13           O  
ATOM   1947  CB  TYR A 262       8.662  11.268  48.616  1.00  6.58           C  
ATOM   1948  CG  TYR A 262       8.510  12.615  49.286  1.00  8.18           C  
ATOM   1949  CD1 TYR A 262       9.633  13.434  49.486  1.00 17.49           C  
ATOM   1950  CD2 TYR A 262       7.292  13.112  49.703  1.00 19.26           C  
ATOM   1951  CE1 TYR A 262       9.541  14.685  50.093  1.00  7.21           C  
ATOM   1952  CE2 TYR A 262       7.187  14.351  50.305  1.00  7.56           C  
ATOM   1953  CZ  TYR A 262       8.303  15.139  50.499  1.00 14.21           C  
ATOM   1954  OH  TYR A 262       8.178  16.375  51.107  1.00 17.82           O  
ATOM   1955  N   TRP A 263       7.780   8.129  48.721  1.00  8.67           N  
ATOM   1956  CA  TRP A 263       7.717   6.899  47.939  1.00 16.76           C  
ATOM   1957  C   TRP A 263       7.596   7.221  46.442  1.00 18.49           C  
ATOM   1958  O   TRP A 263       6.800   8.087  46.084  1.00 17.78           O  
ATOM   1959  CB  TRP A 263       6.541   6.056  48.398  1.00  8.74           C  
ATOM   1960  CG  TRP A 263       6.597   5.183  49.595  1.00 11.99           C  
ATOM   1961  CD1 TRP A 263       5.673   5.195  50.619  1.00  5.85           C  
ATOM   1962  CD2 TRP A 263       7.550   4.174  49.947  1.00 15.63           C  
ATOM   1963  CE2 TRP A 263       7.136   3.634  51.191  1.00 14.50           C  
ATOM   1964  CE3 TRP A 263       8.713   3.660  49.358  1.00 11.80           C  
ATOM   1965  NE1 TRP A 263       5.994   4.281  51.564  1.00 14.57           N  
ATOM   1966  CZ2 TRP A 263       7.822   2.623  51.855  1.00  8.31           C  
ATOM   1967  CZ3 TRP A 263       9.405   2.649  50.017  1.00  6.57           C  
ATOM   1968  CH2 TRP A 263       8.957   2.149  51.243  1.00 13.90           C  
ATOM   1969  N   ILE A 264       8.357   6.528  45.625  1.00  6.80           N  
ATOM   1970  CA  ILE A 264       8.239   6.328  44.198  1.00  6.44           C  
ATOM   1971  C   ILE A 264       7.518   4.967  44.024  1.00 20.80           C  
ATOM   1972  O   ILE A 264       8.093   3.998  44.536  1.00 12.78           O  
ATOM   1973  CB  ILE A 264       9.534   6.281  43.376  1.00 13.17           C  
ATOM   1974  CG1 ILE A 264      10.437   7.507  43.430  1.00 10.94           C  
ATOM   1975  CG2 ILE A 264       9.186   5.962  41.918  1.00 14.98           C  
ATOM   1976  CD1 ILE A 264      11.828   7.310  42.870  1.00  9.99           C  
ATOM   1977  N   ARG A 265       6.365   4.981  43.378  1.00 12.06           N  
ATOM   1978  CA  ARG A 265       5.434   3.900  43.197  1.00  9.59           C  
ATOM   1979  C   ARG A 265       5.329   3.454  41.718  1.00 13.93           C  
ATOM   1980  O   ARG A 265       5.379   4.265  40.800  1.00 13.88           O  
ATOM   1981  CB  ARG A 265       3.996   4.228  43.598  1.00 16.57           C  
ATOM   1982  CG  ARG A 265       3.815   5.094  44.806  1.00  9.98           C  
ATOM   1983  CD  ARG A 265       2.621   4.708  45.651  1.00 21.23           C  
ATOM   1984  NE  ARG A 265       2.637   5.449  46.909  1.00 19.71           N  
ATOM   1985  CZ  ARG A 265       2.547   4.892  48.106  1.00 15.52           C  
ATOM   1986  NH1 ARG A 265       2.437   3.576  48.196  1.00 17.59           N1+
ATOM   1987  NH2 ARG A 265       2.570   5.654  49.192  1.00 21.70           N  
ATOM   1988  N   ALA A 266       5.149   2.154  41.595  1.00 10.41           N  
ATOM   1989  CA  ALA A 266       5.137   1.384  40.351  1.00  8.50           C  
ATOM   1990  C   ALA A 266       4.246   0.151  40.478  1.00  7.61           C  
ATOM   1991  O   ALA A 266       4.802  -0.903  40.836  1.00 12.60           O  
ATOM   1992  CB  ALA A 266       6.577   1.028  40.034  1.00  5.62           C  
ATOM   1993  N   ASN A 267       2.956   0.307  40.242  1.00 15.42           N  
ATOM   1994  CA  ASN A 267       1.947  -0.725  40.482  1.00 25.07           C  
ATOM   1995  C   ASN A 267       1.754  -1.542  39.194  1.00 19.48           C  
ATOM   1996  O   ASN A 267       1.260  -1.025  38.187  1.00  5.71           O  
ATOM   1997  CB  ASN A 267       0.611  -0.167  40.978  1.00 10.30           C  
ATOM   1998  CG  ASN A 267      -0.081  -0.982  42.070  1.00  3.62           C  
ATOM   1999  ND2 ASN A 267       0.525  -2.059  42.543  1.00  6.04           N  
ATOM   2000  OD1 ASN A 267      -1.180  -0.641  42.506  1.00 20.69           O  
ATOM   2001  N   PRO A 268       2.166  -2.800  39.311  1.00 13.77           N  
ATOM   2002  CA  PRO A 268       2.101  -3.772  38.223  1.00 24.72           C  
ATOM   2003  C   PRO A 268       0.657  -4.180  37.921  1.00 11.79           C  
ATOM   2004  O   PRO A 268      -0.112  -4.173  38.878  1.00 20.34           O  
ATOM   2005  CB  PRO A 268       2.818  -5.008  38.761  1.00 14.05           C  
ATOM   2006  CG  PRO A 268       2.867  -4.833  40.237  1.00 16.90           C  
ATOM   2007  CD  PRO A 268       2.736  -3.378  40.546  1.00  6.26           C  
ATOM   2008  N   SER A 269       0.408  -4.499  36.661  1.00  6.86           N  
ATOM   2009  CA  SER A 269      -0.907  -4.897  36.176  1.00 13.07           C  
ATOM   2010  C   SER A 269      -1.160  -6.376  36.465  1.00 19.82           C  
ATOM   2011  O   SER A 269      -2.300  -6.835  36.465  1.00 13.32           O  
ATOM   2012  CB  SER A 269      -1.069  -4.607  34.685  1.00 15.66           C  
ATOM   2013  OG  SER A 269      -0.134  -5.315  33.892  1.00 12.97           O  
ATOM   2014  N   ASN A 270      -0.076  -7.097  36.700  1.00 22.47           N  
ATOM   2015  CA  ASN A 270      -0.065  -8.511  36.992  1.00 20.12           C  
ATOM   2016  C   ASN A 270       1.089  -8.825  37.947  1.00 14.56           C  
ATOM   2017  O   ASN A 270       2.076  -8.089  37.912  1.00 12.19           O  
ATOM   2018  CB  ASN A 270       0.066  -9.365  35.719  1.00 26.94           C  
ATOM   2019  CG  ASN A 270      -0.136 -10.816  36.137  1.00 27.80           C  
ATOM   2020  ND2 ASN A 270       0.288 -11.759  35.323  1.00 22.14           N  
ATOM   2021  OD1 ASN A 270      -0.676 -11.034  37.229  1.00 40.93           O  
ATOM   2022  N   GLY A 271       0.959  -9.865  38.758  1.00 17.33           N  
ATOM   2023  CA  GLY A 271       1.849 -10.125  39.883  1.00  1.42           C  
ATOM   2024  C   GLY A 271       1.238  -9.480  41.128  1.00 16.69           C  
ATOM   2025  O   GLY A 271       0.220  -8.809  40.926  1.00 16.34           O  
ATOM   2026  N   ARG A 272       1.861  -9.696  42.275  1.00 22.88           N  
ATOM   2027  CA  ARG A 272       1.528  -8.995  43.504  1.00 17.95           C  
ATOM   2028  C   ARG A 272       1.498  -7.481  43.261  1.00 18.90           C  
ATOM   2029  O   ARG A 272       2.497  -6.913  42.824  1.00 13.45           O  
ATOM   2030  CB  ARG A 272       2.517  -9.236  44.654  1.00 16.24           C  
ATOM   2031  CG  ARG A 272       1.957  -8.605  45.923  1.00 16.04           C  
ATOM   2032  CD  ARG A 272       2.539  -9.183  47.198  1.00 35.10           C  
ATOM   2033  NE  ARG A 272       2.366  -8.276  48.331  1.00 47.80           N  
ATOM   2034  CZ  ARG A 272       3.280  -8.100  49.278  1.00 56.87           C  
ATOM   2035  NH1 ARG A 272       4.425  -8.769  49.227  1.00 60.25           N1+
ATOM   2036  NH2 ARG A 272       3.060  -7.261  50.277  1.00 58.37           N  
ATOM   2037  N   ASN A 273       0.355  -6.874  43.537  1.00 20.26           N  
ATOM   2038  CA  ASN A 273       0.186  -5.428  43.345  1.00 19.43           C  
ATOM   2039  C   ASN A 273       0.162  -4.745  44.706  1.00 19.37           C  
ATOM   2040  O   ASN A 273       0.370  -5.408  45.739  1.00  9.05           O  
ATOM   2041  CB  ASN A 273      -1.063  -5.176  42.508  1.00 28.16           C  
ATOM   2042  CG  ASN A 273      -0.951  -5.777  41.117  1.00 41.23           C  
ATOM   2043  ND2 ASN A 273       0.232  -6.313  40.809  1.00 29.81           N  
ATOM   2044  OD1 ASN A 273      -1.896  -5.770  40.328  1.00 31.03           O  
ATOM   2045  N   GLY A 274      -0.071  -3.430  44.789  1.00 12.92           N  
ATOM   2046  CA  GLY A 274      -0.026  -2.839  46.126  1.00 15.73           C  
ATOM   2047  C   GLY A 274       1.401  -2.667  46.622  1.00 24.71           C  
ATOM   2048  O   GLY A 274       2.340  -3.069  45.946  1.00 11.32           O  
ATOM   2049  N   PHE A 275       1.578  -2.053  47.785  1.00 11.86           N  
ATOM   2050  CA  PHE A 275       2.855  -1.650  48.378  1.00  9.34           C  
ATOM   2051  C   PHE A 275       3.119  -2.222  49.745  1.00 17.91           C  
ATOM   2052  O   PHE A 275       3.859  -1.637  50.553  1.00 18.79           O  
ATOM   2053  CB  PHE A 275       2.847  -0.100  48.449  1.00 14.52           C  
ATOM   2054  CG  PHE A 275       2.440   0.424  47.067  1.00 11.35           C  
ATOM   2055  CD1 PHE A 275       3.288   0.167  46.010  1.00  3.36           C  
ATOM   2056  CD2 PHE A 275       1.267   1.102  46.829  1.00 17.51           C  
ATOM   2057  CE1 PHE A 275       2.995   0.564  44.719  1.00 11.46           C  
ATOM   2058  CE2 PHE A 275       0.968   1.504  45.537  1.00 15.83           C  
ATOM   2059  CZ  PHE A 275       1.808   1.237  44.473  1.00 14.67           C  
ATOM   2060  N   THR A 276       2.545  -3.378  50.097  1.00 23.98           N  
ATOM   2061  CA  THR A 276       2.796  -3.868  51.456  1.00 22.82           C  
ATOM   2062  C   THR A 276       4.230  -4.328  51.652  1.00 11.99           C  
ATOM   2063  O   THR A 276       4.846  -5.177  51.024  1.00 13.90           O  
ATOM   2064  CB  THR A 276       1.864  -5.019  51.869  1.00 27.09           C  
ATOM   2065  CG2 THR A 276       1.936  -5.228  53.376  1.00 18.65           C  
ATOM   2066  OG1 THR A 276       0.505  -4.696  51.575  1.00 15.35           O  
ATOM   2067  N   GLY A 277       4.865  -3.707  52.659  1.00 18.81           N  
ATOM   2068  CA  GLY A 277       6.257  -4.074  52.879  1.00 14.01           C  
ATOM   2069  C   GLY A 277       7.158  -3.188  52.039  1.00  9.92           C  
ATOM   2070  O   GLY A 277       8.378  -3.196  52.207  1.00 11.92           O  
ATOM   2071  N   GLY A 278       6.578  -2.417  51.117  1.00  8.83           N  
ATOM   2072  CA  GLY A 278       7.470  -1.575  50.313  1.00 13.54           C  
ATOM   2073  C   GLY A 278       7.833  -2.247  49.001  1.00  4.84           C  
ATOM   2074  O   GLY A 278       8.803  -1.874  48.355  1.00 15.58           O  
ATOM   2075  N   ILE A 279       7.054  -3.260  48.626  1.00 10.12           N  
ATOM   2076  CA  ILE A 279       7.199  -3.889  47.324  1.00  8.72           C  
ATOM   2077  C   ILE A 279       6.771  -2.864  46.267  1.00  7.92           C  
ATOM   2078  O   ILE A 279       6.138  -1.857  46.634  1.00 10.53           O  
ATOM   2079  CB  ILE A 279       6.331  -5.152  47.215  1.00 22.22           C  
ATOM   2080  CG1 ILE A 279       4.844  -4.805  47.155  1.00 10.81           C  
ATOM   2081  CG2 ILE A 279       6.596  -6.145  48.338  1.00  9.15           C  
ATOM   2082  CD1 ILE A 279       3.947  -5.863  46.558  1.00 15.05           C  
ATOM   2083  N   ASN A 280       7.094  -3.058  44.999  1.00 11.02           N  
ATOM   2084  CA  ASN A 280       6.660  -2.167  43.932  1.00 16.71           C  
ATOM   2085  C   ASN A 280       6.998  -0.706  44.235  1.00 10.56           C  
ATOM   2086  O   ASN A 280       6.253   0.186  43.824  1.00 16.57           O  
ATOM   2087  CB  ASN A 280       5.145  -2.340  43.717  1.00 18.07           C  
ATOM   2088  CG  ASN A 280       4.766  -3.754  43.304  1.00 12.26           C  
ATOM   2089  ND2 ASN A 280       3.714  -4.315  43.905  1.00  7.61           N  
ATOM   2090  OD1 ASN A 280       5.420  -4.339  42.442  1.00 14.20           O  
ATOM   2091  N   SER A 281       8.097  -0.471  44.962  1.00  5.36           N  
ATOM   2092  CA  SER A 281       8.511   0.858  45.373  1.00  8.55           C  
ATOM   2093  C   SER A 281      10.011   1.116  45.339  1.00  7.73           C  
ATOM   2094  O   SER A 281      10.863   0.250  45.145  1.00 10.23           O  
ATOM   2095  CB  SER A 281       7.994   1.138  46.803  1.00 11.26           C  
ATOM   2096  OG  SER A 281       6.609   0.803  46.829  1.00  5.07           O  
ATOM   2097  N   ALA A 282      10.345   2.399  45.496  1.00 11.12           N  
ATOM   2098  CA  ALA A 282      11.712   2.935  45.508  1.00  3.32           C  
ATOM   2099  C   ALA A 282      11.660   4.207  46.354  1.00 13.69           C  
ATOM   2100  O   ALA A 282      10.547   4.641  46.657  1.00  4.58           O  
ATOM   2101  CB  ALA A 282      12.220   3.177  44.108  1.00 21.68           C  
ATOM   2102  N   ILE A 283      12.786   4.785  46.744  1.00  9.13           N  
ATOM   2103  CA  ILE A 283      12.807   5.989  47.549  1.00 12.52           C  
ATOM   2104  C   ILE A 283      13.214   7.239  46.773  1.00 15.54           C  
ATOM   2105  O   ILE A 283      14.272   7.236  46.144  1.00 17.48           O  
ATOM   2106  CB  ILE A 283      13.790   5.835  48.734  1.00 15.98           C  
ATOM   2107  CG1 ILE A 283      13.440   4.631  49.629  1.00 20.40           C  
ATOM   2108  CG2 ILE A 283      13.914   7.115  49.535  1.00 26.67           C  
ATOM   2109  CD1 ILE A 283      14.657   3.936  50.189  1.00 14.67           C  
ATOM   2110  N   PHE A 284      12.403   8.278  46.879  1.00 10.97           N  
ATOM   2111  CA  PHE A 284      12.694   9.648  46.430  1.00 13.40           C  
ATOM   2112  C   PHE A 284      13.170  10.483  47.618  1.00  8.62           C  
ATOM   2113  O   PHE A 284      12.383  10.960  48.419  1.00 12.17           O  
ATOM   2114  CB  PHE A 284      11.468  10.279  45.787  1.00 17.79           C  
ATOM   2115  CG  PHE A 284      11.686  11.561  44.994  1.00  7.22           C  
ATOM   2116  CD1 PHE A 284      12.247  11.538  43.726  1.00 15.02           C  
ATOM   2117  CD2 PHE A 284      11.311  12.779  45.512  1.00 10.32           C  
ATOM   2118  CE1 PHE A 284      12.425  12.713  43.028  1.00 21.66           C  
ATOM   2119  CE2 PHE A 284      11.508  13.975  44.840  1.00 10.98           C  
ATOM   2120  CZ  PHE A 284      12.066  13.932  43.576  1.00 16.10           C  
ATOM   2121  N   ARG A 285      14.477  10.652  47.786  1.00 10.92           N  
ATOM   2122  CA  ARG A 285      14.988  11.318  48.990  1.00 11.85           C  
ATOM   2123  C   ARG A 285      15.721  12.619  48.657  1.00  9.46           C  
ATOM   2124  O   ARG A 285      16.532  12.626  47.725  1.00 13.31           O  
ATOM   2125  CB  ARG A 285      15.916  10.358  49.713  1.00 20.68           C  
ATOM   2126  CG  ARG A 285      17.064  10.946  50.521  1.00 15.72           C  
ATOM   2127  CD  ARG A 285      17.850   9.791  51.127  1.00 14.74           C  
ATOM   2128  NE  ARG A 285      16.947   8.756  51.616  1.00 24.42           N  
ATOM   2129  CZ  ARG A 285      17.304   7.559  52.052  1.00 19.71           C  
ATOM   2130  NH1 ARG A 285      18.567   7.162  52.089  1.00 24.45           N1+
ATOM   2131  NH2 ARG A 285      16.341   6.740  52.464  1.00 17.10           N  
ATOM   2132  N   TYR A 286      15.434  13.657  49.421  1.00 22.76           N  
ATOM   2133  CA  TYR A 286      15.999  14.985  49.433  1.00 16.26           C  
ATOM   2134  C   TYR A 286      17.342  15.050  50.163  1.00 17.77           C  
ATOM   2135  O   TYR A 286      17.466  14.420  51.217  1.00 12.31           O  
ATOM   2136  CB  TYR A 286      15.062  15.976  50.156  1.00 14.48           C  
ATOM   2137  CG  TYR A 286      13.989  16.487  49.228  1.00  9.42           C  
ATOM   2138  CD1 TYR A 286      13.043  15.606  48.710  1.00 11.93           C  
ATOM   2139  CD2 TYR A 286      13.899  17.820  48.848  1.00 10.00           C  
ATOM   2140  CE1 TYR A 286      12.051  16.036  47.860  1.00  6.74           C  
ATOM   2141  CE2 TYR A 286      12.906  18.256  47.996  1.00 24.58           C  
ATOM   2142  CZ  TYR A 286      11.977  17.367  47.498  1.00 10.04           C  
ATOM   2143  OH  TYR A 286      10.989  17.809  46.645  1.00  8.71           O  
ATOM   2144  N   GLN A 287      18.266  15.810  49.572  1.00 16.29           N  
ATOM   2145  CA  GLN A 287      19.542  16.099  50.237  1.00 22.33           C  
ATOM   2146  C   GLN A 287      19.222  16.550  51.657  1.00 26.32           C  
ATOM   2147  O   GLN A 287      18.321  17.357  51.911  1.00 20.28           O  
ATOM   2148  CB  GLN A 287      20.360  17.115  49.465  1.00 17.39           C  
ATOM   2149  CG  GLN A 287      21.617  17.666  50.118  1.00 15.54           C  
ATOM   2150  CD  GLN A 287      22.443  18.531  49.178  1.00 21.07           C  
ATOM   2151  NE2 GLN A 287      21.812  19.563  48.623  1.00 30.05           N  
ATOM   2152  OE1 GLN A 287      23.630  18.305  48.939  1.00 33.05           O  
ATOM   2153  N   GLY A 288      19.946  15.968  52.614  1.00 22.17           N  
ATOM   2154  CA  GLY A 288      19.698  16.267  53.993  1.00 16.23           C  
ATOM   2155  C   GLY A 288      18.605  15.508  54.695  1.00 29.97           C  
ATOM   2156  O   GLY A 288      18.509  15.631  55.924  1.00 24.00           O  
ATOM   2157  N   ALA A 289      17.762  14.731  54.014  1.00 21.82           N  
ATOM   2158  CA  ALA A 289      16.714  14.009  54.731  1.00 18.14           C  
ATOM   2159  C   ALA A 289      17.336  12.883  55.552  1.00 27.50           C  
ATOM   2160  O   ALA A 289      18.513  12.551  55.417  1.00 13.65           O  
ATOM   2161  CB  ALA A 289      15.655  13.462  53.797  1.00 12.24           C  
ATOM   2162  N   ALA A 290      16.527  12.286  56.424  1.00 24.97           N  
ATOM   2163  CA  ALA A 290      17.038  11.164  57.207  1.00 16.73           C  
ATOM   2164  C   ALA A 290      17.304  10.000  56.271  1.00 18.31           C  
ATOM   2165  O   ALA A 290      16.562   9.808  55.301  1.00 17.54           O  
ATOM   2166  CB  ALA A 290      16.036  10.814  58.292  1.00 10.01           C  
ATOM   2167  N   VAL A 291      18.337   9.196  56.511  1.00 21.95           N  
ATOM   2168  CA  VAL A 291      18.358   7.962  55.718  1.00 32.89           C  
ATOM   2169  C   VAL A 291      17.278   7.058  56.319  1.00 33.45           C  
ATOM   2170  O   VAL A 291      17.479   6.446  57.367  1.00 24.09           O  
ATOM   2171  CB  VAL A 291      19.711   7.255  55.681  1.00 34.00           C  
ATOM   2172  CG1 VAL A 291      19.651   6.112  54.680  1.00 28.34           C  
ATOM   2173  CG2 VAL A 291      20.819   8.230  55.318  1.00 32.28           C  
ATOM   2174  N   ALA A 292      16.137   7.033  55.639  1.00 23.29           N  
ATOM   2175  CA  ALA A 292      14.958   6.360  56.162  1.00 25.36           C  
ATOM   2176  C   ALA A 292      14.019   5.888  55.055  1.00 17.90           C  
ATOM   2177  O   ALA A 292      14.090   6.316  53.913  1.00 15.44           O  
ATOM   2178  CB  ALA A 292      14.202   7.289  57.110  1.00  9.30           C  
ATOM   2179  N   GLU A 293      13.151   4.983  55.464  1.00 24.74           N  
ATOM   2180  CA  GLU A 293      12.058   4.396  54.714  1.00 21.23           C  
ATOM   2181  C   GLU A 293      10.943   5.406  54.543  1.00 20.24           C  
ATOM   2182  O   GLU A 293      10.582   5.998  55.572  1.00 10.79           O  
ATOM   2183  CB  GLU A 293      11.562   3.194  55.520  1.00 29.12           C  
ATOM   2184  CG  GLU A 293      12.496   1.997  55.456  1.00 25.53           C  
ATOM   2185  CD  GLU A 293      11.889   0.890  54.608  1.00 15.09           C  
ATOM   2186  OE1 GLU A 293      10.670   0.642  54.730  1.00 28.58           O  
ATOM   2187  OE2 GLU A 293      12.661   0.290  53.837  1.00 26.70           O1-
ATOM   2188  N   PRO A 294      10.396   5.678  53.375  1.00 19.72           N  
ATOM   2189  CA  PRO A 294       9.225   6.552  53.281  1.00  8.12           C  
ATOM   2190  C   PRO A 294       7.990   6.083  54.058  1.00 15.89           C  
ATOM   2191  O   PRO A 294       7.869   4.907  54.384  1.00 40.62           O  
ATOM   2192  CB  PRO A 294       8.918   6.555  51.777  1.00 23.42           C  
ATOM   2193  CG  PRO A 294      10.285   6.357  51.177  1.00 25.85           C  
ATOM   2194  CD  PRO A 294      10.872   5.261  52.032  1.00 21.47           C  
ATOM   2195  N   THR A 295       7.103   7.032  54.346  1.00  4.39           N  
ATOM   2196  CA  THR A 295       5.842   6.849  55.041  1.00  5.99           C  
ATOM   2197  C   THR A 295       4.744   7.685  54.376  1.00 10.60           C  
ATOM   2198  O   THR A 295       3.642   7.796  54.893  1.00 20.25           O  
ATOM   2199  CB  THR A 295       5.928   7.259  56.526  1.00 17.51           C  
ATOM   2200  CG2 THR A 295       6.269   6.088  57.425  1.00  6.88           C  
ATOM   2201  OG1 THR A 295       6.999   8.206  56.682  1.00 24.46           O  
ATOM   2202  N   THR A 296       5.084   8.265  53.223  1.00 10.10           N  
ATOM   2203  CA  THR A 296       4.191   9.107  52.455  1.00 17.68           C  
ATOM   2204  C   THR A 296       3.069   8.306  51.797  1.00 16.47           C  
ATOM   2205  O   THR A 296       3.290   7.167  51.389  1.00 33.42           O  
ATOM   2206  CB  THR A 296       4.933   9.863  51.322  1.00  8.42           C  
ATOM   2207  CG2 THR A 296       5.618  11.093  51.891  1.00 10.93           C  
ATOM   2208  OG1 THR A 296       5.908   8.978  50.764  1.00 15.85           O  
ATOM   2209  N   SER A 297       1.910   8.953  51.725  1.00 20.11           N  
ATOM   2210  CA  SER A 297       0.717   8.398  51.107  1.00 16.21           C  
ATOM   2211  C   SER A 297       0.698   8.654  49.603  1.00 11.08           C  
ATOM   2212  O   SER A 297       1.102   9.707  49.104  1.00 27.76           O  
ATOM   2213  CB  SER A 297      -0.508   9.027  51.777  1.00 18.94           C  
ATOM   2214  OG  SER A 297      -0.796  10.299  51.214  1.00 49.62           O  
ATOM   2215  N   GLN A 298       0.214   7.705  48.834  1.00 12.08           N  
ATOM   2216  CA  GLN A 298       0.050   7.795  47.386  1.00  8.83           C  
ATOM   2217  C   GLN A 298      -0.947   8.868  46.887  1.00 15.14           C  
ATOM   2218  O   GLN A 298      -1.678   9.477  47.700  1.00 33.08           O  
ATOM   2219  CB  GLN A 298      -0.393   6.401  46.952  1.00  8.91           C  
ATOM   2220  CG  GLN A 298      -1.078   6.251  45.614  1.00  9.44           C  
ATOM   2221  CD  GLN A 298      -1.816   4.908  45.561  1.00 20.40           C  
ATOM   2222  NE2 GLN A 298      -1.148   3.779  45.384  1.00 24.02           N  
ATOM   2223  OE1 GLN A 298      -3.036   4.882  45.713  1.00 33.63           O  
ATOM   2224  N   ASN A 299      -0.830   8.905  45.561  1.00 26.41           N  
ATOM   2225  CA  ASN A 299      -1.388   9.829  44.543  1.00 44.40           C  
ATOM   2226  C   ASN A 299      -2.808  10.377  44.740  1.00 49.53           C  
ATOM   2227  O   ASN A 299      -3.603   9.854  45.557  1.00 58.97           O  
ATOM   2228  CB  ASN A 299      -1.261   9.208  43.116  1.00 48.06           C  
ATOM   2229  CG  ASN A 299      -2.240   8.086  42.725  1.00 57.56           C  
ATOM   2230  ND2 ASN A 299      -2.114   7.492  41.541  1.00 69.27           N  
ATOM   2231  OD1 ASN A 299      -3.133   7.742  43.487  1.00 70.49           O  
ATOM   2232  N   SER A 300      -2.882  11.424  43.917  1.00 49.59           N  
ATOM   2233  CA  SER A 300      -3.962  12.383  43.708  1.00 39.83           C  
ATOM   2234  C   SER A 300      -4.434  12.286  42.244  1.00 37.58           C  
ATOM   2235  O   SER A 300      -3.722  11.780  41.372  1.00 29.96           O  
ATOM   2236  CB  SER A 300      -3.405  13.789  44.004  1.00 37.70           C  
ATOM   2237  OG  SER A 300      -2.202  13.676  44.765  1.00 26.53           O  
ATOM   2238  N   GLY A 301      -5.616  12.785  42.067  1.00 40.54           N  
ATOM   2239  CA  GLY A 301      -6.408  12.756  40.828  1.00 39.29           C  
ATOM   2240  C   GLY A 301      -5.715  12.636  39.497  1.00 40.38           C  
ATOM   2241  O   GLY A 301      -5.586  11.525  38.974  1.00 53.48           O  
ATOM   2242  N   THR A 302      -5.299  13.757  38.932  1.00 39.59           N  
ATOM   2243  CA  THR A 302      -5.030  13.981  37.527  1.00 39.05           C  
ATOM   2244  C   THR A 302      -4.090  12.958  36.903  1.00 30.15           C  
ATOM   2245  O   THR A 302      -2.871  13.121  36.834  1.00 42.55           O  
ATOM   2246  CB  THR A 302      -4.463  15.396  37.276  1.00 43.86           C  
ATOM   2247  CG2 THR A 302      -3.948  15.513  35.852  1.00 48.27           C  
ATOM   2248  OG1 THR A 302      -5.518  16.361  37.411  1.00 35.01           O  
ATOM   2249  N   ALA A 303      -4.693  11.875  36.416  1.00 22.26           N  
ATOM   2250  CA  ALA A 303      -3.907  10.877  35.688  1.00 30.95           C  
ATOM   2251  C   ALA A 303      -3.575  11.342  34.273  1.00 31.11           C  
ATOM   2252  O   ALA A 303      -4.267  12.202  33.722  1.00 45.54           O  
ATOM   2253  CB  ALA A 303      -4.671   9.562  35.668  1.00 26.32           C  
ATOM   2254  N   LEU A 304      -2.528  10.787  33.670  1.00 12.54           N  
ATOM   2255  CA  LEU A 304      -2.195  11.002  32.269  1.00  9.77           C  
ATOM   2256  C   LEU A 304      -3.250  10.374  31.366  1.00  7.62           C  
ATOM   2257  O   LEU A 304      -3.585   9.197  31.551  1.00 15.42           O  
ATOM   2258  CB  LEU A 304      -0.816  10.407  31.939  1.00  9.88           C  
ATOM   2259  CG  LEU A 304      -0.420  10.271  30.471  1.00 25.91           C  
ATOM   2260  CD1 LEU A 304       0.950  10.897  30.240  1.00 18.07           C  
ATOM   2261  CD2 LEU A 304      -0.388   8.823  29.983  1.00 14.02           C  
ATOM   2262  N   ASN A 305      -3.763  11.104  30.390  1.00 15.64           N  
ATOM   2263  CA  ASN A 305      -4.577  10.517  29.326  1.00 13.60           C  
ATOM   2264  C   ASN A 305      -3.874  10.820  27.998  1.00  5.78           C  
ATOM   2265  O   ASN A 305      -3.653  11.985  27.640  1.00  8.79           O  
ATOM   2266  CB  ASN A 305      -6.017  11.005  29.360  1.00 21.70           C  
ATOM   2267  CG  ASN A 305      -6.894  10.667  28.186  1.00 29.83           C  
ATOM   2268  ND2 ASN A 305      -8.153  10.262  28.408  1.00  8.65           N  
ATOM   2269  OD1 ASN A 305      -6.490  10.777  27.026  1.00 29.23           O  
ATOM   2270  N   GLU A 306      -3.517   9.721  27.348  1.00 21.43           N  
ATOM   2271  CA  GLU A 306      -2.824   9.650  26.086  1.00 14.37           C  
ATOM   2272  C   GLU A 306      -3.451  10.584  25.067  1.00 18.99           C  
ATOM   2273  O   GLU A 306      -2.779  11.233  24.271  1.00 27.19           O  
ATOM   2274  CB  GLU A 306      -2.858   8.212  25.553  1.00 18.22           C  
ATOM   2275  CG  GLU A 306      -1.464   7.706  25.251  1.00  4.69           C  
ATOM   2276  CD  GLU A 306      -1.289   6.211  25.403  1.00 21.33           C  
ATOM   2277  OE1 GLU A 306      -0.170   5.796  25.776  1.00 20.29           O  
ATOM   2278  OE2 GLU A 306      -2.242   5.442  25.156  1.00 10.57           O1-
ATOM   2279  N   ALA A 307      -4.787  10.688  25.108  1.00 16.47           N  
ATOM   2280  CA  ALA A 307      -5.526  11.582  24.235  1.00 23.97           C  
ATOM   2281  C   ALA A 307      -5.240  13.045  24.542  1.00 15.50           C  
ATOM   2282  O   ALA A 307      -5.711  13.927  23.828  1.00 14.47           O  
ATOM   2283  CB  ALA A 307      -7.027  11.335  24.341  1.00 30.45           C  
ATOM   2284  N   ASN A 308      -4.491  13.322  25.604  1.00 13.14           N  
ATOM   2285  CA  ASN A 308      -4.216  14.711  25.958  1.00 21.31           C  
ATOM   2286  C   ASN A 308      -2.815  15.118  25.539  1.00 27.06           C  
ATOM   2287  O   ASN A 308      -2.457  16.302  25.536  1.00 17.41           O  
ATOM   2288  CB  ASN A 308      -4.474  14.898  27.460  1.00 16.74           C  
ATOM   2289  CG  ASN A 308      -5.960  14.982  27.773  1.00 17.76           C  
ATOM   2290  ND2 ASN A 308      -6.326  14.851  29.037  1.00 11.84           N  
ATOM   2291  OD1 ASN A 308      -6.816  15.199  26.921  1.00 13.35           O  
ATOM   2292  N   LEU A 309      -1.972  14.155  25.143  1.00 27.32           N  
ATOM   2293  CA  LEU A 309      -0.635  14.542  24.688  1.00 14.24           C  
ATOM   2294  C   LEU A 309      -0.621  15.032  23.238  1.00 10.06           C  
ATOM   2295  O   LEU A 309      -1.217  14.388  22.374  1.00 17.79           O  
ATOM   2296  CB  LEU A 309       0.368  13.389  24.804  1.00 15.50           C  
ATOM   2297  CG  LEU A 309       0.584  12.752  26.179  1.00 18.81           C  
ATOM   2298  CD1 LEU A 309       1.170  11.353  26.017  1.00 10.23           C  
ATOM   2299  CD2 LEU A 309       1.477  13.601  27.077  1.00  8.41           C  
ATOM   2300  N   ILE A 310       0.118  16.109  22.991  1.00 11.31           N  
ATOM   2301  CA  ILE A 310       0.307  16.684  21.662  1.00 12.67           C  
ATOM   2302  C   ILE A 310       1.768  16.758  21.262  1.00 12.49           C  
ATOM   2303  O   ILE A 310       2.609  17.271  22.014  1.00 14.94           O  
ATOM   2304  CB  ILE A 310      -0.355  18.090  21.634  1.00 10.36           C  
ATOM   2305  CG1 ILE A 310      -1.874  18.043  21.727  1.00 12.42           C  
ATOM   2306  CG2 ILE A 310       0.121  18.873  20.425  1.00 20.12           C  
ATOM   2307  CD1 ILE A 310      -2.495  19.230  22.432  1.00 30.63           C  
ATOM   2308  N   PRO A 311       2.173  16.263  20.093  1.00 13.27           N  
ATOM   2309  CA  PRO A 311       3.598  16.304  19.739  1.00  7.18           C  
ATOM   2310  C   PRO A 311       4.078  17.753  19.685  1.00 10.28           C  
ATOM   2311  O   PRO A 311       3.361  18.638  19.210  1.00 19.28           O  
ATOM   2312  CB  PRO A 311       3.680  15.649  18.361  1.00 11.11           C  
ATOM   2313  CG  PRO A 311       2.407  14.885  18.238  1.00 11.55           C  
ATOM   2314  CD  PRO A 311       1.368  15.646  19.029  1.00 19.77           C  
ATOM   2315  N   LEU A 312       5.279  18.040  20.166  1.00 17.91           N  
ATOM   2316  CA  LEU A 312       5.767  19.416  20.066  1.00 21.71           C  
ATOM   2317  C   LEU A 312       5.834  19.790  18.587  1.00 25.14           C  
ATOM   2318  O   LEU A 312       4.854  20.297  18.049  1.00 22.93           O  
ATOM   2319  CB  LEU A 312       7.123  19.613  20.728  1.00 18.05           C  
ATOM   2320  CG  LEU A 312       7.582  21.062  20.900  1.00 18.33           C  
ATOM   2321  CD1 LEU A 312       6.723  21.790  21.930  1.00 18.02           C  
ATOM   2322  CD2 LEU A 312       9.056  21.118  21.275  1.00 11.16           C  
ATOM   2323  N   ILE A 313       6.978  19.502  17.978  1.00 34.09           N  
ATOM   2324  CA  ILE A 313       7.171  19.873  16.575  1.00 23.31           C  
ATOM   2325  C   ILE A 313       6.125  19.213  15.681  1.00 17.69           C  
ATOM   2326  O   ILE A 313       5.982  17.995  15.564  1.00 21.93           O  
ATOM   2327  CB  ILE A 313       8.613  19.579  16.140  1.00 19.02           C  
ATOM   2328  CG1 ILE A 313       9.638  20.455  16.874  1.00 24.13           C  
ATOM   2329  CG2 ILE A 313       8.788  19.707  14.637  1.00 11.68           C  
ATOM   2330  CD1 ILE A 313      11.064  19.967  16.710  1.00 26.73           C  
ATOM   2331  N   ASN A 314       5.397  20.130  15.064  1.00 22.48           N  
ATOM   2332  CA  ASN A 314       4.286  20.045  14.167  1.00 23.94           C  
ATOM   2333  C   ASN A 314       4.396  18.802  13.271  1.00 21.11           C  
ATOM   2334  O   ASN A 314       5.236  18.824  12.369  1.00 20.37           O  
ATOM   2335  CB  ASN A 314       4.188  21.272  13.253  1.00 33.91           C  
ATOM   2336  CG  ASN A 314       3.484  22.455  13.887  1.00 45.31           C  
ATOM   2337  ND2 ASN A 314       3.502  23.585  13.190  1.00 47.14           N  
ATOM   2338  OD1 ASN A 314       2.925  22.360  14.984  1.00 60.75           O  
ATOM   2339  N   PRO A 315       3.534  17.877  13.637  1.00 16.55           N  
ATOM   2340  CA  PRO A 315       3.225  16.594  13.025  1.00 14.52           C  
ATOM   2341  C   PRO A 315       1.852  16.591  12.361  1.00 35.72           C  
ATOM   2342  O   PRO A 315       0.858  17.038  12.942  1.00 46.51           O  
ATOM   2343  CB  PRO A 315       3.131  15.688  14.263  1.00 16.51           C  
ATOM   2344  CG  PRO A 315       2.673  16.592  15.366  1.00 18.33           C  
ATOM   2345  CD  PRO A 315       2.669  18.004  14.844  1.00 15.99           C  
ATOM   2346  N   GLY A 316       1.792  16.066  11.137  1.00 35.58           N  
ATOM   2347  CA  GLY A 316       0.490  15.877  10.517  1.00 35.23           C  
ATOM   2348  C   GLY A 316       0.110  14.407  10.574  1.00 41.81           C  
ATOM   2349  O   GLY A 316       0.844  13.607   9.988  1.00 51.50           O  
ATOM   2350  N   ALA A 317      -0.984  14.078  11.260  1.00 37.74           N  
ATOM   2351  CA  ALA A 317      -1.506  12.712  11.157  1.00 17.97           C  
ATOM   2352  C   ALA A 317      -1.666  12.430   9.660  1.00 20.62           C  
ATOM   2353  O   ALA A 317      -2.650  12.907   9.085  1.00 28.35           O  
ATOM   2354  CB  ALA A 317      -2.805  12.522  11.901  1.00 32.72           C  
ATOM   2355  N   PRO A 318      -0.697  11.718   9.112  1.00 26.22           N  
ATOM   2356  CA  PRO A 318      -0.512  11.663   7.657  1.00 32.42           C  
ATOM   2357  C   PRO A 318      -1.807  11.345   6.935  1.00 13.76           C  
ATOM   2358  O   PRO A 318      -2.688  10.728   7.530  1.00 11.42           O  
ATOM   2359  CB  PRO A 318       0.479  10.508   7.461  1.00 38.32           C  
ATOM   2360  CG  PRO A 318       1.269  10.503   8.728  1.00 34.36           C  
ATOM   2361  CD  PRO A 318       0.299  10.888   9.809  1.00 26.72           C  
ATOM   2362  N   GLY A 319      -1.931  11.781   5.682  1.00 10.77           N  
ATOM   2363  CA  GLY A 319      -3.101  11.332   4.928  1.00 21.75           C  
ATOM   2364  C   GLY A 319      -4.343  12.163   5.190  1.00 24.16           C  
ATOM   2365  O   GLY A 319      -4.233  13.281   5.687  1.00 14.55           O  
ATOM   2366  N   ASN A 320      -5.480  11.579   4.830  1.00 32.96           N  
ATOM   2367  CA  ASN A 320      -6.806  12.164   4.927  1.00 36.18           C  
ATOM   2368  C   ASN A 320      -7.467  11.773   6.252  1.00 27.84           C  
ATOM   2369  O   ASN A 320      -7.278  10.672   6.767  1.00 22.45           O  
ATOM   2370  CB  ASN A 320      -7.700  11.757   3.760  1.00 44.57           C  
ATOM   2371  CG  ASN A 320      -7.070  11.939   2.398  1.00 47.64           C  
ATOM   2372  ND2 ASN A 320      -6.950  10.831   1.669  1.00 60.91           N  
ATOM   2373  OD1 ASN A 320      -6.697  13.037   1.981  1.00 23.83           O  
ATOM   2374  N   PRO A 321      -8.229  12.729   6.759  1.00 19.07           N  
ATOM   2375  CA  PRO A 321      -8.755  12.744   8.119  1.00 20.15           C  
ATOM   2376  C   PRO A 321     -10.071  11.999   8.262  1.00 23.89           C  
ATOM   2377  O   PRO A 321     -10.948  12.377   9.035  1.00 26.37           O  
ATOM   2378  CB  PRO A 321      -8.998  14.234   8.396  1.00 23.34           C  
ATOM   2379  CG  PRO A 321      -8.647  14.960   7.144  1.00 22.15           C  
ATOM   2380  CD  PRO A 321      -8.665  13.940   6.033  1.00 23.17           C  
ATOM   2381  N   VAL A 322     -10.203  10.921   7.508  1.00 18.25           N  
ATOM   2382  CA  VAL A 322     -11.301   9.990   7.718  1.00 25.33           C  
ATOM   2383  C   VAL A 322     -10.691   8.639   8.077  1.00  9.60           C  
ATOM   2384  O   VAL A 322      -9.696   8.313   7.401  1.00 14.88           O  
ATOM   2385  CB  VAL A 322     -12.182   9.855   6.472  1.00 28.51           C  
ATOM   2386  CG1 VAL A 322     -11.332   9.450   5.274  1.00 42.03           C  
ATOM   2387  CG2 VAL A 322     -13.301   8.847   6.700  1.00 38.66           C  
ATOM   2388  N   PRO A 323     -11.215   7.897   9.028  1.00 25.15           N  
ATOM   2389  CA  PRO A 323     -10.762   6.503   9.231  1.00 12.40           C  
ATOM   2390  C   PRO A 323     -10.984   5.803   7.900  1.00 18.96           C  
ATOM   2391  O   PRO A 323     -11.920   6.166   7.170  1.00 34.00           O  
ATOM   2392  CB  PRO A 323     -11.698   5.954  10.295  1.00 19.06           C  
ATOM   2393  CG  PRO A 323     -12.321   7.140  10.945  1.00 14.70           C  
ATOM   2394  CD  PRO A 323     -12.269   8.276   9.976  1.00 30.60           C  
ATOM   2395  N   GLY A 324     -10.183   4.816   7.516  1.00 25.56           N  
ATOM   2396  CA  GLY A 324     -10.368   4.296   6.165  1.00  8.76           C  
ATOM   2397  C   GLY A 324      -9.809   5.230   5.104  1.00 21.17           C  
ATOM   2398  O   GLY A 324      -9.791   4.832   3.929  1.00 38.21           O  
ATOM   2399  N   GLY A 325      -9.361   6.425   5.455  1.00 19.67           N  
ATOM   2400  CA  GLY A 325      -8.780   7.410   4.581  1.00 19.70           C  
ATOM   2401  C   GLY A 325      -7.318   7.281   4.232  1.00 20.94           C  
ATOM   2402  O   GLY A 325      -6.812   7.983   3.346  1.00 15.46           O  
ATOM   2403  N   ALA A 326      -6.567   6.388   4.877  1.00 16.06           N  
ATOM   2404  CA  ALA A 326      -5.178   6.186   4.446  1.00 24.50           C  
ATOM   2405  C   ALA A 326      -5.135   5.540   3.071  1.00 27.73           C  
ATOM   2406  O   ALA A 326      -6.163   5.304   2.429  1.00 36.31           O  
ATOM   2407  CB  ALA A 326      -4.421   5.373   5.488  1.00 16.42           C  
ATOM   2408  N   ASP A 327      -3.955   5.238   2.541  1.00 24.30           N  
ATOM   2409  CA  ASP A 327      -3.901   4.649   1.203  1.00 28.40           C  
ATOM   2410  C   ASP A 327      -4.089   3.144   1.395  1.00 32.56           C  
ATOM   2411  O   ASP A 327      -4.671   2.395   0.629  1.00 28.51           O  
ATOM   2412  CB  ASP A 327      -2.597   4.899   0.477  1.00 22.49           C  
ATOM   2413  CG  ASP A 327      -2.281   6.337   0.139  1.00 15.41           C  
ATOM   2414  OD1 ASP A 327      -3.063   6.997  -0.564  1.00 18.21           O  
ATOM   2415  OD2 ASP A 327      -1.190   6.768   0.598  1.00 20.53           O1-
ATOM   2416  N   ILE A 328      -3.521   2.763   2.541  1.00 21.74           N  
ATOM   2417  CA  ILE A 328      -3.597   1.366   2.935  1.00  4.06           C  
ATOM   2418  C   ILE A 328      -4.217   1.249   4.313  1.00  9.32           C  
ATOM   2419  O   ILE A 328      -3.722   1.758   5.317  1.00 30.23           O  
ATOM   2420  CB  ILE A 328      -2.188   0.743   2.897  1.00 21.36           C  
ATOM   2421  CG1 ILE A 328      -1.693   0.440   1.484  1.00 19.14           C  
ATOM   2422  CG2 ILE A 328      -2.164  -0.489   3.785  1.00 24.46           C  
ATOM   2423  CD1 ILE A 328      -0.393   1.092   1.080  1.00 36.30           C  
ATOM   2424  N   ASN A 329      -5.364   0.591   4.364  1.00 13.39           N  
ATOM   2425  CA  ASN A 329      -6.078   0.355   5.623  1.00 26.96           C  
ATOM   2426  C   ASN A 329      -6.149  -1.151   5.832  1.00 37.19           C  
ATOM   2427  O   ASN A 329      -6.843  -1.861   5.101  1.00 19.75           O  
ATOM   2428  CB  ASN A 329      -7.425   1.045   5.591  1.00 26.87           C  
ATOM   2429  CG  ASN A 329      -8.665   0.437   6.173  1.00 17.20           C  
ATOM   2430  ND2 ASN A 329      -9.736   1.249   6.240  1.00 32.61           N  
ATOM   2431  OD1 ASN A 329      -8.796  -0.719   6.586  1.00 45.39           O  
ATOM   2432  N   LEU A 330      -5.416  -1.628   6.833  1.00 40.29           N  
ATOM   2433  CA  LEU A 330      -5.519  -3.023   7.243  1.00 32.98           C  
ATOM   2434  C   LEU A 330      -6.022  -3.028   8.697  1.00 33.70           C  
ATOM   2435  O   LEU A 330      -5.542  -2.190   9.462  1.00 10.44           O  
ATOM   2436  CB  LEU A 330      -4.227  -3.797   7.135  1.00 35.68           C  
ATOM   2437  CG  LEU A 330      -3.212  -3.636   6.016  1.00 35.75           C  
ATOM   2438  CD1 LEU A 330      -3.820  -3.189   4.694  1.00 12.29           C  
ATOM   2439  CD2 LEU A 330      -2.114  -2.662   6.449  1.00 29.46           C  
ATOM   2440  N   ASN A 331      -6.933  -3.934   8.980  1.00 38.84           N  
ATOM   2441  CA  ASN A 331      -7.556  -4.190  10.265  1.00 34.42           C  
ATOM   2442  C   ASN A 331      -7.008  -5.463  10.899  1.00 22.74           C  
ATOM   2443  O   ASN A 331      -7.186  -6.562  10.374  1.00 17.38           O  
ATOM   2444  CB  ASN A 331      -9.079  -4.304  10.112  1.00 31.26           C  
ATOM   2445  CG  ASN A 331      -9.753  -4.508  11.456  1.00 40.40           C  
ATOM   2446  ND2 ASN A 331      -9.484  -3.583  12.373  1.00 24.06           N  
ATOM   2447  OD1 ASN A 331     -10.490  -5.470  11.669  1.00 46.52           O  
ATOM   2448  N   LEU A 332      -6.327  -5.368  12.044  1.00 18.01           N  
ATOM   2449  CA  LEU A 332      -5.678  -6.561  12.577  1.00  9.94           C  
ATOM   2450  C   LEU A 332      -6.446  -7.237  13.711  1.00 21.23           C  
ATOM   2451  O   LEU A 332      -6.503  -6.638  14.793  1.00 18.75           O  
ATOM   2452  CB  LEU A 332      -4.284  -6.206  13.101  1.00 11.42           C  
ATOM   2453  CG  LEU A 332      -3.413  -5.220  12.332  1.00 19.31           C  
ATOM   2454  CD1 LEU A 332      -1.953  -5.372  12.745  1.00 15.82           C  
ATOM   2455  CD2 LEU A 332      -3.545  -5.380  10.824  1.00 21.47           C  
ATOM   2456  N   ARG A 333      -6.982  -8.439  13.515  1.00 18.06           N  
ATOM   2457  CA  ARG A 333      -7.672  -9.155  14.581  1.00 14.15           C  
ATOM   2458  C   ARG A 333      -6.884 -10.337  15.139  1.00 13.56           C  
ATOM   2459  O   ARG A 333      -6.352 -11.163  14.395  1.00 14.95           O  
ATOM   2460  CB  ARG A 333      -9.036  -9.652  14.086  1.00 27.31           C  
ATOM   2461  CG  ARG A 333      -9.922 -10.249  15.167  1.00 29.24           C  
ATOM   2462  CD  ARG A 333     -10.995 -11.137  14.558  1.00 28.73           C  
ATOM   2463  NE  ARG A 333     -12.192 -11.236  15.398  1.00 24.92           N  
ATOM   2464  CZ  ARG A 333     -13.393 -10.876  14.970  1.00  6.79           C  
ATOM   2465  NH1 ARG A 333     -13.496 -10.412  13.724  1.00 19.04           N1+
ATOM   2466  NH2 ARG A 333     -14.477 -10.960  15.719  1.00 31.50           N  
ATOM   2467  N   ILE A 334      -6.813 -10.394  16.459  1.00 17.50           N  
ATOM   2468  CA  ILE A 334      -6.111 -11.318  17.318  1.00 15.93           C  
ATOM   2469  C   ILE A 334      -6.959 -12.544  17.658  1.00 26.49           C  
ATOM   2470  O   ILE A 334      -8.092 -12.372  18.102  1.00 20.53           O  
ATOM   2471  CB  ILE A 334      -5.709 -10.688  18.675  1.00 18.81           C  
ATOM   2472  CG1 ILE A 334      -4.495  -9.767  18.617  1.00 10.14           C  
ATOM   2473  CG2 ILE A 334      -5.497 -11.779  19.718  1.00 17.01           C  
ATOM   2474  CD1 ILE A 334      -3.763  -9.593  19.941  1.00 16.48           C  
ATOM   2475  N   GLY A 335      -6.377 -13.720  17.463  1.00 30.01           N  
ATOM   2476  CA  GLY A 335      -7.012 -14.975  17.827  1.00 27.83           C  
ATOM   2477  C   GLY A 335      -6.184 -15.723  18.836  1.00 26.30           C  
ATOM   2478  O   GLY A 335      -5.029 -15.362  19.122  1.00 32.51           O  
ATOM   2479  N   ARG A 336      -6.695 -16.800  19.452  1.00 18.96           N  
ATOM   2480  CA  ARG A 336      -5.775 -17.408  20.420  1.00 28.54           C  
ATOM   2481  C   ARG A 336      -5.540 -18.891  20.171  1.00 39.14           C  
ATOM   2482  O   ARG A 336      -5.752 -19.390  19.066  1.00 48.16           O  
ATOM   2483  CB  ARG A 336      -6.303 -17.162  21.837  1.00 26.79           C  
ATOM   2484  CG  ARG A 336      -6.525 -15.683  22.128  1.00 29.27           C  
ATOM   2485  CD  ARG A 336      -6.770 -15.429  23.607  1.00 25.75           C  
ATOM   2486  NE  ARG A 336      -5.518 -15.117  24.304  1.00 34.55           N  
ATOM   2487  CZ  ARG A 336      -5.340 -15.256  25.615  1.00 24.24           C  
ATOM   2488  NH1 ARG A 336      -6.352 -15.708  26.334  1.00 25.66           N1+
ATOM   2489  NH2 ARG A 336      -4.175 -14.953  26.174  1.00 18.00           N  
ATOM   2490  N   ASN A 337      -5.092 -19.543  21.227  1.00 46.96           N  
ATOM   2491  CA  ASN A 337      -4.779 -20.955  21.393  1.00 47.22           C  
ATOM   2492  C   ASN A 337      -4.698 -21.241  22.899  1.00 50.21           C  
ATOM   2493  O   ASN A 337      -4.072 -20.457  23.622  1.00 54.61           O  
ATOM   2494  CB  ASN A 337      -3.477 -21.320  20.683  1.00 44.06           C  
ATOM   2495  CG  ASN A 337      -2.754 -22.531  21.187  1.00 32.40           C  
ATOM   2496  ND2 ASN A 337      -2.275 -23.409  20.293  1.00 35.45           N  
ATOM   2497  OD1 ASN A 337      -2.558 -22.714  22.393  1.00 38.33           O  
ATOM   2498  N   ALA A 338      -5.327 -22.328  23.311  1.00 49.55           N  
ATOM   2499  CA  ALA A 338      -5.464 -22.780  24.685  1.00 45.59           C  
ATOM   2500  C   ALA A 338      -4.344 -22.277  25.582  1.00 43.85           C  
ATOM   2501  O   ALA A 338      -4.444 -21.149  26.085  1.00 46.59           O  
ATOM   2502  CB  ALA A 338      -5.534 -24.307  24.721  1.00 39.79           C  
ATOM   2503  N   THR A 339      -3.309 -23.086  25.789  1.00 33.84           N  
ATOM   2504  CA  THR A 339      -2.188 -22.715  26.651  1.00 27.02           C  
ATOM   2505  C   THR A 339      -1.578 -21.397  26.192  1.00 29.36           C  
ATOM   2506  O   THR A 339      -2.273 -20.391  26.111  1.00 22.37           O  
ATOM   2507  CB  THR A 339      -1.097 -23.804  26.702  1.00 26.11           C  
ATOM   2508  CG2 THR A 339      -1.195 -24.551  28.026  1.00 34.59           C  
ATOM   2509  OG1 THR A 339      -1.272 -24.767  25.657  1.00 24.53           O  
ATOM   2510  N   THR A 340      -0.284 -21.367  25.888  1.00 34.18           N  
ATOM   2511  CA  THR A 340       0.326 -20.175  25.301  1.00 27.77           C  
ATOM   2512  C   THR A 340       1.548 -20.599  24.476  1.00 41.49           C  
ATOM   2513  O   THR A 340       2.629 -20.831  25.017  1.00 57.39           O  
ATOM   2514  CB  THR A 340       0.730 -19.109  26.333  1.00 27.65           C  
ATOM   2515  CG2 THR A 340       1.919 -18.297  25.835  1.00 30.24           C  
ATOM   2516  OG1 THR A 340      -0.322 -18.155  26.523  1.00 23.62           O  
ATOM   2517  N   ALA A 341       1.316 -20.697  23.175  1.00 46.72           N  
ATOM   2518  CA  ALA A 341       2.289 -21.042  22.159  1.00 48.14           C  
ATOM   2519  C   ALA A 341       1.739 -20.769  20.760  1.00 54.70           C  
ATOM   2520  O   ALA A 341       2.430 -20.985  19.762  1.00 63.18           O  
ATOM   2521  CB  ALA A 341       2.713 -22.498  22.296  1.00 48.68           C  
ATOM   2522  N   ASP A 342       0.495 -20.294  20.675  1.00 54.71           N  
ATOM   2523  CA  ASP A 342      -0.076 -20.018  19.353  1.00 52.56           C  
ATOM   2524  C   ASP A 342      -1.039 -18.842  19.351  1.00 41.70           C  
ATOM   2525  O   ASP A 342      -2.268 -18.944  19.343  1.00 21.12           O  
ATOM   2526  CB  ASP A 342      -0.762 -21.277  18.821  1.00 62.04           C  
ATOM   2527  CG  ASP A 342      -1.172 -21.178  17.367  1.00 70.64           C  
ATOM   2528  OD1 ASP A 342      -1.253 -20.048  16.835  1.00 76.52           O  
ATOM   2529  OD2 ASP A 342      -1.408 -22.247  16.754  1.00 71.60           O1-
ATOM   2530  N   PHE A 343      -0.466 -17.634  19.342  1.00 30.01           N  
ATOM   2531  CA  PHE A 343      -1.297 -16.452  19.139  1.00 28.36           C  
ATOM   2532  C   PHE A 343      -1.558 -16.292  17.641  1.00 26.43           C  
ATOM   2533  O   PHE A 343      -0.872 -16.871  16.794  1.00 22.38           O  
ATOM   2534  CB  PHE A 343      -0.645 -15.211  19.728  1.00 25.11           C  
ATOM   2535  CG  PHE A 343      -1.282 -14.685  20.998  1.00 20.72           C  
ATOM   2536  CD1 PHE A 343      -2.554 -14.114  20.979  1.00 13.52           C  
ATOM   2537  CD2 PHE A 343      -0.619 -14.740  22.207  1.00  6.03           C  
ATOM   2538  CE1 PHE A 343      -3.111 -13.634  22.146  1.00 16.36           C  
ATOM   2539  CE2 PHE A 343      -1.166 -14.262  23.381  1.00 21.00           C  
ATOM   2540  CZ  PHE A 343      -2.423 -13.687  23.348  1.00 15.35           C  
ATOM   2541  N   THR A 344      -2.577 -15.505  17.322  1.00 30.24           N  
ATOM   2542  CA  THR A 344      -2.992 -15.385  15.934  1.00 31.67           C  
ATOM   2543  C   THR A 344      -3.426 -13.968  15.602  1.00 35.66           C  
ATOM   2544  O   THR A 344      -4.093 -13.284  16.374  1.00 45.40           O  
ATOM   2545  CB  THR A 344      -4.153 -16.357  15.635  1.00 36.63           C  
ATOM   2546  CG2 THR A 344      -3.991 -16.967  14.257  1.00  8.07           C  
ATOM   2547  OG1 THR A 344      -4.116 -17.439  16.573  1.00 66.26           O  
ATOM   2548  N   ILE A 345      -3.033 -13.554  14.407  1.00 21.15           N  
ATOM   2549  CA  ILE A 345      -3.486 -12.284  13.848  1.00 26.68           C  
ATOM   2550  C   ILE A 345      -3.989 -12.509  12.421  1.00 22.49           C  
ATOM   2551  O   ILE A 345      -3.245 -12.968  11.557  1.00 15.65           O  
ATOM   2552  CB  ILE A 345      -2.364 -11.240  13.895  1.00 21.63           C  
ATOM   2553  CG1 ILE A 345      -2.009 -10.768  15.314  1.00 20.06           C  
ATOM   2554  CG2 ILE A 345      -2.685 -10.048  13.002  1.00 16.83           C  
ATOM   2555  CD1 ILE A 345      -0.651 -10.092  15.406  1.00 21.85           C  
ATOM   2556  N   ASN A 346      -5.260 -12.207  12.190  1.00 19.25           N  
ATOM   2557  CA  ASN A 346      -5.932 -12.440  10.924  1.00 16.31           C  
ATOM   2558  C   ASN A 346      -5.636 -13.852  10.399  1.00 21.72           C  
ATOM   2559  O   ASN A 346      -5.237 -13.971   9.247  1.00 26.51           O  
ATOM   2560  CB  ASN A 346      -5.535 -11.463   9.823  1.00  3.49           C  
ATOM   2561  CG  ASN A 346      -6.061 -10.070  10.052  1.00 12.95           C  
ATOM   2562  ND2 ASN A 346      -5.896  -9.224   9.054  1.00 16.46           N  
ATOM   2563  OD1 ASN A 346      -6.595  -9.770  11.120  1.00 26.22           O  
ATOM   2564  N   GLY A 347      -5.842 -14.836  11.256  1.00 30.07           N  
ATOM   2565  CA  GLY A 347      -5.630 -16.230  10.928  1.00 27.43           C  
ATOM   2566  C   GLY A 347      -4.247 -16.536  10.389  1.00 23.82           C  
ATOM   2567  O   GLY A 347      -4.131 -16.945   9.232  1.00 30.50           O  
ATOM   2568  N   ALA A 348      -3.242 -16.340  11.225  1.00 13.36           N  
ATOM   2569  CA  ALA A 348      -1.887 -16.827  11.094  1.00 20.45           C  
ATOM   2570  C   ALA A 348      -1.065 -16.495  12.338  1.00 21.98           C  
ATOM   2571  O   ALA A 348      -1.011 -15.340  12.758  1.00 18.12           O  
ATOM   2572  CB  ALA A 348      -1.189 -16.275   9.857  1.00 24.93           C  
ATOM   2573  N   PRO A 349      -0.434 -17.505  12.920  1.00 21.36           N  
ATOM   2574  CA  PRO A 349       0.472 -17.247  14.042  1.00 19.82           C  
ATOM   2575  C   PRO A 349       1.824 -16.787  13.532  1.00 26.45           C  
ATOM   2576  O   PRO A 349       2.243 -17.119  12.414  1.00 20.47           O  
ATOM   2577  CB  PRO A 349       0.598 -18.634  14.676  1.00 23.01           C  
ATOM   2578  CG  PRO A 349       0.541 -19.549  13.493  1.00 30.70           C  
ATOM   2579  CD  PRO A 349      -0.506 -18.939  12.593  1.00 20.99           C  
ATOM   2580  N   PHE A 350       2.563 -16.016  14.336  1.00 34.79           N  
ATOM   2581  CA  PHE A 350       3.938 -15.788  13.897  1.00 31.57           C  
ATOM   2582  C   PHE A 350       4.774 -17.007  14.282  1.00 18.79           C  
ATOM   2583  O   PHE A 350       5.043 -17.226  15.465  1.00 32.87           O  
ATOM   2584  CB  PHE A 350       4.565 -14.507  14.477  1.00 20.47           C  
ATOM   2585  CG  PHE A 350       5.930 -14.261  13.828  1.00 18.70           C  
ATOM   2586  CD1 PHE A 350       6.013 -13.600  12.615  1.00 12.67           C  
ATOM   2587  CD2 PHE A 350       7.101 -14.688  14.430  1.00 14.92           C  
ATOM   2588  CE1 PHE A 350       7.230 -13.376  12.002  1.00 17.12           C  
ATOM   2589  CE2 PHE A 350       8.325 -14.477  13.822  1.00  9.01           C  
ATOM   2590  CZ  PHE A 350       8.396 -13.823  12.604  1.00  6.87           C  
ATOM   2591  N   ILE A 351       5.215 -17.798  13.312  1.00 19.22           N  
ATOM   2592  CA  ILE A 351       6.160 -18.874  13.630  1.00 16.58           C  
ATOM   2593  C   ILE A 351       7.474 -18.534  12.920  1.00 16.04           C  
ATOM   2594  O   ILE A 351       7.446 -18.345  11.702  1.00 20.66           O  
ATOM   2595  CB  ILE A 351       5.652 -20.267  13.246  1.00 23.84           C  
ATOM   2596  CG1 ILE A 351       6.185 -20.829  11.928  1.00 34.93           C  
ATOM   2597  CG2 ILE A 351       4.123 -20.288  13.243  1.00 17.42           C  
ATOM   2598  CD1 ILE A 351       5.192 -21.683  11.168  1.00 22.25           C  
ATOM   2599  N   PRO A 352       8.562 -18.426  13.667  1.00 14.16           N  
ATOM   2600  CA  PRO A 352       9.795 -17.883  13.078  1.00 10.07           C  
ATOM   2601  C   PRO A 352      10.429 -18.864  12.093  1.00 15.85           C  
ATOM   2602  O   PRO A 352      10.569 -20.026  12.477  1.00 17.29           O  
ATOM   2603  CB  PRO A 352      10.734 -17.728  14.268  1.00  9.61           C  
ATOM   2604  CG  PRO A 352      10.229 -18.708  15.279  1.00 11.21           C  
ATOM   2605  CD  PRO A 352       8.737 -18.809  15.083  1.00  9.51           C  
ATOM   2606  N   PRO A 353      10.792 -18.423  10.901  1.00 25.36           N  
ATOM   2607  CA  PRO A 353      11.390 -19.318   9.895  1.00 24.67           C  
ATOM   2608  C   PRO A 353      12.881 -19.539  10.121  1.00 27.09           C  
ATOM   2609  O   PRO A 353      13.469 -18.737  10.851  1.00 20.44           O  
ATOM   2610  CB  PRO A 353      11.173 -18.525   8.600  1.00 26.98           C  
ATOM   2611  CG  PRO A 353      11.368 -17.112   9.056  1.00 28.71           C  
ATOM   2612  CD  PRO A 353      10.659 -17.046  10.384  1.00 23.07           C  
ATOM   2613  N   THR A 354      13.431 -20.589   9.509  1.00 11.55           N  
ATOM   2614  CA  THR A 354      14.857 -20.888   9.612  1.00 25.60           C  
ATOM   2615  C   THR A 354      15.676 -19.863   8.838  1.00 24.53           C  
ATOM   2616  O   THR A 354      16.821 -19.556   9.167  1.00 30.93           O  
ATOM   2617  CB  THR A 354      15.154 -22.307   9.094  1.00 31.68           C  
ATOM   2618  CG2 THR A 354      14.104 -23.276   9.620  1.00 16.46           C  
ATOM   2619  OG1 THR A 354      15.063 -22.329   7.665  1.00 32.46           O  
ATOM   2620  N   VAL A 355      15.052 -19.323   7.795  1.00 13.73           N  
ATOM   2621  CA  VAL A 355      15.612 -18.253   6.995  1.00  6.76           C  
ATOM   2622  C   VAL A 355      15.095 -16.891   7.415  1.00 19.03           C  
ATOM   2623  O   VAL A 355      13.903 -16.614   7.311  1.00 10.63           O  
ATOM   2624  CB  VAL A 355      15.299 -18.460   5.498  1.00 16.69           C  
ATOM   2625  CG1 VAL A 355      16.362 -17.790   4.658  1.00 18.38           C  
ATOM   2626  CG2 VAL A 355      15.164 -19.954   5.224  1.00 22.09           C  
ATOM   2627  N   PRO A 356      15.967 -16.008   7.891  1.00 20.39           N  
ATOM   2628  CA  PRO A 356      15.477 -14.709   8.377  1.00 12.63           C  
ATOM   2629  C   PRO A 356      14.795 -13.941   7.238  1.00  9.23           C  
ATOM   2630  O   PRO A 356      15.312 -13.957   6.124  1.00 11.67           O  
ATOM   2631  CB  PRO A 356      16.754 -14.015   8.837  1.00 21.02           C  
ATOM   2632  CG  PRO A 356      17.735 -15.126   9.079  1.00 28.75           C  
ATOM   2633  CD  PRO A 356      17.426 -16.151   8.017  1.00 30.13           C  
ATOM   2634  N   VAL A 357      13.663 -13.298   7.485  1.00  9.22           N  
ATOM   2635  CA  VAL A 357      12.890 -12.678   6.390  1.00 21.91           C  
ATOM   2636  C   VAL A 357      13.732 -11.724   5.564  1.00 29.56           C  
ATOM   2637  O   VAL A 357      13.587 -11.581   4.341  1.00 10.62           O  
ATOM   2638  CB  VAL A 357      11.618 -12.028   6.964  1.00 19.84           C  
ATOM   2639  CG1 VAL A 357      10.692 -11.472   5.897  1.00  7.30           C  
ATOM   2640  CG2 VAL A 357      10.896 -13.097   7.791  1.00  9.63           C  
ATOM   2641  N   LEU A 358      14.696 -11.068   6.218  1.00 17.28           N  
ATOM   2642  CA  LEU A 358      15.620 -10.250   5.445  1.00 20.83           C  
ATOM   2643  C   LEU A 358      16.394 -11.138   4.471  1.00 11.57           C  
ATOM   2644  O   LEU A 358      16.524 -10.754   3.309  1.00  9.71           O  
ATOM   2645  CB  LEU A 358      16.610  -9.498   6.331  1.00 11.20           C  
ATOM   2646  CG  LEU A 358      16.804  -8.031   5.928  1.00 19.52           C  
ATOM   2647  CD1 LEU A 358      17.930  -7.398   6.730  1.00 10.10           C  
ATOM   2648  CD2 LEU A 358      17.068  -7.910   4.435  1.00 46.94           C  
ATOM   2649  N   LEU A 359      16.857 -12.284   4.930  1.00 11.68           N  
ATOM   2650  CA  LEU A 359      17.544 -13.204   4.033  1.00 19.09           C  
ATOM   2651  C   LEU A 359      16.721 -13.655   2.835  1.00 19.95           C  
ATOM   2652  O   LEU A 359      17.216 -13.480   1.708  1.00 16.32           O  
ATOM   2653  CB  LEU A 359      17.976 -14.465   4.787  1.00 14.09           C  
ATOM   2654  CG  LEU A 359      18.968 -15.385   4.073  1.00  9.98           C  
ATOM   2655  CD1 LEU A 359      20.098 -14.557   3.478  1.00 22.56           C  
ATOM   2656  CD2 LEU A 359      19.504 -16.454   5.010  1.00 38.31           C  
ATOM   2657  N   GLN A 360      15.536 -14.245   3.051  1.00 11.92           N  
ATOM   2658  CA  GLN A 360      14.736 -14.650   1.890  1.00 10.87           C  
ATOM   2659  C   GLN A 360      14.543 -13.483   0.927  1.00 25.77           C  
ATOM   2660  O   GLN A 360      14.631 -13.701  -0.289  1.00 24.18           O  
ATOM   2661  CB  GLN A 360      13.404 -15.270   2.305  1.00  8.56           C  
ATOM   2662  CG  GLN A 360      13.376 -15.732   3.754  1.00 14.12           C  
ATOM   2663  CD  GLN A 360      12.041 -16.250   4.201  1.00  8.05           C  
ATOM   2664  NE2 GLN A 360      11.778 -16.286   5.496  1.00 16.86           N  
ATOM   2665  OE1 GLN A 360      11.199 -16.613   3.353  1.00 24.34           O  
ATOM   2666  N   ILE A 361      14.341 -12.261   1.426  1.00  7.98           N  
ATOM   2667  CA  ILE A 361      14.200 -11.152   0.476  1.00 25.95           C  
ATOM   2668  C   ILE A 361      15.497 -10.836  -0.252  1.00 26.27           C  
ATOM   2669  O   ILE A 361      15.543 -10.753  -1.486  1.00 15.37           O  
ATOM   2670  CB  ILE A 361      13.681  -9.871   1.173  1.00 16.18           C  
ATOM   2671  CG1 ILE A 361      12.495 -10.072   2.098  1.00 13.48           C  
ATOM   2672  CG2 ILE A 361      13.369  -8.825   0.114  1.00 17.65           C  
ATOM   2673  CD1 ILE A 361      12.046  -8.854   2.900  1.00 10.89           C  
ATOM   2674  N   LEU A 362      16.606 -10.645   0.464  1.00 26.74           N  
ATOM   2675  CA  LEU A 362      17.859 -10.316  -0.209  1.00 17.70           C  
ATOM   2676  C   LEU A 362      18.260 -11.349  -1.259  1.00 12.94           C  
ATOM   2677  O   LEU A 362      18.960 -11.045  -2.220  1.00 39.08           O  
ATOM   2678  CB  LEU A 362      18.978 -10.205   0.833  1.00 16.25           C  
ATOM   2679  CG  LEU A 362      18.847  -8.939   1.702  1.00 20.74           C  
ATOM   2680  CD1 LEU A 362      19.823  -8.985   2.860  1.00 11.74           C  
ATOM   2681  CD2 LEU A 362      19.052  -7.703   0.835  1.00 15.63           C  
ATOM   2682  N   SER A 363      17.814 -12.572  -1.031  1.00  6.86           N  
ATOM   2683  CA  SER A 363      18.089 -13.721  -1.876  1.00 12.53           C  
ATOM   2684  C   SER A 363      17.329 -13.725  -3.202  1.00 12.03           C  
ATOM   2685  O   SER A 363      17.733 -14.438  -4.122  1.00 16.12           O  
ATOM   2686  CB  SER A 363      17.729 -15.007  -1.114  1.00 15.16           C  
ATOM   2687  OG  SER A 363      18.206 -14.922   0.225  1.00 25.77           O  
ATOM   2688  N   GLY A 364      16.255 -12.961  -3.259  1.00 19.85           N  
ATOM   2689  CA  GLY A 364      15.404 -12.906  -4.426  1.00 22.99           C  
ATOM   2690  C   GLY A 364      14.010 -13.445  -4.224  1.00 11.32           C  
ATOM   2691  O   GLY A 364      13.306 -13.642  -5.222  1.00 20.31           O  
ATOM   2692  N   VAL A 365      13.572 -13.657  -2.987  1.00 16.03           N  
ATOM   2693  CA  VAL A 365      12.168 -13.935  -2.705  1.00 21.99           C  
ATOM   2694  C   VAL A 365      11.476 -12.591  -2.423  1.00 23.56           C  
ATOM   2695  O   VAL A 365      11.572 -12.080  -1.310  1.00 12.57           O  
ATOM   2696  CB  VAL A 365      11.910 -14.897  -1.547  1.00 21.26           C  
ATOM   2697  CG1 VAL A 365      10.419 -15.029  -1.271  1.00 23.01           C  
ATOM   2698  CG2 VAL A 365      12.488 -16.266  -1.878  1.00 13.55           C  
ATOM   2699  N   THR A 366      10.848 -12.096  -3.472  1.00 11.92           N  
ATOM   2700  CA  THR A 366      10.144 -10.817  -3.505  1.00 17.69           C  
ATOM   2701  C   THR A 366       8.638 -10.935  -3.386  1.00 27.01           C  
ATOM   2702  O   THR A 366       7.953 -10.029  -2.880  1.00 31.21           O  
ATOM   2703  CB  THR A 366      10.468 -10.084  -4.828  1.00 23.14           C  
ATOM   2704  CG2 THR A 366      11.729 -10.645  -5.463  1.00 21.59           C  
ATOM   2705  OG1 THR A 366       9.389 -10.311  -5.747  1.00 35.92           O  
ATOM   2706  N   ASN A 367       8.015 -12.035  -3.835  1.00 18.86           N  
ATOM   2707  CA  ASN A 367       6.568 -12.086  -3.654  1.00 28.35           C  
ATOM   2708  C   ASN A 367       6.279 -12.522  -2.215  1.00 26.66           C  
ATOM   2709  O   ASN A 367       6.744 -13.613  -1.868  1.00 22.93           O  
ATOM   2710  CB  ASN A 367       5.875 -13.046  -4.615  1.00 32.44           C  
ATOM   2711  CG  ASN A 367       4.362 -12.912  -4.538  1.00 31.65           C  
ATOM   2712  ND2 ASN A 367       3.636 -13.882  -5.089  1.00 25.14           N  
ATOM   2713  OD1 ASN A 367       3.848 -11.932  -3.996  1.00 31.18           O  
ATOM   2714  N   PRO A 368       5.576 -11.691  -1.467  1.00 25.58           N  
ATOM   2715  CA  PRO A 368       5.213 -12.002  -0.079  1.00 13.37           C  
ATOM   2716  C   PRO A 368       4.676 -13.420   0.061  1.00 28.18           C  
ATOM   2717  O   PRO A 368       5.050 -14.159   0.972  1.00 45.35           O  
ATOM   2718  CB  PRO A 368       4.089 -11.008   0.240  1.00 16.49           C  
ATOM   2719  CG  PRO A 368       3.775 -10.297  -1.037  1.00 14.63           C  
ATOM   2720  CD  PRO A 368       5.043 -10.366  -1.851  1.00 17.20           C  
ATOM   2721  N   ASN A 369       3.794 -13.784  -0.854  1.00 39.40           N  
ATOM   2722  CA  ASN A 369       3.159 -15.083  -0.958  1.00 35.00           C  
ATOM   2723  C   ASN A 369       4.129 -16.248  -0.786  1.00 35.16           C  
ATOM   2724  O   ASN A 369       3.708 -17.308  -0.311  1.00 40.55           O  
ATOM   2725  CB  ASN A 369       2.479 -15.204  -2.331  1.00 33.40           C  
ATOM   2726  CG  ASN A 369       2.662 -16.568  -2.958  1.00 32.67           C  
ATOM   2727  ND2 ASN A 369       1.888 -17.534  -2.477  1.00 22.79           N  
ATOM   2728  OD1 ASN A 369       3.479 -16.765  -3.862  1.00 43.30           O  
ATOM   2729  N   ASP A 370       5.380 -16.057  -1.179  1.00 29.74           N  
ATOM   2730  CA  ASP A 370       6.458 -17.013  -1.049  1.00 19.43           C  
ATOM   2731  C   ASP A 370       7.332 -16.723   0.172  1.00 22.11           C  
ATOM   2732  O   ASP A 370       8.282 -17.436   0.503  1.00 12.42           O  
ATOM   2733  CB  ASP A 370       7.345 -17.035  -2.291  1.00 24.86           C  
ATOM   2734  CG  ASP A 370       6.636 -17.013  -3.620  1.00 28.98           C  
ATOM   2735  OD1 ASP A 370       5.519 -17.559  -3.722  1.00 18.27           O  
ATOM   2736  OD2 ASP A 370       7.195 -16.461  -4.595  1.00 18.01           O1-
ATOM   2737  N   LEU A 371       7.052 -15.649   0.916  1.00 26.02           N  
ATOM   2738  CA  LEU A 371       7.922 -15.423   2.082  1.00 20.15           C  
ATOM   2739  C   LEU A 371       7.499 -16.344   3.210  1.00 18.48           C  
ATOM   2740  O   LEU A 371       6.425 -16.949   3.164  1.00 20.04           O  
ATOM   2741  CB  LEU A 371       7.900 -13.950   2.487  1.00 16.80           C  
ATOM   2742  CG  LEU A 371       8.801 -13.062   1.614  1.00  9.79           C  
ATOM   2743  CD1 LEU A 371       8.500 -11.600   1.870  1.00 23.69           C  
ATOM   2744  CD2 LEU A 371      10.255 -13.424   1.872  1.00 17.71           C  
ATOM   2745  N   LEU A 372       8.310 -16.512   4.252  1.00 18.17           N  
ATOM   2746  CA  LEU A 372       7.797 -17.298   5.371  1.00 12.17           C  
ATOM   2747  C   LEU A 372       8.007 -16.542   6.687  1.00 19.68           C  
ATOM   2748  O   LEU A 372       8.973 -15.770   6.758  1.00 20.93           O  
ATOM   2749  CB  LEU A 372       8.446 -18.663   5.527  1.00 11.84           C  
ATOM   2750  CG  LEU A 372       8.205 -19.728   4.464  1.00 24.77           C  
ATOM   2751  CD1 LEU A 372       9.275 -20.801   4.602  1.00 18.07           C  
ATOM   2752  CD2 LEU A 372       6.815 -20.327   4.569  1.00 21.69           C  
ATOM   2753  N   PRO A 373       7.159 -16.761   7.678  1.00 19.15           N  
ATOM   2754  CA  PRO A 373       6.098 -17.765   7.655  1.00 15.58           C  
ATOM   2755  C   PRO A 373       4.867 -17.331   6.870  1.00 11.38           C  
ATOM   2756  O   PRO A 373       4.602 -16.151   6.674  1.00 20.05           O  
ATOM   2757  CB  PRO A 373       5.692 -17.894   9.129  1.00 11.77           C  
ATOM   2758  CG  PRO A 373       5.949 -16.528   9.676  1.00 14.60           C  
ATOM   2759  CD  PRO A 373       7.156 -16.009   8.952  1.00 25.18           C  
ATOM   2760  N   GLY A 374       4.098 -18.326   6.419  1.00 28.04           N  
ATOM   2761  CA  GLY A 374       2.901 -18.070   5.653  1.00 17.40           C  
ATOM   2762  C   GLY A 374       1.886 -17.183   6.343  1.00  9.35           C  
ATOM   2763  O   GLY A 374       1.469 -17.526   7.453  1.00 19.50           O  
ATOM   2764  N   GLY A 375       1.506 -16.100   5.676  1.00 11.19           N  
ATOM   2765  CA  GLY A 375       0.472 -15.156   5.983  1.00 23.82           C  
ATOM   2766  C   GLY A 375       0.822 -14.135   7.041  1.00 23.33           C  
ATOM   2767  O   GLY A 375       0.152 -13.112   7.183  1.00 39.89           O  
ATOM   2768  N   ALA A 376       1.882 -14.392   7.805  1.00 20.46           N  
ATOM   2769  CA  ALA A 376       2.260 -13.455   8.867  1.00 25.91           C  
ATOM   2770  C   ALA A 376       3.030 -12.285   8.274  1.00 23.68           C  
ATOM   2771  O   ALA A 376       3.364 -11.291   8.928  1.00 26.33           O  
ATOM   2772  CB  ALA A 376       3.044 -14.185   9.944  1.00 23.17           C  
ATOM   2773  N   VAL A 377       3.318 -12.368   6.975  1.00 12.29           N  
ATOM   2774  CA  VAL A 377       4.085 -11.300   6.339  1.00 26.97           C  
ATOM   2775  C   VAL A 377       3.348 -10.459   5.313  1.00 17.25           C  
ATOM   2776  O   VAL A 377       2.896 -10.975   4.290  1.00 22.69           O  
ATOM   2777  CB  VAL A 377       5.303 -11.970   5.653  1.00 36.29           C  
ATOM   2778  CG1 VAL A 377       6.060 -10.939   4.845  1.00 11.13           C  
ATOM   2779  CG2 VAL A 377       6.162 -12.659   6.705  1.00 14.76           C  
ATOM   2780  N   ILE A 378       3.210  -9.149   5.527  1.00 18.36           N  
ATOM   2781  CA  ILE A 378       2.490  -8.306   4.561  1.00 18.58           C  
ATOM   2782  C   ILE A 378       3.368  -7.286   3.863  1.00  9.52           C  
ATOM   2783  O   ILE A 378       4.147  -6.538   4.460  1.00 18.15           O  
ATOM   2784  CB  ILE A 378       1.305  -7.600   5.260  1.00 16.73           C  
ATOM   2785  CG1 ILE A 378       0.558  -8.505   6.242  1.00 20.73           C  
ATOM   2786  CG2 ILE A 378       0.340  -7.008   4.237  1.00 10.61           C  
ATOM   2787  CD1 ILE A 378       0.006  -7.842   7.478  1.00  8.64           C  
ATOM   2788  N   SER A 379       3.263  -7.189   2.533  1.00  6.67           N  
ATOM   2789  CA  SER A 379       4.146  -6.248   1.835  1.00  3.89           C  
ATOM   2790  C   SER A 379       3.465  -4.882   1.730  1.00 29.60           C  
ATOM   2791  O   SER A 379       2.306  -4.718   1.355  1.00 21.84           O  
ATOM   2792  CB  SER A 379       4.603  -6.767   0.486  1.00 16.53           C  
ATOM   2793  OG  SER A 379       3.710  -6.633  -0.589  1.00 17.83           O  
ATOM   2794  N   LEU A 380       4.214  -3.841   2.091  1.00 27.41           N  
ATOM   2795  CA  LEU A 380       3.732  -2.477   1.962  1.00 11.75           C  
ATOM   2796  C   LEU A 380       4.507  -1.704   0.900  1.00  3.97           C  
ATOM   2797  O   LEU A 380       5.705  -1.790   0.719  1.00 11.18           O  
ATOM   2798  CB  LEU A 380       3.849  -1.683   3.260  1.00 10.35           C  
ATOM   2799  CG  LEU A 380       3.046  -2.245   4.444  1.00 15.65           C  
ATOM   2800  CD1 LEU A 380       3.216  -1.300   5.615  1.00 11.24           C  
ATOM   2801  CD2 LEU A 380       1.595  -2.468   4.020  1.00 12.93           C  
ATOM   2802  N   PRO A 381       3.732  -0.931   0.153  1.00 10.79           N  
ATOM   2803  CA  PRO A 381       4.324  -0.235  -1.013  1.00  6.40           C  
ATOM   2804  C   PRO A 381       4.883   1.065  -0.485  1.00  8.52           C  
ATOM   2805  O   PRO A 381       4.482   1.467   0.618  1.00 24.40           O  
ATOM   2806  CB  PRO A 381       3.120  -0.087  -1.922  1.00  6.52           C  
ATOM   2807  CG  PRO A 381       1.965   0.063  -0.983  1.00 14.26           C  
ATOM   2808  CD  PRO A 381       2.308  -0.636   0.301  1.00 15.85           C  
ATOM   2809  N   ALA A 382       5.750   1.694  -1.243  1.00 15.76           N  
ATOM   2810  CA  ALA A 382       6.586   2.810  -0.877  1.00  7.14           C  
ATOM   2811  C   ALA A 382       5.911   4.170  -0.899  1.00 12.37           C  
ATOM   2812  O   ALA A 382       5.089   4.514  -1.750  1.00 14.89           O  
ATOM   2813  CB  ALA A 382       7.791   2.818  -1.828  1.00 19.81           C  
ATOM   2814  N   ASN A 383       6.288   4.997   0.083  1.00 19.87           N  
ATOM   2815  CA  ASN A 383       5.838   6.387   0.135  1.00 20.20           C  
ATOM   2816  C   ASN A 383       4.315   6.485   0.201  1.00 16.74           C  
ATOM   2817  O   ASN A 383       3.716   7.363  -0.424  1.00 15.33           O  
ATOM   2818  CB  ASN A 383       6.430   7.174  -1.051  1.00 22.54           C  
ATOM   2819  CG  ASN A 383       7.940   7.305  -0.909  1.00 21.48           C  
ATOM   2820  ND2 ASN A 383       8.711   7.381  -1.990  1.00 13.59           N  
ATOM   2821  OD1 ASN A 383       8.434   7.321   0.219  1.00 33.95           O  
ATOM   2822  N   GLN A 384       3.716   5.600   0.987  1.00 18.65           N  
ATOM   2823  CA  GLN A 384       2.300   5.371   1.197  1.00 24.96           C  
ATOM   2824  C   GLN A 384       1.785   5.697   2.586  1.00 20.54           C  
ATOM   2825  O   GLN A 384       2.533   5.579   3.563  1.00 19.08           O  
ATOM   2826  CB  GLN A 384       2.038   3.873   0.922  1.00 32.55           C  
ATOM   2827  CG  GLN A 384       1.972   3.571  -0.577  1.00 41.87           C  
ATOM   2828  CD  GLN A 384       0.691   4.156  -1.146  1.00 41.14           C  
ATOM   2829  NE2 GLN A 384       0.299   3.771  -2.347  1.00 34.39           N  
ATOM   2830  OE1 GLN A 384       0.074   4.959  -0.450  1.00 43.77           O  
ATOM   2831  N   VAL A 385       0.514   6.092   2.755  1.00 20.26           N  
ATOM   2832  CA  VAL A 385       0.023   6.315   4.124  1.00 12.52           C  
ATOM   2833  C   VAL A 385      -0.740   5.089   4.630  1.00 15.52           C  
ATOM   2834  O   VAL A 385      -1.698   4.632   3.996  1.00 22.82           O  
ATOM   2835  CB  VAL A 385      -0.873   7.558   4.242  1.00 27.56           C  
ATOM   2836  CG1 VAL A 385      -0.117   8.824   3.870  1.00  5.57           C  
ATOM   2837  CG2 VAL A 385      -2.114   7.447   3.369  1.00 41.18           C  
ATOM   2838  N   ILE A 386      -0.350   4.512   5.758  1.00 12.02           N  
ATOM   2839  CA  ILE A 386      -0.920   3.270   6.279  1.00 19.24           C  
ATOM   2840  C   ILE A 386      -1.848   3.450   7.475  1.00 21.41           C  
ATOM   2841  O   ILE A 386      -1.467   4.103   8.459  1.00 16.89           O  
ATOM   2842  CB  ILE A 386       0.206   2.315   6.747  1.00 13.29           C  
ATOM   2843  CG1 ILE A 386       1.371   2.116   5.784  1.00  9.41           C  
ATOM   2844  CG2 ILE A 386      -0.387   0.972   7.153  1.00  4.03           C  
ATOM   2845  CD1 ILE A 386       1.023   2.261   4.328  1.00 13.31           C  
ATOM   2846  N   GLU A 387      -3.068   2.884   7.454  1.00 13.97           N  
ATOM   2847  CA  GLU A 387      -3.888   2.964   8.666  1.00 23.91           C  
ATOM   2848  C   GLU A 387      -4.053   1.573   9.269  1.00 20.34           C  
ATOM   2849  O   GLU A 387      -4.532   0.609   8.667  1.00 18.05           O  
ATOM   2850  CB  GLU A 387      -5.260   3.606   8.463  1.00 27.66           C  
ATOM   2851  CG  GLU A 387      -5.949   3.925   9.782  1.00 26.17           C  
ATOM   2852  CD  GLU A 387      -7.211   4.749   9.651  1.00 27.30           C  
ATOM   2853  OE1 GLU A 387      -7.167   5.984   9.846  1.00 29.17           O  
ATOM   2854  OE2 GLU A 387      -8.279   4.163   9.364  1.00 16.99           O1-
ATOM   2855  N   ILE A 388      -3.618   1.484  10.526  1.00 15.13           N  
ATOM   2856  CA  ILE A 388      -3.719   0.204  11.225  1.00 16.33           C  
ATOM   2857  C   ILE A 388      -4.743   0.231  12.348  1.00 26.29           C  
ATOM   2858  O   ILE A 388      -4.652   1.103  13.216  1.00 15.20           O  
ATOM   2859  CB  ILE A 388      -2.323  -0.147  11.783  1.00 24.30           C  
ATOM   2860  CG1 ILE A 388      -1.330  -0.535  10.677  1.00 24.12           C  
ATOM   2861  CG2 ILE A 388      -2.417  -1.208  12.859  1.00  8.32           C  
ATOM   2862  CD1 ILE A 388      -1.987  -1.299   9.540  1.00 15.48           C  
ATOM   2863  N   SER A 389      -5.694  -0.694  12.357  1.00 24.42           N  
ATOM   2864  CA  SER A 389      -6.665  -0.813  13.448  1.00 19.25           C  
ATOM   2865  C   SER A 389      -6.548  -2.167  14.129  1.00 16.98           C  
ATOM   2866  O   SER A 389      -6.437  -3.233  13.534  1.00 17.00           O  
ATOM   2867  CB  SER A 389      -8.086  -0.570  12.937  1.00 32.56           C  
ATOM   2868  OG  SER A 389      -8.408  -1.360  11.808  1.00 30.17           O  
ATOM   2869  N   ILE A 390      -6.524  -2.210  15.466  1.00 12.69           N  
ATOM   2870  CA  ILE A 390      -6.452  -3.527  16.091  1.00 19.50           C  
ATOM   2871  C   ILE A 390      -7.556  -3.626  17.161  1.00 24.97           C  
ATOM   2872  O   ILE A 390      -7.288  -3.152  18.261  1.00 11.70           O  
ATOM   2873  CB  ILE A 390      -5.119  -3.845  16.779  1.00 29.67           C  
ATOM   2874  CG1 ILE A 390      -3.880  -3.089  16.300  1.00 30.35           C  
ATOM   2875  CG2 ILE A 390      -4.865  -5.354  16.710  1.00 41.93           C  
ATOM   2876  CD1 ILE A 390      -2.610  -3.918  16.337  1.00 16.34           C  
ATOM   2877  N   PRO A 391      -8.693  -4.200  16.806  1.00 25.44           N  
ATOM   2878  CA  PRO A 391      -9.839  -4.356  17.706  1.00 33.86           C  
ATOM   2879  C   PRO A 391      -9.422  -4.718  19.126  1.00 38.93           C  
ATOM   2880  O   PRO A 391      -8.930  -5.822  19.351  1.00 62.50           O  
ATOM   2881  CB  PRO A 391     -10.578  -5.544  17.076  1.00 28.64           C  
ATOM   2882  CG  PRO A 391     -10.382  -5.310  15.616  1.00 21.62           C  
ATOM   2883  CD  PRO A 391      -8.983  -4.773  15.477  1.00 20.51           C  
ATOM   2884  N   GLY A 392      -9.606  -3.756  20.021  1.00 33.91           N  
ATOM   2885  CA  GLY A 392      -9.163  -3.839  21.394  1.00 17.16           C  
ATOM   2886  C   GLY A 392      -9.352  -5.191  22.042  1.00 22.01           C  
ATOM   2887  O   GLY A 392     -10.366  -5.430  22.697  1.00 62.68           O  
ATOM   2888  N   GLY A 393      -8.364  -6.056  21.868  1.00 33.21           N  
ATOM   2889  CA  GLY A 393      -8.266  -7.343  22.514  1.00 41.76           C  
ATOM   2890  C   GLY A 393      -8.210  -7.217  24.029  1.00 44.21           C  
ATOM   2891  O   GLY A 393      -9.229  -6.853  24.620  1.00 35.57           O  
ATOM   2892  N   GLY A 394      -7.066  -7.510  24.640  1.00 45.48           N  
ATOM   2893  CA  GLY A 394      -6.922  -7.562  26.077  1.00 41.27           C  
ATOM   2894  C   GLY A 394      -5.735  -6.863  26.691  1.00 35.25           C  
ATOM   2895  O   GLY A 394      -5.009  -7.448  27.497  1.00 35.84           O  
ATOM   2896  N   ASN A 395      -5.516  -5.603  26.333  1.00 26.05           N  
ATOM   2897  CA  ASN A 395      -4.507  -4.750  26.945  1.00 37.93           C  
ATOM   2898  C   ASN A 395      -3.114  -4.940  26.365  1.00 29.61           C  
ATOM   2899  O   ASN A 395      -2.117  -4.591  26.998  1.00 29.59           O  
ATOM   2900  CB  ASN A 395      -4.481  -4.998  28.467  1.00 46.18           C  
ATOM   2901  CG  ASN A 395      -5.766  -4.547  29.141  1.00 45.01           C  
ATOM   2902  ND2 ASN A 395      -6.445  -5.457  29.826  1.00 34.73           N  
ATOM   2903  OD1 ASN A 395      -6.151  -3.382  29.044  1.00 43.18           O  
ATOM   2904  N   HIS A 396      -3.012  -5.483  25.153  1.00 19.41           N  
ATOM   2905  CA  HIS A 396      -1.722  -5.725  24.523  1.00  7.17           C  
ATOM   2906  C   HIS A 396      -0.962  -4.475  24.115  1.00 14.93           C  
ATOM   2907  O   HIS A 396      -1.517  -3.671  23.381  1.00 10.81           O  
ATOM   2908  CB  HIS A 396      -1.979  -6.572  23.272  1.00 15.12           C  
ATOM   2909  CG  HIS A 396      -2.715  -7.844  23.499  1.00  7.83           C  
ATOM   2910  CD2 HIS A 396      -4.030  -8.156  23.551  1.00  6.95           C  
ATOM   2911  ND1 HIS A 396      -2.052  -9.037  23.686  1.00 23.61           N  
ATOM   2912  CE1 HIS A 396      -2.917 -10.013  23.846  1.00 24.96           C  
ATOM   2913  NE2 HIS A 396      -4.131  -9.514  23.765  1.00 16.07           N  
ATOM   2914  N   PRO A 397       0.282  -4.304  24.556  1.00 21.60           N  
ATOM   2915  CA  PRO A 397       1.136  -3.195  24.124  1.00 17.13           C  
ATOM   2916  C   PRO A 397       1.800  -3.518  22.790  1.00 16.45           C  
ATOM   2917  O   PRO A 397       2.844  -4.172  22.797  1.00  8.71           O  
ATOM   2918  CB  PRO A 397       2.183  -3.131  25.239  1.00 10.61           C  
ATOM   2919  CG  PRO A 397       2.322  -4.544  25.699  1.00 14.14           C  
ATOM   2920  CD  PRO A 397       0.973  -5.179  25.523  1.00 17.69           C  
ATOM   2921  N   PHE A 398       1.188  -3.090  21.687  1.00 11.33           N  
ATOM   2922  CA  PHE A 398       1.716  -3.282  20.354  1.00 14.88           C  
ATOM   2923  C   PHE A 398       2.827  -2.301  20.000  1.00 19.76           C  
ATOM   2924  O   PHE A 398       2.690  -1.129  20.329  1.00 11.67           O  
ATOM   2925  CB  PHE A 398       0.613  -3.104  19.283  1.00  5.25           C  
ATOM   2926  CG  PHE A 398       0.066  -4.496  18.981  1.00 10.04           C  
ATOM   2927  CD1 PHE A 398      -0.712  -5.123  19.927  1.00 17.31           C  
ATOM   2928  CD2 PHE A 398       0.347  -5.107  17.773  1.00 17.35           C  
ATOM   2929  CE1 PHE A 398      -1.253  -6.375  19.698  1.00  6.08           C  
ATOM   2930  CE2 PHE A 398      -0.164  -6.381  17.542  1.00 18.88           C  
ATOM   2931  CZ  PHE A 398      -0.933  -7.006  18.504  1.00 21.27           C  
ATOM   2932  N   HIS A 399       3.856  -2.790  19.326  1.00 22.19           N  
ATOM   2933  CA  HIS A 399       5.041  -2.005  19.012  1.00 21.54           C  
ATOM   2934  C   HIS A 399       5.423  -2.131  17.549  1.00 12.33           C  
ATOM   2935  O   HIS A 399       5.538  -3.262  17.082  1.00  9.12           O  
ATOM   2936  CB  HIS A 399       6.179  -2.487  19.931  1.00  6.05           C  
ATOM   2937  CG  HIS A 399       7.519  -1.981  19.539  1.00  0.00           C  
ATOM   2938  CD2 HIS A 399       8.697  -2.595  19.329  1.00  7.33           C  
ATOM   2939  ND1 HIS A 399       7.757  -0.634  19.304  1.00 11.30           N  
ATOM   2940  CE1 HIS A 399       9.035  -0.466  18.966  1.00  3.56           C  
ATOM   2941  NE2 HIS A 399       9.611  -1.635  18.977  1.00  7.63           N  
ATOM   2942  N   LEU A 400       5.605  -1.023  16.829  1.00 16.56           N  
ATOM   2943  CA  LEU A 400       6.012  -1.111  15.429  1.00 14.51           C  
ATOM   2944  C   LEU A 400       7.497  -0.801  15.272  1.00  1.85           C  
ATOM   2945  O   LEU A 400       7.964   0.205  15.796  1.00 11.11           O  
ATOM   2946  CB  LEU A 400       5.209  -0.163  14.534  1.00 16.10           C  
ATOM   2947  CG  LEU A 400       5.872   0.350  13.249  1.00 18.20           C  
ATOM   2948  CD1 LEU A 400       6.090  -0.765  12.235  1.00 24.14           C  
ATOM   2949  CD2 LEU A 400       5.064   1.468  12.598  1.00 16.02           C  
ATOM   2950  N   HIS A 401       8.236  -1.642  14.551  1.00  4.38           N  
ATOM   2951  CA  HIS A 401       9.647  -1.316  14.280  1.00  7.26           C  
ATOM   2952  C   HIS A 401       9.792  -0.394  13.063  1.00 11.72           C  
ATOM   2953  O   HIS A 401       8.906  -0.273  12.231  1.00 13.63           O  
ATOM   2954  CB  HIS A 401      10.475  -2.563  14.051  1.00  7.70           C  
ATOM   2955  CG  HIS A 401      10.731  -3.457  15.225  1.00 12.41           C  
ATOM   2956  CD2 HIS A 401       9.924  -3.906  16.207  1.00 12.08           C  
ATOM   2957  ND1 HIS A 401      11.973  -3.988  15.480  1.00 14.24           N  
ATOM   2958  CE1 HIS A 401      11.932  -4.731  16.572  1.00  9.72           C  
ATOM   2959  NE2 HIS A 401      10.687  -4.693  17.033  1.00 11.93           N  
ATOM   2960  N   GLY A 402      10.955   0.243  12.961  1.00 12.11           N  
ATOM   2961  CA  GLY A 402      11.368   1.088  11.857  1.00  2.96           C  
ATOM   2962  C   GLY A 402      10.650   2.419  11.818  1.00 11.43           C  
ATOM   2963  O   GLY A 402      10.939   3.296  10.976  1.00 11.84           O  
ATOM   2964  N   HIS A 403       9.659   2.646  12.688  1.00 15.02           N  
ATOM   2965  CA  HIS A 403       8.795   3.815  12.636  1.00 16.47           C  
ATOM   2966  C   HIS A 403       8.205   4.178  13.996  1.00 20.65           C  
ATOM   2967  O   HIS A 403       8.180   3.402  14.942  1.00 12.55           O  
ATOM   2968  CB  HIS A 403       7.587   3.622  11.701  1.00  5.94           C  
ATOM   2969  CG  HIS A 403       7.883   3.282  10.276  1.00  7.44           C  
ATOM   2970  CD2 HIS A 403       8.131   2.073   9.717  1.00  7.90           C  
ATOM   2971  ND1 HIS A 403       7.966   4.189   9.251  1.00 21.41           N  
ATOM   2972  CE1 HIS A 403       8.246   3.551   8.126  1.00 25.56           C  
ATOM   2973  NE2 HIS A 403       8.351   2.252   8.378  1.00 14.05           N  
ATOM   2974  N   ASN A 404       7.678   5.396  14.055  1.00 11.40           N  
ATOM   2975  CA  ASN A 404       6.650   5.711  15.032  1.00 22.28           C  
ATOM   2976  C   ASN A 404       5.348   5.931  14.243  1.00 24.54           C  
ATOM   2977  O   ASN A 404       5.296   5.812  13.014  1.00 11.16           O  
ATOM   2978  CB  ASN A 404       6.908   6.902  15.940  1.00 25.13           C  
ATOM   2979  CG  ASN A 404       7.609   8.060  15.281  1.00 31.35           C  
ATOM   2980  ND2 ASN A 404       8.012   9.065  16.051  1.00 45.52           N  
ATOM   2981  OD1 ASN A 404       7.790   8.037  14.067  1.00 20.98           O  
ATOM   2982  N   PHE A 405       4.314   6.246  15.006  1.00 29.51           N  
ATOM   2983  CA  PHE A 405       2.981   6.373  14.440  1.00 20.49           C  
ATOM   2984  C   PHE A 405       2.150   7.388  15.226  1.00 15.61           C  
ATOM   2985  O   PHE A 405       2.492   7.650  16.372  1.00  4.82           O  
ATOM   2986  CB  PHE A 405       2.306   5.010  14.434  1.00 18.89           C  
ATOM   2987  CG  PHE A 405       2.383   4.160  15.687  1.00 21.22           C  
ATOM   2988  CD1 PHE A 405       1.762   4.527  16.866  1.00 23.35           C  
ATOM   2989  CD2 PHE A 405       3.112   2.974  15.680  1.00  3.60           C  
ATOM   2990  CE1 PHE A 405       1.830   3.734  18.003  1.00 12.80           C  
ATOM   2991  CE2 PHE A 405       3.145   2.154  16.786  1.00  8.06           C  
ATOM   2992  CZ  PHE A 405       2.515   2.537  17.952  1.00 18.63           C  
ATOM   2993  N   ASP A 406       1.118   7.914  14.592  1.00 15.78           N  
ATOM   2994  CA  ASP A 406       0.087   8.728  15.196  1.00 10.88           C  
ATOM   2995  C   ASP A 406      -1.044   7.785  15.592  1.00 14.62           C  
ATOM   2996  O   ASP A 406      -1.709   7.094  14.824  1.00 12.29           O  
ATOM   2997  CB  ASP A 406      -0.517   9.839  14.315  1.00  3.19           C  
ATOM   2998  CG  ASP A 406       0.554  10.725  13.704  1.00 21.92           C  
ATOM   2999  OD1 ASP A 406       1.203  10.294  12.730  1.00 33.76           O  
ATOM   3000  OD2 ASP A 406       0.753  11.845  14.216  1.00 24.40           O1-
ATOM   3001  N   VAL A 407      -1.270   7.757  16.893  1.00  5.99           N  
ATOM   3002  CA  VAL A 407      -2.411   6.953  17.345  1.00 11.54           C  
ATOM   3003  C   VAL A 407      -3.656   7.793  17.222  1.00  5.92           C  
ATOM   3004  O   VAL A 407      -4.027   8.578  18.085  1.00  3.00           O  
ATOM   3005  CB  VAL A 407      -2.095   6.494  18.784  1.00  9.83           C  
ATOM   3006  CG1 VAL A 407      -3.054   5.413  19.230  1.00  9.12           C  
ATOM   3007  CG2 VAL A 407      -0.643   6.059  18.788  1.00 12.37           C  
ATOM   3008  N   VAL A 408      -4.345   7.663  16.090  1.00 18.24           N  
ATOM   3009  CA  VAL A 408      -5.441   8.584  15.784  1.00 24.64           C  
ATOM   3010  C   VAL A 408      -6.662   8.287  16.632  1.00 19.75           C  
ATOM   3011  O   VAL A 408      -7.625   9.041  16.736  1.00 14.86           O  
ATOM   3012  CB  VAL A 408      -5.768   8.494  14.283  1.00 19.06           C  
ATOM   3013  CG1 VAL A 408      -7.126   9.096  13.989  1.00 45.27           C  
ATOM   3014  CG2 VAL A 408      -4.647   9.180  13.507  1.00 11.75           C  
ATOM   3015  N   ARG A 409      -6.595   7.120  17.259  1.00 24.25           N  
ATOM   3016  CA  ARG A 409      -7.655   6.718  18.181  1.00 19.40           C  
ATOM   3017  C   ARG A 409      -6.961   6.031  19.360  1.00 20.87           C  
ATOM   3018  O   ARG A 409      -6.464   4.914  19.222  1.00  9.45           O  
ATOM   3019  CB  ARG A 409      -8.721   5.881  17.478  1.00  8.53           C  
ATOM   3020  CG  ARG A 409      -9.496   4.988  18.433  1.00 19.84           C  
ATOM   3021  CD  ARG A 409     -10.857   4.574  17.881  1.00  6.38           C  
ATOM   3022  NE  ARG A 409     -11.799   4.319  18.947  1.00 13.47           N  
ATOM   3023  CZ  ARG A 409     -13.013   3.802  18.857  1.00 17.92           C  
ATOM   3024  NH1 ARG A 409     -13.519   3.438  17.687  1.00 17.01           N1+
ATOM   3025  NH2 ARG A 409     -13.703   3.655  19.982  1.00 20.56           N  
ATOM   3026  N   THR A 410      -6.918   6.781  20.452  1.00 21.20           N  
ATOM   3027  CA  THR A 410      -6.328   6.391  21.722  1.00 23.38           C  
ATOM   3028  C   THR A 410      -7.216   5.386  22.454  1.00 27.49           C  
ATOM   3029  O   THR A 410      -8.440   5.529  22.460  1.00 12.04           O  
ATOM   3030  CB  THR A 410      -6.099   7.587  22.663  1.00 16.74           C  
ATOM   3031  CG2 THR A 410      -5.649   7.144  24.051  1.00 15.27           C  
ATOM   3032  OG1 THR A 410      -4.998   8.373  22.187  1.00 13.59           O  
ATOM   3033  N   PRO A 411      -6.579   4.398  23.075  1.00 28.86           N  
ATOM   3034  CA  PRO A 411      -7.303   3.489  23.962  1.00 25.06           C  
ATOM   3035  C   PRO A 411      -8.082   4.352  24.969  1.00 31.61           C  
ATOM   3036  O   PRO A 411      -7.461   5.199  25.608  1.00 14.28           O  
ATOM   3037  CB  PRO A 411      -6.222   2.686  24.664  1.00 23.80           C  
ATOM   3038  CG  PRO A 411      -4.944   2.980  23.973  1.00 31.02           C  
ATOM   3039  CD  PRO A 411      -5.149   4.083  22.992  1.00 35.93           C  
ATOM   3040  N   GLY A 412      -9.379   4.151  25.045  1.00 21.61           N  
ATOM   3041  CA  GLY A 412     -10.344   4.850  25.852  1.00 25.93           C  
ATOM   3042  C   GLY A 412     -10.934   6.101  25.259  1.00 21.60           C  
ATOM   3043  O   GLY A 412     -11.147   7.070  25.999  1.00 35.49           O  
ATOM   3044  N   SER A 413     -11.237   6.174  23.952  1.00 17.05           N  
ATOM   3045  CA  SER A 413     -11.869   7.413  23.474  1.00 26.09           C  
ATOM   3046  C   SER A 413     -12.470   7.296  22.083  1.00 26.69           C  
ATOM   3047  O   SER A 413     -11.711   7.243  21.112  1.00 27.41           O  
ATOM   3048  CB  SER A 413     -10.807   8.520  23.503  1.00 29.13           C  
ATOM   3049  OG  SER A 413     -10.779   9.206  22.264  1.00 32.16           O  
ATOM   3050  N   SER A 414     -13.788   7.272  21.936  1.00 26.78           N  
ATOM   3051  CA  SER A 414     -14.525   6.925  20.729  1.00 29.92           C  
ATOM   3052  C   SER A 414     -14.297   7.836  19.527  1.00 30.55           C  
ATOM   3053  O   SER A 414     -14.818   7.615  18.429  1.00 19.57           O  
ATOM   3054  CB  SER A 414     -16.030   6.920  21.056  1.00 35.78           C  
ATOM   3055  OG  SER A 414     -16.257   6.324  22.327  1.00 44.37           O  
ATOM   3056  N   VAL A 415     -13.507   8.868  19.755  1.00 40.99           N  
ATOM   3057  CA  VAL A 415     -13.135   9.930  18.855  1.00 20.31           C  
ATOM   3058  C   VAL A 415     -12.037   9.565  17.881  1.00 22.78           C  
ATOM   3059  O   VAL A 415     -11.196   8.704  18.138  1.00 37.52           O  
ATOM   3060  CB  VAL A 415     -12.611  11.124  19.695  1.00 16.51           C  
ATOM   3061  CG1 VAL A 415     -13.283  12.426  19.302  1.00 15.28           C  
ATOM   3062  CG2 VAL A 415     -12.807  10.789  21.167  1.00 17.94           C  
ATOM   3063  N   TYR A 416     -11.989  10.249  16.729  1.00 14.70           N  
ATOM   3064  CA  TYR A 416     -10.763  10.139  15.943  1.00 26.73           C  
ATOM   3065  C   TYR A 416     -10.111  11.521  15.896  1.00 18.48           C  
ATOM   3066  O   TYR A 416     -10.795  12.530  15.720  1.00 25.83           O  
ATOM   3067  CB  TYR A 416     -10.938   9.611  14.515  1.00 32.96           C  
ATOM   3068  CG  TYR A 416     -11.263   8.131  14.545  1.00 31.19           C  
ATOM   3069  CD1 TYR A 416     -12.518   7.798  15.056  1.00 33.80           C  
ATOM   3070  CD2 TYR A 416     -10.396   7.129  14.129  1.00 13.06           C  
ATOM   3071  CE1 TYR A 416     -12.910   6.480  15.134  1.00 26.29           C  
ATOM   3072  CE2 TYR A 416     -10.803   5.805  14.212  1.00 23.99           C  
ATOM   3073  CZ  TYR A 416     -12.048   5.494  14.710  1.00 17.11           C  
ATOM   3074  OH  TYR A 416     -12.467   4.190  14.800  1.00 13.40           O  
ATOM   3075  N   ASN A 417      -8.796  11.502  16.062  1.00 22.39           N  
ATOM   3076  CA  ASN A 417      -7.981  12.703  16.101  1.00 16.74           C  
ATOM   3077  C   ASN A 417      -6.844  12.573  15.088  1.00 24.26           C  
ATOM   3078  O   ASN A 417      -5.889  11.816  15.289  1.00 18.38           O  
ATOM   3079  CB  ASN A 417      -7.427  12.944  17.499  1.00 18.89           C  
ATOM   3080  CG  ASN A 417      -6.824  14.316  17.702  1.00 15.66           C  
ATOM   3081  ND2 ASN A 417      -6.318  14.543  18.911  1.00 11.73           N  
ATOM   3082  OD1 ASN A 417      -6.799  15.161  16.808  1.00 32.87           O  
ATOM   3083  N   TYR A 418      -7.028  13.320  14.010  1.00 22.68           N  
ATOM   3084  CA  TYR A 418      -6.111  13.445  12.891  1.00 18.52           C  
ATOM   3085  C   TYR A 418      -5.361  14.767  12.978  1.00 20.06           C  
ATOM   3086  O   TYR A 418      -4.400  15.058  12.254  1.00 10.04           O  
ATOM   3087  CB  TYR A 418      -6.894  13.352  11.572  1.00 12.95           C  
ATOM   3088  CG  TYR A 418      -7.507  11.985  11.360  1.00 23.28           C  
ATOM   3089  CD1 TYR A 418      -6.682  10.936  10.959  1.00 32.48           C  
ATOM   3090  CD2 TYR A 418      -8.853  11.730  11.547  1.00 16.48           C  
ATOM   3091  CE1 TYR A 418      -7.185   9.669  10.749  1.00 26.87           C  
ATOM   3092  CE2 TYR A 418      -9.372  10.456  11.343  1.00 21.71           C  
ATOM   3093  CZ  TYR A 418      -8.528   9.441  10.947  1.00 28.38           C  
ATOM   3094  OH  TYR A 418      -9.015   8.167  10.734  1.00 51.80           O  
ATOM   3095  N   VAL A 419      -5.838  15.591  13.916  1.00 24.76           N  
ATOM   3096  CA  VAL A 419      -5.307  16.935  14.101  1.00 17.06           C  
ATOM   3097  C   VAL A 419      -3.966  16.885  14.820  1.00 24.35           C  
ATOM   3098  O   VAL A 419      -2.919  17.202  14.252  1.00 24.59           O  
ATOM   3099  CB  VAL A 419      -6.251  17.859  14.895  1.00 10.85           C  
ATOM   3100  CG1 VAL A 419      -5.486  19.014  15.521  1.00 36.09           C  
ATOM   3101  CG2 VAL A 419      -7.350  18.401  13.992  1.00 21.23           C  
ATOM   3102  N   ASN A 420      -4.010  16.468  16.088  1.00 20.72           N  
ATOM   3103  CA  ASN A 420      -2.751  16.416  16.822  1.00 16.65           C  
ATOM   3104  C   ASN A 420      -2.648  15.185  17.720  1.00 25.71           C  
ATOM   3105  O   ASN A 420      -2.354  15.405  18.911  1.00  9.38           O  
ATOM   3106  CB  ASN A 420      -2.578  17.714  17.629  1.00 11.47           C  
ATOM   3107  CG  ASN A 420      -3.872  18.171  18.271  1.00 15.26           C  
ATOM   3108  ND2 ASN A 420      -4.002  19.460  18.572  1.00 14.29           N  
ATOM   3109  OD1 ASN A 420      -4.758  17.350  18.509  1.00 22.42           O  
ATOM   3110  N   PRO A 421      -2.848  13.976  17.207  1.00 20.67           N  
ATOM   3111  CA  PRO A 421      -2.701  12.752  18.001  1.00  5.71           C  
ATOM   3112  C   PRO A 421      -1.303  12.570  18.596  1.00 13.07           C  
ATOM   3113  O   PRO A 421      -0.332  12.937  17.944  1.00 12.07           O  
ATOM   3114  CB  PRO A 421      -2.880  11.625  16.979  1.00 12.62           C  
ATOM   3115  CG  PRO A 421      -2.509  12.265  15.667  1.00  6.99           C  
ATOM   3116  CD  PRO A 421      -3.224  13.600  15.817  1.00 13.15           C  
ATOM   3117  N   VAL A 422      -1.246  11.960  19.770  1.00 20.83           N  
ATOM   3118  CA  VAL A 422      -0.004  11.388  20.280  1.00 26.49           C  
ATOM   3119  C   VAL A 422       0.793  10.694  19.182  1.00 24.96           C  
ATOM   3120  O   VAL A 422       0.236   9.996  18.330  1.00 12.53           O  
ATOM   3121  CB  VAL A 422      -0.298  10.317  21.350  1.00 13.14           C  
ATOM   3122  CG1 VAL A 422       0.677  10.394  22.524  1.00 14.10           C  
ATOM   3123  CG2 VAL A 422      -1.741  10.429  21.804  1.00 41.04           C  
ATOM   3124  N   ARG A 423       2.119  10.842  19.177  1.00 26.10           N  
ATOM   3125  CA  ARG A 423       2.955  10.010  18.307  1.00 18.86           C  
ATOM   3126  C   ARG A 423       3.928   9.252  19.213  1.00 15.86           C  
ATOM   3127  O   ARG A 423       4.576   9.882  20.050  1.00 13.96           O  
ATOM   3128  CB  ARG A 423       3.720  10.810  17.258  1.00 20.12           C  
ATOM   3129  CG  ARG A 423       4.190  10.087  16.008  1.00 18.56           C  
ATOM   3130  CD  ARG A 423       4.864  10.986  14.986  1.00 27.96           C  
ATOM   3131  NE  ARG A 423       5.982  10.374  14.282  1.00 37.83           N  
ATOM   3132  CZ  ARG A 423       6.531  10.697  13.121  1.00 28.61           C  
ATOM   3133  NH1 ARG A 423       6.048  11.722  12.427  1.00 28.57           N1+
ATOM   3134  NH2 ARG A 423       7.567  10.026  12.606  1.00  8.14           N  
ATOM   3135  N   ARG A 424       4.048   7.945  19.046  1.00  2.50           N  
ATOM   3136  CA  ARG A 424       4.952   7.150  19.879  1.00  3.82           C  
ATOM   3137  C   ARG A 424       5.378   5.864  19.194  1.00  4.87           C  
ATOM   3138  O   ARG A 424       5.282   5.816  17.957  1.00 14.69           O  
ATOM   3139  CB  ARG A 424       4.282   6.830  21.217  1.00 16.53           C  
ATOM   3140  CG  ARG A 424       2.776   6.674  21.216  1.00 19.42           C  
ATOM   3141  CD  ARG A 424       2.258   6.338  22.612  1.00 13.15           C  
ATOM   3142  NE  ARG A 424       3.294   5.754  23.480  1.00 16.64           N  
ATOM   3143  CZ  ARG A 424       3.270   5.980  24.788  1.00 16.75           C  
ATOM   3144  NH1 ARG A 424       2.291   6.765  25.229  1.00  7.49           N1+
ATOM   3145  NH2 ARG A 424       4.143   5.520  25.669  1.00 10.35           N  
ATOM   3146  N   ASP A 425       5.795   4.819  19.911  1.00  9.77           N  
ATOM   3147  CA  ASP A 425       6.113   3.597  19.152  1.00 21.26           C  
ATOM   3148  C   ASP A 425       5.617   2.303  19.812  1.00  9.31           C  
ATOM   3149  O   ASP A 425       5.802   1.252  19.195  1.00 13.83           O  
ATOM   3150  CB  ASP A 425       7.593   3.467  18.857  1.00 13.24           C  
ATOM   3151  CG  ASP A 425       8.544   3.410  20.025  1.00  7.53           C  
ATOM   3152  OD1 ASP A 425       8.183   2.932  21.127  1.00  4.52           O  
ATOM   3153  OD2 ASP A 425       9.677   3.873  19.792  1.00  8.71           O1-
ATOM   3154  N   VAL A 426       5.002   2.425  20.965  1.00  8.91           N  
ATOM   3155  CA  VAL A 426       4.344   1.386  21.734  1.00 14.81           C  
ATOM   3156  C   VAL A 426       2.976   1.870  22.224  1.00  9.35           C  
ATOM   3157  O   VAL A 426       2.901   2.870  22.939  1.00  8.86           O  
ATOM   3158  CB  VAL A 426       5.156   0.943  22.972  1.00 11.00           C  
ATOM   3159  CG1 VAL A 426       4.251   0.038  23.822  1.00  8.49           C  
ATOM   3160  CG2 VAL A 426       6.460   0.274  22.591  1.00  8.29           C  
ATOM   3161  N   VAL A 427       1.918   1.129  21.871  1.00 10.88           N  
ATOM   3162  CA  VAL A 427       0.575   1.530  22.262  1.00 11.82           C  
ATOM   3163  C   VAL A 427      -0.269   0.324  22.662  1.00 13.94           C  
ATOM   3164  O   VAL A 427      -0.319  -0.691  21.980  1.00 19.36           O  
ATOM   3165  CB  VAL A 427      -0.192   2.325  21.185  1.00 12.47           C  
ATOM   3166  CG1 VAL A 427      -0.935   1.401  20.235  1.00 14.58           C  
ATOM   3167  CG2 VAL A 427      -1.170   3.288  21.849  1.00 15.17           C  
ATOM   3168  N   SER A 428      -0.903   0.509  23.810  1.00 11.12           N  
ATOM   3169  CA  SER A 428      -1.850  -0.443  24.365  1.00 10.99           C  
ATOM   3170  C   SER A 428      -3.154  -0.465  23.576  1.00  7.99           C  
ATOM   3171  O   SER A 428      -3.762   0.551  23.244  1.00 14.07           O  
ATOM   3172  CB  SER A 428      -2.176  -0.131  25.831  1.00 18.97           C  
ATOM   3173  OG  SER A 428      -3.231  -0.979  26.252  1.00 16.31           O  
ATOM   3174  N   ILE A 429      -3.573  -1.707  23.288  1.00 18.34           N  
ATOM   3175  CA  ILE A 429      -4.807  -1.821  22.506  1.00 24.38           C  
ATOM   3176  C   ILE A 429      -6.034  -1.828  23.409  1.00 25.43           C  
ATOM   3177  O   ILE A 429      -7.187  -1.951  22.978  1.00 24.65           O  
ATOM   3178  CB  ILE A 429      -4.798  -3.097  21.659  1.00 16.61           C  
ATOM   3179  CG1 ILE A 429      -3.552  -3.342  20.787  1.00 19.11           C  
ATOM   3180  CG2 ILE A 429      -6.007  -3.122  20.747  1.00  8.65           C  
ATOM   3181  CD1 ILE A 429      -3.916  -4.431  19.784  1.00 40.88           C  
ATOM   3182  N   GLY A 430      -5.791  -1.693  24.710  1.00 29.17           N  
ATOM   3183  CA  GLY A 430      -6.884  -1.719  25.683  1.00 16.15           C  
ATOM   3184  C   GLY A 430      -7.662  -3.002  25.522  1.00 15.76           C  
ATOM   3185  O   GLY A 430      -7.113  -4.057  25.194  1.00 48.16           O  
ATOM   3186  N   GLY A 431      -8.974  -2.963  25.719  1.00 25.22           N  
ATOM   3187  CA  GLY A 431      -9.662  -4.247  25.554  1.00 26.61           C  
ATOM   3188  C   GLY A 431     -11.168  -4.041  25.533  1.00 33.04           C  
ATOM   3189  O   GLY A 431     -11.603  -3.053  26.118  1.00 42.16           O  
ATOM   3190  N   GLY A 432     -11.862  -4.959  24.884  1.00 36.67           N  
ATOM   3191  CA  GLY A 432     -13.294  -5.053  24.774  1.00 36.41           C  
ATOM   3192  C   GLY A 432     -14.003  -3.716  24.845  1.00 37.80           C  
ATOM   3193  O   GLY A 432     -14.496  -3.315  25.898  1.00 31.25           O  
ATOM   3194  N   GLY A 433     -14.040  -3.028  23.714  1.00 30.92           N  
ATOM   3195  CA  GLY A 433     -14.652  -1.719  23.608  1.00 26.52           C  
ATOM   3196  C   GLY A 433     -13.836  -0.825  22.677  1.00 22.83           C  
ATOM   3197  O   GLY A 433     -14.441  -0.016  21.971  1.00 26.54           O  
ATOM   3198  N   ASP A 434     -12.525  -1.010  22.704  1.00 10.20           N  
ATOM   3199  CA  ASP A 434     -11.526  -0.281  21.968  1.00 16.35           C  
ATOM   3200  C   ASP A 434     -11.334  -0.725  20.522  1.00 21.84           C  
ATOM   3201  O   ASP A 434     -11.483  -1.872  20.100  1.00 22.30           O  
ATOM   3202  CB  ASP A 434     -10.155  -0.377  22.682  1.00 13.58           C  
ATOM   3203  CG  ASP A 434     -10.135   0.629  23.828  1.00 17.67           C  
ATOM   3204  OD1 ASP A 434     -10.529   1.792  23.595  1.00 38.65           O  
ATOM   3205  OD2 ASP A 434      -9.756   0.259  24.950  1.00 14.49           O1-
ATOM   3206  N   ASN A 435     -10.972   0.284  19.732  1.00 18.41           N  
ATOM   3207  CA  ASN A 435     -10.479   0.006  18.377  1.00 14.89           C  
ATOM   3208  C   ASN A 435      -9.312   0.959  18.169  1.00 20.16           C  
ATOM   3209  O   ASN A 435      -9.416   2.033  17.596  1.00 15.99           O  
ATOM   3210  CB  ASN A 435     -11.560   0.115  17.321  1.00 22.92           C  
ATOM   3211  CG  ASN A 435     -11.366  -0.812  16.139  1.00 14.89           C  
ATOM   3212  ND2 ASN A 435     -12.386  -0.895  15.297  1.00 17.63           N  
ATOM   3213  OD1 ASN A 435     -10.318  -1.436  15.964  1.00 18.12           O  
ATOM   3214  N   VAL A 436      -8.172   0.521  18.739  1.00 12.82           N  
ATOM   3215  CA  VAL A 436      -6.996   1.358  18.551  1.00 17.45           C  
ATOM   3216  C   VAL A 436      -6.498   1.274  17.107  1.00 12.11           C  
ATOM   3217  O   VAL A 436      -6.311   0.200  16.549  1.00 29.11           O  
ATOM   3218  CB  VAL A 436      -5.836   1.016  19.502  1.00 16.44           C  
ATOM   3219  CG1 VAL A 436      -4.628   1.821  19.045  1.00  5.16           C  
ATOM   3220  CG2 VAL A 436      -6.214   1.329  20.937  1.00 32.29           C  
ATOM   3221  N   THR A 437      -6.305   2.459  16.548  1.00 23.19           N  
ATOM   3222  CA  THR A 437      -5.823   2.717  15.203  1.00 15.86           C  
ATOM   3223  C   THR A 437      -4.713   3.762  15.230  1.00 23.26           C  
ATOM   3224  O   THR A 437      -4.771   4.710  16.019  1.00 19.58           O  
ATOM   3225  CB  THR A 437      -6.971   3.230  14.315  1.00 22.22           C  
ATOM   3226  CG2 THR A 437      -6.671   2.963  12.851  1.00 33.02           C  
ATOM   3227  OG1 THR A 437      -8.176   2.517  14.637  1.00 25.20           O  
ATOM   3228  N   PHE A 438      -3.721   3.579  14.385  1.00 15.40           N  
ATOM   3229  CA  PHE A 438      -2.633   4.503  14.123  1.00 14.89           C  
ATOM   3230  C   PHE A 438      -2.303   4.540  12.627  1.00  9.60           C  
ATOM   3231  O   PHE A 438      -2.789   3.669  11.903  1.00 12.18           O  
ATOM   3232  CB  PHE A 438      -1.374   4.144  14.903  1.00 10.80           C  
ATOM   3233  CG  PHE A 438      -0.782   2.772  14.692  1.00 15.01           C  
ATOM   3234  CD1 PHE A 438       0.077   2.509  13.642  1.00 13.68           C  
ATOM   3235  CD2 PHE A 438      -1.103   1.754  15.585  1.00 25.47           C  
ATOM   3236  CE1 PHE A 438       0.628   1.260  13.461  1.00 14.84           C  
ATOM   3237  CE2 PHE A 438      -0.558   0.494  15.419  1.00 12.55           C  
ATOM   3238  CZ  PHE A 438       0.306   0.270  14.366  1.00  5.06           C  
ATOM   3239  N   ARG A 439      -1.473   5.486  12.214  1.00 17.63           N  
ATOM   3240  CA  ARG A 439      -1.056   5.769  10.852  1.00 16.35           C  
ATOM   3241  C   ARG A 439       0.446   6.020  10.728  1.00 17.93           C  
ATOM   3242  O   ARG A 439       1.014   6.712  11.569  1.00 12.74           O  
ATOM   3243  CB  ARG A 439      -1.792   7.011  10.323  1.00 25.18           C  
ATOM   3244  CG  ARG A 439      -3.302   6.905  10.271  1.00 22.09           C  
ATOM   3245  CD  ARG A 439      -3.866   7.530   9.015  1.00 29.18           C  
ATOM   3246  NE  ARG A 439      -5.307   7.312   8.799  1.00 19.02           N  
ATOM   3247  CZ  ARG A 439      -5.958   8.212   8.058  1.00 19.72           C  
ATOM   3248  NH1 ARG A 439      -5.287   9.247   7.548  1.00 30.63           N1+
ATOM   3249  NH2 ARG A 439      -7.244   8.106   7.811  1.00 18.86           N  
ATOM   3250  N   PHE A 440       1.152   5.499   9.725  1.00  8.22           N  
ATOM   3251  CA  PHE A 440       2.546   5.838   9.485  1.00 19.33           C  
ATOM   3252  C   PHE A 440       2.777   5.962   7.976  1.00 15.26           C  
ATOM   3253  O   PHE A 440       1.839   5.701   7.220  1.00 17.18           O  
ATOM   3254  CB  PHE A 440       3.501   4.821  10.093  1.00  9.88           C  
ATOM   3255  CG  PHE A 440       3.240   3.367   9.757  1.00  4.93           C  
ATOM   3256  CD1 PHE A 440       2.129   2.728  10.305  1.00  6.19           C  
ATOM   3257  CD2 PHE A 440       4.091   2.660   8.926  1.00 11.60           C  
ATOM   3258  CE1 PHE A 440       1.892   1.399  10.010  1.00 18.89           C  
ATOM   3259  CE2 PHE A 440       3.846   1.332   8.612  1.00  9.32           C  
ATOM   3260  CZ  PHE A 440       2.725   0.717   9.155  1.00 10.53           C  
ATOM   3261  N   VAL A 441       3.987   6.331   7.592  1.00 17.54           N  
ATOM   3262  CA  VAL A 441       4.408   6.436   6.203  1.00  9.06           C  
ATOM   3263  C   VAL A 441       5.614   5.529   5.963  1.00 21.34           C  
ATOM   3264  O   VAL A 441       6.610   5.638   6.689  1.00 20.80           O  
ATOM   3265  CB  VAL A 441       4.783   7.867   5.784  1.00  6.97           C  
ATOM   3266  CG1 VAL A 441       4.810   7.969   4.259  1.00 17.48           C  
ATOM   3267  CG2 VAL A 441       3.824   8.871   6.385  1.00 18.29           C  
ATOM   3268  N   THR A 442       5.457   4.680   4.966  1.00 22.90           N  
ATOM   3269  CA  THR A 442       6.395   3.669   4.515  1.00  9.45           C  
ATOM   3270  C   THR A 442       7.579   4.256   3.766  1.00  8.25           C  
ATOM   3271  O   THR A 442       7.783   3.933   2.584  1.00 14.15           O  
ATOM   3272  CB  THR A 442       5.672   2.687   3.567  1.00 25.04           C  
ATOM   3273  CG2 THR A 442       4.554   1.936   4.255  1.00 11.32           C  
ATOM   3274  OG1 THR A 442       5.083   3.466   2.519  1.00 26.69           O  
ATOM   3275  N   ASP A 443       8.371   5.095   4.415  1.00 14.56           N  
ATOM   3276  CA  ASP A 443       9.513   5.752   3.826  1.00 17.70           C  
ATOM   3277  C   ASP A 443      10.852   5.132   4.212  1.00  9.89           C  
ATOM   3278  O   ASP A 443      11.855   5.846   4.138  1.00 16.77           O  
ATOM   3279  CB  ASP A 443       9.557   7.236   4.256  1.00 12.61           C  
ATOM   3280  CG  ASP A 443       9.570   7.343   5.771  1.00  5.00           C  
ATOM   3281  OD1 ASP A 443       9.739   6.340   6.494  1.00 25.24           O  
ATOM   3282  OD2 ASP A 443       9.405   8.476   6.305  1.00 21.40           O1-
ATOM   3283  N   ASN A 444      10.879   3.879   4.593  1.00  5.25           N  
ATOM   3284  CA  ASN A 444      11.871   3.057   5.210  1.00  5.22           C  
ATOM   3285  C   ASN A 444      11.866   1.630   4.669  1.00 14.34           C  
ATOM   3286  O   ASN A 444      11.184   0.773   5.233  1.00 16.64           O  
ATOM   3287  CB  ASN A 444      11.626   2.946   6.740  1.00  7.00           C  
ATOM   3288  CG  ASN A 444      12.946   2.555   7.399  1.00 14.35           C  
ATOM   3289  ND2 ASN A 444      13.007   2.470   8.712  1.00 25.56           N  
ATOM   3290  OD1 ASN A 444      13.900   2.339   6.651  1.00 16.13           O  
ATOM   3291  N   PRO A 445      12.580   1.402   3.584  1.00  9.14           N  
ATOM   3292  CA  PRO A 445      12.657   0.048   2.993  1.00  9.43           C  
ATOM   3293  C   PRO A 445      13.283  -0.866   4.035  1.00 11.43           C  
ATOM   3294  O   PRO A 445      14.400  -0.622   4.494  1.00 19.76           O  
ATOM   3295  CB  PRO A 445      13.522   0.228   1.758  1.00 11.15           C  
ATOM   3296  CG  PRO A 445      13.552   1.695   1.480  1.00  8.39           C  
ATOM   3297  CD  PRO A 445      13.349   2.380   2.797  1.00 14.78           C  
ATOM   3298  N   GLY A 446      12.531  -1.890   4.405  1.00 11.82           N  
ATOM   3299  CA  GLY A 446      12.834  -2.776   5.504  1.00 12.03           C  
ATOM   3300  C   GLY A 446      11.719  -3.722   5.882  1.00 15.00           C  
ATOM   3301  O   GLY A 446      10.527  -3.411   5.788  1.00 20.33           O  
ATOM   3302  N   PRO A 447      12.112  -4.912   6.322  1.00 19.47           N  
ATOM   3303  CA  PRO A 447      11.184  -5.837   6.978  1.00 21.47           C  
ATOM   3304  C   PRO A 447      11.079  -5.423   8.442  1.00 21.26           C  
ATOM   3305  O   PRO A 447      12.031  -5.563   9.210  1.00 30.60           O  
ATOM   3306  CB  PRO A 447      11.876  -7.179   6.847  1.00 17.81           C  
ATOM   3307  CG  PRO A 447      13.329  -6.846   6.840  1.00 14.39           C  
ATOM   3308  CD  PRO A 447      13.468  -5.479   6.235  1.00 20.43           C  
ATOM   3309  N   TRP A 448       9.915  -4.908   8.791  1.00 11.02           N  
ATOM   3310  CA  TRP A 448       9.646  -4.346  10.092  1.00 13.05           C  
ATOM   3311  C   TRP A 448       8.525  -5.078  10.817  1.00  7.01           C  
ATOM   3312  O   TRP A 448       7.391  -5.196  10.327  1.00 13.09           O  
ATOM   3313  CB  TRP A 448       9.258  -2.885   9.878  1.00 14.45           C  
ATOM   3314  CG  TRP A 448      10.281  -2.019   9.216  1.00  8.55           C  
ATOM   3315  CD1 TRP A 448      10.135  -1.310   8.056  1.00 12.74           C  
ATOM   3316  CD2 TRP A 448      11.608  -1.779   9.695  1.00  5.89           C  
ATOM   3317  CE2 TRP A 448      12.218  -0.900   8.764  1.00  0.51           C  
ATOM   3318  CE3 TRP A 448      12.323  -2.205  10.808  1.00 14.50           C  
ATOM   3319  NE1 TRP A 448      11.299  -0.642   7.783  1.00  8.63           N  
ATOM   3320  CZ2 TRP A 448      13.531  -0.473   8.955  1.00 10.93           C  
ATOM   3321  CZ3 TRP A 448      13.621  -1.772  10.987  1.00 18.30           C  
ATOM   3322  CH2 TRP A 448      14.204  -0.909  10.056  1.00 13.41           C  
ATOM   3323  N   PHE A 449       8.851  -5.567  11.996  1.00 13.84           N  
ATOM   3324  CA  PHE A 449       8.020  -6.277  12.939  1.00 18.45           C  
ATOM   3325  C   PHE A 449       6.836  -5.488  13.461  1.00  4.03           C  
ATOM   3326  O   PHE A 449       6.956  -4.266  13.636  1.00 15.91           O  
ATOM   3327  CB  PHE A 449       8.888  -6.624  14.166  1.00 24.55           C  
ATOM   3328  CG  PHE A 449       8.923  -8.092  14.518  1.00  8.20           C  
ATOM   3329  CD1 PHE A 449       8.019  -8.987  13.972  1.00 15.58           C  
ATOM   3330  CD2 PHE A 449       9.902  -8.569  15.373  1.00  6.21           C  
ATOM   3331  CE1 PHE A 449       8.074 -10.327  14.280  1.00  5.11           C  
ATOM   3332  CE2 PHE A 449       9.962  -9.898  15.747  1.00 11.72           C  
ATOM   3333  CZ  PHE A 449       9.054 -10.764  15.197  1.00  4.26           C  
ATOM   3334  N   LEU A 450       5.718  -6.137  13.743  1.00 13.17           N  
ATOM   3335  CA  LEU A 450       4.680  -5.476  14.540  1.00  8.68           C  
ATOM   3336  C   LEU A 450       4.187  -6.527  15.528  1.00  9.06           C  
ATOM   3337  O   LEU A 450       3.626  -7.550  15.169  1.00 18.38           O  
ATOM   3338  CB  LEU A 450       3.523  -4.847  13.777  1.00  1.86           C  
ATOM   3339  CG  LEU A 450       2.573  -4.012  14.637  1.00 16.35           C  
ATOM   3340  CD1 LEU A 450       2.925  -2.535  14.580  1.00  5.78           C  
ATOM   3341  CD2 LEU A 450       1.119  -4.227  14.223  1.00 28.22           C  
ATOM   3342  N   HIS A 451       4.462  -6.246  16.817  1.00  6.22           N  
ATOM   3343  CA  HIS A 451       4.065  -7.247  17.796  1.00  4.53           C  
ATOM   3344  C   HIS A 451       3.673  -6.680  19.143  1.00 14.39           C  
ATOM   3345  O   HIS A 451       4.102  -5.600  19.520  1.00 24.72           O  
ATOM   3346  CB  HIS A 451       5.213  -8.234  18.039  1.00 16.83           C  
ATOM   3347  CG  HIS A 451       6.541  -7.632  18.363  1.00  2.59           C  
ATOM   3348  CD2 HIS A 451       7.567  -7.348  17.525  1.00  7.62           C  
ATOM   3349  ND1 HIS A 451       6.981  -7.273  19.616  1.00 19.53           N  
ATOM   3350  CE1 HIS A 451       8.211  -6.786  19.555  1.00  3.79           C  
ATOM   3351  NE2 HIS A 451       8.571  -6.823  18.274  1.00  9.05           N  
ATOM   3352  N   CYS A 452       2.871  -7.489  19.833  1.00 19.58           N  
ATOM   3353  CA  CYS A 452       2.640  -7.232  21.244  1.00  8.73           C  
ATOM   3354  C   CYS A 452       4.006  -7.297  21.942  1.00 14.21           C  
ATOM   3355  O   CYS A 452       4.714  -8.313  21.779  1.00 14.47           O  
ATOM   3356  CB  CYS A 452       1.689  -8.249  21.866  1.00  5.39           C  
ATOM   3357  SG  CYS A 452       1.420  -7.835  23.623  1.00 21.55           S  
ATOM   3358  N   HIS A 453       4.357  -6.243  22.662  1.00 10.60           N  
ATOM   3359  CA  HIS A 453       5.555  -6.135  23.459  1.00 13.14           C  
ATOM   3360  C   HIS A 453       5.504  -6.854  24.800  1.00 22.14           C  
ATOM   3361  O   HIS A 453       6.469  -6.737  25.565  1.00 15.85           O  
ATOM   3362  CB  HIS A 453       5.939  -4.669  23.762  1.00 13.01           C  
ATOM   3363  CG  HIS A 453       7.431  -4.525  23.678  1.00  2.69           C  
ATOM   3364  CD2 HIS A 453       8.201  -3.828  22.810  1.00 11.65           C  
ATOM   3365  ND1 HIS A 453       8.299  -5.186  24.525  1.00  9.11           N  
ATOM   3366  CE1 HIS A 453       9.544  -4.886  24.194  1.00 10.41           C  
ATOM   3367  NE2 HIS A 453       9.514  -4.060  23.158  1.00  9.42           N  
ATOM   3368  N   ILE A 454       4.423  -7.565  25.058  1.00 23.45           N  
ATOM   3369  CA  ILE A 454       4.385  -8.586  26.088  1.00 16.84           C  
ATOM   3370  C   ILE A 454       5.220  -9.778  25.606  1.00 17.53           C  
ATOM   3371  O   ILE A 454       4.763 -10.554  24.763  1.00  5.67           O  
ATOM   3372  CB  ILE A 454       2.974  -9.091  26.377  1.00 11.80           C  
ATOM   3373  CG1 ILE A 454       2.136  -8.198  27.275  1.00  9.37           C  
ATOM   3374  CG2 ILE A 454       3.059 -10.497  26.980  1.00 27.23           C  
ATOM   3375  CD1 ILE A 454       0.680  -8.609  27.339  1.00  9.84           C  
ATOM   3376  N   ASP A 455       6.434  -9.878  26.133  1.00  7.45           N  
ATOM   3377  CA  ASP A 455       7.390 -10.798  25.547  1.00  8.21           C  
ATOM   3378  C   ASP A 455       6.915 -12.234  25.361  1.00  5.45           C  
ATOM   3379  O   ASP A 455       7.317 -12.885  24.389  1.00 21.74           O  
ATOM   3380  CB  ASP A 455       8.685 -10.834  26.390  1.00 19.96           C  
ATOM   3381  CG  ASP A 455       9.881 -11.001  25.476  1.00 15.93           C  
ATOM   3382  OD1 ASP A 455      10.928 -11.519  25.906  1.00 26.45           O  
ATOM   3383  OD2 ASP A 455       9.790 -10.599  24.293  1.00 27.29           O1-
ATOM   3384  N   TRP A 456       6.090 -12.711  26.266  1.00  5.45           N  
ATOM   3385  CA  TRP A 456       5.547 -14.055  26.339  1.00 14.90           C  
ATOM   3386  C   TRP A 456       4.447 -14.236  25.293  1.00  7.09           C  
ATOM   3387  O   TRP A 456       4.056 -15.379  25.013  1.00 23.43           O  
ATOM   3388  CB  TRP A 456       4.965 -14.361  27.716  1.00  5.07           C  
ATOM   3389  CG  TRP A 456       5.847 -13.914  28.847  1.00  7.10           C  
ATOM   3390  CD1 TRP A 456       5.656 -12.803  29.625  1.00 10.38           C  
ATOM   3391  CD2 TRP A 456       7.023 -14.563  29.317  1.00 14.46           C  
ATOM   3392  CE2 TRP A 456       7.517 -13.792  30.390  1.00 20.42           C  
ATOM   3393  CE3 TRP A 456       7.714 -15.714  28.939  1.00 19.09           C  
ATOM   3394  NE1 TRP A 456       6.675 -12.729  30.560  1.00 16.32           N  
ATOM   3395  CZ2 TRP A 456       8.673 -14.150  31.079  1.00 21.83           C  
ATOM   3396  CZ3 TRP A 456       8.858 -16.062  29.632  1.00 24.43           C  
ATOM   3397  CH2 TRP A 456       9.332 -15.282  30.697  1.00  5.40           C  
ATOM   3398  N   HIS A 457       3.985 -13.130  24.726  1.00  6.77           N  
ATOM   3399  CA  HIS A 457       2.927 -13.205  23.711  1.00 10.32           C  
ATOM   3400  C   HIS A 457       3.517 -13.279  22.308  1.00 15.13           C  
ATOM   3401  O   HIS A 457       3.030 -13.923  21.373  1.00 14.85           O  
ATOM   3402  CB  HIS A 457       1.956 -12.033  23.835  1.00 11.89           C  
ATOM   3403  CG  HIS A 457       1.024 -12.173  25.001  1.00  7.53           C  
ATOM   3404  CD2 HIS A 457       0.830 -13.185  25.873  1.00 24.16           C  
ATOM   3405  ND1 HIS A 457       0.174 -11.157  25.387  1.00 20.72           N  
ATOM   3406  CE1 HIS A 457      -0.515 -11.553  26.449  1.00 26.74           C  
ATOM   3407  NE2 HIS A 457      -0.140 -12.778  26.760  1.00 22.81           N  
ATOM   3408  N   LEU A 458       4.651 -12.607  22.160  1.00 20.22           N  
ATOM   3409  CA  LEU A 458       5.368 -12.672  20.892  1.00 18.09           C  
ATOM   3410  C   LEU A 458       5.953 -14.066  20.701  1.00 16.86           C  
ATOM   3411  O   LEU A 458       5.930 -14.630  19.607  1.00 16.06           O  
ATOM   3412  CB  LEU A 458       6.455 -11.602  20.889  1.00 22.67           C  
ATOM   3413  CG  LEU A 458       7.591 -11.862  19.896  1.00 15.14           C  
ATOM   3414  CD1 LEU A 458       7.101 -11.489  18.503  1.00 10.32           C  
ATOM   3415  CD2 LEU A 458       8.838 -11.115  20.321  1.00 16.98           C  
ATOM   3416  N   GLU A 459       6.465 -14.610  21.809  1.00 16.90           N  
ATOM   3417  CA  GLU A 459       6.985 -15.978  21.797  1.00 19.93           C  
ATOM   3418  C   GLU A 459       5.885 -16.972  21.424  1.00 25.82           C  
ATOM   3419  O   GLU A 459       6.197 -18.063  20.938  1.00  7.86           O  
ATOM   3420  CB  GLU A 459       7.640 -16.350  23.131  1.00 10.76           C  
ATOM   3421  CG  GLU A 459       8.383 -17.686  23.135  1.00  9.55           C  
ATOM   3422  CD  GLU A 459       9.594 -17.686  22.224  1.00 19.17           C  
ATOM   3423  OE1 GLU A 459       9.776 -16.659  21.529  1.00 19.62           O  
ATOM   3424  OE2 GLU A 459      10.358 -18.679  22.181  1.00 19.14           O1-
ATOM   3425  N   ALA A 460       4.629 -16.591  21.635  1.00 27.12           N  
ATOM   3426  CA  ALA A 460       3.464 -17.380  21.262  1.00 15.73           C  
ATOM   3427  C   ALA A 460       2.966 -17.103  19.851  1.00 24.68           C  
ATOM   3428  O   ALA A 460       2.027 -17.751  19.371  1.00 32.55           O  
ATOM   3429  CB  ALA A 460       2.355 -17.160  22.289  1.00 31.62           C  
ATOM   3430  N   GLY A 461       3.546 -16.163  19.102  1.00  8.50           N  
ATOM   3431  CA  GLY A 461       3.077 -15.974  17.727  1.00 11.72           C  
ATOM   3432  C   GLY A 461       2.284 -14.704  17.523  1.00 11.86           C  
ATOM   3433  O   GLY A 461       1.658 -14.423  16.487  1.00  9.04           O  
ATOM   3434  N   LEU A 462       2.283 -13.864  18.558  1.00 13.70           N  
ATOM   3435  CA  LEU A 462       1.511 -12.625  18.393  1.00 19.23           C  
ATOM   3436  C   LEU A 462       2.344 -11.596  17.649  1.00 28.55           C  
ATOM   3437  O   LEU A 462       2.942 -10.704  18.254  1.00 19.40           O  
ATOM   3438  CB  LEU A 462       1.037 -12.140  19.757  1.00 23.20           C  
ATOM   3439  CG  LEU A 462       0.035 -10.986  19.721  1.00 19.56           C  
ATOM   3440  CD1 LEU A 462      -0.887 -11.173  18.524  1.00  4.30           C  
ATOM   3441  CD2 LEU A 462      -0.727 -10.874  21.030  1.00 10.78           C  
ATOM   3442  N   ALA A 463       2.414 -11.714  16.314  1.00 24.58           N  
ATOM   3443  CA  ALA A 463       3.289 -10.801  15.568  1.00 19.94           C  
ATOM   3444  C   ALA A 463       3.155 -10.973  14.061  1.00 12.71           C  
ATOM   3445  O   ALA A 463       2.798 -12.058  13.632  1.00 15.50           O  
ATOM   3446  CB  ALA A 463       4.753 -11.030  15.912  1.00  7.54           C  
ATOM   3447  N   VAL A 464       3.456  -9.918  13.324  1.00 17.85           N  
ATOM   3448  CA  VAL A 464       3.475  -9.866  11.873  1.00  7.78           C  
ATOM   3449  C   VAL A 464       4.637  -8.981  11.392  1.00  9.58           C  
ATOM   3450  O   VAL A 464       4.956  -8.033  12.118  1.00 16.60           O  
ATOM   3451  CB  VAL A 464       2.163  -9.284  11.322  1.00 15.06           C  
ATOM   3452  CG1 VAL A 464       0.942 -10.055  11.804  1.00 16.65           C  
ATOM   3453  CG2 VAL A 464       2.080  -7.826  11.744  1.00 20.79           C  
ATOM   3454  N   VAL A 465       5.168  -9.330  10.241  1.00 13.37           N  
ATOM   3455  CA  VAL A 465       6.294  -8.690   9.580  1.00 12.13           C  
ATOM   3456  C   VAL A 465       5.856  -7.861   8.378  1.00 11.58           C  
ATOM   3457  O   VAL A 465       5.294  -8.320   7.382  1.00 21.62           O  
ATOM   3458  CB  VAL A 465       7.356  -9.714   9.139  1.00 21.77           C  
ATOM   3459  CG1 VAL A 465       8.578  -9.002   8.576  1.00 24.07           C  
ATOM   3460  CG2 VAL A 465       7.761 -10.594  10.311  1.00 16.86           C  
ATOM   3461  N   PHE A 466       6.116  -6.567   8.488  1.00  4.61           N  
ATOM   3462  CA  PHE A 466       5.876  -5.583   7.452  1.00 15.17           C  
ATOM   3463  C   PHE A 466       7.091  -5.548   6.525  1.00 19.08           C  
ATOM   3464  O   PHE A 466       8.167  -5.082   6.909  1.00 13.44           O  
ATOM   3465  CB  PHE A 466       5.560  -4.230   8.090  1.00 23.89           C  
ATOM   3466  CG  PHE A 466       4.103  -4.155   8.534  1.00 13.78           C  
ATOM   3467  CD1 PHE A 466       3.092  -4.648   7.723  1.00  9.47           C  
ATOM   3468  CD2 PHE A 466       3.750  -3.594   9.741  1.00 18.57           C  
ATOM   3469  CE1 PHE A 466       1.757  -4.582   8.077  1.00 15.79           C  
ATOM   3470  CE2 PHE A 466       2.424  -3.525  10.112  1.00 25.59           C  
ATOM   3471  CZ  PHE A 466       1.428  -4.019   9.295  1.00 13.99           C  
ATOM   3472  N   ALA A 467       6.894  -6.092   5.320  1.00 11.86           N  
ATOM   3473  CA  ALA A 467       7.948  -6.039   4.304  1.00  5.17           C  
ATOM   3474  C   ALA A 467       7.691  -4.827   3.394  1.00 14.79           C  
ATOM   3475  O   ALA A 467       6.949  -4.887   2.423  1.00 10.44           O  
ATOM   3476  CB  ALA A 467       8.086  -7.334   3.532  1.00 10.97           C  
ATOM   3477  N   GLU A 468       8.332  -3.736   3.797  1.00  9.06           N  
ATOM   3478  CA  GLU A 468       8.104  -2.381   3.313  1.00 10.57           C  
ATOM   3479  C   GLU A 468       9.095  -1.973   2.229  1.00 19.51           C  
ATOM   3480  O   GLU A 468      10.312  -2.058   2.392  1.00 19.86           O  
ATOM   3481  CB  GLU A 468       8.122  -1.453   4.529  1.00 10.72           C  
ATOM   3482  CG  GLU A 468       7.962   0.026   4.233  1.00 23.03           C  
ATOM   3483  CD  GLU A 468       8.331   0.897   5.420  1.00 15.52           C  
ATOM   3484  OE1 GLU A 468       8.347   0.371   6.551  1.00 21.21           O  
ATOM   3485  OE2 GLU A 468       8.599   2.107   5.237  1.00 16.71           O1-
ATOM   3486  N   ASP A 469       8.538  -1.529   1.092  1.00  7.73           N  
ATOM   3487  CA  ASP A 469       9.319  -1.137  -0.064  1.00 18.70           C  
ATOM   3488  C   ASP A 469      10.320  -2.256  -0.396  1.00 16.70           C  
ATOM   3489  O   ASP A 469      11.525  -2.012  -0.324  1.00 17.39           O  
ATOM   3490  CB  ASP A 469      10.036   0.185   0.187  1.00 16.47           C  
ATOM   3491  CG  ASP A 469      10.411   0.937  -1.071  1.00 31.63           C  
ATOM   3492  OD1 ASP A 469      10.547   0.309  -2.145  1.00 22.39           O  
ATOM   3493  OD2 ASP A 469      10.580   2.177  -0.972  1.00 22.26           O1-
ATOM   3494  N   ILE A 470       9.771  -3.422  -0.732  1.00  9.40           N  
ATOM   3495  CA  ILE A 470      10.542  -4.592  -1.147  1.00 10.28           C  
ATOM   3496  C   ILE A 470      11.516  -4.249  -2.274  1.00 10.21           C  
ATOM   3497  O   ILE A 470      12.720  -4.523  -2.104  1.00 13.00           O  
ATOM   3498  CB  ILE A 470       9.609  -5.752  -1.529  1.00 25.21           C  
ATOM   3499  CG1 ILE A 470       8.840  -6.307  -0.321  1.00 25.73           C  
ATOM   3500  CG2 ILE A 470      10.345  -6.866  -2.249  1.00 23.36           C  
ATOM   3501  CD1 ILE A 470       7.715  -7.249  -0.678  1.00 21.08           C  
ATOM   3502  N   PRO A 471      11.135  -3.671  -3.405  1.00  8.07           N  
ATOM   3503  CA  PRO A 471      12.108  -3.331  -4.457  1.00 10.47           C  
ATOM   3504  C   PRO A 471      13.344  -2.557  -4.001  1.00  8.02           C  
ATOM   3505  O   PRO A 471      14.432  -2.753  -4.554  1.00 21.30           O  
ATOM   3506  CB  PRO A 471      11.305  -2.457  -5.432  1.00  9.84           C  
ATOM   3507  CG  PRO A 471       9.884  -2.837  -5.209  1.00 13.36           C  
ATOM   3508  CD  PRO A 471       9.759  -3.330  -3.792  1.00 15.90           C  
ATOM   3509  N   ASN A 472      13.191  -1.682  -3.035  1.00 13.03           N  
ATOM   3510  CA  ASN A 472      14.227  -0.851  -2.442  1.00 13.10           C  
ATOM   3511  C   ASN A 472      14.996  -1.446  -1.285  1.00 23.41           C  
ATOM   3512  O   ASN A 472      15.955  -0.846  -0.771  1.00 25.61           O  
ATOM   3513  CB  ASN A 472      13.555   0.446  -1.949  1.00 16.97           C  
ATOM   3514  CG  ASN A 472      13.235   1.377  -3.099  1.00 16.32           C  
ATOM   3515  ND2 ASN A 472      12.200   1.057  -3.861  1.00 48.15           N  
ATOM   3516  OD1 ASN A 472      13.930   2.372  -3.303  1.00 20.36           O  
ATOM   3517  N   ILE A 473      14.664  -2.627  -0.768  1.00 18.48           N  
ATOM   3518  CA  ILE A 473      15.434  -3.061   0.408  1.00 24.42           C  
ATOM   3519  C   ILE A 473      16.914  -3.352   0.222  1.00 18.49           C  
ATOM   3520  O   ILE A 473      17.780  -2.954   1.039  1.00 11.12           O  
ATOM   3521  CB  ILE A 473      14.745  -4.334   0.961  1.00 23.37           C  
ATOM   3522  CG1 ILE A 473      13.430  -4.047   1.688  1.00 10.50           C  
ATOM   3523  CG2 ILE A 473      15.750  -5.089   1.807  1.00  4.02           C  
ATOM   3524  CD1 ILE A 473      12.397  -5.120   1.527  1.00 18.66           C  
ATOM   3525  N   PRO A 474      17.340  -4.089  -0.795  1.00 14.68           N  
ATOM   3526  CA  PRO A 474      18.761  -4.346  -1.043  1.00 24.71           C  
ATOM   3527  C   PRO A 474      19.572  -3.107  -1.399  1.00 32.43           C  
ATOM   3528  O   PRO A 474      20.777  -2.985  -1.176  1.00 25.76           O  
ATOM   3529  CB  PRO A 474      18.735  -5.219  -2.312  1.00 21.19           C  
ATOM   3530  CG  PRO A 474      17.454  -4.792  -2.962  1.00  2.38           C  
ATOM   3531  CD  PRO A 474      16.489  -4.768  -1.804  1.00 15.61           C  
ATOM   3532  N   ILE A 475      18.843  -2.170  -1.994  1.00 26.16           N  
ATOM   3533  CA  ILE A 475      19.452  -0.950  -2.510  1.00 19.29           C  
ATOM   3534  C   ILE A 475      19.746   0.042  -1.403  1.00 12.56           C  
ATOM   3535  O   ILE A 475      20.856   0.566  -1.299  1.00 35.09           O  
ATOM   3536  CB  ILE A 475      18.482  -0.368  -3.556  1.00 15.05           C  
ATOM   3537  CG1 ILE A 475      18.112  -1.386  -4.637  1.00 16.18           C  
ATOM   3538  CG2 ILE A 475      19.054   0.910  -4.141  1.00 25.17           C  
ATOM   3539  CD1 ILE A 475      17.037  -0.945  -5.593  1.00  8.83           C  
ATOM   3540  N   ALA A 476      18.740   0.290  -0.581  1.00 21.44           N  
ATOM   3541  CA  ALA A 476      18.722   1.142   0.585  1.00 21.42           C  
ATOM   3542  C   ALA A 476      19.664   0.664   1.686  1.00 21.47           C  
ATOM   3543  O   ALA A 476      20.276   1.445   2.419  1.00 11.76           O  
ATOM   3544  CB  ALA A 476      17.303   1.206   1.152  1.00  9.29           C  
ATOM   3545  N   ASN A 477      19.749  -0.659   1.779  1.00  3.43           N  
ATOM   3546  CA  ASN A 477      20.538  -1.297   2.826  1.00 19.12           C  
ATOM   3547  C   ASN A 477      21.801  -1.903   2.230  1.00 11.05           C  
ATOM   3548  O   ASN A 477      21.714  -2.681   1.280  1.00 22.05           O  
ATOM   3549  CB  ASN A 477      19.675  -2.342   3.536  1.00 16.17           C  
ATOM   3550  CG  ASN A 477      18.360  -1.773   4.047  1.00 25.63           C  
ATOM   3551  ND2 ASN A 477      18.354  -1.282   5.284  1.00 11.16           N  
ATOM   3552  OD1 ASN A 477      17.339  -1.766   3.358  1.00 18.60           O  
ATOM   3553  N   ALA A 478      22.936  -1.543   2.805  1.00  6.88           N  
ATOM   3554  CA  ALA A 478      24.264  -1.956   2.383  1.00 23.65           C  
ATOM   3555  C   ALA A 478      24.811  -3.038   3.304  1.00 23.11           C  
ATOM   3556  O   ALA A 478      25.077  -2.735   4.473  1.00 13.02           O  
ATOM   3557  CB  ALA A 478      25.194  -0.746   2.383  1.00 17.00           C  
ATOM   3558  N   ILE A 479      24.978  -4.264   2.823  1.00 33.76           N  
ATOM   3559  CA  ILE A 479      25.225  -5.353   3.773  1.00 38.44           C  
ATOM   3560  C   ILE A 479      26.660  -5.858   3.855  1.00 37.13           C  
ATOM   3561  O   ILE A 479      27.166  -6.631   3.041  1.00 18.55           O  
ATOM   3562  CB  ILE A 479      24.285  -6.540   3.457  1.00 36.04           C  
ATOM   3563  CG1 ILE A 479      22.854  -6.302   3.942  1.00 21.53           C  
ATOM   3564  CG2 ILE A 479      24.832  -7.846   3.998  1.00 28.54           C  
ATOM   3565  CD1 ILE A 479      22.329  -7.354   4.875  1.00 15.55           C  
ATOM   3566  N   SER A 480      27.287  -5.398   4.926  1.00 47.74           N  
ATOM   3567  CA  SER A 480      28.573  -5.805   5.450  1.00 47.04           C  
ATOM   3568  C   SER A 480      28.731  -7.322   5.451  1.00 40.80           C  
ATOM   3569  O   SER A 480      27.785  -8.061   5.762  1.00 26.45           O  
ATOM   3570  CB  SER A 480      28.717  -5.277   6.882  1.00 47.74           C  
ATOM   3571  OG  SER A 480      29.993  -4.721   7.131  1.00 25.89           O  
ATOM   3572  N   PRO A 481      29.930  -7.797   5.126  1.00 27.78           N  
ATOM   3573  CA  PRO A 481      30.147  -9.247   5.097  1.00 25.36           C  
ATOM   3574  C   PRO A 481      29.817  -9.848   6.460  1.00 25.39           C  
ATOM   3575  O   PRO A 481      29.334 -10.977   6.530  1.00 36.96           O  
ATOM   3576  CB  PRO A 481      31.630  -9.412   4.796  1.00 28.99           C  
ATOM   3577  CG  PRO A 481      32.166  -8.076   4.447  1.00 22.90           C  
ATOM   3578  CD  PRO A 481      31.142  -7.037   4.797  1.00 27.29           C  
ATOM   3579  N   ALA A 482      30.072  -9.077   7.520  1.00 17.04           N  
ATOM   3580  CA  ALA A 482      29.823  -9.657   8.846  1.00  9.25           C  
ATOM   3581  C   ALA A 482      28.347  -9.970   9.029  1.00  9.78           C  
ATOM   3582  O   ALA A 482      28.019 -10.930   9.737  1.00 24.79           O  
ATOM   3583  CB  ALA A 482      30.322  -8.794   9.994  1.00 14.32           C  
ATOM   3584  N   TRP A 483      27.463  -9.188   8.414  1.00 18.95           N  
ATOM   3585  CA  TRP A 483      26.058  -9.629   8.490  1.00 11.87           C  
ATOM   3586  C   TRP A 483      25.920 -10.952   7.768  1.00  8.97           C  
ATOM   3587  O   TRP A 483      25.199 -11.882   8.150  1.00  6.70           O  
ATOM   3588  CB  TRP A 483      25.111  -8.583   7.912  1.00 13.41           C  
ATOM   3589  CG  TRP A 483      23.672  -8.944   8.155  1.00 23.73           C  
ATOM   3590  CD1 TRP A 483      22.915  -8.595   9.245  1.00 15.69           C  
ATOM   3591  CD2 TRP A 483      22.822  -9.721   7.300  1.00 15.01           C  
ATOM   3592  CE2 TRP A 483      21.563  -9.802   7.932  1.00 10.86           C  
ATOM   3593  CE3 TRP A 483      22.993 -10.355   6.067  1.00 12.19           C  
ATOM   3594  NE1 TRP A 483      21.655  -9.111   9.118  1.00 11.33           N  
ATOM   3595  CZ2 TRP A 483      20.476 -10.482   7.390  1.00 15.88           C  
ATOM   3596  CZ3 TRP A 483      21.918 -11.025   5.527  1.00 10.89           C  
ATOM   3597  CH2 TRP A 483      20.683 -11.086   6.180  1.00 17.43           C  
ATOM   3598  N   ASP A 484      26.667 -11.061   6.663  1.00  9.89           N  
ATOM   3599  CA  ASP A 484      26.437 -12.206   5.784  1.00 21.98           C  
ATOM   3600  C   ASP A 484      26.727 -13.543   6.431  1.00 21.70           C  
ATOM   3601  O   ASP A 484      26.221 -14.566   5.954  1.00 38.84           O  
ATOM   3602  CB  ASP A 484      27.266 -12.048   4.495  1.00 25.98           C  
ATOM   3603  CG  ASP A 484      26.506 -11.163   3.512  1.00 25.51           C  
ATOM   3604  OD1 ASP A 484      27.173 -10.420   2.768  1.00 47.27           O  
ATOM   3605  OD2 ASP A 484      25.258 -11.233   3.509  1.00 22.82           O1-
ATOM   3606  N   ASP A 485      27.538 -13.614   7.493  1.00 24.07           N  
ATOM   3607  CA  ASP A 485      27.834 -14.965   7.973  1.00 21.70           C  
ATOM   3608  C   ASP A 485      27.208 -15.232   9.336  1.00 11.24           C  
ATOM   3609  O   ASP A 485      27.551 -16.226   9.981  1.00 15.63           O  
ATOM   3610  CB  ASP A 485      29.313 -15.293   8.066  1.00 14.35           C  
ATOM   3611  CG  ASP A 485      30.302 -14.288   7.545  1.00 17.01           C  
ATOM   3612  OD1 ASP A 485      29.926 -13.368   6.806  1.00 26.90           O  
ATOM   3613  OD2 ASP A 485      31.491 -14.454   7.924  1.00 31.01           O1-
ATOM   3614  N   LEU A 486      26.286 -14.366   9.751  1.00  6.95           N  
ATOM   3615  CA  LEU A 486      25.537 -14.772  10.939  1.00 19.21           C  
ATOM   3616  C   LEU A 486      24.838 -16.101  10.723  1.00 18.92           C  
ATOM   3617  O   LEU A 486      24.984 -17.072  11.465  1.00 19.52           O  
ATOM   3618  CB  LEU A 486      24.532 -13.666  11.271  1.00 17.74           C  
ATOM   3619  CG  LEU A 486      25.205 -12.284  11.128  1.00 14.12           C  
ATOM   3620  CD1 LEU A 486      24.180 -11.274  10.679  1.00 17.23           C  
ATOM   3621  CD2 LEU A 486      25.880 -11.923  12.442  1.00 22.33           C  
ATOM   3622  N   CYS A 487      24.043 -16.167   9.648  1.00 12.36           N  
ATOM   3623  CA  CYS A 487      23.256 -17.400   9.522  1.00 18.86           C  
ATOM   3624  C   CYS A 487      24.123 -18.622   9.307  1.00  6.36           C  
ATOM   3625  O   CYS A 487      23.915 -19.617  10.024  1.00 13.64           O  
ATOM   3626  CB  CYS A 487      22.226 -17.192   8.417  1.00 18.77           C  
ATOM   3627  SG  CYS A 487      21.206 -15.714   8.683  1.00157.91           S  
ATOM   3628  N   PRO A 488      25.077 -18.683   8.384  1.00 16.53           N  
ATOM   3629  CA  PRO A 488      25.944 -19.857   8.277  1.00 13.49           C  
ATOM   3630  C   PRO A 488      26.599 -20.273   9.578  1.00 10.70           C  
ATOM   3631  O   PRO A 488      26.907 -21.431   9.850  1.00 21.58           O  
ATOM   3632  CB  PRO A 488      27.073 -19.382   7.344  1.00  1.52           C  
ATOM   3633  CG  PRO A 488      26.396 -18.380   6.472  1.00 12.52           C  
ATOM   3634  CD  PRO A 488      25.410 -17.678   7.361  1.00 16.60           C  
ATOM   3635  N   LYS A 489      26.872 -19.299  10.464  1.00  9.85           N  
ATOM   3636  CA  LYS A 489      27.661 -19.748  11.623  1.00 14.67           C  
ATOM   3637  C   LYS A 489      26.743 -20.272  12.722  1.00 27.15           C  
ATOM   3638  O   LYS A 489      27.168 -21.124  13.507  1.00 22.85           O  
ATOM   3639  CB  LYS A 489      28.553 -18.589  12.059  1.00 10.87           C  
ATOM   3640  CG  LYS A 489      29.998 -18.753  11.629  1.00  8.95           C  
ATOM   3641  CD  LYS A 489      30.932 -17.742  12.283  1.00 21.50           C  
ATOM   3642  CE  LYS A 489      32.383 -18.180  12.161  1.00 19.39           C  
ATOM   3643  NZ  LYS A 489      33.350 -17.173  12.668  1.00 37.92           N1+
ATOM   3644  N   TYR A 490      25.527 -19.740  12.717  1.00 27.90           N  
ATOM   3645  CA  TYR A 490      24.415 -20.108  13.579  1.00 18.35           C  
ATOM   3646  C   TYR A 490      23.914 -21.482  13.160  1.00  9.90           C  
ATOM   3647  O   TYR A 490      23.784 -22.412  13.951  1.00 12.24           O  
ATOM   3648  CB  TYR A 490      23.264 -19.095  13.515  1.00 25.21           C  
ATOM   3649  CG  TYR A 490      22.042 -19.474  14.323  1.00 19.18           C  
ATOM   3650  CD1 TYR A 490      21.976 -19.208  15.688  1.00 20.60           C  
ATOM   3651  CD2 TYR A 490      20.945 -20.106  13.740  1.00 10.33           C  
ATOM   3652  CE1 TYR A 490      20.865 -19.549  16.448  1.00 13.32           C  
ATOM   3653  CE2 TYR A 490      19.845 -20.448  14.497  1.00  8.77           C  
ATOM   3654  CZ  TYR A 490      19.795 -20.169  15.845  1.00 25.99           C  
ATOM   3655  OH  TYR A 490      18.699 -20.511  16.614  1.00 18.54           O  
ATOM   3656  N   ASN A 491      23.653 -21.614  11.858  1.00 13.99           N  
ATOM   3657  CA  ASN A 491      23.026 -22.841  11.349  1.00 18.65           C  
ATOM   3658  C   ASN A 491      23.917 -24.076  11.486  1.00 27.72           C  
ATOM   3659  O   ASN A 491      23.467 -25.177  11.133  1.00 35.55           O  
ATOM   3660  CB  ASN A 491      22.628 -22.639   9.889  1.00 23.74           C  
ATOM   3661  CG  ASN A 491      21.211 -22.148   9.671  1.00 22.73           C  
ATOM   3662  ND2 ASN A 491      21.050 -20.975   9.070  1.00 15.01           N  
ATOM   3663  OD1 ASN A 491      20.255 -22.831  10.045  1.00 51.21           O  
ATOM   3664  N   ALA A 492      25.134 -23.932  11.967  1.00 23.41           N  
ATOM   3665  CA  ALA A 492      26.155 -24.938  12.147  1.00 21.34           C  
ATOM   3666  C   ALA A 492      26.332 -25.353  13.609  1.00 19.39           C  
ATOM   3667  O   ALA A 492      27.049 -26.330  13.853  1.00 26.94           O  
ATOM   3668  CB  ALA A 492      27.478 -24.439  11.564  1.00  3.59           C  
ATOM   3669  N   ASN A 493      25.702 -24.649  14.518  1.00 20.90           N  
ATOM   3670  CA  ASN A 493      25.763 -24.554  15.947  1.00 24.13           C  
ATOM   3671  C   ASN A 493      26.256 -25.745  16.750  1.00 41.55           C  
ATOM   3672  O   ASN A 493      27.475 -25.876  17.033  1.00 65.62           O  
ATOM   3673  CB  ASN A 493      24.352 -24.250  16.524  1.00  8.56           C  
ATOM   3674  CG  ASN A 493      24.322 -22.725  16.675  1.00 24.69           C  
ATOM   3675  ND2 ASN A 493      23.279 -22.176  17.252  1.00 18.73           N  
ATOM   3676  OD1 ASN A 493      25.293 -22.111  16.231  1.00 42.73           O  
ATOM   3677  N   ASN A 494      25.320 -26.590  17.147  1.00 43.47           N  
ATOM   3678  CA  ASN A 494      25.502 -27.716  18.058  1.00 34.13           C  
ATOM   3679  C   ASN A 494      24.819 -27.433  19.399  1.00 32.51           C  
ATOM   3680  O   ASN A 494      24.187 -26.862  19.992  1.00 33.40           O  
ATOM   3681  CB  ASN A 494      26.986 -28.019  18.300  1.00 27.12           C  
ATOM   3682  CG  ASN A 494      27.603 -28.734  17.101  1.00 22.74           C  
ATOM   3683  ND2 ASN A 494      28.161 -29.909  17.350  1.00 19.61           N  
ATOM   3684  OD1 ASN A 494      27.560 -28.204  15.984  1.00 31.76           O  
TER   
HETATM 3685 CU    CU A1500      11.499  -3.190  22.530  1.00 14.56          CU  
HETATM 3686 CU    CU A1501      10.175  -5.984  18.496  1.00 19.14          CU  
HETATM 3687 CU    CU A1502      11.315  -2.004  18.664  1.00 20.22          CU  
HETATM 3688 CU    CU A1503      -0.018  -9.334  24.266  1.00 19.97          CU  
CONECT  474 3687
CONECT  496 3685
CONECT  838 3685
CONECT  854 3686
CONECT 2911 3688
CONECT 2941 3687
CONECT 2959 3686
CONECT 3351 3686
CONECT 3357 3688
CONECT 3367 3685
CONECT 3405 3688
CONECT 3685  496  838 3367
CONECT 3686  854 2959 3351
CONECT 3687  474 2941
CONECT 3688 2911 3357 3405
END
