# Supplementary material for: Hydrophobic tuning with non-canonical amino acids in a copper metalloenzyme
Source: Nat Chem. 2026 Apr 13;18(7):1269–77. doi: 10.1038/s41557-026-02116-7 (PMC13323077; doi:10.1038/s41557-026-02116-7)
Supplement: Supplementary file 4 — Code related to logP prediction, PDB analysis and redox deconvolution. [file 41557_2026_2116_MOESM4_ESM.zip › Code_lite/PDB_analysis_lite/inputs/starting_pdbs/8u8r.pdb]

CRYST1  177.355  177.355  176.956  90.00  90.00  90.00 P 43 21 2     2
ATOM      1  N   ILE A  37      29.025  17.810  -1.742  1.00 83.82           N  
ATOM      2  CA  ILE A  37      29.365  16.415  -1.458  1.00107.96           C  
ATOM      3  C   ILE A  37      30.029  15.724  -2.669  1.00 95.41           C  
ATOM      4  O   ILE A  37      29.404  15.493  -3.700  1.00 98.21           O  
ATOM      5  CB  ILE A  37      28.105  15.622  -0.977  1.00101.93           C  
ATOM      6  CG1 ILE A  37      27.812  15.904   0.500  1.00 68.18           C  
ATOM      7  CG2 ILE A  37      28.274  14.115  -1.196  1.00 91.33           C  
ATOM      8  CD1 ILE A  37      26.755  15.007   1.079  1.00 70.77           C  
ATOM      9  N   THR A  38      31.314  15.397  -2.521  1.00 94.41           N  
ATOM     10  CA  THR A  38      32.080  14.625  -3.493  1.00 85.68           C  
ATOM     11  C   THR A  38      31.696  13.140  -3.512  1.00 92.07           C  
ATOM     12  O   THR A  38      32.285  12.373  -4.285  1.00108.61           O  
ATOM     13  CB  THR A  38      33.581  14.820  -3.198  1.00 83.87           C  
ATOM     14  CG2 THR A  38      34.403  13.501  -3.234  1.00 73.44           C  
ATOM     15  OG1 THR A  38      34.124  15.762  -4.127  1.00 98.47           O  
ATOM     16  N   ALA A  39      30.724  12.712  -2.708  1.00 74.79           N  
ATOM     17  CA  ALA A  39      30.325  11.313  -2.646  1.00 68.62           C  
ATOM     18  C   ALA A  39      29.096  11.072  -3.512  1.00 68.18           C  
ATOM     19  O   ALA A  39      28.286  11.978  -3.722  1.00 77.35           O  
ATOM     20  CB  ALA A  39      30.035  10.897  -1.207  1.00 63.96           C  
ATOM     21  N   ARG A  40      28.964   9.843  -4.022  1.00 53.90           N  
ATOM     22  CA  ARG A  40      27.756   9.478  -4.761  1.00 57.04           C  
ATOM     23  C   ARG A  40      26.543   9.517  -3.837  1.00 57.84           C  
ATOM     24  O   ARG A  40      26.641   9.258  -2.633  1.00 65.62           O  
ATOM     25  CB  ARG A  40      27.892   8.085  -5.377  1.00 46.85           C  
ATOM     26  CG  ARG A  40      29.046   7.967  -6.330  1.00 53.24           C  
ATOM     27  CD  ARG A  40      29.235   6.564  -6.946  1.00 70.11           C  
ATOM     28  NE  ARG A  40      28.758   5.435  -6.148  1.00 79.36           N  
ATOM     29  CZ  ARG A  40      29.423   4.850  -5.153  1.00 88.67           C  
ATOM     30  NH1 ARG A  40      30.564   5.343  -4.676  1.00 78.61           N1+
ATOM     31  NH2 ARG A  40      28.928   3.738  -4.619  1.00 79.65           N  
ATOM     32  N   THR A  41      25.384   9.846  -4.398  1.00 55.51           N  
ATOM     33  CA  THR A  41      24.174   9.938  -3.595  1.00 57.22           C  
ATOM     34  C   THR A  41      23.001   9.257  -4.281  1.00 58.07           C  
ATOM     35  O   THR A  41      22.964   9.123  -5.504  1.00 62.23           O  
ATOM     36  CB  THR A  41      23.826  11.371  -3.306  1.00 42.01           C  
ATOM     37  CG2 THR A  41      24.912  11.968  -2.458  1.00 51.34           C  
ATOM     38  OG1 THR A  41      23.737  12.083  -4.542  1.00 64.01           O  
ATOM     39  N   ALA A  42      22.039   8.833  -3.468  1.00 66.37           N  
ATOM     40  CA  ALA A  42      20.897   8.091  -3.978  1.00 59.09           C  
ATOM     41  C   ALA A  42      19.997   9.014  -4.795  1.00 57.51           C  
ATOM     42  O   ALA A  42      19.729  10.151  -4.387  1.00 55.41           O  
ATOM     43  CB  ALA A  42      20.102   7.461  -2.828  1.00 54.20           C  
ATOM     44  N   PRO A  43      19.516   8.562  -5.941  1.00 57.83           N  
ATOM     45  CA  PRO A  43      18.585   9.368  -6.730  1.00 56.15           C  
ATOM     46  C   PRO A  43      17.162   9.249  -6.198  1.00 58.22           C  
ATOM     47  O   PRO A  43      16.826   8.358  -5.410  1.00 69.27           O  
ATOM     48  CB  PRO A  43      18.700   8.750  -8.119  1.00 44.85           C  
ATOM     49  CG  PRO A  43      18.929   7.305  -7.824  1.00 53.08           C  
ATOM     50  CD  PRO A  43      19.736   7.236  -6.545  1.00 59.05           C  
ATOM     51  N   ALA A  44      16.320  10.171  -6.658  1.00 48.18           N  
ATOM     52  CA  ALA A  44      14.899  10.084  -6.366  1.00 55.05           C  
ATOM     53  C   ALA A  44      14.319   8.788  -6.921  1.00 56.42           C  
ATOM     54  O   ALA A  44      14.673   8.354  -8.018  1.00 50.67           O  
ATOM     55  CB  ALA A  44      14.177  11.278  -6.964  1.00 55.38           C  
ATOM     56  N   GLY A  45      13.430   8.157  -6.148  1.00 57.18           N  
ATOM     57  CA  GLY A  45      12.810   6.915  -6.564  1.00 52.60           C  
ATOM     58  C   GLY A  45      11.542   7.139  -7.382  1.00 56.73           C  
ATOM     59  O   GLY A  45      11.112   8.264  -7.638  1.00 56.99           O  
ATOM     60  N   GLY A  46      10.935   6.024  -7.792  1.00 53.24           N  
ATOM     61  CA  GLY A  46       9.751   6.064  -8.631  1.00 40.11           C  
ATOM     62  C   GLY A  46       9.723   5.017  -9.731  1.00 53.36           C  
ATOM     63  O   GLY A  46       8.814   5.029 -10.559  1.00 63.56           O  
ATOM     64  N   GLU A  47      10.705   4.115  -9.754  1.00 50.70           N  
ATOM     65  CA  GLU A  47      10.754   3.013 -10.707  1.00 44.04           C  
ATOM     66  C   GLU A  47       9.828   1.892 -10.269  1.00 59.25           C  
ATOM     67  O   GLU A  47       9.591   1.687  -9.076  1.00 66.83           O  
ATOM     68  CB  GLU A  47      12.175   2.435 -10.818  1.00 60.81           C  
ATOM     69  CG  GLU A  47      13.123   3.138 -11.771  1.00 62.32           C  
ATOM     70  CD  GLU A  47      12.392   3.984 -12.791  1.00 98.05           C  
ATOM     71  OE1 GLU A  47      12.552   5.229 -12.776  1.00 96.12           O  
ATOM     72  OE2 GLU A  47      11.647   3.393 -13.606  1.00111.16           O1-
ATOM     73  N   VAL A  48       9.329   1.136 -11.239  1.00 50.91           N  
ATOM     74  CA  VAL A  48       8.688  -0.140 -10.957  1.00 45.31           C  
ATOM     75  C   VAL A  48       9.681  -1.232 -11.312  1.00 49.37           C  
ATOM     76  O   VAL A  48       9.980  -1.455 -12.488  1.00 68.65           O  
ATOM     77  CB  VAL A  48       7.379  -0.313 -11.726  1.00 38.52           C  
ATOM     78  CG1 VAL A  48       6.763  -1.660 -11.381  1.00 49.19           C  
ATOM     79  CG2 VAL A  48       6.445   0.785 -11.368  1.00 35.28           C  
ATOM     80  N   ARG A  49      10.192  -1.910 -10.299  1.00 53.71           N  
ATOM     81  CA  ARG A  49      11.186  -2.950 -10.483  1.00 56.55           C  
ATOM     82  C   ARG A  49      10.530  -4.315 -10.407  1.00 56.70           C  
ATOM     83  O   ARG A  49       9.497  -4.489  -9.757  1.00 58.56           O  
ATOM     84  CB  ARG A  49      12.280  -2.843  -9.425  1.00 52.78           C  
ATOM     85  CG  ARG A  49      12.885  -1.468  -9.355  1.00 58.10           C  
ATOM     86  CD  ARG A  49      13.745  -1.310  -8.125  1.00 65.65           C  
ATOM     87  NE  ARG A  49      14.139   0.080  -8.005  1.00 71.18           N  
ATOM     88  CZ  ARG A  49      15.309   0.550  -8.401  1.00 74.48           C  
ATOM     89  NH1 ARG A  49      16.257  -0.261  -8.851  1.00 61.03           N1+
ATOM     90  NH2 ARG A  49      15.533   1.864  -8.346  1.00 66.75           N  
ATOM     91  N   HIS A  50      11.144  -5.286 -11.081  1.00 57.22           N  
ATOM     92  CA  HIS A  50      10.696  -6.668 -11.043  1.00 48.44           C  
ATOM     93  C   HIS A  50      11.834  -7.570 -10.605  1.00 46.12           C  
ATOM     94  O   HIS A  50      13.010  -7.255 -10.776  1.00 66.25           O  
ATOM     95  CB  HIS A  50      10.161  -7.112 -12.388  1.00 44.35           C  
ATOM     96  CG  HIS A  50       9.121  -6.190 -12.931  1.00 62.27           C  
ATOM     97  CD2 HIS A  50       9.226  -4.962 -13.497  1.00 66.51           C  
ATOM     98  ND1 HIS A  50       7.776  -6.480 -12.880  1.00 51.96           N  
ATOM     99  CE1 HIS A  50       7.094  -5.473 -13.402  1.00 62.38           C  
ATOM    100  NE2 HIS A  50       7.950  -4.542 -13.786  1.00 76.08           N  
ATOM    101  N   LEU A  51      11.469  -8.704 -10.036  1.00 40.08           N  
ATOM    102  CA  LEU A  51      12.446  -9.507  -9.335  1.00 43.46           C  
ATOM    103  C   LEU A  51      11.896 -10.914  -9.226  1.00 48.59           C  
ATOM    104  O   LEU A  51      10.756 -11.104  -8.790  1.00 55.87           O  
ATOM    105  CB  LEU A  51      12.706  -8.908  -7.952  1.00 60.33           C  
ATOM    106  CG  LEU A  51      14.025  -9.139  -7.240  1.00 58.13           C  
ATOM    107  CD1 LEU A  51      15.169  -9.183  -8.243  1.00 69.77           C  
ATOM    108  CD2 LEU A  51      14.200  -8.020  -6.235  1.00 72.33           C  
ATOM    109  N   LYS A  52      12.689 -11.885  -9.642  1.00 36.15           N  
ATOM    110  CA  LYS A  52      12.388 -13.284  -9.410  1.00 44.62           C  
ATOM    111  C   LYS A  52      13.164 -13.735  -8.178  1.00 54.26           C  
ATOM    112  O   LYS A  52      14.319 -13.342  -7.989  1.00 47.67           O  
ATOM    113  CB  LYS A  52      12.759 -14.132 -10.629  1.00 36.24           C  
ATOM    114  CG  LYS A  52      12.247 -15.539 -10.568  1.00 62.82           C  
ATOM    115  CD  LYS A  52      11.291 -15.825 -11.715  1.00 81.85           C  
ATOM    116  CE  LYS A  52      10.554 -17.134 -11.476  1.00 82.31           C  
ATOM    117  NZ  LYS A  52       9.938 -17.091 -10.117  1.00 54.95           N1+
ATOM    118  N   MET A  53      12.519 -14.535  -7.328  1.00 51.61           N  
ATOM    119  CA  MET A  53      13.145 -15.048  -6.118  1.00 43.89           C  
ATOM    120  C   MET A  53      12.678 -16.475  -5.898  1.00 50.89           C  
ATOM    121  O   MET A  53      11.540 -16.833  -6.221  1.00 51.60           O  
ATOM    122  CB  MET A  53      12.805 -14.209  -4.877  1.00 46.72           C  
ATOM    123  CG  MET A  53      13.674 -12.983  -4.672  1.00 60.66           C  
ATOM    124  SD  MET A  53      13.425 -12.243  -3.049  1.00 72.51           S  
ATOM    125  CE  MET A  53      14.534 -13.244  -2.027  1.00 52.54           C  
ATOM    126  N   TYR A  54      13.573 -17.279  -5.337  1.00 39.18           N  
ATOM    127  CA  TYR A  54      13.298 -18.670  -5.027  1.00 40.49           C  
ATOM    128  C   TYR A  54      13.617 -18.900  -3.563  1.00 50.14           C  
ATOM    129  O   TYR A  54      14.348 -18.131  -2.936  1.00 43.99           O  
ATOM    130  CB  TYR A  54      14.122 -19.662  -5.897  1.00 45.74           C  
ATOM    131  CG  TYR A  54      13.996 -19.387  -7.363  1.00 53.61           C  
ATOM    132  CD1 TYR A  54      13.196 -20.181  -8.162  1.00 55.37           C  
ATOM    133  CD2 TYR A  54      14.669 -18.320  -7.951  1.00 52.58           C  
ATOM    134  CE1 TYR A  54      13.043 -19.902  -9.508  1.00 59.40           C  
ATOM    135  CE2 TYR A  54      14.524 -18.043  -9.276  1.00 54.10           C  
ATOM    136  CZ  TYR A  54      13.712 -18.836 -10.056  1.00 56.65           C  
ATOM    137  OH  TYR A  54      13.570 -18.597 -11.401  1.00 79.11           O  
ATOM    138  N   ALA A  55      13.023 -19.953  -3.020  1.00 47.09           N  
ATOM    139  CA  ALA A  55      13.443 -20.545  -1.765  1.00 47.14           C  
ATOM    140  C   ALA A  55      13.880 -21.973  -2.060  1.00 54.54           C  
ATOM    141  O   ALA A  55      13.156 -22.725  -2.725  1.00 48.60           O  
ATOM    142  CB  ALA A  55      12.317 -20.511  -0.735  1.00 42.74           C  
ATOM    143  N   GLU A  56      15.078 -22.325  -1.616  1.00 51.83           N  
ATOM    144  CA  GLU A  56      15.653 -23.630  -1.887  1.00 50.94           C  
ATOM    145  C   GLU A  56      16.056 -24.243  -0.572  1.00 47.04           C  
ATOM    146  O   GLU A  56      16.523 -23.540   0.327  1.00 57.27           O  
ATOM    147  CB  GLU A  56      16.912 -23.565  -2.776  1.00 57.82           C  
ATOM    148  CG  GLU A  56      16.685 -23.146  -4.204  1.00 60.32           C  
ATOM    149  CD  GLU A  56      17.969 -23.119  -5.001  1.00 75.69           C  
ATOM    150  OE1 GLU A  56      17.922 -22.643  -6.160  1.00 84.02           O  
ATOM    151  OE2 GLU A  56      19.016 -23.580  -4.471  1.00 79.13           O1-
ATOM    152  N   LYS A  57      15.878 -25.551  -0.461  1.00 50.61           N  
ATOM    153  CA  LYS A  57      16.567 -26.298   0.578  1.00 53.00           C  
ATOM    154  C   LYS A  57      18.013 -26.502   0.136  1.00 53.15           C  
ATOM    155  O   LYS A  57      18.276 -26.900  -1.000  1.00 60.77           O  
ATOM    156  CB  LYS A  57      15.860 -27.628   0.853  1.00 46.30           C  
ATOM    157  CG  LYS A  57      15.744 -27.971   2.321  1.00 66.64           C  
ATOM    158  CD  LYS A  57      15.054 -29.306   2.517  1.00 83.15           C  
ATOM    159  CE  LYS A  57      13.570 -29.203   2.221  1.00 71.21           C  
ATOM    160  NZ  LYS A  57      12.799 -29.934   3.267  1.00 69.47           N1+
ATOM    161  N   LEU A  58      18.951 -26.160   1.003  1.00 59.69           N  
ATOM    162  CA  LEU A  58      20.351 -26.347   0.668  1.00 54.66           C  
ATOM    163  C   LEU A  58      20.793 -27.750   1.064  1.00 61.89           C  
ATOM    164  O   LEU A  58      20.186 -28.409   1.912  1.00 65.24           O  
ATOM    165  CB  LEU A  58      21.219 -25.293   1.355  1.00 57.57           C  
ATOM    166  CG  LEU A  58      20.759 -23.860   1.108  1.00 46.85           C  
ATOM    167  CD1 LEU A  58      21.560 -22.908   1.950  1.00 64.62           C  
ATOM    168  CD2 LEU A  58      20.904 -23.524  -0.346  1.00 57.89           C  
ATOM    169  N   ALA A  59      21.864 -28.214   0.417  1.00 65.55           N  
ATOM    170  CA  ALA A  59      22.323 -29.571   0.664  1.00 54.99           C  
ATOM    171  C   ALA A  59      22.704 -29.773   2.124  1.00 63.71           C  
ATOM    172  O   ALA A  59      22.636 -30.899   2.621  1.00 58.16           O  
ATOM    173  CB  ALA A  59      23.497 -29.909  -0.256  1.00 45.03           C  
ATOM    174  N   ASP A  60      23.098 -28.707   2.838  1.00 71.78           N  
ATOM    175  CA  ASP A  60      23.485 -28.895   4.235  1.00 57.10           C  
ATOM    176  C   ASP A  60      22.297 -28.927   5.186  1.00 56.23           C  
ATOM    177  O   ASP A  60      22.502 -29.053   6.393  1.00 69.34           O  
ATOM    178  CB  ASP A  60      24.492 -27.823   4.699  1.00 45.40           C  
ATOM    179  CG  ASP A  60      24.041 -26.405   4.408  1.00 76.92           C  
ATOM    180  OD1 ASP A  60      23.065 -25.967   5.048  1.00 74.93           O  
ATOM    181  OD2 ASP A  60      24.679 -25.715   3.567  1.00 88.22           O1-
ATOM    182  N   GLY A  61      21.068 -28.860   4.692  1.00 62.87           N  
ATOM    183  CA  GLY A  61      19.898 -28.844   5.542  1.00 45.43           C  
ATOM    184  C   GLY A  61      19.268 -27.475   5.697  1.00 61.40           C  
ATOM    185  O   GLY A  61      18.066 -27.382   5.992  1.00 66.22           O  
ATOM    186  N   GLN A  62      20.046 -26.418   5.489  1.00 53.20           N  
ATOM    187  CA  GLN A  62      19.569 -25.054   5.585  1.00 53.95           C  
ATOM    188  C   GLN A  62      18.560 -24.752   4.480  1.00 58.50           C  
ATOM    189  O   GLN A  62      18.345 -25.539   3.551  1.00 45.32           O  
ATOM    190  CB  GLN A  62      20.748 -24.089   5.496  1.00 54.43           C  
ATOM    191  CG  GLN A  62      21.264 -23.616   6.838  1.00 55.23           C  
ATOM    192  CD  GLN A  62      22.739 -23.288   6.818  1.00 56.10           C  
ATOM    193  NE2 GLN A  62      23.520 -24.036   7.582  1.00 81.37           N  
ATOM    194  OE1 GLN A  62      23.166 -22.343   6.159  1.00 68.00           O  
ATOM    195  N   MET A  63      17.943 -23.581   4.584  1.00 49.64           N  
ATOM    196  CA  MET A  63      17.097 -23.049   3.527  1.00 52.78           C  
ATOM    197  C   MET A  63      17.555 -21.636   3.232  1.00 50.62           C  
ATOM    198  O   MET A  63      17.981 -20.914   4.136  1.00 51.54           O  
ATOM    199  CB  MET A  63      15.602 -23.053   3.919  1.00 51.71           C  
ATOM    200  CG  MET A  63      15.100 -24.385   4.505  1.00 56.55           C  
ATOM    201  SD  MET A  63      13.410 -24.413   5.183  1.00 53.26           S  
ATOM    202  CE  MET A  63      12.833 -26.015   4.614  1.00 66.02           C  
ATOM    203  N   GLY A  64      17.467 -21.240   1.976  1.00 53.64           N  
ATOM    204  CA  GLY A  64      17.976 -19.945   1.570  1.00 44.15           C  
ATOM    205  C   GLY A  64      17.161 -19.375   0.436  1.00 52.57           C  
ATOM    206  O   GLY A  64      16.525 -20.104  -0.332  1.00 60.76           O  
ATOM    207  N   TYR A  65      17.162 -18.055   0.352  1.00 51.96           N  
ATOM    208  CA  TYR A  65      16.599 -17.344  -0.780  1.00 49.72           C  
ATOM    209  C   TYR A  65      17.680 -17.079  -1.821  1.00 55.88           C  
ATOM    210  O   TYR A  65      18.865 -16.920  -1.496  1.00 44.57           O  
ATOM    211  CB  TYR A  65      16.000 -16.009  -0.342  1.00 46.51           C  
ATOM    212  CG  TYR A  65      14.843 -16.068   0.621  1.00 51.35           C  
ATOM    213  CD1 TYR A  65      13.581 -16.454   0.192  1.00 45.17           C  
ATOM    214  CD2 TYR A  65      14.998 -15.669   1.951  1.00 52.48           C  
ATOM    215  CE1 TYR A  65      12.501 -16.466   1.059  1.00 49.03           C  
ATOM    216  CE2 TYR A  65      13.926 -15.676   2.832  1.00 49.55           C  
ATOM    217  CZ  TYR A  65      12.676 -16.077   2.381  1.00 58.77           C  
ATOM    218  OH  TYR A  65      11.598 -16.088   3.241  1.00 51.43           O  
ATOM    219  N   GLY A  66      17.254 -17.007  -3.079  1.00 44.43           N  
ATOM    220  CA  GLY A  66      18.145 -16.631  -4.155  1.00 41.77           C  
ATOM    221  C   GLY A  66      17.386 -15.924  -5.255  1.00 43.41           C  
ATOM    222  O   GLY A  66      16.154 -15.951  -5.314  1.00 51.77           O  
ATOM    223  N   PHE A  67      18.146 -15.282  -6.132  1.00 50.03           N  
ATOM    224  CA  PHE A  67      17.585 -14.720  -7.351  1.00 55.30           C  
ATOM    225  C   PHE A  67      17.687 -15.678  -8.526  1.00 45.31           C  
ATOM    226  O   PHE A  67      16.982 -15.491  -9.520  1.00 57.51           O  
ATOM    227  CB  PHE A  67      18.291 -13.407  -7.720  1.00 42.27           C  
ATOM    228  CG  PHE A  67      17.989 -12.256  -6.791  1.00 54.20           C  
ATOM    229  CD1 PHE A  67      16.817 -12.225  -6.051  1.00 60.71           C  
ATOM    230  CD2 PHE A  67      18.878 -11.197  -6.669  1.00 51.83           C  
ATOM    231  CE1 PHE A  67      16.542 -11.162  -5.210  1.00 60.93           C  
ATOM    232  CE2 PHE A  67      18.612 -10.131  -5.823  1.00 51.18           C  
ATOM    233  CZ  PHE A  67      17.445 -10.114  -5.096  1.00 70.35           C  
ATOM    234  N   GLU A  68      18.574 -16.663  -8.443  1.00 49.96           N  
ATOM    235  CA  GLU A  68      18.746 -17.690  -9.455  1.00 51.18           C  
ATOM    236  C   GLU A  68      18.669 -19.037  -8.761  1.00 51.30           C  
ATOM    237  O   GLU A  68      19.238 -19.213  -7.681  1.00 51.73           O  
ATOM    238  CB  GLU A  68      20.104 -17.562 -10.198  1.00 62.53           C  
ATOM    239  CG  GLU A  68      20.446 -16.171 -10.768  1.00 49.76           C  
ATOM    240  CD  GLU A  68      21.867 -16.096 -11.328  1.00 81.93           C  
ATOM    241  OE1 GLU A  68      22.818 -15.943 -10.524  1.00 75.01           O  
ATOM    242  OE2 GLU A  68      22.035 -16.177 -12.573  1.00 91.02           O1-
ATOM    243  N   LYS A  69      17.953 -19.978  -9.371  1.00 56.17           N  
ATOM    244  CA  LYS A  69      17.917 -21.340  -8.845  1.00 49.74           C  
ATOM    245  C   LYS A  69      19.328 -21.910  -8.812  1.00 45.53           C  
ATOM    246  O   LYS A  69      20.037 -21.887  -9.816  1.00 64.50           O  
ATOM    247  CB  LYS A  69      17.013 -22.219  -9.708  1.00 60.61           C  
ATOM    248  CG  LYS A  69      15.759 -22.731  -9.025  1.00 66.35           C  
ATOM    249  CD  LYS A  69      14.965 -23.652  -9.972  1.00 68.41           C  
ATOM    250  CE  LYS A  69      14.483 -22.918 -11.226  1.00 60.29           C  
ATOM    251  NZ  LYS A  69      13.676 -23.772 -12.155  1.00 62.95           N1+
ATOM    252  N   GLY A  70      19.739 -22.416  -7.665  1.00 40.44           N  
ATOM    253  CA  GLY A  70      21.067 -22.951  -7.495  1.00 43.20           C  
ATOM    254  C   GLY A  70      22.048 -21.971  -6.907  1.00 52.19           C  
ATOM    255  O   GLY A  70      23.186 -22.355  -6.610  1.00 58.26           O  
ATOM    256  N   LYS A  71      21.643 -20.722  -6.727  1.00 54.94           N  
ATOM    257  CA  LYS A  71      22.508 -19.690  -6.180  1.00 60.19           C  
ATOM    258  C   LYS A  71      21.824 -19.003  -5.000  1.00 57.59           C  
ATOM    259  O   LYS A  71      21.732 -17.775  -4.929  1.00 72.80           O  
ATOM    260  CB  LYS A  71      22.897 -18.699  -7.281  1.00 54.82           C  
ATOM    261  CG  LYS A  71      23.721 -19.294  -8.442  1.00 60.22           C  
ATOM    262  CD  LYS A  71      24.741 -18.276  -9.011  1.00 69.32           C  
ATOM    263  CE  LYS A  71      25.902 -18.952  -9.744  1.00 58.66           C  
ATOM    264  NZ  LYS A  71      27.203 -18.796  -9.032  1.00 68.13           N1+
ATOM    265  N   ALA A  72      21.315 -19.805  -4.062  1.00 60.32           N  
ATOM    266  CA  ALA A  72      20.706 -19.299  -2.837  1.00 52.88           C  
ATOM    267  C   ALA A  72      21.760 -19.051  -1.755  1.00 51.35           C  
ATOM    268  O   ALA A  72      22.771 -19.753  -1.658  1.00 50.62           O  
ATOM    269  CB  ALA A  72      19.653 -20.275  -2.310  1.00 41.69           C  
ATOM    270  N   SER A  73      21.505 -18.055  -0.918  1.00 44.90           N  
ATOM    271  CA  SER A  73      22.488 -17.625   0.063  1.00 46.39           C  
ATOM    272  C   SER A  73      21.854 -17.487   1.434  1.00 52.83           C  
ATOM    273  O   SER A  73      20.666 -17.170   1.562  1.00 45.24           O  
ATOM    274  CB  SER A  73      23.105 -16.283  -0.326  1.00 41.06           C  
ATOM    275  OG  SER A  73      22.100 -15.400  -0.792  1.00 56.68           O  
ATOM    276  N   VAL A  74      22.671 -17.705   2.458  1.00 40.91           N  
ATOM    277  CA  VAL A  74      22.291 -17.319   3.808  1.00 45.13           C  
ATOM    278  C   VAL A  74      23.376 -16.394   4.341  1.00 49.12           C  
ATOM    279  O   VAL A  74      24.504 -16.849   4.583  1.00 56.90           O  
ATOM    280  CB  VAL A  74      22.104 -18.537   4.723  1.00 52.00           C  
ATOM    281  CG1 VAL A  74      21.649 -18.072   6.106  1.00 39.13           C  
ATOM    282  CG2 VAL A  74      21.122 -19.522   4.110  1.00 35.31           C  
ATOM    283  N   PRO A  75      23.096 -15.098   4.534  1.00 49.01           N  
ATOM    284  CA  PRO A  75      21.841 -14.378   4.224  1.00 47.01           C  
ATOM    285  C   PRO A  75      21.453 -14.394   2.757  1.00 42.72           C  
ATOM    286  O   PRO A  75      22.286 -14.618   1.888  1.00 44.59           O  
ATOM    287  CB  PRO A  75      22.129 -12.935   4.681  1.00 37.41           C  
ATOM    288  CG  PRO A  75      23.603 -12.879   5.020  1.00 42.59           C  
ATOM    289  CD  PRO A  75      23.992 -14.284   5.368  1.00 42.24           C  
ATOM    290  N   GLY A  76      20.176 -14.164   2.468  1.00 39.58           N  
ATOM    291  CA  GLY A  76      19.716 -14.113   1.109  1.00 40.98           C  
ATOM    292  C   GLY A  76      20.147 -12.837   0.446  1.00 39.16           C  
ATOM    293  O   GLY A  76      20.744 -11.954   1.062  1.00 40.85           O  
ATOM    294  N   PRO A  77      19.835 -12.721  -0.846  1.00 46.33           N  
ATOM    295  CA  PRO A  77      20.305 -11.559  -1.613  1.00 44.55           C  
ATOM    296  C   PRO A  77      19.822 -10.255  -1.003  1.00 49.61           C  
ATOM    297  O   PRO A  77      18.781 -10.191  -0.351  1.00 53.09           O  
ATOM    298  CB  PRO A  77      19.702 -11.778  -3.008  1.00 37.81           C  
ATOM    299  CG  PRO A  77      18.558 -12.724  -2.790  1.00 53.68           C  
ATOM    300  CD  PRO A  77      18.960 -13.599  -1.639  1.00 48.38           C  
ATOM    301  N   LEU A  78      20.602  -9.206  -1.211  1.00 42.71           N  
ATOM    302  CA  LEU A  78      20.190  -7.895  -0.760  1.00 38.98           C  
ATOM    303  C   LEU A  78      19.263  -7.271  -1.783  1.00 39.79           C  
ATOM    304  O   LEU A  78      19.571  -7.241  -2.973  1.00 51.24           O  
ATOM    305  CB  LEU A  78      21.401  -6.995  -0.551  1.00 43.73           C  
ATOM    306  CG  LEU A  78      21.050  -5.512  -0.599  1.00 42.15           C  
ATOM    307  CD1 LEU A  78      20.558  -5.047   0.755  1.00 43.09           C  
ATOM    308  CD2 LEU A  78      22.253  -4.761  -0.983  1.00 36.06           C  
ATOM    309  N   ILE A  79      18.144  -6.748  -1.319  1.00 49.43           N  
ATOM    310  CA  ILE A  79      17.270  -5.924  -2.138  1.00 48.46           C  
ATOM    311  C   ILE A  79      17.465  -4.471  -1.734  1.00 53.37           C  
ATOM    312  O   ILE A  79      17.393  -4.128  -0.546  1.00 58.75           O  
ATOM    313  CB  ILE A  79      15.806  -6.360  -1.990  1.00 44.38           C  
ATOM    314  CG1 ILE A  79      15.670  -7.824  -2.411  1.00 46.64           C  
ATOM    315  CG2 ILE A  79      14.910  -5.469  -2.808  1.00 40.06           C  
ATOM    316  CD1 ILE A  79      14.523  -8.534  -1.762  1.00 44.69           C  
ATOM    317  N   GLU A  80      17.720  -3.619  -2.720  1.00 52.97           N  
ATOM    318  CA  GLU A  80      17.996  -2.205  -2.503  1.00 48.81           C  
ATOM    319  C   GLU A  80      17.115  -1.391  -3.438  1.00 46.99           C  
ATOM    320  O   GLU A  80      16.952  -1.757  -4.605  1.00 54.07           O  
ATOM    321  CB  GLU A  80      19.488  -1.912  -2.752  1.00 53.96           C  
ATOM    322  CG  GLU A  80      19.891  -0.446  -2.685  1.00 56.73           C  
ATOM    323  CD  GLU A  80      21.353  -0.240  -3.027  1.00 70.64           C  
ATOM    324  OE1 GLU A  80      22.003  -1.201  -3.497  1.00 86.62           O  
ATOM    325  OE2 GLU A  80      21.856   0.883  -2.827  1.00 76.03           O1-
ATOM    326  N   VAL A  81      16.541  -0.293  -2.936  1.00 39.17           N  
ATOM    327  CA  VAL A  81      15.565   0.496  -3.685  1.00 40.44           C  
ATOM    328  C   VAL A  81      15.564   1.935  -3.177  1.00 52.36           C  
ATOM    329  O   VAL A  81      16.193   2.269  -2.170  1.00 49.06           O  
ATOM    330  CB  VAL A  81      14.139  -0.082  -3.572  1.00 41.56           C  
ATOM    331  CG1 VAL A  81      14.099  -1.517  -4.043  1.00 34.56           C  
ATOM    332  CG2 VAL A  81      13.640   0.041  -2.123  1.00 46.26           C  
ATOM    333  N   ASN A  82      14.818   2.787  -3.880  1.00 41.00           N  
ATOM    334  CA  ASN A  82      14.668   4.190  -3.538  1.00 44.87           C  
ATOM    335  C   ASN A  82      13.226   4.485  -3.146  1.00 48.24           C  
ATOM    336  O   ASN A  82      12.293   3.966  -3.755  1.00 55.67           O  
ATOM    337  CB  ASN A  82      15.071   5.086  -4.708  1.00 50.49           C  
ATOM    338  CG  ASN A  82      16.473   4.834  -5.163  1.00 45.29           C  
ATOM    339  ND2 ASN A  82      16.640   4.520  -6.436  1.00 54.37           N  
ATOM    340  OD1 ASN A  82      17.401   4.905  -4.374  1.00 56.28           O  
ATOM    341  N   GLU A  83      13.042   5.319  -2.129  1.00 52.23           N  
ATOM    342  CA  GLU A  83      11.706   5.772  -1.774  1.00 52.90           C  
ATOM    343  C   GLU A  83      10.935   6.170  -3.022  1.00 61.46           C  
ATOM    344  O   GLU A  83      11.362   7.057  -3.770  1.00 61.45           O  
ATOM    345  CB  GLU A  83      11.791   6.959  -0.820  1.00 57.53           C  
ATOM    346  CG  GLU A  83      12.215   6.622   0.573  1.00 48.20           C  
ATOM    347  CD  GLU A  83      12.258   7.862   1.433  1.00 59.08           C  
ATOM    348  OE1 GLU A  83      12.649   8.928   0.898  1.00 47.94           O  
ATOM    349  OE2 GLU A  83      11.887   7.773   2.630  1.00 51.65           O1-
ATOM    350  N   GLY A  84       9.791   5.518  -3.241  1.00 49.42           N  
ATOM    351  CA  GLY A  84       8.959   5.754  -4.401  1.00 41.06           C  
ATOM    352  C   GLY A  84       8.958   4.602  -5.374  1.00 46.34           C  
ATOM    353  O   GLY A  84       7.991   4.434  -6.123  1.00 60.32           O  
ATOM    354  N   ASP A  85      10.021   3.809  -5.382  1.00 53.65           N  
ATOM    355  CA  ASP A  85      10.021   2.574  -6.137  1.00 43.07           C  
ATOM    356  C   ASP A  85       8.857   1.688  -5.708  1.00 55.94           C  
ATOM    357  O   ASP A  85       8.336   1.788  -4.588  1.00 45.45           O  
ATOM    358  CB  ASP A  85      11.325   1.803  -5.922  1.00 51.65           C  
ATOM    359  CG  ASP A  85      12.519   2.473  -6.558  1.00 58.44           C  
ATOM    360  OD1 ASP A  85      12.333   3.501  -7.241  1.00 54.04           O  
ATOM    361  OD2 ASP A  85      13.647   1.965  -6.361  1.00 60.86           O1-
ATOM    362  N   THR A  86       8.458   0.805  -6.627  1.00 59.69           N  
ATOM    363  CA  THR A  86       7.599  -0.332  -6.346  1.00 42.18           C  
ATOM    364  C   THR A  86       8.322  -1.590  -6.781  1.00 43.56           C  
ATOM    365  O   THR A  86       9.016  -1.591  -7.800  1.00 55.40           O  
ATOM    366  CB  THR A  86       6.279  -0.225  -7.073  1.00 45.20           C  
ATOM    367  CG2 THR A  86       5.497  -1.518  -6.922  1.00 46.45           C  
ATOM    368  OG1 THR A  86       5.535   0.868  -6.525  1.00 61.04           O  
ATOM    369  N   LEU A  87       8.174  -2.656  -6.006  1.00 44.86           N  
ATOM    370  CA  LEU A  87       8.873  -3.907  -6.259  1.00 46.34           C  
ATOM    371  C   LEU A  87       7.843  -5.013  -6.384  1.00 55.29           C  
ATOM    372  O   LEU A  87       7.094  -5.270  -5.438  1.00 64.73           O  
ATOM    373  CB  LEU A  87       9.858  -4.235  -5.138  1.00 44.50           C  
ATOM    374  CG  LEU A  87      10.820  -5.394  -5.383  1.00 62.21           C  
ATOM    375  CD1 LEU A  87      11.460  -5.265  -6.763  1.00 62.33           C  
ATOM    376  CD2 LEU A  87      11.885  -5.433  -4.295  1.00 47.45           C  
ATOM    377  N   HIS A  88       7.800  -5.654  -7.548  1.00 55.11           N  
ATOM    378  CA  HIS A  88       7.037  -6.879  -7.746  1.00 48.54           C  
ATOM    379  C   HIS A  88       8.009  -8.044  -7.719  1.00 53.24           C  
ATOM    380  O   HIS A  88       8.979  -8.064  -8.488  1.00 50.74           O  
ATOM    381  CB  HIS A  88       6.267  -6.840  -9.059  1.00 41.09           C  
ATOM    382  CG  HIS A  88       5.318  -5.691  -9.150  1.00 57.47           C  
ATOM    383  CD2 HIS A  88       5.312  -4.596  -9.949  1.00 53.19           C  
ATOM    384  ND1 HIS A  88       4.225  -5.568  -8.317  1.00 46.60           N  
ATOM    385  CE1 HIS A  88       3.586  -4.447  -8.603  1.00 53.02           C  
ATOM    386  NE2 HIS A  88       4.220  -3.843  -9.593  1.00 47.52           N  
ATOM    387  N   ILE A  89       7.771  -8.992  -6.818  1.00 42.82           N  
ATOM    388  CA  ILE A  89       8.671 -10.117  -6.625  1.00 49.21           C  
ATOM    389  C   ILE A  89       7.891 -11.375  -6.928  1.00 52.60           C  
ATOM    390  O   ILE A  89       6.970 -11.738  -6.187  1.00 62.10           O  
ATOM    391  CB  ILE A  89       9.253 -10.175  -5.212  1.00 45.73           C  
ATOM    392  CG1 ILE A  89       9.880  -8.829  -4.824  1.00 48.84           C  
ATOM    393  CG2 ILE A  89      10.260 -11.303  -5.138  1.00 41.45           C  
ATOM    394  CD1 ILE A  89      10.605  -8.859  -3.492  1.00 40.89           C  
ATOM    395  N   GLU A  90       8.254 -12.043  -8.011  1.00 54.54           N  
ATOM    396  CA  GLU A  90       7.690 -13.348  -8.325  1.00 55.52           C  
ATOM    397  C   GLU A  90       8.494 -14.382  -7.552  1.00 58.50           C  
ATOM    398  O   GLU A  90       9.632 -14.706  -7.905  1.00 58.68           O  
ATOM    399  CB  GLU A  90       7.724 -13.597  -9.822  1.00 48.02           C  
ATOM    400  CG  GLU A  90       7.053 -14.871 -10.233  1.00 58.15           C  
ATOM    401  CD  GLU A  90       7.189 -15.093 -11.704  1.00 63.80           C  
ATOM    402  OE1 GLU A  90       6.572 -14.314 -12.464  1.00 70.45           O  
ATOM    403  OE2 GLU A  90       7.929 -16.023 -12.095  1.00 70.11           O1-
ATOM    404  N   PHE A  91       7.904 -14.886  -6.480  1.00 50.47           N  
ATOM    405  CA  PHE A  91       8.596 -15.727  -5.521  1.00 51.86           C  
ATOM    406  C   PHE A  91       8.153 -17.170  -5.729  1.00 50.89           C  
ATOM    407  O   PHE A  91       6.956 -17.475  -5.661  1.00 46.84           O  
ATOM    408  CB  PHE A  91       8.309 -15.247  -4.097  1.00 45.78           C  
ATOM    409  CG  PHE A  91       8.585 -16.276  -3.048  1.00 50.62           C  
ATOM    410  CD1 PHE A  91       9.885 -16.621  -2.724  1.00 50.71           C  
ATOM    411  CD2 PHE A  91       7.551 -16.907  -2.386  1.00 53.10           C  
ATOM    412  CE1 PHE A  91      10.151 -17.579  -1.756  1.00 37.20           C  
ATOM    413  CE2 PHE A  91       7.812 -17.862  -1.425  1.00 49.50           C  
ATOM    414  CZ  PHE A  91       9.121 -18.196  -1.116  1.00 45.99           C  
ATOM    415  N   THR A  92       9.111 -18.050  -5.985  1.00 43.78           N  
ATOM    416  CA  THR A  92       8.825 -19.452  -6.239  1.00 50.77           C  
ATOM    417  C   THR A  92       9.391 -20.302  -5.113  1.00 52.55           C  
ATOM    418  O   THR A  92      10.590 -20.230  -4.816  1.00 45.78           O  
ATOM    419  CB  THR A  92       9.402 -19.904  -7.581  1.00 50.14           C  
ATOM    420  CG2 THR A  92       9.173 -21.391  -7.762  1.00 35.27           C  
ATOM    421  OG1 THR A  92       8.738 -19.201  -8.637  1.00 51.97           O  
ATOM    422  N   ASN A  93       8.528 -21.110  -4.502  1.00 54.01           N  
ATOM    423  CA  ASN A  93       8.916 -21.974  -3.390  1.00 56.65           C  
ATOM    424  C   ASN A  93       9.315 -23.328  -3.965  1.00 56.35           C  
ATOM    425  O   ASN A  93       8.461 -24.128  -4.352  1.00 58.84           O  
ATOM    426  CB  ASN A  93       7.776 -22.060  -2.374  1.00 47.15           C  
ATOM    427  CG  ASN A  93       8.016 -23.106  -1.293  1.00 54.83           C  
ATOM    428  ND2 ASN A  93       6.950 -23.473  -0.586  1.00 53.55           N  
ATOM    429  OD1 ASN A  93       9.147 -23.538  -1.063  1.00 54.20           O  
ATOM    430  N   THR A  94      10.624 -23.582  -4.035  1.00 44.06           N  
ATOM    431  CA  THR A  94      11.135 -24.832  -4.581  1.00 46.35           C  
ATOM    432  C   THR A  94      11.283 -25.911  -3.523  1.00 49.78           C  
ATOM    433  O   THR A  94      12.088 -26.836  -3.693  1.00 77.08           O  
ATOM    434  CB  THR A  94      12.481 -24.609  -5.292  1.00 42.99           C  
ATOM    435  CG2 THR A  94      12.578 -23.209  -5.853  1.00 55.22           C  
ATOM    436  OG1 THR A  94      13.576 -24.852  -4.397  1.00 53.06           O  
ATOM    437  N   MET A  95      10.543 -25.806  -2.431  1.00 47.66           N  
ATOM    438  CA  MET A  95      10.757 -26.653  -1.271  1.00 53.24           C  
ATOM    439  C   MET A  95       9.615 -27.650  -1.142  1.00 57.77           C  
ATOM    440  O   MET A  95       8.616 -27.585  -1.866  1.00 66.11           O  
ATOM    441  CB  MET A  95      10.880 -25.799  -0.013  1.00 46.90           C  
ATOM    442  CG  MET A  95      12.041 -24.811  -0.078  1.00 50.02           C  
ATOM    443  SD  MET A  95      12.652 -24.330   1.553  1.00 57.42           S  
ATOM    444  CE  MET A  95      11.534 -22.964   1.899  1.00 58.71           C  
ATOM    445  N   ASP A  96       9.776 -28.595  -0.220  1.00 54.85           N  
ATOM    446  CA  ASP A  96       8.729 -29.587   0.008  1.00 56.52           C  
ATOM    447  C   ASP A  96       7.688 -29.132   1.028  1.00 59.94           C  
ATOM    448  O   ASP A  96       6.701 -29.847   1.237  1.00 64.09           O  
ATOM    449  CB  ASP A  96       9.337 -30.926   0.453  1.00 40.64           C  
ATOM    450  CG  ASP A  96      10.237 -30.784   1.650  1.00 59.36           C  
ATOM    451  OD1 ASP A  96      10.480 -29.634   2.077  1.00 73.99           O  
ATOM    452  OD2 ASP A  96      10.702 -31.818   2.173  1.00 63.53           O1-
ATOM    453  N   VAL A  97       7.882 -27.963   1.655  1.00 53.54           N  
ATOM    454  CA  VAL A  97       7.009 -27.427   2.692  1.00 48.70           C  
ATOM    455  C   VAL A  97       6.609 -26.008   2.317  1.00 47.59           C  
ATOM    456  O   VAL A  97       7.311 -25.323   1.571  1.00 57.97           O  
ATOM    457  CB  VAL A  97       7.697 -27.430   4.072  1.00 50.12           C  
ATOM    458  CG1 VAL A  97       8.446 -28.733   4.281  1.00 44.67           C  
ATOM    459  CG2 VAL A  97       8.644 -26.254   4.171  1.00 52.69           C  
ATOM    460  N   ARG A  98       5.475 -25.555   2.850  1.00 49.95           N  
ATOM    461  CA  ARG A  98       5.070 -24.185   2.558  1.00 57.64           C  
ATOM    462  C   ARG A  98       6.104 -23.214   3.115  1.00 58.97           C  
ATOM    463  O   ARG A  98       6.754 -23.483   4.130  1.00 47.48           O  
ATOM    464  CB  ARG A  98       3.699 -23.857   3.147  1.00 54.70           C  
ATOM    465  CG  ARG A  98       2.703 -24.976   3.114  1.00 65.56           C  
ATOM    466  CD  ARG A  98       1.346 -24.507   3.617  1.00 64.47           C  
ATOM    467  NE  ARG A  98       0.857 -23.332   2.901  1.00 78.20           N  
ATOM    468  CZ  ARG A  98       0.134 -23.365   1.785  1.00 81.88           C  
ATOM    469  NH1 ARG A  98      -0.155 -24.506   1.178  1.00 76.44           N1+
ATOM    470  NH2 ARG A  98      -0.303 -22.220   1.258  1.00 69.34           N  
ATOM    471  N   ALA A  99       6.249 -22.078   2.431  1.00 50.15           N  
ATOM    472  CA  ALA A  99       7.196 -21.041   2.815  1.00 42.88           C  
ATOM    473  C   ALA A  99       6.654 -19.701   2.347  1.00 52.27           C  
ATOM    474  O   ALA A  99       5.749 -19.638   1.510  1.00 55.75           O  
ATOM    475  CB  ALA A  99       8.587 -21.290   2.227  1.00 52.36           C  
ATOM    476  N   SER A 100       7.204 -18.618   2.894  1.00 49.74           N  
ATOM    477  CA  SER A 100       6.666 -17.309   2.559  1.00 55.16           C  
ATOM    478  C   SER A 100       7.758 -16.260   2.626  1.00 54.61           C  
ATOM    479  O   SER A 100       8.891 -16.516   3.039  1.00 52.65           O  
ATOM    480  CB  SER A 100       5.512 -16.917   3.484  1.00 57.04           C  
ATOM    481  OG  SER A 100       6.005 -16.547   4.758  1.00 50.45           O  
ATOM    482  N   LEU A 101       7.375 -15.053   2.246  1.00 54.63           N  
ATOM    483  CA  LEU A 101       8.253 -13.900   2.233  1.00 41.67           C  
ATOM    484  C   LEU A 101       7.554 -12.776   2.984  1.00 48.18           C  
ATOM    485  O   LEU A 101       6.489 -12.311   2.561  1.00 55.38           O  
ATOM    486  CB  LEU A 101       8.553 -13.495   0.790  1.00 53.18           C  
ATOM    487  CG  LEU A 101       9.864 -12.770   0.533  1.00 56.59           C  
ATOM    488  CD1 LEU A 101      10.989 -13.465   1.286  1.00 55.72           C  
ATOM    489  CD2 LEU A 101      10.111 -12.748  -0.953  1.00 46.21           C  
ATOM    490  N   HIS A 102       8.146 -12.342   4.094  1.00 51.29           N  
ATOM    491  CA  HIS A 102       7.616 -11.252   4.905  1.00 46.79           C  
ATOM    492  C   HIS A 102       8.670 -10.156   5.032  1.00 56.15           C  
ATOM    493  O   HIS A 102       9.841 -10.448   5.315  1.00 52.84           O  
ATOM    494  CB  HIS A 102       7.196 -11.755   6.289  1.00 45.27           C  
ATOM    495  CG  HIS A 102       6.806 -10.664   7.232  1.00 56.78           C  
ATOM    496  CD2 HIS A 102       7.380 -10.233   8.379  1.00 44.85           C  
ATOM    497  ND1 HIS A 102       5.711  -9.849   7.019  1.00 72.19           N  
ATOM    498  CE1 HIS A 102       5.620  -8.973   8.002  1.00 55.28           C  
ATOM    499  NE2 HIS A 102       6.622  -9.182   8.839  1.00 52.11           N  
ATOM    500  N   VAL A 103       8.259  -8.900   4.823  1.00 33.54           N  
ATOM    501  CA  VAL A 103       9.191  -7.780   4.849  1.00 42.84           C  
ATOM    502  C   VAL A 103       8.804  -6.785   5.946  1.00 43.63           C  
ATOM    503  O   VAL A 103       7.636  -6.652   6.324  1.00 44.60           O  
ATOM    504  CB  VAL A 103       9.294  -7.089   3.462  1.00 40.23           C  
ATOM    505  CG1 VAL A 103       8.054  -6.245   3.125  1.00 33.25           C  
ATOM    506  CG2 VAL A 103      10.546  -6.237   3.389  1.00 40.27           C  
ATOM    507  N   HIS A 104       9.812  -6.095   6.468  1.00 44.39           N  
ATOM    508  CA  HIS A 104       9.653  -5.043   7.459  1.00 39.38           C  
ATOM    509  C   HIS A 104       9.746  -3.677   6.788  1.00 48.04           C  
ATOM    510  O   HIS A 104      10.371  -3.522   5.735  1.00 46.84           O  
ATOM    511  CB  HIS A 104      10.730  -5.140   8.547  1.00 37.26           C  
ATOM    512  CG  HIS A 104      10.497  -6.234   9.552  1.00 48.89           C  
ATOM    513  CD2 HIS A 104      10.443  -7.579   9.413  1.00 51.75           C  
ATOM    514  ND1 HIS A 104      10.318  -5.985  10.898  1.00 52.11           N  
ATOM    515  CE1 HIS A 104      10.158  -7.128  11.541  1.00 42.13           C  
ATOM    516  NE2 HIS A 104      10.228  -8.111  10.662  1.00 45.18           N  
ATOM    517  N   GLY A 105       9.125  -2.686   7.409  1.00 39.65           N  
ATOM    518  CA  GLY A 105       9.264  -1.306   6.936  1.00 34.55           C  
ATOM    519  C   GLY A 105       8.511  -0.889   5.693  1.00 46.68           C  
ATOM    520  O   GLY A 105       7.888   0.177   5.675  1.00 43.92           O  
ATOM    521  N   LEU A 106       8.536  -1.708   4.648  1.00 46.10           N  
ATOM    522  CA  LEU A 106       7.946  -1.300   3.385  1.00 42.92           C  
ATOM    523  C   LEU A 106       6.424  -1.399   3.429  1.00 44.24           C  
ATOM    524  O   LEU A 106       5.842  -2.128   4.239  1.00 48.73           O  
ATOM    525  CB  LEU A 106       8.500  -2.154   2.247  1.00 52.57           C  
ATOM    526  CG  LEU A 106       9.932  -1.815   1.845  1.00 51.05           C  
ATOM    527  CD1 LEU A 106      10.896  -2.491   2.777  1.00 49.04           C  
ATOM    528  CD2 LEU A 106      10.170  -2.254   0.429  1.00 42.18           C  
ATOM    529  N   ASP A 107       5.781  -0.645   2.538  1.00 45.30           N  
ATOM    530  CA  ASP A 107       4.344  -0.780   2.330  1.00 41.06           C  
ATOM    531  C   ASP A 107       4.019  -2.088   1.614  1.00 47.39           C  
ATOM    532  O   ASP A 107       4.602  -2.407   0.574  1.00 51.51           O  
ATOM    533  CB  ASP A 107       3.798   0.380   1.504  1.00 43.00           C  
ATOM    534  CG  ASP A 107       4.176   1.727   2.062  1.00 54.94           C  
ATOM    535  OD1 ASP A 107       4.384   1.793   3.290  1.00 49.25           O  
ATOM    536  OD2 ASP A 107       4.253   2.711   1.270  1.00 52.31           O1-
ATOM    537  N   TYR A 108       3.070  -2.834   2.159  1.00 51.69           N  
ATOM    538  CA  TYR A 108       2.506  -3.960   1.438  1.00 55.95           C  
ATOM    539  C   TYR A 108       1.042  -4.098   1.831  1.00 48.41           C  
ATOM    540  O   TYR A 108       0.627  -3.662   2.909  1.00 53.71           O  
ATOM    541  CB  TYR A 108       3.289  -5.246   1.718  1.00 48.28           C  
ATOM    542  CG  TYR A 108       3.395  -5.533   3.186  1.00 56.95           C  
ATOM    543  CD1 TYR A 108       4.365  -4.909   3.967  1.00 52.92           C  
ATOM    544  CD2 TYR A 108       2.516  -6.414   3.801  1.00 46.36           C  
ATOM    545  CE1 TYR A 108       4.464  -5.172   5.329  1.00 60.06           C  
ATOM    546  CE2 TYR A 108       2.600  -6.681   5.159  1.00 55.64           C  
ATOM    547  CZ  TYR A 108       3.573  -6.060   5.919  1.00 62.86           C  
ATOM    548  OH  TYR A 108       3.653  -6.324   7.268  1.00 53.80           O  
ATOM    549  N   GLU A 109       0.255  -4.666   0.930  1.00 58.99           N  
ATOM    550  CA  GLU A 109      -1.122  -4.971   1.263  1.00 41.88           C  
ATOM    551  C   GLU A 109      -1.182  -6.265   2.053  1.00 50.55           C  
ATOM    552  O   GLU A 109      -0.204  -7.009   2.163  1.00 54.59           O  
ATOM    553  CB  GLU A 109      -1.965  -5.095   0.005  1.00 46.37           C  
ATOM    554  CG  GLU A 109      -2.120  -3.802  -0.741  1.00 47.85           C  
ATOM    555  CD  GLU A 109      -3.069  -3.940  -1.888  1.00 64.20           C  
ATOM    556  OE1 GLU A 109      -3.563  -5.072  -2.105  1.00 86.57           O  
ATOM    557  OE2 GLU A 109      -3.315  -2.926  -2.575  1.00 89.89           O1-
ATOM    558  N   ILE A 110      -2.357  -6.542   2.608  1.00 49.86           N  
ATOM    559  CA  ILE A 110      -2.474  -7.718   3.459  1.00 57.79           C  
ATOM    560  C   ILE A 110      -2.248  -8.995   2.651  1.00 53.75           C  
ATOM    561  O   ILE A 110      -1.671  -9.968   3.155  1.00 51.02           O  
ATOM    562  CB  ILE A 110      -3.833  -7.689   4.180  1.00 56.68           C  
ATOM    563  CG1 ILE A 110      -3.772  -8.554   5.438  1.00 55.08           C  
ATOM    564  CG2 ILE A 110      -4.969  -8.039   3.236  1.00 47.87           C  
ATOM    565  CD1 ILE A 110      -2.994  -7.920   6.529  1.00 46.61           C  
ATOM    566  N   SER A 111      -2.652  -8.996   1.379  1.00 59.84           N  
ATOM    567  CA  SER A 111      -2.366 -10.095   0.461  1.00 57.25           C  
ATOM    568  C   SER A 111      -0.872 -10.382   0.301  1.00 64.65           C  
ATOM    569  O   SER A 111      -0.513 -11.441  -0.228  1.00 62.63           O  
ATOM    570  CB  SER A 111      -2.965  -9.775  -0.902  1.00 44.73           C  
ATOM    571  OG  SER A 111      -2.568  -8.477  -1.325  1.00 65.08           O  
ATOM    572  N   SER A 112       0.004  -9.472   0.729  1.00 63.67           N  
ATOM    573  CA  SER A 112       1.447  -9.661   0.624  1.00 53.87           C  
ATOM    574  C   SER A 112       2.136  -9.699   1.984  1.00 63.13           C  
ATOM    575  O   SER A 112       3.351  -9.489   2.053  1.00 73.92           O  
ATOM    576  CB  SER A 112       2.072  -8.563  -0.240  1.00 60.30           C  
ATOM    577  OG  SER A 112       2.300  -9.020  -1.560  1.00 62.18           O  
ATOM    578  N   ASP A 113       1.404  -9.965   3.072  1.00 49.38           N  
ATOM    579  CA  ASP A 113       2.057  -9.959   4.376  1.00 55.64           C  
ATOM    580  C   ASP A 113       2.772 -11.277   4.689  1.00 56.13           C  
ATOM    581  O   ASP A 113       3.450 -11.370   5.720  1.00 63.67           O  
ATOM    582  CB  ASP A 113       1.049  -9.547   5.479  1.00 57.90           C  
ATOM    583  CG  ASP A 113       0.277 -10.719   6.095  1.00 68.33           C  
ATOM    584  OD1 ASP A 113      -0.001 -11.727   5.398  1.00 64.81           O  
ATOM    585  OD2 ASP A 113      -0.094 -10.595   7.294  1.00 66.30           O1-
ATOM    586  N   GLY A 114       2.691 -12.268   3.801  1.00 41.32           N  
ATOM    587  CA  GLY A 114       3.439 -13.499   3.957  1.00 49.87           C  
ATOM    588  C   GLY A 114       3.025 -14.405   5.100  1.00 53.14           C  
ATOM    589  O   GLY A 114       3.825 -15.238   5.532  1.00 56.88           O  
ATOM    590  N   THR A 115       1.801 -14.288   5.601  1.00 46.36           N  
ATOM    591  CA  THR A 115       1.353 -15.104   6.721  1.00 55.13           C  
ATOM    592  C   THR A 115       0.373 -16.171   6.247  1.00 56.39           C  
ATOM    593  O   THR A 115      -0.355 -15.981   5.268  1.00 54.08           O  
ATOM    594  CB  THR A 115       0.686 -14.254   7.814  1.00 54.25           C  
ATOM    595  CG2 THR A 115       1.652 -13.216   8.367  1.00 38.97           C  
ATOM    596  OG1 THR A 115      -0.480 -13.606   7.284  1.00 49.82           O  
ATOM    597  N   ALA A 116       0.370 -17.308   6.948  1.00 59.45           N  
ATOM    598  CA  ALA A 116      -0.659 -18.314   6.703  1.00 50.39           C  
ATOM    599  C   ALA A 116      -2.046 -17.744   6.976  1.00 49.21           C  
ATOM    600  O   ALA A 116      -2.946 -17.836   6.132  1.00 56.56           O  
ATOM    601  CB  ALA A 116      -0.405 -19.549   7.560  1.00 42.99           C  
ATOM    602  N   MET A 117      -2.230 -17.131   8.145  1.00 52.98           N  
ATOM    603  CA  MET A 117      -3.455 -16.409   8.475  1.00 55.63           C  
ATOM    604  C   MET A 117      -4.107 -15.712   7.286  1.00 57.28           C  
ATOM    605  O   MET A 117      -5.297 -15.911   7.026  1.00 69.26           O  
ATOM    606  CB  MET A 117      -3.190 -15.364   9.556  1.00 74.17           C  
ATOM    607  CG  MET A 117      -4.472 -14.758  10.112  1.00 71.59           C  
ATOM    608  SD  MET A 117      -4.092 -13.382  11.183  1.00 78.73           S  
ATOM    609  CE  MET A 117      -2.814 -12.587  10.205  1.00 67.26           C  
ATOM    610  N   ASN A 118      -3.362 -14.869   6.580  1.00 60.63           N  
ATOM    611  CA  ASN A 118      -3.917 -14.090   5.485  1.00 50.85           C  
ATOM    612  C   ASN A 118      -3.765 -14.781   4.139  1.00 52.87           C  
ATOM    613  O   ASN A 118      -3.760 -14.097   3.105  1.00 49.49           O  
ATOM    614  CB  ASN A 118      -3.274 -12.701   5.446  1.00 57.32           C  
ATOM    615  CG  ASN A 118      -3.733 -11.815   6.600  1.00 70.56           C  
ATOM    616  ND2 ASN A 118      -2.848 -10.924   7.046  1.00 63.85           N  
ATOM    617  OD1 ASN A 118      -4.860 -11.945   7.100  1.00 66.64           O  
ATOM    618  N   LYS A 119      -3.652 -16.115   4.126  1.00 49.40           N  
ATOM    619  CA  LYS A 119      -3.595 -16.881   2.873  1.00 61.95           C  
ATOM    620  C   LYS A 119      -2.476 -16.370   1.956  1.00 66.49           C  
ATOM    621  O   LYS A 119      -2.618 -16.325   0.732  1.00 56.29           O  
ATOM    622  CB  LYS A 119      -4.952 -16.838   2.154  1.00 49.80           C  
ATOM    623  CG  LYS A 119      -6.095 -17.634   2.841  1.00 79.15           C  
ATOM    624  CD  LYS A 119      -7.433 -17.528   2.069  1.00 94.93           C  
ATOM    625  CE  LYS A 119      -8.577 -17.016   2.962  1.00103.82           C  
ATOM    626  NZ  LYS A 119      -9.394 -15.918   2.348  1.00 73.26           N1+
ATOM    627  N   SER A 120      -1.344 -15.987   2.550  1.00 49.07           N  
ATOM    628  CA  SER A 120      -0.317 -15.236   1.843  1.00 42.64           C  
ATOM    629  C   SER A 120       0.990 -15.997   1.698  1.00 56.29           C  
ATOM    630  O   SER A 120       1.943 -15.467   1.127  1.00 48.82           O  
ATOM    631  CB  SER A 120      -0.060 -13.903   2.560  1.00 54.76           C  
ATOM    632  OG  SER A 120       0.476 -12.924   1.673  1.00 54.99           O  
ATOM    633  N   ASP A 121       1.073 -17.213   2.210  1.00 59.85           N  
ATOM    634  CA  ASP A 121       2.268 -18.013   2.012  1.00 50.16           C  
ATOM    635  C   ASP A 121       2.187 -18.697   0.648  1.00 57.60           C  
ATOM    636  O   ASP A 121       1.323 -18.387  -0.177  1.00 56.90           O  
ATOM    637  CB  ASP A 121       2.413 -19.016   3.142  1.00 60.42           C  
ATOM    638  CG  ASP A 121       1.186 -19.859   3.307  1.00 63.40           C  
ATOM    639  OD1 ASP A 121       0.152 -19.525   2.678  1.00 63.30           O  
ATOM    640  OD2 ASP A 121       1.265 -20.851   4.060  1.00 71.17           O1-
ATOM    641  N   VAL A 122       3.089 -19.648   0.406  1.00 49.35           N  
ATOM    642  CA  VAL A 122       3.236 -20.301  -0.890  1.00 46.82           C  
ATOM    643  C   VAL A 122       3.412 -21.794  -0.656  1.00 55.29           C  
ATOM    644  O   VAL A 122       4.282 -22.206   0.121  1.00 59.58           O  
ATOM    645  CB  VAL A 122       4.435 -19.722  -1.676  1.00 51.66           C  
ATOM    646  CG1 VAL A 122       4.573 -20.378  -3.058  1.00 45.64           C  
ATOM    647  CG2 VAL A 122       4.315 -18.210  -1.799  1.00 39.03           C  
ATOM    648  N   GLU A 123       2.598 -22.613  -1.331  1.00 59.55           N  
ATOM    649  CA  GLU A 123       2.690 -24.057  -1.129  1.00 58.53           C  
ATOM    650  C   GLU A 123       3.884 -24.633  -1.880  1.00 49.22           C  
ATOM    651  O   GLU A 123       4.453 -23.980  -2.760  1.00 50.86           O  
ATOM    652  CB  GLU A 123       1.392 -24.742  -1.559  1.00 53.61           C  
ATOM    653  CG  GLU A 123       1.294 -25.169  -3.025  1.00 63.20           C  
ATOM    654  CD  GLU A 123       0.933 -24.012  -3.947  1.00 89.27           C  
ATOM    655  OE1 GLU A 123       0.640 -24.275  -5.137  1.00 95.87           O  
ATOM    656  OE2 GLU A 123       0.977 -22.837  -3.492  1.00 99.19           O1-
ATOM    657  N   PRO A 124       4.302 -25.849  -1.534  1.00 49.46           N  
ATOM    658  CA  PRO A 124       5.506 -26.418  -2.159  1.00 54.61           C  
ATOM    659  C   PRO A 124       5.388 -26.421  -3.673  1.00 47.55           C  
ATOM    660  O   PRO A 124       4.349 -26.763  -4.233  1.00 57.51           O  
ATOM    661  CB  PRO A 124       5.565 -27.845  -1.591  1.00 45.54           C  
ATOM    662  CG  PRO A 124       4.810 -27.772  -0.317  1.00 36.89           C  
ATOM    663  CD  PRO A 124       3.696 -26.765  -0.559  1.00 39.45           C  
ATOM    664  N   GLY A 125       6.465 -26.022  -4.340  1.00 53.59           N  
ATOM    665  CA  GLY A 125       6.444 -25.890  -5.781  1.00 36.53           C  
ATOM    666  C   GLY A 125       5.671 -24.706  -6.321  1.00 41.99           C  
ATOM    667  O   GLY A 125       5.707 -24.469  -7.535  1.00 58.47           O  
ATOM    668  N   GLY A 126       4.986 -23.941  -5.476  1.00 53.34           N  
ATOM    669  CA  GLY A 126       4.158 -22.860  -5.963  1.00 49.35           C  
ATOM    670  C   GLY A 126       4.932 -21.588  -6.281  1.00 55.81           C  
ATOM    671  O   GLY A 126       6.134 -21.460  -6.034  1.00 59.25           O  
ATOM    672  N   THR A 127       4.200 -20.620  -6.830  1.00 45.86           N  
ATOM    673  CA  THR A 127       4.767 -19.342  -7.244  1.00 53.78           C  
ATOM    674  C   THR A 127       3.748 -18.251  -6.984  1.00 45.50           C  
ATOM    675  O   THR A 127       2.689 -18.238  -7.609  1.00 71.63           O  
ATOM    676  CB  THR A 127       5.148 -19.363  -8.717  1.00 42.08           C  
ATOM    677  CG2 THR A 127       5.584 -17.976  -9.159  1.00 30.21           C  
ATOM    678  OG1 THR A 127       6.214 -20.303  -8.900  1.00 56.22           O  
ATOM    679  N   ARG A 128       4.068 -17.330  -6.089  1.00 56.86           N  
ATOM    680  CA  ARG A 128       3.212 -16.188  -5.817  1.00 46.92           C  
ATOM    681  C   ARG A 128       3.980 -14.900  -6.073  1.00 50.63           C  
ATOM    682  O   ARG A 128       5.192 -14.826  -5.850  1.00 54.96           O  
ATOM    683  CB  ARG A 128       2.712 -16.209  -4.379  1.00 50.75           C  
ATOM    684  CG  ARG A 128       1.967 -14.977  -4.022  1.00 46.77           C  
ATOM    685  CD  ARG A 128       2.000 -14.772  -2.551  1.00 61.65           C  
ATOM    686  NE  ARG A 128       0.730 -14.249  -2.070  1.00 75.86           N  
ATOM    687  CZ  ARG A 128      -0.342 -14.995  -1.859  1.00 60.80           C  
ATOM    688  NH1 ARG A 128      -0.344 -16.293  -2.130  1.00 58.70           N1+
ATOM    689  NH2 ARG A 128      -1.430 -14.430  -1.351  1.00 61.86           N  
ATOM    690  N   THR A 129       3.272 -13.883  -6.538  1.00 51.58           N  
ATOM    691  CA  THR A 129       3.868 -12.570  -6.743  1.00 48.93           C  
ATOM    692  C   THR A 129       3.545 -11.674  -5.556  1.00 52.61           C  
ATOM    693  O   THR A 129       2.374 -11.440  -5.244  1.00 59.87           O  
ATOM    694  CB  THR A 129       3.376 -11.924  -8.030  1.00 39.49           C  
ATOM    695  CG2 THR A 129       3.754 -10.470  -8.031  1.00 41.93           C  
ATOM    696  OG1 THR A 129       4.004 -12.564  -9.141  1.00 62.91           O  
ATOM    697  N   TYR A 130       4.579 -11.186  -4.898  1.00 56.91           N  
ATOM    698  CA  TYR A 130       4.439 -10.238  -3.811  1.00 52.79           C  
ATOM    699  C   TYR A 130       4.737  -8.839  -4.331  1.00 53.38           C  
ATOM    700  O   TYR A 130       5.514  -8.673  -5.275  1.00 64.21           O  
ATOM    701  CB  TYR A 130       5.400 -10.580  -2.692  1.00 34.79           C  
ATOM    702  CG  TYR A 130       5.126 -11.846  -1.927  1.00 43.05           C  
ATOM    703  CD1 TYR A 130       4.073 -11.926  -1.022  1.00 57.67           C  
ATOM    704  CD2 TYR A 130       5.982 -12.931  -2.030  1.00 49.08           C  
ATOM    705  CE1 TYR A 130       3.861 -13.074  -0.272  1.00 47.88           C  
ATOM    706  CE2 TYR A 130       5.784 -14.080  -1.279  1.00 48.45           C  
ATOM    707  CZ  TYR A 130       4.723 -14.152  -0.406  1.00 42.66           C  
ATOM    708  OH  TYR A 130       4.533 -15.304   0.332  1.00 53.34           O  
ATOM    709  N   THR A 131       4.121  -7.830  -3.712  1.00 49.99           N  
ATOM    710  CA  THR A 131       4.384  -6.437  -4.069  1.00 53.24           C  
ATOM    711  C   THR A 131       4.708  -5.638  -2.817  1.00 53.92           C  
ATOM    712  O   THR A 131       3.977  -5.701  -1.820  1.00 57.71           O  
ATOM    713  CB  THR A 131       3.208  -5.792  -4.824  1.00 47.36           C  
ATOM    714  CG2 THR A 131       3.478  -4.311  -5.101  1.00 34.77           C  
ATOM    715  OG1 THR A 131       3.025  -6.465  -6.073  1.00 53.76           O  
ATOM    716  N   TRP A 132       5.827  -4.919  -2.876  1.00 52.69           N  
ATOM    717  CA  TRP A 132       6.253  -3.975  -1.855  1.00 50.01           C  
ATOM    718  C   TRP A 132       6.282  -2.600  -2.490  1.00 54.21           C  
ATOM    719  O   TRP A 132       6.807  -2.436  -3.597  1.00 54.58           O  
ATOM    720  CB  TRP A 132       7.649  -4.298  -1.297  1.00 47.40           C  
ATOM    721  CG  TRP A 132       7.816  -5.698  -0.781  1.00 58.44           C  
ATOM    722  CD1 TRP A 132       6.822  -6.567  -0.424  1.00 49.49           C  
ATOM    723  CD2 TRP A 132       9.053  -6.386  -0.548  1.00 47.97           C  
ATOM    724  CE2 TRP A 132       8.729  -7.667  -0.062  1.00 38.78           C  
ATOM    725  CE3 TRP A 132      10.402  -6.040  -0.702  1.00 49.77           C  
ATOM    726  NE1 TRP A 132       7.362  -7.750   0.001  1.00 43.61           N  
ATOM    727  CZ2 TRP A 132       9.705  -8.613   0.268  1.00 41.96           C  
ATOM    728  CZ3 TRP A 132      11.373  -6.980  -0.378  1.00 45.42           C  
ATOM    729  CH2 TRP A 132      11.015  -8.253   0.102  1.00 49.23           C  
ATOM    730  N   ARG A 133       5.722  -1.621  -1.798  1.00 48.91           N  
ATOM    731  CA  ARG A 133       5.767  -0.248  -2.257  1.00 46.16           C  
ATOM    732  C   ARG A 133       6.511   0.580  -1.222  1.00 51.97           C  
ATOM    733  O   ARG A 133       6.631   0.195  -0.056  1.00 51.10           O  
ATOM    734  CB  ARG A 133       4.355   0.285  -2.529  1.00 39.07           C  
ATOM    735  CG  ARG A 133       3.693  -0.500  -3.646  1.00 62.31           C  
ATOM    736  CD  ARG A 133       2.385   0.067  -4.167  1.00 66.84           C  
ATOM    737  NE  ARG A 133       1.420  -1.014  -4.349  1.00 82.73           N  
ATOM    738  CZ  ARG A 133       0.952  -1.406  -5.529  1.00102.80           C  
ATOM    739  NH1 ARG A 133       1.324  -0.806  -6.655  1.00 88.69           N1+
ATOM    740  NH2 ARG A 133       0.099  -2.432  -5.586  1.00 88.09           N  
ATOM    741  N   THR A 134       7.065   1.696  -1.677  1.00 39.70           N  
ATOM    742  CA  THR A 134       7.755   2.604  -0.787  1.00 39.33           C  
ATOM    743  C   THR A 134       7.352   4.014  -1.156  1.00 43.97           C  
ATOM    744  O   THR A 134       7.166   4.323  -2.331  1.00 64.60           O  
ATOM    745  CB  THR A 134       9.273   2.460  -0.893  1.00 53.40           C  
ATOM    746  CG2 THR A 134       9.695   1.002  -0.644  1.00 37.78           C  
ATOM    747  OG1 THR A 134       9.701   2.900  -2.192  1.00 41.39           O  
ATOM    748  N   HIS A 135       7.242   4.870  -0.158  1.00 42.73           N  
ATOM    749  CA  HIS A 135       6.827   6.240  -0.373  1.00 44.53           C  
ATOM    750  C   HIS A 135       7.873   7.186   0.209  1.00 46.03           C  
ATOM    751  O   HIS A 135       8.647   6.819   1.095  1.00 48.08           O  
ATOM    752  CB  HIS A 135       5.439   6.484   0.254  1.00 46.54           C  
ATOM    753  CG  HIS A 135       5.396   6.248   1.729  1.00 46.80           C  
ATOM    754  CD2 HIS A 135       5.497   7.106   2.773  1.00 52.69           C  
ATOM    755  ND1 HIS A 135       5.267   4.991   2.278  1.00 48.89           N  
ATOM    756  CE1 HIS A 135       5.276   5.086   3.595  1.00 53.65           C  
ATOM    757  NE2 HIS A 135       5.415   6.360   3.921  1.00 54.72           N  
ATOM    758  N   LYS A 136       7.920   8.400  -0.340  1.00 55.32           N  
ATOM    759  CA  LYS A 136       8.688   9.492   0.230  1.00 41.60           C  
ATOM    760  C   LYS A 136       7.904  10.104   1.383  1.00 52.52           C  
ATOM    761  O   LYS A 136       6.687   9.918   1.488  1.00 51.53           O  
ATOM    762  CB  LYS A 136       8.981  10.557  -0.833  1.00 41.37           C  
ATOM    763  CG  LYS A 136       9.444   9.990  -2.189  1.00 59.13           C  
ATOM    764  CD  LYS A 136       9.335  10.998  -3.350  1.00 46.66           C  
ATOM    765  CE  LYS A 136      10.464  10.777  -4.389  1.00 60.54           C  
ATOM    766  NZ  LYS A 136      10.009  10.601  -5.802  1.00 61.91           N1+
ATOM    767  N   PRO A 137       8.575  10.810   2.284  1.00 48.91           N  
ATOM    768  CA  PRO A 137       7.853  11.552   3.322  1.00 49.34           C  
ATOM    769  C   PRO A 137       7.235  12.816   2.745  1.00 59.81           C  
ATOM    770  O   PRO A 137       7.524  13.226   1.619  1.00 66.51           O  
ATOM    771  CB  PRO A 137       8.936  11.874   4.344  1.00 44.97           C  
ATOM    772  CG  PRO A 137      10.177  11.874   3.550  1.00 47.18           C  
ATOM    773  CD  PRO A 137      10.027  10.846   2.493  1.00 37.30           C  
ATOM    774  N   GLY A 138       6.371  13.432   3.543  1.00 55.66           N  
ATOM    775  CA  GLY A 138       5.649  14.620   3.135  1.00 57.18           C  
ATOM    776  C   GLY A 138       4.511  14.906   4.094  1.00 64.97           C  
ATOM    777  O   GLY A 138       4.217  14.113   4.998  1.00 58.34           O  
ATOM    778  N   ARG A 139       3.866  16.062   3.879  1.00 59.67           N  
ATOM    779  CA  ARG A 139       2.783  16.505   4.758  1.00 67.73           C  
ATOM    780  C   ARG A 139       1.457  15.876   4.359  1.00 71.96           C  
ATOM    781  O   ARG A 139       1.155  15.727   3.173  1.00 71.30           O  
ATOM    782  CB  ARG A 139       2.646  18.025   4.754  1.00 57.23           C  
ATOM    783  CG  ARG A 139       3.636  18.672   5.691  1.00 82.16           C  
ATOM    784  CD  ARG A 139       3.020  19.309   6.930  1.00 84.57           C  
ATOM    785  NE  ARG A 139       3.995  19.303   8.018  1.00 76.15           N  
ATOM    786  CZ  ARG A 139       5.195  19.875   7.966  1.00 96.73           C  
ATOM    787  NH1 ARG A 139       5.603  20.544   6.890  1.00 78.74           N1+
ATOM    788  NH2 ARG A 139       6.013  19.761   9.014  1.00 81.83           N  
ATOM    789  N   ARG A 140       0.684  15.477   5.368  1.00 73.50           N  
ATOM    790  CA  ARG A 140      -0.638  14.911   5.168  1.00 68.33           C  
ATOM    791  C   ARG A 140      -1.668  16.031   5.061  1.00 69.37           C  
ATOM    792  O   ARG A 140      -1.408  17.183   5.418  1.00 63.79           O  
ATOM    793  CB  ARG A 140      -1.012  13.972   6.321  1.00 63.52           C  
ATOM    794  CG  ARG A 140      -0.243  12.665   6.400  1.00 52.21           C  
ATOM    795  CD  ARG A 140      -0.801  11.796   7.524  1.00 56.99           C  
ATOM    796  NE  ARG A 140       0.035  10.643   7.830  1.00 45.22           N  
ATOM    797  CZ  ARG A 140       0.944  10.626   8.794  1.00 53.77           C  
ATOM    798  NH1 ARG A 140       1.150  11.681   9.565  1.00 69.25           N1+
ATOM    799  NH2 ARG A 140       1.671   9.527   8.985  1.00 57.12           N  
ATOM    800  N   ASP A 141      -2.859  15.679   4.574  1.00 82.48           N  
ATOM    801  CA  ASP A 141      -3.924  16.672   4.475  1.00 72.67           C  
ATOM    802  C   ASP A 141      -4.155  17.379   5.807  1.00 69.28           C  
ATOM    803  O   ASP A 141      -4.463  18.573   5.831  1.00 73.08           O  
ATOM    804  CB  ASP A 141      -5.209  16.012   3.976  1.00 82.27           C  
ATOM    805  CG  ASP A 141      -5.400  16.176   2.483  1.00 99.70           C  
ATOM    806  OD1 ASP A 141      -6.553  16.076   2.011  1.00117.52           O  
ATOM    807  OD2 ASP A 141      -4.397  16.421   1.781  1.00106.12           O1-
ATOM    808  N   ASP A 142      -3.988  16.667   6.928  1.00 76.16           N  
ATOM    809  CA  ASP A 142      -4.214  17.236   8.257  1.00 71.40           C  
ATOM    810  C   ASP A 142      -3.036  18.042   8.792  1.00 77.62           C  
ATOM    811  O   ASP A 142      -3.080  18.446   9.959  1.00 84.82           O  
ATOM    812  CB  ASP A 142      -4.566  16.137   9.272  1.00 69.11           C  
ATOM    813  CG  ASP A 142      -3.419  15.148   9.523  1.00 77.82           C  
ATOM    814  OD1 ASP A 142      -3.681  14.072  10.110  1.00 91.33           O  
ATOM    815  OD2 ASP A 142      -2.262  15.425   9.150  1.00 78.69           O1-
ATOM    816  N   GLY A 143      -1.989  18.271   7.999  1.00 68.95           N  
ATOM    817  CA  GLY A 143      -0.824  18.997   8.470  1.00 77.88           C  
ATOM    818  C   GLY A 143       0.195  18.186   9.246  1.00 77.63           C  
ATOM    819  O   GLY A 143       1.228  18.738   9.637  1.00 73.72           O  
ATOM    820  N   THR A 144      -0.056  16.903   9.490  1.00 74.95           N  
ATOM    821  CA  THR A 144       0.935  16.059  10.134  1.00 65.61           C  
ATOM    822  C   THR A 144       1.920  15.514   9.103  1.00 70.67           C  
ATOM    823  O   THR A 144       1.690  15.568   7.893  1.00 66.28           O  
ATOM    824  CB  THR A 144       0.257  14.921  10.878  1.00 66.05           C  
ATOM    825  CG2 THR A 144      -0.759  15.482  11.840  1.00 67.60           C  
ATOM    826  OG1 THR A 144      -0.397  14.075   9.929  1.00 71.39           O  
ATOM    827  N   TRP A 145       3.032  14.975   9.597  1.00 63.07           N  
ATOM    828  CA  TRP A 145       4.162  14.609   8.753  1.00 55.41           C  
ATOM    829  C   TRP A 145       4.214  13.094   8.597  1.00 55.37           C  
ATOM    830  O   TRP A 145       4.483  12.373   9.567  1.00 59.11           O  
ATOM    831  CB  TRP A 145       5.466  15.139   9.343  1.00 66.81           C  
ATOM    832  CG  TRP A 145       6.608  14.908   8.433  1.00 63.03           C  
ATOM    833  CD1 TRP A 145       7.547  13.915   8.519  1.00 63.64           C  
ATOM    834  CD2 TRP A 145       6.932  15.669   7.270  1.00 71.93           C  
ATOM    835  CE2 TRP A 145       8.085  15.085   6.692  1.00 71.51           C  
ATOM    836  CE3 TRP A 145       6.362  16.791   6.657  1.00 70.06           C  
ATOM    837  NE1 TRP A 145       8.440  14.016   7.473  1.00 60.98           N  
ATOM    838  CZ2 TRP A 145       8.677  15.588   5.532  1.00 64.56           C  
ATOM    839  CZ3 TRP A 145       6.949  17.287   5.508  1.00 61.37           C  
ATOM    840  CH2 TRP A 145       8.096  16.684   4.955  1.00 56.38           C  
ATOM    841  N   ARG A 146       3.974  12.618   7.372  1.00 51.41           N  
ATOM    842  CA  ARG A 146       4.032  11.186   7.080  1.00 50.79           C  
ATOM    843  C   ARG A 146       5.475  10.754   6.863  1.00 52.87           C  
ATOM    844  O   ARG A 146       6.148  11.297   5.980  1.00 48.73           O  
ATOM    845  CB  ARG A 146       3.207  10.845   5.843  1.00 45.51           C  
ATOM    846  CG  ARG A 146       3.170   9.345   5.537  1.00 47.18           C  
ATOM    847  CD  ARG A 146       2.690   9.036   4.116  1.00 54.25           C  
ATOM    848  NE  ARG A 146       2.441   7.608   3.937  1.00 57.52           N  
ATOM    849  CZ  ARG A 146       2.067   7.041   2.797  1.00 59.63           C  
ATOM    850  NH1 ARG A 146       1.841   7.757   1.712  1.00 67.99           N1+
ATOM    851  NH2 ARG A 146       1.931   5.716   2.742  1.00 57.54           N  
ATOM    852  N   PRO A 147       5.980   9.783   7.610  1.00 49.24           N  
ATOM    853  CA  PRO A 147       7.370   9.355   7.411  1.00 48.81           C  
ATOM    854  C   PRO A 147       7.517   8.593   6.107  1.00 54.31           C  
ATOM    855  O   PRO A 147       6.585   7.927   5.640  1.00 52.31           O  
ATOM    856  CB  PRO A 147       7.650   8.448   8.618  1.00 38.13           C  
ATOM    857  CG  PRO A 147       6.407   8.477   9.453  1.00 42.02           C  
ATOM    858  CD  PRO A 147       5.277   8.957   8.595  1.00 42.70           C  
ATOM    859  N   GLY A 148       8.699   8.701   5.505  1.00 42.44           N  
ATOM    860  CA  GLY A 148       9.001   7.905   4.335  1.00 46.46           C  
ATOM    861  C   GLY A 148       9.363   6.461   4.681  1.00 45.10           C  
ATOM    862  O   GLY A 148       9.483   6.073   5.843  1.00 47.71           O  
ATOM    863  N   SER A 149       9.563   5.658   3.631  1.00 46.88           N  
ATOM    864  CA  SER A 149       9.942   4.255   3.780  1.00 41.97           C  
ATOM    865  C   SER A 149      11.440   4.041   4.010  1.00 47.74           C  
ATOM    866  O   SER A 149      11.832   2.941   4.414  1.00 40.26           O  
ATOM    867  CB  SER A 149       9.512   3.456   2.546  1.00 37.44           C  
ATOM    868  OG  SER A 149       8.170   3.708   2.194  1.00 43.49           O  
ATOM    869  N   ALA A 150      12.285   5.044   3.769  1.00 50.95           N  
ATOM    870  CA  ALA A 150      13.731   4.851   3.855  1.00 48.44           C  
ATOM    871  C   ALA A 150      14.131   4.106   5.129  1.00 42.07           C  
ATOM    872  O   ALA A 150      13.564   4.322   6.203  1.00 52.62           O  
ATOM    873  CB  ALA A 150      14.434   6.213   3.803  1.00 41.40           C  
ATOM    874  N   GLY A 151      15.117   3.234   5.011  1.00 44.70           N  
ATOM    875  CA  GLY A 151      15.695   2.618   6.188  1.00 48.72           C  
ATOM    876  C   GLY A 151      16.456   1.351   5.854  1.00 48.25           C  
ATOM    877  O   GLY A 151      16.602   0.961   4.694  1.00 47.51           O  
ATOM    878  N   TYR A 152      16.945   0.715   6.919  1.00 48.44           N  
ATOM    879  CA  TYR A 152      17.610  -0.580   6.837  1.00 40.95           C  
ATOM    880  C   TYR A 152      16.618  -1.623   7.326  1.00 44.41           C  
ATOM    881  O   TYR A 152      16.367  -1.730   8.530  1.00 46.89           O  
ATOM    882  CB  TYR A 152      18.893  -0.606   7.668  1.00 46.90           C  
ATOM    883  CG  TYR A 152      20.037   0.205   7.093  1.00 46.59           C  
ATOM    884  CD1 TYR A 152      20.825  -0.296   6.058  1.00 51.25           C  
ATOM    885  CD2 TYR A 152      20.329   1.475   7.582  1.00 43.17           C  
ATOM    886  CE1 TYR A 152      21.882   0.451   5.524  1.00 50.55           C  
ATOM    887  CE2 TYR A 152      21.379   2.230   7.054  1.00 62.21           C  
ATOM    888  CZ  TYR A 152      22.149   1.714   6.026  1.00 58.05           C  
ATOM    889  OH  TYR A 152      23.187   2.456   5.502  1.00 53.83           O  
ATOM    890  N   TRP A 153      16.053  -2.388   6.394  1.00 39.88           N  
ATOM    891  CA  TRP A 153      14.979  -3.309   6.733  1.00 42.52           C  
ATOM    892  C   TRP A 153      15.391  -4.752   6.504  1.00 40.76           C  
ATOM    893  O   TRP A 153      16.580  -5.059   6.467  1.00 46.99           O  
ATOM    894  CB  TRP A 153      13.733  -2.961   5.927  1.00 39.52           C  
ATOM    895  CG  TRP A 153      13.320  -1.528   6.113  1.00 45.99           C  
ATOM    896  CD1 TRP A 153      13.517  -0.502   5.248  1.00 41.32           C  
ATOM    897  CD2 TRP A 153      12.652  -0.972   7.251  1.00 51.99           C  
ATOM    898  CE2 TRP A 153      12.461   0.399   6.992  1.00 43.31           C  
ATOM    899  CE3 TRP A 153      12.182  -1.504   8.456  1.00 37.46           C  
ATOM    900  NE1 TRP A 153      13.000   0.660   5.765  1.00 42.59           N  
ATOM    901  CZ2 TRP A 153      11.822   1.245   7.893  1.00 47.89           C  
ATOM    902  CZ3 TRP A 153      11.539  -0.665   9.348  1.00 32.69           C  
ATOM    903  CH2 TRP A 153      11.370   0.694   9.068  1.00 49.05           C  
ATOM    904  N   HIS A 154      14.431  -5.654   6.347  1.00 52.52           N  
ATOM    905  CA  HIS A 154      14.814  -7.040   6.132  1.00 47.60           C  
ATOM    906  C   HIS A 154      13.566  -7.863   5.846  1.00 49.46           C  
ATOM    907  O   HIS A 154      12.440  -7.434   6.130  1.00 43.31           O  
ATOM    908  CB  HIS A 154      15.587  -7.591   7.338  1.00 50.87           C  
ATOM    909  CG  HIS A 154      14.784  -7.665   8.603  1.00 56.75           C  
ATOM    910  CD2 HIS A 154      14.488  -6.723   9.529  1.00 43.66           C  
ATOM    911  ND1 HIS A 154      14.203  -8.837   9.050  1.00 61.47           N  
ATOM    912  CE1 HIS A 154      13.568  -8.607  10.186  1.00 43.50           C  
ATOM    913  NE2 HIS A 154      13.729  -7.334  10.499  1.00 45.66           N  
ATOM    914  N   TYR A 155      13.782  -9.050   5.263  1.00 49.34           N  
ATOM    915  CA  TYR A 155      12.714  -9.965   4.870  1.00 43.50           C  
ATOM    916  C   TYR A 155      13.064 -11.352   5.383  1.00 51.81           C  
ATOM    917  O   TYR A 155      14.246 -11.692   5.519  1.00 49.61           O  
ATOM    918  CB  TYR A 155      12.508 -10.001   3.330  1.00 46.35           C  
ATOM    919  CG  TYR A 155      13.732 -10.490   2.558  1.00 58.10           C  
ATOM    920  CD1 TYR A 155      14.047 -11.849   2.494  1.00 50.25           C  
ATOM    921  CD2 TYR A 155      14.577  -9.593   1.904  1.00 42.54           C  
ATOM    922  CE1 TYR A 155      15.154 -12.299   1.813  1.00 48.88           C  
ATOM    923  CE2 TYR A 155      15.686 -10.035   1.214  1.00 41.89           C  
ATOM    924  CZ  TYR A 155      15.976 -11.392   1.170  1.00 56.47           C  
ATOM    925  OH  TYR A 155      17.087 -11.857   0.488  1.00 48.44           O  
ATOM    926  N   HIS A 156      12.032 -12.151   5.673  1.00 43.58           N  
ATOM    927  CA  HIS A 156      12.257 -13.494   6.202  1.00 43.64           C  
ATOM    928  C   HIS A 156      11.001 -14.327   6.024  1.00 55.30           C  
ATOM    929  O   HIS A 156       9.909 -13.803   5.787  1.00 46.77           O  
ATOM    930  CB  HIS A 156      12.647 -13.472   7.681  1.00 37.31           C  
ATOM    931  CG  HIS A 156      11.638 -12.796   8.556  1.00 47.15           C  
ATOM    932  CD2 HIS A 156      11.513 -11.503   8.941  1.00 50.60           C  
ATOM    933  ND1 HIS A 156      10.585 -13.469   9.135  1.00 53.06           N  
ATOM    934  CE1 HIS A 156       9.858 -12.625   9.845  1.00 54.92           C  
ATOM    935  NE2 HIS A 156      10.399 -11.425   9.742  1.00 61.60           N  
ATOM    936  N   ASP A 157      11.175 -15.638   6.160  1.00 46.81           N  
ATOM    937  CA  ASP A 157      10.054 -16.553   6.065  1.00 48.90           C  
ATOM    938  C   ASP A 157       9.104 -16.367   7.247  1.00 55.33           C  
ATOM    939  O   ASP A 157       9.507 -15.957   8.338  1.00 54.61           O  
ATOM    940  CB  ASP A 157      10.553 -17.994   6.023  1.00 53.37           C  
ATOM    941  CG  ASP A 157       9.449 -18.998   6.314  1.00 60.52           C  
ATOM    942  OD1 ASP A 157       8.470 -19.047   5.526  1.00 54.16           O  
ATOM    943  OD2 ASP A 157       9.563 -19.711   7.338  1.00 51.18           O1-
ATOM    944  N   HIS A 158       7.827 -16.697   7.029  1.00 56.17           N  
ATOM    945  CA  HIS A 158       6.832 -16.555   8.083  1.00 55.70           C  
ATOM    946  C   HIS A 158       5.994 -17.809   8.325  1.00 47.25           C  
ATOM    947  O   HIS A 158       5.010 -17.729   9.063  1.00 52.67           O  
ATOM    948  CB  HIS A 158       5.904 -15.368   7.781  1.00 52.11           C  
ATOM    949  CG  HIS A 158       5.431 -14.637   9.006  1.00 63.58           C  
ATOM    950  CD2 HIS A 158       5.451 -13.320   9.321  1.00 58.97           C  
ATOM    951  ND1 HIS A 158       4.851 -15.277  10.083  1.00 58.91           N  
ATOM    952  CE1 HIS A 158       4.537 -14.387  11.007  1.00 55.40           C  
ATOM    953  NE2 HIS A 158       4.892 -13.192  10.571  1.00 55.42           N  
ATOM    954  N   VAL A 159       6.347 -18.968   7.755  1.00 47.26           N  
ATOM    955  CA  VAL A 159       5.436 -20.110   7.852  1.00 49.00           C  
ATOM    956  C   VAL A 159       6.138 -21.459   7.957  1.00 42.32           C  
ATOM    957  O   VAL A 159       5.479 -22.494   8.108  1.00 60.72           O  
ATOM    958  CB  VAL A 159       4.440 -20.131   6.670  1.00 41.00           C  
ATOM    959  CG1 VAL A 159       3.618 -18.839   6.621  1.00 50.15           C  
ATOM    960  CG2 VAL A 159       5.153 -20.377   5.359  1.00 52.01           C  
ATOM    961  N   VAL A 160       7.451 -21.487   7.902  1.00 50.08           N  
ATOM    962  CA  VAL A 160       8.175 -22.744   8.046  1.00 50.95           C  
ATOM    963  C   VAL A 160       8.388 -23.023   9.526  1.00 57.91           C  
ATOM    964  O   VAL A 160       8.820 -22.140  10.278  1.00 50.37           O  
ATOM    965  CB  VAL A 160       9.513 -22.693   7.297  1.00 46.09           C  
ATOM    966  CG1 VAL A 160      10.338 -23.954   7.583  1.00 32.69           C  
ATOM    967  CG2 VAL A 160       9.258 -22.476   5.815  1.00 35.48           C  
ATOM    968  N   GLY A 161       8.096 -24.249   9.951  1.00 59.05           N  
ATOM    969  CA  GLY A 161       8.285 -24.577  11.352  1.00 61.92           C  
ATOM    970  C   GLY A 161       7.134 -24.149  12.248  1.00 55.29           C  
ATOM    971  O   GLY A 161       6.588 -24.979  12.979  1.00 46.45           O  
ATOM    972  N   THR A 162       6.774 -22.862  12.228  1.00 41.55           N  
ATOM    973  CA  THR A 162       5.624 -22.352  12.962  1.00 38.72           C  
ATOM    974  C   THR A 162       4.984 -21.235  12.157  1.00 55.37           C  
ATOM    975  O   THR A 162       5.540 -20.759  11.162  1.00 52.53           O  
ATOM    976  CB  THR A 162       5.980 -21.831  14.372  1.00 50.06           C  
ATOM    977  CG2 THR A 162       6.896 -22.783  15.081  1.00 30.88           C  
ATOM    978  OG1 THR A 162       6.582 -20.523  14.305  1.00 50.06           O  
ATOM    979  N   GLU A 163       3.799 -20.799  12.611  1.00 56.12           N  
ATOM    980  CA  GLU A 163       3.179 -19.687  11.907  1.00 57.03           C  
ATOM    981  C   GLU A 163       3.923 -18.383  12.093  1.00 58.00           C  
ATOM    982  O   GLU A 163       3.483 -17.328  11.625  1.00 63.26           O  
ATOM    983  CB  GLU A 163       1.715 -19.533  12.325  1.00 68.89           C  
ATOM    984  CG  GLU A 163       0.966 -20.838  12.472  1.00 77.89           C  
ATOM    985  CD  GLU A 163      -0.333 -20.840  11.676  1.00 92.84           C  
ATOM    986  OE1 GLU A 163      -0.871 -21.932  11.404  1.00109.75           O  
ATOM    987  OE2 GLU A 163      -0.812 -19.745  11.313  1.00110.55           O1-
ATOM    988  N   HIS A 164       5.076 -18.390  12.748  1.00 54.01           N  
ATOM    989  CA  HIS A 164       5.901 -17.198  12.830  1.00 61.99           C  
ATOM    990  C   HIS A 164       7.245 -17.358  12.127  1.00 69.20           C  
ATOM    991  O   HIS A 164       8.101 -16.471  12.241  1.00 70.20           O  
ATOM    992  CB  HIS A 164       6.065 -16.826  14.299  1.00 64.01           C  
ATOM    993  CG  HIS A 164       4.754 -16.717  15.010  1.00 70.95           C  
ATOM    994  CD2 HIS A 164       3.828 -15.727  15.020  1.00 59.72           C  
ATOM    995  ND1 HIS A 164       4.239 -17.736  15.781  1.00 58.86           N  
ATOM    996  CE1 HIS A 164       3.064 -17.367  16.263  1.00 62.35           C  
ATOM    997  NE2 HIS A 164       2.790 -16.154  15.811  1.00 66.30           N  
ATOM    998  N   GLY A 165       7.438 -18.445  11.376  1.00 57.83           N  
ATOM    999  CA  GLY A 165       8.660 -18.662  10.626  1.00 58.40           C  
ATOM   1000  C   GLY A 165       9.841 -19.134  11.443  1.00 61.51           C  
ATOM   1001  O   GLY A 165      10.977 -19.075  10.956  1.00 57.76           O  
ATOM   1002  N   THR A 166       9.611 -19.610  12.669  1.00 46.95           N  
ATOM   1003  CA  THR A 166      10.728 -19.974  13.530  1.00 57.82           C  
ATOM   1004  C   THR A 166      11.678 -20.949  12.839  1.00 52.72           C  
ATOM   1005  O   THR A 166      12.902 -20.818  12.952  1.00 61.80           O  
ATOM   1006  CB  THR A 166      10.187 -20.547  14.836  1.00 51.27           C  
ATOM   1007  CG2 THR A 166      11.310 -21.091  15.709  1.00 31.21           C  
ATOM   1008  OG1 THR A 166       9.490 -19.508  15.534  1.00 46.22           O  
ATOM   1009  N   GLY A 167      11.136 -21.915  12.098  1.00 49.15           N  
ATOM   1010  CA  GLY A 167      11.986 -22.862  11.390  1.00 52.75           C  
ATOM   1011  C   GLY A 167      12.681 -22.256  10.181  1.00 60.05           C  
ATOM   1012  O   GLY A 167      13.901 -22.374  10.032  1.00 55.16           O  
ATOM   1013  N   GLY A 168      11.913 -21.609   9.299  1.00 56.76           N  
ATOM   1014  CA  GLY A 168      12.517 -20.936   8.160  1.00 45.39           C  
ATOM   1015  C   GLY A 168      13.620 -19.978   8.565  1.00 57.24           C  
ATOM   1016  O   GLY A 168      14.697 -19.956   7.957  1.00 51.57           O  
ATOM   1017  N   ILE A 169      13.371 -19.178   9.613  1.00 48.25           N  
ATOM   1018  CA  ILE A 169      14.356 -18.194  10.054  1.00 41.84           C  
ATOM   1019  C   ILE A 169      15.584 -18.894  10.605  1.00 42.55           C  
ATOM   1020  O   ILE A 169      16.721 -18.526  10.298  1.00 46.46           O  
ATOM   1021  CB  ILE A 169      13.751 -17.237  11.099  1.00 53.55           C  
ATOM   1022  CG1 ILE A 169      12.669 -16.346  10.483  1.00 58.04           C  
ATOM   1023  CG2 ILE A 169      14.847 -16.376  11.742  1.00 37.42           C  
ATOM   1024  CD1 ILE A 169      11.811 -15.658  11.517  1.00 43.05           C  
ATOM   1025  N   ARG A 170      15.377 -19.915  11.431  1.00 41.08           N  
ATOM   1026  CA  ARG A 170      16.521 -20.644  11.950  1.00 47.70           C  
ATOM   1027  C   ARG A 170      17.301 -21.280  10.814  1.00 52.29           C  
ATOM   1028  O   ARG A 170      18.539 -21.311  10.830  1.00 53.08           O  
ATOM   1029  CB  ARG A 170      16.053 -21.690  12.950  1.00 43.32           C  
ATOM   1030  CG  ARG A 170      17.027 -22.798  13.197  1.00 59.41           C  
ATOM   1031  CD  ARG A 170      16.913 -23.172  14.645  1.00 89.05           C  
ATOM   1032  NE  ARG A 170      15.563 -23.656  14.912  1.00 97.50           N  
ATOM   1033  CZ  ARG A 170      14.777 -23.214  15.887  1.00 98.47           C  
ATOM   1034  NH1 ARG A 170      15.192 -22.298  16.756  1.00 87.80           N1+
ATOM   1035  NH2 ARG A 170      13.541 -23.700  15.992  1.00 79.20           N  
ATOM   1036  N   ASN A 171      16.592 -21.749   9.791  1.00 53.38           N  
ATOM   1037  CA  ASN A 171      17.236 -22.430   8.682  1.00 55.45           C  
ATOM   1038  C   ASN A 171      17.977 -21.496   7.739  1.00 51.69           C  
ATOM   1039  O   ASN A 171      18.741 -21.989   6.902  1.00 49.66           O  
ATOM   1040  CB  ASN A 171      16.201 -23.222   7.897  1.00 59.23           C  
ATOM   1041  CG  ASN A 171      15.884 -24.540   8.547  1.00 60.12           C  
ATOM   1042  ND2 ASN A 171      14.812 -25.183   8.087  1.00 58.93           N  
ATOM   1043  OD1 ASN A 171      16.589 -24.979   9.470  1.00 52.74           O  
ATOM   1044  N   GLY A 172      17.755 -20.183   7.828  1.00 49.66           N  
ATOM   1045  CA  GLY A 172      18.463 -19.245   6.975  1.00 39.91           C  
ATOM   1046  C   GLY A 172      17.612 -18.402   6.039  1.00 47.00           C  
ATOM   1047  O   GLY A 172      18.153 -17.693   5.188  1.00 39.40           O  
ATOM   1048  N   LEU A 173      16.286 -18.446   6.181  1.00 49.62           N  
ATOM   1049  CA  LEU A 173      15.410 -17.682   5.293  1.00 45.00           C  
ATOM   1050  C   LEU A 173      15.261 -16.242   5.806  1.00 54.24           C  
ATOM   1051  O   LEU A 173      14.201 -15.805   6.263  1.00 54.02           O  
ATOM   1052  CB  LEU A 173      14.068 -18.381   5.157  1.00 42.00           C  
ATOM   1053  CG  LEU A 173      14.127 -19.664   4.341  1.00 44.36           C  
ATOM   1054  CD1 LEU A 173      12.779 -20.378   4.368  1.00 38.79           C  
ATOM   1055  CD2 LEU A 173      14.556 -19.338   2.925  1.00 43.09           C  
ATOM   1056  N   TYR A 174      16.362 -15.491   5.710  1.00 47.64           N  
ATOM   1057  CA  TYR A 174      16.354 -14.073   6.049  1.00 37.27           C  
ATOM   1058  C   TYR A 174      17.311 -13.325   5.137  1.00 36.49           C  
ATOM   1059  O   TYR A 174      18.335 -13.864   4.716  1.00 45.98           O  
ATOM   1060  CB  TYR A 174      16.740 -13.845   7.510  1.00 35.32           C  
ATOM   1061  CG  TYR A 174      18.014 -14.522   7.916  1.00 34.45           C  
ATOM   1062  CD1 TYR A 174      19.257 -13.986   7.566  1.00 37.98           C  
ATOM   1063  CD2 TYR A 174      17.987 -15.689   8.662  1.00 34.52           C  
ATOM   1064  CE1 TYR A 174      20.439 -14.603   7.948  1.00 39.14           C  
ATOM   1065  CE2 TYR A 174      19.161 -16.317   9.047  1.00 37.97           C  
ATOM   1066  CZ  TYR A 174      20.376 -15.771   8.682  1.00 38.94           C  
ATOM   1067  OH  TYR A 174      21.523 -16.401   9.065  1.00 45.83           O  
ATOM   1068  N   GLY A 175      16.977 -12.075   4.841  1.00 33.92           N  
ATOM   1069  CA  GLY A 175      17.823 -11.244   4.016  1.00 41.24           C  
ATOM   1070  C   GLY A 175      17.568  -9.762   4.209  1.00 46.85           C  
ATOM   1071  O   GLY A 175      16.516  -9.347   4.706  1.00 51.43           O  
ATOM   1072  N   PRO A 176      18.521  -8.930   3.794  1.00 46.64           N  
ATOM   1073  CA  PRO A 176      18.420  -7.489   4.034  1.00 35.74           C  
ATOM   1074  C   PRO A 176      17.721  -6.739   2.911  1.00 46.10           C  
ATOM   1075  O   PRO A 176      17.777  -7.105   1.732  1.00 42.68           O  
ATOM   1076  CB  PRO A 176      19.896  -7.078   4.100  1.00 44.29           C  
ATOM   1077  CG  PRO A 176      20.500  -7.937   3.005  1.00 37.44           C  
ATOM   1078  CD  PRO A 176      19.769  -9.275   3.091  1.00 29.09           C  
ATOM   1079  N   VAL A 177      17.084  -5.636   3.295  1.00 36.36           N  
ATOM   1080  CA  VAL A 177      16.417  -4.732   2.365  1.00 41.39           C  
ATOM   1081  C   VAL A 177      16.826  -3.313   2.730  1.00 49.74           C  
ATOM   1082  O   VAL A 177      16.628  -2.888   3.875  1.00 52.33           O  
ATOM   1083  CB  VAL A 177      14.886  -4.860   2.433  1.00 48.87           C  
ATOM   1084  CG1 VAL A 177      14.245  -3.867   1.489  1.00 47.28           C  
ATOM   1085  CG2 VAL A 177      14.427  -6.276   2.165  1.00 40.94           C  
ATOM   1086  N   ILE A 178      17.369  -2.573   1.769  1.00 44.20           N  
ATOM   1087  CA  ILE A 178      17.711  -1.171   1.979  1.00 45.86           C  
ATOM   1088  C   ILE A 178      16.770  -0.327   1.138  1.00 49.38           C  
ATOM   1089  O   ILE A 178      16.567  -0.612  -0.049  1.00 44.79           O  
ATOM   1090  CB  ILE A 178      19.177  -0.868   1.625  1.00 46.43           C  
ATOM   1091  CG1 ILE A 178      20.115  -1.361   2.732  1.00 48.11           C  
ATOM   1092  CG2 ILE A 178      19.362   0.640   1.358  1.00 34.95           C  
ATOM   1093  CD1 ILE A 178      21.558  -1.600   2.262  1.00 35.80           C  
ATOM   1094  N   VAL A 179      16.189   0.698   1.755  1.00 37.70           N  
ATOM   1095  CA  VAL A 179      15.402   1.699   1.050  1.00 45.44           C  
ATOM   1096  C   VAL A 179      16.128   3.022   1.219  1.00 50.23           C  
ATOM   1097  O   VAL A 179      16.293   3.500   2.347  1.00 48.44           O  
ATOM   1098  CB  VAL A 179      13.961   1.787   1.581  1.00 47.60           C  
ATOM   1099  CG1 VAL A 179      13.228   2.943   0.911  1.00 41.27           C  
ATOM   1100  CG2 VAL A 179      13.222   0.453   1.372  1.00 40.93           C  
ATOM   1101  N   ARG A 180      16.587   3.599   0.109  1.00 52.34           N  
ATOM   1102  CA  ARG A 180      17.387   4.814   0.152  1.00 43.45           C  
ATOM   1103  C   ARG A 180      16.502   6.028  -0.077  1.00 50.30           C  
ATOM   1104  O   ARG A 180      15.501   5.964  -0.791  1.00 48.15           O  
ATOM   1105  CB  ARG A 180      18.512   4.776  -0.883  1.00 39.44           C  
ATOM   1106  CG  ARG A 180      19.399   3.542  -0.750  1.00 46.49           C  
ATOM   1107  CD  ARG A 180      20.861   3.892  -0.601  1.00 48.36           C  
ATOM   1108  NE  ARG A 180      21.717   2.724  -0.775  1.00 49.13           N  
ATOM   1109  CZ  ARG A 180      22.466   2.185   0.182  1.00 56.19           C  
ATOM   1110  NH1 ARG A 180      22.497   2.686   1.405  1.00 45.01           N1+
ATOM   1111  NH2 ARG A 180      23.202   1.112  -0.094  1.00 56.48           N  
ATOM   1112  N   ARG A 181      16.859   7.126   0.581  1.00 43.22           N  
ATOM   1113  CA  ARG A 181      16.189   8.400   0.391  1.00 43.33           C  
ATOM   1114  C   ARG A 181      17.046   9.261  -0.524  1.00 49.81           C  
ATOM   1115  O   ARG A 181      18.276   9.229  -0.433  1.00 47.42           O  
ATOM   1116  CB  ARG A 181      15.965   9.109   1.723  1.00 40.54           C  
ATOM   1117  CG  ARG A 181      15.587  10.572   1.564  1.00 44.87           C  
ATOM   1118  CD  ARG A 181      14.989  11.146   2.828  1.00 41.95           C  
ATOM   1119  NE  ARG A 181      13.801  10.410   3.236  1.00 56.24           N  
ATOM   1120  CZ  ARG A 181      13.584   9.977   4.469  1.00 44.30           C  
ATOM   1121  NH1 ARG A 181      14.432  10.236   5.448  1.00 64.87           N1+
ATOM   1122  NH2 ARG A 181      12.494   9.263   4.722  1.00 46.11           N  
ATOM   1123  N   LYS A 182      16.396   9.995  -1.430  1.00 47.83           N  
ATOM   1124  CA  LYS A 182      17.087  10.931  -2.311  1.00 53.29           C  
ATOM   1125  C   LYS A 182      18.126  11.710  -1.523  1.00 51.13           C  
ATOM   1126  O   LYS A 182      17.804  12.358  -0.524  1.00 46.06           O  
ATOM   1127  CB  LYS A 182      16.087  11.901  -2.961  1.00 45.45           C  
ATOM   1128  CG  LYS A 182      16.652  12.767  -4.091  1.00 51.40           C  
ATOM   1129  CD  LYS A 182      16.190  14.230  -3.998  1.00 52.34           C  
ATOM   1130  CE  LYS A 182      16.759  15.086  -5.142  1.00 83.92           C  
ATOM   1131  NZ  LYS A 182      15.820  16.139  -5.664  1.00 84.25           N1+
ATOM   1132  N   GLY A 183      19.385  11.616  -1.950  1.00 51.58           N  
ATOM   1133  CA  GLY A 183      20.480  12.279  -1.294  1.00 37.78           C  
ATOM   1134  C   GLY A 183      21.330  11.385  -0.413  1.00 47.38           C  
ATOM   1135  O   GLY A 183      22.477  11.736  -0.137  1.00 64.93           O  
ATOM   1136  N   ASP A 184      20.800  10.256   0.045  1.00 48.32           N  
ATOM   1137  CA  ASP A 184      21.578   9.349   0.877  1.00 42.59           C  
ATOM   1138  C   ASP A 184      22.940   9.092   0.238  1.00 46.15           C  
ATOM   1139  O   ASP A 184      23.042   8.849  -0.965  1.00 54.50           O  
ATOM   1140  CB  ASP A 184      20.820   8.023   1.068  1.00 49.24           C  
ATOM   1141  CG  ASP A 184      19.711   8.098   2.123  1.00 49.62           C  
ATOM   1142  OD1 ASP A 184      19.471   9.177   2.705  1.00 57.04           O  
ATOM   1143  OD2 ASP A 184      19.069   7.054   2.373  1.00 54.12           O1-
ATOM   1144  N   VAL A 185      23.996   9.149   1.050  1.00 44.18           N  
ATOM   1145  CA  VAL A 185      25.336   8.822   0.574  1.00 44.18           C  
ATOM   1146  C   VAL A 185      25.441   7.335   0.273  1.00 45.57           C  
ATOM   1147  O   VAL A 185      24.974   6.495   1.053  1.00 47.26           O  
ATOM   1148  CB  VAL A 185      26.384   9.248   1.614  1.00 48.81           C  
ATOM   1149  CG1 VAL A 185      27.738   8.636   1.303  1.00 56.69           C  
ATOM   1150  CG2 VAL A 185      26.496  10.745   1.618  1.00 40.60           C  
ATOM   1151  N   LEU A 186      26.096   6.998  -0.852  1.00 51.12           N  
ATOM   1152  CA  LEU A 186      26.247   5.601  -1.261  1.00 49.32           C  
ATOM   1153  C   LEU A 186      27.616   5.045  -0.876  1.00 42.81           C  
ATOM   1154  O   LEU A 186      28.618   5.752  -0.970  1.00 51.90           O  
ATOM   1155  CB  LEU A 186      26.044   5.459  -2.770  1.00 45.55           C  
ATOM   1156  CG  LEU A 186      24.739   6.076  -3.297  1.00 52.19           C  
ATOM   1157  CD1 LEU A 186      24.712   6.107  -4.806  1.00 51.66           C  
ATOM   1158  CD2 LEU A 186      23.517   5.348  -2.765  1.00 41.46           C  
ATOM   1159  N   PRO A 187      27.677   3.790  -0.439  1.00 49.17           N  
ATOM   1160  CA  PRO A 187      28.938   3.192   0.026  1.00 48.95           C  
ATOM   1161  C   PRO A 187      29.808   2.652  -1.109  1.00 51.14           C  
ATOM   1162  O   PRO A 187      29.435   2.618  -2.277  1.00 51.54           O  
ATOM   1163  CB  PRO A 187      28.457   2.036   0.916  1.00 41.24           C  
ATOM   1164  CG  PRO A 187      27.175   1.602   0.275  1.00 45.60           C  
ATOM   1165  CD  PRO A 187      26.521   2.920  -0.149  1.00 47.85           C  
ATOM   1166  N   ASP A 188      30.992   2.189  -0.733  1.00 53.86           N  
ATOM   1167  CA  ASP A 188      31.814   1.436  -1.664  1.00 53.19           C  
ATOM   1168  C   ASP A 188      31.467  -0.044  -1.678  1.00 41.94           C  
ATOM   1169  O   ASP A 188      31.735  -0.712  -2.680  1.00 57.84           O  
ATOM   1170  CB  ASP A 188      33.303   1.608  -1.335  1.00 45.37           C  
ATOM   1171  CG  ASP A 188      33.821   2.988  -1.677  1.00 51.79           C  
ATOM   1172  OD1 ASP A 188      33.159   3.703  -2.468  1.00 75.32           O  
ATOM   1173  OD2 ASP A 188      34.879   3.368  -1.134  1.00 59.44           O1-
ATOM   1174  N   ALA A 189      30.913  -0.572  -0.587  1.00 46.26           N  
ATOM   1175  CA  ALA A 189      30.423  -1.946  -0.518  1.00 52.37           C  
ATOM   1176  C   ALA A 189      29.497  -2.059   0.677  1.00 44.83           C  
ATOM   1177  O   ALA A 189      29.627  -1.310   1.645  1.00 54.68           O  
ATOM   1178  CB  ALA A 189      31.541  -2.984  -0.392  1.00 35.57           C  
ATOM   1179  N   THR A 190      28.565  -2.998   0.596  1.00 41.94           N  
ATOM   1180  CA  THR A 190      27.636  -3.269   1.676  1.00 38.10           C  
ATOM   1181  C   THR A 190      27.820  -4.696   2.156  1.00 35.26           C  
ATOM   1182  O   THR A 190      27.928  -5.615   1.341  1.00 44.77           O  
ATOM   1183  CB  THR A 190      26.207  -3.032   1.226  1.00 36.12           C  
ATOM   1184  CG2 THR A 190      25.258  -3.196   2.403  1.00 32.71           C  
ATOM   1185  OG1 THR A 190      26.116  -1.707   0.692  1.00 47.50           O  
ATOM   1186  N   HIS A 191      27.879  -4.867   3.474  1.00 43.47           N  
ATOM   1187  CA  HIS A 191      28.005  -6.163   4.124  1.00 37.83           C  
ATOM   1188  C   HIS A 191      26.852  -6.349   5.094  1.00 49.89           C  
ATOM   1189  O   HIS A 191      26.379  -5.381   5.701  1.00 58.36           O  
ATOM   1190  CB  HIS A 191      29.325  -6.274   4.875  1.00 45.77           C  
ATOM   1191  CG  HIS A 191      30.522  -6.134   3.995  1.00 57.02           C  
ATOM   1192  CD2 HIS A 191      31.215  -5.040   3.600  1.00 47.54           C  
ATOM   1193  ND1 HIS A 191      31.120  -7.213   3.380  1.00 72.17           N  
ATOM   1194  CE1 HIS A 191      32.137  -6.790   2.652  1.00 63.42           C  
ATOM   1195  NE2 HIS A 191      32.218  -5.477   2.771  1.00 59.62           N  
ATOM   1196  N   THR A 192      26.405  -7.601   5.231  1.00 42.42           N  
ATOM   1197  CA  THR A 192      25.251  -7.967   6.053  1.00 42.93           C  
ATOM   1198  C   THR A 192      25.713  -8.915   7.149  1.00 43.21           C  
ATOM   1199  O   THR A 192      26.112 -10.050   6.859  1.00 41.39           O  
ATOM   1200  CB  THR A 192      24.161  -8.630   5.205  1.00 45.34           C  
ATOM   1201  CG2 THR A 192      23.004  -9.066   6.062  1.00 50.13           C  
ATOM   1202  OG1 THR A 192      23.666  -7.702   4.239  1.00 58.29           O  
ATOM   1203  N   ILE A 193      25.636  -8.464   8.401  1.00 50.49           N  
ATOM   1204  CA  ILE A 193      25.888  -9.303   9.574  1.00 52.96           C  
ATOM   1205  C   ILE A 193      24.550  -9.596  10.239  1.00 51.24           C  
ATOM   1206  O   ILE A 193      23.853  -8.671  10.679  1.00 51.94           O  
ATOM   1207  CB  ILE A 193      26.847  -8.636  10.574  1.00 53.84           C  
ATOM   1208  CG1 ILE A 193      28.223  -8.413   9.951  1.00 41.22           C  
ATOM   1209  CG2 ILE A 193      26.950  -9.446  11.869  1.00 43.58           C  
ATOM   1210  CD1 ILE A 193      28.454  -6.978   9.614  1.00 56.46           C  
ATOM   1211  N   VAL A 194      24.206 -10.878  10.335  1.00 43.44           N  
ATOM   1212  CA  VAL A 194      22.969 -11.325  10.973  1.00 52.17           C  
ATOM   1213  C   VAL A 194      23.326 -12.165  12.183  1.00 50.10           C  
ATOM   1214  O   VAL A 194      23.942 -13.232  12.042  1.00 50.01           O  
ATOM   1215  CB  VAL A 194      22.089 -12.143  10.015  1.00 52.21           C  
ATOM   1216  CG1 VAL A 194      20.776 -12.486  10.682  1.00 45.34           C  
ATOM   1217  CG2 VAL A 194      21.861 -11.377   8.754  1.00 47.52           C  
ATOM   1218  N   PHE A 195      22.940 -11.691  13.368  1.00 47.86           N  
ATOM   1219  CA  PHE A 195      22.978 -12.522  14.569  1.00 50.50           C  
ATOM   1220  C   PHE A 195      21.705 -13.342  14.582  1.00 49.62           C  
ATOM   1221  O   PHE A 195      20.625 -12.806  14.839  1.00 57.39           O  
ATOM   1222  CB  PHE A 195      23.066 -11.686  15.840  1.00 50.20           C  
ATOM   1223  CG  PHE A 195      24.348 -10.936  15.995  1.00 55.29           C  
ATOM   1224  CD1 PHE A 195      25.382 -11.095  15.088  1.00 53.86           C  
ATOM   1225  CD2 PHE A 195      24.518 -10.055  17.054  1.00 54.83           C  
ATOM   1226  CE1 PHE A 195      26.560 -10.380  15.232  1.00 53.42           C  
ATOM   1227  CE2 PHE A 195      25.688  -9.343  17.208  1.00 51.26           C  
ATOM   1228  CZ  PHE A 195      26.710  -9.498  16.297  1.00 49.49           C  
ATOM   1229  N   ASN A 196      21.815 -14.625  14.274  1.00 48.40           N  
ATOM   1230  CA  ASN A 196      20.666 -15.519  14.279  1.00 48.59           C  
ATOM   1231  C   ASN A 196      20.876 -16.512  15.416  1.00 53.26           C  
ATOM   1232  O   ASN A 196      21.704 -17.431  15.319  1.00 44.61           O  
ATOM   1233  CB  ASN A 196      20.479 -16.209  12.931  1.00 40.64           C  
ATOM   1234  CG  ASN A 196      19.148 -16.932  12.831  1.00 55.99           C  
ATOM   1235  ND2 ASN A 196      19.112 -17.972  11.996  1.00 50.18           N  
ATOM   1236  OD1 ASN A 196      18.159 -16.570  13.500  1.00 53.40           O  
ATOM   1237  N   ASP A 197      20.123 -16.316  16.492  1.00 38.47           N  
ATOM   1238  CA  ASP A 197      20.345 -17.039  17.745  1.00 58.45           C  
ATOM   1239  C   ASP A 197      21.810 -16.802  18.119  1.00 52.60           C  
ATOM   1240  O   ASP A 197      22.220 -15.640  18.209  1.00 51.64           O  
ATOM   1241  CB  ASP A 197      19.899 -18.477  17.587  1.00 45.58           C  
ATOM   1242  CG  ASP A 197      18.394 -18.579  17.468  1.00 69.45           C  
ATOM   1243  OD1 ASP A 197      17.686 -17.909  18.286  1.00 39.97           O  
ATOM   1244  OD2 ASP A 197      17.932 -19.300  16.544  1.00 80.91           O1-
ATOM   1245  N   MET A 198      22.619 -17.839  18.338  1.00 54.06           N  
ATOM   1246  CA  MET A 198      24.033 -17.588  18.629  1.00 55.82           C  
ATOM   1247  C   MET A 198      24.950 -17.868  17.461  1.00 43.96           C  
ATOM   1248  O   MET A 198      26.024 -18.419  17.649  1.00 61.45           O  
ATOM   1249  CB  MET A 198      24.517 -18.346  19.861  1.00 46.71           C  
ATOM   1250  CG  MET A 198      24.199 -17.645  21.176  1.00 63.33           C  
ATOM   1251  SD  MET A 198      24.149 -18.716  22.608  1.00 67.24           S  
ATOM   1252  CE  MET A 198      25.890 -18.655  23.037  1.00 47.44           C  
ATOM   1253  N   THR A 199      24.590 -17.447  16.263  1.00 57.38           N  
ATOM   1254  CA  THR A 199      25.489 -17.518  15.127  1.00 61.84           C  
ATOM   1255  C   THR A 199      25.514 -16.173  14.420  1.00 55.36           C  
ATOM   1256  O   THR A 199      24.646 -15.319  14.621  1.00 57.41           O  
ATOM   1257  CB  THR A 199      25.068 -18.614  14.145  1.00 47.42           C  
ATOM   1258  CG2 THR A 199      24.777 -19.887  14.914  1.00 30.86           C  
ATOM   1259  OG1 THR A 199      23.884 -18.195  13.454  1.00 46.42           O  
ATOM   1260  N   ILE A 200      26.533 -15.990  13.595  1.00 41.75           N  
ATOM   1261  CA  ILE A 200      26.564 -14.894  12.646  1.00 44.53           C  
ATOM   1262  C   ILE A 200      26.363 -15.511  11.275  1.00 58.77           C  
ATOM   1263  O   ILE A 200      27.140 -16.383  10.866  1.00 49.27           O  
ATOM   1264  CB  ILE A 200      27.877 -14.109  12.709  1.00 42.42           C  
ATOM   1265  CG1 ILE A 200      28.214 -13.729  14.153  1.00 41.70           C  
ATOM   1266  CG2 ILE A 200      27.770 -12.879  11.854  1.00 40.27           C  
ATOM   1267  CD1 ILE A 200      29.586 -13.098  14.282  1.00 39.19           C  
ATOM   1268  N   ASN A 201      25.299 -15.099  10.585  1.00 55.58           N  
ATOM   1269  CA  ASN A 201      25.065 -15.542   9.217  1.00 43.68           C  
ATOM   1270  C   ASN A 201      24.956 -17.062   9.133  1.00 52.40           C  
ATOM   1271  O   ASN A 201      25.266 -17.671   8.102  1.00 70.43           O  
ATOM   1272  CB  ASN A 201      26.171 -15.025   8.296  1.00 52.65           C  
ATOM   1273  CG  ASN A 201      25.987 -13.563   7.917  1.00 52.07           C  
ATOM   1274  ND2 ASN A 201      26.710 -13.130   6.892  1.00 70.38           N  
ATOM   1275  OD1 ASN A 201      25.223 -12.832   8.543  1.00 46.58           O  
ATOM   1276  N   ASN A 202      24.525 -17.690  10.222  1.00 48.41           N  
ATOM   1277  CA  ASN A 202      24.296 -19.126  10.272  1.00 49.28           C  
ATOM   1278  C   ASN A 202      25.581 -19.932  10.197  1.00 47.76           C  
ATOM   1279  O   ASN A 202      25.555 -21.103   9.811  1.00 66.38           O  
ATOM   1280  CB  ASN A 202      23.342 -19.572   9.161  1.00 48.97           C  
ATOM   1281  CG  ASN A 202      21.889 -19.575   9.611  1.00 50.06           C  
ATOM   1282  ND2 ASN A 202      21.148 -20.601   9.207  1.00 40.56           N  
ATOM   1283  OD1 ASN A 202      21.436 -18.659  10.312  1.00 50.41           O  
ATOM   1284  N   ARG A 203      26.706 -19.347  10.584  1.00 52.41           N  
ATOM   1285  CA  ARG A 203      27.988 -20.020  10.478  1.00 47.39           C  
ATOM   1286  C   ARG A 203      28.306 -20.784  11.754  1.00 43.64           C  
ATOM   1287  O   ARG A 203      27.784 -20.478  12.825  1.00 65.90           O  
ATOM   1288  CB  ARG A 203      29.083 -19.007  10.171  1.00 39.33           C  
ATOM   1289  CG  ARG A 203      28.809 -18.244   8.887  1.00 57.06           C  
ATOM   1290  CD  ARG A 203      29.798 -17.114   8.713  1.00 62.43           C  
ATOM   1291  NE  ARG A 203      31.130 -17.644   8.458  1.00 77.98           N  
ATOM   1292  CZ  ARG A 203      31.568 -18.032   7.270  1.00 70.17           C  
ATOM   1293  NH1 ARG A 203      30.823 -17.899   6.182  1.00 75.71           N1+
ATOM   1294  NH2 ARG A 203      32.783 -18.568   7.173  1.00 61.19           N  
ATOM   1295  N   LYS A 204      29.157 -21.806  11.620  1.00 51.56           N  
ATOM   1296  CA  LYS A 204      29.651 -22.516  12.791  1.00 55.97           C  
ATOM   1297  C   LYS A 204      30.437 -21.547  13.668  1.00 59.19           C  
ATOM   1298  O   LYS A 204      31.123 -20.662  13.150  1.00 48.56           O  
ATOM   1299  CB  LYS A 204      30.556 -23.679  12.398  1.00 53.89           C  
ATOM   1300  CG  LYS A 204      29.858 -24.930  11.910  1.00 70.70           C  
ATOM   1301  CD  LYS A 204      30.821 -25.730  11.027  1.00 82.86           C  
ATOM   1302  CE  LYS A 204      30.154 -26.897  10.311  1.00 89.57           C  
ATOM   1303  NZ  LYS A 204      31.162 -27.738   9.610  1.00 90.23           N1+
ATOM   1304  N   PRO A 205      30.376 -21.706  14.993  1.00 64.25           N  
ATOM   1305  CA  PRO A 205      31.030 -20.747  15.894  1.00 65.82           C  
ATOM   1306  C   PRO A 205      32.499 -20.537  15.561  1.00 57.82           C  
ATOM   1307  O   PRO A 205      33.215 -21.469  15.187  1.00 63.24           O  
ATOM   1308  CB  PRO A 205      30.858 -21.385  17.277  1.00 50.45           C  
ATOM   1309  CG  PRO A 205      30.520 -22.800  17.007  1.00 56.81           C  
ATOM   1310  CD  PRO A 205      29.718 -22.777  15.746  1.00 62.45           C  
ATOM   1311  N   HIS A 206      32.932 -19.280  15.684  1.00 65.03           N  
ATOM   1312  CA  HIS A 206      34.328 -18.881  15.541  1.00 64.58           C  
ATOM   1313  C   HIS A 206      34.827 -19.019  14.109  1.00 61.72           C  
ATOM   1314  O   HIS A 206      35.998 -19.311  13.884  1.00 74.71           O  
ATOM   1315  CB  HIS A 206      35.213 -19.670  16.500  1.00 49.52           C  
ATOM   1316  CG  HIS A 206      35.076 -19.232  17.921  1.00 80.09           C  
ATOM   1317  CD2 HIS A 206      35.388 -18.059  18.525  1.00 79.39           C  
ATOM   1318  ND1 HIS A 206      34.548 -20.045  18.905  1.00 69.48           N  
ATOM   1319  CE1 HIS A 206      34.547 -19.393  20.054  1.00 70.70           C  
ATOM   1320  NE2 HIS A 206      35.052 -18.186  19.851  1.00 82.45           N  
ATOM   1321  N   THR A 207      33.960 -18.797  13.127  1.00 60.07           N  
ATOM   1322  CA  THR A 207      34.340 -18.921  11.729  1.00 58.45           C  
ATOM   1323  C   THR A 207      33.952 -17.674  10.959  1.00 58.67           C  
ATOM   1324  O   THR A 207      33.552 -17.737   9.793  1.00 57.89           O  
ATOM   1325  CB  THR A 207      33.717 -20.160  11.093  1.00 53.65           C  
ATOM   1326  CG2 THR A 207      33.935 -21.375  11.975  1.00 43.38           C  
ATOM   1327  OG1 THR A 207      32.312 -19.949  10.902  1.00 59.21           O  
ATOM   1328  N   GLY A 208      34.072 -16.520  11.599  1.00 58.04           N  
ATOM   1329  CA  GLY A 208      33.771 -15.266  10.962  1.00 48.28           C  
ATOM   1330  C   GLY A 208      32.286 -15.003  10.980  1.00 55.67           C  
ATOM   1331  O   GLY A 208      31.587 -15.302  11.953  1.00 59.51           O  
ATOM   1332  N   PRO A 209      31.766 -14.466   9.887  1.00 58.22           N  
ATOM   1333  CA  PRO A 209      32.464 -14.129   8.635  1.00 59.04           C  
ATOM   1334  C   PRO A 209      33.485 -13.013   8.787  1.00 60.13           C  
ATOM   1335  O   PRO A 209      33.227 -12.046   9.504  1.00 54.31           O  
ATOM   1336  CB  PRO A 209      31.324 -13.683   7.716  1.00 47.18           C  
ATOM   1337  CG  PRO A 209      30.265 -13.184   8.661  1.00 52.89           C  
ATOM   1338  CD  PRO A 209      30.343 -14.104   9.842  1.00 47.58           C  
ATOM   1339  N   ASP A 210      34.645 -13.110   8.141  1.00 50.13           N  
ATOM   1340  CA  ASP A 210      35.497 -11.942   8.011  1.00 40.06           C  
ATOM   1341  C   ASP A 210      35.181 -11.242   6.702  1.00 45.77           C  
ATOM   1342  O   ASP A 210      34.623 -11.836   5.776  1.00 46.00           O  
ATOM   1343  CB  ASP A 210      36.979 -12.300   8.039  1.00 38.35           C  
ATOM   1344  CG  ASP A 210      37.358 -13.191   9.196  1.00 55.96           C  
ATOM   1345  OD1 ASP A 210      36.651 -13.261  10.226  1.00 48.96           O  
ATOM   1346  OD2 ASP A 210      38.422 -13.816   9.066  1.00 71.04           O1-
ATOM   1347  N   PHE A 211      35.523  -9.956   6.640  1.00 41.75           N  
ATOM   1348  CA  PHE A 211      35.511  -9.244   5.371  1.00 51.98           C  
ATOM   1349  C   PHE A 211      36.608  -8.196   5.394  1.00 45.60           C  
ATOM   1350  O   PHE A 211      37.185  -7.885   6.439  1.00 55.88           O  
ATOM   1351  CB  PHE A 211      34.148  -8.619   5.046  1.00 44.65           C  
ATOM   1352  CG  PHE A 211      33.507  -7.960   6.195  1.00 53.47           C  
ATOM   1353  CD1 PHE A 211      32.912  -8.715   7.199  1.00 55.19           C  
ATOM   1354  CD2 PHE A 211      33.504  -6.578   6.286  1.00 63.83           C  
ATOM   1355  CE1 PHE A 211      32.334  -8.110   8.278  1.00 47.62           C  
ATOM   1356  CE2 PHE A 211      32.926  -5.947   7.361  1.00 64.07           C  
ATOM   1357  CZ  PHE A 211      32.338  -6.716   8.365  1.00 68.23           C  
ATOM   1358  N   GLU A 212      36.910  -7.683   4.208  1.00 46.52           N  
ATOM   1359  CA  GLU A 212      38.096  -6.886   3.967  1.00 52.57           C  
ATOM   1360  C   GLU A 212      37.710  -5.535   3.396  1.00 51.12           C  
ATOM   1361  O   GLU A 212      36.754  -5.420   2.617  1.00 53.85           O  
ATOM   1362  CB  GLU A 212      39.053  -7.569   2.982  1.00 53.49           C  
ATOM   1363  CG  GLU A 212      39.266  -9.049   3.193  1.00 68.12           C  
ATOM   1364  CD  GLU A 212      40.328  -9.594   2.257  1.00 70.49           C  
ATOM   1365  OE1 GLU A 212      40.915  -8.771   1.520  1.00 58.92           O  
ATOM   1366  OE2 GLU A 212      40.582 -10.826   2.261  1.00 74.50           O1-
ATOM   1367  N   ALA A 213      38.483  -4.526   3.781  1.00 40.97           N  
ATOM   1368  CA  ALA A 213      38.446  -3.215   3.161  1.00 40.69           C  
ATOM   1369  C   ALA A 213      39.870  -2.685   3.073  1.00 51.49           C  
ATOM   1370  O   ALA A 213      40.818  -3.255   3.628  1.00 45.11           O  
ATOM   1371  CB  ALA A 213      37.549  -2.243   3.940  1.00 36.69           C  
ATOM   1372  N   THR A 214      40.018  -1.586   2.357  1.00 45.23           N  
ATOM   1373  CA  THR A 214      41.225  -0.787   2.438  1.00 55.84           C  
ATOM   1374  C   THR A 214      40.966   0.456   3.272  1.00 55.84           C  
ATOM   1375  O   THR A 214      39.873   1.029   3.227  1.00 49.13           O  
ATOM   1376  CB  THR A 214      41.720  -0.396   1.054  1.00 49.17           C  
ATOM   1377  CG2 THR A 214      43.071   0.280   1.160  1.00 49.88           C  
ATOM   1378  OG1 THR A 214      41.790  -1.575   0.245  1.00 64.28           O  
ATOM   1379  N   VAL A 215      41.970   0.856   4.051  1.00 53.26           N  
ATOM   1380  CA  VAL A 215      41.862   2.126   4.748  1.00 49.60           C  
ATOM   1381  C   VAL A 215      41.358   3.163   3.771  1.00 45.72           C  
ATOM   1382  O   VAL A 215      41.923   3.333   2.689  1.00 59.39           O  
ATOM   1383  CB  VAL A 215      43.216   2.542   5.336  1.00 37.22           C  
ATOM   1384  CG1 VAL A 215      43.194   4.023   5.578  1.00 41.85           C  
ATOM   1385  CG2 VAL A 215      43.486   1.776   6.612  1.00 49.97           C  
ATOM   1386  N   GLY A 216      40.268   3.838   4.122  1.00 41.51           N  
ATOM   1387  CA  GLY A 216      39.694   4.871   3.292  1.00 34.07           C  
ATOM   1388  C   GLY A 216      38.358   4.501   2.676  1.00 43.84           C  
ATOM   1389  O   GLY A 216      37.573   5.397   2.351  1.00 42.84           O  
ATOM   1390  N   ASP A 217      38.080   3.208   2.516  1.00 48.87           N  
ATOM   1391  CA  ASP A 217      36.839   2.780   1.880  1.00 45.45           C  
ATOM   1392  C   ASP A 217      35.629   3.267   2.670  1.00 59.14           C  
ATOM   1393  O   ASP A 217      35.688   3.452   3.891  1.00 61.01           O  
ATOM   1394  CB  ASP A 217      36.815   1.260   1.767  1.00 54.81           C  
ATOM   1395  CG  ASP A 217      37.799   0.738   0.730  1.00 60.28           C  
ATOM   1396  OD1 ASP A 217      38.171   1.535  -0.164  1.00 63.64           O  
ATOM   1397  OD2 ASP A 217      38.197  -0.454   0.818  1.00 54.27           O1-
ATOM   1398  N   ARG A 218      34.522   3.496   1.960  1.00 47.24           N  
ATOM   1399  CA  ARG A 218      33.243   3.793   2.608  1.00 48.06           C  
ATOM   1400  C   ARG A 218      32.493   2.473   2.713  1.00 49.49           C  
ATOM   1401  O   ARG A 218      31.916   1.990   1.737  1.00 55.04           O  
ATOM   1402  CB  ARG A 218      32.451   4.839   1.834  1.00 37.86           C  
ATOM   1403  CG  ARG A 218      31.112   5.187   2.459  1.00 43.11           C  
ATOM   1404  CD  ARG A 218      30.509   6.469   1.864  1.00 55.67           C  
ATOM   1405  NE  ARG A 218      31.152   7.694   2.343  1.00 63.85           N  
ATOM   1406  CZ  ARG A 218      30.808   8.350   3.447  1.00 78.03           C  
ATOM   1407  NH1 ARG A 218      29.802   7.943   4.217  1.00 63.02           N1+
ATOM   1408  NH2 ARG A 218      31.500   9.434   3.799  1.00 66.44           N  
ATOM   1409  N   VAL A 219      32.524   1.871   3.889  1.00 43.72           N  
ATOM   1410  CA  VAL A 219      31.937   0.556   4.119  1.00 48.02           C  
ATOM   1411  C   VAL A 219      30.569   0.709   4.774  1.00 55.91           C  
ATOM   1412  O   VAL A 219      30.431   1.407   5.788  1.00 51.28           O  
ATOM   1413  CB  VAL A 219      32.854  -0.299   4.997  1.00 50.27           C  
ATOM   1414  CG1 VAL A 219      32.387  -1.747   4.943  1.00 39.32           C  
ATOM   1415  CG2 VAL A 219      34.315  -0.107   4.572  1.00 39.00           C  
ATOM   1416  N   GLU A 220      29.565   0.036   4.218  1.00 50.55           N  
ATOM   1417  CA  GLU A 220      28.216   0.031   4.770  1.00 47.93           C  
ATOM   1418  C   GLU A 220      27.892  -1.345   5.340  1.00 51.10           C  
ATOM   1419  O   GLU A 220      28.077  -2.367   4.667  1.00 45.79           O  
ATOM   1420  CB  GLU A 220      27.189   0.417   3.713  1.00 44.71           C  
ATOM   1421  CG  GLU A 220      25.768   0.196   4.157  1.00 45.84           C  
ATOM   1422  CD  GLU A 220      24.776   0.751   3.159  1.00 55.04           C  
ATOM   1423  OE1 GLU A 220      24.577   0.089   2.112  1.00 39.47           O  
ATOM   1424  OE2 GLU A 220      24.213   1.845   3.421  1.00 41.54           O1-
ATOM   1425  N   ILE A 221      27.415  -1.369   6.581  1.00 45.51           N  
ATOM   1426  CA  ILE A 221      27.078  -2.611   7.261  1.00 54.80           C  
ATOM   1427  C   ILE A 221      25.587  -2.598   7.565  1.00 44.48           C  
ATOM   1428  O   ILE A 221      25.068  -1.603   8.081  1.00 46.61           O  
ATOM   1429  CB  ILE A 221      27.932  -2.808   8.530  1.00 48.08           C  
ATOM   1430  CG1 ILE A 221      29.324  -3.303   8.126  1.00 49.21           C  
ATOM   1431  CG2 ILE A 221      27.316  -3.830   9.475  1.00 39.59           C  
ATOM   1432  CD1 ILE A 221      30.428  -2.782   8.984  1.00 63.40           C  
ATOM   1433  N   VAL A 222      24.900  -3.679   7.186  1.00 45.69           N  
ATOM   1434  CA  VAL A 222      23.498  -3.925   7.530  1.00 41.20           C  
ATOM   1435  C   VAL A 222      23.461  -4.975   8.633  1.00 53.46           C  
ATOM   1436  O   VAL A 222      23.928  -6.108   8.440  1.00 57.50           O  
ATOM   1437  CB  VAL A 222      22.686  -4.405   6.317  1.00 47.59           C  
ATOM   1438  CG1 VAL A 222      21.235  -4.556   6.722  1.00 39.56           C  
ATOM   1439  CG2 VAL A 222      22.831  -3.460   5.128  1.00 39.64           C  
ATOM   1440  N   MET A 223      22.901  -4.614   9.788  1.00 42.78           N  
ATOM   1441  CA  MET A 223      22.945  -5.483  10.954  1.00 43.59           C  
ATOM   1442  C   MET A 223      21.525  -5.889  11.335  1.00 46.83           C  
ATOM   1443  O   MET A 223      20.672  -5.027  11.584  1.00 44.63           O  
ATOM   1444  CB  MET A 223      23.679  -4.819  12.128  1.00 43.70           C  
ATOM   1445  CG  MET A 223      24.247  -5.916  12.995  1.00 46.05           C  
ATOM   1446  SD  MET A 223      23.084  -6.526  14.234  1.00 49.12           S  
ATOM   1447  CE  MET A 223      23.617  -8.241  14.392  1.00 38.13           C  
ATOM   1448  N   ILE A 224      21.279  -7.203  11.353  1.00 40.03           N  
ATOM   1449  CA  ILE A 224      19.961  -7.788  11.590  1.00 46.07           C  
ATOM   1450  C   ILE A 224      20.101  -8.885  12.639  1.00 44.75           C  
ATOM   1451  O   ILE A 224      21.059  -9.666  12.609  1.00 51.19           O  
ATOM   1452  CB  ILE A 224      19.336  -8.356  10.287  1.00 45.55           C  
ATOM   1453  CG1 ILE A 224      19.179  -7.250   9.235  1.00 42.97           C  
ATOM   1454  CG2 ILE A 224      17.970  -9.037  10.557  1.00 38.65           C  
ATOM   1455  CD1 ILE A 224      19.095  -7.741   7.791  1.00 36.25           C  
ATOM   1456  N   THR A 225      19.148  -8.941  13.567  1.00 49.88           N  
ATOM   1457  CA  THR A 225      19.094  -9.972  14.597  1.00 43.04           C  
ATOM   1458  C   THR A 225      17.835 -10.800  14.403  1.00 49.82           C  
ATOM   1459  O   THR A 225      16.776 -10.248  14.083  1.00 44.08           O  
ATOM   1460  CB  THR A 225      19.072  -9.361  16.004  1.00 41.89           C  
ATOM   1461  CG2 THR A 225      19.235 -10.421  17.081  1.00 34.89           C  
ATOM   1462  OG1 THR A 225      20.095  -8.371  16.118  1.00 55.65           O  
ATOM   1463  N   HIS A 226      17.948 -12.113  14.630  1.00 45.27           N  
ATOM   1464  CA  HIS A 226      16.834 -13.049  14.520  1.00 42.75           C  
ATOM   1465  C   HIS A 226      16.966 -14.099  15.607  1.00 49.11           C  
ATOM   1466  O   HIS A 226      18.065 -14.379  16.092  1.00 48.64           O  
ATOM   1467  CB  HIS A 226      16.798 -13.747  13.157  1.00 40.50           C  
ATOM   1468  CG  HIS A 226      15.941 -13.057  12.149  1.00 49.54           C  
ATOM   1469  CD2 HIS A 226      16.238 -12.511  10.944  1.00 42.01           C  
ATOM   1470  ND1 HIS A 226      14.585 -12.877  12.329  1.00 54.49           N  
ATOM   1471  CE1 HIS A 226      14.085 -12.244  11.283  1.00 50.53           C  
ATOM   1472  NE2 HIS A 226      15.066 -12.007  10.430  1.00 55.43           N  
ATOM   1473  N   GLY A 227      15.832 -14.701  15.966  1.00 40.81           N  
ATOM   1474  CA  GLY A 227      15.846 -15.813  16.898  1.00 44.41           C  
ATOM   1475  C   GLY A 227      15.176 -15.527  18.222  1.00 48.40           C  
ATOM   1476  O   GLY A 227      14.158 -14.826  18.266  1.00 43.89           O  
ATOM   1477  N   GLU A 228      15.744 -16.056  19.312  1.00 51.00           N  
ATOM   1478  CA  GLU A 228      15.189 -15.851  20.645  1.00 46.15           C  
ATOM   1479  C   GLU A 228      16.204 -15.270  21.614  1.00 45.78           C  
ATOM   1480  O   GLU A 228      16.018 -15.385  22.825  1.00 55.85           O  
ATOM   1481  CB  GLU A 228      14.614 -17.156  21.203  1.00 52.10           C  
ATOM   1482  CG  GLU A 228      15.627 -18.264  21.553  1.00 55.57           C  
ATOM   1483  CD  GLU A 228      15.029 -19.309  22.508  1.00 84.21           C  
ATOM   1484  OE1 GLU A 228      14.945 -19.052  23.736  1.00 95.98           O  
ATOM   1485  OE2 GLU A 228      14.617 -20.388  22.030  1.00 81.03           O1-
ATOM   1486  N   PHE A 229      17.261 -14.631  21.110  1.00 60.17           N  
ATOM   1487  CA  PHE A 229      18.349 -14.106  21.924  1.00 50.63           C  
ATOM   1488  C   PHE A 229      18.506 -12.614  21.713  1.00 48.64           C  
ATOM   1489  O   PHE A 229      18.165 -12.077  20.660  1.00 54.38           O  
ATOM   1490  CB  PHE A 229      19.680 -14.762  21.582  1.00 48.67           C  
ATOM   1491  CG  PHE A 229      19.769 -16.165  22.016  1.00 57.87           C  
ATOM   1492  CD1 PHE A 229      19.122 -17.155  21.317  1.00 66.10           C  
ATOM   1493  CD2 PHE A 229      20.488 -16.500  23.139  1.00 69.31           C  
ATOM   1494  CE1 PHE A 229      19.195 -18.451  21.734  1.00 64.96           C  
ATOM   1495  CE2 PHE A 229      20.570 -17.797  23.549  1.00 59.97           C  
ATOM   1496  CZ  PHE A 229      19.923 -18.768  22.846  1.00 43.08           C  
ATOM   1497  N   TYR A 230      19.070 -11.959  22.714  1.00 56.26           N  
ATOM   1498  CA  TYR A 230      19.402 -10.547  22.640  1.00 51.25           C  
ATOM   1499  C   TYR A 230      20.917 -10.405  22.588  1.00 49.56           C  
ATOM   1500  O   TYR A 230      21.652 -11.228  23.141  1.00 47.24           O  
ATOM   1501  CB  TYR A 230      18.770  -9.798  23.823  1.00 41.52           C  
ATOM   1502  CG  TYR A 230      17.284 -10.058  23.812  1.00 63.22           C  
ATOM   1503  CD1 TYR A 230      16.769 -11.251  24.319  1.00 61.32           C  
ATOM   1504  CD2 TYR A 230      16.402  -9.155  23.218  1.00 59.56           C  
ATOM   1505  CE1 TYR A 230      15.428 -11.523  24.270  1.00 49.08           C  
ATOM   1506  CE2 TYR A 230      15.052  -9.416  23.169  1.00 58.22           C  
ATOM   1507  CZ  TYR A 230      14.572 -10.611  23.695  1.00 62.68           C  
ATOM   1508  OH  TYR A 230      13.228 -10.896  23.648  1.00 69.44           O  
ATOM   1509  N   HIS A 231      21.384  -9.385  21.872  1.00 48.90           N  
ATOM   1510  CA  HIS A 231      22.804  -9.223  21.600  1.00 46.66           C  
ATOM   1511  C   HIS A 231      23.197  -7.757  21.764  1.00 50.95           C  
ATOM   1512  O   HIS A 231      22.347  -6.863  21.863  1.00 52.86           O  
ATOM   1513  CB  HIS A 231      23.146  -9.727  20.186  1.00 46.05           C  
ATOM   1514  CG  HIS A 231      22.605 -11.091  19.880  1.00 44.81           C  
ATOM   1515  CD2 HIS A 231      21.535 -11.484  19.150  1.00 46.81           C  
ATOM   1516  ND1 HIS A 231      23.191 -12.249  20.349  1.00 49.83           N  
ATOM   1517  CE1 HIS A 231      22.500 -13.295  19.931  1.00 42.58           C  
ATOM   1518  NE2 HIS A 231      21.492 -12.859  19.196  1.00 46.51           N  
ATOM   1519  N   THR A 232      24.506  -7.512  21.807  1.00 46.24           N  
ATOM   1520  CA  THR A 232      25.057  -6.175  21.594  1.00 46.94           C  
ATOM   1521  C   THR A 232      26.141  -6.284  20.534  1.00 47.04           C  
ATOM   1522  O   THR A 232      27.085  -7.067  20.679  1.00 52.22           O  
ATOM   1523  CB  THR A 232      25.617  -5.536  22.875  1.00 47.65           C  
ATOM   1524  CG2 THR A 232      24.490  -4.959  23.735  1.00 43.33           C  
ATOM   1525  OG1 THR A 232      26.367  -6.494  23.629  1.00 47.94           O  
ATOM   1526  N   PHE A 233      25.999  -5.507  19.474  1.00 52.74           N  
ATOM   1527  CA  PHE A 233      26.923  -5.527  18.353  1.00 41.08           C  
ATOM   1528  C   PHE A 233      28.017  -4.498  18.603  1.00 49.89           C  
ATOM   1529  O   PHE A 233      27.735  -3.303  18.752  1.00 46.40           O  
ATOM   1530  CB  PHE A 233      26.161  -5.225  17.065  1.00 47.12           C  
ATOM   1531  CG  PHE A 233      27.031  -5.052  15.873  1.00 51.38           C  
ATOM   1532  CD1 PHE A 233      27.441  -6.149  15.140  1.00 46.92           C  
ATOM   1533  CD2 PHE A 233      27.426  -3.790  15.474  1.00 41.87           C  
ATOM   1534  CE1 PHE A 233      28.236  -5.989  14.038  1.00 44.22           C  
ATOM   1535  CE2 PHE A 233      28.227  -3.621  14.370  1.00 51.32           C  
ATOM   1536  CZ  PHE A 233      28.636  -4.721  13.651  1.00 43.26           C  
ATOM   1537  N   HIS A 234      29.260  -4.961  18.653  1.00 44.90           N  
ATOM   1538  CA  HIS A 234      30.403  -4.109  18.941  1.00 41.14           C  
ATOM   1539  C   HIS A 234      31.436  -4.205  17.824  1.00 50.24           C  
ATOM   1540  O   HIS A 234      31.674  -5.284  17.272  1.00 55.34           O  
ATOM   1541  CB  HIS A 234      31.042  -4.497  20.276  1.00 54.12           C  
ATOM   1542  CG  HIS A 234      32.302  -3.748  20.576  1.00 57.19           C  
ATOM   1543  CD2 HIS A 234      33.519  -4.179  20.984  1.00 49.51           C  
ATOM   1544  ND1 HIS A 234      32.403  -2.378  20.448  1.00 50.52           N  
ATOM   1545  CE1 HIS A 234      33.627  -1.997  20.765  1.00 51.87           C  
ATOM   1546  NE2 HIS A 234      34.324  -3.071  21.094  1.00 56.00           N  
ATOM   1547  N   MET A 235      32.073  -3.078  17.519  1.00 50.38           N  
ATOM   1548  CA  MET A 235      33.103  -3.004  16.492  1.00 40.96           C  
ATOM   1549  C   MET A 235      34.314  -2.257  17.034  1.00 48.04           C  
ATOM   1550  O   MET A 235      34.200  -1.094  17.438  1.00 51.62           O  
ATOM   1551  CB  MET A 235      32.562  -2.298  15.257  1.00 40.16           C  
ATOM   1552  CG  MET A 235      33.271  -2.627  13.988  1.00 55.74           C  
ATOM   1553  SD  MET A 235      32.224  -2.209  12.600  1.00 73.13           S  
ATOM   1554  CE  MET A 235      33.454  -1.978  11.317  1.00 59.90           C  
ATOM   1555  N   HIS A 236      35.471  -2.909  17.025  1.00 46.06           N  
ATOM   1556  CA  HIS A 236      36.688  -2.240  17.457  1.00 43.35           C  
ATOM   1557  C   HIS A 236      37.099  -1.146  16.467  1.00 49.45           C  
ATOM   1558  O   HIS A 236      36.876  -1.244  15.256  1.00 45.63           O  
ATOM   1559  CB  HIS A 236      37.820  -3.248  17.609  1.00 50.02           C  
ATOM   1560  CG  HIS A 236      37.643  -4.212  18.747  1.00 52.95           C  
ATOM   1561  CD2 HIS A 236      36.533  -4.753  19.297  1.00 54.33           C  
ATOM   1562  ND1 HIS A 236      38.709  -4.745  19.441  1.00 61.65           N  
ATOM   1563  CE1 HIS A 236      38.265  -5.569  20.369  1.00 40.53           C  
ATOM   1564  NE2 HIS A 236      36.947  -5.594  20.304  1.00 53.18           N  
ATOM   1565  N   GLY A 237      37.692  -0.082  16.999  1.00 41.10           N  
ATOM   1566  CA  GLY A 237      38.301   0.931  16.163  1.00 35.02           C  
ATOM   1567  C   GLY A 237      37.355   1.817  15.387  1.00 41.89           C  
ATOM   1568  O   GLY A 237      37.822   2.763  14.741  1.00 43.22           O  
ATOM   1569  N   HIS A 238      36.047   1.559  15.421  1.00 42.44           N  
ATOM   1570  CA  HIS A 238      35.099   2.316  14.613  1.00 45.06           C  
ATOM   1571  C   HIS A 238      33.843   2.614  15.417  1.00 53.93           C  
ATOM   1572  O   HIS A 238      33.494   1.878  16.349  1.00 51.51           O  
ATOM   1573  CB  HIS A 238      34.734   1.552  13.338  1.00 47.86           C  
ATOM   1574  CG  HIS A 238      35.917   1.212  12.494  1.00 51.54           C  
ATOM   1575  CD2 HIS A 238      36.385   1.767  11.350  1.00 51.23           C  
ATOM   1576  ND1 HIS A 238      36.802   0.208  12.826  1.00 42.56           N  
ATOM   1577  CE1 HIS A 238      37.756   0.151  11.915  1.00 46.34           C  
ATOM   1578  NE2 HIS A 238      37.523   1.083  11.006  1.00 46.27           N  
ATOM   1579  N   ARG A 239      33.157   3.700  15.039  1.00 41.26           N  
ATOM   1580  CA  ARG A 239      31.903   4.075  15.679  1.00 46.85           C  
ATOM   1581  C   ARG A 239      30.944   4.608  14.623  1.00 44.15           C  
ATOM   1582  O   ARG A 239      31.336   4.878  13.486  1.00 52.20           O  
ATOM   1583  CB  ARG A 239      32.136   5.099  16.797  1.00 42.87           C  
ATOM   1584  CG  ARG A 239      32.673   6.436  16.320  1.00 49.46           C  
ATOM   1585  CD  ARG A 239      33.719   7.007  17.269  1.00 44.86           C  
ATOM   1586  NE  ARG A 239      34.911   6.172  17.267  1.00 57.06           N  
ATOM   1587  CZ  ARG A 239      35.805   6.150  16.288  1.00 60.97           C  
ATOM   1588  NH1 ARG A 239      35.705   6.960  15.241  1.00 55.19           N1+
ATOM   1589  NH2 ARG A 239      36.817   5.293  16.359  1.00 42.44           N  
ATOM   1590  N   TRP A 240      29.673   4.755  14.995  1.00 42.26           N  
ATOM   1591  CA  TRP A 240      28.666   5.258  14.065  1.00 45.94           C  
ATOM   1592  C   TRP A 240      27.563   5.975  14.846  1.00 46.19           C  
ATOM   1593  O   TRP A 240      27.557   6.000  16.080  1.00 43.44           O  
ATOM   1594  CB  TRP A 240      28.113   4.118  13.207  1.00 48.67           C  
ATOM   1595  CG  TRP A 240      27.367   3.089  14.010  1.00 46.33           C  
ATOM   1596  CD1 TRP A 240      26.024   3.030  14.203  1.00 40.04           C  
ATOM   1597  CD2 TRP A 240      27.926   1.980  14.724  1.00 39.18           C  
ATOM   1598  CE2 TRP A 240      26.850   1.289  15.323  1.00 45.91           C  
ATOM   1599  CE3 TRP A 240      29.231   1.501  14.913  1.00 40.47           C  
ATOM   1600  NE1 TRP A 240      25.702   1.954  14.984  1.00 48.78           N  
ATOM   1601  CZ2 TRP A 240      27.034   0.137  16.118  1.00 37.47           C  
ATOM   1602  CZ3 TRP A 240      29.415   0.350  15.691  1.00 41.57           C  
ATOM   1603  CH2 TRP A 240      28.318  -0.314  16.286  1.00 38.88           C  
ATOM   1604  N   ALA A 241      26.622   6.576  14.119  1.00 46.90           N  
ATOM   1605  CA  ALA A 241      25.553   7.363  14.730  1.00 50.33           C  
ATOM   1606  C   ALA A 241      24.320   6.485  14.900  1.00 47.51           C  
ATOM   1607  O   ALA A 241      23.930   5.768  13.971  1.00 53.47           O  
ATOM   1608  CB  ALA A 241      25.216   8.603  13.890  1.00 37.59           C  
ATOM   1609  N   ASP A 242      23.720   6.531  16.087  1.00 40.94           N  
ATOM   1610  CA  ASP A 242      22.573   5.681  16.375  1.00 47.38           C  
ATOM   1611  C   ASP A 242      21.295   6.246  15.765  1.00 46.52           C  
ATOM   1612  O   ASP A 242      20.282   6.389  16.449  1.00 56.47           O  
ATOM   1613  CB  ASP A 242      22.416   5.503  17.884  1.00 50.20           C  
ATOM   1614  CG  ASP A 242      21.474   4.376  18.240  1.00 48.78           C  
ATOM   1615  OD1 ASP A 242      21.096   3.615  17.336  1.00 48.86           O  
ATOM   1616  OD2 ASP A 242      21.114   4.258  19.426  1.00 68.17           O1-
ATOM   1617  N   ASN A 243      21.325   6.554  14.476  1.00 46.29           N  
ATOM   1618  CA  ASN A 243      20.145   7.072  13.801  1.00 47.84           C  
ATOM   1619  C   ASN A 243      19.835   6.242  12.556  1.00 50.93           C  
ATOM   1620  O   ASN A 243      20.428   5.175  12.371  1.00 51.18           O  
ATOM   1621  CB  ASN A 243      20.366   8.542  13.465  1.00 37.82           C  
ATOM   1622  CG  ASN A 243      21.543   8.751  12.562  1.00 44.13           C  
ATOM   1623  ND2 ASN A 243      22.125   9.940  12.625  1.00 48.72           N  
ATOM   1624  OD1 ASN A 243      21.944   7.849  11.820  1.00 48.15           O  
ATOM   1625  N   ARG A 244      18.930   6.711  11.690  1.00 49.14           N  
ATOM   1626  CA  ARG A 244      18.532   5.896  10.545  1.00 60.69           C  
ATOM   1627  C   ARG A 244      19.736   5.457   9.713  1.00 56.07           C  
ATOM   1628  O   ARG A 244      19.846   4.287   9.328  1.00 59.35           O  
ATOM   1629  CB  ARG A 244      17.534   6.627   9.642  1.00 54.56           C  
ATOM   1630  CG  ARG A 244      17.380   5.827   8.341  1.00 43.48           C  
ATOM   1631  CD  ARG A 244      16.483   6.414   7.287  1.00 39.00           C  
ATOM   1632  NE  ARG A 244      16.819   7.777   6.895  1.00 39.11           N  
ATOM   1633  CZ  ARG A 244      17.428   8.099   5.759  1.00 52.50           C  
ATOM   1634  NH1 ARG A 244      17.915   7.175   4.944  1.00 46.16           N1+
ATOM   1635  NH2 ARG A 244      17.555   9.383   5.431  1.00 56.24           N  
ATOM   1636  N   THR A 245      20.643   6.375   9.404  1.00 46.48           N  
ATOM   1637  CA  THR A 245      21.692   6.080   8.439  1.00 54.80           C  
ATOM   1638  C   THR A 245      23.046   5.789   9.061  1.00 49.69           C  
ATOM   1639  O   THR A 245      23.987   5.486   8.323  1.00 64.95           O  
ATOM   1640  CB  THR A 245      21.846   7.238   7.470  1.00 54.77           C  
ATOM   1641  CG2 THR A 245      20.490   7.636   6.911  1.00 44.33           C  
ATOM   1642  OG1 THR A 245      22.443   8.336   8.166  1.00 39.36           O  
ATOM   1643  N   GLY A 246      23.172   5.850  10.381  1.00 52.10           N  
ATOM   1644  CA  GLY A 246      24.475   5.729  10.994  1.00 52.97           C  
ATOM   1645  C   GLY A 246      25.354   6.944  10.803  1.00 51.93           C  
ATOM   1646  O   GLY A 246      26.520   6.918  11.208  1.00 50.09           O  
ATOM   1647  N   ILE A 247      24.822   8.018  10.224  1.00 51.20           N  
ATOM   1648  CA  ILE A 247      25.603   9.177   9.824  1.00 51.09           C  
ATOM   1649  C   ILE A 247      24.947  10.424  10.394  1.00 50.07           C  
ATOM   1650  O   ILE A 247      23.719  10.549  10.373  1.00 56.32           O  
ATOM   1651  CB  ILE A 247      25.671   9.288   8.298  1.00 45.87           C  
ATOM   1652  CG1 ILE A 247      26.420   8.091   7.723  1.00 41.64           C  
ATOM   1653  CG2 ILE A 247      26.397  10.557   7.938  1.00 49.78           C  
ATOM   1654  CD1 ILE A 247      26.631   8.192   6.218  1.00 55.11           C  
ATOM   1655  N   LEU A 248      25.756  11.359  10.879  1.00 54.05           N  
ATOM   1656  CA  LEU A 248      25.209  12.606  11.405  1.00 61.42           C  
ATOM   1657  C   LEU A 248      24.966  13.586  10.261  1.00 66.53           C  
ATOM   1658  O   LEU A 248      25.813  13.743   9.372  1.00 64.21           O  
ATOM   1659  CB  LEU A 248      26.154  13.226  12.436  1.00 62.48           C  
ATOM   1660  CG  LEU A 248      26.367  12.459  13.744  1.00 56.82           C  
ATOM   1661  CD1 LEU A 248      27.664  12.925  14.369  1.00 52.80           C  
ATOM   1662  CD2 LEU A 248      25.200  12.587  14.732  1.00 39.85           C  
ATOM   1663  N   THR A 249      23.805  14.248  10.284  1.00 62.52           N  
ATOM   1664  CA  THR A 249      23.504  15.228   9.241  1.00 60.18           C  
ATOM   1665  C   THR A 249      24.526  16.357   9.236  1.00 61.25           C  
ATOM   1666  O   THR A 249      24.859  16.911   8.180  1.00 69.05           O  
ATOM   1667  CB  THR A 249      22.103  15.790   9.441  1.00 63.42           C  
ATOM   1668  CG2 THR A 249      21.194  14.746  10.071  1.00 79.33           C  
ATOM   1669  OG1 THR A 249      22.176  16.932  10.306  1.00 87.41           O  
ATOM   1670  N   GLY A 250      25.035  16.712  10.407  1.00 73.69           N  
ATOM   1671  CA  GLY A 250      25.991  17.781  10.545  1.00 61.74           C  
ATOM   1672  C   GLY A 250      26.080  18.215  11.990  1.00 67.84           C  
ATOM   1673  O   GLY A 250      25.707  17.480  12.919  1.00 63.81           O  
ATOM   1674  N   PRO A 251      26.565  19.440  12.208  1.00 70.31           N  
ATOM   1675  CA  PRO A 251      26.760  19.920  13.583  1.00 60.10           C  
ATOM   1676  C   PRO A 251      25.496  19.948  14.420  1.00 64.72           C  
ATOM   1677  O   PRO A 251      25.603  20.020  15.646  1.00 73.43           O  
ATOM   1678  CB  PRO A 251      27.328  21.328  13.381  1.00 51.07           C  
ATOM   1679  CG  PRO A 251      26.874  21.721  12.034  1.00 61.12           C  
ATOM   1680  CD  PRO A 251      26.949  20.460  11.222  1.00 75.24           C  
ATOM   1681  N   ASP A 252      24.309  19.883  13.826  1.00 80.23           N  
ATOM   1682  CA  ASP A 252      23.096  19.961  14.628  1.00 70.38           C  
ATOM   1683  C   ASP A 252      22.437  18.610  14.869  1.00 71.33           C  
ATOM   1684  O   ASP A 252      21.513  18.527  15.682  1.00 73.60           O  
ATOM   1685  CB  ASP A 252      22.108  20.926  13.979  1.00 72.82           C  
ATOM   1686  CG  ASP A 252      22.690  22.320  13.835  1.00 97.48           C  
ATOM   1687  OD1 ASP A 252      23.250  22.827  14.835  1.00 94.36           O  
ATOM   1688  OD2 ASP A 252      22.613  22.900  12.729  1.00 98.34           O1-
ATOM   1689  N   ASP A 253      22.910  17.553  14.232  1.00 66.55           N  
ATOM   1690  CA  ASP A 253      22.373  16.226  14.480  1.00 54.68           C  
ATOM   1691  C   ASP A 253      22.578  15.810  15.937  1.00 61.06           C  
ATOM   1692  O   ASP A 253      23.716  15.581  16.369  1.00 67.39           O  
ATOM   1693  CB  ASP A 253      23.023  15.228  13.530  1.00 60.40           C  
ATOM   1694  CG  ASP A 253      22.236  13.946  13.422  1.00 71.52           C  
ATOM   1695  OD1 ASP A 253      21.747  13.478  14.485  1.00 53.10           O  
ATOM   1696  OD2 ASP A 253      22.131  13.404  12.292  1.00 65.33           O1-
ATOM   1697  N   PRO A 254      21.507  15.688  16.725  1.00 64.80           N  
ATOM   1698  CA  PRO A 254      21.654  15.310  18.141  1.00 53.47           C  
ATOM   1699  C   PRO A 254      21.900  13.830  18.398  1.00 50.29           C  
ATOM   1700  O   PRO A 254      22.061  13.447  19.567  1.00 53.17           O  
ATOM   1701  CB  PRO A 254      20.312  15.742  18.753  1.00 46.38           C  
ATOM   1702  CG  PRO A 254      19.339  15.629  17.612  1.00 67.51           C  
ATOM   1703  CD  PRO A 254      20.109  15.982  16.357  1.00 57.41           C  
ATOM   1704  N   SER A 255      21.943  12.990  17.363  1.00 46.58           N  
ATOM   1705  CA  SER A 255      22.053  11.552  17.579  1.00 50.06           C  
ATOM   1706  C   SER A 255      23.320  11.222  18.348  1.00 56.24           C  
ATOM   1707  O   SER A 255      24.382  11.804  18.108  1.00 57.34           O  
ATOM   1708  CB  SER A 255      22.057  10.799  16.249  1.00 49.26           C  
ATOM   1709  OG  SER A 255      21.208  11.413  15.296  1.00 54.53           O  
ATOM   1710  N   ARG A 256      23.210  10.274  19.270  1.00 51.44           N  
ATOM   1711  CA  ARG A 256      24.394   9.822  19.978  1.00 55.28           C  
ATOM   1712  C   ARG A 256      25.307   9.034  19.046  1.00 54.17           C  
ATOM   1713  O   ARG A 256      24.871   8.418  18.070  1.00 50.58           O  
ATOM   1714  CB  ARG A 256      24.009   8.962  21.175  1.00 54.69           C  
ATOM   1715  CG  ARG A 256      23.391   7.655  20.799  1.00 55.06           C  
ATOM   1716  CD  ARG A 256      22.264   7.334  21.732  1.00 78.18           C  
ATOM   1717  NE  ARG A 256      22.618   7.762  23.077  1.00 78.01           N  
ATOM   1718  CZ  ARG A 256      22.080   7.273  24.182  1.00 71.76           C  
ATOM   1719  NH1 ARG A 256      21.173   6.308  24.139  1.00 76.21           N1+
ATOM   1720  NH2 ARG A 256      22.465   7.760  25.359  1.00 69.86           N  
ATOM   1721  N   VAL A 257      26.589   9.062  19.350  1.00 55.37           N  
ATOM   1722  CA  VAL A 257      27.558   8.218  18.672  1.00 40.38           C  
ATOM   1723  C   VAL A 257      27.917   7.060  19.596  1.00 49.78           C  
ATOM   1724  O   VAL A 257      28.091   7.243  20.809  1.00 51.58           O  
ATOM   1725  CB  VAL A 257      28.791   9.035  18.253  1.00 35.29           C  
ATOM   1726  CG1 VAL A 257      29.959   8.124  17.895  1.00 39.32           C  
ATOM   1727  CG2 VAL A 257      28.423   9.930  17.087  1.00 41.63           C  
ATOM   1728  N   ILE A 258      27.989   5.857  19.025  1.00 37.90           N  
ATOM   1729  CA  ILE A 258      28.116   4.617  19.779  1.00 45.45           C  
ATOM   1730  C   ILE A 258      29.022   3.676  18.998  1.00 51.79           C  
ATOM   1731  O   ILE A 258      29.233   3.831  17.790  1.00 39.54           O  
ATOM   1732  CB  ILE A 258      26.739   3.949  20.026  1.00 43.93           C  
ATOM   1733  CG1 ILE A 258      26.095   3.558  18.698  1.00 33.16           C  
ATOM   1734  CG2 ILE A 258      25.793   4.899  20.746  1.00 34.89           C  
ATOM   1735  CD1 ILE A 258      25.255   2.335  18.795  1.00 43.60           C  
ATOM   1736  N   ASP A 259      29.577   2.692  19.708  1.00 47.07           N  
ATOM   1737  CA  ASP A 259      30.274   1.593  19.051  1.00 40.89           C  
ATOM   1738  C   ASP A 259      29.711   0.257  19.511  1.00 48.80           C  
ATOM   1739  O   ASP A 259      30.338  -0.789  19.297  1.00 49.07           O  
ATOM   1740  CB  ASP A 259      31.792   1.670  19.291  1.00 46.97           C  
ATOM   1741  CG  ASP A 259      32.204   1.259  20.708  1.00 47.60           C  
ATOM   1742  OD1 ASP A 259      31.323   1.046  21.570  1.00 59.43           O  
ATOM   1743  OD2 ASP A 259      33.424   1.151  20.955  1.00 53.44           O1-
ATOM   1744  N   ASN A 260      28.536   0.272  20.123  1.00 39.39           N  
ATOM   1745  CA  ASN A 260      27.990  -0.904  20.776  1.00 38.87           C  
ATOM   1746  C   ASN A 260      26.482  -0.705  20.820  1.00 43.79           C  
ATOM   1747  O   ASN A 260      26.001   0.260  21.419  1.00 46.50           O  
ATOM   1748  CB  ASN A 260      28.611  -1.054  22.168  1.00 29.10           C  
ATOM   1749  CG  ASN A 260      28.250  -2.362  22.849  1.00 49.58           C  
ATOM   1750  ND2 ASN A 260      27.096  -2.385  23.531  1.00 44.34           N  
ATOM   1751  OD1 ASN A 260      29.017  -3.328  22.804  1.00 47.56           O  
ATOM   1752  N   LYS A 261      25.739  -1.577  20.146  1.00 45.04           N  
ATOM   1753  CA  LYS A 261      24.310  -1.386  19.940  1.00 41.84           C  
ATOM   1754  C   LYS A 261      23.573  -2.637  20.381  1.00 41.82           C  
ATOM   1755  O   LYS A 261      23.890  -3.743  19.935  1.00 42.73           O  
ATOM   1756  CB  LYS A 261      23.993  -1.069  18.469  1.00 38.09           C  
ATOM   1757  CG  LYS A 261      22.510  -1.106  18.119  1.00 37.77           C  
ATOM   1758  CD  LYS A 261      21.773   0.079  18.729  1.00 54.51           C  
ATOM   1759  CE  LYS A 261      20.463   0.390  18.010  1.00 43.34           C  
ATOM   1760  NZ  LYS A 261      19.707   1.404  18.804  1.00 51.09           N1+
ATOM   1761  N   ILE A 262      22.602  -2.460  21.270  1.00 41.34           N  
ATOM   1762  CA  ILE A 262      21.765  -3.571  21.693  1.00 50.63           C  
ATOM   1763  C   ILE A 262      20.764  -3.930  20.586  1.00 52.47           C  
ATOM   1764  O   ILE A 262      20.311  -3.073  19.809  1.00 35.37           O  
ATOM   1765  CB  ILE A 262      21.070  -3.199  23.016  1.00 48.23           C  
ATOM   1766  CG1 ILE A 262      20.458  -4.436  23.663  1.00 46.24           C  
ATOM   1767  CG2 ILE A 262      20.055  -2.036  22.823  1.00 44.66           C  
ATOM   1768  CD1 ILE A 262      20.069  -4.202  25.086  1.00 49.84           C  
ATOM   1769  N   THR A 263      20.440  -5.219  20.485  1.00 43.33           N  
ATOM   1770  CA  THR A 263      19.620  -5.714  19.381  1.00 59.37           C  
ATOM   1771  C   THR A 263      18.749  -6.870  19.860  1.00 60.46           C  
ATOM   1772  O   THR A 263      19.210  -7.746  20.601  1.00 46.11           O  
ATOM   1773  CB  THR A 263      20.466  -6.196  18.178  1.00 49.23           C  
ATOM   1774  CG2 THR A 263      21.636  -5.274  17.895  1.00 51.39           C  
ATOM   1775  OG1 THR A 263      20.993  -7.498  18.463  1.00 65.24           O  
ATOM   1776  N   GLY A 264      17.496  -6.880  19.411  1.00 47.09           N  
ATOM   1777  CA  GLY A 264      16.614  -7.982  19.695  1.00 45.66           C  
ATOM   1778  C   GLY A 264      16.119  -8.645  18.427  1.00 50.42           C  
ATOM   1779  O   GLY A 264      16.316  -8.148  17.310  1.00 43.09           O  
ATOM   1780  N   PRO A 265      15.458  -9.789  18.588  1.00 45.50           N  
ATOM   1781  CA  PRO A 265      14.907 -10.504  17.429  1.00 47.02           C  
ATOM   1782  C   PRO A 265      14.101  -9.597  16.505  1.00 49.99           C  
ATOM   1783  O   PRO A 265      13.169  -8.906  16.929  1.00 43.94           O  
ATOM   1784  CB  PRO A 265      14.034 -11.578  18.080  1.00 41.60           C  
ATOM   1785  CG  PRO A 265      14.784 -11.883  19.358  1.00 45.60           C  
ATOM   1786  CD  PRO A 265      15.271 -10.539  19.839  1.00 36.58           C  
ATOM   1787  N   ALA A 266      14.487  -9.602  15.227  1.00 48.55           N  
ATOM   1788  CA  ALA A 266      13.897  -8.831  14.132  1.00 44.92           C  
ATOM   1789  C   ALA A 266      14.231  -7.346  14.186  1.00 43.79           C  
ATOM   1790  O   ALA A 266      13.619  -6.555  13.459  1.00 48.46           O  
ATOM   1791  CB  ALA A 266      12.381  -9.002  14.054  1.00 41.01           C  
ATOM   1792  N   ASP A 267      15.188  -6.942  15.011  1.00 47.18           N  
ATOM   1793  CA  ASP A 267      15.724  -5.593  14.931  1.00 33.19           C  
ATOM   1794  C   ASP A 267      16.647  -5.487  13.724  1.00 44.98           C  
ATOM   1795  O   ASP A 267      17.364  -6.437  13.383  1.00 51.10           O  
ATOM   1796  CB  ASP A 267      16.494  -5.264  16.206  1.00 44.05           C  
ATOM   1797  CG  ASP A 267      15.704  -4.407  17.158  1.00 55.59           C  
ATOM   1798  OD1 ASP A 267      14.712  -3.780  16.710  1.00 54.20           O  
ATOM   1799  OD2 ASP A 267      16.086  -4.366  18.355  1.00 45.13           O1-
ATOM   1800  N   SER A 268      16.648  -4.323  13.081  1.00 39.20           N  
ATOM   1801  CA  SER A 268      17.561  -4.104  11.960  1.00 46.56           C  
ATOM   1802  C   SER A 268      18.037  -2.658  11.953  1.00 42.78           C  
ATOM   1803  O   SER A 268      17.222  -1.732  11.908  1.00 39.56           O  
ATOM   1804  CB  SER A 268      16.896  -4.464  10.625  1.00 43.64           C  
ATOM   1805  OG  SER A 268      15.863  -3.546  10.287  1.00 43.81           O  
ATOM   1806  N   PHE A 269      19.356  -2.460  11.996  1.00 40.47           N  
ATOM   1807  CA  PHE A 269      19.936  -1.151  11.718  1.00 49.77           C  
ATOM   1808  C   PHE A 269      21.066  -1.289  10.705  1.00 44.51           C  
ATOM   1809  O   PHE A 269      21.473  -2.392  10.330  1.00 44.26           O  
ATOM   1810  CB  PHE A 269      20.445  -0.455  12.991  1.00 36.14           C  
ATOM   1811  CG  PHE A 269      21.612  -1.130  13.628  1.00 31.92           C  
ATOM   1812  CD1 PHE A 269      21.449  -2.294  14.336  1.00 29.75           C  
ATOM   1813  CD2 PHE A 269      22.882  -0.591  13.527  1.00 57.00           C  
ATOM   1814  CE1 PHE A 269      22.533  -2.921  14.929  1.00 37.21           C  
ATOM   1815  CE2 PHE A 269      23.969  -1.218  14.126  1.00 49.69           C  
ATOM   1816  CZ  PHE A 269      23.788  -2.382  14.820  1.00 38.10           C  
ATOM   1817  N   GLY A 270      21.552  -0.138  10.246  1.00 40.78           N  
ATOM   1818  CA  GLY A 270      22.712  -0.087   9.385  1.00 43.36           C  
ATOM   1819  C   GLY A 270      23.502   1.171   9.659  1.00 47.86           C  
ATOM   1820  O   GLY A 270      23.035   2.106  10.312  1.00 52.79           O  
ATOM   1821  N   PHE A 271      24.722   1.181   9.147  1.00 47.34           N  
ATOM   1822  CA  PHE A 271      25.539   2.378   9.224  1.00 52.40           C  
ATOM   1823  C   PHE A 271      26.584   2.312   8.123  1.00 52.02           C  
ATOM   1824  O   PHE A 271      26.722   1.305   7.422  1.00 47.40           O  
ATOM   1825  CB  PHE A 271      26.192   2.523  10.599  1.00 51.69           C  
ATOM   1826  CG  PHE A 271      26.975   1.314  11.024  1.00 45.27           C  
ATOM   1827  CD1 PHE A 271      26.357   0.284  11.721  1.00 37.92           C  
ATOM   1828  CD2 PHE A 271      28.328   1.203  10.720  1.00 45.70           C  
ATOM   1829  CE1 PHE A 271      27.079  -0.846  12.117  1.00 42.94           C  
ATOM   1830  CE2 PHE A 271      29.059   0.078  11.108  1.00 51.20           C  
ATOM   1831  CZ  PHE A 271      28.430  -0.953  11.811  1.00 47.67           C  
ATOM   1832  N   GLN A 272      27.288   3.422   7.957  1.00 53.70           N  
ATOM   1833  CA  GLN A 272      28.474   3.493   7.128  1.00 46.11           C  
ATOM   1834  C   GLN A 272      29.635   3.927   8.009  1.00 52.71           C  
ATOM   1835  O   GLN A 272      29.444   4.661   8.983  1.00 57.39           O  
ATOM   1836  CB  GLN A 272      28.271   4.466   5.965  1.00 49.50           C  
ATOM   1837  CG  GLN A 272      27.314   3.944   4.898  1.00 50.88           C  
ATOM   1838  CD  GLN A 272      27.156   4.894   3.710  1.00 60.66           C  
ATOM   1839  NE2 GLN A 272      26.221   4.557   2.821  1.00 50.80           N  
ATOM   1840  OE1 GLN A 272      27.855   5.919   3.594  1.00 52.35           O  
ATOM   1841  N   ILE A 273      30.834   3.434   7.690  1.00 48.52           N  
ATOM   1842  CA  ILE A 273      32.064   3.839   8.360  1.00 44.83           C  
ATOM   1843  C   ILE A 273      33.137   4.059   7.309  1.00 50.37           C  
ATOM   1844  O   ILE A 273      33.083   3.481   6.220  1.00 53.08           O  
ATOM   1845  CB  ILE A 273      32.528   2.792   9.374  1.00 39.03           C  
ATOM   1846  CG1 ILE A 273      32.595   1.433   8.682  1.00 44.06           C  
ATOM   1847  CG2 ILE A 273      31.582   2.756  10.543  1.00 47.86           C  
ATOM   1848  CD1 ILE A 273      33.811   0.655   9.027  1.00 62.13           C  
ATOM   1849  N   ILE A 274      34.114   4.908   7.633  1.00 52.41           N  
ATOM   1850  CA  ILE A 274      35.328   5.019   6.829  1.00 50.79           C  
ATOM   1851  C   ILE A 274      36.336   4.034   7.413  1.00 54.81           C  
ATOM   1852  O   ILE A 274      36.787   4.185   8.553  1.00 48.93           O  
ATOM   1853  CB  ILE A 274      35.889   6.445   6.804  1.00 45.40           C  
ATOM   1854  CG1 ILE A 274      34.894   7.422   6.190  1.00 50.82           C  
ATOM   1855  CG2 ILE A 274      37.096   6.483   5.933  1.00 36.45           C  
ATOM   1856  CD1 ILE A 274      34.407   7.010   4.833  1.00 43.20           C  
ATOM   1857  N   ALA A 275      36.669   3.008   6.635  1.00 49.91           N  
ATOM   1858  CA  ALA A 275      37.535   1.948   7.121  1.00 47.04           C  
ATOM   1859  C   ALA A 275      38.843   2.542   7.611  1.00 53.62           C  
ATOM   1860  O   ALA A 275      39.562   3.200   6.846  1.00 46.72           O  
ATOM   1861  CB  ALA A 275      37.781   0.925   6.010  1.00 42.44           C  
ATOM   1862  N   GLY A 276      39.130   2.337   8.898  1.00 49.28           N  
ATOM   1863  CA  GLY A 276      40.381   2.758   9.502  1.00 41.12           C  
ATOM   1864  C   GLY A 276      40.496   4.234   9.818  1.00 51.64           C  
ATOM   1865  O   GLY A 276      41.540   4.652  10.338  1.00 49.73           O  
ATOM   1866  N   GLU A 277      39.472   5.037   9.521  1.00 51.57           N  
ATOM   1867  CA  GLU A 277      39.513   6.476   9.766  1.00 54.23           C  
ATOM   1868  C   GLU A 277      40.038   6.784  11.167  1.00 56.07           C  
ATOM   1869  O   GLU A 277      39.460   6.365  12.181  1.00 44.19           O  
ATOM   1870  CB  GLU A 277      38.116   7.076   9.572  1.00 50.49           C  
ATOM   1871  CG  GLU A 277      38.063   8.589   9.675  1.00 43.49           C  
ATOM   1872  CD  GLU A 277      36.704   9.166   9.285  1.00 62.68           C  
ATOM   1873  OE1 GLU A 277      35.660   8.584   9.664  1.00 57.26           O  
ATOM   1874  OE2 GLU A 277      36.682  10.216   8.600  1.00 62.56           O1-
ATOM   1875  N   GLY A 278      41.147   7.510  11.220  1.00 44.91           N  
ATOM   1876  CA  GLY A 278      41.700   7.887  12.495  1.00 42.29           C  
ATOM   1877  C   GLY A 278      42.300   6.760  13.302  1.00 48.75           C  
ATOM   1878  O   GLY A 278      42.725   7.000  14.438  1.00 52.36           O  
ATOM   1879  N   VAL A 279      42.375   5.546  12.764  1.00 46.46           N  
ATOM   1880  CA  VAL A 279      42.848   4.422  13.568  1.00 52.51           C  
ATOM   1881  C   VAL A 279      43.834   3.564  12.780  1.00 52.13           C  
ATOM   1882  O   VAL A 279      44.679   2.874  13.361  1.00 47.58           O  
ATOM   1883  CB  VAL A 279      41.663   3.584  14.087  1.00 46.44           C  
ATOM   1884  CG1 VAL A 279      40.887   4.382  15.113  1.00 42.10           C  
ATOM   1885  CG2 VAL A 279      40.748   3.150  12.948  1.00 34.46           C  
ATOM   1886  N   GLY A 280      43.741   3.600  11.457  1.00 53.63           N  
ATOM   1887  CA  GLY A 280      44.679   2.879  10.621  1.00 50.51           C  
ATOM   1888  C   GLY A 280      44.254   1.465  10.290  1.00 50.87           C  
ATOM   1889  O   GLY A 280      43.159   0.995  10.617  1.00 55.16           O  
ATOM   1890  N   ALA A 281      45.157   0.772   9.608  1.00 47.32           N  
ATOM   1891  CA  ALA A 281      44.871  -0.585   9.184  1.00 50.10           C  
ATOM   1892  C   ALA A 281      44.968  -1.536  10.366  1.00 49.01           C  
ATOM   1893  O   ALA A 281      45.544  -1.218  11.409  1.00 49.08           O  
ATOM   1894  CB  ALA A 281      45.832  -1.022   8.082  1.00 50.84           C  
ATOM   1895  N   GLY A 282      44.404  -2.716  10.192  1.00 54.53           N  
ATOM   1896  CA  GLY A 282      44.523  -3.738  11.208  1.00 47.23           C  
ATOM   1897  C   GLY A 282      43.426  -4.760  11.070  1.00 52.70           C  
ATOM   1898  O   GLY A 282      42.500  -4.620  10.260  1.00 40.58           O  
ATOM   1899  N   ALA A 283      43.567  -5.820  11.870  1.00 50.82           N  
ATOM   1900  CA  ALA A 283      42.544  -6.852  12.007  1.00 58.33           C  
ATOM   1901  C   ALA A 283      41.600  -6.389  13.106  1.00 54.65           C  
ATOM   1902  O   ALA A 283      41.799  -6.660  14.294  1.00 59.81           O  
ATOM   1903  CB  ALA A 283      43.167  -8.209  12.308  1.00 52.06           C  
ATOM   1904  N   TRP A 284      40.563  -5.665  12.699  1.00 48.21           N  
ATOM   1905  CA  TRP A 284      39.606  -5.095  13.631  1.00 42.09           C  
ATOM   1906  C   TRP A 284      38.529  -6.109  13.975  1.00 48.51           C  
ATOM   1907  O   TRP A 284      37.888  -6.683  13.087  1.00 51.35           O  
ATOM   1908  CB  TRP A 284      38.987  -3.846  13.027  1.00 35.28           C  
ATOM   1909  CG  TRP A 284      39.997  -2.794  12.828  1.00 45.40           C  
ATOM   1910  CD1 TRP A 284      40.540  -2.390  11.648  1.00 50.75           C  
ATOM   1911  CD2 TRP A 284      40.617  -2.008  13.851  1.00 56.58           C  
ATOM   1912  CE2 TRP A 284      41.524  -1.136  13.213  1.00 54.37           C  
ATOM   1913  CE3 TRP A 284      40.479  -1.945  15.247  1.00 45.62           C  
ATOM   1914  NE1 TRP A 284      41.456  -1.390  11.867  1.00 57.95           N  
ATOM   1915  CZ2 TRP A 284      42.294  -0.207  13.920  1.00 51.79           C  
ATOM   1916  CZ3 TRP A 284      41.246  -1.032  15.947  1.00 51.05           C  
ATOM   1917  CH2 TRP A 284      42.142  -0.171  15.282  1.00 59.88           C  
ATOM   1918  N   MET A 285      38.333  -6.329  15.263  1.00 47.19           N  
ATOM   1919  CA  MET A 285      37.383  -7.329  15.706  1.00 42.40           C  
ATOM   1920  C   MET A 285      35.979  -6.743  15.748  1.00 52.38           C  
ATOM   1921  O   MET A 285      35.787  -5.582  16.131  1.00 50.29           O  
ATOM   1922  CB  MET A 285      37.790  -7.832  17.082  1.00 51.06           C  
ATOM   1923  CG  MET A 285      37.169  -9.124  17.502  1.00 58.80           C  
ATOM   1924  SD  MET A 285      37.770  -9.494  19.150  1.00 74.20           S  
ATOM   1925  CE  MET A 285      39.499  -9.114  18.903  1.00 46.74           C  
ATOM   1926  N   TYR A 286      34.998  -7.539  15.316  1.00 45.89           N  
ATOM   1927  CA  TYR A 286      33.593  -7.260  15.588  1.00 49.55           C  
ATOM   1928  C   TYR A 286      32.975  -8.490  16.228  1.00 47.83           C  
ATOM   1929  O   TYR A 286      33.337  -9.624  15.908  1.00 55.27           O  
ATOM   1930  CB  TYR A 286      32.799  -6.861  14.330  1.00 43.84           C  
ATOM   1931  CG  TYR A 286      32.345  -8.016  13.467  1.00 48.06           C  
ATOM   1932  CD1 TYR A 286      33.156  -8.511  12.448  1.00 37.37           C  
ATOM   1933  CD2 TYR A 286      31.100  -8.601  13.659  1.00 46.55           C  
ATOM   1934  CE1 TYR A 286      32.745  -9.569  11.653  1.00 51.34           C  
ATOM   1935  CE2 TYR A 286      30.678  -9.660  12.865  1.00 57.05           C  
ATOM   1936  CZ  TYR A 286      31.505 -10.143  11.865  1.00 56.02           C  
ATOM   1937  OH  TYR A 286      31.090 -11.204  11.086  1.00 52.57           O  
ATOM   1938  N   HIS A 287      32.066  -8.267  17.166  1.00 49.55           N  
ATOM   1939  CA  HIS A 287      31.498  -9.402  17.877  1.00 57.67           C  
ATOM   1940  C   HIS A 287      30.246  -8.947  18.609  1.00 49.61           C  
ATOM   1941  O   HIS A 287      29.948  -7.753  18.696  1.00 51.91           O  
ATOM   1942  CB  HIS A 287      32.510 -10.016  18.849  1.00 45.70           C  
ATOM   1943  CG  HIS A 287      33.117  -9.026  19.794  1.00 54.82           C  
ATOM   1944  CD2 HIS A 287      34.073  -8.085  19.613  1.00 63.72           C  
ATOM   1945  ND1 HIS A 287      32.752  -8.945  21.119  1.00 57.34           N  
ATOM   1946  CE1 HIS A 287      33.451  -7.995  21.714  1.00 51.94           C  
ATOM   1947  NE2 HIS A 287      34.262  -7.457  20.821  1.00 63.72           N  
ATOM   1948  N   CYS A 288      29.498  -9.923  19.106  1.00 48.22           N  
ATOM   1949  CA  CYS A 288      28.507  -9.638  20.122  1.00 53.34           C  
ATOM   1950  C   CYS A 288      29.257  -9.468  21.434  1.00 55.04           C  
ATOM   1951  O   CYS A 288      30.079 -10.318  21.784  1.00 49.31           O  
ATOM   1952  CB  CYS A 288      27.478 -10.761  20.222  1.00 46.11           C  
ATOM   1953  SG  CYS A 288      26.367 -10.537  21.654  1.00 58.01           S  
ATOM   1954  N   HIS A 289      29.018  -8.358  22.135  1.00 47.73           N  
ATOM   1955  CA  HIS A 289      29.781  -8.128  23.356  1.00 54.20           C  
ATOM   1956  C   HIS A 289      29.216  -8.877  24.565  1.00 56.44           C  
ATOM   1957  O   HIS A 289      29.790  -8.780  25.656  1.00 57.54           O  
ATOM   1958  CB  HIS A 289      29.899  -6.619  23.646  1.00 47.72           C  
ATOM   1959  CG  HIS A 289      31.196  -6.228  24.301  1.00 51.12           C  
ATOM   1960  CD2 HIS A 289      32.124  -5.301  23.963  1.00 50.29           C  
ATOM   1961  ND1 HIS A 289      31.663  -6.830  25.454  1.00 61.39           N  
ATOM   1962  CE1 HIS A 289      32.821  -6.292  25.797  1.00 51.48           C  
ATOM   1963  NE2 HIS A 289      33.122  -5.359  24.911  1.00 57.41           N  
ATOM   1964  N   ASN A 290      28.130  -9.633  24.406  1.00 46.34           N  
ATOM   1965  CA  ASN A 290      27.734 -10.580  25.441  1.00 49.89           C  
ATOM   1966  C   ASN A 290      28.896 -11.528  25.717  1.00 53.40           C  
ATOM   1967  O   ASN A 290      29.258 -12.321  24.845  1.00 60.72           O  
ATOM   1968  CB  ASN A 290      26.491 -11.359  25.011  1.00 43.62           C  
ATOM   1969  CG  ASN A 290      25.948 -12.245  26.112  1.00 57.66           C  
ATOM   1970  ND2 ASN A 290      24.694 -12.007  26.495  1.00 58.37           N  
ATOM   1971  OD1 ASN A 290      26.643 -13.147  26.609  1.00 57.43           O  
ATOM   1972  N   GLN A 291      29.490 -11.455  26.915  1.00 53.90           N  
ATOM   1973  CA  GLN A 291      30.715 -12.207  27.186  1.00 57.07           C  
ATOM   1974  C   GLN A 291      30.531 -13.691  26.898  1.00 59.45           C  
ATOM   1975  O   GLN A 291      31.452 -14.361  26.417  1.00 54.95           O  
ATOM   1976  CB  GLN A 291      31.160 -11.996  28.637  1.00 48.70           C  
ATOM   1977  CG  GLN A 291      31.712 -10.609  28.937  1.00 56.01           C  
ATOM   1978  CD  GLN A 291      32.796 -10.182  27.957  1.00 61.76           C  
ATOM   1979  NE2 GLN A 291      33.783 -11.050  27.761  1.00 53.97           N  
ATOM   1980  OE1 GLN A 291      32.748  -9.082  27.384  1.00 54.43           O  
ATOM   1981  N   PHE A 292      29.342 -14.222  27.182  1.00 59.39           N  
ATOM   1982  CA  PHE A 292      29.069 -15.623  26.891  1.00 55.79           C  
ATOM   1983  C   PHE A 292      29.060 -15.885  25.387  1.00 55.34           C  
ATOM   1984  O   PHE A 292      29.710 -16.818  24.903  1.00 53.68           O  
ATOM   1985  CB  PHE A 292      27.738 -16.018  27.514  1.00 51.86           C  
ATOM   1986  CG  PHE A 292      27.377 -17.438  27.278  1.00 61.64           C  
ATOM   1987  CD1 PHE A 292      28.273 -18.449  27.588  1.00 58.00           C  
ATOM   1988  CD2 PHE A 292      26.151 -17.772  26.722  1.00 68.79           C  
ATOM   1989  CE1 PHE A 292      27.948 -19.779  27.357  1.00 51.65           C  
ATOM   1990  CE2 PHE A 292      25.822 -19.101  26.490  1.00 58.48           C  
ATOM   1991  CZ  PHE A 292      26.722 -20.103  26.812  1.00 39.33           C  
ATOM   1992  N   HIS A 293      28.341 -15.052  24.634  1.00 50.61           N  
ATOM   1993  CA  HIS A 293      28.253 -15.214  23.184  1.00 52.05           C  
ATOM   1994  C   HIS A 293      29.604 -15.038  22.494  1.00 60.18           C  
ATOM   1995  O   HIS A 293      29.925 -15.779  21.557  1.00 50.69           O  
ATOM   1996  CB  HIS A 293      27.232 -14.227  22.634  1.00 45.98           C  
ATOM   1997  CG  HIS A 293      25.868 -14.422  23.208  1.00 53.34           C  
ATOM   1998  CD2 HIS A 293      25.402 -15.331  24.097  1.00 57.88           C  
ATOM   1999  ND1 HIS A 293      24.797 -13.619  22.886  1.00 48.94           N  
ATOM   2000  CE1 HIS A 293      23.730 -14.024  23.551  1.00 52.01           C  
ATOM   2001  NE2 HIS A 293      24.071 -15.061  24.295  1.00 59.47           N  
ATOM   2002  N   SER A 294      30.389 -14.038  22.907  1.00 64.30           N  
ATOM   2003  CA  SER A 294      31.770 -13.918  22.441  1.00 53.34           C  
ATOM   2004  C   SER A 294      32.524 -15.226  22.614  1.00 60.06           C  
ATOM   2005  O   SER A 294      33.084 -15.781  21.658  1.00 55.80           O  
ATOM   2006  CB  SER A 294      32.500 -12.811  23.210  1.00 53.93           C  
ATOM   2007  OG  SER A 294      32.257 -11.549  22.644  1.00 73.86           O  
ATOM   2008  N   ASP A 295      32.586 -15.704  23.857  1.00 51.66           N  
ATOM   2009  CA  ASP A 295      33.290 -16.942  24.144  1.00 50.10           C  
ATOM   2010  C   ASP A 295      32.759 -18.096  23.304  1.00 58.56           C  
ATOM   2011  O   ASP A 295      33.523 -18.977  22.894  1.00 67.50           O  
ATOM   2012  CB  ASP A 295      33.169 -17.263  25.632  1.00 59.03           C  
ATOM   2013  CG  ASP A 295      33.953 -16.294  26.502  1.00 54.33           C  
ATOM   2014  OD1 ASP A 295      34.783 -15.526  25.958  1.00 53.59           O  
ATOM   2015  OD2 ASP A 295      33.735 -16.308  27.732  1.00 55.57           O1-
ATOM   2016  N   MET A 296      31.467 -18.100  23.017  1.00 58.76           N  
ATOM   2017  CA  MET A 296      30.858 -19.217  22.321  1.00 48.10           C  
ATOM   2018  C   MET A 296      30.969 -19.135  20.808  1.00 57.40           C  
ATOM   2019  O   MET A 296      30.547 -20.077  20.126  1.00 63.51           O  
ATOM   2020  CB  MET A 296      29.399 -19.342  22.735  1.00 60.73           C  
ATOM   2021  CG  MET A 296      29.348 -19.667  24.181  1.00 66.76           C  
ATOM   2022  SD  MET A 296      29.639 -21.427  24.350  1.00 75.63           S  
ATOM   2023  CE  MET A 296      31.278 -21.390  25.082  1.00 56.85           C  
ATOM   2024  N   GLY A 297      31.528 -18.055  20.267  1.00 45.00           N  
ATOM   2025  CA  GLY A 297      31.888 -18.049  18.867  1.00 50.31           C  
ATOM   2026  C   GLY A 297      31.475 -16.850  18.044  1.00 54.47           C  
ATOM   2027  O   GLY A 297      31.880 -16.745  16.882  1.00 53.10           O  
ATOM   2028  N   MET A 298      30.685 -15.935  18.611  1.00 52.22           N  
ATOM   2029  CA  MET A 298      30.102 -14.850  17.817  1.00 44.34           C  
ATOM   2030  C   MET A 298      31.132 -13.736  17.607  1.00 53.63           C  
ATOM   2031  O   MET A 298      31.026 -12.626  18.136  1.00 50.77           O  
ATOM   2032  CB  MET A 298      28.828 -14.334  18.472  1.00 47.05           C  
ATOM   2033  CG  MET A 298      27.687 -15.345  18.428  1.00 54.75           C  
ATOM   2034  SD  MET A 298      26.094 -14.758  19.046  1.00 62.21           S  
ATOM   2035  CE  MET A 298      25.670 -13.530  17.804  1.00 52.60           C  
ATOM   2036  N   VAL A 299      32.140 -14.045  16.786  1.00 54.35           N  
ATOM   2037  CA  VAL A 299      33.226 -13.117  16.497  1.00 48.37           C  
ATOM   2038  C   VAL A 299      33.604 -13.185  15.028  1.00 50.65           C  
ATOM   2039  O   VAL A 299      33.663 -14.268  14.438  1.00 55.30           O  
ATOM   2040  CB  VAL A 299      34.473 -13.407  17.344  1.00 47.60           C  
ATOM   2041  CG1 VAL A 299      35.444 -12.248  17.186  1.00 49.11           C  
ATOM   2042  CG2 VAL A 299      34.093 -13.645  18.796  1.00 54.76           C  
ATOM   2043  N   GLY A 300      33.920 -12.022  14.457  1.00 45.47           N  
ATOM   2044  CA  GLY A 300      34.460 -11.922  13.120  1.00 42.18           C  
ATOM   2045  C   GLY A 300      35.510 -10.822  13.056  1.00 53.20           C  
ATOM   2046  O   GLY A 300      35.747 -10.105  14.032  1.00 50.73           O  
ATOM   2047  N   LEU A 301      36.129 -10.702  11.887  1.00 51.75           N  
ATOM   2048  CA  LEU A 301      37.193  -9.733  11.658  1.00 48.70           C  
ATOM   2049  C   LEU A 301      36.809  -8.773  10.543  1.00 55.32           C  
ATOM   2050  O   LEU A 301      36.308  -9.189   9.492  1.00 59.60           O  
ATOM   2051  CB  LEU A 301      38.500 -10.434  11.299  1.00 50.41           C  
ATOM   2052  CG  LEU A 301      39.077 -11.286  12.425  1.00 49.15           C  
ATOM   2053  CD1 LEU A 301      40.267 -11.980  11.882  1.00 40.62           C  
ATOM   2054  CD2 LEU A 301      39.468 -10.440  13.621  1.00 46.29           C  
ATOM   2055  N   PHE A 302      37.043  -7.497  10.780  1.00 44.62           N  
ATOM   2056  CA  PHE A 302      36.996  -6.478   9.744  1.00 37.61           C  
ATOM   2057  C   PHE A 302      38.453  -6.212   9.390  1.00 52.59           C  
ATOM   2058  O   PHE A 302      39.169  -5.541  10.138  1.00 47.79           O  
ATOM   2059  CB  PHE A 302      36.290  -5.241  10.268  1.00 33.46           C  
ATOM   2060  CG  PHE A 302      36.104  -4.164   9.261  1.00 45.48           C  
ATOM   2061  CD1 PHE A 302      35.850  -4.470   7.943  1.00 44.47           C  
ATOM   2062  CD2 PHE A 302      36.149  -2.826   9.647  1.00 41.91           C  
ATOM   2063  CE1 PHE A 302      35.656  -3.459   7.006  1.00 52.88           C  
ATOM   2064  CE2 PHE A 302      35.957  -1.810   8.722  1.00 48.32           C  
ATOM   2065  CZ  PHE A 302      35.708  -2.129   7.391  1.00 48.43           C  
ATOM   2066  N   LEU A 303      38.911  -6.783   8.279  1.00 52.35           N  
ATOM   2067  CA  LEU A 303      40.321  -6.685   7.908  1.00 47.96           C  
ATOM   2068  C   LEU A 303      40.515  -5.454   7.036  1.00 54.04           C  
ATOM   2069  O   LEU A 303      40.217  -5.469   5.839  1.00 50.76           O  
ATOM   2070  CB  LEU A 303      40.784  -7.953   7.215  1.00 53.05           C  
ATOM   2071  CG  LEU A 303      40.514  -9.204   8.039  1.00 56.93           C  
ATOM   2072  CD1 LEU A 303      40.503 -10.376   7.113  1.00 44.25           C  
ATOM   2073  CD2 LEU A 303      41.540  -9.379   9.141  1.00 39.99           C  
ATOM   2074  N   VAL A 304      41.003  -4.383   7.653  1.00 57.53           N  
ATOM   2075  CA  VAL A 304      41.298  -3.137   6.959  1.00 52.50           C  
ATOM   2076  C   VAL A 304      42.756  -3.164   6.529  1.00 60.18           C  
ATOM   2077  O   VAL A 304      43.661  -3.223   7.368  1.00 55.73           O  
ATOM   2078  CB  VAL A 304      41.005  -1.925   7.847  1.00 57.85           C  
ATOM   2079  CG1 VAL A 304      41.365  -0.655   7.115  1.00 48.01           C  
ATOM   2080  CG2 VAL A 304      39.535  -1.930   8.233  1.00 41.89           C  
ATOM   2081  N   LYS A 305      42.978  -3.137   5.221  1.00 63.99           N  
ATOM   2082  CA  LYS A 305      44.300  -3.297   4.642  1.00 46.99           C  
ATOM   2083  C   LYS A 305      44.905  -1.935   4.354  1.00 61.05           C  
ATOM   2084  O   LYS A 305      44.188  -0.948   4.152  1.00 55.27           O  
ATOM   2085  CB  LYS A 305      44.235  -4.127   3.359  1.00 49.98           C  
ATOM   2086  CG  LYS A 305      43.601  -5.510   3.557  1.00 54.40           C  
ATOM   2087  CD  LYS A 305      43.284  -6.206   2.228  1.00 51.47           C  
ATOM   2088  CE  LYS A 305      42.237  -5.468   1.389  1.00 54.06           C  
ATOM   2089  NZ  LYS A 305      41.418  -6.406   0.528  1.00 48.93           N1+
ATOM   2090  N   LYS A 306      46.240  -1.888   4.384  1.00 66.85           N  
ATOM   2091  CA  LYS A 306      46.983  -0.745   3.891  1.00 57.75           C  
ATOM   2092  C   LYS A 306      46.874  -0.706   2.372  1.00 63.01           C  
ATOM   2093  O   LYS A 306      46.451  -1.683   1.744  1.00 62.40           O  
ATOM   2094  CB  LYS A 306      48.448  -0.838   4.310  1.00 55.72           C  
ATOM   2095  CG  LYS A 306      48.671  -0.802   5.807  1.00 68.88           C  
ATOM   2096  CD  LYS A 306      50.045  -0.273   6.151  1.00 72.95           C  
ATOM   2097  CE  LYS A 306      50.969  -1.384   6.621  1.00 83.03           C  
ATOM   2098  NZ  LYS A 306      51.936  -0.860   7.628  1.00108.56           N1+
ATOM   2099  N   PRO A 307      47.256   0.413   1.752  1.00 68.61           N  
ATOM   2100  CA  PRO A 307      47.266   0.477   0.277  1.00 64.28           C  
ATOM   2101  C   PRO A 307      48.120  -0.592  -0.399  1.00 73.05           C  
ATOM   2102  O   PRO A 307      47.867  -0.904  -1.570  1.00 78.72           O  
ATOM   2103  CB  PRO A 307      47.810   1.882  -0.004  1.00 64.55           C  
ATOM   2104  CG  PRO A 307      47.414   2.684   1.212  1.00 52.31           C  
ATOM   2105  CD  PRO A 307      47.512   1.725   2.373  1.00 57.04           C  
ATOM   2106  N   ASP A 308      49.122  -1.155   0.284  1.00 74.95           N  
ATOM   2107  CA  ASP A 308      49.921  -2.243  -0.272  1.00 67.29           C  
ATOM   2108  C   ASP A 308      49.291  -3.615  -0.061  1.00 74.16           C  
ATOM   2109  O   ASP A 308      49.896  -4.627  -0.444  1.00 65.68           O  
ATOM   2110  CB  ASP A 308      51.330  -2.217   0.335  1.00 73.12           C  
ATOM   2111  CG  ASP A 308      51.353  -2.574   1.822  1.00 77.30           C  
ATOM   2112  OD1 ASP A 308      50.634  -3.503   2.248  1.00 79.84           O  
ATOM   2113  OD2 ASP A 308      52.102  -1.921   2.578  1.00 95.02           O1-
ATOM   2114  N   GLY A 309      48.115  -3.673   0.568  1.00 73.42           N  
ATOM   2115  CA  GLY A 309      47.389  -4.909   0.761  1.00 64.12           C  
ATOM   2116  C   GLY A 309      47.596  -5.584   2.094  1.00 58.72           C  
ATOM   2117  O   GLY A 309      46.955  -6.608   2.351  1.00 65.61           O  
ATOM   2118  N   THR A 310      48.445  -5.045   2.958  1.00 64.64           N  
ATOM   2119  CA  THR A 310      48.858  -5.741   4.168  1.00 71.64           C  
ATOM   2120  C   THR A 310      48.042  -5.311   5.383  1.00 70.25           C  
ATOM   2121  O   THR A 310      47.474  -4.216   5.450  1.00 60.10           O  
ATOM   2122  CB  THR A 310      50.335  -5.495   4.466  1.00 57.28           C  
ATOM   2123  CG2 THR A 310      51.187  -6.387   3.616  1.00 66.23           C  
ATOM   2124  OG1 THR A 310      50.659  -4.132   4.168  1.00 71.25           O  
ATOM   2125  N   ILE A 311      48.028  -6.195   6.371  1.00 58.43           N  
ATOM   2126  CA  ILE A 311      47.319  -5.972   7.623  1.00 63.72           C  
ATOM   2127  C   ILE A 311      48.335  -6.010   8.757  1.00 63.50           C  
ATOM   2128  O   ILE A 311      48.954  -7.055   8.989  1.00 65.30           O  
ATOM   2129  CB  ILE A 311      46.197  -7.008   7.813  1.00 57.09           C  
ATOM   2130  CG1 ILE A 311      44.941  -6.547   7.073  1.00 64.92           C  
ATOM   2131  CG2 ILE A 311      45.923  -7.272   9.278  1.00 62.35           C  
ATOM   2132  CD1 ILE A 311      44.175  -7.663   6.447  1.00 69.23           C  
ATOM   2133  N   PRO A 312      48.571  -4.882   9.450  1.00 64.21           N  
ATOM   2134  CA  PRO A 312      49.520  -4.857  10.569  1.00 51.14           C  
ATOM   2135  C   PRO A 312      49.489  -6.088  11.455  1.00 71.70           C  
ATOM   2136  O   PRO A 312      48.450  -6.415  12.038  1.00 70.37           O  
ATOM   2137  CB  PRO A 312      49.088  -3.608  11.342  1.00 51.06           C  
ATOM   2138  CG  PRO A 312      48.404  -2.717  10.294  1.00 52.88           C  
ATOM   2139  CD  PRO A 312      48.211  -3.520   9.033  1.00 62.03           C  
ATOM   2140  N   GLY A 313      50.643  -6.757  11.571  1.00 87.65           N  
ATOM   2141  CA  GLY A 313      50.785  -8.000  12.302  1.00 92.26           C  
ATOM   2142  C   GLY A 313      50.872  -9.248  11.446  1.00104.89           C  
ATOM   2143  O   GLY A 313      50.998 -10.348  12.002  1.00109.40           O  
ATOM   2144  N   TYR A 314      50.794  -9.116  10.117  1.00112.40           N  
ATOM   2145  CA  TYR A 314      50.676 -10.252   9.191  1.00 95.83           C  
ATOM   2146  C   TYR A 314      51.192  -9.901   7.792  1.00 91.52           C  
ATOM   2147  O   TYR A 314      52.193  -9.190   7.643  1.00 92.24           O  
ATOM   2148  CB  TYR A 314      49.218 -10.714   9.100  1.00 74.35           C  
ATOM   2149  CG  TYR A 314      48.541 -10.890  10.452  1.00101.24           C  
ATOM   2150  CD1 TYR A 314      48.610 -12.102  11.145  1.00 97.17           C  
ATOM   2151  CD2 TYR A 314      47.868  -9.826  11.054  1.00 87.60           C  
ATOM   2152  CE1 TYR A 314      48.002 -12.251  12.385  1.00 90.81           C  
ATOM   2153  CE2 TYR A 314      47.272  -9.961  12.292  1.00 75.27           C  
ATOM   2154  CZ  TYR A 314      47.335 -11.175  12.947  1.00 89.13           C  
ATOM   2155  OH  TYR A 314      46.729 -11.306  14.168  1.00 85.00           O  
TER   
HETATM 2156 CU    CU A 401      24.911 -12.084  21.535  1.00 56.30          CU  
HETATM 2157 CU    CU A 402      36.332  -6.908  21.875  0.31 52.52          CU  
HETATM 2158 CU    CU A 403      35.985  -2.731  21.726  0.15 54.12          CU  
HETATM 2159 CU    CU A 404      34.342  -3.756  25.162  0.76 50.15          CU  
ATOM   2160  N   ILE B  37      -2.078  22.413  11.381  1.00 93.25           N  
ATOM   2161  CA  ILE B  37      -2.516  21.078  11.791  1.00115.23           C  
ATOM   2162  C   ILE B  37      -4.044  21.071  12.034  1.00106.75           C  
ATOM   2163  O   ILE B  37      -4.548  21.683  12.978  1.00110.83           O  
ATOM   2164  CB  ILE B  37      -1.712  20.575  13.043  1.00 82.27           C  
ATOM   2165  CG1 ILE B  37      -0.307  20.115  12.648  1.00 70.26           C  
ATOM   2166  CG2 ILE B  37      -2.433  19.430  13.739  1.00 91.01           C  
ATOM   2167  CD1 ILE B  37       0.508  19.559  13.811  1.00 88.92           C  
ATOM   2168  N   THR B  38      -4.768  20.369  11.162  1.00 98.29           N  
ATOM   2169  CA  THR B  38      -6.219  20.262  11.214  1.00 81.47           C  
ATOM   2170  C   THR B  38      -6.698  19.140  12.145  1.00 93.29           C  
ATOM   2171  O   THR B  38      -7.907  18.890  12.230  1.00 87.70           O  
ATOM   2172  CB  THR B  38      -6.768  20.086   9.781  1.00 77.72           C  
ATOM   2173  CG2 THR B  38      -7.418  18.705   9.534  1.00 55.54           C  
ATOM   2174  OG1 THR B  38      -7.722  21.115   9.507  1.00 92.35           O  
ATOM   2175  N   ALA B  39      -5.784  18.473  12.852  1.00 79.04           N  
ATOM   2176  CA  ALA B  39      -6.161  17.519  13.884  1.00 72.44           C  
ATOM   2177  C   ALA B  39      -6.305  18.228  15.226  1.00 71.08           C  
ATOM   2178  O   ALA B  39      -5.773  19.321  15.431  1.00 73.56           O  
ATOM   2179  CB  ALA B  39      -5.129  16.401  13.995  1.00 67.42           C  
ATOM   2180  N   ARG B  40      -7.047  17.595  16.142  1.00 61.87           N  
ATOM   2181  CA  ARG B  40      -7.137  18.110  17.506  1.00 57.25           C  
ATOM   2182  C   ARG B  40      -5.769  18.053  18.176  1.00 60.01           C  
ATOM   2183  O   ARG B  40      -4.982  17.128  17.946  1.00 60.72           O  
ATOM   2184  CB  ARG B  40      -8.136  17.305  18.338  1.00 50.77           C  
ATOM   2185  CG  ARG B  40      -9.426  16.973  17.641  1.00 58.48           C  
ATOM   2186  CD  ARG B  40     -10.514  16.529  18.625  1.00 68.64           C  
ATOM   2187  NE  ARG B  40     -10.054  15.579  19.634  1.00 72.21           N  
ATOM   2188  CZ  ARG B  40      -9.795  14.294  19.412  1.00 82.69           C  
ATOM   2189  NH1 ARG B  40      -9.865  13.764  18.192  1.00 74.12           N1+
ATOM   2190  NH2 ARG B  40      -9.461  13.516  20.440  1.00 81.01           N  
ATOM   2191  N   THR B  41      -5.486  19.036  19.021  1.00 55.16           N  
ATOM   2192  CA  THR B  41      -4.197  19.097  19.695  1.00 55.08           C  
ATOM   2193  C   THR B  41      -4.394  19.346  21.180  1.00 50.45           C  
ATOM   2194  O   THR B  41      -5.381  19.950  21.597  1.00 57.67           O  
ATOM   2195  CB  THR B  41      -3.314  20.180  19.109  1.00 46.44           C  
ATOM   2196  CG2 THR B  41      -3.155  19.952  17.623  1.00 45.42           C  
ATOM   2197  OG1 THR B  41      -3.917  21.461  19.349  1.00 57.80           O  
ATOM   2198  N   ALA B  42      -3.431  18.884  21.967  1.00 59.98           N  
ATOM   2199  CA  ALA B  42      -3.539  18.980  23.415  1.00 59.65           C  
ATOM   2200  C   ALA B  42      -3.473  20.443  23.851  1.00 58.47           C  
ATOM   2201  O   ALA B  42      -2.689  21.227  23.299  1.00 53.56           O  
ATOM   2202  CB  ALA B  42      -2.426  18.176  24.097  1.00 53.60           C  
ATOM   2203  N   PRO B  43      -4.279  20.839  24.829  1.00 56.63           N  
ATOM   2204  CA  PRO B  43      -4.200  22.201  25.362  1.00 57.59           C  
ATOM   2205  C   PRO B  43      -3.061  22.345  26.365  1.00 61.08           C  
ATOM   2206  O   PRO B  43      -2.449  21.368  26.812  1.00 68.96           O  
ATOM   2207  CB  PRO B  43      -5.554  22.373  26.051  1.00 45.35           C  
ATOM   2208  CG  PRO B  43      -5.848  20.995  26.561  1.00 59.20           C  
ATOM   2209  CD  PRO B  43      -5.284  20.027  25.540  1.00 61.78           C  
ATOM   2210  N   ALA B  44      -2.791  23.599  26.723  1.00 54.57           N  
ATOM   2211  CA  ALA B  44      -1.867  23.869  27.815  1.00 54.37           C  
ATOM   2212  C   ALA B  44      -2.408  23.303  29.126  1.00 55.58           C  
ATOM   2213  O   ALA B  44      -3.617  23.249  29.349  1.00 52.09           O  
ATOM   2214  CB  ALA B  44      -1.633  25.364  27.950  1.00 51.81           C  
ATOM   2215  N   GLY B  45      -1.491  22.856  29.994  1.00 62.44           N  
ATOM   2216  CA  GLY B  45      -1.857  22.307  31.285  1.00 54.03           C  
ATOM   2217  C   GLY B  45      -1.853  23.355  32.397  1.00 54.53           C  
ATOM   2218  O   GLY B  45      -1.568  24.534  32.192  1.00 51.76           O  
ATOM   2219  N   GLY B  46      -2.167  22.889  33.604  1.00 51.14           N  
ATOM   2220  CA  GLY B  46      -2.297  23.762  34.753  1.00 43.03           C  
ATOM   2221  C   GLY B  46      -3.442  23.416  35.690  1.00 53.78           C  
ATOM   2222  O   GLY B  46      -3.491  23.932  36.808  1.00 66.43           O  
ATOM   2223  N   GLU B  47      -4.361  22.551  35.254  1.00 57.87           N  
ATOM   2224  CA  GLU B  47      -5.478  22.113  36.087  1.00 56.17           C  
ATOM   2225  C   GLU B  47      -4.984  21.370  37.321  1.00 67.36           C  
ATOM   2226  O   GLU B  47      -3.905  20.772  37.325  1.00 65.28           O  
ATOM   2227  CB  GLU B  47      -6.419  21.184  35.308  1.00 57.74           C  
ATOM   2228  CG  GLU B  47      -7.434  21.879  34.436  1.00 60.68           C  
ATOM   2229  CD  GLU B  47      -7.637  23.321  34.848  1.00103.08           C  
ATOM   2230  OE1 GLU B  47      -8.121  23.537  35.982  1.00114.77           O  
ATOM   2231  OE2 GLU B  47      -7.318  24.234  34.048  1.00103.61           O1-
ATOM   2232  N   VAL B  48      -5.799  21.391  38.372  1.00 62.75           N  
ATOM   2233  CA  VAL B  48      -5.586  20.543  39.535  1.00 49.34           C  
ATOM   2234  C   VAL B  48      -6.691  19.508  39.531  1.00 45.81           C  
ATOM   2235  O   VAL B  48      -7.842  19.809  39.860  1.00 72.56           O  
ATOM   2236  CB  VAL B  48      -5.569  21.331  40.844  1.00 39.56           C  
ATOM   2237  CG1 VAL B  48      -5.528  20.360  42.000  1.00 43.08           C  
ATOM   2238  CG2 VAL B  48      -4.358  22.228  40.871  1.00 41.26           C  
ATOM   2239  N   ARG B  49      -6.334  18.288  39.166  1.00 59.49           N  
ATOM   2240  CA  ARG B  49      -7.274  17.205  38.949  1.00 55.54           C  
ATOM   2241  C   ARG B  49      -7.302  16.283  40.159  1.00 59.53           C  
ATOM   2242  O   ARG B  49      -6.292  16.092  40.840  1.00 63.82           O  
ATOM   2243  CB  ARG B  49      -6.896  16.429  37.682  1.00 49.80           C  
ATOM   2244  CG  ARG B  49      -6.820  17.334  36.446  1.00 58.93           C  
ATOM   2245  CD  ARG B  49      -5.923  16.767  35.370  1.00 65.25           C  
ATOM   2246  NE  ARG B  49      -6.686  16.304  34.217  1.00 65.97           N  
ATOM   2247  CZ  ARG B  49      -6.929  17.021  33.128  1.00 69.98           C  
ATOM   2248  NH1 ARG B  49      -6.441  18.246  32.981  1.00 68.37           N1+
ATOM   2249  NH2 ARG B  49      -7.671  16.492  32.155  1.00 94.34           N  
ATOM   2250  N   HIS B  50      -8.482  15.725  40.431  1.00 62.25           N  
ATOM   2251  CA  HIS B  50      -8.677  14.792  41.531  1.00 50.24           C  
ATOM   2252  C   HIS B  50      -9.160  13.452  41.011  1.00 47.27           C  
ATOM   2253  O   HIS B  50      -9.895  13.369  40.027  1.00 68.05           O  
ATOM   2254  CB  HIS B  50      -9.672  15.328  42.541  1.00 42.83           C  
ATOM   2255  CG  HIS B  50      -9.259  16.633  43.134  1.00 66.19           C  
ATOM   2256  CD2 HIS B  50      -9.306  17.892  42.636  1.00 69.47           C  
ATOM   2257  ND1 HIS B  50      -8.665  16.728  44.373  1.00 57.68           N  
ATOM   2258  CE1 HIS B  50      -8.384  17.996  44.624  1.00 66.24           C  
ATOM   2259  NE2 HIS B  50      -8.761  18.722  43.585  1.00 69.04           N  
ATOM   2260  N   LEU B  51      -8.750  12.400  41.697  1.00 42.38           N  
ATOM   2261  CA  LEU B  51      -8.988  11.058  41.217  1.00 43.82           C  
ATOM   2262  C   LEU B  51      -9.112  10.144  42.418  1.00 47.41           C  
ATOM   2263  O   LEU B  51      -8.329  10.244  43.365  1.00 52.75           O  
ATOM   2264  CB  LEU B  51      -7.842  10.598  40.314  1.00 62.40           C  
ATOM   2265  CG  LEU B  51      -8.137  10.365  38.839  1.00 61.80           C  
ATOM   2266  CD1 LEU B  51      -6.983   9.604  38.217  1.00 67.31           C  
ATOM   2267  CD2 LEU B  51      -9.432   9.600  38.705  1.00 64.14           C  
ATOM   2268  N   LYS B  52     -10.106   9.272  42.382  1.00 44.68           N  
ATOM   2269  CA  LYS B  52     -10.218   8.185  43.337  1.00 45.80           C  
ATOM   2270  C   LYS B  52      -9.760   6.907  42.647  1.00 53.92           C  
ATOM   2271  O   LYS B  52     -10.088   6.676  41.481  1.00 49.23           O  
ATOM   2272  CB  LYS B  52     -11.655   8.034  43.841  1.00 35.34           C  
ATOM   2273  CG  LYS B  52     -11.768   7.104  45.013  1.00 58.36           C  
ATOM   2274  CD  LYS B  52     -12.319   7.819  46.236  1.00 72.82           C  
ATOM   2275  CE  LYS B  52     -12.122   6.953  47.470  1.00 73.16           C  
ATOM   2276  NZ  LYS B  52     -10.749   6.368  47.435  1.00 51.56           N1+
ATOM   2277  N   MET B  53      -8.985   6.086  43.356  1.00 51.66           N  
ATOM   2278  CA  MET B  53      -8.487   4.848  42.775  1.00 44.50           C  
ATOM   2279  C   MET B  53      -8.495   3.767  43.842  1.00 49.24           C  
ATOM   2280  O   MET B  53      -8.353   4.055  45.035  1.00 51.93           O  
ATOM   2281  CB  MET B  53      -7.073   5.019  42.193  1.00 54.59           C  
ATOM   2282  CG  MET B  53      -6.678   3.943  41.167  1.00 78.62           C  
ATOM   2283  SD  MET B  53      -5.432   4.547  39.996  1.00 75.20           S  
ATOM   2284  CE  MET B  53      -5.560   6.300  40.369  1.00 45.48           C  
ATOM   2285  N   TYR B  54      -8.679   2.520  43.400  1.00 35.30           N  
ATOM   2286  CA  TYR B  54      -8.742   1.372  44.290  1.00 43.49           C  
ATOM   2287  C   TYR B  54      -7.798   0.299  43.776  1.00 53.53           C  
ATOM   2288  O   TYR B  54      -7.449   0.261  42.593  1.00 48.01           O  
ATOM   2289  CB  TYR B  54     -10.164   0.766  44.400  1.00 43.58           C  
ATOM   2290  CG  TYR B  54     -11.226   1.753  44.796  1.00 52.68           C  
ATOM   2291  CD1 TYR B  54     -11.729   2.673  43.871  1.00 56.55           C  
ATOM   2292  CD2 TYR B  54     -11.714   1.791  46.085  1.00 52.76           C  
ATOM   2293  CE1 TYR B  54     -12.674   3.606  44.236  1.00 51.84           C  
ATOM   2294  CE2 TYR B  54     -12.667   2.721  46.454  1.00 64.22           C  
ATOM   2295  CZ  TYR B  54     -13.140   3.623  45.528  1.00 54.20           C  
ATOM   2296  OH  TYR B  54     -14.091   4.542  45.899  1.00 72.20           O  
ATOM   2297  N   ALA B  55      -7.389  -0.576  44.692  1.00 44.54           N  
ATOM   2298  CA  ALA B  55      -6.784  -1.853  44.354  1.00 47.04           C  
ATOM   2299  C   ALA B  55      -7.707  -2.946  44.875  1.00 53.59           C  
ATOM   2300  O   ALA B  55      -8.069  -2.946  46.058  1.00 47.62           O  
ATOM   2301  CB  ALA B  55      -5.384  -1.970  44.950  1.00 45.70           C  
ATOM   2302  N   GLU B  56      -8.132  -3.840  43.981  1.00 43.93           N  
ATOM   2303  CA  GLU B  56      -9.018  -4.942  44.325  1.00 49.91           C  
ATOM   2304  C   GLU B  56      -8.354  -6.239  43.934  1.00 45.11           C  
ATOM   2305  O   GLU B  56      -7.703  -6.322  42.887  1.00 52.17           O  
ATOM   2306  CB  GLU B  56     -10.378  -4.889  43.600  1.00 51.03           C  
ATOM   2307  CG  GLU B  56     -11.082  -3.559  43.601  1.00 59.25           C  
ATOM   2308  CD  GLU B  56     -12.450  -3.635  42.954  1.00 75.21           C  
ATOM   2309  OE1 GLU B  56     -13.139  -2.590  42.896  1.00 85.30           O  
ATOM   2310  OE2 GLU B  56     -12.827  -4.740  42.488  1.00 81.93           O1-
ATOM   2311  N   LYS B  57      -8.546  -7.253  44.762  1.00 40.70           N  
ATOM   2312  CA  LYS B  57      -8.227  -8.602  44.339  1.00 52.17           C  
ATOM   2313  C   LYS B  57      -9.402  -9.119  43.502  1.00 51.58           C  
ATOM   2314  O   LYS B  57     -10.566  -8.950  43.876  1.00 59.33           O  
ATOM   2315  CB  LYS B  57      -7.907  -9.481  45.559  1.00 38.94           C  
ATOM   2316  CG  LYS B  57      -6.964 -10.619  45.197  1.00 76.61           C  
ATOM   2317  CD  LYS B  57      -6.836 -11.726  46.234  1.00 89.97           C  
ATOM   2318  CE  LYS B  57      -6.434 -11.195  47.602  1.00 71.88           C  
ATOM   2319  NZ  LYS B  57      -7.026 -12.052  48.664  1.00 82.98           N1+
ATOM   2320  N   LEU B  58      -9.110  -9.638  42.317  1.00 53.51           N  
ATOM   2321  CA  LEU B  58     -10.160 -10.098  41.415  1.00 60.17           C  
ATOM   2322  C   LEU B  58     -10.461 -11.570  41.675  1.00 60.87           C  
ATOM   2323  O   LEU B  58      -9.590 -12.342  42.093  1.00 61.16           O  
ATOM   2324  CB  LEU B  58      -9.768  -9.898  39.945  1.00 58.23           C  
ATOM   2325  CG  LEU B  58      -9.114  -8.554  39.629  1.00 54.68           C  
ATOM   2326  CD1 LEU B  58      -8.558  -8.567  38.237  1.00 59.72           C  
ATOM   2327  CD2 LEU B  58     -10.106  -7.431  39.787  1.00 53.94           C  
ATOM   2328  N   ALA B  59     -11.716 -11.951  41.435  1.00 62.52           N  
ATOM   2329  CA  ALA B  59     -12.128 -13.331  41.648  1.00 53.27           C  
ATOM   2330  C   ALA B  59     -11.192 -14.320  40.970  1.00 58.10           C  
ATOM   2331  O   ALA B  59     -11.030 -15.441  41.454  1.00 60.09           O  
ATOM   2332  CB  ALA B  59     -13.553 -13.537  41.139  1.00 47.17           C  
ATOM   2333  N   ASP B  60     -10.575 -13.941  39.850  1.00 72.19           N  
ATOM   2334  CA  ASP B  60      -9.757 -14.903  39.118  1.00 56.14           C  
ATOM   2335  C   ASP B  60      -8.320 -14.940  39.620  1.00 55.58           C  
ATOM   2336  O   ASP B  60      -7.431 -15.342  38.878  1.00 73.04           O  
ATOM   2337  CB  ASP B  60      -9.775 -14.614  37.608  1.00 59.11           C  
ATOM   2338  CG  ASP B  60      -9.412 -13.182  37.268  1.00 86.82           C  
ATOM   2339  OD1 ASP B  60      -8.196 -12.921  37.147  1.00 64.80           O  
ATOM   2340  OD2 ASP B  60     -10.331 -12.334  37.110  1.00 94.19           O1-
ATOM   2341  N   GLY B  61      -8.072 -14.521  40.861  1.00 63.51           N  
ATOM   2342  CA  GLY B  61      -6.746 -14.533  41.446  1.00 41.07           C  
ATOM   2343  C   GLY B  61      -5.941 -13.251  41.274  1.00 59.62           C  
ATOM   2344  O   GLY B  61      -5.106 -12.934  42.128  1.00 56.39           O  
ATOM   2345  N   GLN B  62      -6.167 -12.506  40.197  1.00 50.11           N  
ATOM   2346  CA  GLN B  62      -5.337 -11.356  39.880  1.00 50.70           C  
ATOM   2347  C   GLN B  62      -5.636 -10.170  40.802  1.00 59.89           C  
ATOM   2348  O   GLN B  62      -6.475 -10.221  41.711  1.00 48.51           O  
ATOM   2349  CB  GLN B  62      -5.545 -10.957  38.421  1.00 55.53           C  
ATOM   2350  CG  GLN B  62      -5.147 -12.026  37.437  1.00 44.54           C  
ATOM   2351  CD  GLN B  62      -5.258 -11.571  35.997  1.00 55.57           C  
ATOM   2352  NE2 GLN B  62      -4.315 -12.004  35.166  1.00 71.69           N  
ATOM   2353  OE1 GLN B  62      -6.152 -10.805  35.644  1.00 68.23           O  
ATOM   2354  N   MET B  63      -4.934  -9.076  40.537  1.00 49.14           N  
ATOM   2355  CA  MET B  63      -5.090  -7.825  41.258  1.00 54.75           C  
ATOM   2356  C   MET B  63      -5.120  -6.698  40.246  1.00 48.61           C  
ATOM   2357  O   MET B  63      -4.344  -6.700  39.291  1.00 51.16           O  
ATOM   2358  CB  MET B  63      -3.955  -7.609  42.263  1.00 53.88           C  
ATOM   2359  CG  MET B  63      -3.975  -8.515  43.490  1.00 49.63           C  
ATOM   2360  SD  MET B  63      -2.454  -8.271  44.432  1.00 56.26           S  
ATOM   2361  CE  MET B  63      -2.683  -9.396  45.788  1.00 59.37           C  
ATOM   2362  N   GLY B  64      -6.020  -5.747  40.441  1.00 50.34           N  
ATOM   2363  CA  GLY B  64      -6.220  -4.698  39.459  1.00 41.48           C  
ATOM   2364  C   GLY B  64      -6.569  -3.368  40.095  1.00 56.31           C  
ATOM   2365  O   GLY B  64      -7.174  -3.299  41.168  1.00 53.32           O  
ATOM   2366  N   TYR B  65      -6.167  -2.302  39.414  1.00 52.07           N  
ATOM   2367  CA  TYR B  65      -6.581  -0.954  39.762  1.00 49.07           C  
ATOM   2368  C   TYR B  65      -7.894  -0.616  39.064  1.00 57.13           C  
ATOM   2369  O   TYR B  65      -8.209  -1.143  37.990  1.00 46.46           O  
ATOM   2370  CB  TYR B  65      -5.527   0.079  39.356  1.00 52.63           C  
ATOM   2371  CG  TYR B  65      -4.204  -0.003  40.065  1.00 49.40           C  
ATOM   2372  CD1 TYR B  65      -4.086   0.372  41.392  1.00 45.48           C  
ATOM   2373  CD2 TYR B  65      -3.051  -0.414  39.384  1.00 57.09           C  
ATOM   2374  CE1 TYR B  65      -2.864   0.326  42.041  1.00 50.41           C  
ATOM   2375  CE2 TYR B  65      -1.818  -0.471  40.019  1.00 46.76           C  
ATOM   2376  CZ  TYR B  65      -1.732  -0.100  41.353  1.00 57.93           C  
ATOM   2377  OH  TYR B  65      -0.516  -0.149  41.999  1.00 50.60           O  
ATOM   2378  N   GLY B  66      -8.646   0.297  39.675  1.00 49.39           N  
ATOM   2379  CA  GLY B  66      -9.887   0.765  39.102  1.00 45.88           C  
ATOM   2380  C   GLY B  66     -10.204   2.145  39.631  1.00 48.84           C  
ATOM   2381  O   GLY B  66      -9.624   2.613  40.613  1.00 48.30           O  
ATOM   2382  N   PHE B  67     -11.144   2.799  38.957  1.00 54.63           N  
ATOM   2383  CA  PHE B  67     -11.634   4.083  39.427  1.00 47.94           C  
ATOM   2384  C   PHE B  67     -12.910   3.953  40.231  1.00 45.53           C  
ATOM   2385  O   PHE B  67     -13.205   4.827  41.049  1.00 55.00           O  
ATOM   2386  CB  PHE B  67     -11.881   5.037  38.255  1.00 37.23           C  
ATOM   2387  CG  PHE B  67     -10.627   5.595  37.657  1.00 53.88           C  
ATOM   2388  CD1 PHE B  67      -9.546   5.887  38.465  1.00 63.21           C  
ATOM   2389  CD2 PHE B  67     -10.544   5.880  36.305  1.00 46.49           C  
ATOM   2390  CE1 PHE B  67      -8.395   6.409  37.936  1.00 69.45           C  
ATOM   2391  CE2 PHE B  67      -9.392   6.411  35.769  1.00 52.99           C  
ATOM   2392  CZ  PHE B  67      -8.320   6.680  36.583  1.00 71.83           C  
ATOM   2393  N   GLU B  68     -13.682   2.903  39.981  1.00 48.04           N  
ATOM   2394  CA  GLU B  68     -14.871   2.576  40.744  1.00 49.43           C  
ATOM   2395  C   GLU B  68     -14.672   1.189  41.324  1.00 54.56           C  
ATOM   2396  O   GLU B  68     -14.172   0.290  40.635  1.00 52.94           O  
ATOM   2397  CB  GLU B  68     -16.158   2.599  39.876  1.00 57.51           C  
ATOM   2398  CG  GLU B  68     -16.287   3.720  38.840  1.00 43.82           C  
ATOM   2399  CD  GLU B  68     -17.197   3.338  37.673  1.00 83.57           C  
ATOM   2400  OE1 GLU B  68     -18.417   3.177  37.891  1.00 91.86           O  
ATOM   2401  OE2 GLU B  68     -16.686   3.157  36.538  1.00 76.90           O1-
ATOM   2402  N   LYS B  69     -15.055   1.017  42.588  1.00 59.66           N  
ATOM   2403  CA  LYS B  69     -15.039  -0.312  43.190  1.00 51.73           C  
ATOM   2404  C   LYS B  69     -15.873  -1.273  42.349  1.00 40.14           C  
ATOM   2405  O   LYS B  69     -16.967  -0.939  41.904  1.00 54.60           O  
ATOM   2406  CB  LYS B  69     -15.580  -0.255  44.613  1.00 56.60           C  
ATOM   2407  CG  LYS B  69     -14.621  -0.725  45.684  1.00 67.06           C  
ATOM   2408  CD  LYS B  69     -15.318  -0.701  47.051  1.00 78.38           C  
ATOM   2409  CE  LYS B  69     -15.766   0.710  47.417  1.00 62.79           C  
ATOM   2410  NZ  LYS B  69     -16.423   0.817  48.755  1.00 72.42           N1+
ATOM   2411  N   GLY B  70     -15.352  -2.462  42.117  1.00 42.52           N  
ATOM   2412  CA  GLY B  70     -16.031  -3.435  41.299  1.00 42.32           C  
ATOM   2413  C   GLY B  70     -15.793  -3.291  39.820  1.00 49.59           C  
ATOM   2414  O   GLY B  70     -16.312  -4.105  39.044  1.00 57.30           O  
ATOM   2415  N   LYS B  71     -15.017  -2.300  39.399  1.00 55.37           N  
ATOM   2416  CA  LYS B  71     -14.734  -2.079  37.988  1.00 56.97           C  
ATOM   2417  C   LYS B  71     -13.232  -1.912  37.765  1.00 53.59           C  
ATOM   2418  O   LYS B  71     -12.774  -0.954  37.141  1.00 78.31           O  
ATOM   2419  CB  LYS B  71     -15.529  -0.875  37.476  1.00 52.43           C  
ATOM   2420  CG  LYS B  71     -17.064  -1.067  37.433  1.00 56.48           C  
ATOM   2421  CD  LYS B  71     -17.679  -0.364  36.206  1.00 67.39           C  
ATOM   2422  CE  LYS B  71     -19.019  -0.963  35.791  1.00 54.54           C  
ATOM   2423  NZ  LYS B  71     -18.947  -1.719  34.499  1.00 77.71           N1+
ATOM   2424  N   ALA B  72     -12.442  -2.855  38.283  1.00 58.39           N  
ATOM   2425  CA  ALA B  72     -10.987  -2.827  38.159  1.00 49.72           C  
ATOM   2426  C   ALA B  72     -10.521  -3.580  36.909  1.00 50.71           C  
ATOM   2427  O   ALA B  72     -11.114  -4.582  36.496  1.00 56.62           O  
ATOM   2428  CB  ALA B  72     -10.331  -3.432  39.402  1.00 40.01           C  
ATOM   2429  N   SER B  73      -9.433  -3.102  36.319  1.00 46.89           N  
ATOM   2430  CA  SER B  73      -8.981  -3.610  35.034  1.00 45.87           C  
ATOM   2431  C   SER B  73      -7.513  -3.977  35.092  1.00 55.26           C  
ATOM   2432  O   SER B  73      -6.717  -3.341  35.791  1.00 50.93           O  
ATOM   2433  CB  SER B  73      -9.136  -2.585  33.922  1.00 41.64           C  
ATOM   2434  OG  SER B  73      -8.834  -1.289  34.407  1.00 58.82           O  
ATOM   2435  N   VAL B  74      -7.158  -4.980  34.300  1.00 48.39           N  
ATOM   2436  CA  VAL B  74      -5.765  -5.284  34.019  1.00 47.03           C  
ATOM   2437  C   VAL B  74      -5.613  -5.219  32.505  1.00 45.52           C  
ATOM   2438  O   VAL B  74      -6.123  -6.099  31.797  1.00 52.89           O  
ATOM   2439  CB  VAL B  74      -5.355  -6.660  34.572  1.00 56.61           C  
ATOM   2440  CG1 VAL B  74      -3.878  -6.916  34.300  1.00 49.03           C  
ATOM   2441  CG2 VAL B  74      -5.648  -6.751  36.054  1.00 38.44           C  
ATOM   2442  N   PRO B  75      -4.923  -4.214  31.963  1.00 50.38           N  
ATOM   2443  CA  PRO B  75      -4.268  -3.091  32.662  1.00 48.21           C  
ATOM   2444  C   PRO B  75      -5.250  -2.162  33.348  1.00 42.23           C  
ATOM   2445  O   PRO B  75      -6.441  -2.196  33.062  1.00 51.10           O  
ATOM   2446  CB  PRO B  75      -3.510  -2.357  31.540  1.00 44.88           C  
ATOM   2447  CG  PRO B  75      -4.008  -2.928  30.244  1.00 42.26           C  
ATOM   2448  CD  PRO B  75      -4.504  -4.308  30.556  1.00 37.13           C  
ATOM   2449  N   GLY B  76      -4.762  -1.333  34.265  1.00 38.94           N  
ATOM   2450  CA  GLY B  76      -5.615  -0.440  34.996  1.00 40.77           C  
ATOM   2451  C   GLY B  76      -6.022   0.732  34.149  1.00 40.43           C  
ATOM   2452  O   GLY B  76      -5.593   0.892  33.005  1.00 46.05           O  
ATOM   2453  N   PRO B  77      -6.873   1.583  34.714  1.00 48.34           N  
ATOM   2454  CA  PRO B  77      -7.378   2.725  33.942  1.00 45.09           C  
ATOM   2455  C   PRO B  77      -6.239   3.602  33.445  1.00 43.79           C  
ATOM   2456  O   PRO B  77      -5.178   3.695  34.056  1.00 47.89           O  
ATOM   2457  CB  PRO B  77      -8.277   3.476  34.940  1.00 39.23           C  
ATOM   2458  CG  PRO B  77      -7.930   2.922  36.295  1.00 54.27           C  
ATOM   2459  CD  PRO B  77      -7.423   1.526  36.080  1.00 45.54           C  
ATOM   2460  N   LEU B  78      -6.463   4.236  32.308  1.00 45.76           N  
ATOM   2461  CA  LEU B  78      -5.500   5.191  31.806  1.00 38.42           C  
ATOM   2462  C   LEU B  78      -5.682   6.529  32.501  1.00 40.46           C  
ATOM   2463  O   LEU B  78      -6.779   7.087  32.525  1.00 53.46           O  
ATOM   2464  CB  LEU B  78      -5.659   5.369  30.305  1.00 36.79           C  
ATOM   2465  CG  LEU B  78      -5.038   6.659  29.780  1.00 39.66           C  
ATOM   2466  CD1 LEU B  78      -3.530   6.476  29.642  1.00 46.88           C  
ATOM   2467  CD2 LEU B  78      -5.651   6.957  28.461  1.00 28.49           C  
ATOM   2468  N   ILE B  79      -4.600   7.048  33.046  1.00 48.86           N  
ATOM   2469  CA  ILE B  79      -4.546   8.417  33.528  1.00 50.80           C  
ATOM   2470  C   ILE B  79      -3.859   9.259  32.461  1.00 54.69           C  
ATOM   2471  O   ILE B  79      -2.741   8.946  32.032  1.00 60.05           O  
ATOM   2472  CB  ILE B  79      -3.817   8.495  34.875  1.00 39.26           C  
ATOM   2473  CG1 ILE B  79      -4.588   7.667  35.898  1.00 47.29           C  
ATOM   2474  CG2 ILE B  79      -3.720   9.916  35.350  1.00 40.50           C  
ATOM   2475  CD1 ILE B  79      -3.741   7.158  37.005  1.00 46.62           C  
ATOM   2476  N   GLU B  80      -4.536  10.315  32.018  1.00 48.04           N  
ATOM   2477  CA  GLU B  80      -4.030  11.219  30.997  1.00 49.08           C  
ATOM   2478  C   GLU B  80      -4.149  12.659  31.486  1.00 51.64           C  
ATOM   2479  O   GLU B  80      -5.173  13.038  32.062  1.00 53.22           O  
ATOM   2480  CB  GLU B  80      -4.796  11.023  29.686  1.00 53.79           C  
ATOM   2481  CG  GLU B  80      -4.569  12.121  28.663  1.00 61.21           C  
ATOM   2482  CD  GLU B  80      -5.567  12.064  27.515  1.00 63.62           C  
ATOM   2483  OE1 GLU B  80      -6.766  11.807  27.774  1.00 95.21           O  
ATOM   2484  OE2 GLU B  80      -5.156  12.317  26.362  1.00 57.73           O1-
ATOM   2485  N   VAL B  81      -3.098  13.460  31.261  1.00 43.85           N  
ATOM   2486  CA  VAL B  81      -3.004  14.815  31.800  1.00 39.75           C  
ATOM   2487  C   VAL B  81      -2.126  15.671  30.894  1.00 50.57           C  
ATOM   2488  O   VAL B  81      -1.413  15.171  30.020  1.00 51.25           O  
ATOM   2489  CB  VAL B  81      -2.428  14.837  33.230  1.00 38.85           C  
ATOM   2490  CG1 VAL B  81      -3.280  13.991  34.164  1.00 47.68           C  
ATOM   2491  CG2 VAL B  81      -0.987  14.354  33.205  1.00 38.03           C  
ATOM   2492  N   ASN B  82      -2.157  16.977  31.139  1.00 41.95           N  
ATOM   2493  CA  ASN B  82      -1.360  17.947  30.411  1.00 43.09           C  
ATOM   2494  C   ASN B  82      -0.234  18.479  31.287  1.00 51.56           C  
ATOM   2495  O   ASN B  82      -0.426  18.705  32.484  1.00 55.55           O  
ATOM   2496  CB  ASN B  82      -2.236  19.096  29.933  1.00 49.87           C  
ATOM   2497  CG  ASN B  82      -3.238  18.645  28.928  1.00 46.95           C  
ATOM   2498  ND2 ASN B  82      -4.509  18.865  29.210  1.00 57.27           N  
ATOM   2499  OD1 ASN B  82      -2.875  18.093  27.897  1.00 67.36           O  
ATOM   2500  N   GLU B  83       0.942  18.673  30.691  1.00 52.06           N  
ATOM   2501  CA  GLU B  83       2.049  19.317  31.388  1.00 53.41           C  
ATOM   2502  C   GLU B  83       1.564  20.554  32.135  1.00 60.87           C  
ATOM   2503  O   GLU B  83       0.950  21.448  31.546  1.00 62.25           O  
ATOM   2504  CB  GLU B  83       3.142  19.707  30.390  1.00 49.01           C  
ATOM   2505  CG  GLU B  83       4.024  18.568  29.932  1.00 49.25           C  
ATOM   2506  CD  GLU B  83       5.083  19.029  28.941  1.00 59.09           C  
ATOM   2507  OE1 GLU B  83       4.813  20.002  28.196  1.00 53.70           O  
ATOM   2508  OE2 GLU B  83       6.184  18.424  28.913  1.00 52.58           O1-
ATOM   2509  N   GLY B  84       1.844  20.597  33.441  1.00 54.52           N  
ATOM   2510  CA  GLY B  84       1.378  21.643  34.325  1.00 51.33           C  
ATOM   2511  C   GLY B  84       0.255  21.191  35.231  1.00 51.51           C  
ATOM   2512  O   GLY B  84       0.116  21.707  36.348  1.00 59.20           O  
ATOM   2513  N   ASP B  85      -0.544  20.236  34.772  1.00 48.92           N  
ATOM   2514  CA  ASP B  85      -1.549  19.634  35.628  1.00 51.71           C  
ATOM   2515  C   ASP B  85      -0.907  19.086  36.896  1.00 60.55           C  
ATOM   2516  O   ASP B  85       0.268  18.695  36.908  1.00 48.71           O  
ATOM   2517  CB  ASP B  85      -2.271  18.503  34.892  1.00 54.43           C  
ATOM   2518  CG  ASP B  85      -3.246  19.004  33.855  1.00 55.32           C  
ATOM   2519  OD1 ASP B  85      -3.291  20.225  33.614  1.00 49.94           O  
ATOM   2520  OD2 ASP B  85      -3.961  18.161  33.276  1.00 64.83           O1-
ATOM   2521  N   THR B  86      -1.698  19.073  37.973  1.00 66.90           N  
ATOM   2522  CA  THR B  86      -1.394  18.357  39.204  1.00 49.81           C  
ATOM   2523  C   THR B  86      -2.504  17.356  39.461  1.00 39.55           C  
ATOM   2524  O   THR B  86      -3.671  17.642  39.207  1.00 54.50           O  
ATOM   2525  CB  THR B  86      -1.275  19.294  40.390  1.00 46.33           C  
ATOM   2526  CG2 THR B  86      -0.968  18.502  41.653  1.00 43.60           C  
ATOM   2527  OG1 THR B  86      -0.234  20.244  40.131  1.00 59.13           O  
ATOM   2528  N   LEU B  87      -2.139  16.178  39.948  1.00 48.06           N  
ATOM   2529  CA  LEU B  87      -3.080  15.082  40.123  1.00 45.34           C  
ATOM   2530  C   LEU B  87      -3.000  14.610  41.561  1.00 51.44           C  
ATOM   2531  O   LEU B  87      -1.952  14.121  41.994  1.00 62.86           O  
ATOM   2532  CB  LEU B  87      -2.783  13.924  39.163  1.00 45.80           C  
ATOM   2533  CG  LEU B  87      -3.809  12.785  39.144  1.00 61.76           C  
ATOM   2534  CD1 LEU B  87      -5.205  13.311  38.849  1.00 59.27           C  
ATOM   2535  CD2 LEU B  87      -3.429  11.736  38.125  1.00 53.71           C  
ATOM   2536  N   HIS B  88      -4.091  14.780  42.301  1.00 58.19           N  
ATOM   2537  CA  HIS B  88      -4.253  14.192  43.623  1.00 54.12           C  
ATOM   2538  C   HIS B  88      -5.080  12.930  43.466  1.00 53.30           C  
ATOM   2539  O   HIS B  88      -6.192  12.980  42.932  1.00 52.15           O  
ATOM   2540  CB  HIS B  88      -4.924  15.164  44.585  1.00 39.10           C  
ATOM   2541  CG  HIS B  88      -4.191  16.456  44.723  1.00 53.29           C  
ATOM   2542  CD2 HIS B  88      -4.536  17.721  44.383  1.00 50.48           C  
ATOM   2543  ND1 HIS B  88      -2.915  16.531  45.245  1.00 50.38           N  
ATOM   2544  CE1 HIS B  88      -2.509  17.787  45.222  1.00 52.09           C  
ATOM   2545  NE2 HIS B  88      -3.476  18.532  44.712  1.00 50.61           N  
ATOM   2546  N   ILE B  89      -4.521  11.801  43.882  1.00 46.01           N  
ATOM   2547  CA  ILE B  89      -5.178  10.515  43.740  1.00 50.86           C  
ATOM   2548  C   ILE B  89      -5.402   9.979  45.137  1.00 52.47           C  
ATOM   2549  O   ILE B  89      -4.442   9.689  45.860  1.00 57.33           O  
ATOM   2550  CB  ILE B  89      -4.362   9.525  42.901  1.00 46.44           C  
ATOM   2551  CG1 ILE B  89      -4.089  10.107  41.507  1.00 47.98           C  
ATOM   2552  CG2 ILE B  89      -5.087   8.197  42.849  1.00 37.89           C  
ATOM   2553  CD1 ILE B  89      -3.189   9.260  40.626  1.00 35.24           C  
ATOM   2554  N   GLU B  90      -6.667   9.856  45.521  1.00 53.33           N  
ATOM   2555  CA  GLU B  90      -7.038   9.216  46.778  1.00 48.61           C  
ATOM   2556  C   GLU B  90      -7.138   7.723  46.496  1.00 55.86           C  
ATOM   2557  O   GLU B  90      -8.110   7.244  45.902  1.00 55.22           O  
ATOM   2558  CB  GLU B  90      -8.336   9.795  47.316  1.00 43.76           C  
ATOM   2559  CG  GLU B  90      -8.755   9.211  48.636  1.00 58.82           C  
ATOM   2560  CD  GLU B  90     -10.083   9.752  49.074  1.00 63.96           C  
ATOM   2561  OE1 GLU B  90     -10.160  10.971  49.344  1.00 69.00           O  
ATOM   2562  OE2 GLU B  90     -11.048   8.964  49.135  1.00 80.32           O1-
ATOM   2563  N   PHE B  91      -6.111   6.995  46.897  1.00 48.99           N  
ATOM   2564  CA  PHE B  91      -5.965   5.589  46.572  1.00 53.68           C  
ATOM   2565  C   PHE B  91      -6.354   4.762  47.788  1.00 52.62           C  
ATOM   2566  O   PHE B  91      -5.815   4.956  48.884  1.00 53.01           O  
ATOM   2567  CB  PHE B  91      -4.524   5.298  46.141  1.00 46.71           C  
ATOM   2568  CG  PHE B  91      -4.162   3.848  46.171  1.00 47.28           C  
ATOM   2569  CD1 PHE B  91      -4.636   2.982  45.203  1.00 56.42           C  
ATOM   2570  CD2 PHE B  91      -3.341   3.346  47.159  1.00 54.58           C  
ATOM   2571  CE1 PHE B  91      -4.298   1.628  45.221  1.00 43.95           C  
ATOM   2572  CE2 PHE B  91      -3.004   2.000  47.185  1.00 55.47           C  
ATOM   2573  CZ  PHE B  91      -3.490   1.141  46.209  1.00 45.33           C  
ATOM   2574  N   THR B  92      -7.291   3.847  47.597  1.00 50.21           N  
ATOM   2575  CA  THR B  92      -7.765   2.998  48.674  1.00 55.90           C  
ATOM   2576  C   THR B  92      -7.409   1.553  48.374  1.00 53.51           C  
ATOM   2577  O   THR B  92      -7.724   1.043  47.292  1.00 47.54           O  
ATOM   2578  CB  THR B  92      -9.273   3.144  48.857  1.00 52.81           C  
ATOM   2579  CG2 THR B  92      -9.734   2.238  49.967  1.00 40.10           C  
ATOM   2580  OG1 THR B  92      -9.568   4.503  49.194  1.00 52.42           O  
ATOM   2581  N   ASN B  93      -6.767   0.894  49.337  1.00 52.01           N  
ATOM   2582  CA  ASN B  93      -6.320  -0.487  49.179  1.00 58.89           C  
ATOM   2583  C   ASN B  93      -7.401  -1.386  49.763  1.00 56.06           C  
ATOM   2584  O   ASN B  93      -7.558  -1.458  50.984  1.00 56.67           O  
ATOM   2585  CB  ASN B  93      -4.967  -0.704  49.855  1.00 45.07           C  
ATOM   2586  CG  ASN B  93      -4.559  -2.167  49.888  1.00 56.67           C  
ATOM   2587  ND2 ASN B  93      -3.569  -2.499  50.724  1.00 54.06           N  
ATOM   2588  OD1 ASN B  93      -5.141  -2.996  49.182  1.00 56.24           O  
ATOM   2589  N   THR B  94      -8.152  -2.068  48.896  1.00 46.86           N  
ATOM   2590  CA  THR B  94      -9.234  -2.933  49.350  1.00 40.59           C  
ATOM   2591  C   THR B  94      -8.793  -4.371  49.546  1.00 51.90           C  
ATOM   2592  O   THR B  94      -9.649  -5.244  49.727  1.00 80.32           O  
ATOM   2593  CB  THR B  94     -10.419  -2.905  48.370  1.00 42.64           C  
ATOM   2594  CG2 THR B  94     -10.512  -1.571  47.670  1.00 53.68           C  
ATOM   2595  OG1 THR B  94     -10.274  -3.941  47.385  1.00 58.26           O  
ATOM   2596  N   MET B  95      -7.495  -4.648  49.507  1.00 48.94           N  
ATOM   2597  CA  MET B  95      -7.038  -6.018  49.644  1.00 58.49           C  
ATOM   2598  C   MET B  95      -6.566  -6.324  51.062  1.00 60.83           C  
ATOM   2599  O   MET B  95      -6.607  -5.485  51.969  1.00 63.96           O  
ATOM   2600  CB  MET B  95      -5.960  -6.334  48.606  1.00 54.49           C  
ATOM   2601  CG  MET B  95      -6.151  -5.615  47.289  1.00 47.62           C  
ATOM   2602  SD  MET B  95      -5.058  -6.319  46.036  1.00 53.89           S  
ATOM   2603  CE  MET B  95      -3.578  -5.390  46.410  1.00 56.27           C  
ATOM   2604  N   ASP B  96      -6.151  -7.577  51.250  1.00 59.18           N  
ATOM   2605  CA  ASP B  96      -5.750  -8.105  52.543  1.00 62.98           C  
ATOM   2606  C   ASP B  96      -4.245  -8.037  52.745  1.00 62.13           C  
ATOM   2607  O   ASP B  96      -3.727  -8.653  53.684  1.00 71.33           O  
ATOM   2608  CB  ASP B  96      -6.243  -9.550  52.698  1.00 52.16           C  
ATOM   2609  CG  ASP B  96      -5.759 -10.449  51.594  1.00 60.41           C  
ATOM   2610  OD1 ASP B  96      -5.607  -9.961  50.456  1.00 82.56           O  
ATOM   2611  OD2 ASP B  96      -5.523 -11.645  51.864  1.00 70.79           O1-
ATOM   2612  N   VAL B  97      -3.536  -7.298  51.887  1.00 58.17           N  
ATOM   2613  CA  VAL B  97      -2.081  -7.204  51.923  1.00 52.43           C  
ATOM   2614  C   VAL B  97      -1.679  -5.794  51.530  1.00 54.36           C  
ATOM   2615  O   VAL B  97      -2.374  -5.122  50.764  1.00 55.70           O  
ATOM   2616  CB  VAL B  97      -1.425  -8.227  50.974  1.00 46.78           C  
ATOM   2617  CG1 VAL B  97      -2.061  -9.602  51.138  1.00 50.23           C  
ATOM   2618  CG2 VAL B  97      -1.568  -7.757  49.546  1.00 48.58           C  
ATOM   2619  N   ARG B  98      -0.540  -5.348  52.043  1.00 55.93           N  
ATOM   2620  CA  ARG B  98      -0.078  -4.012  51.694  1.00 58.70           C  
ATOM   2621  C   ARG B  98       0.033  -3.874  50.175  1.00 63.81           C  
ATOM   2622  O   ARG B  98       0.399  -4.824  49.474  1.00 57.95           O  
ATOM   2623  CB  ARG B  98       1.275  -3.723  52.344  1.00 72.42           C  
ATOM   2624  CG  ARG B  98       1.236  -3.594  53.837  1.00 60.15           C  
ATOM   2625  CD  ARG B  98       2.569  -3.118  54.388  1.00 64.56           C  
ATOM   2626  NE  ARG B  98       2.555  -1.672  54.593  1.00 92.05           N  
ATOM   2627  CZ  ARG B  98       1.814  -1.027  55.490  1.00 82.77           C  
ATOM   2628  NH1 ARG B  98       0.987  -1.673  56.302  1.00 75.06           N1+
ATOM   2629  NH2 ARG B  98       1.905   0.303  55.573  1.00 64.53           N  
ATOM   2630  N   ALA B  99      -0.286  -2.679  49.674  1.00 48.97           N  
ATOM   2631  CA  ALA B  99      -0.202  -2.364  48.250  1.00 49.31           C  
ATOM   2632  C   ALA B  99       0.156  -0.893  48.093  1.00 58.29           C  
ATOM   2633  O   ALA B  99       0.028  -0.104  49.036  1.00 57.13           O  
ATOM   2634  CB  ALA B  99      -1.515  -2.678  47.528  1.00 53.30           C  
ATOM   2635  N   SER B 100       0.619  -0.514  46.898  1.00 50.31           N  
ATOM   2636  CA  SER B 100       1.065   0.864  46.717  1.00 58.66           C  
ATOM   2637  C   SER B 100       0.897   1.294  45.270  1.00 52.68           C  
ATOM   2638  O   SER B 100       0.492   0.519  44.404  1.00 51.70           O  
ATOM   2639  CB  SER B 100       2.525   1.049  47.146  1.00 57.40           C  
ATOM   2640  OG  SER B 100       3.397   0.533  46.155  1.00 56.16           O  
ATOM   2641  N   LEU B 101       1.259   2.546  45.018  1.00 56.40           N  
ATOM   2642  CA  LEU B 101       1.110   3.176  43.714  1.00 47.21           C  
ATOM   2643  C   LEU B 101       2.398   3.931  43.408  1.00 51.26           C  
ATOM   2644  O   LEU B 101       2.668   4.981  44.003  1.00 58.12           O  
ATOM   2645  CB  LEU B 101      -0.096   4.114  43.709  1.00 56.05           C  
ATOM   2646  CG  LEU B 101      -0.772   4.346  42.361  1.00 57.95           C  
ATOM   2647  CD1 LEU B 101      -0.735   3.060  41.537  1.00 54.53           C  
ATOM   2648  CD2 LEU B 101      -2.187   4.805  42.590  1.00 50.92           C  
ATOM   2649  N   HIS B 102       3.188   3.403  42.479  1.00 58.03           N  
ATOM   2650  CA  HIS B 102       4.432   4.022  42.043  1.00 52.89           C  
ATOM   2651  C   HIS B 102       4.289   4.446  40.586  1.00 51.19           C  
ATOM   2652  O   HIS B 102       3.790   3.670  39.761  1.00 54.14           O  
ATOM   2653  CB  HIS B 102       5.608   3.051  42.216  1.00 51.40           C  
ATOM   2654  CG  HIS B 102       6.888   3.541  41.618  1.00 56.45           C  
ATOM   2655  CD2 HIS B 102       7.621   3.077  40.578  1.00 48.34           C  
ATOM   2656  ND1 HIS B 102       7.554   4.655  42.091  1.00 63.96           N  
ATOM   2657  CE1 HIS B 102       8.644   4.853  41.369  1.00 56.28           C  
ATOM   2658  NE2 HIS B 102       8.705   3.913  40.440  1.00 56.08           N  
ATOM   2659  N   VAL B 103       4.715   5.672  40.274  1.00 38.96           N  
ATOM   2660  CA  VAL B 103       4.594   6.220  38.928  1.00 42.39           C  
ATOM   2661  C   VAL B 103       5.973   6.566  38.376  1.00 45.88           C  
ATOM   2662  O   VAL B 103       6.883   6.971  39.108  1.00 42.50           O  
ATOM   2663  CB  VAL B 103       3.656   7.454  38.877  1.00 43.75           C  
ATOM   2664  CG1 VAL B 103       4.342   8.732  39.375  1.00 30.04           C  
ATOM   2665  CG2 VAL B 103       3.146   7.654  37.468  1.00 43.17           C  
ATOM   2666  N   HIS B 104       6.117   6.400  37.062  1.00 47.12           N  
ATOM   2667  CA  HIS B 104       7.300   6.797  36.317  1.00 35.77           C  
ATOM   2668  C   HIS B 104       7.093   8.172  35.689  1.00 49.87           C  
ATOM   2669  O   HIS B 104       5.967   8.585  35.399  1.00 48.94           O  
ATOM   2670  CB  HIS B 104       7.616   5.786  35.216  1.00 35.81           C  
ATOM   2671  CG  HIS B 104       8.245   4.515  35.707  1.00 40.93           C  
ATOM   2672  CD2 HIS B 104       7.815   3.589  36.595  1.00 48.82           C  
ATOM   2673  ND1 HIS B 104       9.460   4.057  35.240  1.00 50.62           N  
ATOM   2674  CE1 HIS B 104       9.756   2.913  35.830  1.00 41.69           C  
ATOM   2675  NE2 HIS B 104       8.775   2.609  36.659  1.00 48.93           N  
ATOM   2676  N   GLY B 105       8.191   8.876  35.474  1.00 42.21           N  
ATOM   2677  CA  GLY B 105       8.103  10.128  34.733  1.00 34.26           C  
ATOM   2678  C   GLY B 105       7.619  11.366  35.454  1.00 47.35           C  
ATOM   2679  O   GLY B 105       8.261  12.416  35.376  1.00 48.22           O  
ATOM   2680  N   LEU B 106       6.495  11.283  36.156  1.00 49.74           N  
ATOM   2681  CA  LEU B 106       5.960  12.507  36.727  1.00 40.29           C  
ATOM   2682  C   LEU B 106       6.730  12.895  37.983  1.00 43.97           C  
ATOM   2683  O   LEU B 106       7.422  12.077  38.601  1.00 45.49           O  
ATOM   2684  CB  LEU B 106       4.480  12.359  37.076  1.00 55.75           C  
ATOM   2685  CG  LEU B 106       3.519  11.690  36.096  1.00 45.94           C  
ATOM   2686  CD1 LEU B 106       2.138  12.240  36.357  1.00 40.04           C  
ATOM   2687  CD2 LEU B 106       3.937  11.923  34.659  1.00 54.96           C  
ATOM   2688  N   ASP B 107       6.578  14.165  38.365  1.00 47.72           N  
ATOM   2689  CA  ASP B 107       7.122  14.655  39.626  1.00 44.14           C  
ATOM   2690  C   ASP B 107       6.301  14.154  40.812  1.00 48.29           C  
ATOM   2691  O   ASP B 107       5.070  14.237  40.817  1.00 52.18           O  
ATOM   2692  CB  ASP B 107       7.134  16.178  39.650  1.00 38.89           C  
ATOM   2693  CG  ASP B 107       7.775  16.781  38.427  1.00 56.50           C  
ATOM   2694  OD1 ASP B 107       8.671  16.125  37.848  1.00 51.59           O  
ATOM   2695  OD2 ASP B 107       7.379  17.919  38.053  1.00 59.67           O1-
ATOM   2696  N   TYR B 108       6.986  13.652  41.830  1.00 53.59           N  
ATOM   2697  CA  TYR B 108       6.336  13.345  43.091  1.00 53.25           C  
ATOM   2698  C   TYR B 108       7.361  13.509  44.206  1.00 50.24           C  
ATOM   2699  O   TYR B 108       8.560  13.321  43.998  1.00 57.75           O  
ATOM   2700  CB  TYR B 108       5.741  11.935  43.077  1.00 49.76           C  
ATOM   2701  CG  TYR B 108       6.748  10.891  42.696  1.00 52.35           C  
ATOM   2702  CD1 TYR B 108       7.078  10.663  41.361  1.00 50.19           C  
ATOM   2703  CD2 TYR B 108       7.383  10.137  43.673  1.00 46.27           C  
ATOM   2704  CE1 TYR B 108       8.018   9.693  41.012  1.00 63.26           C  
ATOM   2705  CE2 TYR B 108       8.323   9.172  43.340  1.00 47.71           C  
ATOM   2706  CZ  TYR B 108       8.637   8.953  42.017  1.00 59.66           C  
ATOM   2707  OH  TYR B 108       9.570   7.996  41.707  1.00 54.56           O  
ATOM   2708  N   GLU B 109       6.886  13.910  45.379  1.00 53.65           N  
ATOM   2709  CA  GLU B 109       7.745  13.933  46.546  1.00 41.51           C  
ATOM   2710  C   GLU B 109       7.935  12.516  47.067  1.00 53.73           C  
ATOM   2711  O   GLU B 109       7.230  11.579  46.677  1.00 52.00           O  
ATOM   2712  CB  GLU B 109       7.158  14.827  47.629  1.00 41.97           C  
ATOM   2713  CG  GLU B 109       6.901  16.235  47.157  1.00 56.15           C  
ATOM   2714  CD  GLU B 109       6.658  17.181  48.299  1.00 67.56           C  
ATOM   2715  OE1 GLU B 109       6.250  16.702  49.383  1.00 72.24           O  
ATOM   2716  OE2 GLU B 109       6.880  18.398  48.107  1.00 88.85           O1-
ATOM   2717  N   ILE B 110       8.910  12.362  47.962  1.00 54.27           N  
ATOM   2718  CA  ILE B 110       9.266  11.017  48.396  1.00 63.90           C  
ATOM   2719  C   ILE B 110       8.114  10.367  49.155  1.00 55.68           C  
ATOM   2720  O   ILE B 110       7.968   9.138  49.141  1.00 50.89           O  
ATOM   2721  CB  ILE B 110      10.565  11.063  49.219  1.00 61.26           C  
ATOM   2722  CG1 ILE B 110      11.130   9.650  49.399  1.00 58.24           C  
ATOM   2723  CG2 ILE B 110      10.345  11.779  50.531  1.00 41.52           C  
ATOM   2724  CD1 ILE B 110      12.076   9.236  48.284  1.00 50.90           C  
ATOM   2725  N   SER B 111       7.261  11.177  49.793  1.00 56.00           N  
ATOM   2726  CA  SER B 111       6.059  10.674  50.455  1.00 56.67           C  
ATOM   2727  C   SER B 111       5.119   9.952  49.492  1.00 64.87           C  
ATOM   2728  O   SER B 111       4.242   9.202  49.931  1.00 60.78           O  
ATOM   2729  CB  SER B 111       5.326  11.834  51.120  1.00 45.03           C  
ATOM   2730  OG  SER B 111       5.260  12.953  50.240  1.00 64.77           O  
ATOM   2731  N   SER B 112       5.282  10.162  48.188  1.00 60.41           N  
ATOM   2732  CA  SER B 112       4.418   9.555  47.189  1.00 54.91           C  
ATOM   2733  C   SER B 112       5.185   8.628  46.253  1.00 64.29           C  
ATOM   2734  O   SER B 112       4.720   8.356  45.137  1.00 67.83           O  
ATOM   2735  CB  SER B 112       3.699  10.639  46.382  1.00 60.85           C  
ATOM   2736  OG  SER B 112       2.455  10.974  46.959  1.00 53.99           O  
ATOM   2737  N   ASP B 113       6.348   8.131  46.663  1.00 49.21           N  
ATOM   2738  CA  ASP B 113       7.074   7.270  45.745  1.00 53.72           C  
ATOM   2739  C   ASP B 113       6.572   5.829  45.774  1.00 49.50           C  
ATOM   2740  O   ASP B 113       7.005   5.020  44.946  1.00 62.96           O  
ATOM   2741  CB  ASP B 113       8.593   7.377  46.007  1.00 62.46           C  
ATOM   2742  CG  ASP B 113       9.101   6.434  47.092  1.00 67.07           C  
ATOM   2743  OD1 ASP B 113       8.363   6.128  48.059  1.00 62.62           O  
ATOM   2744  OD2 ASP B 113      10.278   6.019  46.981  1.00 63.69           O1-
ATOM   2745  N   GLY B 114       5.644   5.501  46.669  1.00 42.83           N  
ATOM   2746  CA  GLY B 114       5.009   4.199  46.683  1.00 49.72           C  
ATOM   2747  C   GLY B 114       5.820   3.060  47.261  1.00 55.99           C  
ATOM   2748  O   GLY B 114       5.462   1.896  47.037  1.00 52.83           O  
ATOM   2749  N   THR B 115       6.887   3.337  48.006  1.00 46.76           N  
ATOM   2750  CA  THR B 115       7.720   2.277  48.559  1.00 57.69           C  
ATOM   2751  C   THR B 115       7.431   2.059  50.043  1.00 59.12           C  
ATOM   2752  O   THR B 115       6.986   2.965  50.756  1.00 53.61           O  
ATOM   2753  CB  THR B 115       9.211   2.584  48.384  1.00 50.11           C  
ATOM   2754  CG2 THR B 115       9.578   2.721  46.913  1.00 38.15           C  
ATOM   2755  OG1 THR B 115       9.524   3.796  49.072  1.00 54.18           O  
ATOM   2756  N   ALA B 116       7.675   0.824  50.494  1.00 58.21           N  
ATOM   2757  CA  ALA B 116       7.689   0.540  51.924  1.00 45.56           C  
ATOM   2758  C   ALA B 116       8.785   1.338  52.622  1.00 49.48           C  
ATOM   2759  O   ALA B 116       8.530   2.043  53.606  1.00 56.05           O  
ATOM   2760  CB  ALA B 116       7.878  -0.957  52.153  1.00 41.44           C  
ATOM   2761  N   MET B 117      10.010   1.257  52.104  1.00 56.44           N  
ATOM   2762  CA  MET B 117      11.141   2.054  52.570  1.00 55.68           C  
ATOM   2763  C   MET B 117      10.748   3.453  53.041  1.00 61.71           C  
ATOM   2764  O   MET B 117      11.015   3.830  54.186  1.00 72.16           O  
ATOM   2765  CB  MET B 117      12.172   2.174  51.450  1.00 69.62           C  
ATOM   2766  CG  MET B 117      13.599   2.325  51.927  1.00 68.49           C  
ATOM   2767  SD  MET B 117      14.480   3.495  50.900  1.00 80.04           S  
ATOM   2768  CE  MET B 117      13.965   2.937  49.282  1.00 74.09           C  
ATOM   2769  N   ASN B 118      10.133   4.244  52.168  1.00 60.55           N  
ATOM   2770  CA  ASN B 118       9.747   5.600  52.510  1.00 49.85           C  
ATOM   2771  C   ASN B 118       8.335   5.685  53.066  1.00 56.94           C  
ATOM   2772  O   ASN B 118       7.711   6.752  52.981  1.00 54.81           O  
ATOM   2773  CB  ASN B 118       9.900   6.516  51.298  1.00 57.22           C  
ATOM   2774  CG  ASN B 118      11.345   6.646  50.854  1.00 67.68           C  
ATOM   2775  ND2 ASN B 118      12.203   7.136  51.753  1.00 62.81           N  
ATOM   2776  OD1 ASN B 118      11.696   6.276  49.728  1.00 73.27           O  
ATOM   2777  N   LYS B 119       7.827   4.584  53.632  1.00 50.57           N  
ATOM   2778  CA  LYS B 119       6.578   4.574  54.405  1.00 66.85           C  
ATOM   2779  C   LYS B 119       5.357   5.034  53.598  1.00 67.72           C  
ATOM   2780  O   LYS B 119       4.387   5.535  54.174  1.00 60.33           O  
ATOM   2781  CB  LYS B 119       6.724   5.424  55.676  1.00 43.79           C  
ATOM   2782  CG  LYS B 119       7.864   4.944  56.607  1.00 90.71           C  
ATOM   2783  CD  LYS B 119       8.073   5.830  57.849  1.00100.66           C  
ATOM   2784  CE  LYS B 119       9.535   6.296  57.975  1.00 88.21           C  
ATOM   2785  NZ  LYS B 119       9.678   7.464  58.893  1.00 76.78           N1+
ATOM   2786  N   SER B 120       5.352   4.855  52.269  1.00 49.39           N  
ATOM   2787  CA  SER B 120       4.264   5.388  51.455  1.00 55.64           C  
ATOM   2788  C   SER B 120       3.512   4.293  50.705  1.00 56.28           C  
ATOM   2789  O   SER B 120       2.896   4.550  49.671  1.00 54.55           O  
ATOM   2790  CB  SER B 120       4.760   6.464  50.485  1.00 55.75           C  
ATOM   2791  OG  SER B 120       5.660   5.942  49.534  1.00 65.46           O  
ATOM   2792  N   ASP B 121       3.530   3.073  51.219  1.00 56.98           N  
ATOM   2793  CA  ASP B 121       2.571   2.076  50.774  1.00 55.63           C  
ATOM   2794  C   ASP B 121       1.274   2.263  51.567  1.00 63.90           C  
ATOM   2795  O   ASP B 121       1.093   3.266  52.265  1.00 58.48           O  
ATOM   2796  CB  ASP B 121       3.148   0.677  50.925  1.00 62.52           C  
ATOM   2797  CG  ASP B 121       3.641   0.403  52.322  1.00 73.32           C  
ATOM   2798  OD1 ASP B 121       3.540   1.326  53.174  1.00 66.53           O  
ATOM   2799  OD2 ASP B 121       4.127  -0.738  52.554  1.00 78.05           O1-
ATOM   2800  N   VAL B 122       0.357   1.299  51.479  1.00 52.23           N  
ATOM   2801  CA  VAL B 122      -0.962   1.429  52.089  1.00 54.94           C  
ATOM   2802  C   VAL B 122      -1.350   0.124  52.773  1.00 63.00           C  
ATOM   2803  O   VAL B 122      -1.306  -0.947  52.156  1.00 66.75           O  
ATOM   2804  CB  VAL B 122      -2.015   1.846  51.046  1.00 59.96           C  
ATOM   2805  CG1 VAL B 122      -3.387   2.015  51.698  1.00 47.22           C  
ATOM   2806  CG2 VAL B 122      -1.567   3.135  50.356  1.00 47.36           C  
ATOM   2807  N   GLU B 123      -1.731   0.214  54.060  1.00 65.54           N  
ATOM   2808  CA  GLU B 123      -2.155  -0.953  54.836  1.00 53.16           C  
ATOM   2809  C   GLU B 123      -3.427  -1.542  54.227  1.00 56.56           C  
ATOM   2810  O   GLU B 123      -4.158  -0.856  53.504  1.00 54.87           O  
ATOM   2811  CB  GLU B 123      -2.410  -0.555  56.295  1.00 58.90           C  
ATOM   2812  CG  GLU B 123      -3.756   0.172  56.505  1.00 76.78           C  
ATOM   2813  CD  GLU B 123      -3.641   1.669  56.831  1.00 97.63           C  
ATOM   2814  OE1 GLU B 123      -4.087   2.081  57.930  1.00 94.44           O  
ATOM   2815  OE2 GLU B 123      -3.108   2.435  55.983  1.00 96.75           O1-
ATOM   2816  N   PRO B 124      -3.721  -2.809  54.497  1.00 45.16           N  
ATOM   2817  CA  PRO B 124      -4.974  -3.380  53.983  1.00 54.02           C  
ATOM   2818  C   PRO B 124      -6.174  -2.562  54.444  1.00 50.95           C  
ATOM   2819  O   PRO B 124      -6.282  -2.170  55.607  1.00 64.56           O  
ATOM   2820  CB  PRO B 124      -4.986  -4.802  54.560  1.00 45.45           C  
ATOM   2821  CG  PRO B 124      -3.557  -5.138  54.709  1.00 40.64           C  
ATOM   2822  CD  PRO B 124      -2.867  -3.832  55.113  1.00 47.93           C  
ATOM   2823  N   GLY B 125      -7.073  -2.277  53.511  1.00 53.30           N  
ATOM   2824  CA  GLY B 125      -8.210  -1.443  53.816  1.00 46.29           C  
ATOM   2825  C   GLY B 125      -7.908   0.023  54.030  1.00 44.80           C  
ATOM   2826  O   GLY B 125      -8.847   0.814  54.186  1.00 59.61           O  
ATOM   2827  N   GLY B 126      -6.649   0.427  54.032  1.00 58.51           N  
ATOM   2828  CA  GLY B 126      -6.334   1.821  54.253  1.00 60.87           C  
ATOM   2829  C   GLY B 126      -6.562   2.690  53.025  1.00 56.47           C  
ATOM   2830  O   GLY B 126      -6.810   2.222  51.909  1.00 55.09           O  
ATOM   2831  N   THR B 127      -6.464   3.995  53.244  1.00 47.17           N  
ATOM   2832  CA  THR B 127      -6.643   4.966  52.176  1.00 55.35           C  
ATOM   2833  C   THR B 127      -5.572   6.027  52.295  1.00 51.99           C  
ATOM   2834  O   THR B 127      -5.336   6.543  53.389  1.00 70.43           O  
ATOM   2835  CB  THR B 127      -8.021   5.620  52.234  1.00 45.52           C  
ATOM   2836  CG2 THR B 127      -8.069   6.822  51.314  1.00 29.86           C  
ATOM   2837  OG1 THR B 127      -9.008   4.660  51.831  1.00 59.07           O  
ATOM   2838  N   ARG B 128      -4.936   6.354  51.175  1.00 50.47           N  
ATOM   2839  CA  ARG B 128      -3.863   7.335  51.160  1.00 46.32           C  
ATOM   2840  C   ARG B 128      -3.970   8.191  49.905  1.00 52.73           C  
ATOM   2841  O   ARG B 128      -4.407   7.723  48.849  1.00 53.46           O  
ATOM   2842  CB  ARG B 128      -2.511   6.643  51.220  1.00 48.77           C  
ATOM   2843  CG  ARG B 128      -1.403   7.498  50.735  1.00 45.41           C  
ATOM   2844  CD  ARG B 128      -0.152   6.695  50.651  1.00 57.41           C  
ATOM   2845  NE  ARG B 128       0.965   7.514  51.082  1.00 70.65           N  
ATOM   2846  CZ  ARG B 128       1.538   7.406  52.268  1.00 58.78           C  
ATOM   2847  NH1 ARG B 128       1.148   6.485  53.138  1.00 61.03           N1+
ATOM   2848  NH2 ARG B 128       2.530   8.232  52.581  1.00 53.45           N  
ATOM   2849  N   THR B 129      -3.565   9.452  50.016  1.00 43.92           N  
ATOM   2850  CA  THR B 129      -3.653  10.382  48.894  1.00 47.33           C  
ATOM   2851  C   THR B 129      -2.265  10.626  48.320  1.00 51.16           C  
ATOM   2852  O   THR B 129      -1.436  11.296  48.942  1.00 62.69           O  
ATOM   2853  CB  THR B 129      -4.297  11.696  49.311  1.00 36.87           C  
ATOM   2854  CG2 THR B 129      -4.122  12.707  48.218  1.00 27.17           C  
ATOM   2855  OG1 THR B 129      -5.694  11.482  49.533  1.00 66.56           O  
ATOM   2856  N   TYR B 130      -2.019  10.096  47.131  1.00 56.21           N  
ATOM   2857  CA  TYR B 130      -0.787  10.353  46.410  1.00 49.10           C  
ATOM   2858  C   TYR B 130      -0.953  11.582  45.522  1.00 56.22           C  
ATOM   2859  O   TYR B 130      -2.038  11.838  44.986  1.00 59.35           O  
ATOM   2860  CB  TYR B 130      -0.425   9.158  45.549  1.00 32.47           C  
ATOM   2861  CG  TYR B 130      -0.109   7.860  46.247  1.00 39.46           C  
ATOM   2862  CD1 TYR B 130       1.116   7.656  46.874  1.00 47.72           C  
ATOM   2863  CD2 TYR B 130      -1.002   6.802  46.201  1.00 51.72           C  
ATOM   2864  CE1 TYR B 130       1.426   6.440  47.467  1.00 45.05           C  
ATOM   2865  CE2 TYR B 130      -0.703   5.583  46.789  1.00 56.15           C  
ATOM   2866  CZ  TYR B 130       0.512   5.404  47.420  1.00 50.29           C  
ATOM   2867  OH  TYR B 130       0.791   4.181  48.003  1.00 60.26           O  
ATOM   2868  N   THR B 131       0.137  12.330  45.344  1.00 46.95           N  
ATOM   2869  CA  THR B 131       0.129  13.521  44.499  1.00 48.37           C  
ATOM   2870  C   THR B 131       1.225  13.418  43.450  1.00 52.53           C  
ATOM   2871  O   THR B 131       2.395  13.190  43.783  1.00 61.88           O  
ATOM   2872  CB  THR B 131       0.296  14.808  45.327  1.00 39.92           C  
ATOM   2873  CG2 THR B 131       0.402  16.036  44.428  1.00 37.49           C  
ATOM   2874  OG1 THR B 131      -0.838  14.958  46.186  1.00 53.26           O  
ATOM   2875  N   TRP B 132       0.831  13.565  42.185  1.00 48.77           N  
ATOM   2876  CA  TRP B 132       1.746  13.630  41.050  1.00 55.39           C  
ATOM   2877  C   TRP B 132       1.671  15.021  40.444  1.00 54.79           C  
ATOM   2878  O   TRP B 132       0.578  15.527  40.176  1.00 57.33           O  
ATOM   2879  CB  TRP B 132       1.401  12.599  39.969  1.00 48.67           C  
ATOM   2880  CG  TRP B 132       1.307  11.182  40.452  1.00 55.70           C  
ATOM   2881  CD1 TRP B 132       1.767  10.684  41.639  1.00 46.38           C  
ATOM   2882  CD2 TRP B 132       0.722  10.076  39.750  1.00 48.61           C  
ATOM   2883  CE2 TRP B 132       0.855   8.940  40.575  1.00 38.77           C  
ATOM   2884  CE3 TRP B 132       0.095   9.938  38.504  1.00 45.81           C  
ATOM   2885  NE1 TRP B 132       1.501   9.336  41.718  1.00 52.49           N  
ATOM   2886  CZ2 TRP B 132       0.382   7.681  40.198  1.00 41.23           C  
ATOM   2887  CZ3 TRP B 132      -0.373   8.694  38.132  1.00 39.78           C  
ATOM   2888  CH2 TRP B 132      -0.226   7.578  38.978  1.00 40.26           C  
ATOM   2889  N   ARG B 133       2.824  15.629  40.221  1.00 43.80           N  
ATOM   2890  CA  ARG B 133       2.879  16.917  39.561  1.00 44.16           C  
ATOM   2891  C   ARG B 133       3.546  16.748  38.207  1.00 48.64           C  
ATOM   2892  O   ARG B 133       4.301  15.797  37.988  1.00 52.33           O  
ATOM   2893  CB  ARG B 133       3.628  17.938  40.412  1.00 42.30           C  
ATOM   2894  CG  ARG B 133       2.734  18.693  41.380  1.00 52.62           C  
ATOM   2895  CD  ARG B 133       3.441  19.035  42.696  1.00 48.52           C  
ATOM   2896  NE  ARG B 133       2.521  19.709  43.606  1.00 85.71           N  
ATOM   2897  CZ  ARG B 133       2.326  19.366  44.874  1.00100.48           C  
ATOM   2898  NH1 ARG B 133       3.025  18.390  45.444  1.00 76.55           N1+
ATOM   2899  NH2 ARG B 133       1.402  20.012  45.587  1.00 75.00           N  
ATOM   2900  N   THR B 134       3.235  17.659  37.290  1.00 43.56           N  
ATOM   2901  CA  THR B 134       3.918  17.733  36.011  1.00 44.26           C  
ATOM   2902  C   THR B 134       4.273  19.181  35.717  1.00 55.10           C  
ATOM   2903  O   THR B 134       3.643  20.116  36.222  1.00 66.25           O  
ATOM   2904  CB  THR B 134       3.057  17.185  34.873  1.00 54.79           C  
ATOM   2905  CG2 THR B 134       2.615  15.742  35.171  1.00 37.04           C  
ATOM   2906  OG1 THR B 134       1.922  18.043  34.693  1.00 44.72           O  
ATOM   2907  N   HIS B 135       5.284  19.364  34.878  1.00 44.67           N  
ATOM   2908  CA  HIS B 135       5.736  20.704  34.545  1.00 56.04           C  
ATOM   2909  C   HIS B 135       6.017  20.779  33.050  1.00 50.33           C  
ATOM   2910  O   HIS B 135       6.268  19.767  32.394  1.00 46.31           O  
ATOM   2911  CB  HIS B 135       6.992  21.079  35.347  1.00 56.78           C  
ATOM   2912  CG  HIS B 135       8.125  20.124  35.147  1.00 49.56           C  
ATOM   2913  CD2 HIS B 135       9.220  20.194  34.354  1.00 50.08           C  
ATOM   2914  ND1 HIS B 135       8.181  18.897  35.770  1.00 60.71           N  
ATOM   2915  CE1 HIS B 135       9.272  18.260  35.384  1.00 48.24           C  
ATOM   2916  NE2 HIS B 135       9.918  19.025  34.524  1.00 47.85           N  
ATOM   2917  N   LYS B 136       5.958  21.999  32.520  1.00 54.61           N  
ATOM   2918  CA  LYS B 136       6.362  22.288  31.153  1.00 51.26           C  
ATOM   2919  C   LYS B 136       7.884  22.374  31.080  1.00 48.26           C  
ATOM   2920  O   LYS B 136       8.555  22.478  32.105  1.00 56.85           O  
ATOM   2921  CB  LYS B 136       5.713  23.596  30.681  1.00 45.17           C  
ATOM   2922  CG  LYS B 136       4.229  23.746  31.118  1.00 60.41           C  
ATOM   2923  CD  LYS B 136       3.623  25.108  30.762  1.00 64.97           C  
ATOM   2924  CE  LYS B 136       2.091  25.051  30.631  1.00 60.46           C  
ATOM   2925  NZ  LYS B 136       1.361  25.554  31.829  1.00 63.81           N1+
ATOM   2926  N   PRO B 137       8.464  22.292  29.889  1.00 51.52           N  
ATOM   2927  CA  PRO B 137       9.896  22.561  29.752  1.00 52.75           C  
ATOM   2928  C   PRO B 137      10.168  24.058  29.768  1.00 59.90           C  
ATOM   2929  O   PRO B 137       9.269  24.879  29.580  1.00 64.64           O  
ATOM   2930  CB  PRO B 137      10.249  21.960  28.388  1.00 42.54           C  
ATOM   2931  CG  PRO B 137       9.031  21.208  27.961  1.00 55.11           C  
ATOM   2932  CD  PRO B 137       7.878  21.822  28.627  1.00 37.70           C  
ATOM   2933  N   GLY B 138      11.433  24.397  29.998  1.00 55.73           N  
ATOM   2934  CA  GLY B 138      11.864  25.784  29.996  1.00 54.81           C  
ATOM   2935  C   GLY B 138      13.282  25.918  30.506  1.00 64.96           C  
ATOM   2936  O   GLY B 138      13.887  24.955  30.994  1.00 61.21           O  
ATOM   2937  N   ARG B 139      13.802  27.152  30.397  1.00 71.37           N  
ATOM   2938  CA  ARG B 139      15.200  27.444  30.720  1.00 68.22           C  
ATOM   2939  C   ARG B 139      15.377  27.635  32.219  1.00 61.46           C  
ATOM   2940  O   ARG B 139      14.609  28.360  32.851  1.00 67.38           O  
ATOM   2941  CB  ARG B 139      15.684  28.692  29.982  1.00 53.69           C  
ATOM   2942  CG  ARG B 139      16.206  28.402  28.587  1.00 73.72           C  
ATOM   2943  CD  ARG B 139      17.722  28.284  28.492  1.00 80.26           C  
ATOM   2944  NE  ARG B 139      18.114  27.338  27.447  1.00 76.61           N  
ATOM   2945  CZ  ARG B 139      17.745  27.404  26.170  1.00 91.51           C  
ATOM   2946  NH1 ARG B 139      16.963  28.380  25.719  1.00 79.71           N1+
ATOM   2947  NH2 ARG B 139      18.168  26.464  25.323  1.00 76.16           N  
ATOM   2948  N   ARG B 140      16.371  26.955  32.785  1.00 70.13           N  
ATOM   2949  CA  ARG B 140      16.755  27.134  34.174  1.00 61.73           C  
ATOM   2950  C   ARG B 140      17.556  28.423  34.325  1.00 72.23           C  
ATOM   2951  O   ARG B 140      18.035  29.004  33.347  1.00 66.44           O  
ATOM   2952  CB  ARG B 140      17.587  25.947  34.674  1.00 66.44           C  
ATOM   2953  CG  ARG B 140      16.882  24.598  34.731  1.00 55.02           C  
ATOM   2954  CD  ARG B 140      17.762  23.581  35.445  1.00 56.81           C  
ATOM   2955  NE  ARG B 140      17.228  22.228  35.386  1.00 48.87           N  
ATOM   2956  CZ  ARG B 140      17.398  21.419  34.350  1.00 57.04           C  
ATOM   2957  NH1 ARG B 140      18.034  21.821  33.264  1.00 61.25           N1+
ATOM   2958  NH2 ARG B 140      16.912  20.180  34.401  1.00 60.93           N  
ATOM   2959  N   ASP B 141      17.723  28.856  35.579  1.00 78.86           N  
ATOM   2960  CA  ASP B 141      18.490  30.069  35.853  1.00 71.46           C  
ATOM   2961  C   ASP B 141      19.920  29.960  35.344  1.00 70.07           C  
ATOM   2962  O   ASP B 141      20.480  30.940  34.845  1.00 75.57           O  
ATOM   2963  CB  ASP B 141      18.468  30.365  37.347  1.00 84.22           C  
ATOM   2964  CG  ASP B 141      17.237  31.128  37.754  1.00 92.94           C  
ATOM   2965  OD1 ASP B 141      17.167  31.572  38.919  1.00104.96           O  
ATOM   2966  OD2 ASP B 141      16.350  31.305  36.894  1.00102.56           O1-
ATOM   2967  N   ASP B 142      20.530  28.776  35.453  1.00 72.54           N  
ATOM   2968  CA  ASP B 142      21.879  28.590  34.926  1.00 70.06           C  
ATOM   2969  C   ASP B 142      21.938  28.571  33.406  1.00 75.12           C  
ATOM   2970  O   ASP B 142      23.022  28.324  32.865  1.00 87.53           O  
ATOM   2971  CB  ASP B 142      22.500  27.294  35.462  1.00 65.76           C  
ATOM   2972  CG  ASP B 142      21.701  26.047  35.091  1.00 77.55           C  
ATOM   2973  OD1 ASP B 142      20.852  26.101  34.177  1.00 81.93           O  
ATOM   2974  OD2 ASP B 142      21.930  24.989  35.716  1.00 87.24           O1-
ATOM   2975  N   GLY B 143      20.825  28.794  32.708  1.00 65.91           N  
ATOM   2976  CA  GLY B 143      20.802  28.735  31.261  1.00 75.14           C  
ATOM   2977  C   GLY B 143      20.641  27.352  30.659  1.00 76.80           C  
ATOM   2978  O   GLY B 143      20.562  27.239  29.428  1.00 66.34           O  
ATOM   2979  N   THR B 144      20.599  26.299  31.471  1.00 72.74           N  
ATOM   2980  CA  THR B 144      20.340  24.968  30.948  1.00 68.87           C  
ATOM   2981  C   THR B 144      18.840  24.756  30.742  1.00 67.74           C  
ATOM   2982  O   THR B 144      18.003  25.552  31.172  1.00 58.95           O  
ATOM   2983  CB  THR B 144      20.907  23.910  31.880  1.00 63.03           C  
ATOM   2984  CG2 THR B 144      22.342  24.242  32.214  1.00 61.63           C  
ATOM   2985  OG1 THR B 144      20.122  23.868  33.078  1.00 64.35           O  
ATOM   2986  N   TRP B 145      18.500  23.665  30.069  1.00 64.35           N  
ATOM   2987  CA  TRP B 145      17.138  23.435  29.611  1.00 53.64           C  
ATOM   2988  C   TRP B 145      16.510  22.309  30.420  1.00 54.98           C  
ATOM   2989  O   TRP B 145      16.921  21.148  30.300  1.00 62.19           O  
ATOM   2990  CB  TRP B 145      17.129  23.108  28.126  1.00 60.64           C  
ATOM   2991  CG  TRP B 145      15.765  22.987  27.599  1.00 60.55           C  
ATOM   2992  CD1 TRP B 145      15.079  21.831  27.347  1.00 60.18           C  
ATOM   2993  CD2 TRP B 145      14.886  24.062  27.261  1.00 70.23           C  
ATOM   2994  CE2 TRP B 145      13.678  23.486  26.805  1.00 67.43           C  
ATOM   2995  CE3 TRP B 145      15.001  25.456  27.298  1.00 65.50           C  
ATOM   2996  NE1 TRP B 145      13.821  22.124  26.868  1.00 58.72           N  
ATOM   2997  CZ2 TRP B 145      12.595  24.257  26.385  1.00 57.16           C  
ATOM   2998  CZ3 TRP B 145      13.928  26.217  26.885  1.00 60.99           C  
ATOM   2999  CH2 TRP B 145      12.737  25.615  26.434  1.00 56.23           C  
ATOM   3000  N   ARG B 146      15.509  22.654  31.229  1.00 47.96           N  
ATOM   3001  CA  ARG B 146      14.790  21.656  32.016  1.00 51.92           C  
ATOM   3002  C   ARG B 146      13.770  20.934  31.142  1.00 52.54           C  
ATOM   3003  O   ARG B 146      12.882  21.583  30.577  1.00 52.57           O  
ATOM   3004  CB  ARG B 146      14.077  22.302  33.197  1.00 49.29           C  
ATOM   3005  CG  ARG B 146      13.255  21.303  34.012  1.00 48.11           C  
ATOM   3006  CD  ARG B 146      12.317  21.986  34.999  1.00 55.09           C  
ATOM   3007  NE  ARG B 146      11.905  21.065  36.051  1.00 57.25           N  
ATOM   3008  CZ  ARG B 146      10.999  21.337  36.982  1.00 63.83           C  
ATOM   3009  NH1 ARG B 146      10.421  22.525  37.054  1.00 61.65           N1+
ATOM   3010  NH2 ARG B 146      10.658  20.387  37.854  1.00 47.35           N  
ATOM   3011  N   PRO B 147      13.836  19.614  31.027  1.00 48.45           N  
ATOM   3012  CA  PRO B 147      12.823  18.902  30.235  1.00 57.28           C  
ATOM   3013  C   PRO B 147      11.469  18.965  30.916  1.00 50.71           C  
ATOM   3014  O   PRO B 147      11.367  19.102  32.137  1.00 49.80           O  
ATOM   3015  CB  PRO B 147      13.347  17.461  30.171  1.00 36.05           C  
ATOM   3016  CG  PRO B 147      14.607  17.448  30.995  1.00 44.60           C  
ATOM   3017  CD  PRO B 147      14.692  18.704  31.792  1.00 41.40           C  
ATOM   3018  N   GLY B 148      10.419  18.883  30.104  1.00 42.15           N  
ATOM   3019  CA  GLY B 148       9.078  18.782  30.635  1.00 46.64           C  
ATOM   3020  C   GLY B 148       8.707  17.356  31.017  1.00 44.80           C  
ATOM   3021  O   GLY B 148       9.466  16.403  30.837  1.00 49.70           O  
ATOM   3022  N   SER B 149       7.496  17.215  31.553  1.00 48.46           N  
ATOM   3023  CA  SER B 149       6.998  15.923  32.011  1.00 45.23           C  
ATOM   3024  C   SER B 149       6.403  15.070  30.884  1.00 51.29           C  
ATOM   3025  O   SER B 149       6.114  13.892  31.114  1.00 41.14           O  
ATOM   3026  CB  SER B 149       5.934  16.143  33.090  1.00 39.32           C  
ATOM   3027  OG  SER B 149       6.470  16.739  34.249  1.00 52.77           O  
ATOM   3028  N   ALA B 150       6.213  15.627  29.686  1.00 51.72           N  
ATOM   3029  CA  ALA B 150       5.453  14.941  28.645  1.00 50.13           C  
ATOM   3030  C   ALA B 150       6.023  13.556  28.367  1.00 48.96           C  
ATOM   3031  O   ALA B 150       7.239  13.351  28.390  1.00 56.86           O  
ATOM   3032  CB  ALA B 150       5.462  15.768  27.355  1.00 44.81           C  
ATOM   3033  N   GLY B 151       5.148  12.606  28.084  1.00 41.09           N  
ATOM   3034  CA  GLY B 151       5.612  11.314  27.626  1.00 49.35           C  
ATOM   3035  C   GLY B 151       4.585  10.222  27.829  1.00 47.18           C  
ATOM   3036  O   GLY B 151       3.457  10.454  28.268  1.00 49.84           O  
ATOM   3037  N   TYR B 152       5.012   9.010  27.489  1.00 48.93           N  
ATOM   3038  CA  TYR B 152       4.216   7.801  27.668  1.00 42.62           C  
ATOM   3039  C   TYR B 152       4.776   7.081  28.889  1.00 47.65           C  
ATOM   3040  O   TYR B 152       5.818   6.423  28.814  1.00 39.71           O  
ATOM   3041  CB  TYR B 152       4.262   6.923  26.418  1.00 49.93           C  
ATOM   3042  CG  TYR B 152       3.447   7.449  25.250  1.00 49.66           C  
ATOM   3043  CD1 TYR B 152       2.052   7.344  25.239  1.00 49.24           C  
ATOM   3044  CD2 TYR B 152       4.068   8.042  24.157  1.00 43.49           C  
ATOM   3045  CE1 TYR B 152       1.298   7.821  24.166  1.00 54.69           C  
ATOM   3046  CE2 TYR B 152       3.327   8.530  23.082  1.00 58.50           C  
ATOM   3047  CZ  TYR B 152       1.942   8.420  23.087  1.00 60.89           C  
ATOM   3048  OH  TYR B 152       1.205   8.903  22.018  1.00 44.38           O  
ATOM   3049  N   TRP B 153       4.089   7.215  30.016  1.00 44.03           N  
ATOM   3050  CA  TRP B 153       4.582   6.747  31.298  1.00 42.22           C  
ATOM   3051  C   TRP B 153       3.734   5.584  31.794  1.00 44.94           C  
ATOM   3052  O   TRP B 153       2.933   5.012  31.054  1.00 49.23           O  
ATOM   3053  CB  TRP B 153       4.599   7.909  32.278  1.00 44.88           C  
ATOM   3054  CG  TRP B 153       5.459   9.032  31.806  1.00 50.50           C  
ATOM   3055  CD1 TRP B 153       5.049  10.246  31.349  1.00 43.61           C  
ATOM   3056  CD2 TRP B 153       6.888   9.041  31.743  1.00 52.36           C  
ATOM   3057  CE2 TRP B 153       7.277  10.296  31.242  1.00 47.47           C  
ATOM   3058  CE3 TRP B 153       7.877   8.112  32.077  1.00 44.38           C  
ATOM   3059  NE1 TRP B 153       6.138  11.013  31.006  1.00 41.75           N  
ATOM   3060  CZ2 TRP B 153       8.612  10.642  31.061  1.00 53.54           C  
ATOM   3061  CZ3 TRP B 153       9.205   8.462  31.904  1.00 35.80           C  
ATOM   3062  CH2 TRP B 153       9.560   9.708  31.398  1.00 42.89           C  
ATOM   3063  N   HIS B 154       3.910   5.216  33.056  1.00 43.66           N  
ATOM   3064  CA  HIS B 154       3.069   4.158  33.597  1.00 47.15           C  
ATOM   3065  C   HIS B 154       3.173   4.163  35.118  1.00 46.70           C  
ATOM   3066  O   HIS B 154       4.055   4.803  35.701  1.00 43.59           O  
ATOM   3067  CB  HIS B 154       3.451   2.798  32.997  1.00 52.46           C  
ATOM   3068  CG  HIS B 154       4.844   2.356  33.329  1.00 58.50           C  
ATOM   3069  CD2 HIS B 154       6.046   2.795  32.888  1.00 40.28           C  
ATOM   3070  ND1 HIS B 154       5.113   1.342  34.228  1.00 61.95           N  
ATOM   3071  CE1 HIS B 154       6.421   1.177  34.325  1.00 44.29           C  
ATOM   3072  NE2 HIS B 154       7.008   2.045  33.521  1.00 40.42           N  
ATOM   3073  N   TYR B 155       2.242   3.446  35.753  1.00 40.71           N  
ATOM   3074  CA  TYR B 155       2.179   3.299  37.201  1.00 37.94           C  
ATOM   3075  C   TYR B 155       1.968   1.825  37.531  1.00 49.89           C  
ATOM   3076  O   TYR B 155       1.366   1.080  36.744  1.00 45.79           O  
ATOM   3077  CB  TYR B 155       1.044   4.166  37.811  1.00 38.71           C  
ATOM   3078  CG  TYR B 155      -0.352   3.735  37.369  1.00 53.37           C  
ATOM   3079  CD1 TYR B 155      -0.967   2.617  37.931  1.00 44.63           C  
ATOM   3080  CD2 TYR B 155      -1.048   4.435  36.377  1.00 46.44           C  
ATOM   3081  CE1 TYR B 155      -2.211   2.207  37.533  1.00 44.02           C  
ATOM   3082  CE2 TYR B 155      -2.303   4.029  35.972  1.00 39.42           C  
ATOM   3083  CZ  TYR B 155      -2.883   2.911  36.558  1.00 50.81           C  
ATOM   3084  OH  TYR B 155      -4.138   2.480  36.175  1.00 50.35           O  
ATOM   3085  N   HIS B 156       2.474   1.401  38.694  1.00 40.02           N  
ATOM   3086  CA  HIS B 156       2.372   0.004  39.110  1.00 39.07           C  
ATOM   3087  C   HIS B 156       2.582  -0.081  40.617  1.00 52.15           C  
ATOM   3088  O   HIS B 156       3.000   0.884  41.266  1.00 44.40           O  
ATOM   3089  CB  HIS B 156       3.386  -0.891  38.383  1.00 35.98           C  
ATOM   3090  CG  HIS B 156       4.809  -0.452  38.557  1.00 49.72           C  
ATOM   3091  CD2 HIS B 156       5.610   0.307  37.771  1.00 50.82           C  
ATOM   3092  ND1 HIS B 156       5.558  -0.774  39.670  1.00 44.99           N  
ATOM   3093  CE1 HIS B 156       6.763  -0.248  39.555  1.00 52.34           C  
ATOM   3094  NE2 HIS B 156       6.820   0.417  38.413  1.00 59.91           N  
ATOM   3095  N   ASP B 157       2.288  -1.262  41.161  1.00 42.73           N  
ATOM   3096  CA  ASP B 157       2.459  -1.491  42.583  1.00 45.43           C  
ATOM   3097  C   ASP B 157       3.937  -1.666  42.920  1.00 56.37           C  
ATOM   3098  O   ASP B 157       4.749  -2.067  42.079  1.00 51.29           O  
ATOM   3099  CB  ASP B 157       1.672  -2.723  43.024  1.00 45.72           C  
ATOM   3100  CG  ASP B 157       2.181  -3.294  44.343  1.00 61.67           C  
ATOM   3101  OD1 ASP B 157       1.972  -2.637  45.404  1.00 52.50           O  
ATOM   3102  OD2 ASP B 157       2.814  -4.378  44.303  1.00 47.51           O1-
ATOM   3103  N   HIS B 158       4.288  -1.377  44.180  1.00 54.94           N  
ATOM   3104  CA  HIS B 158       5.676  -1.492  44.609  1.00 53.52           C  
ATOM   3105  C   HIS B 158       5.897  -2.321  45.878  1.00 50.52           C  
ATOM   3106  O   HIS B 158       7.039  -2.394  46.347  1.00 51.04           O  
ATOM   3107  CB  HIS B 158       6.274  -0.093  44.803  1.00 50.69           C  
ATOM   3108  CG  HIS B 158       7.722   0.008  44.427  1.00 61.81           C  
ATOM   3109  CD2 HIS B 158       8.377   0.894  43.638  1.00 56.38           C  
ATOM   3110  ND1 HIS B 158       8.680  -0.871  44.891  1.00 60.81           N  
ATOM   3111  CE1 HIS B 158       9.860  -0.534  44.402  1.00 53.44           C  
ATOM   3112  NE2 HIS B 158       9.704   0.534  43.639  1.00 52.90           N  
ATOM   3113  N   VAL B 159       4.873  -2.958  46.454  1.00 45.31           N  
ATOM   3114  CA  VAL B 159       5.102  -3.592  47.754  1.00 52.07           C  
ATOM   3115  C   VAL B 159       4.434  -4.956  47.904  1.00 51.85           C  
ATOM   3116  O   VAL B 159       4.551  -5.601  48.955  1.00 60.64           O  
ATOM   3117  CB  VAL B 159       4.668  -2.662  48.906  1.00 43.97           C  
ATOM   3118  CG1 VAL B 159       5.386  -1.324  48.808  1.00 54.13           C  
ATOM   3119  CG2 VAL B 159       3.174  -2.470  48.917  1.00 47.99           C  
ATOM   3120  N   VAL B 160       3.746  -5.414  46.869  1.00 46.77           N  
ATOM   3121  CA  VAL B 160       3.066  -6.705  46.906  1.00 50.85           C  
ATOM   3122  C   VAL B 160       4.028  -7.788  46.444  1.00 54.73           C  
ATOM   3123  O   VAL B 160       4.710  -7.637  45.423  1.00 50.01           O  
ATOM   3124  CB  VAL B 160       1.802  -6.685  46.035  1.00 35.49           C  
ATOM   3125  CG1 VAL B 160       1.235  -8.088  45.902  1.00 25.09           C  
ATOM   3126  CG2 VAL B 160       0.802  -5.710  46.613  1.00 39.51           C  
ATOM   3127  N   GLY B 161       4.074  -8.886  47.182  1.00 62.07           N  
ATOM   3128  CA  GLY B 161       5.043  -9.931  46.859  1.00 59.26           C  
ATOM   3129  C   GLY B 161       6.462  -9.660  47.327  1.00 50.26           C  
ATOM   3130  O   GLY B 161       7.091 -10.541  47.920  1.00 53.63           O  
ATOM   3131  N   THR B 162       6.991  -8.468  47.048  1.00 44.21           N  
ATOM   3132  CA  THR B 162       8.325  -8.064  47.476  1.00 52.51           C  
ATOM   3133  C   THR B 162       8.339  -6.552  47.635  1.00 56.87           C  
ATOM   3134  O   THR B 162       7.377  -5.865  47.288  1.00 55.76           O  
ATOM   3135  CB  THR B 162       9.444  -8.474  46.488  1.00 52.04           C  
ATOM   3136  CG2 THR B 162       9.278  -9.888  46.015  1.00 33.03           C  
ATOM   3137  OG1 THR B 162       9.474  -7.589  45.355  1.00 56.04           O  
ATOM   3138  N   GLU B 163       9.455  -6.033  48.148  1.00 58.03           N  
ATOM   3139  CA  GLU B 163       9.576  -4.584  48.226  1.00 53.45           C  
ATOM   3140  C   GLU B 163       9.694  -3.927  46.862  1.00 53.24           C  
ATOM   3141  O   GLU B 163       9.722  -2.695  46.789  1.00 65.59           O  
ATOM   3142  CB  GLU B 163      10.762  -4.172  49.100  1.00 65.55           C  
ATOM   3143  CG  GLU B 163      10.958  -4.988  50.360  1.00 93.17           C  
ATOM   3144  CD  GLU B 163      11.158  -4.106  51.585  1.00100.75           C  
ATOM   3145  OE1 GLU B 163      11.411  -2.893  51.417  1.00107.30           O  
ATOM   3146  OE2 GLU B 163      11.092  -4.631  52.717  1.00113.57           O1-
ATOM   3147  N   HIS B 164       9.733  -4.696  45.781  1.00 59.96           N  
ATOM   3148  CA  HIS B 164       9.829  -4.129  44.444  1.00 62.85           C  
ATOM   3149  C   HIS B 164       8.554  -4.320  43.634  1.00 67.41           C  
ATOM   3150  O   HIS B 164       8.542  -4.021  42.434  1.00 68.19           O  
ATOM   3151  CB  HIS B 164      11.038  -4.727  43.737  1.00 54.83           C  
ATOM   3152  CG  HIS B 164      12.295  -4.580  44.528  1.00 60.74           C  
ATOM   3153  CD2 HIS B 164      13.017  -5.480  45.236  1.00 56.25           C  
ATOM   3154  ND1 HIS B 164      12.921  -3.362  44.705  1.00 70.51           N  
ATOM   3155  CE1 HIS B 164      13.989  -3.523  45.468  1.00 64.77           C  
ATOM   3156  NE2 HIS B 164      14.069  -4.798  45.806  1.00 73.82           N  
ATOM   3157  N   GLY B 165       7.479  -4.787  44.272  1.00 63.36           N  
ATOM   3158  CA  GLY B 165       6.199  -5.004  43.626  1.00 57.86           C  
ATOM   3159  C   GLY B 165       6.112  -6.236  42.753  1.00 60.81           C  
ATOM   3160  O   GLY B 165       5.161  -6.353  41.972  1.00 60.51           O  
ATOM   3161  N   THR B 166       7.069  -7.161  42.856  1.00 50.79           N  
ATOM   3162  CA  THR B 166       7.091  -8.290  41.933  1.00 59.65           C  
ATOM   3163  C   THR B 166       5.757  -9.023  41.901  1.00 58.07           C  
ATOM   3164  O   THR B 166       5.288  -9.428  40.829  1.00 55.56           O  
ATOM   3165  CB  THR B 166       8.223  -9.238  42.313  1.00 54.07           C  
ATOM   3166  CG2 THR B 166       8.137 -10.532  41.506  1.00 33.02           C  
ATOM   3167  OG1 THR B 166       9.473  -8.581  42.070  1.00 46.57           O  
ATOM   3168  N   GLY B 167       5.127  -9.199  43.063  1.00 54.40           N  
ATOM   3169  CA  GLY B 167       3.841  -9.882  43.105  1.00 57.89           C  
ATOM   3170  C   GLY B 167       2.712  -9.045  42.532  1.00 56.06           C  
ATOM   3171  O   GLY B 167       1.982  -9.492  41.643  1.00 51.88           O  
ATOM   3172  N   GLY B 168       2.557  -7.816  43.030  1.00 53.99           N  
ATOM   3173  CA  GLY B 168       1.545  -6.926  42.483  1.00 48.60           C  
ATOM   3174  C   GLY B 168       1.627  -6.795  40.973  1.00 56.19           C  
ATOM   3175  O   GLY B 168       0.613  -6.891  40.272  1.00 53.04           O  
ATOM   3176  N   ILE B 169       2.842  -6.579  40.448  1.00 46.52           N  
ATOM   3177  CA  ILE B 169       3.001  -6.394  39.007  1.00 47.13           C  
ATOM   3178  C   ILE B 169       2.613  -7.667  38.289  1.00 40.65           C  
ATOM   3179  O   ILE B 169       1.862  -7.651  37.306  1.00 47.43           O  
ATOM   3180  CB  ILE B 169       4.442  -5.976  38.654  1.00 56.27           C  
ATOM   3181  CG1 ILE B 169       4.749  -4.572  39.170  1.00 56.19           C  
ATOM   3182  CG2 ILE B 169       4.653  -5.995  37.136  1.00 33.63           C  
ATOM   3183  CD1 ILE B 169       6.220  -4.244  39.143  1.00 47.13           C  
ATOM   3184  N   ARG B 170       3.119  -8.793  38.774  1.00 46.11           N  
ATOM   3185  CA  ARG B 170       2.730 -10.072  38.208  1.00 47.29           C  
ATOM   3186  C   ARG B 170       1.217 -10.213  38.207  1.00 50.94           C  
ATOM   3187  O   ARG B 170       0.625 -10.600  37.195  1.00 47.28           O  
ATOM   3188  CB  ARG B 170       3.396 -11.192  38.999  1.00 52.13           C  
ATOM   3189  CG  ARG B 170       2.962 -12.580  38.658  1.00 45.21           C  
ATOM   3190  CD  ARG B 170       3.943 -13.537  39.294  1.00 77.24           C  
ATOM   3191  NE  ARG B 170       5.270 -13.414  38.701  1.00 87.68           N  
ATOM   3192  CZ  ARG B 170       6.406 -13.450  39.386  1.00101.94           C  
ATOM   3193  NH1 ARG B 170       6.413 -13.524  40.714  1.00 71.25           N1+
ATOM   3194  NH2 ARG B 170       7.565 -13.411  38.722  1.00 89.28           N  
ATOM   3195  N   ASN B 171       0.564  -9.836  39.312  1.00 57.88           N  
ATOM   3196  CA  ASN B 171      -0.876 -10.039  39.440  1.00 51.94           C  
ATOM   3197  C   ASN B 171      -1.705  -9.087  38.597  1.00 52.13           C  
ATOM   3198  O   ASN B 171      -2.906  -9.335  38.441  1.00 53.06           O  
ATOM   3199  CB  ASN B 171      -1.313  -9.904  40.889  1.00 54.19           C  
ATOM   3200  CG  ASN B 171      -0.866 -11.060  41.719  1.00 53.21           C  
ATOM   3201  ND2 ASN B 171      -0.932 -10.913  43.046  1.00 55.24           N  
ATOM   3202  OD1 ASN B 171      -0.450 -12.087  41.177  1.00 56.31           O  
ATOM   3203  N   GLY B 172      -1.118  -8.006  38.079  1.00 51.52           N  
ATOM   3204  CA  GLY B 172      -1.869  -7.106  37.219  1.00 43.93           C  
ATOM   3205  C   GLY B 172      -1.937  -5.665  37.689  1.00 47.09           C  
ATOM   3206  O   GLY B 172      -2.689  -4.866  37.127  1.00 44.30           O  
ATOM   3207  N   LEU B 173      -1.153  -5.303  38.702  1.00 48.32           N  
ATOM   3208  CA  LEU B 173      -1.203  -3.945  39.237  1.00 48.72           C  
ATOM   3209  C   LEU B 173      -0.297  -3.011  38.426  1.00 55.60           C  
ATOM   3210  O   LEU B 173       0.719  -2.501  38.903  1.00 56.47           O  
ATOM   3211  CB  LEU B 173      -0.829  -3.955  40.709  1.00 47.76           C  
ATOM   3212  CG  LEU B 173      -1.944  -4.538  41.561  1.00 50.53           C  
ATOM   3213  CD1 LEU B 173      -1.486  -4.645  43.007  1.00 38.99           C  
ATOM   3214  CD2 LEU B 173      -3.185  -3.671  41.425  1.00 40.98           C  
ATOM   3215  N   TYR B 174      -0.700  -2.773  37.174  1.00 43.70           N  
ATOM   3216  CA  TYR B 174      -0.009  -1.814  36.322  1.00 35.34           C  
ATOM   3217  C   TYR B 174      -1.008  -1.120  35.406  1.00 39.58           C  
ATOM   3218  O   TYR B 174      -2.045  -1.683  35.061  1.00 50.68           O  
ATOM   3219  CB  TYR B 174       1.072  -2.496  35.494  1.00 37.07           C  
ATOM   3220  CG  TYR B 174       0.571  -3.682  34.745  1.00 34.28           C  
ATOM   3221  CD1 TYR B 174      -0.209  -3.524  33.599  1.00 38.89           C  
ATOM   3222  CD2 TYR B 174       0.867  -4.965  35.171  1.00 36.82           C  
ATOM   3223  CE1 TYR B 174      -0.684  -4.618  32.888  1.00 39.49           C  
ATOM   3224  CE2 TYR B 174       0.395  -6.071  34.466  1.00 46.66           C  
ATOM   3225  CZ  TYR B 174      -0.378  -5.884  33.327  1.00 39.16           C  
ATOM   3226  OH  TYR B 174      -0.851  -6.959  32.633  1.00 47.93           O  
ATOM   3227  N   GLY B 175      -0.687   0.111  35.015  1.00 38.69           N  
ATOM   3228  CA  GLY B 175      -1.532   0.871  34.121  1.00 39.24           C  
ATOM   3229  C   GLY B 175      -0.787   2.014  33.455  1.00 44.41           C  
ATOM   3230  O   GLY B 175       0.282   2.437  33.906  1.00 47.01           O  
ATOM   3231  N   PRO B 176      -1.346   2.545  32.370  1.00 48.16           N  
ATOM   3232  CA  PRO B 176      -0.648   3.572  31.591  1.00 41.45           C  
ATOM   3233  C   PRO B 176      -0.951   4.980  32.078  1.00 43.78           C  
ATOM   3234  O   PRO B 176      -2.021   5.273  32.617  1.00 41.93           O  
ATOM   3235  CB  PRO B 176      -1.233   3.363  30.190  1.00 43.27           C  
ATOM   3236  CG  PRO B 176      -2.696   3.100  30.521  1.00 42.69           C  
ATOM   3237  CD  PRO B 176      -2.668   2.237  31.790  1.00 33.22           C  
ATOM   3238  N   VAL B 177       0.011   5.866  31.848  1.00 40.37           N  
ATOM   3239  CA  VAL B 177      -0.131   7.285  32.159  1.00 41.32           C  
ATOM   3240  C   VAL B 177       0.410   8.084  30.991  1.00 49.04           C  
ATOM   3241  O   VAL B 177       1.556   7.876  30.574  1.00 58.41           O  
ATOM   3242  CB  VAL B 177       0.633   7.691  33.433  1.00 48.65           C  
ATOM   3243  CG1 VAL B 177       0.379   9.156  33.714  1.00 42.47           C  
ATOM   3244  CG2 VAL B 177       0.268   6.812  34.613  1.00 44.91           C  
ATOM   3245  N   ILE B 178      -0.385   9.015  30.479  1.00 46.69           N  
ATOM   3246  CA  ILE B 178       0.030   9.857  29.361  1.00 45.10           C  
ATOM   3247  C   ILE B 178       0.080  11.292  29.848  1.00 54.72           C  
ATOM   3248  O   ILE B 178      -0.883  11.779  30.458  1.00 43.43           O  
ATOM   3249  CB  ILE B 178      -0.915   9.728  28.154  1.00 42.71           C  
ATOM   3250  CG1 ILE B 178      -0.745   8.370  27.482  1.00 49.02           C  
ATOM   3251  CG2 ILE B 178      -0.664  10.866  27.151  1.00 41.60           C  
ATOM   3252  CD1 ILE B 178      -1.848   8.047  26.504  1.00 46.23           C  
ATOM   3253  N   VAL B 179       1.204  11.961  29.589  1.00 35.58           N  
ATOM   3254  CA  VAL B 179       1.351  13.388  29.841  1.00 43.34           C  
ATOM   3255  C   VAL B 179       1.537  14.054  28.490  1.00 48.19           C  
ATOM   3256  O   VAL B 179       2.493  13.741  27.771  1.00 50.83           O  
ATOM   3257  CB  VAL B 179       2.529  13.691  30.783  1.00 46.90           C  
ATOM   3258  CG1 VAL B 179       2.651  15.193  31.021  1.00 40.07           C  
ATOM   3259  CG2 VAL B 179       2.350  12.961  32.105  1.00 39.84           C  
ATOM   3260  N   ARG B 180       0.619  14.953  28.133  1.00 42.27           N  
ATOM   3261  CA  ARG B 180       0.625  15.573  26.814  1.00 48.68           C  
ATOM   3262  C   ARG B 180       1.236  16.960  26.897  1.00 51.98           C  
ATOM   3263  O   ARG B 180       1.106  17.650  27.913  1.00 50.42           O  
ATOM   3264  CB  ARG B 180      -0.785  15.655  26.224  1.00 41.99           C  
ATOM   3265  CG  ARG B 180      -1.465  14.295  26.124  1.00 45.66           C  
ATOM   3266  CD  ARG B 180      -2.332  14.222  24.900  1.00 57.56           C  
ATOM   3267  NE  ARG B 180      -3.021  12.942  24.784  1.00 56.69           N  
ATOM   3268  CZ  ARG B 180      -2.524  11.876  24.168  1.00 54.09           C  
ATOM   3269  NH1 ARG B 180      -1.318  11.888  23.628  1.00 53.16           N1+
ATOM   3270  NH2 ARG B 180      -3.255  10.771  24.095  1.00 43.85           N  
ATOM   3271  N   ARG B 181       1.931  17.345  25.833  1.00 42.41           N  
ATOM   3272  CA  ARG B 181       2.494  18.677  25.702  1.00 47.61           C  
ATOM   3273  C   ARG B 181       1.555  19.496  24.833  1.00 53.92           C  
ATOM   3274  O   ARG B 181       0.946  18.961  23.899  1.00 47.63           O  
ATOM   3275  CB  ARG B 181       3.896  18.630  25.088  1.00 41.66           C  
ATOM   3276  CG  ARG B 181       4.471  19.997  24.738  1.00 44.51           C  
ATOM   3277  CD  ARG B 181       5.994  19.985  24.644  1.00 40.21           C  
ATOM   3278  NE  ARG B 181       6.606  19.483  25.869  1.00 52.32           N  
ATOM   3279  CZ  ARG B 181       7.586  18.592  25.897  1.00 45.86           C  
ATOM   3280  NH1 ARG B 181       8.122  18.123  24.785  1.00 60.04           N1+
ATOM   3281  NH2 ARG B 181       8.034  18.158  27.071  1.00 46.25           N  
ATOM   3282  N   LYS B 182       1.398  20.777  25.176  1.00 48.78           N  
ATOM   3283  CA  LYS B 182       0.526  21.657  24.402  1.00 54.97           C  
ATOM   3284  C   LYS B 182       0.862  21.535  22.923  1.00 55.17           C  
ATOM   3285  O   LYS B 182       2.016  21.719  22.523  1.00 39.62           O  
ATOM   3286  CB  LYS B 182       0.670  23.114  24.874  1.00 43.21           C  
ATOM   3287  CG  LYS B 182       0.078  24.166  23.941  1.00 47.62           C  
ATOM   3288  CD  LYS B 182       0.472  25.590  24.339  1.00 59.08           C  
ATOM   3289  CE  LYS B 182      -0.220  26.645  23.469  1.00 76.04           C  
ATOM   3290  NZ  LYS B 182       0.215  28.052  23.758  1.00 91.70           N1+
ATOM   3291  N   GLY B 183      -0.147  21.194  22.117  1.00 50.85           N  
ATOM   3292  CA  GLY B 183       0.027  21.008  20.694  1.00 39.59           C  
ATOM   3293  C   GLY B 183       0.141  19.566  20.250  1.00 48.05           C  
ATOM   3294  O   GLY B 183       0.008  19.294  19.055  1.00 59.17           O  
ATOM   3295  N   ASP B 184       0.388  18.639  21.166  1.00 47.31           N  
ATOM   3296  CA  ASP B 184       0.429  17.234  20.800  1.00 43.81           C  
ATOM   3297  C   ASP B 184      -0.843  16.856  20.045  1.00 45.71           C  
ATOM   3298  O   ASP B 184      -1.949  17.228  20.435  1.00 53.70           O  
ATOM   3299  CB  ASP B 184       0.595  16.366  22.060  1.00 51.23           C  
ATOM   3300  CG  ASP B 184       2.037  16.332  22.591  1.00 51.62           C  
ATOM   3301  OD1 ASP B 184       2.911  17.046  22.054  1.00 59.33           O  
ATOM   3302  OD2 ASP B 184       2.301  15.577  23.554  1.00 56.85           O1-
ATOM   3303  N   VAL B 185      -0.678  16.117  18.950  1.00 49.21           N  
ATOM   3304  CA  VAL B 185      -1.818  15.580  18.215  1.00 43.56           C  
ATOM   3305  C   VAL B 185      -2.570  14.564  19.063  1.00 46.40           C  
ATOM   3306  O   VAL B 185      -1.982  13.611  19.597  1.00 48.25           O  
ATOM   3307  CB  VAL B 185      -1.346  14.961  16.892  1.00 50.47           C  
ATOM   3308  CG1 VAL B 185      -2.514  14.358  16.141  1.00 49.28           C  
ATOM   3309  CG2 VAL B 185      -0.706  16.040  16.042  1.00 44.70           C  
ATOM   3310  N   LEU B 186      -3.893  14.746  19.164  1.00 50.19           N  
ATOM   3311  CA  LEU B 186      -4.769  13.830  19.894  1.00 53.37           C  
ATOM   3312  C   LEU B 186      -5.286  12.725  18.970  1.00 44.86           C  
ATOM   3313  O   LEU B 186      -5.553  12.977  17.791  1.00 48.23           O  
ATOM   3314  CB  LEU B 186      -5.949  14.583  20.506  1.00 48.23           C  
ATOM   3315  CG  LEU B 186      -5.587  15.837  21.314  1.00 51.35           C  
ATOM   3316  CD1 LEU B 186      -6.807  16.517  21.856  1.00 52.84           C  
ATOM   3317  CD2 LEU B 186      -4.656  15.487  22.447  1.00 46.60           C  
ATOM   3318  N   PRO B 187      -5.421  11.493  19.477  1.00 47.08           N  
ATOM   3319  CA  PRO B 187      -5.867  10.383  18.618  1.00 46.09           C  
ATOM   3320  C   PRO B 187      -7.372  10.180  18.585  1.00 53.51           C  
ATOM   3321  O   PRO B 187      -8.140  10.848  19.288  1.00 47.31           O  
ATOM   3322  CB  PRO B 187      -5.188   9.161  19.250  1.00 44.58           C  
ATOM   3323  CG  PRO B 187      -5.168   9.492  20.711  1.00 39.74           C  
ATOM   3324  CD  PRO B 187      -4.963  11.014  20.796  1.00 45.87           C  
ATOM   3325  N   ASP B 188      -7.799   9.233  17.752  1.00 52.38           N  
ATOM   3326  CA  ASP B 188      -9.190   8.811  17.773  1.00 52.48           C  
ATOM   3327  C   ASP B 188      -9.453   7.797  18.877  1.00 44.98           C  
ATOM   3328  O   ASP B 188     -10.583   7.713  19.364  1.00 57.75           O  
ATOM   3329  CB  ASP B 188      -9.598   8.231  16.413  1.00 45.47           C  
ATOM   3330  CG  ASP B 188      -9.670   9.282  15.335  1.00 50.18           C  
ATOM   3331  OD1 ASP B 188      -9.967  10.449  15.675  1.00 69.64           O  
ATOM   3332  OD2 ASP B 188      -9.413   8.949  14.156  1.00 60.61           O1-
ATOM   3333  N   ALA B 189      -8.446   7.011  19.262  1.00 41.39           N  
ATOM   3334  CA  ALA B 189      -8.559   6.098  20.392  1.00 50.75           C  
ATOM   3335  C   ALA B 189      -7.162   5.688  20.821  1.00 48.96           C  
ATOM   3336  O   ALA B 189      -6.218   5.736  20.034  1.00 52.58           O  
ATOM   3337  CB  ALA B 189      -9.399   4.862  20.067  1.00 34.01           C  
ATOM   3338  N   THR B 190      -7.041   5.303  22.087  1.00 45.69           N  
ATOM   3339  CA  THR B 190      -5.784   4.849  22.654  1.00 41.89           C  
ATOM   3340  C   THR B 190      -5.936   3.418  23.149  1.00 43.24           C  
ATOM   3341  O   THR B 190      -6.966   3.060  23.727  1.00 48.49           O  
ATOM   3342  CB  THR B 190      -5.339   5.765  23.792  1.00 41.99           C  
ATOM   3343  CG2 THR B 190      -4.057   5.257  24.418  1.00 32.20           C  
ATOM   3344  OG1 THR B 190      -5.114   7.077  23.275  1.00 52.09           O  
ATOM   3345  N   HIS B 191      -4.911   2.602  22.903  1.00 48.35           N  
ATOM   3346  CA  HIS B 191      -4.867   1.215  23.349  1.00 40.58           C  
ATOM   3347  C   HIS B 191      -3.563   0.970  24.080  1.00 48.82           C  
ATOM   3348  O   HIS B 191      -2.536   1.568  23.746  1.00 65.43           O  
ATOM   3349  CB  HIS B 191      -4.980   0.248  22.178  1.00 50.94           C  
ATOM   3350  CG  HIS B 191      -6.242   0.413  21.396  1.00 63.72           C  
ATOM   3351  CD2 HIS B 191      -6.510   1.123  20.276  1.00 50.33           C  
ATOM   3352  ND1 HIS B 191      -7.433  -0.164  21.782  1.00 66.21           N  
ATOM   3353  CE1 HIS B 191      -8.374   0.164  20.916  1.00 64.52           C  
ATOM   3354  NE2 HIS B 191      -7.841   0.946  19.994  1.00 51.77           N  
ATOM   3355  N   THR B 192      -3.612   0.096  25.086  1.00 45.43           N  
ATOM   3356  CA  THR B 192      -2.465  -0.210  25.935  1.00 41.01           C  
ATOM   3357  C   THR B 192      -2.113  -1.677  25.758  1.00 49.27           C  
ATOM   3358  O   THR B 192      -2.913  -2.553  26.102  1.00 44.06           O  
ATOM   3359  CB  THR B 192      -2.758   0.089  27.413  1.00 40.07           C  
ATOM   3360  CG2 THR B 192      -1.497   0.019  28.236  1.00 48.20           C  
ATOM   3361  OG1 THR B 192      -3.301   1.404  27.552  1.00 50.54           O  
ATOM   3362  N   ILE B 193      -0.924  -1.941  25.223  1.00 54.83           N  
ATOM   3363  CA  ILE B 193      -0.373  -3.289  25.145  1.00 53.81           C  
ATOM   3364  C   ILE B 193       0.727  -3.385  26.185  1.00 48.85           C  
ATOM   3365  O   ILE B 193       1.711  -2.637  26.128  1.00 49.62           O  
ATOM   3366  CB  ILE B 193       0.168  -3.613  23.743  1.00 54.83           C  
ATOM   3367  CG1 ILE B 193      -0.983  -3.733  22.753  1.00 39.23           C  
ATOM   3368  CG2 ILE B 193       0.999  -4.893  23.752  1.00 47.95           C  
ATOM   3369  CD1 ILE B 193      -1.148  -2.511  21.942  1.00 52.06           C  
ATOM   3370  N   VAL B 194       0.563  -4.300  27.133  1.00 44.13           N  
ATOM   3371  CA  VAL B 194       1.552  -4.542  28.175  1.00 48.19           C  
ATOM   3372  C   VAL B 194       2.092  -5.945  27.996  1.00 51.28           C  
ATOM   3373  O   VAL B 194       1.338  -6.922  28.121  1.00 52.10           O  
ATOM   3374  CB  VAL B 194       0.960  -4.376  29.581  1.00 46.99           C  
ATOM   3375  CG1 VAL B 194       2.024  -4.620  30.623  1.00 37.48           C  
ATOM   3376  CG2 VAL B 194       0.370  -3.009  29.732  1.00 44.30           C  
ATOM   3377  N   PHE B 195       3.389  -6.050  27.699  1.00 52.52           N  
ATOM   3378  CA  PHE B 195       4.096  -7.331  27.751  1.00 53.81           C  
ATOM   3379  C   PHE B 195       4.498  -7.533  29.196  1.00 53.10           C  
ATOM   3380  O   PHE B 195       5.433  -6.892  29.683  1.00 56.22           O  
ATOM   3381  CB  PHE B 195       5.327  -7.342  26.850  1.00 53.62           C  
ATOM   3382  CG  PHE B 195       5.018  -7.349  25.384  1.00 54.70           C  
ATOM   3383  CD1 PHE B 195       3.716  -7.478  24.927  1.00 56.71           C  
ATOM   3384  CD2 PHE B 195       6.036  -7.215  24.455  1.00 49.64           C  
ATOM   3385  CE1 PHE B 195       3.437  -7.471  23.565  1.00 53.10           C  
ATOM   3386  CE2 PHE B 195       5.766  -7.213  23.095  1.00 49.14           C  
ATOM   3387  CZ  PHE B 195       4.467  -7.338  22.648  1.00 47.56           C  
ATOM   3388  N   ASN B 196       3.773  -8.394  29.905  1.00 47.18           N  
ATOM   3389  CA  ASN B 196       4.066  -8.684  31.305  1.00 43.98           C  
ATOM   3390  C   ASN B 196       4.617 -10.101  31.387  1.00 47.48           C  
ATOM   3391  O   ASN B 196       3.884 -11.077  31.186  1.00 40.99           O  
ATOM   3392  CB  ASN B 196       2.831  -8.518  32.180  1.00 45.38           C  
ATOM   3393  CG  ASN B 196       3.165  -8.544  33.656  1.00 47.37           C  
ATOM   3394  ND2 ASN B 196       2.162  -8.845  34.481  1.00 46.63           N  
ATOM   3395  OD1 ASN B 196       4.317  -8.313  34.056  1.00 51.10           O  
ATOM   3396  N   ASP B 197       5.903 -10.213  31.701  1.00 44.00           N  
ATOM   3397  CA  ASP B 197       6.578 -11.489  31.520  1.00 55.96           C  
ATOM   3398  C   ASP B 197       6.225 -12.010  30.132  1.00 48.09           C  
ATOM   3399  O   ASP B 197       6.454 -11.311  29.143  1.00 50.91           O  
ATOM   3400  CB  ASP B 197       6.207 -12.461  32.634  1.00 48.47           C  
ATOM   3401  CG  ASP B 197       6.959 -12.164  33.924  1.00 63.21           C  
ATOM   3402  OD1 ASP B 197       8.075 -11.592  33.845  1.00 54.16           O  
ATOM   3403  OD2 ASP B 197       6.432 -12.491  35.011  1.00 72.98           O1-
ATOM   3404  N   MET B 198       5.653 -13.197  30.004  1.00 60.30           N  
ATOM   3405  CA  MET B 198       5.391 -13.713  28.663  1.00 62.17           C  
ATOM   3406  C   MET B 198       3.911 -13.676  28.318  1.00 47.86           C  
ATOM   3407  O   MET B 198       3.400 -14.573  27.662  1.00 57.69           O  
ATOM   3408  CB  MET B 198       5.930 -15.128  28.486  1.00 50.75           C  
ATOM   3409  CG  MET B 198       7.417 -15.143  28.257  1.00 57.76           C  
ATOM   3410  SD  MET B 198       8.091 -16.758  27.871  1.00 64.79           S  
ATOM   3411  CE  MET B 198       7.220 -17.206  26.359  1.00 52.39           C  
ATOM   3412  N   THR B 199       3.211 -12.639  28.748  1.00 53.15           N  
ATOM   3413  CA  THR B 199       1.815 -12.446  28.398  1.00 57.91           C  
ATOM   3414  C   THR B 199       1.632 -11.058  27.807  1.00 56.09           C  
ATOM   3415  O   THR B 199       2.508 -10.191  27.909  1.00 55.86           O  
ATOM   3416  CB  THR B 199       0.899 -12.619  29.617  1.00 51.22           C  
ATOM   3417  CG2 THR B 199       1.243 -13.889  30.334  1.00 31.65           C  
ATOM   3418  OG1 THR B 199       1.089 -11.522  30.516  1.00 48.62           O  
ATOM   3419  N   ILE B 200       0.484 -10.853  27.174  1.00 45.69           N  
ATOM   3420  CA  ILE B 200       0.030  -9.518  26.817  1.00 45.11           C  
ATOM   3421  C   ILE B 200      -1.153  -9.197  27.714  1.00 55.59           C  
ATOM   3422  O   ILE B 200      -2.149  -9.932  27.725  1.00 49.32           O  
ATOM   3423  CB  ILE B 200      -0.349  -9.406  25.337  1.00 40.94           C  
ATOM   3424  CG1 ILE B 200       0.670 -10.142  24.459  1.00 42.18           C  
ATOM   3425  CG2 ILE B 200      -0.417  -7.960  24.955  1.00 47.19           C  
ATOM   3426  CD1 ILE B 200       0.500  -9.875  22.961  1.00 36.97           C  
ATOM   3427  N   ASN B 201      -1.031  -8.119  28.491  1.00 55.91           N  
ATOM   3428  CA  ASN B 201      -2.111  -7.678  29.372  1.00 46.50           C  
ATOM   3429  C   ASN B 201      -2.604  -8.805  30.280  1.00 52.48           C  
ATOM   3430  O   ASN B 201      -3.784  -8.862  30.646  1.00 62.67           O  
ATOM   3431  CB  ASN B 201      -3.267  -7.101  28.558  1.00 48.35           C  
ATOM   3432  CG  ASN B 201      -2.933  -5.751  27.945  1.00 48.63           C  
ATOM   3433  ND2 ASN B 201      -3.918  -5.139  27.310  1.00 46.45           N  
ATOM   3434  OD1 ASN B 201      -1.807  -5.263  28.047  1.00 50.39           O  
ATOM   3435  N   ASN B 202      -1.704  -9.714  30.659  1.00 53.12           N  
ATOM   3436  CA  ASN B 202      -2.020 -10.809  31.568  1.00 54.56           C  
ATOM   3437  C   ASN B 202      -3.006 -11.807  30.978  1.00 48.84           C  
ATOM   3438  O   ASN B 202      -3.726 -12.470  31.720  1.00 62.99           O  
ATOM   3439  CB  ASN B 202      -2.570 -10.280  32.898  1.00 45.22           C  
ATOM   3440  CG  ASN B 202      -1.471  -9.980  33.907  1.00 51.60           C  
ATOM   3441  ND2 ASN B 202      -1.688 -10.385  35.153  1.00 39.65           N  
ATOM   3442  OD1 ASN B 202      -0.442  -9.380  33.573  1.00 51.96           O  
ATOM   3443  N   ARG B 203      -3.081 -11.922  29.662  1.00 55.44           N  
ATOM   3444  CA  ARG B 203      -4.053 -12.809  29.046  1.00 51.18           C  
ATOM   3445  C   ARG B 203      -3.439 -14.183  28.837  1.00 44.28           C  
ATOM   3446  O   ARG B 203      -2.221 -14.344  28.876  1.00 58.53           O  
ATOM   3447  CB  ARG B 203      -4.533 -12.232  27.717  1.00 44.13           C  
ATOM   3448  CG  ARG B 203      -5.237 -10.906  27.863  1.00 53.27           C  
ATOM   3449  CD  ARG B 203      -5.623 -10.384  26.503  1.00 61.13           C  
ATOM   3450  NE  ARG B 203      -6.690 -11.192  25.935  1.00 71.30           N  
ATOM   3451  CZ  ARG B 203      -7.980 -10.966  26.127  1.00 72.52           C  
ATOM   3452  NH1 ARG B 203      -8.401  -9.930  26.836  1.00 85.38           N1+
ATOM   3453  NH2 ARG B 203      -8.870 -11.801  25.593  1.00 70.70           N  
ATOM   3454  N   LYS B 204      -4.298 -15.177  28.615  1.00 49.77           N  
ATOM   3455  CA  LYS B 204      -3.817 -16.529  28.368  1.00 53.50           C  
ATOM   3456  C   LYS B 204      -3.166 -16.599  26.990  1.00 54.72           C  
ATOM   3457  O   LYS B 204      -3.557 -15.866  26.081  1.00 56.43           O  
ATOM   3458  CB  LYS B 204      -4.956 -17.537  28.445  1.00 52.98           C  
ATOM   3459  CG  LYS B 204      -5.170 -18.114  29.822  1.00 61.61           C  
ATOM   3460  CD  LYS B 204      -6.543 -18.775  29.901  1.00 93.00           C  
ATOM   3461  CE  LYS B 204      -6.922 -19.128  31.330  1.00106.76           C  
ATOM   3462  NZ  LYS B 204      -8.388 -19.360  31.455  1.00 92.96           N1+
ATOM   3463  N   PRO B 205      -2.169 -17.470  26.815  1.00 59.61           N  
ATOM   3464  CA  PRO B 205      -1.435 -17.527  25.542  1.00 55.64           C  
ATOM   3465  C   PRO B 205      -2.352 -17.612  24.333  1.00 54.40           C  
ATOM   3466  O   PRO B 205      -3.336 -18.354  24.319  1.00 66.64           O  
ATOM   3467  CB  PRO B 205      -0.587 -18.793  25.681  1.00 43.06           C  
ATOM   3468  CG  PRO B 205      -0.385 -18.939  27.118  1.00 62.85           C  
ATOM   3469  CD  PRO B 205      -1.587 -18.365  27.824  1.00 62.04           C  
ATOM   3470  N   HIS B 206      -2.019 -16.828  23.314  1.00 59.40           N  
ATOM   3471  CA  HIS B 206      -2.701 -16.858  22.027  1.00 65.08           C  
ATOM   3472  C   HIS B 206      -4.145 -16.369  22.114  1.00 60.23           C  
ATOM   3473  O   HIS B 206      -5.007 -16.849  21.381  1.00 72.87           O  
ATOM   3474  CB  HIS B 206      -2.646 -18.259  21.423  1.00 54.63           C  
ATOM   3475  CG  HIS B 206      -1.293 -18.628  20.904  1.00 76.42           C  
ATOM   3476  CD2 HIS B 206      -0.565 -18.124  19.878  1.00 77.95           C  
ATOM   3477  ND1 HIS B 206      -0.522 -19.620  21.476  1.00 71.69           N  
ATOM   3478  CE1 HIS B 206       0.619 -19.721  20.814  1.00 69.67           C  
ATOM   3479  NE2 HIS B 206       0.618 -18.825  19.840  1.00 78.61           N  
ATOM   3480  N   THR B 207      -4.433 -15.394  22.980  1.00 59.08           N  
ATOM   3481  CA  THR B 207      -5.805 -14.920  23.129  1.00 56.59           C  
ATOM   3482  C   THR B 207      -5.901 -13.410  22.961  1.00 55.22           C  
ATOM   3483  O   THR B 207      -6.736 -12.764  23.595  1.00 65.65           O  
ATOM   3484  CB  THR B 207      -6.409 -15.349  24.473  1.00 59.19           C  
ATOM   3485  CG2 THR B 207      -6.234 -16.854  24.697  1.00 41.13           C  
ATOM   3486  OG1 THR B 207      -5.806 -14.620  25.552  1.00 60.62           O  
ATOM   3487  N   GLY B 208      -5.078 -12.841  22.087  1.00 60.75           N  
ATOM   3488  CA  GLY B 208      -5.109 -11.424  21.826  1.00 49.65           C  
ATOM   3489  C   GLY B 208      -4.278 -10.676  22.844  1.00 56.48           C  
ATOM   3490  O   GLY B 208      -3.265 -11.176  23.343  1.00 59.71           O  
ATOM   3491  N   PRO B 209      -4.712  -9.476  23.205  1.00 54.17           N  
ATOM   3492  CA  PRO B 209      -5.962  -8.809  22.812  1.00 56.65           C  
ATOM   3493  C   PRO B 209      -6.002  -8.438  21.341  1.00 62.40           C  
ATOM   3494  O   PRO B 209      -4.961  -8.080  20.792  1.00 61.94           O  
ATOM   3495  CB  PRO B 209      -5.976  -7.537  23.680  1.00 49.94           C  
ATOM   3496  CG  PRO B 209      -4.834  -7.669  24.653  1.00 60.25           C  
ATOM   3497  CD  PRO B 209      -3.862  -8.617  24.039  1.00 47.88           C  
ATOM   3498  N   ASP B 210      -7.157  -8.506  20.674  1.00 50.55           N  
ATOM   3499  CA  ASP B 210      -7.310  -7.882  19.370  1.00 45.81           C  
ATOM   3500  C   ASP B 210      -7.954  -6.516  19.561  1.00 55.89           C  
ATOM   3501  O   ASP B 210      -8.611  -6.270  20.575  1.00 53.47           O  
ATOM   3502  CB  ASP B 210      -8.153  -8.735  18.420  1.00 44.90           C  
ATOM   3503  CG  ASP B 210      -7.693 -10.195  18.353  1.00 59.87           C  
ATOM   3504  OD1 ASP B 210      -6.525 -10.509  18.657  1.00 46.96           O  
ATOM   3505  OD2 ASP B 210      -8.520 -11.045  17.974  1.00 74.41           O1-
ATOM   3506  N   PHE B 211      -7.707  -5.609  18.613  1.00 51.06           N  
ATOM   3507  CA  PHE B 211      -8.401  -4.330  18.530  1.00 47.71           C  
ATOM   3508  C   PHE B 211      -8.885  -4.129  17.112  1.00 50.22           C  
ATOM   3509  O   PHE B 211      -8.377  -4.726  16.159  1.00 55.90           O  
ATOM   3510  CB  PHE B 211      -7.563  -3.080  18.844  1.00 54.76           C  
ATOM   3511  CG  PHE B 211      -6.435  -3.322  19.729  1.00 64.33           C  
ATOM   3512  CD1 PHE B 211      -6.632  -3.483  21.092  1.00 94.27           C  
ATOM   3513  CD2 PHE B 211      -5.163  -3.421  19.202  1.00 52.42           C  
ATOM   3514  CE1 PHE B 211      -5.567  -3.734  21.929  1.00 98.93           C  
ATOM   3515  CE2 PHE B 211      -4.099  -3.684  20.008  1.00 72.80           C  
ATOM   3516  CZ  PHE B 211      -4.289  -3.838  21.385  1.00100.55           C  
ATOM   3517  N   GLU B 212      -9.829  -3.213  16.997  1.00 40.21           N  
ATOM   3518  CA  GLU B 212     -10.464  -2.887  15.744  1.00 51.17           C  
ATOM   3519  C   GLU B 212     -10.230  -1.418  15.466  1.00 48.20           C  
ATOM   3520  O   GLU B 212     -10.235  -0.592  16.390  1.00 53.56           O  
ATOM   3521  CB  GLU B 212     -11.960  -3.178  15.800  1.00 56.49           C  
ATOM   3522  CG  GLU B 212     -12.312  -4.590  16.199  1.00 57.15           C  
ATOM   3523  CD  GLU B 212     -13.750  -4.908  15.876  1.00 71.52           C  
ATOM   3524  OE1 GLU B 212     -14.401  -4.027  15.272  1.00 66.05           O  
ATOM   3525  OE2 GLU B 212     -14.223  -6.023  16.223  1.00 75.70           O1-
ATOM   3526  N   ALA B 213     -10.027  -1.105  14.194  1.00 37.41           N  
ATOM   3527  CA  ALA B 213     -10.029   0.265  13.711  1.00 48.20           C  
ATOM   3528  C   ALA B 213     -10.593   0.275  12.301  1.00 56.26           C  
ATOM   3529  O   ALA B 213     -10.769  -0.768  11.656  1.00 46.18           O  
ATOM   3530  CB  ALA B 213      -8.627   0.891  13.732  1.00 43.00           C  
ATOM   3531  N   THR B 214     -10.890   1.471  11.830  1.00 47.21           N  
ATOM   3532  CA  THR B 214     -11.244   1.668  10.440  1.00 54.04           C  
ATOM   3533  C   THR B 214     -10.065   2.290   9.722  1.00 52.44           C  
ATOM   3534  O   THR B 214      -9.408   3.190  10.260  1.00 47.12           O  
ATOM   3535  CB  THR B 214     -12.462   2.568  10.307  1.00 49.47           C  
ATOM   3536  CG2 THR B 214     -12.730   2.861   8.846  1.00 42.53           C  
ATOM   3537  OG1 THR B 214     -13.585   1.917  10.904  1.00 62.33           O  
ATOM   3538  N   VAL B 215      -9.785   1.794   8.521  1.00 46.21           N  
ATOM   3539  CA  VAL B 215      -8.777   2.438   7.690  1.00 50.45           C  
ATOM   3540  C   VAL B 215      -8.971   3.937   7.803  1.00 38.32           C  
ATOM   3541  O   VAL B 215     -10.083   4.439   7.628  1.00 47.05           O  
ATOM   3542  CB  VAL B 215      -8.860   2.001   6.222  1.00 37.71           C  
ATOM   3543  CG1 VAL B 215      -7.871   2.793   5.456  1.00 35.71           C  
ATOM   3544  CG2 VAL B 215      -8.565   0.510   6.091  1.00 52.66           C  
ATOM   3545  N   GLY B 216      -7.918   4.659   8.144  1.00 39.27           N  
ATOM   3546  CA  GLY B 216      -7.990   6.096   8.284  1.00 30.94           C  
ATOM   3547  C   GLY B 216      -7.953   6.610   9.708  1.00 35.45           C  
ATOM   3548  O   GLY B 216      -7.599   7.776   9.909  1.00 40.30           O  
ATOM   3549  N   ASP B 217      -8.291   5.784  10.700  1.00 45.34           N  
ATOM   3550  CA  ASP B 217      -8.331   6.235  12.087  1.00 39.53           C  
ATOM   3551  C   ASP B 217      -6.939   6.620  12.578  1.00 51.52           C  
ATOM   3552  O   ASP B 217      -5.923   6.107  12.097  1.00 54.30           O  
ATOM   3553  CB  ASP B 217      -8.906   5.140  12.982  1.00 51.56           C  
ATOM   3554  CG  ASP B 217     -10.402   4.919  12.767  1.00 60.86           C  
ATOM   3555  OD1 ASP B 217     -11.035   5.752  12.079  1.00 62.64           O  
ATOM   3556  OD2 ASP B 217     -10.936   3.908  13.288  1.00 57.93           O1-
ATOM   3557  N   ARG B 218      -6.891   7.551  13.537  1.00 46.66           N  
ATOM   3558  CA  ARG B 218      -5.641   7.915  14.206  1.00 43.42           C  
ATOM   3559  C   ARG B 218      -5.600   7.090  15.486  1.00 46.63           C  
ATOM   3560  O   ARG B 218      -6.303   7.388  16.452  1.00 51.82           O  
ATOM   3561  CB  ARG B 218      -5.555   9.416  14.482  1.00 34.96           C  
ATOM   3562  CG  ARG B 218      -4.218   9.890  15.069  1.00 38.86           C  
ATOM   3563  CD  ARG B 218      -4.006  11.415  14.912  1.00 54.09           C  
ATOM   3564  NE  ARG B 218      -3.424  11.804  13.625  1.00 67.33           N  
ATOM   3565  CZ  ARG B 218      -2.122  11.808  13.341  1.00 79.46           C  
ATOM   3566  NH1 ARG B 218      -1.206  11.477  14.246  1.00 68.76           N1+
ATOM   3567  NH2 ARG B 218      -1.725  12.145  12.116  1.00 69.42           N  
ATOM   3568  N   VAL B 219      -4.790   6.040  15.484  1.00 45.63           N  
ATOM   3569  CA  VAL B 219      -4.753   5.058  16.561  1.00 44.06           C  
ATOM   3570  C   VAL B 219      -3.468   5.218  17.365  1.00 52.20           C  
ATOM   3571  O   VAL B 219      -2.366   5.140  16.808  1.00 51.98           O  
ATOM   3572  CB  VAL B 219      -4.849   3.636  16.002  1.00 49.20           C  
ATOM   3573  CG1 VAL B 219      -5.090   2.665  17.149  1.00 39.61           C  
ATOM   3574  CG2 VAL B 219      -5.915   3.575  14.909  1.00 38.52           C  
ATOM   3575  N   GLU B 220      -3.612   5.386  18.681  1.00 47.60           N  
ATOM   3576  CA  GLU B 220      -2.499   5.585  19.599  1.00 47.62           C  
ATOM   3577  C   GLU B 220      -2.261   4.328  20.426  1.00 51.08           C  
ATOM   3578  O   GLU B 220      -3.189   3.817  21.065  1.00 45.63           O  
ATOM   3579  CB  GLU B 220      -2.769   6.766  20.523  1.00 42.39           C  
ATOM   3580  CG  GLU B 220      -1.638   7.071  21.471  1.00 47.09           C  
ATOM   3581  CD  GLU B 220      -1.950   8.274  22.338  1.00 54.33           C  
ATOM   3582  OE1 GLU B 220      -2.935   8.190  23.107  1.00 42.63           O  
ATOM   3583  OE2 GLU B 220      -1.226   9.298  22.237  1.00 41.58           O1-
ATOM   3584  N   ILE B 221      -1.018   3.841  20.419  1.00 42.46           N  
ATOM   3585  CA  ILE B 221      -0.620   2.661  21.178  1.00 47.26           C  
ATOM   3586  C   ILE B 221       0.247   3.105  22.345  1.00 48.83           C  
ATOM   3587  O   ILE B 221       1.216   3.847  22.153  1.00 53.16           O  
ATOM   3588  CB  ILE B 221       0.141   1.649  20.306  1.00 50.19           C  
ATOM   3589  CG1 ILE B 221      -0.699   1.245  19.102  1.00 55.13           C  
ATOM   3590  CG2 ILE B 221       0.470   0.402  21.102  1.00 41.51           C  
ATOM   3591  CD1 ILE B 221      -1.761   0.274  19.468  1.00 43.92           C  
ATOM   3592  N   VAL B 222      -0.099   2.653  23.548  1.00 48.02           N  
ATOM   3593  CA  VAL B 222       0.765   2.770  24.721  1.00 43.19           C  
ATOM   3594  C   VAL B 222       1.363   1.399  24.998  1.00 46.77           C  
ATOM   3595  O   VAL B 222       0.631   0.434  25.257  1.00 55.64           O  
ATOM   3596  CB  VAL B 222       0.004   3.281  25.949  1.00 45.09           C  
ATOM   3597  CG1 VAL B 222       0.982   3.449  27.099  1.00 36.78           C  
ATOM   3598  CG2 VAL B 222      -0.720   4.573  25.620  1.00 45.08           C  
ATOM   3599  N   MET B 223       2.687   1.303  24.944  1.00 43.91           N  
ATOM   3600  CA  MET B 223       3.356   0.013  25.030  1.00 46.42           C  
ATOM   3601  C   MET B 223       4.242   0.000  26.271  1.00 45.10           C  
ATOM   3602  O   MET B 223       5.133   0.849  26.421  1.00 42.55           O  
ATOM   3603  CB  MET B 223       4.134  -0.283  23.742  1.00 38.56           C  
ATOM   3604  CG  MET B 223       4.301  -1.773  23.496  1.00 43.04           C  
ATOM   3605  SD  MET B 223       5.604  -2.478  24.539  1.00 49.84           S  
ATOM   3606  CE  MET B 223       4.943  -4.106  24.933  1.00 42.79           C  
ATOM   3607  N   ILE B 224       3.960  -0.941  27.178  1.00 39.31           N  
ATOM   3608  CA  ILE B 224       4.636  -1.063  28.464  1.00 49.19           C  
ATOM   3609  C   ILE B 224       5.094  -2.503  28.641  1.00 47.58           C  
ATOM   3610  O   ILE B 224       4.362  -3.441  28.299  1.00 45.69           O  
ATOM   3611  CB  ILE B 224       3.728  -0.652  29.650  1.00 44.52           C  
ATOM   3612  CG1 ILE B 224       3.337   0.824  29.558  1.00 43.92           C  
ATOM   3613  CG2 ILE B 224       4.430  -0.930  30.994  1.00 43.02           C  
ATOM   3614  CD1 ILE B 224       1.900   1.118  29.965  1.00 37.70           C  
ATOM   3615  N   THR B 225       6.298  -2.678  29.187  1.00 41.32           N  
ATOM   3616  CA  THR B 225       6.849  -3.993  29.491  1.00 45.49           C  
ATOM   3617  C   THR B 225       7.077  -4.100  30.988  1.00 49.29           C  
ATOM   3618  O   THR B 225       7.528  -3.136  31.612  1.00 42.90           O  
ATOM   3619  CB  THR B 225       8.179  -4.237  28.766  1.00 45.43           C  
ATOM   3620  CG2 THR B 225       8.712  -5.636  29.057  1.00 35.23           C  
ATOM   3621  OG1 THR B 225       8.007  -4.046  27.362  1.00 47.41           O  
ATOM   3622  N   HIS B 226       6.788  -5.281  31.547  1.00 46.05           N  
ATOM   3623  CA  HIS B 226       6.957  -5.567  32.966  1.00 41.57           C  
ATOM   3624  C   HIS B 226       7.475  -6.984  33.138  1.00 49.66           C  
ATOM   3625  O   HIS B 226       7.231  -7.853  32.295  1.00 49.08           O  
ATOM   3626  CB  HIS B 226       5.646  -5.434  33.744  1.00 39.24           C  
ATOM   3627  CG  HIS B 226       5.442  -4.081  34.338  1.00 55.34           C  
ATOM   3628  CD2 HIS B 226       4.487  -3.143  34.123  1.00 33.18           C  
ATOM   3629  ND1 HIS B 226       6.304  -3.552  35.274  1.00 50.40           N  
ATOM   3630  CE1 HIS B 226       5.887  -2.347  35.618  1.00 46.88           C  
ATOM   3631  NE2 HIS B 226       4.787  -2.074  34.935  1.00 55.70           N  
ATOM   3632  N   GLY B 227       8.172  -7.217  34.252  1.00 40.10           N  
ATOM   3633  CA  GLY B 227       8.590  -8.566  34.587  1.00 44.42           C  
ATOM   3634  C   GLY B 227      10.086  -8.785  34.576  1.00 46.51           C  
ATOM   3635  O   GLY B 227      10.849  -7.907  34.999  1.00 47.69           O  
ATOM   3636  N   GLU B 228      10.514  -9.950  34.079  1.00 48.32           N  
ATOM   3637  CA  GLU B 228      11.923 -10.329  34.055  1.00 48.53           C  
ATOM   3638  C   GLU B 228      12.405 -10.695  32.664  1.00 42.03           C  
ATOM   3639  O   GLU B 228      13.495 -11.257  32.541  1.00 59.50           O  
ATOM   3640  CB  GLU B 228      12.187 -11.510  34.995  1.00 45.88           C  
ATOM   3641  CG  GLU B 228      11.466 -12.792  34.589  1.00 54.12           C  
ATOM   3642  CD  GLU B 228      11.677 -13.937  35.563  1.00 82.08           C  
ATOM   3643  OE1 GLU B 228      12.839 -14.210  35.959  1.00 82.66           O  
ATOM   3644  OE2 GLU B 228      10.661 -14.566  35.933  1.00 92.12           O1-
ATOM   3645  N   PHE B 229      11.626 -10.404  31.621  1.00 51.63           N  
ATOM   3646  CA  PHE B 229      11.948 -10.784  30.250  1.00 50.02           C  
ATOM   3647  C   PHE B 229      12.179  -9.562  29.383  1.00 49.97           C  
ATOM   3648  O   PHE B 229      11.726  -8.455  29.688  1.00 51.14           O  
ATOM   3649  CB  PHE B 229      10.829 -11.590  29.607  1.00 50.56           C  
ATOM   3650  CG  PHE B 229      10.653 -12.932  30.194  1.00 57.89           C  
ATOM   3651  CD1 PHE B 229      10.092 -13.081  31.442  1.00 65.42           C  
ATOM   3652  CD2 PHE B 229      11.040 -14.056  29.493  1.00 69.48           C  
ATOM   3653  CE1 PHE B 229       9.932 -14.333  31.981  1.00 72.84           C  
ATOM   3654  CE2 PHE B 229      10.870 -15.308  30.023  1.00 55.94           C  
ATOM   3655  CZ  PHE B 229      10.323 -15.447  31.264  1.00 46.17           C  
ATOM   3656  N   TYR B 230      12.852  -9.788  28.265  1.00 54.64           N  
ATOM   3657  CA  TYR B 230      13.051  -8.754  27.265  1.00 50.19           C  
ATOM   3658  C   TYR B 230      12.312  -9.158  26.000  1.00 53.06           C  
ATOM   3659  O   TYR B 230      12.163 -10.347  25.701  1.00 49.45           O  
ATOM   3660  CB  TYR B 230      14.544  -8.516  27.024  1.00 36.12           C  
ATOM   3661  CG  TYR B 230      15.180  -8.177  28.345  1.00 61.89           C  
ATOM   3662  CD1 TYR B 230      15.517  -9.190  29.249  1.00 52.98           C  
ATOM   3663  CD2 TYR B 230      15.363  -6.843  28.735  1.00 50.36           C  
ATOM   3664  CE1 TYR B 230      16.046  -8.896  30.478  1.00 42.11           C  
ATOM   3665  CE2 TYR B 230      15.902  -6.536  29.969  1.00 48.36           C  
ATOM   3666  CZ  TYR B 230      16.234  -7.577  30.841  1.00 57.08           C  
ATOM   3667  OH  TYR B 230      16.768  -7.299  32.079  1.00 65.91           O  
ATOM   3668  N   HIS B 231      11.805  -8.153  25.293  1.00 46.55           N  
ATOM   3669  CA  HIS B 231      10.924  -8.367  24.161  1.00 45.74           C  
ATOM   3670  C   HIS B 231      11.338  -7.461  23.007  1.00 55.06           C  
ATOM   3671  O   HIS B 231      12.188  -6.573  23.146  1.00 52.31           O  
ATOM   3672  CB  HIS B 231       9.464  -8.120  24.562  1.00 43.16           C  
ATOM   3673  CG  HIS B 231       9.050  -8.862  25.793  1.00 42.10           C  
ATOM   3674  CD2 HIS B 231       8.902  -8.454  27.074  1.00 46.67           C  
ATOM   3675  ND1 HIS B 231       8.748 -10.208  25.784  1.00 46.39           N  
ATOM   3676  CE1 HIS B 231       8.436 -10.598  27.007  1.00 44.48           C  
ATOM   3677  NE2 HIS B 231       8.516  -9.551  27.808  1.00 44.92           N  
ATOM   3678  N   THR B 232      10.739  -7.722  21.846  1.00 53.80           N  
ATOM   3679  CA  THR B 232      10.707  -6.777  20.737  1.00 53.82           C  
ATOM   3680  C   THR B 232       9.271  -6.710  20.252  1.00 49.90           C  
ATOM   3681  O   THR B 232       8.676  -7.739  19.920  1.00 59.45           O  
ATOM   3682  CB  THR B 232      11.647  -7.170  19.589  1.00 51.76           C  
ATOM   3683  CG2 THR B 232      13.060  -6.657  19.854  1.00 44.06           C  
ATOM   3684  OG1 THR B 232      11.663  -8.593  19.432  1.00 54.07           O  
ATOM   3685  N   PHE B 233       8.711  -5.510  20.236  1.00 52.05           N  
ATOM   3686  CA  PHE B 233       7.329  -5.287  19.837  1.00 41.41           C  
ATOM   3687  C   PHE B 233       7.303  -4.974  18.347  1.00 53.43           C  
ATOM   3688  O   PHE B 233       7.884  -3.972  17.899  1.00 46.91           O  
ATOM   3689  CB  PHE B 233       6.723  -4.148  20.657  1.00 48.99           C  
ATOM   3690  CG  PHE B 233       5.394  -3.677  20.164  1.00 45.67           C  
ATOM   3691  CD1 PHE B 233       4.228  -4.301  20.577  1.00 43.01           C  
ATOM   3692  CD2 PHE B 233       5.306  -2.586  19.308  1.00 45.24           C  
ATOM   3693  CE1 PHE B 233       2.999  -3.861  20.132  1.00 41.24           C  
ATOM   3694  CE2 PHE B 233       4.079  -2.137  18.853  1.00 47.63           C  
ATOM   3695  CZ  PHE B 233       2.924  -2.774  19.262  1.00 46.67           C  
ATOM   3696  N   HIS B 234       6.653  -5.844  17.583  1.00 50.32           N  
ATOM   3697  CA  HIS B 234       6.564  -5.718  16.139  1.00 45.96           C  
ATOM   3698  C   HIS B 234       5.107  -5.565  15.727  1.00 48.84           C  
ATOM   3699  O   HIS B 234       4.206  -6.134  16.348  1.00 55.38           O  
ATOM   3700  CB  HIS B 234       7.185  -6.940  15.437  1.00 48.76           C  
ATOM   3701  CG  HIS B 234       7.008  -6.933  13.951  1.00 51.36           C  
ATOM   3702  CD2 HIS B 234       6.547  -7.882  13.103  1.00 52.38           C  
ATOM   3703  ND1 HIS B 234       7.306  -5.833  13.171  1.00 49.19           N  
ATOM   3704  CE1 HIS B 234       7.032  -6.105  11.907  1.00 49.14           C  
ATOM   3705  NE2 HIS B 234       6.570  -7.342  11.839  1.00 54.28           N  
ATOM   3706  N   MET B 235       4.884  -4.817  14.652  1.00 46.69           N  
ATOM   3707  CA  MET B 235       3.544  -4.575  14.135  1.00 39.56           C  
ATOM   3708  C   MET B 235       3.582  -4.601  12.609  1.00 47.11           C  
ATOM   3709  O   MET B 235       4.292  -3.805  11.983  1.00 45.87           O  
ATOM   3710  CB  MET B 235       3.026  -3.245  14.685  1.00 38.77           C  
ATOM   3711  CG  MET B 235       1.868  -2.605  13.985  1.00 56.72           C  
ATOM   3712  SD  MET B 235       1.021  -1.467  15.114  1.00 71.95           S  
ATOM   3713  CE  MET B 235      -0.152  -2.562  15.856  1.00 49.54           C  
ATOM   3714  N   HIS B 236       2.842  -5.532  12.016  1.00 50.51           N  
ATOM   3715  CA  HIS B 236       2.791  -5.650  10.567  1.00 39.18           C  
ATOM   3716  C   HIS B 236       2.120  -4.428   9.929  1.00 50.17           C  
ATOM   3717  O   HIS B 236       1.238  -3.788  10.509  1.00 40.73           O  
ATOM   3718  CB  HIS B 236       2.027  -6.907  10.165  1.00 50.32           C  
ATOM   3719  CG  HIS B 236       2.726  -8.200  10.478  1.00 54.27           C  
ATOM   3720  CD2 HIS B 236       3.541  -8.559  11.496  1.00 54.25           C  
ATOM   3721  ND1 HIS B 236       2.571  -9.329   9.700  1.00 65.75           N  
ATOM   3722  CE1 HIS B 236       3.268 -10.322  10.218  1.00 48.77           C  
ATOM   3723  NE2 HIS B 236       3.865  -9.882  11.310  1.00 53.74           N  
ATOM   3724  N   GLY B 237       2.542  -4.108   8.711  1.00 43.64           N  
ATOM   3725  CA  GLY B 237       1.861  -3.107   7.925  1.00 39.29           C  
ATOM   3726  C   GLY B 237       1.999  -1.679   8.393  1.00 45.47           C  
ATOM   3727  O   GLY B 237       1.573  -0.772   7.664  1.00 46.29           O  
ATOM   3728  N   HIS B 238       2.585  -1.428   9.569  1.00 42.25           N  
ATOM   3729  CA  HIS B 238       2.634  -0.084  10.137  1.00 45.42           C  
ATOM   3730  C   HIS B 238       4.012   0.201  10.719  1.00 55.57           C  
ATOM   3731  O   HIS B 238       4.773  -0.722  11.041  1.00 54.79           O  
ATOM   3732  CB  HIS B 238       1.560   0.083  11.214  1.00 39.83           C  
ATOM   3733  CG  HIS B 238       0.175  -0.141  10.701  1.00 46.17           C  
ATOM   3734  CD2 HIS B 238      -0.807   0.733  10.377  1.00 49.90           C  
ATOM   3735  ND1 HIS B 238      -0.313  -1.396  10.405  1.00 42.95           N  
ATOM   3736  CE1 HIS B 238      -1.546  -1.285   9.946  1.00 46.54           C  
ATOM   3737  NE2 HIS B 238      -1.870  -0.003   9.921  1.00 47.75           N  
ATOM   3738  N   ARG B 239       4.328   1.495  10.856  1.00 42.85           N  
ATOM   3739  CA  ARG B 239       5.596   1.900  11.462  1.00 47.29           C  
ATOM   3740  C   ARG B 239       5.424   3.240  12.162  1.00 38.31           C  
ATOM   3741  O   ARG B 239       4.448   3.953  11.942  1.00 53.95           O  
ATOM   3742  CB  ARG B 239       6.716   1.979  10.426  1.00 44.08           C  
ATOM   3743  CG  ARG B 239       6.527   3.070   9.408  1.00 46.90           C  
ATOM   3744  CD  ARG B 239       6.944   2.629   8.024  1.00 44.74           C  
ATOM   3745  NE  ARG B 239       6.122   1.524   7.548  1.00 54.96           N  
ATOM   3746  CZ  ARG B 239       4.939   1.669   6.970  1.00 55.68           C  
ATOM   3747  NH1 ARG B 239       4.393   2.867   6.807  1.00 55.98           N1+
ATOM   3748  NH2 ARG B 239       4.294   0.587   6.539  1.00 36.83           N  
ATOM   3749  N   TRP B 240       6.391   3.582  13.011  1.00 44.25           N  
ATOM   3750  CA  TRP B 240       6.323   4.810  13.798  1.00 49.50           C  
ATOM   3751  C   TRP B 240       7.738   5.345  14.044  1.00 49.14           C  
ATOM   3752  O   TRP B 240       8.737   4.724  13.672  1.00 45.11           O  
ATOM   3753  CB  TRP B 240       5.576   4.554  15.106  1.00 53.99           C  
ATOM   3754  CG  TRP B 240       6.287   3.585  16.002  1.00 46.97           C  
ATOM   3755  CD1 TRP B 240       7.118   3.892  17.030  1.00 43.06           C  
ATOM   3756  CD2 TRP B 240       6.223   2.157  15.948  1.00 40.95           C  
ATOM   3757  CE2 TRP B 240       7.052   1.664  16.984  1.00 45.55           C  
ATOM   3758  CE3 TRP B 240       5.543   1.243  15.129  1.00 44.20           C  
ATOM   3759  NE1 TRP B 240       7.582   2.751  17.628  1.00 47.87           N  
ATOM   3760  CZ2 TRP B 240       7.234   0.288  17.223  1.00 38.11           C  
ATOM   3761  CZ3 TRP B 240       5.711  -0.128  15.372  1.00 42.04           C  
ATOM   3762  CH2 TRP B 240       6.556  -0.588  16.415  1.00 39.63           C  
ATOM   3763  N   ALA B 241       7.824   6.515  14.671  1.00 49.63           N  
ATOM   3764  CA  ALA B 241       9.107   7.164  14.937  1.00 53.35           C  
ATOM   3765  C   ALA B 241       9.570   6.815  16.346  1.00 48.97           C  
ATOM   3766  O   ALA B 241       8.804   6.937  17.308  1.00 62.26           O  
ATOM   3767  CB  ALA B 241       9.005   8.687  14.769  1.00 38.48           C  
ATOM   3768  N   ASP B 242      10.818   6.378  16.470  1.00 42.83           N  
ATOM   3769  CA  ASP B 242      11.338   5.992  17.776  1.00 52.45           C  
ATOM   3770  C   ASP B 242      11.665   7.203  18.646  1.00 48.68           C  
ATOM   3771  O   ASP B 242      12.711   7.243  19.298  1.00 58.82           O  
ATOM   3772  CB  ASP B 242      12.571   5.100  17.599  1.00 50.89           C  
ATOM   3773  CG  ASP B 242      13.001   4.426  18.896  1.00 52.82           C  
ATOM   3774  OD1 ASP B 242      12.242   4.467  19.888  1.00 51.30           O  
ATOM   3775  OD2 ASP B 242      14.105   3.853  18.915  1.00 66.77           O1-
ATOM   3776  N   ASN B 243      10.777   8.187  18.684  1.00 44.10           N  
ATOM   3777  CA  ASN B 243      10.959   9.323  19.565  1.00 43.97           C  
ATOM   3778  C   ASN B 243       9.852   9.326  20.631  1.00 49.16           C  
ATOM   3779  O   ASN B 243       9.114   8.341  20.781  1.00 57.22           O  
ATOM   3780  CB  ASN B 243      10.974  10.607  18.740  1.00 42.46           C  
ATOM   3781  CG  ASN B 243       9.713  10.777  17.916  1.00 49.52           C  
ATOM   3782  ND2 ASN B 243       9.857  11.402  16.762  1.00 44.75           N  
ATOM   3783  OD1 ASN B 243       8.604  10.406  18.344  1.00 51.59           O  
ATOM   3784  N   ARG B 244       9.711  10.450  21.343  1.00 47.71           N  
ATOM   3785  CA  ARG B 244       8.725  10.522  22.422  1.00 63.64           C  
ATOM   3786  C   ARG B 244       7.303  10.255  21.923  1.00 60.06           C  
ATOM   3787  O   ARG B 244       6.565   9.453  22.511  1.00 59.40           O  
ATOM   3788  CB  ARG B 244       8.776  11.881  23.121  1.00 52.98           C  
ATOM   3789  CG  ARG B 244       7.467  12.171  23.849  1.00 40.74           C  
ATOM   3790  CD  ARG B 244       7.490  13.459  24.626  1.00 41.48           C  
ATOM   3791  NE  ARG B 244       7.267  14.634  23.789  1.00 40.78           N  
ATOM   3792  CZ  ARG B 244       6.070  15.134  23.494  1.00 57.68           C  
ATOM   3793  NH1 ARG B 244       4.950  14.549  23.897  1.00 47.62           N1+
ATOM   3794  NH2 ARG B 244       5.995  16.251  22.777  1.00 51.45           N  
ATOM   3795  N   THR B 245       6.882  10.931  20.863  1.00 49.52           N  
ATOM   3796  CA  THR B 245       5.479  10.838  20.480  1.00 59.50           C  
ATOM   3797  C   THR B 245       5.185   9.766  19.449  1.00 50.84           C  
ATOM   3798  O   THR B 245       4.007   9.507  19.187  1.00 57.94           O  
ATOM   3799  CB  THR B 245       4.990  12.157  19.910  1.00 54.99           C  
ATOM   3800  CG2 THR B 245       5.285  13.285  20.874  1.00 40.61           C  
ATOM   3801  OG1 THR B 245       5.657  12.378  18.666  1.00 40.21           O  
ATOM   3802  N   GLY B 246       6.206   9.158  18.850  1.00 55.44           N  
ATOM   3803  CA  GLY B 246       5.997   8.278  17.722  1.00 51.51           C  
ATOM   3804  C   GLY B 246       5.816   8.990  16.401  1.00 47.05           C  
ATOM   3805  O   GLY B 246       5.663   8.319  15.375  1.00 49.95           O  
ATOM   3806  N   ILE B 247       5.862  10.324  16.388  1.00 54.83           N  
ATOM   3807  CA  ILE B 247       5.578  11.140  15.210  1.00 54.76           C  
ATOM   3808  C   ILE B 247       6.777  12.022  14.884  1.00 52.96           C  
ATOM   3809  O   ILE B 247       7.420  12.566  15.789  1.00 61.46           O  
ATOM   3810  CB  ILE B 247       4.343  12.025  15.437  1.00 42.23           C  
ATOM   3811  CG1 ILE B 247       3.146  11.169  15.826  1.00 44.40           C  
ATOM   3812  CG2 ILE B 247       4.072  12.849  14.187  1.00 69.28           C  
ATOM   3813  CD1 ILE B 247       1.871  11.984  15.969  1.00 55.31           C  
ATOM   3814  N   LEU B 248       7.055  12.202  13.597  1.00 51.33           N  
ATOM   3815  CA  LEU B 248       8.152  13.074  13.185  1.00 65.04           C  
ATOM   3816  C   LEU B 248       7.677  14.524  13.163  1.00 67.36           C  
ATOM   3817  O   LEU B 248       6.605  14.823  12.619  1.00 60.30           O  
ATOM   3818  CB  LEU B 248       8.699  12.678  11.809  1.00 59.17           C  
ATOM   3819  CG  LEU B 248       9.386  11.313  11.683  1.00 55.67           C  
ATOM   3820  CD1 LEU B 248       9.297  10.841  10.242  1.00 55.79           C  
ATOM   3821  CD2 LEU B 248      10.832  11.302  12.165  1.00 38.04           C  
ATOM   3822  N   THR B 249       8.476  15.422  13.752  1.00 64.93           N  
ATOM   3823  CA  THR B 249       8.095  16.835  13.788  1.00 63.36           C  
ATOM   3824  C   THR B 249       7.904  17.388  12.379  1.00 66.55           C  
ATOM   3825  O   THR B 249       7.014  18.211  12.132  1.00 66.06           O  
ATOM   3826  CB  THR B 249       9.152  17.639  14.533  1.00 58.11           C  
ATOM   3827  CG2 THR B 249       9.821  16.770  15.588  1.00 76.98           C  
ATOM   3828  OG1 THR B 249      10.157  18.061  13.603  1.00 95.88           O  
ATOM   3829  N   GLY B 250       8.728  16.933  11.443  1.00 71.30           N  
ATOM   3830  CA  GLY B 250       8.640  17.328  10.062  1.00 56.19           C  
ATOM   3831  C   GLY B 250       9.883  16.876   9.329  1.00 71.07           C  
ATOM   3832  O   GLY B 250      10.550  15.901   9.711  1.00 68.00           O  
ATOM   3833  N   PRO B 251      10.237  17.605   8.270  1.00 73.66           N  
ATOM   3834  CA  PRO B 251      11.390  17.206   7.450  1.00 54.60           C  
ATOM   3835  C   PRO B 251      12.696  17.153   8.207  1.00 59.87           C  
ATOM   3836  O   PRO B 251      13.630  16.497   7.736  1.00 69.37           O  
ATOM   3837  CB  PRO B 251      11.429  18.280   6.361  1.00 56.95           C  
ATOM   3838  CG  PRO B 251      10.064  18.861   6.348  1.00 71.34           C  
ATOM   3839  CD  PRO B 251       9.588  18.818   7.756  1.00 74.33           C  
ATOM   3840  N   ASP B 252      12.808  17.814   9.355  1.00 78.38           N  
ATOM   3841  CA  ASP B 252      14.090  17.907  10.040  1.00 74.28           C  
ATOM   3842  C   ASP B 252      14.227  16.942  11.205  1.00 65.61           C  
ATOM   3843  O   ASP B 252      15.337  16.759  11.712  1.00 68.62           O  
ATOM   3844  CB  ASP B 252      14.315  19.341  10.515  1.00 76.21           C  
ATOM   3845  CG  ASP B 252      14.265  20.328   9.364  1.00 94.02           C  
ATOM   3846  OD1 ASP B 252      14.999  20.108   8.374  1.00 82.19           O  
ATOM   3847  OD2 ASP B 252      13.485  21.306   9.437  1.00 92.64           O1-
ATOM   3848  N   ASP B 253      13.151  16.297  11.608  1.00 62.49           N  
ATOM   3849  CA  ASP B 253      13.219  15.314  12.674  1.00 57.60           C  
ATOM   3850  C   ASP B 253      14.169  14.172  12.309  1.00 58.47           C  
ATOM   3851  O   ASP B 253      13.869  13.361  11.423  1.00 69.88           O  
ATOM   3852  CB  ASP B 253      11.807  14.813  12.970  1.00 59.52           C  
ATOM   3853  CG  ASP B 253      11.709  14.092  14.291  1.00 70.72           C  
ATOM   3854  OD1 ASP B 253      12.701  13.427  14.697  1.00 44.77           O  
ATOM   3855  OD2 ASP B 253      10.631  14.209  14.919  1.00 70.19           O1-
ATOM   3856  N   PRO B 254      15.328  14.076  12.967  1.00 61.20           N  
ATOM   3857  CA  PRO B 254      16.266  12.978  12.660  1.00 56.02           C  
ATOM   3858  C   PRO B 254      15.841  11.626  13.206  1.00 48.45           C  
ATOM   3859  O   PRO B 254      16.517  10.619  12.939  1.00 50.54           O  
ATOM   3860  CB  PRO B 254      17.571  13.444  13.318  1.00 46.83           C  
ATOM   3861  CG  PRO B 254      17.100  14.284  14.481  1.00 60.21           C  
ATOM   3862  CD  PRO B 254      15.833  14.975  14.023  1.00 49.02           C  
ATOM   3863  N   SER B 255      14.745  11.584  13.960  1.00 48.21           N  
ATOM   3864  CA  SER B 255      14.280  10.355  14.587  1.00 45.04           C  
ATOM   3865  C   SER B 255      14.211   9.236  13.559  1.00 53.15           C  
ATOM   3866  O   SER B 255      13.666   9.417  12.464  1.00 60.69           O  
ATOM   3867  CB  SER B 255      12.897  10.592  15.196  1.00 51.53           C  
ATOM   3868  OG  SER B 255      12.939  11.547  16.243  1.00 50.45           O  
ATOM   3869  N   ARG B 256      14.764   8.079  13.911  1.00 40.79           N  
ATOM   3870  CA  ARG B 256      14.654   6.912  13.043  1.00 57.95           C  
ATOM   3871  C   ARG B 256      13.220   6.368  13.018  1.00 58.42           C  
ATOM   3872  O   ARG B 256      12.489   6.401  14.012  1.00 50.62           O  
ATOM   3873  CB  ARG B 256      15.613   5.820  13.507  1.00 45.52           C  
ATOM   3874  CG  ARG B 256      15.100   5.070  14.700  1.00 54.51           C  
ATOM   3875  CD  ARG B 256      16.199   4.316  15.406  1.00 76.63           C  
ATOM   3876  NE  ARG B 256      17.331   4.072  14.526  1.00 72.42           N  
ATOM   3877  CZ  ARG B 256      18.471   3.531  14.927  1.00 72.56           C  
ATOM   3878  NH1 ARG B 256      18.660   3.189  16.194  1.00 77.83           N1+
ATOM   3879  NH2 ARG B 256      19.440   3.325  14.039  1.00 63.91           N  
ATOM   3880  N   VAL B 257      12.817   5.847  11.866  1.00 54.37           N  
ATOM   3881  CA  VAL B 257      11.525   5.188  11.725  1.00 47.77           C  
ATOM   3882  C   VAL B 257      11.735   3.678  11.794  1.00 55.21           C  
ATOM   3883  O   VAL B 257      12.634   3.138  11.139  1.00 50.69           O  
ATOM   3884  CB  VAL B 257      10.835   5.602  10.418  1.00 35.58           C  
ATOM   3885  CG1 VAL B 257       9.678   4.661  10.102  1.00 37.64           C  
ATOM   3886  CG2 VAL B 257      10.350   7.031  10.547  1.00 42.10           C  
ATOM   3887  N   ILE B 258      10.900   2.997  12.585  1.00 42.73           N  
ATOM   3888  CA  ILE B 258      11.065   1.589  12.923  1.00 46.44           C  
ATOM   3889  C   ILE B 258       9.691   0.921  12.937  1.00 55.22           C  
ATOM   3890  O   ILE B 258       8.646   1.582  12.939  1.00 41.65           O  
ATOM   3891  CB  ILE B 258      11.769   1.415  14.286  1.00 45.12           C  
ATOM   3892  CG1 ILE B 258      10.927   2.017  15.410  1.00 34.83           C  
ATOM   3893  CG2 ILE B 258      13.087   2.154  14.290  1.00 46.43           C  
ATOM   3894  CD1 ILE B 258      10.813   1.124  16.606  1.00 41.60           C  
ATOM   3895  N   ASP B 259       9.696  -0.416  12.936  1.00 47.63           N  
ATOM   3896  CA  ASP B 259       8.468  -1.179  13.142  1.00 35.76           C  
ATOM   3897  C   ASP B 259       8.697  -2.303  14.136  1.00 41.18           C  
ATOM   3898  O   ASP B 259       7.929  -3.269  14.176  1.00 50.53           O  
ATOM   3899  CB  ASP B 259       7.916  -1.739  11.825  1.00 41.49           C  
ATOM   3900  CG  ASP B 259       8.719  -2.940  11.295  1.00 41.89           C  
ATOM   3901  OD1 ASP B 259       9.779  -3.274  11.858  1.00 60.27           O  
ATOM   3902  OD2 ASP B 259       8.290  -3.549  10.293  1.00 43.95           O1-
ATOM   3903  N   ASN B 260       9.749  -2.186  14.930  1.00 39.42           N  
ATOM   3904  CA  ASN B 260      10.214  -3.273  15.778  1.00 38.90           C  
ATOM   3905  C   ASN B 260      11.062  -2.602  16.848  1.00 46.52           C  
ATOM   3906  O   ASN B 260      12.102  -2.013  16.530  1.00 45.46           O  
ATOM   3907  CB  ASN B 260      11.009  -4.284  14.958  1.00 31.05           C  
ATOM   3908  CG  ASN B 260      11.309  -5.546  15.717  1.00 47.28           C  
ATOM   3909  ND2 ASN B 260      12.389  -5.528  16.507  1.00 46.99           N  
ATOM   3910  OD1 ASN B 260      10.589  -6.534  15.600  1.00 50.53           O  
ATOM   3911  N   LYS B 261      10.592  -2.636  18.090  1.00 48.20           N  
ATOM   3912  CA  LYS B 261      11.207  -1.897  19.185  1.00 45.81           C  
ATOM   3913  C   LYS B 261      11.537  -2.862  20.311  1.00 45.75           C  
ATOM   3914  O   LYS B 261      10.677  -3.634  20.746  1.00 42.30           O  
ATOM   3915  CB  LYS B 261      10.288  -0.776  19.685  1.00 36.49           C  
ATOM   3916  CG  LYS B 261      10.729  -0.144  20.983  1.00 37.45           C  
ATOM   3917  CD  LYS B 261      11.983   0.689  20.762  1.00 59.11           C  
ATOM   3918  CE  LYS B 261      12.168   1.738  21.849  1.00 43.94           C  
ATOM   3919  NZ  LYS B 261      13.430   2.478  21.615  1.00 49.77           N1+
ATOM   3920  N   ILE B 262      12.784  -2.829  20.756  1.00 42.38           N  
ATOM   3921  CA  ILE B 262      13.224  -3.652  21.875  1.00 51.01           C  
ATOM   3922  C   ILE B 262      12.763  -3.018  23.188  1.00 54.61           C  
ATOM   3923  O   ILE B 262      12.733  -1.784  23.330  1.00 46.08           O  
ATOM   3924  CB  ILE B 262      14.752  -3.827  21.810  1.00 52.08           C  
ATOM   3925  CG1 ILE B 262      15.225  -4.861  22.818  1.00 38.11           C  
ATOM   3926  CG2 ILE B 262      15.489  -2.475  21.982  1.00 51.15           C  
ATOM   3927  CD1 ILE B 262      16.702  -5.118  22.705  1.00 47.82           C  
ATOM   3928  N   THR B 263      12.386  -3.860  24.157  1.00 42.22           N  
ATOM   3929  CA  THR B 263      11.796  -3.380  25.406  1.00 58.91           C  
ATOM   3930  C   THR B 263      12.212  -4.239  26.598  1.00 51.91           C  
ATOM   3931  O   THR B 263      12.261  -5.471  26.516  1.00 45.91           O  
ATOM   3932  CB  THR B 263      10.257  -3.337  25.329  1.00 46.04           C  
ATOM   3933  CG2 THR B 263       9.792  -2.621  24.082  1.00 55.75           C  
ATOM   3934  OG1 THR B 263       9.753  -4.674  25.295  1.00 60.55           O  
ATOM   3935  N   GLY B 264      12.491  -3.577  27.716  1.00 47.46           N  
ATOM   3936  CA  GLY B 264      12.839  -4.262  28.933  1.00 42.61           C  
ATOM   3937  C   GLY B 264      11.858  -3.938  30.035  1.00 49.80           C  
ATOM   3938  O   GLY B 264      10.980  -3.077  29.894  1.00 51.81           O  
ATOM   3939  N   PRO B 265      11.979  -4.642  31.154  1.00 45.02           N  
ATOM   3940  CA  PRO B 265      11.080  -4.396  32.288  1.00 43.52           C  
ATOM   3941  C   PRO B 265      10.996  -2.924  32.679  1.00 46.90           C  
ATOM   3942  O   PRO B 265      12.007  -2.253  32.908  1.00 41.93           O  
ATOM   3943  CB  PRO B 265      11.692  -5.253  33.393  1.00 36.43           C  
ATOM   3944  CG  PRO B 265      12.177  -6.469  32.612  1.00 41.20           C  
ATOM   3945  CD  PRO B 265      12.726  -5.901  31.311  1.00 38.29           C  
ATOM   3946  N   ALA B 266       9.762  -2.425  32.753  1.00 48.66           N  
ATOM   3947  CA  ALA B 266       9.411  -1.054  33.115  1.00 46.16           C  
ATOM   3948  C   ALA B 266       9.733  -0.053  32.020  1.00 41.51           C  
ATOM   3949  O   ALA B 266       9.669   1.159  32.250  1.00 48.61           O  
ATOM   3950  CB  ALA B 266      10.076  -0.605  34.413  1.00 47.38           C  
ATOM   3951  N   ASP B 267      10.059  -0.516  30.827  1.00 47.53           N  
ATOM   3952  CA  ASP B 267      10.132   0.396  29.702  1.00 40.53           C  
ATOM   3953  C   ASP B 267       8.728   0.788  29.259  1.00 45.76           C  
ATOM   3954  O   ASP B 267       7.776   0.008  29.371  1.00 59.52           O  
ATOM   3955  CB  ASP B 267      10.896  -0.261  28.561  1.00 45.47           C  
ATOM   3956  CG  ASP B 267      12.283   0.265  28.444  1.00 60.86           C  
ATOM   3957  OD1 ASP B 267      12.500   1.391  28.976  1.00 55.96           O  
ATOM   3958  OD2 ASP B 267      13.130  -0.442  27.835  1.00 48.27           O1-
ATOM   3959  N   SER B 268       8.595   2.003  28.740  1.00 39.19           N  
ATOM   3960  CA  SER B 268       7.290   2.440  28.251  1.00 38.08           C  
ATOM   3961  C   SER B 268       7.459   3.431  27.107  1.00 40.48           C  
ATOM   3962  O   SER B 268       8.099   4.477  27.270  1.00 35.56           O  
ATOM   3963  CB  SER B 268       6.471   3.057  29.378  1.00 37.18           C  
ATOM   3964  OG  SER B 268       6.972   4.342  29.703  1.00 45.00           O  
ATOM   3965  N   PHE B 269       6.879   3.113  25.953  1.00 37.57           N  
ATOM   3966  CA  PHE B 269       6.780   4.084  24.874  1.00 50.92           C  
ATOM   3967  C   PHE B 269       5.361   4.103  24.321  1.00 51.04           C  
ATOM   3968  O   PHE B 269       4.495   3.313  24.711  1.00 44.11           O  
ATOM   3969  CB  PHE B 269       7.787   3.797  23.755  1.00 33.68           C  
ATOM   3970  CG  PHE B 269       7.513   2.537  23.008  1.00 35.59           C  
ATOM   3971  CD1 PHE B 269       7.799   1.312  23.568  1.00 30.67           C  
ATOM   3972  CD2 PHE B 269       6.977   2.574  21.738  1.00 51.63           C  
ATOM   3973  CE1 PHE B 269       7.564   0.140  22.874  1.00 35.22           C  
ATOM   3974  CE2 PHE B 269       6.740   1.402  21.039  1.00 55.68           C  
ATOM   3975  CZ  PHE B 269       7.035   0.185  21.609  1.00 42.42           C  
ATOM   3976  N   GLY B 270       5.130   5.048  23.414  1.00 44.27           N  
ATOM   3977  CA  GLY B 270       3.888   5.101  22.682  1.00 41.76           C  
ATOM   3978  C   GLY B 270       4.130   5.659  21.299  1.00 46.36           C  
ATOM   3979  O   GLY B 270       5.234   6.087  20.948  1.00 49.65           O  
ATOM   3980  N   PHE B 271       3.064   5.648  20.516  1.00 46.98           N  
ATOM   3981  CA  PHE B 271       3.092   6.183  19.166  1.00 52.80           C  
ATOM   3982  C   PHE B 271       1.659   6.272  18.662  1.00 54.54           C  
ATOM   3983  O   PHE B 271       0.721   5.763  19.282  1.00 44.78           O  
ATOM   3984  CB  PHE B 271       3.948   5.322  18.235  1.00 48.25           C  
ATOM   3985  CG  PHE B 271       3.497   3.887  18.145  1.00 46.76           C  
ATOM   3986  CD1 PHE B 271       2.514   3.508  17.237  1.00 46.90           C  
ATOM   3987  CD2 PHE B 271       4.075   2.909  18.950  1.00 41.53           C  
ATOM   3988  CE1 PHE B 271       2.103   2.173  17.143  1.00 51.72           C  
ATOM   3989  CE2 PHE B 271       3.674   1.577  18.857  1.00 42.84           C  
ATOM   3990  CZ  PHE B 271       2.685   1.209  17.956  1.00 44.89           C  
ATOM   3991  N   GLN B 272       1.507   6.947  17.531  1.00 57.32           N  
ATOM   3992  CA  GLN B 272       0.259   6.979  16.796  1.00 48.19           C  
ATOM   3993  C   GLN B 272       0.508   6.452  15.390  1.00 54.83           C  
ATOM   3994  O   GLN B 272       1.597   6.620  14.836  1.00 61.66           O  
ATOM   3995  CB  GLN B 272      -0.306   8.392  16.754  1.00 51.52           C  
ATOM   3996  CG  GLN B 272      -0.676   8.929  18.124  1.00 50.30           C  
ATOM   3997  CD  GLN B 272      -1.327  10.294  18.046  1.00 55.96           C  
ATOM   3998  NE2 GLN B 272      -1.682  10.847  19.209  1.00 42.23           N  
ATOM   3999  OE1 GLN B 272      -1.511  10.852  16.949  1.00 50.86           O  
ATOM   4000  N   ILE B 273      -0.496   5.780  14.831  1.00 45.38           N  
ATOM   4001  CA  ILE B 273      -0.464   5.353  13.441  1.00 43.31           C  
ATOM   4002  C   ILE B 273      -1.789   5.702  12.785  1.00 47.50           C  
ATOM   4003  O   ILE B 273      -2.823   5.804  13.454  1.00 52.50           O  
ATOM   4004  CB  ILE B 273      -0.198   3.852  13.322  1.00 44.24           C  
ATOM   4005  CG1 ILE B 273      -1.335   3.095  14.015  1.00 42.63           C  
ATOM   4006  CG2 ILE B 273       1.165   3.523  13.899  1.00 44.33           C  
ATOM   4007  CD1 ILE B 273      -1.009   1.650  14.276  1.00 54.88           C  
ATOM   4008  N   ILE B 274      -1.761   5.888  11.468  1.00 51.73           N  
ATOM   4009  CA  ILE B 274      -2.992   5.953  10.691  1.00 54.99           C  
ATOM   4010  C   ILE B 274      -3.314   4.526  10.263  1.00 53.00           C  
ATOM   4011  O   ILE B 274      -2.556   3.900   9.516  1.00 48.25           O  
ATOM   4012  CB  ILE B 274      -2.882   6.893   9.487  1.00 42.73           C  
ATOM   4013  CG1 ILE B 274      -2.584   8.322   9.936  1.00 50.23           C  
ATOM   4014  CG2 ILE B 274      -4.193   6.929   8.788  1.00 38.43           C  
ATOM   4015  CD1 ILE B 274      -3.509   8.829  11.032  1.00 47.98           C  
ATOM   4016  N   ALA B 275      -4.422   3.999  10.775  1.00 47.58           N  
ATOM   4017  CA  ALA B 275      -4.758   2.609  10.541  1.00 49.20           C  
ATOM   4018  C   ALA B 275      -4.838   2.362   9.046  1.00 56.43           C  
ATOM   4019  O   ALA B 275      -5.602   3.036   8.340  1.00 46.33           O  
ATOM   4020  CB  ALA B 275      -6.078   2.260  11.228  1.00 43.66           C  
ATOM   4021  N   GLY B 276      -4.015   1.423   8.565  1.00 42.24           N  
ATOM   4022  CA  GLY B 276      -4.026   1.005   7.181  1.00 39.64           C  
ATOM   4023  C   GLY B 276      -3.378   1.962   6.199  1.00 52.53           C  
ATOM   4024  O   GLY B 276      -3.381   1.670   4.996  1.00 45.18           O  
ATOM   4025  N   GLU B 277      -2.830   3.091   6.667  1.00 49.84           N  
ATOM   4026  CA  GLU B 277      -2.179   4.076   5.801  1.00 49.43           C  
ATOM   4027  C   GLU B 277      -1.210   3.412   4.831  1.00 46.92           C  
ATOM   4028  O   GLU B 277      -0.259   2.740   5.242  1.00 49.49           O  
ATOM   4029  CB  GLU B 277      -1.442   5.120   6.650  1.00 40.59           C  
ATOM   4030  CG  GLU B 277      -0.791   6.229   5.824  1.00 42.89           C  
ATOM   4031  CD  GLU B 277      -0.243   7.378   6.678  1.00 67.50           C  
ATOM   4032  OE1 GLU B 277       0.386   7.109   7.731  1.00 57.83           O  
ATOM   4033  OE2 GLU B 277      -0.448   8.556   6.295  1.00 64.42           O1-
ATOM   4034  N   GLY B 278      -1.455   3.598   3.538  1.00 40.90           N  
ATOM   4035  CA  GLY B 278      -0.594   3.004   2.537  1.00 40.52           C  
ATOM   4036  C   GLY B 278      -0.603   1.492   2.445  1.00 43.16           C  
ATOM   4037  O   GLY B 278       0.201   0.938   1.692  1.00 51.47           O  
ATOM   4038  N   VAL B 279      -1.482   0.786   3.159  1.00 39.51           N  
ATOM   4039  CA  VAL B 279      -1.395  -0.675   3.156  1.00 49.38           C  
ATOM   4040  C   VAL B 279      -2.767  -1.332   3.064  1.00 56.74           C  
ATOM   4041  O   VAL B 279      -2.881  -2.514   2.709  1.00 48.82           O  
ATOM   4042  CB  VAL B 279      -0.637  -1.187   4.395  1.00 48.84           C  
ATOM   4043  CG1 VAL B 279       0.828  -0.847   4.269  1.00 34.40           C  
ATOM   4044  CG2 VAL B 279      -1.239  -0.613   5.685  1.00 36.64           C  
ATOM   4045  N   GLY B 280      -3.812  -0.586   3.391  1.00 49.49           N  
ATOM   4046  CA  GLY B 280      -5.151  -1.127   3.310  1.00 43.03           C  
ATOM   4047  C   GLY B 280      -5.631  -1.792   4.584  1.00 50.41           C  
ATOM   4048  O   GLY B 280      -4.966  -1.828   5.623  1.00 54.62           O  
ATOM   4049  N   ALA B 281      -6.845  -2.319   4.489  1.00 51.78           N  
ATOM   4050  CA  ALA B 281      -7.471  -3.030   5.581  1.00 47.19           C  
ATOM   4051  C   ALA B 281      -6.921  -4.446   5.659  1.00 51.69           C  
ATOM   4052  O   ALA B 281      -6.358  -4.976   4.697  1.00 48.36           O  
ATOM   4053  CB  ALA B 281      -8.985  -3.063   5.396  1.00 50.25           C  
ATOM   4054  N   GLY B 282      -7.091  -5.058   6.819  1.00 51.03           N  
ATOM   4055  CA  GLY B 282      -6.670  -6.432   6.986  1.00 44.21           C  
ATOM   4056  C   GLY B 282      -6.557  -6.779   8.446  1.00 54.45           C  
ATOM   4057  O   GLY B 282      -6.687  -5.926   9.330  1.00 42.93           O  
ATOM   4058  N   ALA B 283      -6.344  -8.074   8.682  1.00 53.00           N  
ATOM   4059  CA  ALA B 283      -6.021  -8.595  10.007  1.00 57.24           C  
ATOM   4060  C   ALA B 283      -4.518  -8.439  10.173  1.00 51.26           C  
ATOM   4061  O   ALA B 283      -3.731  -9.324   9.832  1.00 64.99           O  
ATOM   4062  CB  ALA B 283      -6.467 -10.042  10.161  1.00 55.11           C  
ATOM   4063  N   TRP B 284      -4.122  -7.279  10.680  1.00 50.66           N  
ATOM   4064  CA  TRP B 284      -2.717  -6.937  10.844  1.00 44.85           C  
ATOM   4065  C   TRP B 284      -2.209  -7.491  12.165  1.00 49.43           C  
ATOM   4066  O   TRP B 284      -2.758  -7.183  13.229  1.00 51.22           O  
ATOM   4067  CB  TRP B 284      -2.547  -5.428  10.790  1.00 37.42           C  
ATOM   4068  CG  TRP B 284      -2.859  -4.892   9.457  1.00 45.07           C  
ATOM   4069  CD1 TRP B 284      -3.964  -4.179   9.093  1.00 49.86           C  
ATOM   4070  CD2 TRP B 284      -2.062  -5.032   8.278  1.00 58.87           C  
ATOM   4071  CE2 TRP B 284      -2.746  -4.369   7.232  1.00 54.89           C  
ATOM   4072  CE3 TRP B 284      -0.827  -5.643   8.005  1.00 48.43           C  
ATOM   4073  NE1 TRP B 284      -3.903  -3.857   7.761  1.00 52.42           N  
ATOM   4074  CZ2 TRP B 284      -2.235  -4.293   5.931  1.00 46.63           C  
ATOM   4075  CZ3 TRP B 284      -0.327  -5.574   6.717  1.00 49.66           C  
ATOM   4076  CH2 TRP B 284      -1.030  -4.902   5.695  1.00 53.73           C  
ATOM   4077  N   MET B 285      -1.173  -8.311  12.103  1.00 49.53           N  
ATOM   4078  CA  MET B 285      -0.707  -8.997  13.293  1.00 49.08           C  
ATOM   4079  C   MET B 285       0.303  -8.109  14.007  1.00 53.29           C  
ATOM   4080  O   MET B 285       1.099  -7.419  13.363  1.00 52.46           O  
ATOM   4081  CB  MET B 285      -0.091 -10.339  12.903  1.00 50.62           C  
ATOM   4082  CG  MET B 285       0.721 -11.036  13.959  1.00 62.43           C  
ATOM   4083  SD  MET B 285       1.484 -12.508  13.225  1.00 82.24           S  
ATOM   4084  CE  MET B 285       0.331 -12.828  11.888  1.00 38.13           C  
ATOM   4085  N   TYR B 286       0.217  -8.071  15.336  1.00 50.79           N  
ATOM   4086  CA  TYR B 286       1.260  -7.506  16.185  1.00 53.45           C  
ATOM   4087  C   TYR B 286       1.691  -8.569  17.188  1.00 46.11           C  
ATOM   4088  O   TYR B 286       0.892  -9.416  17.593  1.00 54.34           O  
ATOM   4089  CB  TYR B 286       0.793  -6.231  16.928  1.00 45.12           C  
ATOM   4090  CG  TYR B 286      -0.055  -6.524  18.144  1.00 49.52           C  
ATOM   4091  CD1 TYR B 286      -1.435  -6.675  18.032  1.00 39.72           C  
ATOM   4092  CD2 TYR B 286       0.522  -6.670  19.402  1.00 46.49           C  
ATOM   4093  CE1 TYR B 286      -2.215  -6.964  19.132  1.00 49.08           C  
ATOM   4094  CE2 TYR B 286      -0.254  -6.957  20.513  1.00 51.88           C  
ATOM   4095  CZ  TYR B 286      -1.621  -7.104  20.371  1.00 53.90           C  
ATOM   4096  OH  TYR B 286      -2.394  -7.391  21.473  1.00 46.31           O  
ATOM   4097  N   HIS B 287       2.956  -8.543  17.583  1.00 42.35           N  
ATOM   4098  CA  HIS B 287       3.443  -9.588  18.473  1.00 56.15           C  
ATOM   4099  C   HIS B 287       4.816  -9.197  19.002  1.00 53.87           C  
ATOM   4100  O   HIS B 287       5.424  -8.219  18.560  1.00 54.14           O  
ATOM   4101  CB  HIS B 287       3.507 -10.942  17.756  1.00 44.38           C  
ATOM   4102  CG  HIS B 287       4.304 -10.909  16.488  1.00 54.28           C  
ATOM   4103  CD2 HIS B 287       4.033 -10.372  15.275  1.00 57.78           C  
ATOM   4104  ND1 HIS B 287       5.552 -11.485  16.378  1.00 55.55           N  
ATOM   4105  CE1 HIS B 287       6.015 -11.303  15.154  1.00 45.31           C  
ATOM   4106  NE2 HIS B 287       5.111 -10.634  14.464  1.00 56.94           N  
ATOM   4107  N   CYS B 288       5.292  -9.971  19.969  1.00 47.50           N  
ATOM   4108  CA  CYS B 288       6.706  -9.952  20.282  1.00 50.15           C  
ATOM   4109  C   CYS B 288       7.422 -10.769  19.220  1.00 57.20           C  
ATOM   4110  O   CYS B 288       7.034 -11.910  18.947  1.00 53.30           O  
ATOM   4111  CB  CYS B 288       6.976 -10.522  21.672  1.00 50.88           C  
ATOM   4112  SG  CYS B 288       8.766 -10.595  22.045  1.00 63.49           S  
ATOM   4113  N   HIS B 289       8.445 -10.181  18.594  1.00 53.90           N  
ATOM   4114  CA  HIS B 289       9.151 -10.904  17.545  1.00 53.92           C  
ATOM   4115  C   HIS B 289      10.195 -11.885  18.088  1.00 54.37           C  
ATOM   4116  O   HIS B 289      10.863 -12.548  17.289  1.00 56.40           O  
ATOM   4117  CB  HIS B 289       9.787  -9.917  16.553  1.00 46.41           C  
ATOM   4118  CG  HIS B 289       9.797 -10.403  15.126  1.00 56.10           C  
ATOM   4119  CD2 HIS B 289       9.312  -9.846  13.989  1.00 45.20           C  
ATOM   4120  ND1 HIS B 289      10.374 -11.600  14.746  1.00 50.34           N  
ATOM   4121  CE1 HIS B 289      10.237 -11.761  13.442  1.00 46.78           C  
ATOM   4122  NE2 HIS B 289       9.598 -10.710  12.959  1.00 52.28           N  
ATOM   4123  N   ASN B 290      10.352 -12.010  19.410  1.00 46.05           N  
ATOM   4124  CA  ASN B 290      11.129 -13.124  19.943  1.00 51.81           C  
ATOM   4125  C   ASN B 290      10.496 -14.427  19.468  1.00 54.37           C  
ATOM   4126  O   ASN B 290       9.370 -14.734  19.865  1.00 64.85           O  
ATOM   4127  CB  ASN B 290      11.177 -13.076  21.471  1.00 43.94           C  
ATOM   4128  CG  ASN B 290      12.060 -14.166  22.063  1.00 55.85           C  
ATOM   4129  ND2 ASN B 290      13.101 -13.753  22.784  1.00 55.10           N  
ATOM   4130  OD1 ASN B 290      11.808 -15.366  21.880  1.00 58.93           O  
ATOM   4131  N   GLN B 291      11.182 -15.194  18.611  1.00 55.68           N  
ATOM   4132  CA  GLN B 291      10.545 -16.353  17.977  1.00 53.58           C  
ATOM   4133  C   GLN B 291       9.951 -17.295  19.014  1.00 61.62           C  
ATOM   4134  O   GLN B 291       8.870 -17.861  18.813  1.00 53.41           O  
ATOM   4135  CB  GLN B 291      11.546 -17.104  17.095  1.00 47.27           C  
ATOM   4136  CG  GLN B 291      11.937 -16.364  15.823  1.00 55.38           C  
ATOM   4137  CD  GLN B 291      10.728 -15.921  15.010  1.00 56.58           C  
ATOM   4138  NE2 GLN B 291       9.780 -16.834  14.822  1.00 55.46           N  
ATOM   4139  OE1 GLN B 291      10.646 -14.772  14.558  1.00 51.73           O  
ATOM   4140  N   PHE B 292      10.643 -17.472  20.140  1.00 62.90           N  
ATOM   4141  CA  PHE B 292      10.109 -18.317  21.196  1.00 52.39           C  
ATOM   4142  C   PHE B 292       8.824 -17.731  21.777  1.00 52.87           C  
ATOM   4143  O   PHE B 292       7.825 -18.439  21.943  1.00 58.56           O  
ATOM   4144  CB  PHE B 292      11.158 -18.503  22.280  1.00 53.24           C  
ATOM   4145  CG  PHE B 292      10.715 -19.402  23.372  1.00 65.29           C  
ATOM   4146  CD1 PHE B 292      10.327 -20.697  23.094  1.00 64.34           C  
ATOM   4147  CD2 PHE B 292      10.652 -18.949  24.678  1.00 74.12           C  
ATOM   4148  CE1 PHE B 292       9.901 -21.529  24.100  1.00 64.66           C  
ATOM   4149  CE2 PHE B 292      10.225 -19.782  25.688  1.00 51.69           C  
ATOM   4150  CZ  PHE B 292       9.853 -21.071  25.396  1.00 53.88           C  
ATOM   4151  N   HIS B 293       8.825 -16.431  22.066  1.00 48.67           N  
ATOM   4152  CA  HIS B 293       7.675 -15.796  22.705  1.00 56.05           C  
ATOM   4153  C   HIS B 293       6.439 -15.770  21.804  1.00 58.15           C  
ATOM   4154  O   HIS B 293       5.315 -15.985  22.277  1.00 52.19           O  
ATOM   4155  CB  HIS B 293       8.057 -14.386  23.149  1.00 43.63           C  
ATOM   4156  CG  HIS B 293       9.137 -14.370  24.186  1.00 53.03           C  
ATOM   4157  CD2 HIS B 293       9.757 -15.385  24.835  1.00 58.30           C  
ATOM   4158  ND1 HIS B 293       9.708 -13.210  24.658  1.00 53.89           N  
ATOM   4159  CE1 HIS B 293      10.631 -13.508  25.557  1.00 54.68           C  
ATOM   4160  NE2 HIS B 293      10.683 -14.822  25.679  1.00 62.10           N  
ATOM   4161  N   SER B 294       6.602 -15.486  20.510  1.00 55.68           N  
ATOM   4162  CA  SER B 294       5.429 -15.489  19.639  1.00 61.13           C  
ATOM   4163  C   SER B 294       4.897 -16.905  19.462  1.00 60.67           C  
ATOM   4164  O   SER B 294       3.677 -17.124  19.454  1.00 58.47           O  
ATOM   4165  CB  SER B 294       5.754 -14.842  18.285  1.00 43.33           C  
ATOM   4166  OG  SER B 294       6.940 -15.370  17.728  1.00 58.36           O  
ATOM   4167  N   ASP B 295       5.800 -17.878  19.320  1.00 49.90           N  
ATOM   4168  CA  ASP B 295       5.397 -19.277  19.354  1.00 52.80           C  
ATOM   4169  C   ASP B 295       4.602 -19.601  20.618  1.00 56.50           C  
ATOM   4170  O   ASP B 295       3.615 -20.341  20.571  1.00 63.50           O  
ATOM   4171  CB  ASP B 295       6.630 -20.176  19.260  1.00 59.69           C  
ATOM   4172  CG  ASP B 295       7.156 -20.309  17.837  1.00 56.23           C  
ATOM   4173  OD1 ASP B 295       6.506 -19.800  16.892  1.00 53.55           O  
ATOM   4174  OD2 ASP B 295       8.232 -20.925  17.674  1.00 50.10           O1-
ATOM   4175  N   MET B 296       5.009 -19.053  21.757  1.00 56.39           N  
ATOM   4176  CA  MET B 296       4.361 -19.356  23.027  1.00 51.50           C  
ATOM   4177  C   MET B 296       3.142 -18.493  23.342  1.00 57.18           C  
ATOM   4178  O   MET B 296       2.599 -18.603  24.448  1.00 57.34           O  
ATOM   4179  CB  MET B 296       5.375 -19.253  24.163  1.00 48.91           C  
ATOM   4180  CG  MET B 296       6.493 -20.213  23.952  1.00 70.06           C  
ATOM   4181  SD  MET B 296       5.915 -21.825  24.509  1.00 74.14           S  
ATOM   4182  CE  MET B 296       5.857 -22.718  22.941  1.00 54.51           C  
ATOM   4183  N   GLY B 297       2.690 -17.651  22.416  1.00 46.38           N  
ATOM   4184  CA  GLY B 297       1.382 -17.043  22.575  1.00 51.54           C  
ATOM   4185  C   GLY B 297       1.309 -15.538  22.439  1.00 53.29           C  
ATOM   4186  O   GLY B 297       0.220 -14.959  22.376  1.00 54.91           O  
ATOM   4187  N   MET B 298       2.464 -14.890  22.365  1.00 53.44           N  
ATOM   4188  CA  MET B 298       2.538 -13.442  22.514  1.00 46.44           C  
ATOM   4189  C   MET B 298       2.195 -12.739  21.191  1.00 58.65           C  
ATOM   4190  O   MET B 298       3.018 -12.062  20.570  1.00 51.09           O  
ATOM   4191  CB  MET B 298       3.920 -13.101  23.045  1.00 58.18           C  
ATOM   4192  CG  MET B 298       3.903 -12.971  24.556  1.00 56.57           C  
ATOM   4193  SD  MET B 298       5.517 -12.484  25.198  1.00 62.16           S  
ATOM   4194  CE  MET B 298       5.184 -10.791  25.709  1.00 46.64           C  
ATOM   4195  N   VAL B 299       0.929 -12.912  20.771  1.00 49.90           N  
ATOM   4196  CA  VAL B 299       0.423 -12.418  19.488  1.00 38.95           C  
ATOM   4197  C   VAL B 299      -0.973 -11.825  19.645  1.00 44.20           C  
ATOM   4198  O   VAL B 299      -1.816 -12.368  20.362  1.00 56.08           O  
ATOM   4199  CB  VAL B 299       0.362 -13.524  18.418  1.00 48.72           C  
ATOM   4200  CG1 VAL B 299      -0.049 -12.910  17.067  1.00 46.60           C  
ATOM   4201  CG2 VAL B 299       1.693 -14.253  18.313  1.00 50.92           C  
ATOM   4202  N   GLY B 300      -1.237 -10.736  18.921  1.00 48.34           N  
ATOM   4203  CA  GLY B 300      -2.561 -10.157  18.836  1.00 46.70           C  
ATOM   4204  C   GLY B 300      -2.859  -9.696  17.415  1.00 47.97           C  
ATOM   4205  O   GLY B 300      -2.005  -9.767  16.530  1.00 51.25           O  
ATOM   4206  N   LEU B 301      -4.082  -9.218  17.220  1.00 51.91           N  
ATOM   4207  CA  LEU B 301      -4.559  -8.766  15.916  1.00 48.85           C  
ATOM   4208  C   LEU B 301      -4.982  -7.306  15.981  1.00 48.95           C  
ATOM   4209  O   LEU B 301      -5.706  -6.896  16.893  1.00 56.90           O  
ATOM   4210  CB  LEU B 301      -5.726  -9.628  15.439  1.00 47.00           C  
ATOM   4211  CG  LEU B 301      -5.297 -11.052  15.099  1.00 42.16           C  
ATOM   4212  CD1 LEU B 301      -6.377 -11.672  14.336  1.00 42.68           C  
ATOM   4213  CD2 LEU B 301      -4.065 -11.016  14.247  1.00 50.79           C  
ATOM   4214  N   PHE B 302      -4.514  -6.526  15.026  1.00 46.73           N  
ATOM   4215  CA  PHE B 302      -4.972  -5.160  14.818  1.00 41.00           C  
ATOM   4216  C   PHE B 302      -5.881  -5.240  13.602  1.00 54.27           C  
ATOM   4217  O   PHE B 302      -5.409  -5.250  12.462  1.00 53.52           O  
ATOM   4218  CB  PHE B 302      -3.789  -4.224  14.603  1.00 33.02           C  
ATOM   4219  CG  PHE B 302      -4.163  -2.784  14.369  1.00 40.31           C  
ATOM   4220  CD1 PHE B 302      -5.242  -2.214  15.014  1.00 47.46           C  
ATOM   4221  CD2 PHE B 302      -3.403  -1.987  13.516  1.00 41.64           C  
ATOM   4222  CE1 PHE B 302      -5.571  -0.862  14.803  1.00 46.25           C  
ATOM   4223  CE2 PHE B 302      -3.722  -0.647  13.302  1.00 47.32           C  
ATOM   4224  CZ  PHE B 302      -4.808  -0.079  13.956  1.00 44.64           C  
ATOM   4225  N   LEU B 303      -7.183  -5.357  13.840  1.00 50.62           N  
ATOM   4226  CA  LEU B 303      -8.138  -5.542  12.753  1.00 46.37           C  
ATOM   4227  C   LEU B 303      -8.527  -4.174  12.218  1.00 53.24           C  
ATOM   4228  O   LEU B 303      -9.286  -3.439  12.852  1.00 52.45           O  
ATOM   4229  CB  LEU B 303      -9.345  -6.331  13.227  1.00 46.85           C  
ATOM   4230  CG  LEU B 303      -8.941  -7.597  13.970  1.00 50.46           C  
ATOM   4231  CD1 LEU B 303     -10.041  -7.929  14.931  1.00 42.60           C  
ATOM   4232  CD2 LEU B 303      -8.626  -8.753  13.021  1.00 35.87           C  
ATOM   4233  N   VAL B 304      -7.972  -3.825  11.061  1.00 60.02           N  
ATOM   4234  CA  VAL B 304      -8.313  -2.598  10.355  1.00 54.19           C  
ATOM   4235  C   VAL B 304      -9.396  -2.925   9.341  1.00 60.22           C  
ATOM   4236  O   VAL B 304      -9.193  -3.767   8.457  1.00 57.09           O  
ATOM   4237  CB  VAL B 304      -7.087  -1.989   9.665  1.00 58.86           C  
ATOM   4238  CG1 VAL B 304      -7.471  -0.688   9.001  1.00 47.89           C  
ATOM   4239  CG2 VAL B 304      -5.972  -1.778  10.680  1.00 46.58           C  
ATOM   4240  N   LYS B 305     -10.541  -2.265   9.473  1.00 63.73           N  
ATOM   4241  CA  LYS B 305     -11.724  -2.564   8.682  1.00 45.83           C  
ATOM   4242  C   LYS B 305     -11.856  -1.571   7.540  1.00 58.54           C  
ATOM   4243  O   LYS B 305     -11.468  -0.404   7.663  1.00 57.01           O  
ATOM   4244  CB  LYS B 305     -12.980  -2.525   9.555  1.00 47.52           C  
ATOM   4245  CG  LYS B 305     -12.908  -3.449  10.769  1.00 52.85           C  
ATOM   4246  CD  LYS B 305     -14.043  -3.204  11.765  1.00 50.06           C  
ATOM   4247  CE  LYS B 305     -14.003  -1.813  12.385  1.00 52.42           C  
ATOM   4248  NZ  LYS B 305     -14.566  -1.842  13.782  1.00 55.36           N1+
ATOM   4249  N   LYS B 306     -12.382  -2.062   6.410  1.00 65.05           N  
ATOM   4250  CA  LYS B 306     -12.882  -1.181   5.365  1.00 55.30           C  
ATOM   4251  C   LYS B 306     -14.059  -0.378   5.906  1.00 63.14           C  
ATOM   4252  O   LYS B 306     -14.631  -0.720   6.948  1.00 64.02           O  
ATOM   4253  CB  LYS B 306     -13.339  -1.976   4.146  1.00 58.93           C  
ATOM   4254  CG  LYS B 306     -12.335  -2.983   3.641  1.00 66.56           C  
ATOM   4255  CD  LYS B 306     -12.407  -3.124   2.131  1.00 64.88           C  
ATOM   4256  CE  LYS B 306     -13.038  -4.453   1.727  1.00 81.75           C  
ATOM   4257  NZ  LYS B 306     -12.437  -4.945   0.451  1.00100.63           N1+
ATOM   4258  N   PRO B 307     -14.455   0.681   5.199  1.00 70.13           N  
ATOM   4259  CA  PRO B 307     -15.610   1.476   5.657  1.00 64.75           C  
ATOM   4260  C   PRO B 307     -16.922   0.693   5.698  1.00 71.09           C  
ATOM   4261  O   PRO B 307     -17.834   1.086   6.435  1.00 80.70           O  
ATOM   4262  CB  PRO B 307     -15.668   2.626   4.645  1.00 59.60           C  
ATOM   4263  CG  PRO B 307     -14.286   2.684   4.028  1.00 52.18           C  
ATOM   4264  CD  PRO B 307     -13.808   1.261   4.007  1.00 65.72           C  
ATOM   4265  N   ASP B 308     -17.052  -0.401   4.943  1.00 74.48           N  
ATOM   4266  CA  ASP B 308     -18.211  -1.275   5.080  1.00 71.80           C  
ATOM   4267  C   ASP B 308     -18.130  -2.181   6.307  1.00 79.40           C  
ATOM   4268  O   ASP B 308     -19.074  -2.943   6.564  1.00 76.81           O  
ATOM   4269  CB  ASP B 308     -18.389  -2.124   3.809  1.00 76.16           C  
ATOM   4270  CG  ASP B 308     -17.310  -3.201   3.643  1.00 78.76           C  
ATOM   4271  OD1 ASP B 308     -16.870  -3.421   2.492  1.00 84.19           O  
ATOM   4272  OD2 ASP B 308     -16.906  -3.837   4.643  1.00 76.24           O1-
ATOM   4273  N   GLY B 309     -17.020  -2.141   7.046  1.00 62.80           N  
ATOM   4274  CA  GLY B 309     -16.875  -2.906   8.264  1.00 65.63           C  
ATOM   4275  C   GLY B 309     -16.166  -4.229   8.115  1.00 58.80           C  
ATOM   4276  O   GLY B 309     -16.024  -4.947   9.112  1.00 65.27           O  
ATOM   4277  N   THR B 310     -15.688  -4.560   6.922  1.00 58.83           N  
ATOM   4278  CA  THR B 310     -15.121  -5.870   6.633  1.00 70.68           C  
ATOM   4279  C   THR B 310     -13.597  -5.893   6.721  1.00 63.38           C  
ATOM   4280  O   THR B 310     -12.917  -4.866   6.638  1.00 64.32           O  
ATOM   4281  CB  THR B 310     -15.548  -6.338   5.243  1.00 63.79           C  
ATOM   4282  CG2 THR B 310     -17.039  -6.542   5.206  1.00 59.22           C  
ATOM   4283  OG1 THR B 310     -15.153  -5.358   4.268  1.00 72.91           O  
ATOM   4284  N   ILE B 311     -13.071  -7.104   6.857  1.00 56.57           N  
ATOM   4285  CA  ILE B 311     -11.635  -7.348   6.935  1.00 69.52           C  
ATOM   4286  C   ILE B 311     -11.239  -8.334   5.844  1.00 67.01           C  
ATOM   4287  O   ILE B 311     -11.613  -9.512   5.913  1.00 70.53           O  
ATOM   4288  CB  ILE B 311     -11.230  -7.861   8.326  1.00 56.80           C  
ATOM   4289  CG1 ILE B 311     -11.172  -6.697   9.318  1.00 62.36           C  
ATOM   4290  CG2 ILE B 311      -9.918  -8.618   8.267  1.00 67.82           C  
ATOM   4291  CD1 ILE B 311     -11.819  -7.015  10.623  1.00 65.10           C  
ATOM   4292  N   PRO B 312     -10.498  -7.889   4.823  1.00 67.83           N  
ATOM   4293  CA  PRO B 312     -10.055  -8.786   3.747  1.00 48.93           C  
ATOM   4294  C   PRO B 312      -9.735 -10.202   4.189  1.00 76.50           C  
ATOM   4295  O   PRO B 312      -8.998 -10.402   5.159  1.00 82.00           O  
ATOM   4296  CB  PRO B 312      -8.805  -8.080   3.225  1.00 42.83           C  
ATOM   4297  CG  PRO B 312      -9.072  -6.594   3.507  1.00 58.56           C  
ATOM   4298  CD  PRO B 312     -10.199  -6.482   4.509  1.00 57.41           C  
ATOM   4299  N   GLY B 313     -10.294 -11.189   3.475  1.00 86.57           N  
ATOM   4300  CA  GLY B 313     -10.126 -12.594   3.784  1.00100.44           C  
ATOM   4301  C   GLY B 313     -11.238 -13.208   4.613  1.00111.26           C  
ATOM   4302  O   GLY B 313     -11.244 -14.434   4.800  1.00120.05           O  
ATOM   4303  N   TYR B 314     -12.169 -12.401   5.118  1.00107.68           N  
ATOM   4304  CA  TYR B 314     -13.220 -12.877   6.015  1.00108.07           C  
ATOM   4305  C   TYR B 314     -14.511 -12.088   5.814  1.00102.08           C  
ATOM   4306  O   TYR B 314     -14.844 -11.225   6.628  1.00 88.69           O  
ATOM   4307  CB  TYR B 314     -12.773 -12.771   7.479  1.00 89.88           C  
ATOM   4308  CG  TYR B 314     -11.374 -13.289   7.746  1.00100.00           C  
ATOM   4309  CD1 TYR B 314     -10.263 -12.462   7.588  1.00 80.61           C  
ATOM   4310  CD2 TYR B 314     -11.163 -14.606   8.161  1.00 99.29           C  
ATOM   4311  CE1 TYR B 314      -8.989 -12.928   7.829  1.00 82.65           C  
ATOM   4312  CE2 TYR B 314      -9.886 -15.082   8.409  1.00 84.38           C  
ATOM   4313  CZ  TYR B 314      -8.808 -14.236   8.242  1.00 91.71           C  
ATOM   4314  OH  TYR B 314      -7.539 -14.691   8.482  1.00 94.05           O  
TER   
HETATM 4315 CU    CU B 401       8.915 -11.331  24.033  1.00 55.46          CU  
HETATM 4316 CU    CU B 402       5.313 -11.355  12.119  0.37 55.09          CU  
HETATM 4317 CU    CU B 403       6.658  -7.943  10.133  0.12 48.79          CU  
HETATM 4318 CU    CU B 404       9.655 -10.025  11.047  0.68 41.95          CU  
ATOM   4319  N   ILE C  37      24.702  30.560  29.447  1.00 89.98           N  
ATOM   4320  CA  ILE C  37      24.889  29.493  30.435  1.00108.71           C  
ATOM   4321  C   ILE C  37      25.890  29.912  31.527  1.00100.47           C  
ATOM   4322  O   ILE C  37      27.099  29.961  31.292  1.00109.23           O  
ATOM   4323  CB  ILE C  37      25.351  28.160  29.768  1.00 88.58           C  
ATOM   4324  CG1 ILE C  37      24.167  27.388  29.182  1.00 69.16           C  
ATOM   4325  CG2 ILE C  37      26.071  27.274  30.780  1.00 86.37           C  
ATOM   4326  CD1 ILE C  37      24.518  25.971  28.765  1.00 72.84           C  
ATOM   4327  N   THR C  38      25.379  30.194  32.724  1.00 88.47           N  
ATOM   4328  CA  THR C  38      26.209  30.516  33.887  1.00 85.44           C  
ATOM   4329  C   THR C  38      26.579  29.280  34.713  1.00 89.05           C  
ATOM   4330  O   THR C  38      26.699  29.356  35.941  1.00 96.05           O  
ATOM   4331  CB  THR C  38      25.498  31.564  34.740  1.00 82.14           C  
ATOM   4332  CG2 THR C  38      24.723  32.511  33.845  1.00 81.03           C  
ATOM   4333  OG1 THR C  38      24.604  30.929  35.668  1.00 75.34           O  
ATOM   4334  N   ALA C  39      26.767  28.131  34.064  1.00 75.09           N  
ATOM   4335  CA  ALA C  39      27.331  26.944  34.685  1.00 74.56           C  
ATOM   4336  C   ALA C  39      28.680  26.643  34.038  1.00 69.10           C  
ATOM   4337  O   ALA C  39      28.950  27.087  32.920  1.00 74.06           O  
ATOM   4338  CB  ALA C  39      26.379  25.753  34.548  1.00 57.74           C  
ATOM   4339  N   ARG C  40      29.546  25.905  34.750  1.00 59.09           N  
ATOM   4340  CA  ARG C  40      30.868  25.584  34.201  1.00 59.61           C  
ATOM   4341  C   ARG C  40      30.738  24.719  32.952  1.00 59.71           C  
ATOM   4342  O   ARG C  40      29.958  23.761  32.916  1.00 66.64           O  
ATOM   4343  CB  ARG C  40      31.738  24.853  35.226  1.00 48.19           C  
ATOM   4344  CG  ARG C  40      32.069  25.652  36.459  1.00 57.95           C  
ATOM   4345  CD  ARG C  40      33.095  24.966  37.388  1.00 68.25           C  
ATOM   4346  NE  ARG C  40      33.090  23.503  37.372  1.00 74.52           N  
ATOM   4347  CZ  ARG C  40      32.134  22.725  37.877  1.00 90.96           C  
ATOM   4348  NH1 ARG C  40      30.995  23.223  38.355  1.00 85.49           N1+
ATOM   4349  NH2 ARG C  40      32.320  21.409  37.897  1.00 76.91           N  
ATOM   4350  N   THR C  41      31.505  25.053  31.918  1.00 52.66           N  
ATOM   4351  CA  THR C  41      31.457  24.314  30.664  1.00 57.69           C  
ATOM   4352  C   THR C  41      32.835  23.763  30.317  1.00 52.97           C  
ATOM   4353  O   THR C  41      33.857  24.282  30.762  1.00 56.24           O  
ATOM   4354  CB  THR C  41      30.937  25.189  29.534  1.00 44.47           C  
ATOM   4355  CG2 THR C  41      29.745  25.964  30.010  1.00 61.59           C  
ATOM   4356  OG1 THR C  41      31.965  26.101  29.123  1.00 60.40           O  
ATOM   4357  N   ALA C  42      32.858  22.697  29.524  1.00 57.49           N  
ATOM   4358  CA  ALA C  42      34.122  22.050  29.202  1.00 58.57           C  
ATOM   4359  C   ALA C  42      34.911  22.909  28.218  1.00 54.51           C  
ATOM   4360  O   ALA C  42      34.326  23.528  27.324  1.00 50.04           O  
ATOM   4361  CB  ALA C  42      33.884  20.655  28.612  1.00 57.83           C  
ATOM   4362  N   PRO C  43      36.232  22.969  28.351  1.00 62.25           N  
ATOM   4363  CA  PRO C  43      37.036  23.753  27.415  1.00 57.23           C  
ATOM   4364  C   PRO C  43      37.376  22.935  26.173  1.00 62.28           C  
ATOM   4365  O   PRO C  43      37.158  21.720  26.103  1.00 67.91           O  
ATOM   4366  CB  PRO C  43      38.290  24.066  28.229  1.00 42.95           C  
ATOM   4367  CG  PRO C  43      38.479  22.821  29.048  1.00 49.33           C  
ATOM   4368  CD  PRO C  43      37.087  22.251  29.314  1.00 66.10           C  
ATOM   4369  N   ALA C  44      37.921  23.632  25.183  1.00 54.66           N  
ATOM   4370  CA  ALA C  44      38.415  22.959  23.993  1.00 53.87           C  
ATOM   4371  C   ALA C  44      39.586  22.047  24.344  1.00 57.73           C  
ATOM   4372  O   ALA C  44      40.437  22.396  25.163  1.00 53.69           O  
ATOM   4373  CB  ALA C  44      38.837  23.988  22.960  1.00 39.45           C  
ATOM   4374  N   GLY C  45      39.615  20.856  23.734  1.00 55.53           N  
ATOM   4375  CA  GLY C  45      40.700  19.918  23.942  1.00 53.18           C  
ATOM   4376  C   GLY C  45      41.888  20.179  23.016  1.00 57.34           C  
ATOM   4377  O   GLY C  45      41.891  21.092  22.191  1.00 47.24           O  
ATOM   4378  N   GLY C  46      42.912  19.332  23.158  1.00 47.97           N  
ATOM   4379  CA  GLY C  46      44.171  19.526  22.464  1.00 43.23           C  
ATOM   4380  C   GLY C  46      45.412  19.143  23.256  1.00 56.45           C  
ATOM   4381  O   GLY C  46      46.483  18.969  22.670  1.00 62.10           O  
ATOM   4382  N   GLU C  47      45.281  19.009  24.578  1.00 55.98           N  
ATOM   4383  CA  GLU C  47      46.387  18.612  25.445  1.00 46.45           C  
ATOM   4384  C   GLU C  47      46.887  17.216  25.097  1.00 61.86           C  
ATOM   4385  O   GLU C  47      46.133  16.356  24.637  1.00 63.04           O  
ATOM   4386  CB  GLU C  47      45.948  18.615  26.915  1.00 60.05           C  
ATOM   4387  CG  GLU C  47      46.063  19.949  27.614  1.00 70.18           C  
ATOM   4388  CD  GLU C  47      47.035  20.865  26.910  1.00100.42           C  
ATOM   4389  OE1 GLU C  47      46.592  21.910  26.374  1.00101.12           O  
ATOM   4390  OE2 GLU C  47      48.239  20.521  26.866  1.00113.13           O1-
ATOM   4391  N   VAL C  48      48.169  16.978  25.356  1.00 57.34           N  
ATOM   4392  CA  VAL C  48      48.715  15.627  25.366  1.00 52.26           C  
ATOM   4393  C   VAL C  48      48.937  15.240  26.816  1.00 45.62           C  
ATOM   4394  O   VAL C  48      49.829  15.779  27.479  1.00 59.77           O  
ATOM   4395  CB  VAL C  48      50.010  15.507  24.564  1.00 40.06           C  
ATOM   4396  CG1 VAL C  48      50.561  14.098  24.722  1.00 41.20           C  
ATOM   4397  CG2 VAL C  48      49.737  15.829  23.111  1.00 39.66           C  
ATOM   4398  N   ARG C  49      48.137  14.303  27.302  1.00 57.82           N  
ATOM   4399  CA  ARG C  49      48.107  13.923  28.703  1.00 52.38           C  
ATOM   4400  C   ARG C  49      48.838  12.605  28.900  1.00 57.30           C  
ATOM   4401  O   ARG C  49      48.924  11.782  27.986  1.00 64.31           O  
ATOM   4402  CB  ARG C  49      46.660  13.823  29.193  1.00 45.96           C  
ATOM   4403  CG  ARG C  49      45.852  15.093  28.874  1.00 60.14           C  
ATOM   4404  CD  ARG C  49      44.351  14.863  28.915  1.00 68.75           C  
ATOM   4405  NE  ARG C  49      43.773  15.273  30.189  1.00 70.45           N  
ATOM   4406  CZ  ARG C  49      43.142  16.420  30.391  1.00 73.41           C  
ATOM   4407  NH1 ARG C  49      42.955  17.289  29.405  1.00 64.97           N1+
ATOM   4408  NH2 ARG C  49      42.678  16.700  31.609  1.00 92.00           N  
ATOM   4409  N   HIS C  50      49.386  12.421  30.100  1.00 61.16           N  
ATOM   4410  CA  HIS C  50      50.114  11.209  30.445  1.00 46.41           C  
ATOM   4411  C   HIS C  50      49.523  10.591  31.694  1.00 48.05           C  
ATOM   4412  O   HIS C  50      49.007  11.279  32.574  1.00 73.48           O  
ATOM   4413  CB  HIS C  50      51.592  11.474  30.653  1.00 42.43           C  
ATOM   4414  CG  HIS C  50      52.267  12.009  29.433  1.00 67.14           C  
ATOM   4415  CD2 HIS C  50      52.242  13.240  28.867  1.00 72.27           C  
ATOM   4416  ND1 HIS C  50      53.053  11.225  28.617  1.00 56.06           N  
ATOM   4417  CE1 HIS C  50      53.494  11.956  27.607  1.00 69.08           C  
ATOM   4418  NE2 HIS C  50      53.013  13.181  27.734  1.00 69.65           N  
ATOM   4419  N   LEU C  51      49.612   9.279  31.766  1.00 45.12           N  
ATOM   4420  CA  LEU C  51      48.879   8.565  32.786  1.00 50.87           C  
ATOM   4421  C   LEU C  51      49.614   7.265  33.046  1.00 49.70           C  
ATOM   4422  O   LEU C  51      50.055   6.601  32.107  1.00 51.09           O  
ATOM   4423  CB  LEU C  51      47.442   8.314  32.321  1.00 61.40           C  
ATOM   4424  CG  LEU C  51      46.348   8.216  33.372  1.00 66.52           C  
ATOM   4425  CD1 LEU C  51      46.733   9.074  34.554  1.00 63.76           C  
ATOM   4426  CD2 LEU C  51      45.022   8.651  32.774  1.00 74.57           C  
ATOM   4427  N   LYS C  52      49.766   6.929  34.317  1.00 37.23           N  
ATOM   4428  CA  LYS C  52      50.301   5.645  34.725  1.00 47.99           C  
ATOM   4429  C   LYS C  52      49.159   4.816  35.298  1.00 54.78           C  
ATOM   4430  O   LYS C  52      48.260   5.354  35.950  1.00 49.12           O  
ATOM   4431  CB  LYS C  52      51.432   5.829  35.741  1.00 35.30           C  
ATOM   4432  CG  LYS C  52      52.180   4.569  36.066  1.00 60.57           C  
ATOM   4433  CD  LYS C  52      53.682   4.778  36.012  1.00 73.33           C  
ATOM   4434  CE  LYS C  52      54.374   3.424  35.876  1.00 83.05           C  
ATOM   4435  NZ  LYS C  52      53.489   2.493  35.095  1.00 52.22           N1+
ATOM   4436  N   MET C  53      49.181   3.511  35.034  1.00 56.13           N  
ATOM   4437  CA  MET C  53      48.048   2.669  35.379  1.00 45.68           C  
ATOM   4438  C   MET C  53      48.542   1.261  35.676  1.00 50.37           C  
ATOM   4439  O   MET C  53      49.535   0.803  35.099  1.00 52.67           O  
ATOM   4440  CB  MET C  53      47.026   2.658  34.244  1.00 54.82           C  
ATOM   4441  CG  MET C  53      45.609   2.761  34.717  1.00 72.58           C  
ATOM   4442  SD  MET C  53      44.507   3.314  33.409  1.00 72.68           S  
ATOM   4443  CE  MET C  53      43.027   2.433  33.951  1.00 56.20           C  
ATOM   4444  N   TYR C  54      47.855   0.587  36.597  1.00 39.06           N  
ATOM   4445  CA  TYR C  54      48.231  -0.753  37.024  1.00 40.45           C  
ATOM   4446  C   TYR C  54      47.004  -1.648  37.005  1.00 52.43           C  
ATOM   4447  O   TYR C  54      45.860  -1.184  37.060  1.00 44.59           O  
ATOM   4448  CB  TYR C  54      48.843  -0.791  38.446  1.00 46.37           C  
ATOM   4449  CG  TYR C  54      49.977   0.167  38.639  1.00 53.43           C  
ATOM   4450  CD1 TYR C  54      49.742   1.520  38.885  1.00 55.42           C  
ATOM   4451  CD2 TYR C  54      51.284  -0.262  38.535  1.00 53.34           C  
ATOM   4452  CE1 TYR C  54      50.783   2.407  39.019  1.00 51.39           C  
ATOM   4453  CE2 TYR C  54      52.328   0.619  38.672  1.00 58.61           C  
ATOM   4454  CZ  TYR C  54      52.074   1.945  38.911  1.00 56.12           C  
ATOM   4455  OH  TYR C  54      53.132   2.805  39.043  1.00 77.63           O  
ATOM   4456  N   ALA C  55      47.270  -2.946  36.929  1.00 47.47           N  
ATOM   4457  CA  ALA C  55      46.283  -3.979  37.188  1.00 45.94           C  
ATOM   4458  C   ALA C  55      46.782  -4.783  38.380  1.00 56.22           C  
ATOM   4459  O   ALA C  55      47.910  -5.293  38.363  1.00 52.97           O  
ATOM   4460  CB  ALA C  55      46.073  -4.864  35.961  1.00 39.94           C  
ATOM   4461  N   GLU C  56      45.970  -4.848  39.427  1.00 46.12           N  
ATOM   4462  CA  GLU C  56      46.346  -5.504  40.665  1.00 45.30           C  
ATOM   4463  C   GLU C  56      45.346  -6.593  40.964  1.00 38.89           C  
ATOM   4464  O   GLU C  56      44.142  -6.405  40.785  1.00 53.63           O  
ATOM   4465  CB  GLU C  56      46.367  -4.537  41.849  1.00 56.80           C  
ATOM   4466  CG  GLU C  56      47.625  -3.729  42.009  1.00 64.49           C  
ATOM   4467  CD  GLU C  56      47.496  -2.697  43.111  1.00 78.44           C  
ATOM   4468  OE1 GLU C  56      46.948  -3.038  44.197  1.00 68.19           O  
ATOM   4469  OE2 GLU C  56      47.926  -1.541  42.869  1.00 79.22           O1-
ATOM   4470  N   LYS C  57      45.852  -7.727  41.411  1.00 43.45           N  
ATOM   4471  CA  LYS C  57      45.016  -8.751  42.013  1.00 45.28           C  
ATOM   4472  C   LYS C  57      44.715  -8.290  43.439  1.00 44.76           C  
ATOM   4473  O   LYS C  57      45.638  -7.975  44.191  1.00 54.96           O  
ATOM   4474  CB  LYS C  57      45.764 -10.085  41.980  1.00 39.43           C  
ATOM   4475  CG  LYS C  57      44.968 -11.356  41.780  1.00 67.28           C  
ATOM   4476  CD  LYS C  57      45.875 -12.373  41.074  1.00 75.53           C  
ATOM   4477  CE  LYS C  57      45.478 -13.825  41.326  1.00 78.05           C  
ATOM   4478  NZ  LYS C  57      45.569 -14.663  40.081  1.00 76.84           N1+
ATOM   4479  N   LEU C  58      43.443  -8.177  43.803  1.00 51.97           N  
ATOM   4480  CA  LEU C  58      43.134  -7.692  45.142  1.00 56.71           C  
ATOM   4481  C   LEU C  58      42.970  -8.860  46.106  1.00 54.03           C  
ATOM   4482  O   LEU C  58      42.686  -9.992  45.712  1.00 64.54           O  
ATOM   4483  CB  LEU C  58      41.876  -6.813  45.158  1.00 49.82           C  
ATOM   4484  CG  LEU C  58      41.733  -5.834  43.993  1.00 47.47           C  
ATOM   4485  CD1 LEU C  58      40.272  -5.482  43.738  1.00 60.14           C  
ATOM   4486  CD2 LEU C  58      42.572  -4.601  44.210  1.00 55.29           C  
ATOM   4487  N   ALA C  59      43.171  -8.569  47.392  1.00 65.02           N  
ATOM   4488  CA  ALA C  59      43.169  -9.630  48.389  1.00 57.41           C  
ATOM   4489  C   ALA C  59      41.857 -10.396  48.391  1.00 67.89           C  
ATOM   4490  O   ALA C  59      41.858 -11.605  48.637  1.00 64.76           O  
ATOM   4491  CB  ALA C  59      43.458  -9.058  49.773  1.00 38.49           C  
ATOM   4492  N   ASP C  60      40.728  -9.729  48.114  1.00 72.67           N  
ATOM   4493  CA  ASP C  60      39.478 -10.492  48.101  1.00 60.22           C  
ATOM   4494  C   ASP C  60      39.352 -11.403  46.897  1.00 51.74           C  
ATOM   4495  O   ASP C  60      38.397 -12.172  46.844  1.00 69.96           O  
ATOM   4496  CB  ASP C  60      38.241  -9.585  48.163  1.00 46.70           C  
ATOM   4497  CG  ASP C  60      38.276  -8.477  47.150  1.00 78.26           C  
ATOM   4498  OD1 ASP C  60      38.295  -8.812  45.955  1.00 71.17           O  
ATOM   4499  OD2 ASP C  60      38.258  -7.276  47.534  1.00 90.76           O1-
ATOM   4500  N   GLY C  61      40.269 -11.356  45.940  1.00 62.89           N  
ATOM   4501  CA  GLY C  61      40.200 -12.192  44.761  1.00 45.96           C  
ATOM   4502  C   GLY C  61      39.921 -11.439  43.478  1.00 55.89           C  
ATOM   4503  O   GLY C  61      40.243 -11.943  42.393  1.00 61.37           O  
ATOM   4504  N   GLN C  62      39.343 -10.247  43.562  1.00 49.48           N  
ATOM   4505  CA  GLN C  62      39.061  -9.488  42.358  1.00 55.23           C  
ATOM   4506  C   GLN C  62      40.342  -8.934  41.739  1.00 58.55           C  
ATOM   4507  O   GLN C  62      41.457  -9.063  42.270  1.00 43.29           O  
ATOM   4508  CB  GLN C  62      38.100  -8.348  42.663  1.00 53.64           C  
ATOM   4509  CG  GLN C  62      36.943  -8.719  43.547  1.00 45.93           C  
ATOM   4510  CD  GLN C  62      35.955  -7.600  43.635  1.00 53.90           C  
ATOM   4511  NE2 GLN C  62      36.225  -6.638  44.507  1.00 70.79           N  
ATOM   4512  OE1 GLN C  62      34.975  -7.574  42.904  1.00 77.06           O  
ATOM   4513  N   MET C  63      40.153  -8.295  40.594  1.00 41.71           N  
ATOM   4514  CA  MET C  63      41.207  -7.603  39.882  1.00 52.14           C  
ATOM   4515  C   MET C  63      40.722  -6.189  39.643  1.00 51.50           C  
ATOM   4516  O   MET C  63      39.552  -5.977  39.320  1.00 53.59           O  
ATOM   4517  CB  MET C  63      41.544  -8.320  38.569  1.00 51.52           C  
ATOM   4518  CG  MET C  63      42.067  -9.734  38.784  1.00 48.47           C  
ATOM   4519  SD  MET C  63      42.240 -10.638  37.231  1.00 55.78           S  
ATOM   4520  CE  MET C  63      43.547 -11.786  37.635  1.00 62.17           C  
ATOM   4521  N   GLY C  64      41.601  -5.225  39.849  1.00 51.24           N  
ATOM   4522  CA  GLY C  64      41.229  -3.832  39.719  1.00 49.82           C  
ATOM   4523  C   GLY C  64      42.315  -3.047  39.024  1.00 50.49           C  
ATOM   4524  O   GLY C  64      43.492  -3.410  39.055  1.00 59.12           O  
ATOM   4525  N   TYR C  65      41.898  -1.971  38.368  1.00 50.88           N  
ATOM   4526  CA  TYR C  65      42.805  -0.965  37.844  1.00 43.68           C  
ATOM   4527  C   TYR C  65      43.022   0.132  38.883  1.00 54.40           C  
ATOM   4528  O   TYR C  65      42.140   0.433  39.698  1.00 43.33           O  
ATOM   4529  CB  TYR C  65      42.253  -0.332  36.570  1.00 47.20           C  
ATOM   4530  CG  TYR C  65      42.132  -1.239  35.371  1.00 54.76           C  
ATOM   4531  CD1 TYR C  65      43.265  -1.693  34.707  1.00 42.95           C  
ATOM   4532  CD2 TYR C  65      40.879  -1.598  34.867  1.00 52.77           C  
ATOM   4533  CE1 TYR C  65      43.164  -2.488  33.583  1.00 48.36           C  
ATOM   4534  CE2 TYR C  65      40.763  -2.404  33.742  1.00 53.24           C  
ATOM   4535  CZ  TYR C  65      41.910  -2.849  33.101  1.00 58.49           C  
ATOM   4536  OH  TYR C  65      41.809  -3.646  31.977  1.00 48.17           O  
ATOM   4537  N   GLY C  66      44.204   0.743  38.829  1.00 48.65           N  
ATOM   4538  CA  GLY C  66      44.511   1.860  39.697  1.00 46.72           C  
ATOM   4539  C   GLY C  66      45.449   2.826  39.011  1.00 44.99           C  
ATOM   4540  O   GLY C  66      46.100   2.496  38.016  1.00 50.20           O  
ATOM   4541  N   PHE C  67      45.509   4.037  39.559  1.00 51.16           N  
ATOM   4542  CA  PHE C  67      46.527   5.001  39.166  1.00 48.28           C  
ATOM   4543  C   PHE C  67      47.776   4.885  40.028  1.00 47.73           C  
ATOM   4544  O   PHE C  67      48.877   5.201  39.563  1.00 61.12           O  
ATOM   4545  CB  PHE C  67      45.973   6.430  39.247  1.00 41.57           C  
ATOM   4546  CG  PHE C  67      45.043   6.798  38.114  1.00 48.34           C  
ATOM   4547  CD1 PHE C  67      44.216   7.905  38.190  1.00 55.93           C  
ATOM   4548  CD2 PHE C  67      45.012   6.030  36.965  1.00 63.92           C  
ATOM   4549  CE1 PHE C  67      43.383   8.238  37.165  1.00 58.52           C  
ATOM   4550  CE2 PHE C  67      44.162   6.365  35.910  1.00 66.23           C  
ATOM   4551  CZ  PHE C  67      43.349   7.479  36.022  1.00 72.19           C  
ATOM   4552  N   GLU C  68      47.622   4.457  41.279  1.00 50.56           N  
ATOM   4553  CA  GLU C  68      48.731   4.200  42.181  1.00 45.47           C  
ATOM   4554  C   GLU C  68      48.732   2.731  42.568  1.00 54.46           C  
ATOM   4555  O   GLU C  68      47.672   2.118  42.731  1.00 52.04           O  
ATOM   4556  CB  GLU C  68      48.645   5.045  43.468  1.00 66.18           C  
ATOM   4557  CG  GLU C  68      48.495   6.566  43.305  1.00 44.13           C  
ATOM   4558  CD  GLU C  68      47.827   7.208  44.520  1.00 79.39           C  
ATOM   4559  OE1 GLU C  68      46.577   7.256  44.567  1.00 83.32           O  
ATOM   4560  OE2 GLU C  68      48.548   7.667  45.435  1.00 95.88           O1-
ATOM   4561  N   LYS C  69      49.929   2.169  42.724  1.00 63.04           N  
ATOM   4562  CA  LYS C  69      50.034   0.800  43.216  1.00 49.35           C  
ATOM   4563  C   LYS C  69      49.444   0.736  44.619  1.00 39.02           C  
ATOM   4564  O   LYS C  69      49.725   1.587  45.460  1.00 56.64           O  
ATOM   4565  CB  LYS C  69      51.496   0.359  43.217  1.00 57.98           C  
ATOM   4566  CG  LYS C  69      51.845  -0.840  42.347  1.00 67.02           C  
ATOM   4567  CD  LYS C  69      53.299  -1.286  42.622  1.00 71.38           C  
ATOM   4568  CE  LYS C  69      54.317  -0.269  42.075  1.00 71.56           C  
ATOM   4569  NZ  LYS C  69      55.744  -0.715  42.041  1.00 70.31           N1+
ATOM   4570  N   GLY C  70      48.602  -0.244  44.871  1.00 43.35           N  
ATOM   4571  CA  GLY C  70      47.974  -0.357  46.167  1.00 36.15           C  
ATOM   4572  C   GLY C  70      46.706   0.440  46.326  1.00 48.52           C  
ATOM   4573  O   GLY C  70      46.110   0.419  47.413  1.00 51.84           O  
ATOM   4574  N   LYS C  71      46.261   1.128  45.281  1.00 56.31           N  
ATOM   4575  CA  LYS C  71      45.042   1.921  45.321  1.00 51.38           C  
ATOM   4576  C   LYS C  71      44.175   1.622  44.096  1.00 55.90           C  
ATOM   4577  O   LYS C  71      43.628   2.517  43.450  1.00 70.01           O  
ATOM   4578  CB  LYS C  71      45.396   3.402  45.444  1.00 47.80           C  
ATOM   4579  CG  LYS C  71      46.053   3.770  46.789  1.00 61.70           C  
ATOM   4580  CD  LYS C  71      45.711   5.203  47.236  1.00 67.61           C  
ATOM   4581  CE  LYS C  71      45.803   5.384  48.758  1.00 48.49           C  
ATOM   4582  NZ  LYS C  71      44.566   5.965  49.347  1.00 72.84           N1+
ATOM   4583  N   ALA C  72      44.033   0.340  43.765  1.00 57.98           N  
ATOM   4584  CA  ALA C  72      43.132  -0.077  42.696  1.00 52.50           C  
ATOM   4585  C   ALA C  72      41.696  -0.173  43.202  1.00 53.03           C  
ATOM   4586  O   ALA C  72      41.434  -0.420  44.385  1.00 60.73           O  
ATOM   4587  CB  ALA C  72      43.550  -1.428  42.109  1.00 46.01           C  
ATOM   4588  N   SER C  73      40.761   0.009  42.284  1.00 46.87           N  
ATOM   4589  CA  SER C  73      39.358   0.109  42.636  1.00 45.56           C  
ATOM   4590  C   SER C  73      38.521  -0.639  41.617  1.00 56.00           C  
ATOM   4591  O   SER C  73      38.886  -0.739  40.439  1.00 44.06           O  
ATOM   4592  CB  SER C  73      38.894   1.563  42.665  1.00 42.55           C  
ATOM   4593  OG  SER C  73      39.361   2.247  41.511  1.00 49.57           O  
ATOM   4594  N   VAL C  74      37.377  -1.127  42.078  1.00 42.72           N  
ATOM   4595  CA  VAL C  74      36.373  -1.673  41.179  1.00 42.42           C  
ATOM   4596  C   VAL C  74      35.096  -0.883  41.437  1.00 48.31           C  
ATOM   4597  O   VAL C  74      34.483  -1.035  42.507  1.00 55.62           O  
ATOM   4598  CB  VAL C  74      36.190  -3.184  41.397  1.00 53.83           C  
ATOM   4599  CG1 VAL C  74      35.072  -3.725  40.502  1.00 50.81           C  
ATOM   4600  CG2 VAL C  74      37.502  -3.916  41.133  1.00 42.69           C  
ATOM   4601  N   PRO C  75      34.666  -0.016  40.503  1.00 50.20           N  
ATOM   4602  CA  PRO C  75      35.279   0.304  39.194  1.00 52.71           C  
ATOM   4603  C   PRO C  75      36.651   0.958  39.292  1.00 47.06           C  
ATOM   4604  O   PRO C  75      36.994   1.527  40.323  1.00 46.55           O  
ATOM   4605  CB  PRO C  75      34.280   1.290  38.563  1.00 42.58           C  
ATOM   4606  CG  PRO C  75      32.988   1.089  39.304  1.00 43.91           C  
ATOM   4607  CD  PRO C  75      33.377   0.673  40.692  1.00 35.87           C  
ATOM   4608  N   GLY C  76      37.452   0.888  38.226  1.00 40.10           N  
ATOM   4609  CA  GLY C  76      38.720   1.552  38.203  1.00 42.25           C  
ATOM   4610  C   GLY C  76      38.542   3.046  38.071  1.00 40.11           C  
ATOM   4611  O   GLY C  76      37.424   3.548  37.962  1.00 40.65           O  
ATOM   4612  N   PRO C  77      39.654   3.776  38.087  1.00 44.28           N  
ATOM   4613  CA  PRO C  77      39.572   5.244  38.118  1.00 46.74           C  
ATOM   4614  C   PRO C  77      38.862   5.805  36.895  1.00 53.16           C  
ATOM   4615  O   PRO C  77      38.801   5.189  35.829  1.00 47.20           O  
ATOM   4616  CB  PRO C  77      41.042   5.690  38.159  1.00 40.13           C  
ATOM   4617  CG  PRO C  77      41.826   4.498  37.654  1.00 56.90           C  
ATOM   4618  CD  PRO C  77      41.042   3.285  38.079  1.00 43.71           C  
ATOM   4619  N   LEU C  78      38.312   7.000  37.060  1.00 44.05           N  
ATOM   4620  CA  LEU C  78      37.685   7.673  35.940  1.00 43.25           C  
ATOM   4621  C   LEU C  78      38.739   8.432  35.143  1.00 43.54           C  
ATOM   4622  O   LEU C  78      39.462   9.266  35.690  1.00 60.07           O  
ATOM   4623  CB  LEU C  78      36.603   8.627  36.421  1.00 35.84           C  
ATOM   4624  CG  LEU C  78      36.233   9.628  35.326  1.00 46.47           C  
ATOM   4625  CD1 LEU C  78      35.242   9.012  34.345  1.00 49.27           C  
ATOM   4626  CD2 LEU C  78      35.655  10.837  35.957  1.00 34.82           C  
ATOM   4627  N   ILE C  79      38.814   8.153  33.857  1.00 43.93           N  
ATOM   4628  CA  ILE C  79      39.602   8.942  32.922  1.00 55.51           C  
ATOM   4629  C   ILE C  79      38.675   9.925  32.215  1.00 55.64           C  
ATOM   4630  O   ILE C  79      37.612   9.539  31.713  1.00 57.72           O  
ATOM   4631  CB  ILE C  79      40.322   8.034  31.915  1.00 43.98           C  
ATOM   4632  CG1 ILE C  79      41.139   6.987  32.666  1.00 45.72           C  
ATOM   4633  CG2 ILE C  79      41.199   8.836  30.999  1.00 36.34           C  
ATOM   4634  CD1 ILE C  79      41.667   5.914  31.768  1.00 45.04           C  
ATOM   4635  N   GLU C  80      39.079  11.191  32.164  1.00 52.63           N  
ATOM   4636  CA  GLU C  80      38.243  12.247  31.611  1.00 47.75           C  
ATOM   4637  C   GLU C  80      39.087  13.159  30.730  1.00 49.98           C  
ATOM   4638  O   GLU C  80      40.196  13.539  31.105  1.00 54.42           O  
ATOM   4639  CB  GLU C  80      37.587  13.044  32.733  1.00 48.66           C  
ATOM   4640  CG  GLU C  80      36.842  14.266  32.270  1.00 57.39           C  
ATOM   4641  CD  GLU C  80      36.311  15.083  33.429  1.00 65.49           C  
ATOM   4642  OE1 GLU C  80      36.796  14.886  34.565  1.00 86.84           O  
ATOM   4643  OE2 GLU C  80      35.407  15.914  33.202  1.00 62.89           O1-
ATOM   4644  N   VAL C  81      38.562  13.524  29.562  1.00 43.84           N  
ATOM   4645  CA  VAL C  81      39.361  14.245  28.575  1.00 40.16           C  
ATOM   4646  C   VAL C  81      38.472  15.088  27.670  1.00 50.19           C  
ATOM   4647  O   VAL C  81      37.244  14.931  27.658  1.00 52.49           O  
ATOM   4648  CB  VAL C  81      40.204  13.274  27.729  1.00 46.33           C  
ATOM   4649  CG1 VAL C  81      41.166  12.485  28.597  1.00 42.01           C  
ATOM   4650  CG2 VAL C  81      39.295  12.340  26.950  1.00 39.98           C  
ATOM   4651  N   ASN C  82      39.089  15.977  26.895  1.00 40.16           N  
ATOM   4652  CA  ASN C  82      38.402  16.828  25.938  1.00 42.60           C  
ATOM   4653  C   ASN C  82      38.713  16.370  24.523  1.00 48.87           C  
ATOM   4654  O   ASN C  82      39.833  15.951  24.235  1.00 57.00           O  
ATOM   4655  CB  ASN C  82      38.826  18.284  26.095  1.00 53.67           C  
ATOM   4656  CG  ASN C  82      38.602  18.792  27.479  1.00 46.85           C  
ATOM   4657  ND2 ASN C  82      39.657  19.284  28.104  1.00 64.92           N  
ATOM   4658  OD1 ASN C  82      37.494  18.744  27.990  1.00 59.84           O  
ATOM   4659  N   GLU C  83      37.722  16.451  23.644  1.00 58.71           N  
ATOM   4660  CA  GLU C  83      37.961  16.185  22.236  1.00 56.10           C  
ATOM   4661  C   GLU C  83      39.199  16.929  21.767  1.00 61.39           C  
ATOM   4662  O   GLU C  83      39.301  18.146  21.939  1.00 71.02           O  
ATOM   4663  CB  GLU C  83      36.755  16.618  21.412  1.00 52.88           C  
ATOM   4664  CG  GLU C  83      35.586  15.689  21.489  1.00 44.29           C  
ATOM   4665  CD  GLU C  83      34.413  16.234  20.719  1.00 59.04           C  
ATOM   4666  OE1 GLU C  83      34.286  17.484  20.647  1.00 53.24           O  
ATOM   4667  OE2 GLU C  83      33.631  15.415  20.179  1.00 54.33           O1-
ATOM   4668  N   GLY C  84      40.136  16.188  21.158  1.00 55.50           N  
ATOM   4669  CA  GLY C  84      41.405  16.717  20.695  1.00 53.21           C  
ATOM   4670  C   GLY C  84      42.568  16.312  21.575  1.00 54.60           C  
ATOM   4671  O   GLY C  84      43.715  16.272  21.104  1.00 58.86           O  
ATOM   4672  N   ASP C  85      42.293  16.012  22.838  1.00 52.15           N  
ATOM   4673  CA  ASP C  85      43.297  15.443  23.716  1.00 48.62           C  
ATOM   4674  C   ASP C  85      43.861  14.154  23.127  1.00 63.30           C  
ATOM   4675  O   ASP C  85      43.170  13.400  22.429  1.00 47.45           O  
ATOM   4676  CB  ASP C  85      42.694  15.139  25.088  1.00 60.41           C  
ATOM   4677  CG  ASP C  85      42.490  16.373  25.937  1.00 61.91           C  
ATOM   4678  OD1 ASP C  85      42.711  17.494  25.425  1.00 46.82           O  
ATOM   4679  OD2 ASP C  85      42.100  16.203  27.119  1.00 60.04           O1-
ATOM   4680  N   THR C  86      45.140  13.912  23.425  1.00 67.72           N  
ATOM   4681  CA  THR C  86      45.769  12.608  23.294  1.00 50.63           C  
ATOM   4682  C   THR C  86      46.177  12.135  24.679  1.00 44.10           C  
ATOM   4683  O   THR C  86      46.573  12.936  25.525  1.00 51.97           O  
ATOM   4684  CB  THR C  86      46.992  12.664  22.396  1.00 49.48           C  
ATOM   4685  CG2 THR C  86      47.590  11.278  22.245  1.00 46.90           C  
ATOM   4686  OG1 THR C  86      46.620  13.193  21.117  1.00 56.70           O  
ATOM   4687  N   LEU C  87      46.065  10.834  24.921  1.00 44.41           N  
ATOM   4688  CA  LEU C  87      46.374  10.270  26.227  1.00 47.03           C  
ATOM   4689  C   LEU C  87      47.297   9.079  26.033  1.00 53.51           C  
ATOM   4690  O   LEU C  87      46.943   8.131  25.330  1.00 62.25           O  
ATOM   4691  CB  LEU C  87      45.095   9.868  26.971  1.00 42.91           C  
ATOM   4692  CG  LEU C  87      45.210   9.182  28.329  1.00 58.86           C  
ATOM   4693  CD1 LEU C  87      45.707  10.174  29.339  1.00 65.41           C  
ATOM   4694  CD2 LEU C  87      43.851   8.711  28.750  1.00 46.22           C  
ATOM   4695  N   HIS C  88      48.489   9.152  26.622  1.00 56.66           N  
ATOM   4696  CA  HIS C  88      49.425   8.035  26.665  1.00 52.21           C  
ATOM   4697  C   HIS C  88      49.335   7.418  28.047  1.00 50.11           C  
ATOM   4698  O   HIS C  88      49.505   8.118  29.049  1.00 51.05           O  
ATOM   4699  CB  HIS C  88      50.852   8.490  26.373  1.00 43.01           C  
ATOM   4700  CG  HIS C  88      50.986   9.219  25.076  1.00 60.32           C  
ATOM   4701  CD2 HIS C  88      51.195  10.531  24.805  1.00 59.17           C  
ATOM   4702  ND1 HIS C  88      50.883   8.585  23.855  1.00 46.99           N  
ATOM   4703  CE1 HIS C  88      51.018   9.476  22.888  1.00 48.24           C  
ATOM   4704  NE2 HIS C  88      51.216  10.661  23.437  1.00 51.38           N  
ATOM   4705  N   ILE C  89      49.030   6.127  28.102  1.00 43.05           N  
ATOM   4706  CA  ILE C  89      48.853   5.431  29.365  1.00 45.65           C  
ATOM   4707  C   ILE C  89      49.930   4.371  29.449  1.00 52.11           C  
ATOM   4708  O   ILE C  89      49.901   3.387  28.702  1.00 56.86           O  
ATOM   4709  CB  ILE C  89      47.460   4.807  29.502  1.00 42.47           C  
ATOM   4710  CG1 ILE C  89      46.372   5.870  29.299  1.00 47.20           C  
ATOM   4711  CG2 ILE C  89      47.324   4.142  30.852  1.00 42.52           C  
ATOM   4712  CD1 ILE C  89      44.956   5.343  29.431  1.00 31.57           C  
ATOM   4713  N   GLU C  90      50.892   4.581  30.341  1.00 56.43           N  
ATOM   4714  CA  GLU C  90      51.860   3.555  30.696  1.00 47.37           C  
ATOM   4715  C   GLU C  90      51.196   2.609  31.686  1.00 59.24           C  
ATOM   4716  O   GLU C  90      50.995   2.954  32.859  1.00 57.07           O  
ATOM   4717  CB  GLU C  90      53.113   4.184  31.285  1.00 52.18           C  
ATOM   4718  CG  GLU C  90      54.301   3.263  31.304  1.00 60.91           C  
ATOM   4719  CD  GLU C  90      55.458   3.891  32.011  1.00 62.65           C  
ATOM   4720  OE1 GLU C  90      56.173   4.690  31.370  1.00 90.90           O  
ATOM   4721  OE2 GLU C  90      55.638   3.594  33.212  1.00 73.75           O1-
ATOM   4722  N   PHE C  91      50.851   1.422  31.212  1.00 53.55           N  
ATOM   4723  CA  PHE C  91      50.041   0.470  31.949  1.00 48.55           C  
ATOM   4724  C   PHE C  91      50.931  -0.696  32.348  1.00 54.50           C  
ATOM   4725  O   PHE C  91      51.536  -1.348  31.486  1.00 51.20           O  
ATOM   4726  CB  PHE C  91      48.852   0.017  31.094  1.00 47.79           C  
ATOM   4727  CG  PHE C  91      48.258  -1.301  31.507  1.00 47.41           C  
ATOM   4728  CD1 PHE C  91      47.471  -1.403  32.641  1.00 57.09           C  
ATOM   4729  CD2 PHE C  91      48.471  -2.433  30.756  1.00 50.56           C  
ATOM   4730  CE1 PHE C  91      46.920  -2.620  33.023  1.00 42.14           C  
ATOM   4731  CE2 PHE C  91      47.922  -3.641  31.136  1.00 54.13           C  
ATOM   4732  CZ  PHE C  91      47.146  -3.728  32.273  1.00 45.76           C  
ATOM   4733  N   THR C  92      51.020  -0.947  33.648  1.00 43.79           N  
ATOM   4734  CA  THR C  92      51.839  -2.021  34.184  1.00 52.20           C  
ATOM   4735  C   THR C  92      50.952  -3.110  34.759  1.00 52.88           C  
ATOM   4736  O   THR C  92      50.092  -2.831  35.604  1.00 47.75           O  
ATOM   4737  CB  THR C  92      52.788  -1.501  35.259  1.00 47.91           C  
ATOM   4738  CG2 THR C  92      53.731  -2.587  35.664  1.00 42.33           C  
ATOM   4739  OG1 THR C  92      53.536  -0.406  34.728  1.00 56.05           O  
ATOM   4740  N   ASN C  93      51.186  -4.346  34.316  1.00 53.41           N  
ATOM   4741  CA  ASN C  93      50.399  -5.502  34.737  1.00 62.08           C  
ATOM   4742  C   ASN C  93      51.125  -6.159  35.910  1.00 61.58           C  
ATOM   4743  O   ASN C  93      52.120  -6.863  35.723  1.00 61.45           O  
ATOM   4744  CB  ASN C  93      50.188  -6.462  33.565  1.00 48.76           C  
ATOM   4745  CG  ASN C  93      49.573  -7.792  33.984  1.00 55.01           C  
ATOM   4746  ND2 ASN C  93      49.688  -8.798  33.113  1.00 48.13           N  
ATOM   4747  OD1 ASN C  93      49.004  -7.917  35.075  1.00 56.16           O  
ATOM   4748  N   THR C  94      50.622  -5.927  37.122  1.00 44.82           N  
ATOM   4749  CA  THR C  94      51.257  -6.456  38.320  1.00 43.46           C  
ATOM   4750  C   THR C  94      50.853  -7.889  38.638  1.00 50.12           C  
ATOM   4751  O   THR C  94      51.310  -8.425  39.651  1.00 73.58           O  
ATOM   4752  CB  THR C  94      50.954  -5.547  39.532  1.00 44.80           C  
ATOM   4753  CG2 THR C  94      50.835  -4.105  39.113  1.00 48.39           C  
ATOM   4754  OG1 THR C  94      49.745  -5.959  40.195  1.00 59.28           O  
ATOM   4755  N   MET C  95      50.021  -8.528  37.824  1.00 50.18           N  
ATOM   4756  CA  MET C  95      49.453  -9.809  38.212  1.00 57.74           C  
ATOM   4757  C   MET C  95      50.208 -10.965  37.576  1.00 56.16           C  
ATOM   4758  O   MET C  95      51.095 -10.777  36.742  1.00 61.05           O  
ATOM   4759  CB  MET C  95      47.971  -9.888  37.849  1.00 50.16           C  
ATOM   4760  CG  MET C  95      47.272  -8.555  37.747  1.00 52.53           C  
ATOM   4761  SD  MET C  95      45.496  -8.847  37.681  1.00 51.62           S  
ATOM   4762  CE  MET C  95      45.234  -8.605  35.921  1.00 50.62           C  
ATOM   4763  N   ASP C  96      49.828 -12.183  37.984  1.00 60.57           N  
ATOM   4764  CA  ASP C  96      50.480 -13.413  37.545  1.00 56.52           C  
ATOM   4765  C   ASP C  96      49.995 -13.900  36.182  1.00 58.08           C  
ATOM   4766  O   ASP C  96      50.487 -14.932  35.706  1.00 63.54           O  
ATOM   4767  CB  ASP C  96      50.281 -14.525  38.589  1.00 44.47           C  
ATOM   4768  CG  ASP C  96      48.842 -14.683  39.014  1.00 59.32           C  
ATOM   4769  OD1 ASP C  96      48.021 -13.779  38.730  1.00 78.69           O  
ATOM   4770  OD2 ASP C  96      48.529 -15.716  39.640  1.00 64.35           O1-
ATOM   4771  N   VAL C  97      49.074 -13.174  35.540  1.00 55.34           N  
ATOM   4772  CA  VAL C  97      48.439 -13.581  34.293  1.00 43.96           C  
ATOM   4773  C   VAL C  97      48.414 -12.403  33.333  1.00 45.53           C  
ATOM   4774  O   VAL C  97      48.295 -11.246  33.748  1.00 57.47           O  
ATOM   4775  CB  VAL C  97      47.009 -14.092  34.552  1.00 40.20           C  
ATOM   4776  CG1 VAL C  97      46.993 -14.998  35.762  1.00 47.29           C  
ATOM   4777  CG2 VAL C  97      46.086 -12.918  34.794  1.00 46.55           C  
ATOM   4778  N   ARG C  98      48.514 -12.692  32.037  1.00 48.10           N  
ATOM   4779  CA  ARG C  98      48.369 -11.626  31.051  1.00 54.10           C  
ATOM   4780  C   ARG C  98      47.073 -10.861  31.289  1.00 56.96           C  
ATOM   4781  O   ARG C  98      46.049 -11.442  31.668  1.00 54.52           O  
ATOM   4782  CB  ARG C  98      48.361 -12.180  29.630  1.00 51.57           C  
ATOM   4783  CG  ARG C  98      49.523 -13.029  29.285  1.00 47.16           C  
ATOM   4784  CD  ARG C  98      49.475 -13.422  27.822  1.00 55.36           C  
ATOM   4785  NE  ARG C  98      49.975 -12.328  26.994  1.00 86.82           N  
ATOM   4786  CZ  ARG C  98      51.257 -12.019  26.827  1.00 75.74           C  
ATOM   4787  NH1 ARG C  98      52.220 -12.684  27.449  1.00 79.22           N1+
ATOM   4788  NH2 ARG C  98      51.580 -10.999  26.035  1.00 74.77           N  
ATOM   4789  N   ALA C  99      47.127  -9.553  31.049  1.00 48.70           N  
ATOM   4790  CA  ALA C  99      45.977  -8.668  31.165  1.00 48.87           C  
ATOM   4791  C   ALA C  99      46.168  -7.527  30.173  1.00 50.46           C  
ATOM   4792  O   ALA C  99      47.260  -7.333  29.632  1.00 49.98           O  
ATOM   4793  CB  ALA C  99      45.815  -8.154  32.600  1.00 51.11           C  
ATOM   4794  N   SER C 100      45.099  -6.771  29.914  1.00 47.62           N  
ATOM   4795  CA  SER C 100      45.197  -5.733  28.893  1.00 54.64           C  
ATOM   4796  C   SER C 100      44.242  -4.589  29.187  1.00 54.59           C  
ATOM   4797  O   SER C 100      43.428  -4.637  30.112  1.00 53.69           O  
ATOM   4798  CB  SER C 100      44.910  -6.287  27.496  1.00 54.41           C  
ATOM   4799  OG  SER C 100      43.527  -6.553  27.364  1.00 56.25           O  
ATOM   4800  N   LEU C 101      44.324  -3.567  28.349  1.00 54.90           N  
ATOM   4801  CA  LEU C 101      43.465  -2.402  28.456  1.00 46.13           C  
ATOM   4802  C   LEU C 101      42.823  -2.175  27.096  1.00 52.55           C  
ATOM   4803  O   LEU C 101      43.522  -1.877  26.120  1.00 60.24           O  
ATOM   4804  CB  LEU C 101      44.277  -1.192  28.901  1.00 58.43           C  
ATOM   4805  CG  LEU C 101      43.504  -0.109  29.637  1.00 60.01           C  
ATOM   4806  CD1 LEU C 101      42.579  -0.759  30.654  1.00 55.76           C  
ATOM   4807  CD2 LEU C 101      44.508   0.768  30.316  1.00 52.69           C  
ATOM   4808  N   HIS C 102      41.502  -2.310  27.029  1.00 55.71           N  
ATOM   4809  CA  HIS C 102      40.736  -2.056  25.813  1.00 53.66           C  
ATOM   4810  C   HIS C 102      39.733  -0.936  26.072  1.00 51.45           C  
ATOM   4811  O   HIS C 102      39.017  -0.963  27.083  1.00 53.82           O  
ATOM   4812  CB  HIS C 102      40.022  -3.331  25.342  1.00 52.71           C  
ATOM   4813  CG  HIS C 102      39.049  -3.097  24.232  1.00 60.91           C  
ATOM   4814  CD2 HIS C 102      37.711  -3.283  24.170  1.00 53.52           C  
ATOM   4815  ND1 HIS C 102      39.427  -2.596  23.001  1.00 64.83           N  
ATOM   4816  CE1 HIS C 102      38.362  -2.489  22.227  1.00 54.63           C  
ATOM   4817  NE2 HIS C 102      37.308  -2.900  22.912  1.00 59.72           N  
ATOM   4818  N   VAL C 103      39.686   0.050  25.166  1.00 36.37           N  
ATOM   4819  CA  VAL C 103      38.815   1.214  25.309  1.00 45.50           C  
ATOM   4820  C   VAL C 103      37.774   1.239  24.193  1.00 48.32           C  
ATOM   4821  O   VAL C 103      38.030   0.838  23.051  1.00 44.06           O  
ATOM   4822  CB  VAL C 103      39.613   2.543  25.339  1.00 43.33           C  
ATOM   4823  CG1 VAL C 103      40.180   2.911  23.959  1.00 37.85           C  
ATOM   4824  CG2 VAL C 103      38.737   3.670  25.835  1.00 39.79           C  
ATOM   4825  N   HIS C 104      36.583   1.723  24.540  1.00 48.59           N  
ATOM   4826  CA  HIS C 104      35.516   1.997  23.590  1.00 35.35           C  
ATOM   4827  C   HIS C 104      35.547   3.461  23.169  1.00 51.00           C  
ATOM   4828  O   HIS C 104      36.023   4.330  23.907  1.00 49.97           O  
ATOM   4829  CB  HIS C 104      34.153   1.695  24.198  1.00 33.12           C  
ATOM   4830  CG  HIS C 104      33.824   0.236  24.288  1.00 46.19           C  
ATOM   4831  CD2 HIS C 104      34.480  -0.793  24.874  1.00 55.98           C  
ATOM   4832  ND1 HIS C 104      32.666  -0.299  23.764  1.00 48.22           N  
ATOM   4833  CE1 HIS C 104      32.630  -1.595  24.014  1.00 47.63           C  
ATOM   4834  NE2 HIS C 104      33.720  -1.920  24.685  1.00 47.78           N  
ATOM   4835  N   GLY C 105      35.025   3.729  21.977  1.00 41.19           N  
ATOM   4836  CA  GLY C 105      34.842   5.111  21.541  1.00 32.83           C  
ATOM   4837  C   GLY C 105      36.033   5.926  21.072  1.00 47.56           C  
ATOM   4838  O   GLY C 105      35.988   6.520  19.989  1.00 47.03           O  
ATOM   4839  N   LEU C 106      37.112   5.970  21.851  1.00 51.63           N  
ATOM   4840  CA  LEU C 106      38.216   6.811  21.420  1.00 44.26           C  
ATOM   4841  C   LEU C 106      38.972   6.162  20.267  1.00 43.63           C  
ATOM   4842  O   LEU C 106      38.878   4.955  20.025  1.00 46.01           O  
ATOM   4843  CB  LEU C 106      39.190   7.093  22.558  1.00 57.29           C  
ATOM   4844  CG  LEU C 106      38.672   7.250  23.980  1.00 54.26           C  
ATOM   4845  CD1 LEU C 106      39.862   7.504  24.878  1.00 47.33           C  
ATOM   4846  CD2 LEU C 106      37.655   8.347  24.087  1.00 62.38           C  
ATOM   4847  N   ASP C 107      39.729   6.994  19.551  1.00 49.67           N  
ATOM   4848  CA  ASP C 107      40.611   6.513  18.496  1.00 45.13           C  
ATOM   4849  C   ASP C 107      41.833   5.823  19.082  1.00 50.07           C  
ATOM   4850  O   ASP C 107      42.498   6.357  19.974  1.00 52.93           O  
ATOM   4851  CB  ASP C 107      41.075   7.664  17.614  1.00 37.67           C  
ATOM   4852  CG  ASP C 107      39.942   8.532  17.162  1.00 56.26           C  
ATOM   4853  OD1 ASP C 107      38.888   7.953  16.811  1.00 54.72           O  
ATOM   4854  OD2 ASP C 107      40.105   9.782  17.155  1.00 58.51           O1-
ATOM   4855  N   TYR C 108      42.142   4.642  18.565  1.00 49.81           N  
ATOM   4856  CA  TYR C 108      43.392   3.989  18.902  1.00 53.43           C  
ATOM   4857  C   TYR C 108      43.853   3.187  17.692  1.00 55.18           C  
ATOM   4858  O   TYR C 108      43.040   2.757  16.869  1.00 65.47           O  
ATOM   4859  CB  TYR C 108      43.229   3.109  20.141  1.00 45.63           C  
ATOM   4860  CG  TYR C 108      42.097   2.128  20.008  1.00 56.10           C  
ATOM   4861  CD1 TYR C 108      40.775   2.517  20.222  1.00 50.58           C  
ATOM   4862  CD2 TYR C 108      42.347   0.808  19.665  1.00 48.12           C  
ATOM   4863  CE1 TYR C 108      39.729   1.602  20.096  1.00 56.64           C  
ATOM   4864  CE2 TYR C 108      41.317  -0.112  19.541  1.00 51.57           C  
ATOM   4865  CZ  TYR C 108      40.015   0.284  19.755  1.00 56.59           C  
ATOM   4866  OH  TYR C 108      39.012  -0.647  19.621  1.00 55.42           O  
ATOM   4867  N   GLU C 109      45.167   3.036  17.558  1.00 55.97           N  
ATOM   4868  CA  GLU C 109      45.706   2.176  16.520  1.00 40.92           C  
ATOM   4869  C   GLU C 109      45.644   0.727  16.979  1.00 50.26           C  
ATOM   4870  O   GLU C 109      45.364   0.424  18.142  1.00 53.13           O  
ATOM   4871  CB  GLU C 109      47.139   2.572  16.177  1.00 42.00           C  
ATOM   4872  CG  GLU C 109      47.244   3.976  15.615  1.00 53.56           C  
ATOM   4873  CD  GLU C 109      48.613   4.293  15.062  1.00 72.55           C  
ATOM   4874  OE1 GLU C 109      49.592   3.612  15.459  1.00 72.82           O  
ATOM   4875  OE2 GLU C 109      48.703   5.226  14.226  1.00 82.07           O1-
ATOM   4876  N   ILE C 110      45.904  -0.183  16.041  1.00 48.84           N  
ATOM   4877  CA  ILE C 110      45.657  -1.592  16.328  1.00 63.79           C  
ATOM   4878  C   ILE C 110      46.626  -2.101  17.389  1.00 51.90           C  
ATOM   4879  O   ILE C 110      46.264  -2.941  18.225  1.00 59.42           O  
ATOM   4880  CB  ILE C 110      45.698  -2.406  15.015  1.00 61.21           C  
ATOM   4881  CG1 ILE C 110      45.016  -3.762  15.197  1.00 53.37           C  
ATOM   4882  CG2 ILE C 110      47.100  -2.516  14.462  1.00 41.96           C  
ATOM   4883  CD1 ILE C 110      43.533  -3.661  15.137  1.00 52.23           C  
ATOM   4884  N   SER C 111      47.844  -1.565  17.407  1.00 54.03           N  
ATOM   4885  CA  SER C 111      48.827  -1.775  18.467  1.00 54.88           C  
ATOM   4886  C   SER C 111      48.291  -1.446  19.864  1.00 61.95           C  
ATOM   4887  O   SER C 111      48.953  -1.720  20.868  1.00 68.11           O  
ATOM   4888  CB  SER C 111      50.048  -0.909  18.177  1.00 52.72           C  
ATOM   4889  OG  SER C 111      49.645   0.432  17.897  1.00 57.12           O  
ATOM   4890  N   SER C 112      47.106  -0.835  19.946  1.00 62.36           N  
ATOM   4891  CA  SER C 112      46.518  -0.450  21.223  1.00 50.28           C  
ATOM   4892  C   SER C 112      45.086  -0.951  21.391  1.00 59.22           C  
ATOM   4893  O   SER C 112      44.339  -0.393  22.205  1.00 65.69           O  
ATOM   4894  CB  SER C 112      46.548   1.072  21.401  1.00 55.45           C  
ATOM   4895  OG  SER C 112      47.666   1.490  22.164  1.00 52.48           O  
ATOM   4896  N   ASP C 113      44.666  -1.979  20.653  1.00 53.91           N  
ATOM   4897  CA  ASP C 113      43.299  -2.434  20.877  1.00 67.14           C  
ATOM   4898  C   ASP C 113      43.195  -3.387  22.062  1.00 58.61           C  
ATOM   4899  O   ASP C 113      42.077  -3.745  22.456  1.00 59.68           O  
ATOM   4900  CB  ASP C 113      42.695  -3.039  19.588  1.00 68.03           C  
ATOM   4901  CG  ASP C 113      43.170  -4.455  19.287  1.00 73.21           C  
ATOM   4902  OD1 ASP C 113      44.275  -4.847  19.727  1.00 69.01           O  
ATOM   4903  OD2 ASP C 113      42.419  -5.173  18.578  1.00 71.05           O1-
ATOM   4904  N   GLY C 114      44.324  -3.760  22.662  1.00 44.78           N  
ATOM   4905  CA  GLY C 114      44.313  -4.559  23.866  1.00 51.15           C  
ATOM   4906  C   GLY C 114      43.962  -6.018  23.690  1.00 52.05           C  
ATOM   4907  O   GLY C 114      43.587  -6.668  24.668  1.00 55.44           O  
ATOM   4908  N   THR C 115      44.081  -6.565  22.485  1.00 50.65           N  
ATOM   4909  CA  THR C 115      43.735  -7.963  22.255  1.00 64.27           C  
ATOM   4910  C   THR C 115      44.992  -8.826  22.193  1.00 60.36           C  
ATOM   4911  O   THR C 115      46.078  -8.353  21.844  1.00 55.41           O  
ATOM   4912  CB  THR C 115      42.931  -8.138  20.961  1.00 56.33           C  
ATOM   4913  CG2 THR C 115      41.578  -7.447  21.064  1.00 40.45           C  
ATOM   4914  OG1 THR C 115      43.664  -7.581  19.863  1.00 62.91           O  
ATOM   4915  N   ALA C 116      44.834 -10.103  22.558  1.00 63.86           N  
ATOM   4916  CA  ALA C 116      45.905 -11.070  22.339  1.00 50.72           C  
ATOM   4917  C   ALA C 116      46.206 -11.209  20.855  1.00 44.85           C  
ATOM   4918  O   ALA C 116      47.357 -11.078  20.426  1.00 57.74           O  
ATOM   4919  CB  ALA C 116      45.529 -12.423  22.935  1.00 42.21           C  
ATOM   4920  N   MET C 117      45.167 -11.432  20.050  1.00 61.81           N  
ATOM   4921  CA  MET C 117      45.320 -11.540  18.602  1.00 54.11           C  
ATOM   4922  C   MET C 117      46.291 -10.506  18.032  1.00 57.69           C  
ATOM   4923  O   MET C 117      47.168 -10.832  17.226  1.00 65.53           O  
ATOM   4924  CB  MET C 117      43.947 -11.403  17.942  1.00 66.06           C  
ATOM   4925  CG  MET C 117      43.998 -11.403  16.430  1.00 73.85           C  
ATOM   4926  SD  MET C 117      42.460 -10.812  15.728  1.00 76.53           S  
ATOM   4927  CE  MET C 117      42.153  -9.382  16.775  1.00 61.77           C  
ATOM   4928  N   ASN C 118      46.165  -9.252  18.441  1.00 64.99           N  
ATOM   4929  CA  ASN C 118      46.985  -8.201  17.864  1.00 54.53           C  
ATOM   4930  C   ASN C 118      48.217  -7.904  18.703  1.00 59.41           C  
ATOM   4931  O   ASN C 118      48.768  -6.798  18.609  1.00 57.98           O  
ATOM   4932  CB  ASN C 118      46.152  -6.937  17.666  1.00 63.49           C  
ATOM   4933  CG  ASN C 118      45.234  -7.036  16.463  1.00 69.80           C  
ATOM   4934  ND2 ASN C 118      44.077  -6.388  16.555  1.00 73.00           N  
ATOM   4935  OD1 ASN C 118      45.560  -7.683  15.460  1.00 66.02           O  
ATOM   4936  N   LYS C 119      48.660  -8.869  19.517  1.00 50.86           N  
ATOM   4937  CA  LYS C 119      49.878  -8.728  20.322  1.00 66.26           C
[truncated: 125,622 more chars]
