# Supplementary material for: Hydrophobic tuning with non-canonical amino acids in a copper metalloenzyme
Source: Nat Chem. 2026 Apr 13;18(7):1269–77. doi: 10.1038/s41557-026-02116-7 (PMC13323077; doi:10.1038/s41557-026-02116-7)
Supplement: Supplementary file 4 — Code related to logP prediction, PDB analysis and redox deconvolution. [file 41557_2026_2116_MOESM4_ESM.zip › Code_lite/PDB_analysis_lite/inputs/starting_pdbs/6yzy.pdb]

CRYST1   51.350  103.960  161.670  90.00  90.00  90.00 P 21 21 21    1
ATOM      1  N   GLY A  43      24.522  -5.182  31.074  1.00 68.81      A    N  
ATOM      2  CA  GLY A  43      23.549  -5.814  32.011  1.00 71.64      A    C  
ATOM      3  C   GLY A  43      24.164  -6.058  33.380  1.00 69.54      A    C  
ATOM      4  O   GLY A  43      24.722  -7.158  33.578  1.00 67.95      A    O  
ATOM      5  H   GLY A  43      24.642  -5.724  30.352  1.00 69.67      A    H  
ATOM      6  HA2 GLY A  43      22.760  -5.224  32.104  1.00 70.46      A    H  
ATOM      7  HA3 GLY A  43      23.247  -6.675  31.628  1.00 70.47      A    H  
ATOM      8  N   GLU A  44      24.043  -5.077  34.286  1.00 66.13      A    N  
ATOM      9  CA  GLU A  44      24.700  -5.045  35.623  1.00 66.79      A    C  
ATOM     10  C   GLU A  44      23.719  -5.568  36.687  1.00 70.92      A    C  
ATOM     11  O   GLU A  44      22.504  -5.326  36.547  1.00 75.06      A    O  
ATOM     12  CB  GLU A  44      25.186  -3.621  35.926  1.00 65.46      A    C  
ATOM     13  CG  GLU A  44      25.879  -3.458  37.277  0.50 64.11      A    C  
ATOM     14  CD  GLU A  44      27.253  -4.100  37.428  0.50 60.01      A    C  
ATOM     15  OE1 GLU A  44      28.205  -3.613  36.790  0.50 57.29      A    O  
ATOM     16  OE2 GLU A  44      27.374  -5.076  38.201  0.50 54.02      A    O1-
ATOM     17  H   GLU A  44      23.529  -4.341  34.128  1.00 67.08      A    H  
ATOM     18  HA  GLU A  44      25.481  -5.644  35.597  1.00 67.18      A    H  
ATOM     19  HB2 GLU A  44      25.807  -3.349  35.218  1.00 65.45      A    H  
ATOM     20  HB3 GLU A  44      24.415  -3.017  35.893  1.00 65.46      A    H  
ATOM     21  HG2 GLU A  44      25.975  -2.499  37.460  0.50 63.44      A    H  
ATOM     22  HG3 GLU A  44      25.297  -3.824  37.974  0.50 63.46      A    H  
ATOM     23  N   VAL A  45      24.238  -6.268  37.705  1.00 69.21      A    N  
ATOM     24  CA  VAL A  45      23.491  -6.717  38.920  1.00 66.21      A    C  
ATOM     25  C   VAL A  45      23.504  -5.580  39.954  1.00 66.57      A    C  
ATOM     26  O   VAL A  45      24.551  -4.920  40.106  1.00 66.64      A    O  
ATOM     27  CB  VAL A  45      24.088  -8.013  39.503  1.00 66.73      A    C  
ATOM     28  CG1 VAL A  45      23.495  -8.360  40.858  1.00 66.58      A    C  
ATOM     29  CG2 VAL A  45      23.937  -9.186  38.546  1.00 67.01      A    C  
ATOM     30  H   VAL A  45      25.113  -6.520  37.717  1.00 68.86      A    H  
ATOM     31  HA  VAL A  45      22.568  -6.891  38.665  1.00 66.97      A    H  
ATOM     32  HB  VAL A  45      25.057  -7.857  39.633  1.00 66.67      A    H  
ATOM     33 HG11 VAL A  45      23.704  -7.658  41.498  1.00 66.62      A    H  
ATOM     34 HG12 VAL A  45      23.871  -9.202  41.171  1.00 66.62      A    H  
ATOM     35 HG13 VAL A  45      22.530  -8.448  40.777  1.00 66.56      A    H  
ATOM     36 HG21 VAL A  45      22.993  -9.342  38.370  1.00 66.93      A    H  
ATOM     37 HG22 VAL A  45      24.327  -9.983  38.946  1.00 66.93      A    H  
ATOM     38 HG23 VAL A  45      24.394  -8.987  37.711  1.00 66.93      A    H  
ATOM     39  N   ARG A  46      22.374  -5.372  40.635  1.00 68.69      A    N  
ATOM     40  CA  ARG A  46      22.143  -4.264  41.600  1.00 68.96      A    C  
ATOM     41  C   ARG A  46      21.419  -4.814  42.834  1.00 65.37      A    C  
ATOM     42  O   ARG A  46      20.744  -5.863  42.726  1.00 57.52      A    O  
ATOM     43  CB  ARG A  46      21.342  -3.134  40.942  1.00 75.99      A    C  
ATOM     44  CG  ARG A  46      22.032  -2.533  39.727  1.00 83.14      A    C  
ATOM     45  CD  ARG A  46      21.223  -1.505  38.958  1.00 90.44      A    C  
ATOM     46  NE  ARG A  46      22.014  -1.054  37.816  1.00100.79      A    N  
ATOM     47  CZ  ARG A  46      21.744   0.003  37.056  1.00101.23      A    C  
ATOM     48  NH1 ARG A  46      22.550   0.306  36.050  1.00100.80      A    N1+
ATOM     49  NH2 ARG A  46      20.685   0.757  37.302  1.00101.67      A    N  
ATOM     50  H   ARG A  46      21.650  -5.919  40.542  1.00 68.23      A    H  
ATOM     51  HA  ARG A  46      23.017  -3.910  41.882  1.00 69.46      A    H  
ATOM     52  HB2 ARG A  46      20.468  -3.485  40.671  1.00 75.86      A    H  
ATOM     53  HB3 ARG A  46      21.193  -2.427  41.604  1.00 75.86      A    H  
ATOM     54  HG2 ARG A  46      22.868  -2.112  40.018  1.00 83.03      A    H  
ATOM     55  HG3 ARG A  46      22.269  -3.257  39.110  1.00 83.00      A    H  
ATOM     56  HD2 ARG A  46      20.384  -1.905  38.646  1.00 90.97      A    H  
ATOM     57  HD3 ARG A  46      21.011  -0.746  39.541  1.00 91.01      A    H  
ATOM     58  HE  ARG A  46      22.725  -1.518  37.614  1.00 98.44      A    H  
ATOM     59 HH11 ARG A  46      23.255  -0.194  35.886  1.00100.80      A    H  
ATOM     60 HH12 ARG A  46      22.378   1.003  35.543  1.00100.80      A    H  
ATOM     61 HH21 ARG A  46      20.147   0.562  37.970  1.00101.29      A    H  
ATOM     62 HH22 ARG A  46      20.517   1.456  36.793  1.00101.32      A    H  
ATOM     63  N   ARG A  47      21.595  -4.129  43.964  1.00 67.17      A    N  
ATOM     64  CA  ARG A  47      20.962  -4.437  45.271  1.00 71.06      A    C  
ATOM     65  C   ARG A  47      20.432  -3.125  45.851  1.00 66.81      A    C  
ATOM     66  O   ARG A  47      21.184  -2.131  45.819  1.00 65.61      A    O  
ATOM     67  CB  ARG A  47      21.979  -5.082  46.218  1.00 79.75      A    C  
ATOM     68  CG  ARG A  47      21.380  -5.956  47.312  1.00 87.60      A    C  
ATOM     69  CD  ARG A  47      22.294  -7.139  47.595  1.00 95.89      A    C  
ATOM     70  NE  ARG A  47      21.884  -7.955  48.731  1.00102.84      A    N  
ATOM     71  CZ  ARG A  47      22.659  -8.846  49.352  1.00105.83      A    C  
ATOM     72  NH1 ARG A  47      23.908  -9.045  48.960  1.00101.28      A    N1+
ATOM     73  NH2 ARG A  47      22.181  -9.531  50.378  1.00107.99      A    N  
ATOM     74  H   ARG A  47      22.140  -3.399  44.001  1.00 67.63      A    H  
ATOM     75  HA  ARG A  47      20.213  -5.056  45.124  1.00 70.92      A    H  
ATOM     76  HB2 ARG A  47      22.593  -5.627  45.683  1.00 79.39      A    H  
ATOM     77  HB3 ARG A  47      22.505  -4.370  46.640  1.00 79.41      A    H  
ATOM     78  HG2 ARG A  47      21.267  -5.429  48.132  1.00 87.52      A    H  
ATOM     79  HG3 ARG A  47      20.500  -6.285  47.030  1.00 87.45      A    H  
ATOM     80  HD2 ARG A  47      22.331  -7.707  46.795  1.00 95.41      A    H  
ATOM     81  HD3 ARG A  47      23.200  -6.800  47.758  1.00 95.48      A    H  
ATOM     82  HE  ARG A  47      21.070  -7.857  49.024  1.00101.66      A    H  
ATOM     83 HH11 ARG A  47      24.237  -8.596  48.284  1.00102.73      A    H  
ATOM     84 HH12 ARG A  47      24.409  -9.633  49.380  1.00102.75      A    H  
ATOM     85 HH21 ARG A  47      21.350  -9.401  50.644  1.00106.85      A    H  
ATOM     86 HH22 ARG A  47      22.690 -10.118  50.792  1.00106.85      A    H  
ATOM     87  N   ILE A  48      19.178  -3.121  46.312  1.00 61.45      A    N  
ATOM     88  CA  ILE A  48      18.571  -1.986  47.072  1.00 56.53      A    C  
ATOM     89  C   ILE A  48      17.724  -2.576  48.196  1.00 51.36      A    C  
ATOM     90  O   ILE A  48      17.309  -3.755  48.088  1.00 42.61      A    O  
ATOM     91  CB  ILE A  48      17.756  -1.021  46.176  1.00 58.21      A    C  
ATOM     92  CG1 ILE A  48      16.696  -1.746  45.339  1.00 58.02      A    C  
ATOM     93  CG2 ILE A  48      18.680  -0.172  45.307  1.00 56.74      A    C  
ATOM     94  CD1 ILE A  48      15.330  -1.817  45.977  1.00 56.57      A    C  
ATOM     95  H   ILE A  48      18.611  -3.824  46.196  1.00 61.46      A    H  
ATOM     96  HA  ILE A  48      19.294  -1.476  47.478  1.00 56.74      A    H  
ATOM     97  HB  ILE A  48      17.276  -0.403  46.781  1.00 57.55      A    H  
ATOM     98 HG12 ILE A  48      16.611  -1.287  44.477  1.00 57.70      A    H  
ATOM     99 HG13 ILE A  48      17.003  -2.659  45.161  1.00 57.73      A    H  
ATOM    100 HG21 ILE A  48      19.293   0.327  45.875  1.00 57.19      A    H  
ATOM    101 HG22 ILE A  48      18.150   0.449  44.778  1.00 57.19      A    H  
ATOM    102 HG23 ILE A  48      19.190  -0.749  44.713  1.00 57.21      A    H  
ATOM    103 HD11 ILE A  48      15.388  -2.292  46.823  1.00 56.97      A    H  
ATOM    104 HD12 ILE A  48      14.718  -2.286  45.385  1.00 57.00      A    H  
ATOM    105 HD13 ILE A  48      14.997  -0.916  46.136  1.00 57.00      A    H  
ATOM    106  N   LYS A  49      17.527  -1.772  49.242  1.00 54.73      A    N  
ATOM    107  CA  LYS A  49      16.718  -2.116  50.437  1.00 56.38      A    C  
ATOM    108  C   LYS A  49      15.351  -1.440  50.300  1.00 53.50      A    C  
ATOM    109  O   LYS A  49      15.297  -0.249  49.904  1.00 51.06      A    O  
ATOM    110  CB  LYS A  49      17.439  -1.686  51.718  1.00 60.42      A    C  
ATOM    111  CG  LYS A  49      18.639  -2.538  52.104  1.00 64.69      A    C  
ATOM    112  CD  LYS A  49      19.242  -2.148  53.443  1.00 70.68      A    C  
ATOM    113  CE  LYS A  49      20.583  -2.800  53.712  1.00 76.50      A    C  
ATOM    114  NZ  LYS A  49      21.402  -2.005  54.659  1.00 78.16      A    N1+
ATOM    115  H   LYS A  49      17.887  -0.936  49.283  1.00 54.33      A    H  
ATOM    116  HA  LYS A  49      16.592  -3.090  50.456  1.00 56.17      A    H  
ATOM    117  HB2 LYS A  49      17.737  -0.759  51.610  1.00 60.40      A    H  
ATOM    118  HB3 LYS A  49      16.794  -1.706  52.457  1.00 60.40      A    H  
ATOM    119  HG2 LYS A  49      18.362  -3.479  52.139  1.00 65.01      A    H  
ATOM    120  HG3 LYS A  49      19.324  -2.453  51.407  1.00 65.03      A    H  
ATOM    121  HD2 LYS A  49      19.351  -1.173  53.470  1.00 70.55      A    H  
ATOM    122  HD3 LYS A  49      18.619  -2.400  54.158  1.00 70.53      A    H  
ATOM    123  HE2 LYS A  49      20.444  -3.691  54.085  1.00 75.47      A    H  
ATOM    124  HE3 LYS A  49      21.074  -2.897  52.874  1.00 75.43      A    H  
ATOM    125  HZ1 LYS A  49      21.564  -1.183  54.311  1.00 77.64      A    H  
ATOM    126  HZ2 LYS A  49      22.193  -2.424  54.809  1.00 77.65      A    H  
ATOM    127  HZ3 LYS A  49      20.961  -1.914  55.446  1.00 77.65      A    H  
ATOM    128  N   LEU A  50      14.289  -2.189  50.599  1.00 49.33      A    N  
ATOM    129  CA  LEU A  50      12.888  -1.708  50.536  1.00 46.12      A    C  
ATOM    130  C   LEU A  50      12.159  -2.169  51.798  1.00 45.85      A    C  
ATOM    131  O   LEU A  50      12.218  -3.379  52.116  1.00 43.26      A    O  
ATOM    132  CB  LEU A  50      12.218  -2.256  49.274  1.00 44.27      A    C  
ATOM    133  CG  LEU A  50      10.968  -1.504  48.821  1.00 41.57      A    C  
ATOM    134  CD1 LEU A  50      11.342  -0.223  48.093  1.00 39.83      A    C  
ATOM    135  CD2 LEU A  50      10.097  -2.386  47.948  1.00 40.68      A    C  
ATOM    136  H   LEU A  50      14.363  -3.058  50.863  1.00 49.52      A    H  
ATOM    137  HA  LEU A  50      12.893  -0.726  50.509  1.00 46.30      A    H  
ATOM    138  HB2 LEU A  50      12.871  -2.239  48.546  1.00 44.02      A    H  
ATOM    139  HB3 LEU A  50      11.977  -3.190  49.433  1.00 44.02      A    H  
ATOM    140  HG  LEU A  50      10.449  -1.259  49.625  1.00 41.56      A    H  
ATOM    141 HD11 LEU A  50      11.850   0.355  48.690  1.00 40.35      A    H  
ATOM    142 HD12 LEU A  50      10.533   0.238  47.810  1.00 40.34      A    H  
ATOM    143 HD13 LEU A  50      11.883  -0.438  47.314  1.00 40.35      A    H  
ATOM    144 HD21 LEU A  50      10.604  -2.673  47.168  1.00 40.94      A    H  
ATOM    145 HD22 LEU A  50       9.314  -1.885  47.659  1.00 40.94      A    H  
ATOM    146 HD23 LEU A  50       9.812  -3.166  48.455  1.00 40.95      A    H  
ATOM    147  N   TYR A  51      11.504  -1.230  52.484  1.00 46.47      A    N  
ATOM    148  CA  TYR A  51      10.747  -1.485  53.734  1.00 47.25      A    C  
ATOM    149  C   TYR A  51       9.273  -1.123  53.517  1.00 47.43      A    C  
ATOM    150  O   TYR A  51       8.990  -0.016  52.985  1.00 42.96      A    O  
ATOM    151  CB  TYR A  51      11.325  -0.670  54.892  1.00 48.70      A    C  
ATOM    152  CG  TYR A  51      12.814  -0.778  55.120  1.00 49.29      A    C  
ATOM    153  CD1 TYR A  51      13.344  -1.777  55.924  1.00 49.14      A    C  
ATOM    154  CD2 TYR A  51      13.686   0.157  54.589  1.00 49.86      A    C  
ATOM    155  CE1 TYR A  51      14.704  -1.866  56.164  1.00 48.62      A    C  
ATOM    156  CE2 TYR A  51      15.052   0.082  54.815  1.00 50.93      A    C  
ATOM    157  CZ  TYR A  51      15.560  -0.934  55.605  1.00 50.01      A    C  
ATOM    158  OH  TYR A  51      16.902  -1.011  55.833  1.00 53.74      A    O  
ATOM    159  H   TYR A  51      11.473  -0.356  52.229  1.00 46.50      A    H  
ATOM    160  HA  TYR A  51      10.809  -2.446  53.957  1.00 47.39      A    H  
ATOM    161  HB2 TYR A  51      11.105   0.272  54.737  1.00 48.48      A    H  
ATOM    162  HB3 TYR A  51      10.865  -0.944  55.713  1.00 48.48      A    H  
ATOM    163  HD1 TYR A  51      12.766  -2.412  56.311  1.00 49.16      A    H  
ATOM    164  HD2 TYR A  51      13.347   0.850  54.046  1.00 49.99      A    H  
ATOM    165  HE1 TYR A  51      15.048  -2.559  56.702  1.00 49.15      A    H  
ATOM    166  HE2 TYR A  51      15.632   0.717  54.431  1.00 50.43      A    H  
ATOM    167  HH  TYR A  51      17.200  -1.764  55.566  0.00 55.47      A    H  
ATOM    168  N   ALA A  52       8.377  -2.034  53.916  1.00 47.82      A    N  
ATOM    169  CA  ALA A  52       6.923  -1.801  54.102  1.00 46.81      A    C  
ATOM    170  C   ALA A  52       6.679  -1.293  55.532  1.00 48.92      A    C  
ATOM    171  O   ALA A  52       7.027  -2.023  56.504  1.00 47.40      A    O  
ATOM    172  CB  ALA A  52       6.143  -3.065  53.820  1.00 45.66      A    C  
ATOM    173  H   ALA A  52       8.608  -2.895  54.108  1.00 47.47      A    H  
ATOM    174  HA  ALA A  52       6.636  -1.103  53.466  1.00 47.17      A    H  
ATOM    175  HB1 ALA A  52       5.195  -2.898  53.957  1.00 46.00      A    H  
ATOM    176  HB2 ALA A  52       6.292  -3.341  52.901  1.00 46.00      A    H  
ATOM    177  HB3 ALA A  52       6.437  -3.769  54.422  1.00 46.00      A    H  
ATOM    178  N   GLU A  53       6.100  -0.089  55.638  1.00 48.74      A    N  
ATOM    179  CA  GLU A  53       5.800   0.648  56.893  1.00 47.14      A    C  
ATOM    180  C   GLU A  53       4.342   1.110  56.903  1.00 47.41      A    C  
ATOM    181  O   GLU A  53       3.906   1.702  55.909  1.00 50.11      A    O  
ATOM    182  CB  GLU A  53       6.646   1.919  56.982  1.00 46.61      A    C  
ATOM    183  CG  GLU A  53       8.059   1.676  57.453  1.00 46.20      A    C  
ATOM    184  CD  GLU A  53       8.947   2.898  57.409  0.50 44.49      A    C  
ATOM    185  OE1 GLU A  53      10.081   2.783  57.897  0.50 43.54      A    O  
ATOM    186  OE2 GLU A  53       8.505   3.953  56.892  0.50 42.45      A    O1-
ATOM    187  H   GLU A  53       5.843   0.377  54.898  1.00 48.39      A    H  
ATOM    188  HA  GLU A  53       5.975   0.069  57.670  1.00 47.38      A    H  
ATOM    189  HB2 GLU A  53       6.674   2.335  56.095  1.00 46.62      A    H  
ATOM    190  HB3 GLU A  53       6.209   2.545  57.596  1.00 46.63      A    H  
ATOM    191  HG2 GLU A  53       8.033   1.344  58.375  1.00 45.88      A    H  
ATOM    192  HG3 GLU A  53       8.464   0.976  56.898  1.00 45.88      A    H  
ATOM    193  N   ARG A  54       3.649   0.933  58.022  1.00 48.88      A    N  
ATOM    194  CA  ARG A  54       2.390   1.662  58.330  1.00 49.36      A    C  
ATOM    195  C   ARG A  54       2.732   3.135  58.593  1.00 49.84      A    C  
ATOM    196  O   ARG A  54       3.704   3.386  59.311  1.00 49.93      A    O  
ATOM    197  CB  ARG A  54       1.712   1.023  59.541  1.00 47.03      A    C  
ATOM    198  CG  ARG A  54       0.226   1.317  59.632  1.00 46.65      A    C  
ATOM    199  CD  ARG A  54      -0.350   0.549  60.792  1.00 46.59      A    C  
ATOM    200  NE  ARG A  54      -0.203  -0.896  60.664  1.00 43.17      A    N  
ATOM    201  CZ  ARG A  54      -1.081  -1.700  60.070  1.00 41.54      A    C  
ATOM    202  NH1 ARG A  54      -2.169  -1.208  59.503  1.00 39.67      A    N1+
ATOM    203  NH2 ARG A  54      -0.866  -3.004  60.041  1.00 42.73      A    N  
ATOM    204  H   ARG A  54       3.916   0.362  58.679  1.00 48.63      A    H  
ATOM    205  HA  ARG A  54       1.791   1.602  57.552  1.00 48.94      A    H  
ATOM    206  HB2 ARG A  54       1.840   0.052  59.496  1.00 47.47      A    H  
ATOM    207  HB3 ARG A  54       2.150   1.348  60.356  1.00 47.48      A    H  
ATOM    208  HG2 ARG A  54       0.082   2.278  59.769  1.00 46.72      A    H  
ATOM    209  HG3 ARG A  54      -0.222   1.048  58.801  1.00 46.72      A    H  
ATOM    210  HD2 ARG A  54       0.099   0.839  61.615  1.00 45.76      A    H  
ATOM    211  HD3 ARG A  54      -1.301   0.771  60.884  1.00 45.73      A    H  
ATOM    212  HE  ARG A  54       0.493  -1.266  61.039  1.00 43.41      A    H  
ATOM    213 HH11 ARG A  54      -2.328  -0.346  59.521  1.00 40.49      A    H  
ATOM    214 HH12 ARG A  54      -2.738  -1.749  59.109  1.00 40.47      A    H  
ATOM    215 HH21 ARG A  54      -0.140  -3.339  60.412  1.00 42.34      A    H  
ATOM    216 HH22 ARG A  54      -1.440  -3.536  59.636  1.00 42.34      A    H  
ATOM    217  N   LEU A  55       1.969   4.075  58.038  1.00 54.80      A    N  
ATOM    218  CA  LEU A  55       2.225   5.537  58.168  1.00 64.06      A    C  
ATOM    219  C   LEU A  55       1.131   6.191  59.030  1.00 75.03      A    C  
ATOM    220  O   LEU A  55       0.277   5.456  59.580  1.00 78.85      A    O  
ATOM    221  CB  LEU A  55       2.279   6.141  56.761  1.00 61.70      A    C  
ATOM    222  CG  LEU A  55       3.411   5.624  55.877  1.00 62.61      A    C  
ATOM    223  CD1 LEU A  55       3.174   5.971  54.415  1.00 61.63      A    C  
ATOM    224  CD2 LEU A  55       4.750   6.172  56.346  1.00 65.43      A    C  
ATOM    225  H   LEU A  55       1.233   3.876  57.540  1.00 55.57      A    H  
ATOM    226  HA  LEU A  55       3.093   5.665  58.613  1.00 63.56      A    H  
ATOM    227  HB2 LEU A  55       1.428   5.959  56.314  1.00 62.46      A    H  
ATOM    228  HB3 LEU A  55       2.368   7.111  56.842  1.00 62.52      A    H  
ATOM    229  HG  LEU A  55       3.440   4.638  55.956  1.00 62.75      A    H  
ATOM    230 HD11 LEU A  55       2.340   5.569  54.116  1.00 61.92      A    H  
ATOM    231 HD12 LEU A  55       3.909   5.632  53.876  1.00 61.92      A    H  
ATOM    232 HD13 LEU A  55       3.119   6.938  54.315  1.00 61.92      A    H  
ATOM    233 HD21 LEU A  55       4.730   7.145  56.320  1.00 64.53      A    H  
ATOM    234 HD22 LEU A  55       5.457   5.849  55.761  1.00 64.50      A    H  
ATOM    235 HD23 LEU A  55       4.924   5.877  57.256  1.00 64.52      A    H  
ATOM    236  N   ALA A  56       1.175   7.523  59.155  1.00 81.89      A    N  
ATOM    237  CA  ALA A  56       0.122   8.364  59.776  1.00 82.62      A    C  
ATOM    238  C   ALA A  56      -1.176   8.292  58.950  1.00 79.33      A    C  
ATOM    239  O   ALA A  56      -1.108   8.295  57.700  1.00 71.31      A    O  
ATOM    240  CB  ALA A  56       0.614   9.786  59.910  1.00 82.77      A    C  
ATOM    241  H   ALA A  56       1.882   8.019  58.869  1.00 80.30      A    H  
ATOM    242  HA  ALA A  56      -0.064   8.009  60.677  1.00 81.87      A    H  
ATOM    243  HB1 ALA A  56      -0.082  10.334  60.311  1.00 82.72      A    H  
ATOM    244  HB2 ALA A  56       1.404   9.805  60.476  1.00 82.72      A    H  
ATOM    245  HB3 ALA A  56       0.836  10.138  59.033  1.00 82.72      A    H  
ATOM    246  N   ASP A  57      -2.314   8.248  59.651  1.00 81.64      A    N  
ATOM    247  CA  ASP A  57      -3.701   8.205  59.108  1.00 85.28      A    C  
ATOM    248  C   ASP A  57      -4.008   6.786  58.611  1.00 83.21      A    C  
ATOM    249  O   ASP A  57      -4.889   6.649  57.746  1.00 81.77      A    O  
ATOM    250  CB  ASP A  57      -3.944   9.280  58.036  1.00 88.87      A    C  
ATOM    251  CG  ASP A  57      -3.981  10.711  58.560  0.50 84.84      A    C  
ATOM    252  OD1 ASP A  57      -4.504  10.921  59.673  0.50 82.09      A    O  
ATOM    253  OD2 ASP A  57      -3.496  11.609  57.843  0.50 81.00      A    O1-
ATOM    254  H   ASP A  57      -2.303   8.238  60.560  1.00 81.93      A    H  
ATOM    255  HA  ASP A  57      -4.314   8.397  59.857  1.00 84.84      A    H  
ATOM    256  HB2 ASP A  57      -3.248   9.222  57.352  1.00 86.99      A    H  
ATOM    257  HB3 ASP A  57      -4.804   9.104  57.605  1.00 87.03      A    H  
ATOM    258  N   GLY A  58      -3.323   5.775  59.162  1.00 82.31      A    N  
ATOM    259  CA  GLY A  58      -3.619   4.340  58.953  1.00 83.56      A    C  
ATOM    260  C   GLY A  58      -3.264   3.845  57.556  1.00 78.87      A    C  
ATOM    261  O   GLY A  58      -3.876   2.842  57.113  1.00 78.41      A    O  
ATOM    262  H   GLY A  58      -2.617   5.917  59.717  1.00 82.81      A    H  
ATOM    263  HA2 GLY A  58      -3.116   3.811  59.622  1.00 82.15      A    H  
ATOM    264  HA3 GLY A  58      -4.584   4.189  59.115  1.00 82.15      A    H  
ATOM    265  N   GLN A  59      -2.302   4.496  56.891  1.00 69.00      A    N  
ATOM    266  CA  GLN A  59      -1.897   4.190  55.492  1.00 61.29      A    C  
ATOM    267  C   GLN A  59      -0.646   3.308  55.506  1.00 54.58      A    C  
ATOM    268  O   GLN A  59      -0.036   3.178  56.574  1.00 58.14      A    O  
ATOM    269  CB  GLN A  59      -1.683   5.485  54.708  1.00 60.07      A    C  
ATOM    270  CG  GLN A  59      -2.952   6.317  54.589  1.00 57.92      A    C  
ATOM    271  CD  GLN A  59      -3.129   6.930  53.224  1.00 55.58      A    C  
ATOM    272  NE2 GLN A  59      -4.117   6.435  52.498  1.00 59.20      A    N  
ATOM    273  OE1 GLN A  59      -2.409   7.845  52.827  1.00 51.89      A    O  
ATOM    274  H   GLN A  59      -1.822   5.173  57.265  1.00 69.25      A    H  
ATOM    275  HA  GLN A  59      -2.627   3.685  55.064  1.00 61.14      A    H  
ATOM    276  HB2 GLN A  59      -0.990   6.014  55.157  1.00 59.84      A    H  
ATOM    277  HB3 GLN A  59      -1.357   5.259  53.811  1.00 59.81      A    H  
ATOM    278  HG2 GLN A  59      -3.727   5.750  54.788  1.00 57.88      A    H  
ATOM    279  HG3 GLN A  59      -2.926   7.034  55.259  1.00 57.87      A    H  
ATOM    280 HE21 GLN A  59      -4.268   6.724  51.696  0.00 60.43      A    H  
ATOM    281 HE22 GLN A  59      -4.601   5.766  52.842  0.00 60.43      A    H  
ATOM    282  N   MET A  60      -0.312   2.713  54.357  1.00 49.28      A    N  
ATOM    283  CA  MET A  60       0.831   1.782  54.165  1.00 46.85      A    C  
ATOM    284  C   MET A  60       1.632   2.226  52.936  1.00 50.68      A    C  
ATOM    285  O   MET A  60       1.021   2.708  51.960  1.00 53.16      A    O  
ATOM    286  CB  MET A  60       0.346   0.351  53.941  1.00 43.08      A    C  
ATOM    287  CG  MET A  60      -0.372  -0.253  55.113  1.00 42.23      A    C  
ATOM    288  SD  MET A  60      -0.615  -2.006  54.770  1.00 43.87      A    S  
ATOM    289  CE  MET A  60      -1.442  -2.583  56.249  1.00 44.15      A    C  
ATOM    290  H   MET A  60      -0.786   2.853  53.593  1.00 49.91      A    H  
ATOM    291  HA  MET A  60       1.411   1.820  54.959  1.00 47.30      A    H  
ATOM    292  HB2 MET A  60      -0.251   0.343  53.167  1.00 43.71      A    H  
ATOM    293  HB3 MET A  60       1.119  -0.207  53.723  1.00 43.72      A    H  
ATOM    294  HG2 MET A  60       0.161  -0.145  55.929  1.00 42.81      A    H  
ATOM    295  HG3 MET A  60      -1.240   0.184  55.240  1.00 42.81      A    H  
ATOM    296  HE1 MET A  60      -1.625  -3.527  56.166  1.00 44.08      A    H  
ATOM    297  HE2 MET A  60      -0.873  -2.430  57.014  1.00 44.06      A    H  
ATOM    298  HE3 MET A  60      -2.271  -2.103  56.362  1.00 44.06      A    H  
ATOM    299  N   GLY A  61       2.953   2.066  52.981  1.00 52.77      A    N  
ATOM    300  CA  GLY A  61       3.867   2.600  51.958  1.00 52.42      A    C  
ATOM    301  C   GLY A  61       5.192   1.863  51.935  1.00 51.81      A    C  
ATOM    302  O   GLY A  61       5.630   1.353  52.991  1.00 51.53      A    O  
ATOM    303  H   GLY A  61       3.364   1.613  53.657  1.00 52.16      A    H  
ATOM    304  HA2 GLY A  61       3.436   2.525  51.070  1.00 52.34      A    H  
ATOM    305  HA3 GLY A  61       4.029   3.559  52.140  1.00 52.35      A    H  
ATOM    306  N   TYR A  62       5.808   1.808  50.756  1.00 49.61      A    N  
ATOM    307  CA  TYR A  62       7.189   1.318  50.548  1.00 45.70      A    C  
ATOM    308  C   TYR A  62       8.149   2.511  50.630  1.00 46.45      A    C  
ATOM    309  O   TYR A  62       7.799   3.603  50.115  1.00 46.10      A    O  
ATOM    310  CB  TYR A  62       7.310   0.614  49.199  1.00 41.51      A    C  
ATOM    311  CG  TYR A  62       6.521  -0.660  49.037  1.00 38.58      A    C  
ATOM    312  CD1 TYR A  62       6.909  -1.838  49.655  1.00 37.57      A    C  
ATOM    313  CD2 TYR A  62       5.426  -0.706  48.190  1.00 37.44      A    C  
ATOM    314  CE1 TYR A  62       6.206  -3.020  49.464  1.00 36.83      A    C  
ATOM    315  CE2 TYR A  62       4.716  -1.877  47.983  1.00 35.94      A    C  
ATOM    316  CZ  TYR A  62       5.107  -3.038  48.622  1.00 36.23      A    C  
ATOM    317  OH  TYR A  62       4.406  -4.188  48.400  1.00 35.60      A    O  
ATOM    318  H   TYR A  62       5.416   2.078  49.979  1.00 49.13      A    H  
ATOM    319  HA  TYR A  62       7.414   0.676  51.265  1.00 45.73      A    H  
ATOM    320  HB2 TYR A  62       7.031   1.243  48.502  1.00 41.72      A    H  
ATOM    321  HB3 TYR A  62       8.256   0.411  49.047  1.00 41.73      A    H  
ATOM    322  HD1 TYR A  62       7.661  -1.836  50.225  1.00 37.58      A    H  
ATOM    323  HD2 TYR A  62       5.156   0.078  47.742  1.00 37.34      A    H  
ATOM    324  HE1 TYR A  62       6.479  -3.810  49.899  1.00 36.95      A    H  
ATOM    325  HE2 TYR A  62       3.970  -1.884  47.407  1.00 36.45      A    H  
ATOM    326  HH  TYR A  62       4.100  -4.507  49.106  0.00 35.07      A    H  
ATOM    327  N   GLY A  63       9.312   2.307  51.258  1.00 45.28      A    N  
ATOM    328  CA  GLY A  63      10.414   3.287  51.308  1.00 46.69      A    C  
ATOM    329  C   GLY A  63      11.766   2.633  51.082  1.00 49.40      A    C  
ATOM    330  O   GLY A  63      11.877   1.394  51.272  1.00 44.58      A    O  
ATOM    331  H   GLY A  63       9.490   1.531  51.701  1.00 45.88      A    H  
ATOM    332  HA2 GLY A  63      10.266   3.980  50.617  1.00 46.97      A    H  
ATOM    333  HA3 GLY A  63      10.413   3.727  52.193  1.00 46.99      A    H  
ATOM    334  N   LEU A  64      12.767   3.443  50.728  1.00 52.16      A    N  
ATOM    335  CA  LEU A  64      14.166   2.983  50.518  1.00 56.45      A    C  
ATOM    336  C   LEU A  64      14.918   2.926  51.858  1.00 61.67      A    C  
ATOM    337  O   LEU A  64      15.874   2.129  51.944  1.00 64.10      A    O  
ATOM    338  CB  LEU A  64      14.845   3.906  49.501  1.00 54.28      A    C  
ATOM    339  CG  LEU A  64      14.368   3.742  48.053  1.00 51.03      A    C  
ATOM    340  CD1 LEU A  64      15.070   4.722  47.118  1.00 49.23      A    C  
ATOM    341  CD2 LEU A  64      14.555   2.312  47.563  1.00 48.10      A    C  
ATOM    342  H   LEU A  64      12.649   4.337  50.596  1.00 52.45      A    H  
ATOM    343  HA  LEU A  64      14.131   2.072  50.152  1.00 56.04      A    H  
ATOM    344  HB2 LEU A  64      14.697   4.833  49.775  1.00 53.99      A    H  
ATOM    345  HB3 LEU A  64      15.809   3.739  49.530  1.00 54.00      A    H  
ATOM    346  HG  LEU A  64      13.402   3.947  48.031  1.00 50.60      A    H  
ATOM    347 HD11 LEU A  64      14.881   5.633  47.400  1.00 49.76      A    H  
ATOM    348 HD12 LEU A  64      14.748   4.592  46.209  1.00 49.76      A    H  
ATOM    349 HD13 LEU A  64      16.030   4.567  47.146  1.00 49.76      A    H  
ATOM    350 HD21 LEU A  64      15.487   2.051  47.668  1.00 48.97      A    H  
ATOM    351 HD22 LEU A  64      14.308   2.257  46.623  1.00 48.97      A    H  
ATOM    352 HD23 LEU A  64      13.990   1.711  48.079  1.00 49.00      A    H  
ATOM    353  N   GLU A  65      14.491   3.715  52.856  1.00 65.77      A    N  
ATOM    354  CA  GLU A  65      15.007   3.714  54.256  1.00 66.52      A    C  
ATOM    355  C   GLU A  65      13.852   3.426  55.225  1.00 66.81      A    C  
ATOM    356  O   GLU A  65      12.674   3.507  54.798  1.00 72.03      A    O  
ATOM    357  CB  GLU A  65      15.615   5.071  54.629  1.00 69.07      A    C  
ATOM    358  CG  GLU A  65      16.933   5.397  53.944  1.00 71.55      A    C  
ATOM    359  CD  GLU A  65      17.571   6.700  54.415  1.00 75.00      A    C  
ATOM    360  OE1 GLU A  65      17.903   7.546  53.553  1.00 72.14      A    O  
ATOM    361  OE2 GLU A  65      17.742   6.874  55.649  1.00 69.26      A    O1-
ATOM    362  H   GLU A  65      13.835   4.333  52.729  1.00 64.91      A    H  
ATOM    363  HA  GLU A  65      15.691   3.012  54.349  1.00 66.85      A    H  
ATOM    364  HB2 GLU A  65      14.966   5.769  54.405  1.00 69.04      A    H  
ATOM    365  HB3 GLU A  65      15.752   5.092  55.598  1.00 69.01      A    H  
ATOM    366  HG2 GLU A  65      17.566   4.665  54.103  1.00 71.75      A    H  
ATOM    367  HG3 GLU A  65      16.784   5.455  52.975  1.00 71.75      A    H  
ATOM    368  N   LYS A  66      14.171   3.127  56.487  1.00 61.97      A    N  
ATOM    369  CA  LYS A  66      13.182   3.068  57.598  1.00 59.34      A    C  
ATOM    370  C   LYS A  66      12.651   4.486  57.846  1.00 60.86      A    C  
ATOM    371  O   LYS A  66      13.475   5.418  57.983  1.00 53.72      A    O  
ATOM    372  CB  LYS A  66      13.783   2.473  58.878  1.00 58.19      A    C  
ATOM    373  CG  LYS A  66      13.473   1.000  59.113  1.00 57.70      A    C  
ATOM    374  CD  LYS A  66      14.391   0.326  60.123  1.00 58.88      A    C  
ATOM    375  CE  LYS A  66      13.895  -1.039  60.564  1.00 58.60      A    C  
ATOM    376  NZ  LYS A  66      15.007  -1.994  60.800  1.00 56.32      A    N1+
ATOM    377  H   LYS A  66      15.025   2.937  56.741  1.00 62.40      A    H  
ATOM    378  HA  LYS A  66      12.435   2.498  57.307  1.00 59.88      A    H  
ATOM    379  HB2 LYS A  66      14.755   2.585  58.848  1.00 58.35      A    H  
ATOM    380  HB3 LYS A  66      13.449   2.984  59.644  1.00 58.34      A    H  
ATOM    381  HG2 LYS A  66      12.546   0.920  59.425  1.00 58.08      A    H  
ATOM    382  HG3 LYS A  66      13.540   0.524  58.257  1.00 58.08      A    H  
ATOM    383  HD2 LYS A  66      15.282   0.227  59.727  1.00 58.52      A    H  
ATOM    384  HD3 LYS A  66      14.475   0.902  60.912  1.00 58.53      A    H  
ATOM    385  HE2 LYS A  66      13.378  -0.947  61.387  1.00 58.12      A    H  
ATOM    386  HE3 LYS A  66      13.305  -1.408  59.879  1.00 58.12      A    H  
ATOM    387  HZ1 LYS A  66      15.477  -2.114  60.035  1.00 57.01      A    H  
ATOM    388  HZ2 LYS A  66      14.674  -2.792  61.072  1.00 57.01      A    H  
ATOM    389  HZ3 LYS A  66      15.559  -1.668  61.441  1.00 57.01      A    H  
ATOM    390  N   GLY A  67      11.321   4.629  57.858  1.00 63.90      A    N  
ATOM    391  CA  GLY A  67      10.588   5.855  58.224  1.00 64.76      A    C  
ATOM    392  C   GLY A  67      10.636   6.896  57.120  1.00 67.47      A    C  
ATOM    393  O   GLY A  67      10.421   8.084  57.422  1.00 68.95      A    O  
ATOM    394  H   GLY A  67      10.778   3.954  57.610  1.00 63.07      A    H  
ATOM    395  HA2 GLY A  67       9.646   5.623  58.417  1.00 65.11      A    H  
ATOM    396  HA3 GLY A  67      10.986   6.234  59.048  1.00 65.16      A    H  
ATOM    397  N   ARG A  68      10.920   6.474  55.888  1.00 67.61      A    N  
ATOM    398  CA  ARG A  68      11.041   7.373  54.712  1.00 66.54      A    C  
ATOM    399  C   ARG A  68      10.096   6.895  53.601  1.00 60.12      A    C  
ATOM    400  O   ARG A  68      10.157   7.456  52.492  1.00 56.21      A    O  
ATOM    401  CB  ARG A  68      12.512   7.425  54.288  1.00 73.13      A    C  
ATOM    402  CG  ARG A  68      13.312   8.542  54.947  1.00 76.98      A    C  
ATOM    403  CD  ARG A  68      13.407   9.754  54.042  1.00 82.04      A    C  
ATOM    404  NE  ARG A  68      14.107  10.865  54.673  1.00 88.35      A    N  
ATOM    405  CZ  ARG A  68      14.900  11.737  54.047  1.00 90.30      A    C  
ATOM    406  NH1 ARG A  68      15.128  11.642  52.745  1.00 86.68      A    N1+
ATOM    407  NH2 ARG A  68      15.483  12.700  54.740  1.00 90.93      A    N  
ATOM    408  H   ARG A  68      11.083   5.599  55.694  1.00 67.24      A    H  
ATOM    409  HA  ARG A  68      10.762   8.278  54.984  1.00 66.70      A    H  
ATOM    410  HB2 ARG A  68      12.929   6.567  54.509  1.00 72.35      A    H  
ATOM    411  HB3 ARG A  68      12.556   7.538  53.316  1.00 72.36      A    H  
ATOM    412  HG2 ARG A  68      12.880   8.802  55.789  1.00 77.16      A    H  
ATOM    413  HG3 ARG A  68      14.216   8.220  55.152  1.00 77.20      A    H  
ATOM    414  HD2 ARG A  68      13.874   9.498  53.220  1.00 82.27      A    H  
ATOM    415  HD3 ARG A  68      12.502  10.044  53.795  1.00 82.26      A    H  
ATOM    416  HE  ARG A  68      13.995  10.973  55.531  1.00 87.37      A    H  
ATOM    417 HH11 ARG A  68      14.751  11.007  52.272  1.00 87.81      A    H  
ATOM    418 HH12 ARG A  68      15.656  12.225  52.351  1.00 87.83      A    H  
ATOM    419 HH21 ARG A  68      15.339  12.769  55.606  1.00 90.44      A    H  
ATOM    420 HH22 ARG A  68      16.010  13.278  54.333  1.00 90.44      A    H  
ATOM    421  N   ALA A  69       9.226   5.925  53.902  1.00 56.84      A    N  
ATOM    422  CA  ALA A  69       8.236   5.355  52.957  1.00 55.23      A    C  
ATOM    423  C   ALA A  69       7.354   6.475  52.392  1.00 55.46      A    C  
ATOM    424  O   ALA A  69       6.997   7.403  53.143  1.00 52.65      A    O  
ATOM    425  CB  ALA A  69       7.413   4.277  53.625  1.00 52.05      A    C  
ATOM    426  H   ALA A  69       9.166   5.546  54.727  1.00 57.24      A    H  
ATOM    427  HA  ALA A  69       8.726   4.952  52.210  1.00 54.88      A    H  
ATOM    428  HB1 ALA A  69       6.759   3.931  52.995  1.00 53.00      A    H  
ATOM    429  HB2 ALA A  69       7.995   3.555  53.916  1.00 53.00      A    H  
ATOM    430  HB3 ALA A  69       6.953   4.650  54.396  1.00 53.02      A    H  
ATOM    431  N   THR A  70       7.033   6.368  51.100  1.00 54.40      A    N  
ATOM    432  CA  THR A  70       6.185   7.306  50.321  1.00 49.48      A    C  
ATOM    433  C   THR A  70       5.049   6.517  49.646  1.00 49.51      A    C  
ATOM    434  O   THR A  70       5.140   5.264  49.566  1.00 48.59      A    O  
ATOM    435  CB  THR A  70       7.062   8.066  49.319  1.00 48.37      A    C  
ATOM    436  CG2 THR A  70       7.872   9.177  49.945  1.00 49.22      A    C  
ATOM    437  OG1 THR A  70       7.960   7.117  48.747  1.00 49.90      A    O  
ATOM    438  H   THR A  70       7.331   5.677  50.585  1.00 53.44      A    H  
ATOM    439  HA  THR A  70       5.789   7.955  50.947  1.00 50.18      A    H  
ATOM    440  HB  THR A  70       6.485   8.441  48.610  1.00 49.03      A    H  
ATOM    441  HG1 THR A  70       8.474   7.487  48.200  0.00 49.43      A    H  
ATOM    442 HG21 THR A  70       7.272   9.827  50.353  1.00 48.95      A    H  
ATOM    443 HG22 THR A  70       8.407   9.616  49.261  1.00 48.95      A    H  
ATOM    444 HG23 THR A  70       8.459   8.806  50.628  1.00 48.95      A    H  
ATOM    445  N   ILE A  71       4.002   7.229  49.213  1.00 47.41      A    N  
ATOM    446  CA  ILE A  71       2.904   6.736  48.324  1.00 44.77      A    C  
ATOM    447  C   ILE A  71       2.755   7.748  47.189  1.00 45.12      A    C  
ATOM    448  O   ILE A  71       2.411   8.901  47.434  1.00 43.87      A    O  
ATOM    449  CB  ILE A  71       1.583   6.546  49.098  1.00 45.44      A    C  
ATOM    450  CG1 ILE A  71       1.751   5.637  50.319  1.00 47.43      A    C  
ATOM    451  CG2 ILE A  71       0.477   6.035  48.187  1.00 43.87      A    C  
ATOM    452  CD1 ILE A  71       0.690   5.845  51.374  1.00 47.32      A    C  
ATOM    453  H   ILE A  71       3.889   8.102  49.450  1.00 47.25      A    H  
ATOM    454  HA  ILE A  71       3.166   5.879  47.957  1.00 45.45      A    H  
ATOM    455  HB  ILE A  71       1.307   7.436  49.430  1.00 45.37      A    H  
ATOM    456 HG12 ILE A  71       1.726   4.703  50.024  1.00 46.91      A    H  
ATOM    457 HG13 ILE A  71       2.629   5.801  50.722  1.00 46.92      A    H  
ATOM    458 HG21 ILE A  71       0.289   6.694  47.496  1.00 44.33      A    H  
ATOM    459 HG22 ILE A  71      -0.328   5.878  48.709  1.00 44.32      A    H  
ATOM    460 HG23 ILE A  71       0.758   5.202  47.770  1.00 44.33      A    H  
ATOM    461 HD11 ILE A  71       0.699   6.773  51.667  1.00 47.35      A    H  
ATOM    462 HD12 ILE A  71       0.868   5.266  52.135  1.00 47.36      A    H  
ATOM    463 HD13 ILE A  71      -0.185   5.631  51.004  1.00 47.34      A    H  
ATOM    464  N   PRO A  72       3.028   7.375  45.915  1.00 45.77      A    N  
ATOM    465  CA  PRO A  72       3.508   6.037  45.570  1.00 43.35      A    C  
ATOM    466  C   PRO A  72       4.893   5.741  46.165  1.00 41.28      A    C  
ATOM    467  O   PRO A  72       5.554   6.649  46.653  1.00 38.85      A    O  
ATOM    468  CB  PRO A  72       3.586   6.054  44.036  1.00 43.80      A    C  
ATOM    469  CG  PRO A  72       3.715   7.524  43.682  1.00 44.53      A    C  
ATOM    470  CD  PRO A  72       2.890   8.238  44.732  1.00 45.14      A    C  
ATOM    471  HA  PRO A  72       2.850   5.357  45.863  1.00 43.48      A    H  
ATOM    472  HB2 PRO A  72       4.363   5.549  43.717  1.00 43.81      A    H  
ATOM    473  HB3 PRO A  72       2.774   5.670  43.639  1.00 43.85      A    H  
ATOM    474  HG2 PRO A  72       4.650   7.811  43.719  1.00 44.48      A    H  
ATOM    475  HG3 PRO A  72       3.364   7.699  42.786  1.00 44.44      A    H  
ATOM    476  HD2 PRO A  72       3.239   9.132  44.906  1.00 45.13      A    H  
ATOM    477  HD3 PRO A  72       1.957   8.307  44.459  1.00 45.13      A    H  
ATOM    478  N   GLY A  73       5.291   4.473  46.104  1.00 39.39      A    N  
ATOM    479  CA  GLY A  73       6.628   4.014  46.511  1.00 39.69      A    C  
ATOM    480  C   GLY A  73       7.730   4.641  45.660  1.00 37.12      A    C  
ATOM    481  O   GLY A  73       7.481   5.320  44.663  1.00 35.57      A    O  
ATOM    482  H   GLY A  73       4.746   3.810  45.800  1.00 39.89      A    H  
ATOM    483  HA2 GLY A  73       6.772   4.250  47.462  1.00 38.98      A    H  
ATOM    484  HA3 GLY A  73       6.669   3.029  46.430  1.00 38.97      A    H  
ATOM    485  N   PRO A  74       9.002   4.404  46.031  1.00 35.20      A    N  
ATOM    486  CA  PRO A  74      10.121   5.040  45.344  1.00 34.32      A    C  
ATOM    487  C   PRO A  74      10.208   4.464  43.925  1.00 31.31      A    C  
ATOM    488  O   PRO A  74       9.863   3.316  43.716  1.00 29.83      A    O  
ATOM    489  CB  PRO A  74      11.318   4.670  46.225  1.00 36.08      A    C  
ATOM    490  CG  PRO A  74      10.911   3.324  46.832  1.00 36.30      A    C  
ATOM    491  CD  PRO A  74       9.424   3.455  47.075  1.00 36.12      A    C  
ATOM    492  HA  PRO A  74       9.997   6.022  45.324  1.00 34.19      A    H  
ATOM    493  HB2 PRO A  74      12.137   4.581  45.692  1.00 35.69      A    H  
ATOM    494  HB3 PRO A  74      11.464   5.342  46.926  1.00 35.70      A    H  
ATOM    495  HG2 PRO A  74      11.100   2.590  46.212  1.00 36.20      A    H  
ATOM    496  HG3 PRO A  74      11.386   3.160  47.673  1.00 36.23      A    H  
ATOM    497  HD2 PRO A  74       8.974   2.597  46.978  1.00 35.93      A    H  
ATOM    498  HD3 PRO A  74       9.243   3.810  47.964  1.00 35.95      A    H  
ATOM    499  N   LEU A  75      10.607   5.292  42.973  1.00 29.24      A    N  
ATOM    500  CA  LEU A  75      10.735   4.889  41.552  1.00 29.01      A    C  
ATOM    501  C   LEU A  75      11.899   3.912  41.422  1.00 29.80      A    C  
ATOM    502  O   LEU A  75      12.980   4.234  41.917  1.00 31.51      A    O  
ATOM    503  CB  LEU A  75      10.984   6.138  40.706  1.00 28.69      A    C  
ATOM    504  CG  LEU A  75      11.333   5.876  39.243  1.00 28.85      A    C  
ATOM    505  CD1 LEU A  75      10.197   5.137  38.546  1.00 27.77      A    C  
ATOM    506  CD2 LEU A  75      11.660   7.185  38.533  1.00 29.39      A    C  
ATOM    507  H   LEU A  75      10.828   6.161  43.137  1.00 29.67      A    H  
ATOM    508  HA  LEU A  75       9.903   4.446  41.271  1.00 29.14      A    H  
ATOM    509  HB2 LEU A  75      10.183   6.698  40.738  1.00 28.80      A    H  
ATOM    510  HB3 LEU A  75      11.715   6.646  41.111  1.00 28.80      A    H  
ATOM    511  HG  LEU A  75      12.138   5.303  39.213  1.00 28.71      A    H  
ATOM    512 HD11 LEU A  75      10.069   4.268  38.962  1.00 28.11      A    H  
ATOM    513 HD12 LEU A  75      10.419   5.016  37.606  1.00 28.11      A    H  
ATOM    514 HD13 LEU A  75       9.378   5.657  38.620  1.00 28.10      A    H  
ATOM    515 HD21 LEU A  75      10.889   7.778  38.574  1.00 29.22      A    H  
ATOM    516 HD22 LEU A  75      11.879   7.004  37.602  1.00 29.22      A    H  
ATOM    517 HD23 LEU A  75      12.418   7.610  38.969  1.00 29.22      A    H  
ATOM    518  N   ILE A  76      11.702   2.792  40.732  1.00 31.54      A    N  
ATOM    519  CA  ILE A  76      12.790   1.830  40.389  1.00 33.09      A    C  
ATOM    520  C   ILE A  76      13.031   1.874  38.876  1.00 33.32      A    C  
ATOM    521  O   ILE A  76      12.113   1.543  38.112  1.00 32.58      A    O  
ATOM    522  CB  ILE A  76      12.435   0.417  40.889  1.00 34.61      A    C  
ATOM    523  CG1 ILE A  76      12.333   0.395  42.418  1.00 35.28      A    C  
ATOM    524  CG2 ILE A  76      13.421  -0.610  40.346  1.00 33.11      A    C  
ATOM    525  CD1 ILE A  76      12.028  -0.972  43.007  1.00 36.66      A    C  
ATOM    526  H   ILE A  76      10.882   2.541  40.423  1.00 31.46      A    H  
ATOM    527  HA  ILE A  76      13.605   2.114  40.839  1.00 33.11      A    H  
ATOM    528  HB  ILE A  76      11.540   0.192  40.530  1.00 34.15      A    H  
ATOM    529 HG12 ILE A  76      13.182   0.715  42.794  1.00 35.44      A    H  
ATOM    530 HG13 ILE A  76      11.629   1.019  42.696  1.00 35.43      A    H  
ATOM    531 HG21 ILE A  76      13.394  -0.610  39.375  1.00 33.57      A    H  
ATOM    532 HG22 ILE A  76      13.185  -1.495  40.671  1.00 33.60      A    H  
ATOM    533 HG23 ILE A  76      14.320  -0.387  40.643  1.00 33.57      A    H  
ATOM    534 HD11 ILE A  76      11.210  -1.321  42.614  1.00 36.23      A    H  
ATOM    535 HD12 ILE A  76      11.915  -0.892  43.971  1.00 36.23      A    H  
ATOM    536 HD13 ILE A  76      12.762  -1.582  42.820  1.00 36.22      A    H  
ATOM    537  N   GLU A  77      14.251   2.215  38.470  1.00 35.19      A    N  
ATOM    538  CA  GLU A  77      14.639   2.462  37.060  1.00 36.49      A    C  
ATOM    539  C   GLU A  77      15.721   1.445  36.680  1.00 36.85      A    C  
ATOM    540  O   GLU A  77      16.737   1.387  37.384  1.00 38.74      A    O  
ATOM    541  CB  GLU A  77      15.070   3.926  36.947  1.00 37.63      A    C  
ATOM    542  CG  GLU A  77      15.433   4.372  35.546  1.00 39.43      A    C  
ATOM    543  CD  GLU A  77      15.554   5.881  35.395  0.50 39.40      A    C  
ATOM    544  OE1 GLU A  77      14.953   6.611  36.212  0.50 37.39      A    O  
ATOM    545  OE2 GLU A  77      16.253   6.321  34.466  0.50 39.42      A    O1-
ATOM    546  H   GLU A  77      14.943   2.318  39.054  1.00 35.03      A    H  
ATOM    547  HA  GLU A  77      13.854   2.319  36.489  1.00 36.53      A    H  
ATOM    548  HB2 GLU A  77      14.338   4.487  37.278  1.00 37.77      A    H  
ATOM    549  HB3 GLU A  77      15.841   4.069  37.533  1.00 37.77      A    H  
ATOM    550  HG2 GLU A  77      16.289   3.963  35.292  1.00 38.99      A    H  
ATOM    551  HG3 GLU A  77      14.751   4.049  34.919  1.00 38.99      A    H  
ATOM    552  N   LEU A  78      15.490   0.642  35.640  1.00 39.51      A    N  
ATOM    553  CA  LEU A  78      16.425  -0.425  35.187  1.00 40.12      A    C  
ATOM    554  C   LEU A  78      16.642  -0.332  33.674  1.00 41.52      A    C  
ATOM    555  O   LEU A  78      15.675   0.001  32.950  1.00 42.54      A    O  
ATOM    556  CB  LEU A  78      15.849  -1.793  35.551  1.00 40.78      A    C  
ATOM    557  CG  LEU A  78      15.612  -2.039  37.035  1.00 43.60      A    C  
ATOM    558  CD1 LEU A  78      14.948  -3.381  37.242  1.00 44.70      A    C  
ATOM    559  CD2 LEU A  78      16.911  -1.975  37.823  1.00 48.09      A    C  
ATOM    560  H   LEU A  78      14.733   0.699  35.137  1.00 39.00      A    H  
ATOM    561  HA  LEU A  78      17.291  -0.298  35.638  1.00 40.40      A    H  
ATOM    562  HB2 LEU A  78      14.999  -1.903  35.081  1.00 41.26      A    H  
ATOM    563  HB3 LEU A  78      16.459  -2.481  35.217  1.00 41.26      A    H  
ATOM    564  HG  LEU A  78      15.007  -1.336  37.376  1.00 44.04      A    H  
ATOM    565 HD11 LEU A  78      14.096  -3.397  36.773  1.00 44.34      A    H  
ATOM    566 HD12 LEU A  78      14.798  -3.527  38.192  1.00 44.35      A    H  
ATOM    567 HD13 LEU A  78      15.523  -4.086  36.894  1.00 44.35      A    H  
ATOM    568 HD21 LEU A  78      17.532  -2.641  37.479  1.00 46.64      A    H  
ATOM    569 HD22 LEU A  78      16.730  -2.156  38.762  1.00 46.64      A    H  
ATOM    570 HD23 LEU A  78      17.305  -1.091  37.735  1.00 46.60      A    H  
ATOM    571  N   ASN A  79      17.870  -0.632  33.237  1.00 39.88      A    N  
ATOM    572  CA  ASN A  79      18.247  -0.908  31.826  1.00 36.67      A    C  
ATOM    573  C   ASN A  79      18.008  -2.403  31.558  1.00 35.77      A    C  
ATOM    574  O   ASN A  79      18.119  -3.207  32.505  1.00 32.93      A    O  
ATOM    575  CB  ASN A  79      19.679  -0.439  31.557  1.00 37.12      A    C  
ATOM    576  CG  ASN A  79      19.851   1.063  31.692  1.00 36.81      A    C  
ATOM    577  ND2 ASN A  79      20.963   1.490  32.262  1.00 35.96      A    N  
ATOM    578  OD1 ASN A  79      18.997   1.841  31.278  1.00 36.84      A    O  
ATOM    579  H   ASN A  79      18.578  -0.689  33.807  1.00 39.46      A    H  
ATOM    580  HA  ASN A  79      17.648  -0.389  31.241  1.00 37.18      A    H  
ATOM    581  HB2 ASN A  79      20.281  -0.886  32.185  1.00 36.95      A    H  
ATOM    582  HB3 ASN A  79      19.933  -0.707  30.651  1.00 36.94      A    H  
ATOM    583 HD21 ASN A  79      21.104   2.371  32.325  0.00 35.58      A    H  
ATOM    584 HD22 ASN A  79      21.582   0.927  32.501  0.00 35.58      A    H  
ATOM    585  N   GLU A  80      17.619  -2.763  30.331  1.00 37.48      A    N  
ATOM    586  CA  GLU A  80      17.275  -4.166  29.954  1.00 36.94      A    C  
ATOM    587  C   GLU A  80      18.526  -5.024  30.138  1.00 37.03      A    C  
ATOM    588  O   GLU A  80      19.601  -4.582  29.713  1.00 32.98      A    O  
ATOM    589  CB  GLU A  80      16.775  -4.265  28.510  1.00 36.90      A    C  
ATOM    590  CG  GLU A  80      15.301  -3.954  28.346  1.00 35.17      A    C  
ATOM    591  CD  GLU A  80      14.832  -3.936  26.905  1.00 33.47      A    C  
ATOM    592  OE1 GLU A  80      15.455  -3.234  26.085  1.00 33.40      A    O  
ATOM    593  OE2 GLU A  80      13.842  -4.619  26.612  1.00 32.45      A    O1-
ATOM    594  H   GLU A  80      17.538  -2.166  29.648  1.00 36.94      A    H  
ATOM    595  HA  GLU A  80      16.571  -4.490  30.561  1.00 37.06      A    H  
ATOM    596  HB2 GLU A  80      17.294  -3.645  27.956  1.00 36.49      A    H  
ATOM    597  HB3 GLU A  80      16.944  -5.172  28.183  1.00 36.49      A    H  
ATOM    598  HG2 GLU A  80      14.777  -4.623  28.835  1.00 35.15      A    H  
ATOM    599  HG3 GLU A  80      15.111  -3.080  28.745  1.00 35.16      A    H  
ATOM    600  N   GLY A  81      18.373  -6.204  30.739  1.00 39.89      A    N  
ATOM    601  CA  GLY A  81      19.496  -7.096  31.080  1.00 40.69      A    C  
ATOM    602  C   GLY A  81      19.809  -7.013  32.561  1.00 42.50      A    C  
ATOM    603  O   GLY A  81      20.025  -8.079  33.187  1.00 46.86      A    O  
ATOM    604  H   GLY A  81      17.555  -6.529  30.972  1.00 39.37      A    H  
ATOM    605  HA2 GLY A  81      19.255  -8.027  30.844  1.00 40.93      A    H  
ATOM    606  HA3 GLY A  81      20.296  -6.837  30.556  1.00 40.89      A    H  
ATOM    607  N   ASP A  82      19.786  -5.796  33.116  1.00 41.56      A    N  
ATOM    608  CA  ASP A  82      19.969  -5.533  34.566  1.00 40.33      A    C  
ATOM    609  C   ASP A  82      19.164  -6.564  35.372  1.00 40.52      A    C  
ATOM    610  O   ASP A  82      18.118  -7.014  34.897  1.00 44.10      A    O  
ATOM    611  CB  ASP A  82      19.585  -4.097  34.937  1.00 38.43      A    C  
ATOM    612  CG  ASP A  82      20.491  -3.003  34.380  1.00 39.68      A    C  
ATOM    613  OD1 ASP A  82      21.429  -3.319  33.606  1.00 37.19      A    O  
ATOM    614  OD2 ASP A  82      20.259  -1.825  34.735  1.00 44.03      A    O1-
ATOM    615  H   ASP A  82      19.664  -5.040  32.624  1.00 41.46      A    H  
ATOM    616  HA  ASP A  82      20.922  -5.655  34.775  1.00 40.28      A    H  
ATOM    617  HB2 ASP A  82      18.673  -3.927  34.631  1.00 39.14      A    H  
ATOM    618  HB3 ASP A  82      19.592  -4.019  35.913  1.00 39.16      A    H  
ATOM    619  N   THR A  83      19.686  -6.964  36.530  1.00 42.76      A    N  
ATOM    620  CA  THR A  83      18.985  -7.758  37.574  1.00 41.02      A    C  
ATOM    621  C   THR A  83      18.909  -6.881  38.818  1.00 41.59      A    C  
ATOM    622  O   THR A  83      19.897  -6.200  39.097  1.00 40.68      A    O  
ATOM    623  CB  THR A  83      19.737  -9.055  37.892  1.00 39.44      A    C  
ATOM    624  CG2 THR A  83      18.995  -9.965  38.844  1.00 37.85      A    C  
ATOM    625  OG1 THR A  83      19.963  -9.716  36.650  1.00 39.86      A    O  
ATOM    626  H   THR A  83      20.543  -6.769  36.770  1.00 41.81      A    H  
ATOM    627  HA  THR A  83      18.075  -7.970  37.263  1.00 41.17      A    H  
ATOM    628  HB  THR A  83      20.608  -8.818  38.291  1.00 39.50      A    H  
ATOM    629  HG1 THR A  83      20.382 -10.435  36.781  0.00 40.11      A    H  
ATOM    630 HG21 THR A  83      18.889  -9.522  39.704  1.00 38.34      A    H  
ATOM    631 HG22 THR A  83      19.500 -10.790  38.966  1.00 38.33      A    H  
ATOM    632 HG23 THR A  83      18.117 -10.174  38.478  1.00 38.37      A    H  
ATOM    633  N   LEU A  84      17.773  -6.859  39.509  1.00 44.85      A    N  
ATOM    634  CA  LEU A  84      17.640  -6.136  40.797  1.00 44.67      A    C  
ATOM    635  C   LEU A  84      17.308  -7.152  41.890  1.00 43.64      A    C  
ATOM    636  O   LEU A  84      16.307  -7.872  41.744  1.00 39.76      A    O  
ATOM    637  CB  LEU A  84      16.557  -5.059  40.693  1.00 46.89      A    C  
ATOM    638  CG  LEU A  84      16.451  -4.137  41.909  1.00 47.13      A    C  
ATOM    639  CD1 LEU A  84      17.650  -3.202  41.980  1.00 49.51      A    C  
ATOM    640  CD2 LEU A  84      15.165  -3.336  41.879  1.00 45.84      A    C  
ATOM    641  H   LEU A  84      17.016  -7.282  39.235  1.00 44.01      A    H  
ATOM    642  HA  LEU A  84      18.502  -5.713  41.010  1.00 44.91      A    H  
ATOM    643  HB2 LEU A  84      16.739  -4.513  39.902  1.00 46.41      A    H  
ATOM    644  HB3 LEU A  84      15.694  -5.499  40.558  1.00 46.41      A    H  
ATOM    645  HG  LEU A  84      16.446  -4.696  42.724  1.00 47.27      A    H  
ATOM    646 HD11 LEU A  84      18.465  -3.724  42.084  1.00 48.75      A    H  
ATOM    647 HD12 LEU A  84      17.550  -2.605  42.742  1.00 48.79      A    H  
ATOM    648 HD13 LEU A  84      17.703  -2.678  41.163  1.00 48.76      A    H  
ATOM    649 HD21 LEU A  84      15.151  -2.774  41.084  1.00 46.17      A    H  
ATOM    650 HD22 LEU A  84      15.112  -2.776  42.673  1.00 46.21      A    H  
ATOM    651 HD23 LEU A  84      14.404  -3.942  41.859  1.00 46.22      A    H  
ATOM    652  N   HIS A  85      18.147  -7.212  42.922  1.00 44.93      A    N  
ATOM    653  CA  HIS A  85      17.890  -7.949  44.185  1.00 45.88      A    C  
ATOM    654  C   HIS A  85      17.316  -6.952  45.198  1.00 46.96      A    C  
ATOM    655  O   HIS A  85      17.992  -5.937  45.482  1.00 49.46      A    O  
ATOM    656  CB  HIS A  85      19.172  -8.662  44.640  1.00 45.46      A    C  
ATOM    657  CG  HIS A  85      19.619  -9.696  43.666  1.00 43.56      A    C  
ATOM    658  CD2 HIS A  85      20.617  -9.698  42.762  1.00 43.60      A    C  
ATOM    659  ND1 HIS A  85      18.960 -10.900  43.519  1.00 44.23      A    N  
ATOM    660  CE1 HIS A  85      19.546 -11.609  42.574  1.00 43.86      A    C  
ATOM    661  NE2 HIS A  85      20.566 -10.896  42.097  1.00 44.07      A    N  
ATOM    662  H   HIS A  85      18.956  -6.794  42.926  1.00 44.83      A    H  
ATOM    663  HA  HIS A  85      17.205  -8.632  44.004  1.00 45.79      A    H  
ATOM    664  HB2 HIS A  85      19.887  -7.998  44.755  1.00 45.09      A    H  
ATOM    665  HB3 HIS A  85      19.011  -9.089  45.511  1.00 45.09      A    H  
ATOM    666  HD1 HIS A  85      18.252 -11.150  43.966  0.00 43.88      A    H  
ATOM    667  HD2 HIS A  85      21.242  -9.013  42.618  1.00 43.78      A    H  
ATOM    668  HE1 HIS A  85      19.292 -12.471  42.293  1.00 44.00      A    H  
ATOM    669  HE2 HIS A  85      21.111 -11.158  41.459  0.00 44.04      A    H  
ATOM    670  N   ILE A  86      16.095  -7.199  45.675  1.00 47.24      A    N  
ATOM    671  CA  ILE A  86      15.379  -6.287  46.613  1.00 47.53      A    C  
ATOM    672  C   ILE A  86      15.390  -6.906  48.017  1.00 48.70      A    C  
ATOM    673  O   ILE A  86      14.606  -7.864  48.259  1.00 42.88      A    O  
ATOM    674  CB  ILE A  86      13.959  -5.984  46.102  1.00 48.27      A    C  
ATOM    675  CG1 ILE A  86      13.990  -5.613  44.618  1.00 48.88      A    C  
ATOM    676  CG2 ILE A  86      13.310  -4.900  46.955  1.00 47.54      A    C  
ATOM    677  CD1 ILE A  86      12.652  -5.234  44.038  1.00 49.36      A    C  
ATOM    678  H   ILE A  86      15.619  -7.945  45.456  1.00 47.23      A    H  
ATOM    679  HA  ILE A  86      15.867  -5.445  46.649  1.00 47.83      A    H  
ATOM    680  HB  ILE A  86      13.421  -6.809  46.196  1.00 48.09      A    H  
ATOM    681 HG12 ILE A  86      14.608  -4.861  44.496  1.00 48.85      A    H  
ATOM    682 HG13 ILE A  86      14.342  -6.375  44.110  1.00 48.84      A    H  
ATOM    683 HG21 ILE A  86      13.288  -5.184  47.885  1.00 47.77      A    H  
ATOM    684 HG22 ILE A  86      12.401  -4.740  46.649  1.00 47.78      A    H  
ATOM    685 HG23 ILE A  86      13.824  -4.077  46.882  1.00 47.80      A    H  
ATOM    686 HD11 ILE A  86      12.016  -5.956  44.183  1.00 49.16      A    H  
ATOM    687 HD12 ILE A  86      12.746  -5.074  43.083  1.00 49.11      A    H  
ATOM    688 HD13 ILE A  86      12.325  -4.424  44.467  1.00 49.18      A    H  
ATOM    689  N   GLU A  87      16.275  -6.392  48.884  1.00 49.37      A    N  
ATOM    690  CA  GLU A  87      16.313  -6.722  50.333  1.00 52.11      A    C  
ATOM    691  C   GLU A  87      15.079  -6.078  50.986  1.00 52.22      A    C  
ATOM    692  O   GLU A  87      15.128  -4.868  51.297  1.00 52.30      A    O  
ATOM    693  CB  GLU A  87      17.620  -6.239  50.973  1.00 53.79      A    C  
ATOM    694  CG  GLU A  87      18.812  -7.159  50.749  1.00 53.91      A    C  
ATOM    695  CD  GLU A  87      20.050  -6.788  51.555  0.50 50.43      A    C  
ATOM    696  OE1 GLU A  87      20.326  -7.472  52.557  0.50 47.71      A    O  
ATOM    697  OE2 GLU A  87      20.737  -5.816  51.176  0.50 47.35      A    O1-
ATOM    698  H   GLU A  87      16.918  -5.799  48.628  1.00 49.85      A    H  
ATOM    699  HA  GLU A  87      16.252  -7.700  50.432  1.00 51.90      A    H  
ATOM    700  HB2 GLU A  87      17.833  -5.352  50.614  1.00 53.41      A    H  
ATOM    701  HB3 GLU A  87      17.474  -6.142  51.937  1.00 53.41      A    H  
ATOM    702  HG2 GLU A  87      18.554  -8.076  50.981  1.00 53.04      A    H  
ATOM    703  HG3 GLU A  87      19.046  -7.148  49.798  1.00 53.13      A    H  
ATOM    704  N   PHE A  88      14.002  -6.846  51.149  1.00 48.25      A    N  
ATOM    705  CA  PHE A  88      12.672  -6.332  51.567  1.00 48.60      A    C  
ATOM    706  C   PHE A  88      12.363  -6.761  53.006  1.00 49.57      A    C  
ATOM    707  O   PHE A  88      12.486  -7.959  53.338  1.00 49.69      A    O  
ATOM    708  CB  PHE A  88      11.576  -6.810  50.612  1.00 48.65      A    C  
ATOM    709  CG  PHE A  88      10.179  -6.523  51.096  1.00 48.08      A    C  
ATOM    710  CD1 PHE A  88       9.694  -5.222  51.109  1.00 47.93      A    C  
ATOM    711  CD2 PHE A  88       9.368  -7.542  51.573  1.00 46.40      A    C  
ATOM    712  CE1 PHE A  88       8.414  -4.951  51.570  1.00 48.35      A    C  
ATOM    713  CE2 PHE A  88       8.090  -7.270  52.037  1.00 47.29      A    C  
ATOM    714  CZ  PHE A  88       7.613  -5.976  52.027  1.00 49.23      A    C  
ATOM    715  H   PHE A  88      14.002  -7.747  51.016  1.00 49.24      A    H  
ATOM    716  HA  PHE A  88      12.698  -5.347  51.535  1.00 48.71      A    H  
ATOM    717  HB2 PHE A  88      11.708  -6.376  49.743  1.00 48.50      A    H  
ATOM    718  HB3 PHE A  88      11.676  -7.777  50.482  1.00 48.51      A    H  
ATOM    719  HD1 PHE A  88      10.237  -4.518  50.792  1.00 48.03      A    H  
ATOM    720  HD2 PHE A  88       9.690  -8.429  51.580  1.00 47.12      A    H  
ATOM    721  HE1 PHE A  88       8.091  -4.064  51.564  1.00 48.35      A    H  
ATOM    722  HE2 PHE A  88       7.542  -7.972  52.350  1.00 47.59      A    H  
ATOM    723  HZ  PHE A  88       6.743  -5.789  52.342  1.00 48.49      A    H  
ATOM    724  N   GLU A  89      11.932  -5.808  53.830  1.00 47.37      A    N  
ATOM    725  CA  GLU A  89      11.581  -6.045  55.250  1.00 48.62      A    C  
ATOM    726  C   GLU A  89      10.148  -5.549  55.468  1.00 47.57      A    C  
ATOM    727  O   GLU A  89       9.863  -4.381  55.121  1.00 49.56      A    O  
ATOM    728  CB  GLU A  89      12.617  -5.347  56.140  1.00 52.14      A    C  
ATOM    729  CG  GLU A  89      12.551  -5.734  57.614  1.00 52.90      A    C  
ATOM    730  CD  GLU A  89      13.497  -4.966  58.530  1.00 51.48      A    C  
ATOM    731  OE1 GLU A  89      14.595  -4.589  58.070  1.00 49.30      A    O  
ATOM    732  OE2 GLU A  89      13.129  -4.743  59.707  1.00 52.38      A    O1-
ATOM    733  H   GLU A  89      11.827  -4.941  53.567  1.00 48.17      A    H  
ATOM    734  HA  GLU A  89      11.612  -7.013  55.425  1.00 48.81      A    H  
ATOM    735  HB2 GLU A  89      13.511  -5.558  55.798  1.00 51.45      A    H  
ATOM    736  HB3 GLU A  89      12.487  -4.383  56.062  1.00 51.45      A    H  
ATOM    737  HG2 GLU A  89      11.635  -5.592  57.935  1.00 52.38      A    H  
ATOM    738  HG3 GLU A  89      12.746  -6.689  57.702  1.00 52.43      A    H  
ATOM    739  N   ASN A  90       9.282  -6.418  55.993  1.00 47.37      A    N  
ATOM    740  CA  ASN A  90       7.899  -6.092  56.436  1.00 46.67      A    C  
ATOM    741  C   ASN A  90       7.936  -5.658  57.906  1.00 46.58      A    C  
ATOM    742  O   ASN A  90       7.874  -6.538  58.789  1.00 43.35      A    O  
ATOM    743  CB  ASN A  90       6.967  -7.286  56.234  1.00 46.42      A    C  
ATOM    744  CG  ASN A  90       5.546  -7.033  56.682  1.00 45.45      A    C  
ATOM    745  ND2 ASN A  90       4.705  -8.043  56.534  1.00 44.79      A    N  
ATOM    746  OD1 ASN A  90       5.209  -5.944  57.136  1.00 42.75      A    O  
ATOM    747  H   ASN A  90       9.497  -7.295  56.115  1.00 47.25      A    H  
ATOM    748  HA  ASN A  90       7.560  -5.344  55.889  1.00 46.74      A    H  
ATOM    749  HB2 ASN A  90       6.962  -7.520  55.283  1.00 46.24      A    H  
ATOM    750  HB3 ASN A  90       7.325  -8.050  56.728  1.00 46.24      A    H  
ATOM    751 HD21 ASN A  90       3.876  -7.965  56.806  0.00 43.76      A    H  
ATOM    752 HD22 ASN A  90       5.009  -8.811  56.221  0.00 43.76      A    H  
ATOM    753  N   THR A  91       8.018  -4.346  58.148  1.00 47.99      A    N  
ATOM    754  CA  THR A  91       8.131  -3.732  59.500  1.00 48.17      A    C  
ATOM    755  C   THR A  91       6.738  -3.620  60.138  1.00 52.25      A    C  
ATOM    756  O   THR A  91       6.660  -3.175  61.305  1.00 54.02      A    O  
ATOM    757  CB  THR A  91       8.804  -2.356  59.432  1.00 45.84      A    C  
ATOM    758  CG2 THR A  91      10.007  -2.338  58.513  1.00 44.84      A    C  
ATOM    759  OG1 THR A  91       7.830  -1.400  59.008  1.00 42.98      A    O  
ATOM    760  H   THR A  91       7.973  -3.722  57.488  1.00 47.67      A    H  
ATOM    761  HA  THR A  91       8.685  -4.325  60.059  1.00 48.41      A    H  
ATOM    762  HB  THR A  91       9.101  -2.119  60.342  1.00 45.51      A    H  
ATOM    763  HG1 THR A  91       8.176  -0.632  58.967  0.00 41.43      A    H  
ATOM    764 HG21 THR A  91      10.649  -3.010  58.804  1.00 45.14      A    H  
ATOM    765 HG22 THR A  91      10.424  -1.458  58.542  1.00 45.14      A    H  
ATOM    766 HG23 THR A  91       9.729  -2.531  57.599  1.00 45.15      A    H  
ATOM    767  N   MET A  92       5.686  -4.011  59.407  1.00 54.29      A    N  
ATOM    768  CA  MET A  92       4.264  -3.912  59.833  1.00 52.80      A    C  
ATOM    769  C   MET A  92       3.877  -5.143  60.662  1.00 51.16      A    C  
ATOM    770  O   MET A  92       4.671  -6.116  60.684  1.00 45.74      A    O  
ATOM    771  CB  MET A  92       3.343  -3.793  58.614  1.00 52.76      A    C  
ATOM    772  CG  MET A  92       3.717  -2.639  57.686  1.00 52.38      A    C  
ATOM    773  SD  MET A  92       2.461  -2.277  56.425  1.00 47.89      A    S  
ATOM    774  CE  MET A  92       2.131  -3.926  55.808  1.00 49.67      A    C  
ATOM    775  H   MET A  92       5.779  -4.369  58.577  1.00 53.41      A    H  
ATOM    776  HA  MET A  92       4.165  -3.110  60.396  1.00 52.76      A    H  
ATOM    777  HB2 MET A  92       3.377  -4.631  58.115  1.00 52.65      A    H  
ATOM    778  HB3 MET A  92       2.425  -3.667  58.925  1.00 52.68      A    H  
ATOM    779  HG2 MET A  92       3.863  -1.833  58.224  1.00 51.37      A    H  
ATOM    780  HG3 MET A  92       4.560  -2.853  57.233  1.00 51.38      A    H  
ATOM    781  HE1 MET A  92       1.525  -3.874  55.060  1.00 49.11      A    H  
ATOM    782  HE2 MET A  92       2.959  -4.332  55.523  1.00 49.12      A    H  
ATOM    783  HE3 MET A  92       1.734  -4.460  56.507  1.00 49.13      A    H  
ATOM    784  N   ASP A  93       2.701  -5.077  61.308  1.00 50.76      A    N  
ATOM    785  CA  ASP A  93       2.153  -6.112  62.236  1.00 53.13      A    C  
ATOM    786  C   ASP A  93       1.302  -7.126  61.453  1.00 52.90      A    C  
ATOM    787  O   ASP A  93       0.815  -8.093  62.073  1.00 50.01      A    O  
ATOM    788  CB  ASP A  93       1.399  -5.485  63.424  1.00 50.90      A    C  
ATOM    789  CG  ASP A  93       0.589  -4.232  63.125  0.50 48.90      A    C  
ATOM    790  OD1 ASP A  93       0.593  -3.791  61.961  0.50 47.49      A    O  
ATOM    791  OD2 ASP A  93      -0.031  -3.699  64.067  0.50 45.47      A    O1-
ATOM    792  H   ASP A  93       2.142  -4.369  61.197  1.00 51.40      A    H  
ATOM    793  HA  ASP A  93       2.921  -6.600  62.612  1.00 52.19      A    H  
ATOM    794  HB2 ASP A  93       0.789  -6.154  63.796  1.00 50.94      A    H  
ATOM    795  HB3 ASP A  93       2.053  -5.256  64.115  1.00 50.94      A    H  
ATOM    796  N   VAL A  94       1.168  -6.939  60.136  1.00 54.15      A    N  
ATOM    797  CA  VAL A  94       0.417  -7.850  59.222  1.00 55.78      A    C  
ATOM    798  C   VAL A  94       1.359  -8.343  58.123  1.00 57.43      A    C  
ATOM    799  O   VAL A  94       2.292  -7.590  57.760  1.00 58.11      A    O  
ATOM    800  CB  VAL A  94      -0.815  -7.160  58.606  1.00 56.97      A    C  
ATOM    801  CG1 VAL A  94      -1.819  -6.761  59.672  1.00 58.84      A    C  
ATOM    802  CG2 VAL A  94      -0.444  -5.961  57.740  1.00 56.75      A    C  
ATOM    803  H   VAL A  94       1.537  -6.230  59.704  1.00 54.23      A    H  
ATOM    804  HA  VAL A  94       0.115  -8.620  59.735  1.00 55.99      A    H  
ATOM    805  HB  VAL A  94      -1.255  -7.823  58.018  1.00 57.05      A    H  
ATOM    806 HG11 VAL A  94      -2.115  -7.554  60.152  1.00 58.26      A    H  
ATOM    807 HG12 VAL A  94      -2.586  -6.332  59.253  1.00 58.26      A    H  
ATOM    808 HG13 VAL A  94      -1.403  -6.141  60.296  1.00 58.26      A    H  
ATOM    809 HG21 VAL A  94       0.043  -5.310  58.275  1.00 56.80      A    H  
ATOM    810 HG22 VAL A  94      -1.254  -5.550  57.392  1.00 56.78      A    H  
ATOM    811 HG23 VAL A  94       0.113  -6.251  56.998  1.00 56.81      A    H  
ATOM    812  N   ARG A  95       1.091  -9.547  57.604  1.00 59.17      A    N  
ATOM    813  CA  ARG A  95       1.728 -10.097  56.378  1.00 59.23      A    C  
ATOM    814  C   ARG A  95       1.646  -9.030  55.278  1.00 53.03      A    C  
ATOM    815  O   ARG A  95       0.674  -8.264  55.269  1.00 51.99      A    O  
ATOM    816  CB  ARG A  95       1.063 -11.412  55.951  1.00 63.56      A    C  
ATOM    817  CG  ARG A  95       1.217 -12.542  56.962  1.00 68.90      A    C  
ATOM    818  CD  ARG A  95       1.133 -13.933  56.354  1.00 71.88      A    C  
ATOM    819  NE  ARG A  95       2.374 -14.343  55.692  1.00 78.79      A    N  
ATOM    820  CZ  ARG A  95       3.181 -15.345  56.066  1.00 79.38      A    C  
ATOM    821  NH1 ARG A  95       2.905 -16.091  57.125  1.00 79.52      A    N1+
ATOM    822  NH2 ARG A  95       4.271 -15.603  55.362  1.00 76.53      A    N  
ATOM    823  H   ARG A  95       0.484 -10.110  57.981  1.00 58.81      A    H  
ATOM    824  HA  ARG A  95       2.675 -10.271  56.577  1.00 58.75      A    H  
ATOM    825  HB2 ARG A  95       0.108 -11.247  55.806  1.00 63.72      A    H  
ATOM    826  HB3 ARG A  95       1.452 -11.697  55.098  1.00 63.73      A    H  
ATOM    827  HG2 ARG A  95       2.082 -12.450  57.414  1.00 68.26      A    H  
ATOM    828  HG3 ARG A  95       0.517 -12.456  57.644  1.00 68.26      A    H  
ATOM    829  HD2 ARG A  95       0.910 -14.576  57.058  1.00 72.77      A    H  
ATOM    830  HD3 ARG A  95       0.403 -13.949  55.697  1.00 72.74      A    H  
ATOM    831  HE  ARG A  95       2.610 -13.893  54.985  1.00 77.27      A    H  
ATOM    832 HH11 ARG A  95       2.187 -15.937  57.603  1.00 79.21      A    H  
ATOM    833 HH12 ARG A  95       3.448 -16.744  57.351  1.00 79.20      A    H  
ATOM    834 HH21 ARG A  95       4.464 -15.115  54.655  1.00 77.38      A    H  
ATOM    835 HH22 ARG A  95       4.804 -16.262  55.602  1.00 77.38      A    H  
ATOM    836  N   ALA A  96       2.673  -8.967  54.434  1.00 50.90      A    N  
ATOM    837  CA  ALA A  96       2.809  -8.065  53.267  1.00 50.92      A    C  
ATOM    838  C   ALA A  96       3.673  -8.782  52.224  1.00 51.84      A    C  
ATOM    839  O   ALA A  96       4.258  -9.835  52.572  1.00 51.64      A    O  
ATOM    840  CB  ALA A  96       3.421  -6.750  53.690  1.00 49.24      A    C  
ATOM    841  H   ALA A  96       3.404  -9.503  54.527  1.00 51.43      A    H  
ATOM    842  HA  ALA A  96       1.915  -7.901  52.884  1.00 50.76      A    H  
ATOM    843  HB1 ALA A  96       3.495  -6.163  52.919  1.00 49.74      A    H  
ATOM    844  HB2 ALA A  96       2.859  -6.331  54.362  1.00 49.74      A    H  
ATOM    845  HB3 ALA A  96       4.305  -6.909  54.061  1.00 49.74      A    H  
ATOM    846  N   SER A  97       3.747  -8.260  50.996  1.00 50.20      A    N  
ATOM    847  CA  SER A  97       4.595  -8.829  49.916  1.00 48.22      A    C  
ATOM    848  C   SER A  97       4.959  -7.757  48.883  1.00 47.44      A    C  
ATOM    849  O   SER A  97       4.567  -6.587  49.053  1.00 44.81      A    O  
ATOM    850  CB  SER A  97       3.935 -10.023  49.264  1.00 47.20      A    C  
ATOM    851  OG  SER A  97       3.043  -9.624  48.236  1.00 48.44      A    O  
ATOM    852  H   SER A  97       3.281  -7.523  50.731  1.00 50.09      A    H  
ATOM    853  HA  SER A  97       5.442  -9.141  50.334  1.00 48.25      A    H  
ATOM    854  HB2 SER A  97       4.627 -10.610  48.886  1.00 47.72      A    H  
ATOM    855  HB3 SER A  97       3.440 -10.533  49.945  1.00 47.73      A    H  
ATOM    856  HG  SER A  97       2.692 -10.333  47.902  0.00 48.39      A    H  
ATOM    857  N   LEU A  98       5.730  -8.168  47.876  1.00 46.49      A    N  
ATOM    858  CA  LEU A  98       6.157  -7.351  46.717  1.00 43.84      A    C  
ATOM    859  C   LEU A  98       5.993  -8.220  45.463  1.00 44.56      A    C  
ATOM    860  O   LEU A  98       6.800  -9.148  45.282  1.00 47.19      A    O  
ATOM    861  CB  LEU A  98       7.601  -6.897  46.959  1.00 41.73      A    C  
ATOM    862  CG  LEU A  98       8.134  -5.772  46.069  1.00 41.37      A    C  
ATOM    863  CD1 LEU A  98       7.335  -4.494  46.231  1.00 41.68      A    C  
ATOM    864  CD2 LEU A  98       9.592  -5.491  46.377  1.00 39.76      A    C  
ATOM    865  H   LEU A  98       6.067  -9.015  47.849  1.00 46.07      A    H  
ATOM    866  HA  LEU A  98       5.565  -6.568  46.647  1.00 44.05      A    H  
ATOM    867  HB2 LEU A  98       7.674  -6.608  47.891  1.00 42.13      A    H  
ATOM    868  HB3 LEU A  98       8.186  -7.675  46.851  1.00 42.14      A    H  
ATOM    869  HG  LEU A  98       8.065  -6.064  45.127  1.00 41.18      A    H  
ATOM    870 HD11 LEU A  98       6.419  -4.639  45.933  1.00 41.57      A    H  
ATOM    871 HD12 LEU A  98       7.742  -3.792  45.696  1.00 41.53      A    H  
ATOM    872 HD13 LEU A  98       7.333  -4.228  47.166  1.00 41.55      A    H  
ATOM    873 HD21 LEU A  98       9.682  -5.223  47.307  1.00 40.24      A    H  
ATOM    874 HD22 LEU A  98       9.912  -4.774  45.801  1.00 40.24      A    H  
ATOM    875 HD23 LEU A  98      10.118  -6.294  46.218  1.00 40.23      A    H  
ATOM    876  N   HIS A  99       4.906  -7.998  44.713  1.00 44.47      A    N  
ATOM    877  CA  HIS A  99       4.669  -8.505  43.333  1.00 42.79      A    C  
ATOM    878  C   HIS A  99       5.001  -7.361  42.374  1.00 41.58      A    C  
ATOM    879  O   HIS A  99       4.821  -6.185  42.762  1.00 41.37      A    O  
ATOM    880  CB  HIS A  99       3.252  -9.108  43.196  1.00 43.82      A    C  
ATOM    881  CG  HIS A  99       2.505  -8.896  41.910  1.00 45.53      A    C  
ATOM    882  CD2 HIS A  99       1.613  -7.935  41.559  1.00 48.99      A    C  
ATOM    883  ND1 HIS A  99       2.520  -9.805  40.860  1.00 46.64      A    N  
ATOM    884  CE1 HIS A  99       1.700  -9.383  39.898  1.00 51.38      A    C  
ATOM    885  NE2 HIS A  99       1.085  -8.234  40.316  1.00 51.22      A    N  
ATOM    886  H   HIS A  99       4.211  -7.490  45.011  1.00 44.09      A    H  
ATOM    887  HA  HIS A  99       5.318  -9.229  43.168  1.00 43.06      A    H  
ATOM    888  HB2 HIS A  99       3.320 -10.076  43.347  1.00 43.97      A    H  
ATOM    889  HB3 HIS A  99       2.699  -8.747  43.925  1.00 43.97      A    H  
ATOM    890  HD1 HIS A  99       3.025 -10.576  40.853  0.00 45.88      A    H  
ATOM    891  HD2 HIS A  99       1.381  -7.198  42.087  1.00 48.59      A    H  
ATOM    892  HE1 HIS A  99       1.555  -9.815  39.075  1.00 50.01      A    H  
ATOM    893  HE2 HIS A  99       0.543  -7.741  39.848  1.00 50.21      A    H  
ATOM    894  N   VAL A 100       5.543  -7.711  41.207  1.00 40.38      A    N  
ATOM    895  CA  VAL A 100       5.879  -6.769  40.103  1.00 36.99      A    C  
ATOM    896  C   VAL A 100       5.114  -7.215  38.850  1.00 35.36      A    C  
ATOM    897  O   VAL A 100       4.851  -8.440  38.697  1.00 30.40      A    O  
ATOM    898  CB  VAL A 100       7.406  -6.716  39.892  1.00 38.13      A    C  
ATOM    899  CG1 VAL A 100       7.945  -7.927  39.136  1.00 36.55      A    C  
ATOM    900  CG2 VAL A 100       7.850  -5.413  39.235  1.00 39.07      A    C  
ATOM    901  H   VAL A 100       5.747  -8.575  41.007  1.00 39.83      A    H  
ATOM    902  HA  VAL A 100       5.571  -5.881  40.352  1.00 37.52      A    H  
ATOM    903  HB  VAL A 100       7.813  -6.736  40.792  1.00 37.77      A    H  
ATOM    904 HG11 VAL A 100       7.707  -8.741  39.615  1.00 37.02      A    H  
ATOM    905 HG12 VAL A 100       8.914  -7.863  39.071  1.00 37.02      A    H  
ATOM    906 HG13 VAL A 100       7.563  -7.953  38.241  1.00 37.02      A    H  
ATOM    907 HG21 VAL A 100       7.421  -5.325  38.367  1.00 38.76      A    H  
ATOM    908 HG22 VAL A 100       8.816  -5.421  39.119  1.00 38.77      A    H  
ATOM    909 HG23 VAL A 100       7.598  -4.661  39.799  1.00 38.77      A    H  
ATOM    910  N   HIS A 101       4.723  -6.243  38.019  1.00 35.75      A    N  
ATOM    911  CA  HIS A 101       4.186  -6.446  36.647  1.00 35.18      A    C  
ATOM    912  C   HIS A 101       5.349  -6.301  35.646  1.00 34.66      A    C  
ATOM    913  O   HIS A 101       6.284  -5.527  35.930  1.00 34.03      A    O  
ATOM    914  CB  HIS A 101       3.010  -5.484  36.386  1.00 34.89      A    C  
ATOM    915  CG  HIS A 101       1.729  -5.812  37.096  1.00 34.67      A    C  
ATOM    916  CD2 HIS A 101       1.404  -5.856  38.409  1.00 35.64      A    C  
ATOM    917  ND1 HIS A 101       0.562  -6.115  36.415  1.00 35.33      A    N  
ATOM    918  CE1 HIS A 101      -0.415  -6.335  37.275  1.00 34.90      A    C  
ATOM    919  NE2 HIS A 101       0.075  -6.199  38.507  1.00 36.30      A    N  
ATOM    920  H   HIS A 101       4.767  -5.361  38.243  1.00 35.52      A    H  
ATOM    921  HA  HIS A 101       3.849  -7.369  36.588  1.00 35.12      A    H  
ATOM    922  HB2 HIS A 101       3.285  -4.577  36.645  1.00 34.90      A    H  
ATOM    923  HB3 HIS A 101       2.832  -5.468  35.418  1.00 34.90      A    H  
ATOM    924  HD1 HIS A 101       0.458  -6.094  35.543  0.00 35.27      A    H  
ATOM    925  HD2 HIS A 101       1.981  -5.688  39.129  1.00 35.54      A    H  
ATOM    926  HE1 HIS A 101      -1.300  -6.570  37.053  1.00 35.33      A    H  
ATOM    927  HE2 HIS A 101      -0.379  -6.275  39.241  1.00 35.94      A    H  
ATOM    928  N   GLY A 102       5.339  -7.080  34.559  1.00 35.94      A    N  
ATOM    929  CA  GLY A 102       6.161  -6.853  33.350  1.00 35.31      A    C  
ATOM    930  C   GLY A 102       7.519  -7.535  33.389  1.00 36.19      A    C  
ATOM    931  O   GLY A 102       7.895  -8.139  32.382  1.00 38.12      A    O  
ATOM    932  H   GLY A 102       4.809  -7.820  34.506  1.00 35.48      A    H  
ATOM    933  HA2 GLY A 102       5.659  -7.174  32.560  1.00 35.66      A    H  
ATOM    934  HA3 GLY A 102       6.300  -5.889  33.246  1.00 35.66      A    H  
ATOM    935  N   LEU A 103       8.250  -7.399  34.496  1.00 37.81      A    N  
ATOM    936  CA  LEU A 103       9.658  -7.849  34.638  1.00 36.66      A    C  
ATOM    937  C   LEU A 103       9.674  -9.363  34.862  1.00 37.28      A    C  
ATOM    938  O   LEU A 103       8.601  -9.922  35.177  1.00 36.29      A    O  
ATOM    939  CB  LEU A 103      10.310  -7.081  35.792  1.00 37.62      A    C  
ATOM    940  CG  LEU A 103      10.807  -5.673  35.444  1.00 38.72      A    C  
ATOM    941  CD1 LEU A 103       9.648  -4.722  35.146  1.00 37.79      A    C  
ATOM    942  CD2 LEU A 103      11.666  -5.120  36.574  1.00 39.09      A    C  
ATOM    943  H   LEU A 103       7.917  -7.013  35.249  1.00 37.13      A    H  
ATOM    944  HA  LEU A 103      10.136  -7.649  33.800  1.00 37.17      A    H  
ATOM    945  HB2 LEU A 103       9.665  -7.010  36.522  1.00 37.64      A    H  
ATOM    946  HB3 LEU A 103      11.069  -7.604  36.120  1.00 37.64      A    H  
ATOM    947  HG  LEU A 103      11.368  -5.736  34.634  1.00 38.40      A    H  
ATOM    948 HD11 LEU A 103       9.196  -5.005  34.331  1.00 38.06      A    H  
ATOM    949 HD12 LEU A 103       9.989  -3.819  35.031  1.00 38.04      A    H  
ATOM    950 HD13 LEU A 103       9.017  -4.736  35.887  1.00 38.06      A    H  
ATOM    951 HD21 LEU A 103      11.140  -5.077  37.392  1.00 38.97      A    H  
ATOM    952 HD22 LEU A 103      11.974  -4.227  36.340  1.00 38.98      A    H  
ATOM    953 HD23 LEU A 103      12.435  -5.702  36.713  1.00 38.97      A    H  
ATOM    954  N   ASP A 104      10.834  -9.998  34.654  1.00 39.65      A    N  
ATOM    955  CA  ASP A 104      11.028 -11.472  34.764  1.00 41.22      A    C  
ATOM    956  C   ASP A 104      11.324 -11.824  36.226  1.00 40.72      A    C  
ATOM    957  O   ASP A 104      12.247 -11.227  36.799  1.00 43.27      A    O  
ATOM    958  CB  ASP A 104      12.183 -11.992  33.895  1.00 41.31      A    C  
ATOM    959  CG  ASP A 104      12.155 -11.584  32.431  1.00 41.08      A    C  
ATOM    960  OD1 ASP A 104      11.079 -11.656  31.811  1.00 41.19      A    O  
ATOM    961  OD2 ASP A 104      13.229 -11.203  31.921  1.00 44.38      A    O1-
ATOM    962  H   ASP A 104      11.594  -9.551  34.429  1.00 39.43      A    H  
ATOM    963  HA  ASP A 104      10.196 -11.921  34.488  1.00 40.82      A    H  
ATOM    964  HB2 ASP A 104      13.027 -11.678  34.278  1.00 41.24      A    H  
ATOM    965  HB3 ASP A 104      12.180 -12.968  33.932  1.00 41.24      A    H  
ATOM    966  N   TYR A 105      10.568 -12.757  36.798  1.00 40.90      A    N  
ATOM    967  CA  TYR A 105      10.755 -13.277  38.177  1.00 40.40      A    C  
ATOM    968  C   TYR A 105      10.392 -14.757  38.194  1.00 38.97      A    C  
ATOM    969  O   TYR A 105       9.542 -15.167  37.382  1.00 36.15      A    O  
ATOM    970  CB  TYR A 105       9.894 -12.512  39.187  1.00 41.63      A    C  
ATOM    971  CG  TYR A 105       8.422 -12.370  38.861  1.00 43.27      A    C  
ATOM    972  CD1 TYR A 105       7.971 -11.346  38.043  1.00 42.46      A    C  
ATOM    973  CD2 TYR A 105       7.465 -13.214  39.417  1.00 43.78      A    C  
ATOM    974  CE1 TYR A 105       6.624 -11.182  37.760  1.00 42.83      A    C  
ATOM    975  CE2 TYR A 105       6.110 -13.060  39.149  1.00 42.26      A    C  
ATOM    976  CZ  TYR A 105       5.690 -12.041  38.312  1.00 43.35      A    C  
ATOM    977  OH  TYR A 105       4.368 -11.850  38.018  1.00 48.69      A    O  
ATOM    978  H   TYR A 105       9.860 -13.147  36.375  1.00 40.74      A    H  
ATOM    979  HA  TYR A 105      11.708 -13.181  38.430  1.00 40.68      A    H  
ATOM    980  HB2 TYR A 105       9.975 -12.961  40.053  1.00 41.70      A    H  
ATOM    981  HB3 TYR A 105      10.274 -11.613  39.286  1.00 41.71      A    H  
ATOM    982  HD1 TYR A 105       8.596 -10.752  37.662  1.00 42.78      A    H  
ATOM    983  HD2 TYR A 105       7.742 -13.909  39.991  1.00 43.29      A    H  
ATOM    984  HE1 TYR A 105       6.342 -10.484  37.192  1.00 42.91      A    H  
ATOM    985  HE2 TYR A 105       5.482 -13.650  39.527  1.00 42.92      A    H  
ATOM    986  HH  TYR A 105       4.246 -11.898  37.158  0.00 50.38      A    H  
ATOM    987  N   GLU A 106      11.014 -15.526  39.087  1.00 40.48      A    N  
ATOM    988  CA  GLU A 106      10.615 -16.933  39.347  1.00 42.59      A    C  
ATOM    989  C   GLU A 106       9.461 -16.926  40.358  1.00 44.39      A    C  
ATOM    990  O   GLU A 106       9.227 -15.886  41.012  1.00 40.56      A    O  
ATOM    991  CB  GLU A 106      11.793 -17.775  39.844  1.00 43.66      A    C  
ATOM    992  CG  GLU A 106      12.993 -17.774  38.910  1.00 43.42      A    C  
ATOM    993  CD  GLU A 106      14.045 -18.822  39.226  0.50 41.25      A    C  
ATOM    994  OE1 GLU A 106      13.671 -19.931  39.643  0.50 40.81      A    O  
ATOM    995  OE2 GLU A 106      15.232 -18.516  39.063  0.50 39.55      A    O1-
ATOM    996  H   GLU A 106      11.716 -15.235  39.590  1.00 40.60      A    H  
ATOM    997  HA  GLU A 106      10.286 -17.320  38.506  1.00 42.68      A    H  
ATOM    998  HB2 GLU A 106      12.072 -17.434  40.719  1.00 43.34      A    H  
ATOM    999  HB3 GLU A 106      11.485 -18.697  39.965  1.00 43.34      A    H  
ATOM   1000  HG2 GLU A 106      12.682 -17.914  37.991  1.00 42.97      A    H  
ATOM   1001  HG3 GLU A 106      13.417 -16.893  38.946  1.00 43.06      A    H  
ATOM   1002  N   VAL A 107       8.768 -18.058  40.455  1.00 47.45      A    N  
ATOM   1003  CA  VAL A 107       7.685 -18.356  41.439  1.00 48.63      A    C  
ATOM   1004  C   VAL A 107       8.064 -17.859  42.850  1.00 45.11      A    C  
ATOM   1005  O   VAL A 107       7.196 -17.287  43.524  1.00 45.77      A    O  
ATOM   1006  CB  VAL A 107       7.373 -19.867  41.369  1.00 51.88      A    C  
ATOM   1007  CG1 VAL A 107       7.231 -20.533  42.730  1.00 54.92      A    C  
ATOM   1008  CG2 VAL A 107       6.151 -20.124  40.497  1.00 51.19      A    C  
ATOM   1009  H   VAL A 107       8.918 -18.749  39.882  1.00 47.00      A    H  
ATOM   1010  HA  VAL A 107       6.889 -17.870  41.157  1.00 48.31      A    H  
ATOM   1011  HB  VAL A 107       8.142 -20.297  40.921  1.00 51.65      A    H  
ATOM   1012 HG11 VAL A 107       8.066 -20.455  43.223  1.00 53.95      A    H  
ATOM   1013 HG12 VAL A 107       7.017 -21.475  42.608  1.00 53.98      A    H  
ATOM   1014 HG13 VAL A 107       6.519 -20.106  43.229  1.00 54.01      A    H  
ATOM   1015 HG21 VAL A 107       5.391 -19.630  40.848  1.00 51.42      A    H  
ATOM   1016 HG22 VAL A 107       5.948 -21.074  40.498  1.00 51.37      A    H  
ATOM   1017 HG23 VAL A 107       6.334 -19.833  39.586  1.00 51.38      A    H  
ATOM   1018  N   SER A 108       9.319 -18.035  43.266  1.00 44.61      A    N  
ATOM   1019  CA  SER A 108       9.872 -17.681  44.606  1.00 44.16      A    C  
ATOM   1020  C   SER A 108       9.968 -16.155  44.812  1.00 44.61      A    C  
ATOM   1021  O   SER A 108      10.388 -15.731  45.921  1.00 42.99      A    O  
ATOM   1022  CB  SER A 108      11.224 -18.315  44.768  1.00 42.81      A    C  
ATOM   1023  OG  SER A 108      12.071 -17.918  43.698  1.00 41.84      A    O  
ATOM   1024  H   SER A 108       9.953 -18.414  42.735  1.00 44.62      A    H  
ATOM   1025  HA  SER A 108       9.264 -18.052  45.300  1.00 44.06      A    H  
ATOM   1026  HB2 SER A 108      11.620 -18.038  45.625  1.00 42.89      A    H  
ATOM   1027  HB3 SER A 108      11.132 -19.294  44.771  1.00 42.88      A    H  
ATOM   1028  HG  SER A 108      12.821 -18.265  43.783  0.00 41.36      A    H  
ATOM   1029  N   SER A 109       9.630 -15.362  43.787  1.00 42.64      A    N  
ATOM   1030  CA  SER A 109       9.484 -13.886  43.858  1.00 40.09      A    C  
ATOM   1031  C   SER A 109       8.088 -13.441  43.361  1.00 39.96      A    C  
ATOM   1032  O   SER A 109       7.953 -12.245  43.019  1.00 37.85      A    O  
ATOM   1033  CB  SER A 109      10.613 -13.219  43.092  1.00 39.72      A    C  
ATOM   1034  OG  SER A 109      11.842 -13.297  43.809  1.00 37.98      A    O  
ATOM   1035  H   SER A 109       9.489 -15.674  42.947  1.00 42.49      A    H  
ATOM   1036  HA  SER A 109       9.562 -13.621  44.812  1.00 40.49      A    H  
ATOM   1037  HB2 SER A 109      10.716 -13.658  42.218  1.00 39.39      A    H  
ATOM   1038  HB3 SER A 109      10.389 -12.275  42.935  1.00 39.39      A    H  
ATOM   1039  HG  SER A 109      12.467 -12.914  43.348  0.00 37.04      A    H  
ATOM   1040  N   ASP A 110       7.077 -14.333  43.351  1.00 40.66      A    N  
ATOM   1041  CA  ASP A 110       5.674 -14.010  42.939  1.00 43.82      A    C  
ATOM   1042  C   ASP A 110       5.059 -13.008  43.931  1.00 47.73      A    C  
ATOM   1043  O   ASP A 110       4.284 -12.126  43.484  1.00 48.93      A    O  
ATOM   1044  CB  ASP A 110       4.765 -15.246  42.814  1.00 43.47      A    C  
ATOM   1045  CG  ASP A 110       3.573 -15.044  41.879  1.00 45.68      A    C  
ATOM   1046  OD1 ASP A 110       3.543 -13.997  41.183  1.00 49.00      A    O  
ATOM   1047  OD2 ASP A 110       2.681 -15.932  41.830  1.00 44.51      A    O1-
ATOM   1048  H   ASP A 110       7.188 -15.199  43.606  1.00 41.23      A    H  
ATOM   1049  HA  ASP A 110       5.719 -13.577  42.055  1.00 43.85      A    H  
ATOM   1050  HB2 ASP A 110       5.291 -15.997  42.475  1.00 44.05      A    H  
ATOM   1051  HB3 ASP A 110       4.426 -15.487  43.700  1.00 44.06      A    H  
ATOM   1052  N   GLY A 111       5.397 -13.121  45.222  1.00 48.07      A    N  
ATOM   1053  CA  GLY A 111       4.812 -12.309  46.308  1.00 48.97      A    C  
ATOM   1054  C   GLY A 111       3.423 -12.794  46.704  1.00 46.85      A    C  
ATOM   1055  O   GLY A 111       2.667 -11.995  47.286  1.00 44.90      A    O  
ATOM   1056  H   GLY A 111       6.020 -13.717  45.505  1.00 48.22      A    H  
ATOM   1057  HA2 GLY A 111       5.408 -12.346  47.093  1.00 48.26      A    H  
ATOM   1058  HA3 GLY A 111       4.756 -11.367  46.010  1.00 48.25      A    H  
ATOM   1059  N   THR A 112       3.099 -14.057  46.422  1.00 47.01      A    N  
ATOM   1060  CA  THR A 112       1.744 -14.643  46.590  1.00 50.77      A    C  
ATOM   1061  C   THR A 112       1.744 -15.676  47.720  1.00 52.64      A    C  
ATOM   1062  O   THR A 112       2.791 -16.298  47.958  1.00 56.76      A    O  
ATOM   1063  CB  THR A 112       1.249 -15.277  45.283  1.00 50.00      A    C  
ATOM   1064  CG2 THR A 112       1.242 -14.294  44.134  1.00 48.81      A    C  
ATOM   1065  OG1 THR A 112       2.075 -16.397  44.956  1.00 50.28      A    O  
ATOM   1066  H   THR A 112       3.701 -14.665  46.108  1.00 47.82      A    H  
ATOM   1067  HA  THR A 112       1.127 -13.915  46.834  1.00 50.22      A    H  
ATOM   1068  HB  THR A 112       0.328 -15.597  45.430  1.00 49.96      A    H  
ATOM   1069  HG1 THR A 112       1.805 -16.746  44.226  0.00 49.85      A    H  
ATOM   1070 HG21 THR A 112       0.652 -13.549  44.348  1.00 49.14      A    H  
ATOM   1071 HG22 THR A 112       0.921 -14.738  43.329  1.00 49.13      A    H  
ATOM   1072 HG23 THR A 112       2.143 -13.959  43.983  1.00 49.13      A    H  
ATOM   1073  N   THR A 113       0.601 -15.819  48.392  1.00 56.63      A    N  
ATOM   1074  CA  THR A 113       0.251 -16.950  49.295  1.00 59.67      A    C  
ATOM   1075  C   THR A 113       0.535 -18.265  48.560  1.00 60.19      A    C  
ATOM   1076  O   THR A 113       1.125 -19.177  49.173  1.00 55.76      A    O  
ATOM   1077  CB  THR A 113      -1.226 -16.862  49.720  1.00 60.59      A    C  
ATOM   1078  CG2 THR A 113      -1.726 -18.087  50.456  1.00 58.25      A    C  
ATOM   1079  OG1 THR A 113      -1.373 -15.705  50.544  1.00 60.51      A    O  
ATOM   1080  H   THR A 113      -0.069 -15.203  48.342  1.00 56.33      A    H  
ATOM   1081  HA  THR A 113       0.821 -16.898  50.096  1.00 59.34      A    H  
ATOM   1082  HB  THR A 113      -1.770 -16.740  48.905  1.00 59.94      A    H  
ATOM   1083  HG1 THR A 113      -2.178 -15.617  50.779  0.00 58.97      A    H  
ATOM   1084 HG21 THR A 113      -1.709 -18.857  49.859  1.00 58.96      A    H  
ATOM   1085 HG22 THR A 113      -2.637 -17.934  50.760  1.00 58.95      A    H  
ATOM   1086 HG23 THR A 113      -1.154 -18.260  51.225  1.00 58.96      A    H  
ATOM   1087  N   LEU A 114       0.122 -18.331  47.290  1.00 64.42      A    N  
ATOM   1088  CA  LEU A 114       0.178 -19.530  46.410  1.00 66.95      A    C  
ATOM   1089  C   LEU A 114       1.604 -20.086  46.362  1.00 68.21      A    C  
ATOM   1090  O   LEU A 114       1.772 -21.289  46.654  1.00 72.26      A    O  
ATOM   1091  CB  LEU A 114      -0.291 -19.124  45.010  1.00 66.10      A    C  
ATOM   1092  CG  LEU A 114      -0.312 -20.244  43.977  1.00 64.49      A    C  
ATOM   1093  CD1 LEU A 114      -1.377 -21.273  44.324  1.00 63.69      A    C  
ATOM   1094  CD2 LEU A 114      -0.533 -19.679  42.583  1.00 64.36      A    C  
ATOM   1095  H   LEU A 114      -0.244 -17.609  46.872  1.00 63.94      A    H  
ATOM   1096  HA  LEU A 114      -0.425 -20.217  46.778  1.00 66.54      A    H  
ATOM   1097  HB2 LEU A 114      -1.193 -18.754  45.082  1.00 65.91      A    H  
ATOM   1098  HB3 LEU A 114       0.294 -18.412  44.684  1.00 65.88      A    H  
ATOM   1099  HG  LEU A 114       0.568 -20.695  43.988  1.00 64.63      A    H  
ATOM   1100 HD11 LEU A 114      -1.175 -21.673  45.188  1.00 63.96      A    H  
ATOM   1101 HD12 LEU A 114      -1.390 -21.969  43.644  1.00 63.95      A    H  
ATOM   1102 HD13 LEU A 114      -2.246 -20.841  44.363  1.00 63.95      A    H  
ATOM   1103 HD21 LEU A 114      -1.386 -19.213  42.552  1.00 64.41      A    H  
ATOM   1104 HD22 LEU A 114      -0.536 -20.404  41.934  1.00 64.41      A    H  
ATOM   1105 HD23 LEU A 114       0.184 -19.057  42.367  1.00 64.41      A    H  
ATOM   1106  N   ASN A 115       2.572 -19.232  46.008  1.00 66.23      A    N  
ATOM   1107  CA  ASN A 115       4.011 -19.568  45.824  1.00 64.06      A    C  
ATOM   1108  C   ASN A 115       4.815 -19.204  47.080  1.00 63.01      A    C  
ATOM   1109  O   ASN A 115       6.010 -18.880  46.938  1.00 59.79      A    O  
ATOM   1110  CB  ASN A 115       4.590 -18.846  44.605  1.00 64.23      A    C  
ATOM   1111  CG  ASN A 115       3.931 -19.250  43.304  1.00 64.36      A    C  
ATOM   1112  ND2 ASN A 115       3.732 -18.287  42.416  1.00 62.55      A    N  
ATOM   1113  OD1 ASN A 115       3.615 -20.423  43.102  1.00 58.25      A    O  
ATOM   1114  H   ASN A 115       2.396 -18.352  45.852  1.00 66.16      A    H  
ATOM   1115  HA  ASN A 115       4.089 -20.539  45.668  1.00 64.30      A    H  
ATOM   1116  HB2 ASN A 115       4.481 -17.882  44.730  1.00 64.18      A    H  
ATOM   1117  HB3 ASN A 115       5.546 -19.036  44.550  1.00 64.11      A    H  
ATOM   1118 HD21 ASN A 115       3.365 -18.499  41.631  0.00 63.14      A    H  
ATOM   1119 HD22 ASN A 115       3.975 -17.477  42.594  0.00 63.14      A    H  
ATOM   1120  N   LYS A 116       4.176 -19.243  48.256  1.00 63.96      A    N  
ATOM   1121  CA  LYS A 116       4.789 -19.058  49.605  1.00 66.10      A    C  
ATOM   1122  C   LYS A 116       5.917 -18.014  49.542  1.00 61.92      A    C  
ATOM   1123  O   LYS A 116       6.999 -18.270  50.109  1.00 61.25      A    O  
ATOM   1124  CB  LYS A 116       5.260 -20.417  50.145  1.00 66.93      A    C  
ATOM   1125  CG  LYS A 116       4.354 -21.592  49.797  1.00 70.33      A    C  
ATOM   1126  CD  LYS A 116       4.299 -22.674  50.859  1.00 78.03      A    C  
ATOM   1127  CE  LYS A 116       3.502 -23.892  50.433  1.00 82.81      A    C  
ATOM   1128  NZ  LYS A 116       4.258 -24.754  49.488  1.00 82.90      A    N1+
ATOM   1129  H   LYS A 116       3.281 -19.386  48.305  1.00 64.26      A    H  
ATOM   1130  HA  LYS A 116       4.090 -18.715  50.207  1.00 65.02      A    H  
ATOM   1131  HB2 LYS A 116       6.155 -20.600  49.789  1.00 67.49      A    H  
ATOM   1132  HB3 LYS A 116       5.332 -20.355  51.120  1.00 67.52      A    H  
ATOM   1133  HG2 LYS A 116       3.446 -21.256  49.647  1.00 71.19      A    H  
ATOM   1134  HG3 LYS A 116       4.666 -21.990  48.956  1.00 71.25      A    H  
ATOM   1135  HD2 LYS A 116       5.214 -22.954  51.077  1.00 77.22      A    H  
ATOM   1136  HD3 LYS A 116       3.897 -22.302  51.673  1.00 77.22      A    H  
ATOM   1137  HE2 LYS A 116       3.265 -24.418  51.220  1.00 81.69      A    H  
ATOM   1138  HE3 LYS A 116       2.675 -23.605  50.002  1.00 81.69      A    H  
ATOM   1139  HZ1 LYS A 116       4.455 -24.288  48.735  1.00 82.84      A    H  
ATOM   1140  HZ2 LYS A 116       3.761 -25.479  49.267  1.00 82.88      A    H  
ATOM   1141  HZ3 LYS A 116       5.031 -25.031  49.875  1.00 82.88      A    H  
ATOM   1142  N   SER A 117       5.658 -16.871  48.901  1.00 57.88      A    N  
ATOM   1143  CA  SER A 117       6.662 -15.818  48.596  1.00 59.29      A    C  
ATOM   1144  C   SER A 117       6.223 -14.458  49.164  1.00 60.65      A    C  
ATOM   1145  O   SER A 117       6.723 -13.420  48.671  1.00 58.45      A    O  
ATOM   1146  CB  SER A 117       6.911 -15.762  47.112  1.00 60.13      A    C  
ATOM   1147  OG  SER A 117       5.692 -15.881  46.392  1.00 59.34      A    O  
ATOM   1148  H   SER A 117       4.828 -16.651  48.595  1.00 59.14      A    H  
ATOM   1149  HA  SER A 117       7.512 -16.072  49.041  1.00 59.44      A    H  
ATOM   1150  HB2 SER A 117       7.350 -14.914  46.882  1.00 59.70      A    H  
ATOM   1151  HB3 SER A 117       7.514 -16.497  46.856  1.00 59.73      A    H  
ATOM   1152  HG  SER A 117       5.875 -15.904  45.568  0.00 59.59      A    H  
ATOM   1153  N   ASP A 118       5.348 -14.471  50.181  1.00 59.62      A    N  
ATOM   1154  CA  ASP A 118       4.985 -13.291  51.013  1.00 57.51      A    C  
ATOM   1155  C   ASP A 118       5.824 -13.315  52.295  1.00 54.99      A    C  
ATOM   1156  O   ASP A 118       6.610 -14.262  52.459  1.00 55.87      A    O  
ATOM   1157  CB  ASP A 118       3.487 -13.258  51.323  1.00 59.07      A    C  
ATOM   1158  CG  ASP A 118       3.000 -14.380  52.225  1.00 62.10      A    C  
ATOM   1159  OD1 ASP A 118       3.600 -15.473  52.195  1.00 59.92      A    O  
ATOM   1160  OD2 ASP A 118       2.014 -14.150  52.949  1.00 69.75      A    O1-
ATOM   1161  H   ASP A 118       4.915 -15.229  50.435  1.00 59.35      A    H  
ATOM   1162  HA  ASP A 118       5.211 -12.474  50.509  1.00 57.71      A    H  
ATOM   1163  HB2 ASP A 118       3.269 -12.404  51.750  1.00 59.37      A    H  
ATOM   1164  HB3 ASP A 118       2.993 -13.308  50.480  1.00 59.36      A    H  
ATOM   1165  N   VAL A 119       5.642 -12.325  53.171  1.00 54.15      A    N  
ATOM   1166  CA  VAL A 119       6.549 -12.056  54.325  1.00 57.05      A    C  
ATOM   1167  C   VAL A 119       5.730 -11.920  55.616  1.00 61.39      A    C  
ATOM   1168  O   VAL A 119       4.874 -11.016  55.675  1.00 59.26      A    O  
ATOM   1169  CB  VAL A 119       7.387 -10.791  54.067  1.00 57.10      A    C  
ATOM   1170  CG1 VAL A 119       8.411 -10.556  55.168  1.00 57.76      A    C  
ATOM   1171  CG2 VAL A 119       8.059 -10.837  52.704  1.00 56.69      A    C  
ATOM   1172  H   VAL A 119       4.948 -11.739  53.114  1.00 55.05      A    H  
ATOM   1173  HA  VAL A 119       7.155 -12.812  54.423  1.00 57.31      A    H  
ATOM   1174  HB  VAL A 119       6.766 -10.023  54.067  1.00 57.13      A    H  
ATOM   1175 HG11 VAL A 119       7.956 -10.414  56.015  1.00 57.56      A    H  
ATOM   1176 HG12 VAL A 119       8.944  -9.771  54.952  1.00 57.55      A    H  
ATOM   1177 HG13 VAL A 119       8.995 -11.331  55.240  1.00 57.55      A    H  
ATOM   1178 HG21 VAL A 119       8.604 -11.641  52.636  1.00 56.78      A    H  
ATOM   1179 HG22 VAL A 119       8.625 -10.055  52.596  1.00 56.70      A    H  
ATOM   1180 HG23 VAL A 119       7.381 -10.846  52.005  1.00 56.77      A    H  
ATOM   1181  N   GLU A 120       6.033 -12.768  56.612  1.00 65.42      A    N  
ATOM   1182  CA  GLU A 120       5.544 -12.711  58.020  1.00 62.47      A    C  
ATOM   1183  C   GLU A 120       5.745 -11.294  58.565  1.00 64.87      A    C  
ATOM   1184  O   GLU A 120       6.580 -10.544  58.056  1.00 62.13      A    O  
ATOM   1185  CB  GLU A 120       6.293 -13.732  58.888  1.00 65.31      A    C  
ATOM   1186  CG  GLU A 120       5.904 -15.192  58.644  1.00 67.24      A    C  
ATOM   1187  CD  GLU A 120       6.681 -15.963  57.578  0.50 64.60      A    C  
ATOM   1188  OE1 GLU A 120       7.580 -15.375  56.937  0.50 59.10      A    O  
ATOM   1189  OE2 GLU A 120       6.379 -17.163  57.381  0.50 59.41      A    O1-
ATOM   1190  H   GLU A 120       6.595 -13.470  56.471  1.00 63.71      A    H  
ATOM   1191  HA  GLU A 120       4.584 -12.925  58.024  1.00 64.01      A    H  
ATOM   1192  HB2 GLU A 120       7.254 -13.630  58.728  1.00 65.04      A    H  
ATOM   1193  HB3 GLU A 120       6.125 -13.518  59.830  1.00 65.05      A    H  
ATOM   1194  HG2 GLU A 120       5.994 -15.680  59.490  1.00 66.15      A    H  
ATOM   1195  HG3 GLU A 120       4.955 -15.219  58.400  1.00 66.21      A    H  
ATOM   1196  N   PRO A 121       4.980 -10.862  59.601  1.00 64.66      A    N  
ATOM   1197  CA  PRO A 121       5.203  -9.554  60.211  1.00 63.08      A    C  
ATOM   1198  C   PRO A 121       6.638  -9.485  60.746  1.00 63.75      A    C  
ATOM   1199  O   PRO A 121       7.067 -10.452  61.352  1.00 61.70      A    O  
ATOM   1200  CB  PRO A 121       4.172  -9.475  61.348  1.00 63.96      A    C  
ATOM   1201  CG  PRO A 121       3.112 -10.492  60.970  1.00 64.08      A    C  
ATOM   1202  CD  PRO A 121       3.852 -11.580  60.217  1.00 64.31      A    C  
ATOM   1203  HA  PRO A 121       5.037  -8.837  59.549  1.00 63.67      A    H  
ATOM   1204  HB2 PRO A 121       4.580  -9.703  62.211  1.00 63.76      A    H  
ATOM   1205  HB3 PRO A 121       3.786  -8.575  61.409  1.00 63.71      A    H  
ATOM   1206  HG2 PRO A 121       2.681 -10.857  61.769  1.00 64.09      A    H  
ATOM   1207  HG3 PRO A 121       2.426 -10.083  60.402  1.00 64.09      A    H  
ATOM   1208  HD2 PRO A 121       4.168 -12.275  60.823  1.00 64.32      A    H  
ATOM   1209  HD3 PRO A 121       3.280 -11.985  59.539  1.00 64.32      A    H  
ATOM   1210  N   GLY A 122       7.352  -8.394  60.456  1.00 63.73      A    N  
ATOM   1211  CA  GLY A 122       8.721  -8.156  60.956  1.00 66.35      A    C  
ATOM   1212  C   GLY A 122       9.774  -8.889  60.142  1.00 65.27      A    C  
ATOM   1213  O   GLY A 122      10.929  -8.413  60.133  1.00 62.80      A    O  
ATOM   1214  H   GLY A 122       7.027  -7.727  59.927  1.00 64.32      A    H  
ATOM   1215  HA2 GLY A 122       8.909  -7.184  60.933  1.00 65.39      A    H  
ATOM   1216  HA3 GLY A 122       8.773  -8.454  61.898  1.00 65.43      A    H  
ATOM   1217  N   GLY A 123       9.396  -9.994  59.484  1.00 66.68      A    N  
ATOM   1218  CA  GLY A 123      10.294 -10.874  58.709  1.00 68.09      A    C  
ATOM   1219  C   GLY A 123      10.912 -10.171  57.507  1.00 65.85      A    C  
ATOM   1220  O   GLY A 123      10.408  -9.086  57.120  1.00 57.43      A    O  
ATOM   1221  H   GLY A 123       8.533 -10.275  59.474  1.00 66.65      A    H  
ATOM   1222  HA2 GLY A 123      11.015 -11.199  59.303  1.00 67.22      A    H  
ATOM   1223  HA3 GLY A 123       9.779 -11.660  58.396  1.00 67.22      A    H  
ATOM   1224  N   THR A 124      11.982 -10.757  56.951  1.00 66.47      A    N  
ATOM   1225  CA  THR A 124      12.630 -10.316  55.684  1.00 67.26      A    C  
ATOM   1226  C   THR A 124      12.505 -11.414  54.619  1.00 65.74      A    C  
ATOM   1227  O   THR A 124      12.225 -12.583  54.963  1.00 60.74      A    O  
ATOM   1228  CB  THR A 124      14.110  -9.919  55.833  1.00 64.71      A    C  
ATOM   1229  CG2 THR A 124      14.329  -8.756  56.776  1.00 63.50      A    C  
ATOM   1230  OG1 THR A 124      14.871 -11.047  56.264  1.00 65.36      A    O  
ATOM   1231  H   THR A 124      12.396 -11.481  57.318  1.00 66.51      A    H  
ATOM   1232  HA  THR A 124      12.138  -9.527  55.361  1.00 66.27      A    H  
ATOM   1233  HB  THR A 124      14.436  -9.653  54.941  1.00 65.08      A    H  
ATOM   1234  HG1 THR A 124      15.709 -10.792  56.328  0.00 65.74      A    H  
ATOM   1235 HG21 THR A 124      13.877  -7.968  56.429  1.00 63.81      A    H  
ATOM   1236 HG22 THR A 124      15.283  -8.575  56.852  1.00 63.86      A    H  
ATOM   1237 HG23 THR A 124      13.970  -8.976  57.654  1.00 63.86      A    H  
ATOM   1238  N   ARG A 125      12.685 -11.001  53.364  1.00 67.57      A    N  
ATOM   1239  CA  ARG A 125      12.828 -11.867  52.168  1.00 65.29      A    C  
ATOM   1240  C   ARG A 125      13.563 -11.055  51.100  1.00 63.11      A    C  
ATOM   1241  O   ARG A 125      13.335  -9.831  51.013  1.00 61.08      A    O  
ATOM   1242  CB  ARG A 125      11.465 -12.330  51.652  1.00 63.33      A    C  
ATOM   1243  CG  ARG A 125      11.554 -13.171  50.388  1.00 62.22      A    C  
ATOM   1244  CD  ARG A 125      10.202 -13.615  49.883  1.00 61.37      A    C  
ATOM   1245  NE  ARG A 125      10.353 -14.891  49.208  1.00 61.93      A    N  
ATOM   1246  CZ  ARG A 125      10.196 -16.081  49.780  1.00 64.13      A    C  
ATOM   1247  NH1 ARG A 125       9.846 -16.187  51.053  1.00 62.74      A    N1+
ATOM   1248  NH2 ARG A 125      10.382 -17.174  49.060  1.00 65.80      A    N  
ATOM   1249  H   ARG A 125      12.728 -10.114  53.160  1.00 66.58      A    H  
ATOM   1250  HA  ARG A 125      13.371 -12.652  52.408  1.00 64.91      A    H  
ATOM   1251  HB2 ARG A 125      11.024 -12.854  52.353  1.00 63.51      A    H  
ATOM   1252  HB3 ARG A 125      10.911 -11.542  51.470  1.00 63.51      A    H  
ATOM   1253  HG2 ARG A 125      11.996 -12.652  49.684  1.00 62.27      A    H  
ATOM   1254  HG3 ARG A 125      12.103 -13.964  50.567  1.00 62.27      A    H  
ATOM   1255  HD2 ARG A 125       9.574 -13.697  50.631  1.00 61.70      A    H  
ATOM   1256  HD3 ARG A 125       9.850 -12.950  49.255  1.00 61.63      A    H  
ATOM   1257  HE  ARG A 125      10.592 -14.876  48.369  1.00 62.42      A    H  
ATOM   1258 HH11 ARG A 125       9.724 -15.470  51.542  1.00 63.19      A    H  
ATOM   1259 HH12 ARG A 125       9.742 -16.983  51.412  1.00 63.19      A    H  
ATOM   1260 HH21 ARG A 125      10.610 -17.109  48.212  1.00 65.06      A    H  
ATOM   1261 HH22 ARG A 125      10.270 -17.967  49.428  1.00 65.06      A    H  
ATOM   1262  N   THR A 126      14.429 -11.706  50.330  1.00 62.08      A    N  
ATOM   1263  CA  THR A 126      15.177 -11.045  49.239  1.00 62.02      A    C  
ATOM   1264  C   THR A 126      14.477 -11.442  47.928  1.00 57.40      A    C  
ATOM   1265  O   THR A 126      14.412 -12.649  47.621  1.00 50.49      A    O  
ATOM   1266  CB  THR A 126      16.677 -11.304  49.430  1.00 65.22      A    C  
ATOM   1267  CG2 THR A 126      17.165 -12.601  48.814  1.00 69.33      A    C  
ATOM   1268  OG1 THR A 126      17.359 -10.166  48.897  1.00 62.91      A    O  
ATOM   1269  H   THR A 126      14.624 -12.593  50.414  1.00 62.32      A    H  
ATOM   1270  HA  THR A 126      15.043 -10.078  49.351  1.00 61.63      A    H  
ATOM   1271  HB  THR A 126      16.853 -11.343  50.401  1.00 64.90      A    H  
ATOM   1272  HG1 THR A 126      18.180 -10.233  49.002  0.00 64.04      A    H  
ATOM   1273 HG21 THR A 126      16.646 -13.345  49.169  1.00 68.03      A    H  
ATOM   1274 HG22 THR A 126      18.105 -12.730  49.029  1.00 68.03      A    H  
ATOM   1275 HG23 THR A 126      17.057 -12.564  47.845  1.00 67.98      A    H  
ATOM   1276  N   TYR A 127      13.874 -10.463  47.244  1.00 54.21      A    N  
ATOM   1277  CA  TYR A 127      13.135 -10.653  45.970  1.00 49.81      A    C  
ATOM   1278  C   TYR A 127      14.101 -10.373  44.820  1.00 47.46      A    C  
ATOM   1279  O   TYR A 127      14.918  -9.434  44.949  1.00 43.89      A    O  
ATOM   1280  CB  TYR A 127      11.914  -9.733  45.862  1.00 48.65      A    C  
ATOM   1281  CG  TYR A 127      10.731 -10.087  46.733  1.00 47.82      A    C  
ATOM   1282  CD1 TYR A 127       9.802 -11.038  46.342  1.00 44.97      A    C  
ATOM   1283  CD2 TYR A 127      10.503  -9.422  47.931  1.00 47.81      A    C  
ATOM   1284  CE1 TYR A 127       8.705 -11.344  47.134  1.00 45.03      A    C  
ATOM   1285  CE2 TYR A 127       9.415  -9.721  48.736  1.00 44.88      A    C  
ATOM   1286  CZ  TYR A 127       8.514 -10.683  48.335  1.00 43.50      A    C  
ATOM   1287  OH  TYR A 127       7.450 -10.968  49.134  1.00 45.34      A    O  
ATOM   1288  H   TYR A 127      13.876  -9.593  47.515  1.00 53.86      A    H  
ATOM   1289  HA  TYR A 127      12.834 -11.595  45.910  1.00 49.93      A    H  
ATOM   1290  HB2 TYR A 127      12.200  -8.823  46.084  1.00 48.73      A    H  
ATOM   1291  HB3 TYR A 127      11.619  -9.729  44.928  1.00 48.72      A    H  
ATOM   1292  HD1 TYR A 127       9.925 -11.495  45.527  1.00 45.64      A    H  
ATOM   1293  HD2 TYR A 127      11.117  -8.765  48.216  1.00 46.97      A    H  
ATOM   1294  HE1 TYR A 127       8.093 -12.006  46.858  1.00 44.82      A    H  
ATOM   1295  HE2 TYR A 127       9.290  -9.269  49.551  1.00 45.29      A    H  
ATOM   1296  HH  TYR A 127       7.472 -11.792  49.368  0.00 45.48      A    H  
ATOM   1297  N   THR A 128      13.981 -11.150  43.737  1.00 46.05      A    N  
ATOM   1298  CA  THR A 128      14.790 -11.028  42.495  1.00 44.57      A    C  
ATOM   1299  C   THR A 128      13.878 -10.724  41.293  1.00 43.03      A    C  
ATOM   1300  O   THR A 128      12.963 -11.541  41.019  1.00 42.28      A    O  
ATOM   1301  CB  THR A 128      15.621 -12.298  42.280  1.00 44.03      A    C  
ATOM   1302  CG2 THR A 128      16.521 -12.197  41.067  1.00 45.08      A    C  
ATOM   1303  OG1 THR A 128      16.401 -12.529  43.455  1.00 43.81      A    O  
ATOM   1304  H   THR A 128      13.376 -11.829  43.685  1.00 46.03      A    H  
ATOM   1305  HA  THR A 128      15.410 -10.272  42.611  1.00 44.42      A    H  
ATOM   1306  HB  THR A 128      15.002 -13.055  42.153  1.00 44.28      A    H  
ATOM   1307  HG1 THR A 128      16.881 -13.215  43.360  0.00 44.11      A    H  
ATOM   1308 HG21 THR A 128      15.979 -12.105  40.263  1.00 44.73      A    H  
ATOM   1309 HG22 THR A 128      17.065 -13.003  40.998  1.00 44.74      A    H  
ATOM   1310 HG23 THR A 128      17.103 -11.422  41.156  1.00 44.73      A    H  
ATOM   1311  N   TRP A 129      14.119  -9.585  40.625  1.00 41.86      A    N  
ATOM   1312  CA  TRP A 129      13.587  -9.209  39.285  1.00 42.87      A    C  
ATOM   1313  C   TRP A 129      14.714  -9.198  38.239  1.00 46.63      A    C  
ATOM   1314  O   TRP A 129      15.590  -8.307  38.314  1.00 48.82      A    O  
ATOM   1315  CB  TRP A 129      12.942  -7.820  39.303  1.00 41.97      A    C  
ATOM   1316  CG  TRP A 129      11.904  -7.556  40.348  1.00 39.06      A    C  
ATOM   1317  CD1 TRP A 129      11.148  -8.447  41.052  1.00 36.99      A    C  
ATOM   1318  CD2 TRP A 129      11.463  -6.249  40.743  1.00 36.26      A    C  
ATOM   1319  CE2 TRP A 129      10.461  -6.433  41.718  1.00 35.80      A    C  
ATOM   1320  CE3 TRP A 129      11.842  -4.951  40.383  1.00 34.75      A    C  
ATOM   1321  NE1 TRP A 129      10.292  -7.783  41.887  1.00 36.79      A    N  
ATOM   1322  CZ2 TRP A 129       9.826  -5.357  42.332  1.00 34.57      A    C  
ATOM   1323  CZ3 TRP A 129      11.221  -3.888  40.997  1.00 34.82      A    C  
ATOM   1324  CH2 TRP A 129      10.227  -4.094  41.957  1.00 35.45      A    C  
ATOM   1325  H   TRP A 129      14.653  -8.933  40.972  1.00 42.37      A    H  
ATOM   1326  HA  TRP A 129      12.902  -9.868  39.023  1.00 43.19      A    H  
ATOM   1327  HB2 TRP A 129      13.658  -7.161  39.410  1.00 41.49      A    H  
ATOM   1328  HB3 TRP A 129      12.540  -7.668  38.424  1.00 41.47      A    H  
ATOM   1329  HD1 TRP A 129      11.213  -9.388  40.989  1.00 37.23      A    H  
ATOM   1330  HE1 TRP A 129       9.724  -8.158  42.432  1.00 36.50      A    H  
ATOM   1331  HE3 TRP A 129      12.514  -4.808  39.736  1.00 35.28      A    H  
ATOM   1332  HZ2 TRP A 129       9.160  -5.491  42.985  1.00 35.24      A    H  
ATOM   1333  HZ3 TRP A 129      11.460  -3.007  40.760  1.00 35.14      A    H  
ATOM   1334  HH2 TRP A 129       9.814  -3.348  42.355  1.00 35.27      A    H  
ATOM   1335  N   ARG A 130      14.673 -10.109  37.266  1.00 50.74      A    N  
ATOM   1336  CA  ARG A 130      15.516 -10.038  36.038  1.00 51.82      A    C  
ATOM   1337  C   ARG A 130      14.765  -9.241  34.963  1.00 48.86      A    C  
ATOM   1338  O   ARG A 130      13.531  -9.048  35.098  1.00 46.15      A    O  
ATOM   1339  CB  ARG A 130      15.890 -11.436  35.528  1.00 53.54      A    C  
ATOM   1340  CG  ARG A 130      17.251 -11.924  36.004  1.00 58.46      A    C  
ATOM   1341  CD  ARG A 130      17.330 -13.420  36.243  1.00 64.21      A    C  
ATOM   1342  NE  ARG A 130      16.235 -13.872  37.096  1.00 71.49      A    N  
ATOM   1343  CZ  ARG A 130      15.183 -14.584  36.690  1.00 75.02      A    C  
ATOM   1344  NH1 ARG A 130      15.069 -14.964  35.427  1.00 74.05      A    N1+
ATOM   1345  NH2 ARG A 130      14.245 -14.921  37.559  1.00 75.88      A    N  
ATOM   1346  H   ARG A 130      14.119 -10.830  37.292  1.00 49.99      A    H  
ATOM   1347  HA  ARG A 130      16.344  -9.553  36.259  1.00 51.37      A    H  
ATOM   1348  HB2 ARG A 130      15.203 -12.067  35.819  1.00 54.29      A    H  
ATOM   1349  HB3 ARG A 130      15.888 -11.421  34.548  1.00 54.22      A    H  
ATOM   1350  HG2 ARG A 130      17.928 -11.678  35.337  1.00 58.52      A    H  
ATOM   1351  HG3 ARG A 130      17.480 -11.464  36.838  1.00 58.43      A    H  
ATOM   1352  HD2 ARG A 130      17.302 -13.890  35.384  1.00 64.49      A    H  
ATOM   1353  HD3 ARG A 130      18.185 -13.633  36.675  1.00 64.43      A    H  
ATOM   1354  HE  ARG A 130      16.261 -13.641  37.937  1.00 70.76      A    H  
ATOM   1355 HH11 ARG A 130      15.680 -14.744  34.839  1.00 74.12      A    H  
ATOM   1356 HH12 ARG A 130      14.371 -15.435  35.176  1.00 74.16      A    H  
ATOM   1357 HH21 ARG A 130      14.315 -14.674  38.402  1.00 75.25      A    H  
ATOM   1358 HH22 ARG A 130      13.552 -15.395  37.293  1.00 75.14      A    H  
ATOM   1359  N   THR A 131      15.503  -8.773  33.955  1.00 44.58      A    N  
ATOM   1360  CA  THR A 131      14.966  -8.174  32.706  1.00 41.99      A    C  
ATOM   1361  C   THR A 131      15.706  -8.809  31.530  1.00 40.81      A    C  
ATOM   1362  O   THR A 131      16.641  -9.582  31.788  1.00 43.82      A    O  
ATOM   1363  CB  THR A 131      15.057  -6.646  32.751  1.00 40.02      A    C  
ATOM   1364  CG2 THR A 131      14.402  -6.090  33.996  1.00 39.58      A    C  
ATOM   1365  OG1 THR A 131      16.425  -6.236  32.676  1.00 38.64      A    O  
ATOM   1366  H   THR A 131      16.414  -8.786  33.966  1.00 44.91      A    H  
ATOM   1367  HA  THR A 131      14.015  -8.423  32.639  1.00 41.87      A    H  
ATOM   1368  HB  THR A 131      14.581  -6.291  31.963  1.00 40.02      A    H  
ATOM   1369  HG1 THR A 131      16.473  -5.374  32.688  0.00 37.88      A    H  
ATOM   1370 HG21 THR A 131      13.475  -6.382  34.033  1.00 39.70      A    H  
ATOM   1371 HG22 THR A 131      14.435  -5.117  33.973  1.00 39.70      A    H  
ATOM   1372 HG23 THR A 131      14.875  -6.410  34.786  1.00 39.72      A    H  
ATOM   1373  N   HIS A 132      15.263  -8.535  30.302  1.00 39.81      A    N  
ATOM   1374  CA  HIS A 132      15.908  -9.017  29.053  1.00 38.23      A    C  
ATOM   1375  C   HIS A 132      15.730  -7.982  27.941  1.00 35.60      A    C  
ATOM   1376  O   HIS A 132      14.704  -7.277  27.935  1.00 32.97      A    O  
ATOM   1377  CB  HIS A 132      15.371 -10.396  28.665  1.00 39.45      A    C  
ATOM   1378  CG  HIS A 132      13.924 -10.433  28.293  1.00 44.63      A    C  
ATOM   1379  CD2 HIS A 132      13.289 -10.155  27.129  1.00 47.43      A    C  
ATOM   1380  ND1 HIS A 132      12.945 -10.865  29.170  1.00 44.98      A    N  
ATOM   1381  CE1 HIS A 132      11.772 -10.835  28.566  1.00 46.65      A    C  
ATOM   1382  NE2 HIS A 132      11.955 -10.399  27.311  1.00 45.83      A    N  
ATOM   1383  H   HIS A 132      14.522  -8.036  30.141  1.00 39.63      A    H  
ATOM   1384  HA  HIS A 132      16.874  -9.104  29.230  1.00 38.22      A    H  
ATOM   1385  HB2 HIS A 132      15.896 -10.733  27.906  1.00 40.31      A    H  
ATOM   1386  HB3 HIS A 132      15.515 -11.011  29.418  1.00 40.31      A    H  
ATOM   1387  HD1 HIS A 132      13.079 -11.140  29.988  0.00 45.86      A    H  
ATOM   1388  HD2 HIS A 132      13.688  -9.847  26.337  1.00 46.19      A    H  
ATOM   1389  HE1 HIS A 132      10.946 -11.065  28.957  1.00 45.98      A    H  
ATOM   1390  HE2 HIS A 132      11.308 -10.307  26.709  0.00 46.87      A    H  
ATOM   1391  N   ALA A 133      16.715  -7.899  27.046  1.00 32.96      A    N  
ATOM   1392  CA  ALA A 133      16.647  -7.119  25.790  1.00 32.68      A    C  
ATOM   1393  C   ALA A 133      15.852  -7.921  24.766  1.00 31.57      A    C  
ATOM   1394  O   ALA A 133      15.665  -9.126  24.917  1.00 28.99      A    O  
ATOM   1395  CB  ALA A 133      18.036  -6.794  25.288  1.00 31.44      A    C  
ATOM   1396  H   ALA A 133      17.514  -8.328  27.144  1.00 33.50      A    H  
ATOM   1397  HA  ALA A 133      16.169  -6.278  25.971  1.00 32.28      A    H  
ATOM   1398  HB1 ALA A 133      17.977  -6.285  24.463  1.00 31.81      A    H  
ATOM   1399  HB2 ALA A 133      18.508  -6.268  25.956  1.00 31.80      A    H  
ATOM   1400  HB3 ALA A 133      18.524  -7.618  25.124  1.00 31.81      A    H  
ATOM   1401  N   PRO A 134      15.358  -7.280  23.688  1.00 32.49      A    N  
ATOM   1402  CA  PRO A 134      14.699  -8.017  22.616  1.00 34.23      A    C  
ATOM   1403  C   PRO A 134      15.759  -8.771  21.795  1.00 36.64      A    C  
ATOM   1404  O   PRO A 134      16.828  -8.207  21.571  1.00 38.47      A    O  
ATOM   1405  CB  PRO A 134      14.001  -6.899  21.829  1.00 34.02      A    C  
ATOM   1406  CG  PRO A 134      14.905  -5.695  22.015  1.00 32.92      A    C  
ATOM   1407  CD  PRO A 134      15.440  -5.835  23.423  1.00 32.68      A    C  
ATOM   1408  HA  PRO A 134      14.028  -8.641  22.990  1.00 34.27      A    H  
ATOM   1409  HB2 PRO A 134      13.922  -7.135  20.881  1.00 33.82      A    H  
ATOM   1410  HB3 PRO A 134      13.107  -6.724  22.188  1.00 33.81      A    H  
ATOM   1411  HG2 PRO A 134      15.635  -5.704  21.363  1.00 33.11      A    H  
ATOM   1412  HG3 PRO A 134      14.400  -4.862  21.915  1.00 33.11      A    H  
ATOM   1413  HD2 PRO A 134      16.359  -5.518  23.478  1.00 32.67      A    H  
ATOM   1414  HD3 PRO A 134      14.894  -5.333  24.057  1.00 32.68      A    H  
ATOM   1415  N   GLY A 135      15.462 -10.011  21.390  1.00 36.77      A    N  
ATOM   1416  CA  GLY A 135      16.331 -10.826  20.520  1.00 39.70      A    C  
ATOM   1417  C   GLY A 135      15.539 -11.689  19.557  1.00 41.77      A    C  
ATOM   1418  O   GLY A 135      14.299 -11.705  19.655  1.00 41.83      A    O  
ATOM   1419  H   GLY A 135      14.689 -10.427  21.637  1.00 37.40      A    H  
ATOM   1420  HA2 GLY A 135      16.927 -10.226  20.006  1.00 39.44      A    H  
ATOM   1421  HA3 GLY A 135      16.899 -11.407  21.088  1.00 39.45      A    H  
ATOM   1422  N   ARG A 136      16.234 -12.374  18.642  1.00 46.80      A    N  
ATOM   1423  CA  ARG A 136      15.656 -13.439  17.775  1.00 49.44      A    C  
ATOM   1424  C   ARG A 136      15.675 -14.752  18.553  1.00 50.26      A    C  
ATOM   1425  O   ARG A 136      16.750 -15.105  19.055  1.00 54.39      A    O  
ATOM   1426  CB  ARG A 136      16.469 -13.639  16.492  1.00 49.28      A    C  
ATOM   1427  CG  ARG A 136      16.617 -12.392  15.636  1.00 50.26      A    C  
ATOM   1428  CD  ARG A 136      15.868 -12.500  14.319  1.00 51.67      A    C  
ATOM   1429  NE  ARG A 136      14.408 -12.598  14.404  1.00 48.14      A    N  
ATOM   1430  CZ  ARG A 136      13.545 -11.635  14.070  1.00 47.54      A    C  
ATOM   1431  NH1 ARG A 136      13.963 -10.448  13.658  1.00 45.03      A    N1+
ATOM   1432  NH2 ARG A 136      12.246 -11.856  14.177  1.00 49.90      A    N  
ATOM   1433  H   ARG A 136      17.120 -12.226  18.495  1.00 46.15      A    H  
ATOM   1434  HA  ARG A 136      14.727 -13.203  17.545  1.00 49.03      A    H  
ATOM   1435  HB2 ARG A 136      17.362 -13.957  16.738  1.00 49.55      A    H  
ATOM   1436  HB3 ARG A 136      16.039 -14.339  15.958  1.00 49.55      A    H  
ATOM   1437  HG2 ARG A 136      16.281 -11.616  16.130  1.00 50.33      A    H  
ATOM   1438  HG3 ARG A 136      17.568 -12.240  15.448  1.00 50.35      A    H  
ATOM   1439  HD2 ARG A 136      16.101 -11.725  13.770  1.00 50.45      A    H  
ATOM   1440  HD3 ARG A 136      16.198 -13.295  13.849  1.00 50.47      A    H  
ATOM   1441  HE  ARG A 136      14.073 -13.360  14.664  1.00 48.72      A    H  
ATOM   1442 HH11 ARG A 136      14.820 -10.281  13.578  1.00 46.08      A    H  
ATOM   1443 HH12 ARG A 136      13.376  -9.827  13.449  1.00 46.07      A    H  
ATOM   1444 HH21 ARG A 136      11.954 -12.638  14.457  1.00 49.05      A    H  
ATOM   1445 HH22 ARG A 136      11.672 -11.219  13.969  1.00 49.04      A    H  
ATOM   1446  N   ARG A 137      14.540 -15.440  18.651  1.00 52.37      A    N  
ATOM   1447  CA  ARG A 137      14.495 -16.841  19.143  1.00 57.35      A    C  
ATOM   1448  C   ARG A 137      15.036 -17.744  18.031  1.00 62.35      A    C  
ATOM   1449  O   ARG A 137      15.032 -17.303  16.859  1.00 61.91      A    O  
ATOM   1450  CB  ARG A 137      13.070 -17.261  19.515  1.00 56.48      A    C  
ATOM   1451  CG  ARG A 137      12.418 -16.407  20.592  1.00 57.88      A    C  
ATOM   1452  CD  ARG A 137      11.156 -17.067  21.107  1.00 58.69      A    C  
ATOM   1453  NE  ARG A 137      10.450 -16.269  22.100  1.00 58.30      A    N  
ATOM   1454  CZ  ARG A 137       9.573 -15.304  21.830  1.00 57.26      A    C  
ATOM   1455  NH1 ARG A 137       9.282 -14.979  20.580  1.00 58.89      A    N1+
ATOM   1456  NH2 ARG A 137       8.989 -14.662  22.826  1.00 53.79      A    N  
ATOM   1457  H   ARG A 137      13.729 -15.096  18.420  1.00 52.98      A    H  
ATOM   1458  HA  ARG A 137      15.074 -16.920  19.936  1.00 57.08      A    H  
ATOM   1459  HB2 ARG A 137      12.515 -17.223  18.709  1.00 57.01      A    H  
ATOM   1460  HB3 ARG A 137      13.089 -18.192  19.822  1.00 57.01      A    H  
ATOM   1461  HG2 ARG A 137      13.045 -16.281  21.336  1.00 57.73      A    H  
ATOM   1462  HG3 ARG A 137      12.197 -15.525  20.224  1.00 57.73      A    H  
ATOM   1463  HD2 ARG A 137      10.557 -17.248  20.353  1.00 58.24      A    H  
ATOM   1464  HD3 ARG A 137      11.393 -17.930  21.508  1.00 58.37      A    H  
ATOM   1465  HE  ARG A 137      10.601 -16.448  22.938  1.00 57.95      A    H  
ATOM   1466 HH11 ARG A 137       9.663 -15.399  19.910  1.00 58.22      A    H  
ATOM   1467 HH12 ARG A 137       8.703 -14.336  20.419  1.00 58.22      A    H  
ATOM   1468 HH21 ARG A 137       9.180 -14.873  23.659  1.00 55.03      A    H  
ATOM   1469 HH22 ARG A 137       8.411 -14.018  22.654  1.00 55.08      A    H  
ATOM   1470  N   SER A 138      15.451 -18.965  18.383  1.00 65.33      A    N  
ATOM   1471  CA  SER A 138      15.814 -20.053  17.435  1.00 63.88      A    C  
ATOM   1472  C   SER A 138      14.690 -20.285  16.403  1.00 62.02      A    C  
ATOM   1473  O   SER A 138      15.011 -20.555  15.232  1.00 60.54      A    O  
ATOM   1474  CB  SER A 138      16.160 -21.321  18.187  1.00 64.06      A    C  
ATOM   1475  OG  SER A 138      15.172 -21.633  19.160  1.00 65.86      A    O  
ATOM   1476  H   SER A 138      15.545 -19.221  19.253  1.00 64.28      A    H  
ATOM   1477  HA  SER A 138      16.624 -19.760  16.939  1.00 63.83      A    H  
ATOM   1478  HB2 SER A 138      16.238 -22.067  17.549  1.00 64.43      A    H  
ATOM   1479  HB3 SER A 138      17.031 -21.208  18.630  1.00 64.44      A    H  
ATOM   1480  HG  SER A 138      15.411 -22.348  19.555  0.00 67.92      A    H  
ATOM   1481  N   ASP A 139      13.415 -20.157  16.789  1.00 59.97      A    N  
ATOM   1482  CA  ASP A 139      12.258 -20.474  15.905  1.00 60.78      A    C  
ATOM   1483  C   ASP A 139      11.981 -19.318  14.928  1.00 60.54      A    C  
ATOM   1484  O   ASP A 139      10.931 -19.381  14.254  1.00 58.29      A    O  
ATOM   1485  CB  ASP A 139      11.021 -20.864  16.727  1.00 60.79      A    C  
ATOM   1486  CG  ASP A 139      10.269 -19.719  17.391  1.00 59.57      A    C  
ATOM   1487  OD1 ASP A 139      10.762 -18.576  17.361  1.00 59.77      A    O  
ATOM   1488  OD2 ASP A 139       9.187 -19.986  17.933  1.00 58.56      A    O1-
ATOM   1489  H   ASP A 139      13.177 -19.873  17.621  1.00 60.65      A    H  
ATOM   1490  HA  ASP A 139      12.506 -21.264  15.369  1.00 60.58      A    H  
ATOM   1491  HB2 ASP A 139      10.394 -21.333  16.139  1.00 60.50      A    H  
ATOM   1492  HB3 ASP A 139      11.299 -21.488  17.429  1.00 60.50      A    H  
ATOM   1493  N   GLY A 140      12.856 -18.299  14.867  1.00 62.70      A    N  
ATOM   1494  CA  GLY A 140      12.785 -17.182  13.897  1.00 60.61      A    C  
ATOM   1495  C   GLY A 140      11.911 -16.016  14.355  1.00 61.19      A    C  
ATOM   1496  O   GLY A 140      11.973 -14.963  13.693  1.00 56.61      A    O  
ATOM   1497  H   GLY A 140      13.552 -18.224  15.446  1.00 61.69      A    H  
ATOM   1498  HA2 GLY A 140      13.702 -16.850  13.731  1.00 61.23      A    H  
ATOM   1499  HA3 GLY A 140      12.434 -17.530  13.040  1.00 61.22      A    H  
ATOM   1500  N   THR A 141      11.130 -16.175  15.436  1.00 63.35      A    N  
ATOM   1501  CA  THR A 141      10.225 -15.132  16.007  1.00 60.44      A    C  
ATOM   1502  C   THR A 141      11.031 -14.106  16.806  1.00 58.89      A    C  
ATOM   1503  O   THR A 141      12.226 -14.377  17.104  1.00 55.31      A    O  
ATOM   1504  CB  THR A 141       9.166 -15.713  16.952  1.00 57.44      A    C  
ATOM   1505  CG2 THR A 141       8.292 -16.753  16.294  1.00 58.33      A    C  
ATOM   1506  OG1 THR A 141       9.853 -16.274  18.071  1.00 56.32      A    O  
ATOM   1507  H   THR A 141      11.107 -16.946  15.916  1.00 62.11      A    H  
ATOM   1508  HA  THR A 141       9.772 -14.673  15.262  1.00 60.09      A    H  
ATOM   1509  HB  THR A 141       8.594 -14.973  17.268  1.00 57.95      A    H  
ATOM   1510  HG1 THR A 141       9.282 -16.601  18.610  0.00 56.62      A    H  
ATOM   1511 HG21 THR A 141       7.855 -16.361  15.517  1.00 58.02      A    H  
ATOM   1512 HG22 THR A 141       7.617 -17.060  16.925  1.00 58.02      A    H  
ATOM   1513 HG23 THR A 141       8.837 -17.508  16.010  1.00 58.06      A    H  
ATOM   1514  N   TRP A 142      10.378 -12.994  17.165  1.00 56.01      A    N  
ATOM   1515  CA  TRP A 142      10.989 -11.841  17.880  1.00 53.37      A    C  
ATOM   1516  C   TRP A 142      10.519 -11.823  19.340  1.00 50.53      A    C  
ATOM   1517  O   TRP A 142       9.332 -11.523  19.586  1.00 53.62      A    O  
ATOM   1518  CB  TRP A 142      10.672 -10.531  17.151  1.00 48.66      A    C  
ATOM   1519  CG  TRP A 142      11.409  -9.333  17.665  1.00 46.90      A    C  
ATOM   1520  CD1 TRP A 142      10.889  -8.297  18.386  1.00 47.10      A    C  
ATOM   1521  CD2 TRP A 142      12.796  -9.010  17.463  1.00 45.83      A    C  
ATOM   1522  CE2 TRP A 142      13.032  -7.770  18.095  1.00 45.00      A    C  
ATOM   1523  CE3 TRP A 142      13.862  -9.645  16.821  1.00 44.76      A    C  
ATOM   1524  NE1 TRP A 142      11.852  -7.361  18.652  1.00 44.22      A    N  
ATOM   1525  CZ2 TRP A 142      14.285  -7.161  18.098  1.00 45.10      A    C  
ATOM   1526  CZ3 TRP A 142      15.104  -9.046  16.834  1.00 44.94      A    C  
ATOM   1527  CH2 TRP A 142      15.311  -7.822  17.464  1.00 44.77      A    C  
ATOM   1528  H   TRP A 142       9.494 -12.867  16.983  1.00 56.05      A    H  
ATOM   1529  HA  TRP A 142      11.967 -11.961  17.866  1.00 52.37      A    H  
ATOM   1530  HB2 TRP A 142      10.882 -10.651  16.203  1.00 49.30      A    H  
ATOM   1531  HB3 TRP A 142       9.709 -10.367  17.222  1.00 49.31      A    H  
ATOM   1532  HD1 TRP A 142       9.989  -8.225  18.658  1.00 46.22      A    H  
ATOM   1533  HE1 TRP A 142      11.729  -6.619  19.101  1.00 45.12      A    H  
ATOM   1534  HE3 TRP A 142      13.733 -10.471  16.388  1.00 45.12      A    H  
ATOM   1535  HZ2 TRP A 142      14.427  -6.341  18.538  1.00 45.07      A    H  
ATOM   1536  HZ3 TRP A 142      15.825  -9.465  16.395  1.00 44.97      A    H  
ATOM   1537  HH2 TRP A 142      16.169  -7.436  17.452  1.00 44.97      A    H  
ATOM   1538  N   ARG A 143      11.426 -12.159  20.261  1.00 46.36      A    N  
ATOM   1539  CA  ARG A 143      11.240 -11.973  21.719  1.00 45.19      A    C  
ATOM   1540  C   ARG A 143      11.155 -10.464  21.998  1.00 44.56      A    C  
ATOM   1541  O   ARG A 143      11.983  -9.717  21.444  1.00 44.94      A    O  
ATOM   1542  CB  ARG A 143      12.365 -12.667  22.486  1.00 46.69      A    C  
ATOM   1543  CG  ARG A 143      11.987 -13.009  23.917  1.00 48.55      A    C  
ATOM   1544  CD  ARG A 143      13.128 -13.469  24.787  1.00 49.61      A    C  
ATOM   1545  NE  ARG A 143      12.610 -13.646  26.134  1.00 56.36      A    N  
ATOM   1546  CZ  ARG A 143      13.334 -13.984  27.201  1.00 61.47      A    C  
ATOM   1547  NH1 ARG A 143      14.637 -14.190  27.089  1.00 60.19      A    N1+
ATOM   1548  NH2 ARG A 143      12.747 -14.116  28.383  1.00 63.01      A    N  
ATOM   1549  H   ARG A 143      12.231 -12.526  20.039  1.00 47.05      A    H  
ATOM   1550  HA  ARG A 143      10.382 -12.386  21.974  1.00 45.56      A    H  
ATOM   1551  HB2 ARG A 143      12.605 -13.494  22.016  1.00 46.75      A    H  
ATOM   1552  HB3 ARG A 143      13.151 -12.083  22.494  1.00 46.75      A    H  
ATOM   1553  HG2 ARG A 143      11.582 -12.218  24.331  1.00 48.36      A    H  
ATOM   1554  HG3 ARG A 143      11.304 -13.713  23.903  1.00 48.37      A    H  
ATOM   1555  HD2 ARG A 143      13.488 -14.317  24.450  1.00 50.86      A    H  
ATOM   1556  HD3 ARG A 143      13.843 -12.799  24.786  1.00 50.88      A    H  
ATOM   1557  HE  ARG A 143      11.755 -13.521  26.256  1.00 56.07      A    H  
ATOM   1558 HH11 ARG A 143      15.033 -14.105  26.309  1.00 60.33      A    H  
ATOM   1559 HH12 ARG A 143      15.107 -14.413  27.798  1.00 60.35      A    H  
ATOM   1560 HH21 ARG A 143      11.880 -13.978  28.462  1.00 61.92      A    H  
ATOM   1561 HH22 ARG A 143      13.226 -14.338  29.087  1.00 61.96      A    H  
ATOM   1562  N   ALA A 144      10.196 -10.049  22.835  1.00 42.97      A    N  
ATOM   1563  CA  ALA A 144       9.615  -8.682  22.896  1.00 42.29      A    C  
ATOM   1564  C   ALA A 144      10.554  -7.673  23.571  1.00 41.24      A    C  
ATOM   1565  O   ALA A 144      10.681  -6.507  23.048  1.00 40.43      A    O  
ATOM   1566  CB  ALA A 144       8.304  -8.739  23.636  1.00 44.22      A    C  
ATOM   1567  H   ALA A 144       9.821 -10.602  23.454  1.00 43.18      A    H  
ATOM   1568  HA  ALA A 144       9.445  -8.380  21.975  1.00 42.56      A    H  
ATOM   1569  HB1 ALA A 144       7.907  -7.852  23.659  1.00 43.53      A    H  
ATOM   1570  HB2 ALA A 144       7.700  -9.350  23.182  1.00 43.55      A    H  
ATOM   1571  HB3 ALA A 144       8.452  -9.048  24.544  1.00 43.55      A    H  
ATOM   1572  N   GLY A 145      11.127  -8.077  24.711  1.00 35.25      A    N  
ATOM   1573  CA  GLY A 145      11.965  -7.225  25.577  1.00 35.44      A    C  
ATOM   1574  C   GLY A 145      11.194  -6.717  26.780  1.00 34.03      A    C  
ATOM   1575  O   GLY A 145      10.000  -6.416  26.645  1.00 34.71      A    O  
ATOM   1576  H   GLY A 145      11.031  -8.923  25.023  1.00 36.60      A    H  
ATOM   1577  HA2 GLY A 145      12.746  -7.747  25.883  1.00 35.09      A    H  
ATOM   1578  HA3 GLY A 145      12.297  -6.458  25.052  1.00 35.06      A    H  
ATOM   1579  N   SER A 146      11.858  -6.590  27.921  1.00 33.01      A    N  
ATOM   1580  CA  SER A 146      11.215  -6.200  29.199  1.00 34.78      A    C  
ATOM   1581  C   SER A 146      10.920  -4.694  29.244  1.00 31.80      A    C  
ATOM   1582  O   SER A 146      10.126  -4.309  30.092  1.00 31.60      A    O  
ATOM   1583  CB  SER A 146      12.033  -6.669  30.379  1.00 37.06      A    C  
ATOM   1584  OG  SER A 146      11.843  -8.072  30.584  1.00 40.58      A    O  
ATOM   1585  H   SER A 146      12.755  -6.730  28.004  1.00 33.68      A    H  
ATOM   1586  HA  SER A 146      10.340  -6.671  29.239  1.00 34.27      A    H  
ATOM   1587  HB2 SER A 146      12.984  -6.483  30.216  1.00 37.29      A    H  
ATOM   1588  HB3 SER A 146      11.758  -6.179  31.186  1.00 37.27      A    H  
ATOM   1589  HG  SER A 146      12.286  -8.340  31.242  0.00 41.17      A    H  
ATOM   1590  N   ALA A 147      11.481  -3.874  28.352  1.00 30.36      A    N  
ATOM   1591  CA  ALA A 147      11.323  -2.397  28.372  1.00 31.20      A    C  
ATOM   1592  C   ALA A 147       9.842  -2.007  28.468  1.00 33.21      A    C  
ATOM   1593  O   ALA A 147       9.025  -2.615  27.754  1.00 34.23      A    O  
ATOM   1594  CB  ALA A 147      11.942  -1.778  27.148  1.00 31.11      A    C  
ATOM   1595  H   ALA A 147      12.010  -4.158  27.667  1.00 30.90      A    H  
ATOM   1596  HA  ALA A 147      11.786  -2.049  29.169  1.00 31.41      A    H  
ATOM   1597  HB1 ALA A 147      11.837  -0.814  27.185  1.00 31.15      A    H  
ATOM   1598  HB2 ALA A 147      12.888  -1.996  27.116  1.00 31.13      A    H  
ATOM   1599  HB3 ALA A 147      11.505  -2.121  26.351  1.00 31.13      A    H  
ATOM   1600  N   GLY A 148       9.510  -1.013  29.302  1.00 32.61      A    N  
ATOM   1601  CA  GLY A 148       8.124  -0.531  29.455  1.00 32.76      A    C  
ATOM   1602  C   GLY A 148       7.871   0.144  30.787  1.00 31.96      A    C  
ATOM   1603  O   GLY A 148       8.698  -0.010  31.708  1.00 33.15      A    O  
ATOM   1604  H   GLY A 148      10.124  -0.581  29.817  1.00 32.78      A    H  
ATOM   1605  HA2 GLY A 148       7.927   0.109  28.725  1.00 32.53      A    H  
ATOM   1606  HA3 GLY A 148       7.506  -1.298  29.359  1.00 32.53      A    H  
ATOM   1607  N   TYR A 149       6.756   0.873  30.885  1.00 31.45      A    N  
ATOM   1608  CA  TYR A 149       6.262   1.487  32.144  1.00 29.28      A    C  
ATOM   1609  C   TYR A 149       5.518   0.413  32.940  1.00 27.88      A    C  
ATOM   1610  O   TYR A 149       4.555  -0.139  32.449  1.00 25.61      A    O  
ATOM   1611  CB  TYR A 149       5.429   2.723  31.827  1.00 28.11      A    C  
ATOM   1612  CG  TYR A 149       6.214   3.831  31.181  1.00 27.73      A    C  
ATOM   1613  CD1 TYR A 149       6.963   4.707  31.936  1.00 26.98      A    C  
ATOM   1614  CD2 TYR A 149       6.212   4.004  29.808  1.00 29.95      A    C  
ATOM   1615  CE1 TYR A 149       7.695   5.727  31.348  1.00 28.32      A    C  
ATOM   1616  CE2 TYR A 149       6.920   5.032  29.200  1.00 29.85      A    C  
ATOM   1617  CZ  TYR A 149       7.668   5.902  29.975  1.00 29.13      A    C  
ATOM   1618  OH  TYR A 149       8.372   6.917  29.385  1.00 29.72      A    O  
ATOM   1619  H   TYR A 149       6.210   1.044  30.175  1.00 31.03      A    H  
ATOM   1620  HA  TYR A 149       7.047   1.775  32.676  1.00 29.19      A    H  
ATOM   1621  HB2 TYR A 149       4.696   2.461  31.231  1.00 28.30      A    H  
ATOM   1622  HB3 TYR A 149       5.034   3.055  32.660  1.00 28.29      A    H  
ATOM   1623  HD1 TYR A 149       6.988   4.602  32.873  1.00 27.61      A    H  
ATOM   1624  HD2 TYR A 149       5.699   3.423  29.272  1.00 29.31      A    H  
ATOM   1625  HE1 TYR A 149       8.194   6.320  31.886  1.00 28.25      A    H  
ATOM   1626  HE2 TYR A 149       6.898   5.135  28.263  1.00 29.58      A    H  
ATOM   1627  HH  TYR A 149       9.206   6.836  29.547  0.00 30.47      A    H  
ATOM   1628  N   TRP A 150       6.008   0.092  34.130  1.00 30.57      A    N  
ATOM   1629  CA  TRP A 150       5.505  -1.034  34.960  1.00 32.58      A    C  
ATOM   1630  C   TRP A 150       5.274  -0.544  36.391  1.00 34.02      A    C  
ATOM   1631  O   TRP A 150       5.447   0.674  36.656  1.00 33.65      A    O  
ATOM   1632  CB  TRP A 150       6.491  -2.205  34.929  1.00 33.97      A    C  
ATOM   1633  CG  TRP A 150       6.758  -2.755  33.564  1.00 35.76      A    C  
ATOM   1634  CD1 TRP A 150       7.890  -2.585  32.822  1.00 35.98      A    C  
ATOM   1635  CD2 TRP A 150       5.878  -3.577  32.777  1.00 36.48      A    C  
ATOM   1636  CE2 TRP A 150       6.550  -3.858  31.570  1.00 37.19      A    C  
ATOM   1637  CE3 TRP A 150       4.589  -4.093  32.966  1.00 37.42      A    C  
ATOM   1638  NE1 TRP A 150       7.773  -3.238  31.626  1.00 36.50      A    N  
ATOM   1639  CZ2 TRP A 150       5.976  -4.643  30.568  1.00 38.30      A    C  
ATOM   1640  CZ3 TRP A 150       4.024  -4.869  31.978  1.00 37.34      A    C  
ATOM   1641  CH2 TRP A 150       4.711  -5.140  30.793  1.00 38.56      A    C  
ATOM   1642  H   TRP A 150       6.694   0.547  34.521  1.00 30.36      A    H  
ATOM   1643  HA  TRP A 150       4.647  -1.340  34.583  1.00 32.68      A    H  
ATOM   1644  HB2 TRP A 150       7.335  -1.906  35.320  1.00 34.04      A    H  
ATOM   1645  HB3 TRP A 150       6.137  -2.920  35.492  1.00 34.04      A    H  
ATOM   1646  HD1 TRP A 150       8.648  -2.088  33.089  1.00 36.17      A    H  
ATOM   1647  HE1 TRP A 150       8.383  -3.260  31.002  1.00 36.58      A    H  
ATOM   1648  HE3 TRP A 150       4.121  -3.924  33.769  1.00 37.14      A    H  
ATOM   1649  HZ2 TRP A 150       6.436  -4.820  29.765  1.00 37.92      A    H  
ATOM   1650  HZ3 TRP A 150       3.158  -5.223  32.103  1.00 37.53      A    H  
ATOM   1651  HH2 TRP A 150       4.298  -5.666  30.131  1.00 38.02      A    H  
ATOM   1652  N   HIS A 151       4.909  -1.460  37.283  1.00 34.07      A    N  
ATOM   1653  CA  HIS A 151       4.618  -1.149  38.701  1.00 35.47      A    C  
ATOM   1654  C   HIS A 151       4.787  -2.408  39.568  1.00 35.23      A    C  
ATOM   1655  O   HIS A 151       4.804  -3.546  39.033  1.00 31.05      A    O  
ATOM   1656  CB  HIS A 151       3.223  -0.498  38.798  1.00 36.03      A    C  
ATOM   1657  CG  HIS A 151       2.108  -1.402  38.391  1.00 36.20      A    C  
ATOM   1658  CD2 HIS A 151       1.594  -1.693  37.175  1.00 35.51      A    C  
ATOM   1659  ND1 HIS A 151       1.408  -2.166  39.306  1.00 35.57      A    N  
ATOM   1660  CE1 HIS A 151       0.501  -2.876  38.664  1.00 35.87      A    C  
ATOM   1661  NE2 HIS A 151       0.601  -2.613  37.357  1.00 34.18      A    N  
ATOM   1662  H   HIS A 151       4.790  -2.341  37.084  1.00 34.38      A    H  
ATOM   1663  HA  HIS A 151       5.284  -0.488  39.001  1.00 35.24      A    H  
ATOM   1664  HB2 HIS A 151       3.073  -0.208  39.726  1.00 35.93      A    H  
ATOM   1665  HB3 HIS A 151       3.207   0.302  38.228  1.00 35.92      A    H  
ATOM   1666  HD1 HIS A 151       1.570  -2.187  40.176  0.00 36.08      A    H  
ATOM   1667  HD2 HIS A 151       1.875  -1.342  36.352  1.00 35.31      A    H  
ATOM   1668  HE1 HIS A 151      -0.113  -3.471  39.059  1.00 35.44      A    H  
ATOM   1669  HE2 HIS A 151       0.107  -2.986  36.739  0.00 33.91      A    H  
ATOM   1670  N   TYR A 152       4.956  -2.176  40.867  1.00 36.44      A    N  
ATOM   1671  CA  TYR A 152       5.001  -3.193  41.944  1.00 37.44      A    C  
ATOM   1672  C   TYR A 152       3.875  -2.845  42.912  1.00 37.47      A    C  
ATOM   1673  O   TYR A 152       3.517  -1.663  42.992  1.00 37.44      A    O  
ATOM   1674  CB  TYR A 152       6.376  -3.231  42.624  1.00 36.16      A    C  
ATOM   1675  CG  TYR A 152       6.855  -1.936  43.241  1.00 35.52      A    C  
ATOM   1676  CD1 TYR A 152       7.533  -0.990  42.489  1.00 35.51      A    C  
ATOM   1677  CD2 TYR A 152       6.659  -1.655  44.584  1.00 35.55      A    C  
ATOM   1678  CE1 TYR A 152       7.993   0.195  43.048  1.00 34.97      A    C  
ATOM   1679  CE2 TYR A 152       7.121  -0.480  45.162  1.00 34.27      A    C  
ATOM   1680  CZ  TYR A 152       7.789   0.452  44.391  1.00 32.94      A    C  
ATOM   1681  OH  TYR A 152       8.240   1.614  44.943  1.00 31.41      A    O  
ATOM   1682  H   TYR A 152       5.047  -1.331  41.197  1.00 36.38      A    H  
ATOM   1683  HA  TYR A 152       4.814  -4.080  41.551  1.00 37.00      A    H  
ATOM   1684  HB2 TYR A 152       6.349  -3.916  43.325  1.00 36.30      A    H  
ATOM   1685  HB3 TYR A 152       7.035  -3.519  41.959  1.00 36.30      A    H  
ATOM   1686  HD1 TYR A 152       7.685  -1.154  41.577  1.00 35.30      A    H  
ATOM   1687  HD2 TYR A 152       6.206  -2.282  45.123  1.00 35.19      A    H  
ATOM   1688  HE1 TYR A 152       8.452   0.823  42.513  1.00 34.61      A    H  
ATOM   1689  HE2 TYR A 152       6.970  -0.311  46.076  1.00 34.29      A    H  
ATOM   1690  HH  TYR A 152       7.878   2.292  44.546  0.00 30.35      A    H  
ATOM   1691  N   HIS A 153       3.310  -3.845  43.578  1.00 39.24      A    N  
ATOM   1692  CA  HIS A 153       2.164  -3.675  44.506  1.00 42.07      A    C  
ATOM   1693  C   HIS A 153       2.062  -4.902  45.408  1.00 42.54      A    C  
ATOM   1694  O   HIS A 153       2.501  -5.975  44.973  1.00 43.67      A    O  
ATOM   1695  CB  HIS A 153       0.872  -3.377  43.726  1.00 41.41      A    C  
ATOM   1696  CG  HIS A 153       0.282  -4.528  42.982  1.00 40.46      A    C  
ATOM   1697  CD2 HIS A 153       0.052  -4.714  41.660  1.00 42.76      A    C  
ATOM   1698  ND1 HIS A 153      -0.231  -5.635  43.626  1.00 41.01      A    N  
ATOM   1699  CE1 HIS A 153      -0.730  -6.476  42.737  1.00 42.71      A    C  
ATOM   1700  NE2 HIS A 153      -0.543  -5.951  41.508  1.00 45.29      A    N  
ATOM   1701  H   HIS A 153       3.585  -4.713  43.510  1.00 39.46      A    H  
ATOM   1702  HA  HIS A 153       2.362  -2.899  45.076  1.00 41.44      A    H  
ATOM   1703  HB2 HIS A 153       0.200  -3.041  44.361  1.00 41.33      A    H  
ATOM   1704  HB3 HIS A 153       1.054  -2.655  43.085  1.00 41.32      A    H  
ATOM   1705  HD1 HIS A 153      -0.276  -5.732  44.498  0.00 40.90      A    H  
ATOM   1706  HD2 HIS A 153       0.290  -4.128  40.968  1.00 42.72      A    H  
ATOM   1707  HE1 HIS A 153      -1.118  -7.311  42.927  1.00 42.88      A    H  
ATOM   1708  HE2 HIS A 153      -0.809  -6.306  40.756  1.00 43.80      A    H  
ATOM   1709  N   ASP A 154       1.528  -4.725  46.619  1.00 42.85      A    N  
ATOM   1710  CA  ASP A 154       1.354  -5.811  47.617  1.00 42.06      A    C  
ATOM   1711  C   ASP A 154       0.327  -6.795  47.054  1.00 40.65      A    C  
ATOM   1712  O   ASP A 154      -0.535  -6.346  46.267  1.00 40.34      A    O  
ATOM   1713  CB  ASP A 154       0.944  -5.255  48.983  1.00 43.77      A    C  
ATOM   1714  CG  ASP A 154       0.334  -6.314  49.884  1.00 46.53      A    C  
ATOM   1715  OD1 ASP A 154       1.090  -7.198  50.362  1.00 48.20      A    O  
ATOM   1716  OD2 ASP A 154      -0.903  -6.296  50.033  1.00 45.74      A    O1-
ATOM   1717  H   ASP A 154       1.233  -3.913  46.906  1.00 42.59      A    H  
ATOM   1718  HA  ASP A 154       2.216  -6.280  47.718  1.00 42.26      A    H  
ATOM   1719  HB2 ASP A 154       1.730  -4.881  49.430  1.00 43.99      A    H  
ATOM   1720  HB3 ASP A 154       0.289  -4.539  48.860  1.00 43.99      A    H  
ATOM   1721  N   HIS A 155       0.401  -8.069  47.451  1.00 39.13      A    N  
ATOM   1722  CA  HIS A 155      -0.517  -9.131  46.972  1.00 42.60      A    C  
ATOM   1723  C   HIS A 155      -1.123  -9.940  48.132  1.00 42.35      A    C  
ATOM   1724  O   HIS A 155      -1.790 -10.940  47.827  1.00 40.79      A    O  
ATOM   1725  CB  HIS A 155       0.237 -10.013  45.962  1.00 46.71      A    C  
ATOM   1726  CG  HIS A 155      -0.554 -10.433  44.765  1.00 47.65      A    C  
ATOM   1727  CD2 HIS A 155      -0.584  -9.948  43.500  1.00 49.62      A    C  
ATOM   1728  ND1 HIS A 155      -1.419 -11.515  44.792  1.00 47.93      A    N  
ATOM   1729  CE1 HIS A 155      -1.970 -11.662  43.599  1.00 49.70      A    C  
ATOM   1730  NE2 HIS A 155      -1.448 -10.733  42.772  1.00 48.83      A    N  
ATOM   1731  H   HIS A 155       1.035  -8.381  48.027  1.00 40.31      A    H  
ATOM   1732  HA  HIS A 155      -1.260  -8.692  46.496  1.00 42.60      A    H  
ATOM   1733  HB2 HIS A 155       1.033  -9.525  45.653  1.00 45.90      A    H  
ATOM   1734  HB3 HIS A 155       0.550 -10.820  46.427  1.00 45.90      A    H  
ATOM   1735  HD1 HIS A 155      -1.629 -11.977  45.517  0.00 48.86      A    H  
ATOM   1736  HD2 HIS A 155      -0.093  -9.220  43.173  1.00 48.90      A    H  
ATOM   1737  HE1 HIS A 155      -2.590 -12.329  43.358  1.00 49.05      A    H  
ATOM   1738  HE2 HIS A 155      -1.688 -10.612  41.927  1.00 49.01      A    H  
ATOM   1739  N   VAL A 156      -0.956  -9.546  49.403  1.00 46.13      A    N  
ATOM   1740  CA  VAL A 156      -1.468 -10.367  50.552  1.00 50.74      A    C  
ATOM   1741  C   VAL A 156      -2.117  -9.538  51.672  1.00 49.82      A    C  
ATOM   1742  O   VAL A 156      -2.831 -10.168  52.497  1.00 45.69      A    O  
ATOM   1743  CB  VAL A 156      -0.353 -11.236  51.159  1.00 52.00      A    C  
ATOM   1744  CG1 VAL A 156       0.108 -12.306  50.185  1.00 52.90      A    C  
ATOM   1745  CG2 VAL A 156       0.810 -10.385  51.656  1.00 52.45      A    C  
ATOM   1746  H   VAL A 156      -0.511  -8.796  49.642  1.00 46.25      A    H  
ATOM   1747  HA  VAL A 156      -2.149 -10.967  50.204  1.00 49.85      A    H  
ATOM   1748  HB  VAL A 156      -0.738 -11.698  51.943  1.00 52.00      A    H  
ATOM   1749 HG11 VAL A 156      -0.651 -12.852  49.918  1.00 52.62      A    H  
ATOM   1750 HG12 VAL A 156       0.775 -12.869  50.613  1.00 52.64      A    H  
ATOM   1751 HG13 VAL A 156       0.497 -11.887  49.398  1.00 52.60      A    H  
ATOM   1752 HG21 VAL A 156       1.186  -9.881  50.914  1.00 52.29      A    H  
ATOM   1753 HG22 VAL A 156       1.495 -10.963  52.034  1.00 52.32      A    H  
ATOM   1754 HG23 VAL A 156       0.496  -9.769  52.340  1.00 52.30      A    H  
ATOM   1755  N   VAL A 157      -1.844  -8.232  51.762  1.00 50.22      A    N  
ATOM   1756  CA  VAL A 157      -2.225  -7.400  52.942  1.00 52.76      A    C  
ATOM   1757  C   VAL A 157      -3.741  -7.506  53.142  1.00 57.10      A    C  
ATOM   1758  O   VAL A 157      -4.149  -8.131  54.142  1.00 68.88      A    O  
ATOM   1759  CB  VAL A 157      -1.731  -5.940  52.842  1.00 51.80      A    C  
ATOM   1760  CG1 VAL A 157      -2.550  -4.982  53.694  1.00 50.56      A    C  
ATOM   1761  CG2 VAL A 157      -0.261  -5.832  53.215  1.00 48.56      A    C  
ATOM   1762  H   VAL A 157      -1.418  -7.769  51.112  1.00 50.67      A    H  
ATOM   1763  HA  VAL A 157      -1.801  -7.797  53.724  1.00 52.88      A    H  
ATOM   1764  HB  VAL A 157      -1.827  -5.658  51.903  1.00 50.99      A    H  
ATOM   1765 HG11 VAL A 157      -3.462  -4.941  53.360  1.00 50.92      A    H  
ATOM   1766 HG12 VAL A 157      -2.155  -4.094  53.652  1.00 50.91      A    H  
ATOM   1767 HG13 VAL A 157      -2.556  -5.290  54.617  1.00 50.93      A    H  
ATOM   1768 HG21 VAL A 157      -0.137  -6.131  54.134  1.00 49.52      A    H  
ATOM   1769 HG22 VAL A 157       0.029  -4.908  53.137  1.00 49.45      A    H  
ATOM   1770 HG23 VAL A 157       0.269  -6.390  52.623  1.00 49.51      A    H  
ATOM   1771  N   GLY A 158      -4.559  -6.972  52.237  1.00 56.30      A    N  
ATOM   1772  CA  GLY A 158      -6.021  -6.972  52.453  1.00 56.41      A    C  
ATOM   1773  C   GLY A 158      -6.622  -8.346  52.251  1.00 52.83      A    C  
ATOM   1774  O   GLY A 158      -7.331  -8.827  53.134  1.00 49.66      A    O  
ATOM   1775  H   GLY A 158      -4.272  -6.611  51.452  1.00 56.39      A    H  
ATOM   1776  HA2 GLY A 158      -6.211  -6.661  53.373  1.00 55.49      A    H  
ATOM   1777  HA3 GLY A 158      -6.442  -6.348  51.829  1.00 55.32      A    H  
ATOM   1778  N   THR A 159      -6.366  -8.930  51.087  1.00 55.06      A    N  
ATOM   1779  CA  THR A 159      -6.879 -10.251  50.652  1.00 55.92      A    C  
ATOM   1780  C   THR A 159      -5.742 -10.967  49.923  1.00 53.92      A    C  
ATOM   1781  O   THR A 159      -4.617 -10.426  49.904  1.00 51.61      A    O  
ATOM   1782  CB  THR A 159      -8.113 -10.089  49.753  1.00 59.33      A    C  
ATOM   1783  CG2 THR A 159      -9.295  -9.452  50.453  1.00 58.76      A    C  
ATOM   1784  OG1 THR A 159      -7.735  -9.292  48.628  1.00 56.47      A    O  
ATOM   1785  H   THR A 159      -5.846  -8.538  50.448  1.00 54.74      A    H  
ATOM   1786  HA  THR A 159      -7.127 -10.771  51.452  1.00 55.98      A    H  
ATOM   1787  HB  THR A 159      -8.383 -10.981  49.433  1.00 58.00      A    H  
ATOM   1788  HG1 THR A 159      -8.375  -9.244  48.135  0.00 57.05      A    H  
ATOM   1789 HG21 THR A 159      -9.546  -9.991  51.224  1.00 58.93      A    H  
ATOM   1790 HG22 THR A 159     -10.047  -9.398  49.836  1.00 58.93      A    H  
ATOM   1791 HG23 THR A 159      -9.055  -8.556  50.749  1.00 58.92      A    H  
ATOM   1792  N   GLU A 160      -6.036 -12.100  49.288  1.00 55.12      A    N  
ATOM   1793  CA  GLU A 160      -5.032 -12.901  48.542  1.00 55.01      A    C  
ATOM   1794  C   GLU A 160      -4.595 -12.154  47.277  1.00 53.72      A    C  
ATOM   1795  O   GLU A 160      -3.700 -12.692  46.593  1.00 53.03      A    O  
ATOM   1796  CB  GLU A 160      -5.593 -14.287  48.212  1.00 55.70      A    C  
ATOM   1797  CG  GLU A 160      -5.912 -15.119  49.445  1.00 56.72      A    C  
ATOM   1798  CD  GLU A 160      -4.718 -15.769  50.123  0.50 54.25      A    C  
ATOM   1799  OE1 GLU A 160      -3.867 -15.036  50.669  0.50 49.26      A    O  
ATOM   1800  OE2 GLU A 160      -4.649 -17.009  50.105  0.50 55.20      A    O1-
ATOM   1801  H   GLU A 160      -6.875 -12.455  49.274  1.00 54.85      A    H  
ATOM   1802  HA  GLU A 160      -4.243 -13.012  49.121  1.00 54.90      A    H  
ATOM   1803  HB2 GLU A 160      -6.410 -14.176  47.682  1.00 55.78      A    H  
ATOM   1804  HB3 GLU A 160      -4.940 -14.767  47.663  1.00 55.78      A    H  
ATOM   1805  HG2 GLU A 160      -6.359 -14.548  50.103  1.00 55.78      A    H  
ATOM   1806  HG3 GLU A 160      -6.545 -15.825  49.194  1.00 55.88      A    H  
ATOM   1807  N   HIS A 161      -5.192 -10.984  46.978  1.00 51.52      A    N  
ATOM   1808  CA  HIS A 161      -4.805 -10.084  45.852  1.00 48.06      A    C  
ATOM   1809  C   HIS A 161      -4.440  -8.685  46.364  1.00 42.29      A    C  
ATOM   1810  O   HIS A 161      -4.343  -7.765  45.527  1.00 39.94      A    O  
ATOM   1811  CB  HIS A 161      -5.899 -10.099  44.774  1.00 50.32      A    C  
ATOM   1812  CG  HIS A 161      -6.032 -11.448  44.149  1.00 52.01      A    C  
ATOM   1813  CD2 HIS A 161      -5.328 -12.046  43.163  1.00 51.70      A    C  
ATOM   1814  ND1 HIS A 161      -6.939 -12.389  44.602  1.00 53.66      A    N  
ATOM   1815  CE1 HIS A 161      -6.805 -13.497  43.900  1.00 52.21      A    C  
ATOM   1816  NE2 HIS A 161      -5.824 -13.314  43.012  1.00 50.80      A    N  
ATOM   1817  H   HIS A 161      -5.920 -10.672  47.424  1.00 51.15      A    H  
ATOM   1818  HA  HIS A 161      -3.990 -10.462  45.445  1.00 47.97      A    H  
ATOM   1819  HB2 HIS A 161      -6.757  -9.844  45.179  1.00 50.16      A    H  
ATOM   1820  HB3 HIS A 161      -5.681  -9.439  44.078  1.00 50.15      A    H  
ATOM   1821  HD1 HIS A 161      -7.524 -12.229  45.162  0.00 56.36      A    H  
ATOM   1822  HD2 HIS A 161      -4.633 -11.661  42.661  1.00 51.57      A    H  
ATOM   1823  HE1 HIS A 161      -7.317 -14.279  44.004  1.00 52.16      A    H  
ATOM   1824  HE2 HIS A 161      -5.489 -13.856  42.432  0.00 50.46      A    H  
ATOM   1825  N   GLY A 162      -4.223  -8.546  47.679  1.00 40.50      A    N  
ATOM   1826  CA  GLY A 162      -3.709  -7.327  48.340  1.00 40.12      A    C  
ATOM   1827  C   GLY A 162      -4.615  -6.115  48.158  1.00 39.00      A    C  
ATOM   1828  O   GLY A 162      -4.082  -4.972  48.067  1.00 34.60      A    O  
ATOM   1829  H   GLY A 162      -4.378  -9.223  48.262  1.00 40.91      A    H  
ATOM   1830  HA2 GLY A 162      -3.602  -7.511  49.306  1.00 39.97      A    H  
ATOM   1831  HA3 GLY A 162      -2.814  -7.121  47.971  1.00 39.94      A    H  
ATOM   1832  N   THR A 163      -5.935  -6.332  48.122  1.00 40.79      A    N  
ATOM   1833  CA  THR A 163      -6.961  -5.261  47.970  1.00 43.18      A    C  
ATOM   1834  C   THR A 163      -6.704  -4.192  49.038  1.00 41.89      A    C  
ATOM   1835  O   THR A 163      -6.828  -2.986  48.717  1.00 40.41      A    O  
ATOM   1836  CB  THR A 163      -8.383  -5.836  48.045  1.00 46.01      A    C  
ATOM   1837  CG2 THR A 163      -9.463  -4.774  48.038  1.00 45.40      A    C  
ATOM   1838  OG1 THR A 163      -8.568  -6.708  46.928  1.00 44.75      A    O  
ATOM   1839  H   THR A 163      -6.305  -7.161  48.193  1.00 40.92      A    H  
ATOM   1840  HA  THR A 163      -6.838  -4.850  47.084  1.00 42.98      A    H  
ATOM   1841  HB  THR A 163      -8.461  -6.363  48.877  1.00 45.09      A    H  
ATOM   1842  HG1 THR A 163      -9.355  -7.032  46.939  0.00 44.98      A    H  
ATOM   1843 HG21 THR A 163      -9.374  -4.211  48.827  1.00 45.58      A    H  
ATOM   1844 HG22 THR A 163     -10.338  -5.200  48.043  1.00 45.58      A    H  
ATOM   1845 HG23 THR A 163      -9.374  -4.225  47.237  1.00 45.58      A    H  
ATOM   1846  N   GLY A 164      -6.321  -4.642  50.239  1.00 41.77      A    N  
ATOM   1847  CA  GLY A 164      -6.071  -3.809  51.432  1.00 41.25      A    C  
ATOM   1848  C   GLY A 164      -4.769  -3.039  51.321  1.00 41.16      A    C  
ATOM   1849  O   GLY A 164      -4.789  -1.808  51.588  1.00 41.59      A    O  
ATOM   1850  H   GLY A 164      -6.178  -5.523  50.383  1.00 41.76      A    H  
ATOM   1851  HA2 GLY A 164      -6.821  -3.172  51.541  1.00 41.59      A    H  
ATOM   1852  HA3 GLY A 164      -6.041  -4.384  52.233  1.00 41.45      A    H  
ATOM   1853  N   GLY A 165      -3.677  -3.731  50.968  1.00 39.60      A    N  
ATOM   1854  CA  GLY A 165      -2.349  -3.121  50.770  1.00 37.12      A    C  
ATOM   1855  C   GLY A 165      -2.412  -2.040  49.708  1.00 37.50      A    C  
ATOM   1856  O   GLY A 165      -1.960  -0.911  49.972  1.00 34.15      A    O  
ATOM   1857  H   GLY A 165      -3.698  -4.629  50.825  1.00 39.44      A    H  
ATOM   1858  HA2 GLY A 165      -2.039  -2.730  51.625  1.00 37.77      A    H  
ATOM   1859  HA3 GLY A 165      -1.706  -3.819  50.493  1.00 37.81      A    H  
ATOM   1860  N   ILE A 166      -2.984  -2.366  48.547  1.00 39.82      A    N  
ATOM   1861  CA  ILE A 166      -3.102  -1.425  47.394  1.00 41.71      A    C  
ATOM   1862  C   ILE A 166      -3.882  -0.193  47.858  1.00 43.32      A    C  
ATOM   1863  O   ILE A 166      -3.408   0.928  47.598  1.00 36.95      A    O  
ATOM   1864  CB  ILE A 166      -3.762  -2.118  46.187  1.00 42.51      A    C  
ATOM   1865  CG1 ILE A 166      -2.852  -3.199  45.597  1.00 43.47      A    C  
ATOM   1866  CG2 ILE A 166      -4.169  -1.094  45.141  1.00 41.56      A    C  
ATOM   1867  CD1 ILE A 166      -3.558  -4.177  44.675  1.00 46.05      A    C  
ATOM   1868  H   ILE A 166      -3.345  -3.188  48.390  1.00 39.71      A    H  
ATOM   1869  HA  ILE A 166      -2.206  -1.145  47.134  1.00 41.78      A    H  
ATOM   1870  HB  ILE A 166      -4.584  -2.562  46.510  1.00 42.34      A    H  
ATOM   1871 HG12 ILE A 166      -2.131  -2.760  45.096  1.00 43.82      A    H  
ATOM   1872 HG13 ILE A 166      -2.442  -3.702  46.333  1.00 43.79      A    H  
ATOM   1873 HG21 ILE A 166      -4.837  -0.491  45.510  1.00 41.85      A    H  
ATOM   1874 HG22 ILE A 166      -4.543  -1.549  44.366  1.00 41.86      A    H  
ATOM   1875 HG23 ILE A 166      -3.388  -0.581  44.866  1.00 41.85      A    H  
ATOM   1876 HD11 ILE A 166      -4.269  -4.629  45.161  1.00 45.23      A    H  
ATOM   1877 HD12 ILE A 166      -2.920  -4.836  44.350  1.00 45.23      A    H  
ATOM   1878 HD13 ILE A 166      -3.939  -3.698  43.919  1.00 45.22      A    H  
ATOM   1879  N   ARG A 167      -5.027  -0.418  48.521  1.00 50.54      A    N  
ATOM   1880  CA  ARG A 167      -5.973   0.627  48.998  1.00 51.44      A    C  
ATOM   1881  C   ARG A 167      -5.213   1.586  49.919  1.00 49.72      A    C  
ATOM   1882  O   ARG A 167      -5.417   2.819  49.790  1.00 46.94      A    O  
ATOM   1883  CB  ARG A 167      -7.179  -0.014  49.699  1.00 57.37      A    C  
ATOM   1884  CG  ARG A 167      -8.294   0.958  50.079  1.00 63.72      A    C  
ATOM   1885  CD  ARG A 167      -9.454   0.310  50.832  1.00 68.25      A    C  
ATOM   1886  NE  ARG A 167      -9.093  -0.186  52.168  1.00 73.18      A    N  
ATOM   1887  CZ  ARG A 167      -9.220  -1.448  52.610  1.00 74.51      A    C  
ATOM   1888  NH1 ARG A 167      -9.723  -2.402  51.839  1.00 72.69      A    N1+
ATOM   1889  NH2 ARG A 167      -8.844  -1.752  53.843  1.00 74.55      A    N  
ATOM   1890  H   ARG A 167      -5.302  -1.262  48.724  1.00 48.93      A    H  
ATOM   1891  HA  ARG A 167      -6.294   1.132  48.216  1.00 51.99      A    H  
ATOM   1892  HB2 ARG A 167      -7.553  -0.697  49.106  1.00 57.24      A    H  
ATOM   1893  HB3 ARG A 167      -6.864  -0.463  50.512  1.00 57.27      A    H  
ATOM   1894  HG2 ARG A 167      -7.920   1.672  50.638  1.00 63.15      A    H  
ATOM   1895  HG3 ARG A 167      -8.645   1.374  49.263  1.00 63.17      A    H  
ATOM   1896  HD2 ARG A 167     -10.175   0.969  50.926  1.00 68.28      A    H  
ATOM   1897  HD3 ARG A 167      -9.803  -0.430  50.294  1.00 68.31      A    H  
ATOM   1898  HE  ARG A 167      -8.753   0.392  52.724  1.00 72.39      A    H  
ATOM   1899 HH11 ARG A 167      -9.978  -2.223  51.020  1.00 73.21      A    H  
ATOM   1900 HH12 ARG A 167      -9.798  -3.220  52.151  1.00 73.22      A    H  
ATOM   1901 HH21 ARG A 167      -8.510  -1.128  54.367  1.00 74.35      A    H  
ATOM   1902 HH22 ARG A 167      -8.930  -2.578  54.138  1.00 74.35      A    H  
ATOM   1903  N   LYS A 168      -4.334   1.036  50.764  1.00 48.30      A    N  
ATOM   1904  CA  LYS A 168      -3.614   1.775  51.838  1.00 49.71      A    C  
ATOM   1905  C   LYS A 168      -2.310   2.402  51.316  1.00 49.23      A    C  
ATOM   1906  O   LYS A 168      -1.746   3.236  52.055  1.00 47.79      A    O  
ATOM   1907  CB  LYS A 168      -3.355   0.848  53.027  1.00 52.98      A    C  
ATOM   1908  CG  LYS A 168      -4.604   0.437  53.794  1.00 58.09      A    C  
ATOM   1909  CD  LYS A 168      -4.359  -0.671  54.795  1.00 63.99      A    C  
ATOM   1910  CE  LYS A 168      -5.630  -1.292  55.336  1.00 68.46      A    C  
ATOM   1911  NZ  LYS A 168      -5.353  -2.173  56.497  1.00 71.21      A    N1+
ATOM   1912  H   LYS A 168      -4.123   0.150  50.738  1.00 48.97      A    H  
ATOM   1913  HA  LYS A 168      -4.201   2.505  52.142  1.00 49.94      A    H  
ATOM   1914  HB2 LYS A 168      -2.908   0.040  52.701  1.00 53.34      A    H  
ATOM   1915  HB3 LYS A 168      -2.744   1.300  53.646  1.00 53.32      A    H  
ATOM   1916  HG2 LYS A 168      -4.954   1.222  54.269  1.00 58.15      A    H  
ATOM   1917  HG3 LYS A 168      -5.287   0.146  53.155  1.00 58.10      A    H  
ATOM   1918  HD2 LYS A 168      -3.824  -1.373  54.367  1.00 63.53      A    H  
ATOM   1919  HD3 LYS A 168      -3.839  -0.313  55.545  1.00 63.56      A    H  
ATOM   1920  HE2 LYS A 168      -6.248  -0.587  55.611  1.00 68.01      A    H  
ATOM   1921  HE3 LYS A 168      -6.063  -1.816  54.636  1.00 68.01      A    H  
ATOM   1922  HZ1 LYS A 168      -4.799  -2.845  56.248  1.00 70.36      A    H  
ATOM   1923  HZ2 LYS A 168      -6.129  -2.526  56.807  1.00 70.36      A    H  
ATOM   1924  HZ3 LYS A 168      -4.960  -1.693  57.158  1.00 70.35      A    H  
ATOM   1925  N   GLY A 169      -1.836   2.033  50.115  1.00 47.23      A    N  
ATOM   1926  CA  GLY A 169      -0.734   2.738  49.419  1.00 44.89      A    C  
ATOM   1927  C   GLY A 169       0.490   1.872  49.127  1.00 42.91      A    C  
ATOM   1928  O   GLY A 169       1.586   2.445  48.910  1.00 42.37      A    O  
ATOM   1929  H   GLY A 169      -2.180   1.328  49.653  1.00 47.07      A    H  
ATOM   1930  HA2 GLY A 169      -1.082   3.096  48.568  1.00 44.91      A    H  
ATOM   1931  HA3 GLY A 169      -0.455   3.511  49.969  1.00 44.97      A    H  
ATOM   1932  N   LEU A 170       0.335   0.549  49.071  1.00 39.24      A    N  
ATOM   1933  CA  LEU A 170       1.454  -0.374  48.758  1.00 37.19      A    C  
ATOM   1934  C   LEU A 170       1.524  -0.601  47.236  1.00 37.23      A    C  
ATOM   1935  O   LEU A 170       1.305  -1.740  46.772  1.00 32.05      A    O  
ATOM   1936  CB  LEU A 170       1.274  -1.662  49.566  1.00 36.55      A    C  
ATOM   1937  CG  LEU A 170       1.452  -1.516  51.081  1.00 35.12      A    C  
ATOM   1938  CD1 LEU A 170       1.302  -2.856  51.783  1.00 33.18      A    C  
ATOM   1939  CD2 LEU A 170       2.798  -0.896  51.439  1.00 36.76      A    C  
ATOM   1940  H   LEU A 170      -0.461   0.133  49.213  1.00 39.59      A    H  
ATOM   1941  HA  LEU A 170       2.291   0.060  49.035  1.00 37.46      A    H  
ATOM   1942  HB2 LEU A 170       0.379  -2.016  49.390  1.00 36.34      A    H  
ATOM   1943  HB3 LEU A 170       1.919  -2.321  49.242  1.00 36.33      A    H  
ATOM   1944  HG  LEU A 170       0.741  -0.916  51.415  1.00 35.33      A    H  
ATOM   1945 HD11 LEU A 170       0.407  -3.204  51.627  1.00 33.79      A    H  
ATOM   1946 HD12 LEU A 170       1.444  -2.741  52.738  1.00 33.77      A    H  
ATOM   1947 HD13 LEU A 170       1.958  -3.482  51.431  1.00 33.76      A    H  
ATOM   1948 HD21 LEU A 170       3.513  -1.418  51.036  1.00 36.23      A    H  
ATOM   1949 HD22 LEU A 170       2.906  -0.892  52.407  1.00 36.24      A    H  
ATOM   1950 HD23 LEU A 170       2.837   0.018  51.107  1.00 36.24      A    H  
ATOM   1951  N   TYR A 171       1.854   0.472  46.505  1.00 38.18      A    N  
ATOM   1952  CA  TYR A 171       2.152   0.494  45.047  1.00 38.14      A    C  
ATOM   1953  C   TYR A 171       3.272   1.502  44.738  1.00 37.22      A    C  
ATOM   1954  O   TYR A 171       3.393   2.531  45.433  1.00 40.35      A    O  
ATOM   1955  CB  TYR A 171       0.901   0.857  44.252  1.00 37.70      A    C  
ATOM   1956  CG  TYR A 171       0.214   2.120  44.703  1.00 38.42      A    C  
ATOM   1957  CD1 TYR A 171       0.647   3.363  44.274  1.00 36.51      A    C  
ATOM   1958  CD2 TYR A 171      -0.896   2.072  45.536  1.00 38.69      A    C  
ATOM   1959  CE1 TYR A 171       0.005   4.522  44.675  1.00 37.35      A    C  
ATOM   1960  CE2 TYR A 171      -1.554   3.224  45.941  1.00 36.49      A    C  
ATOM   1961  CZ  TYR A 171      -1.097   4.454  45.511  1.00 36.62      A    C  
ATOM   1962  OH  TYR A 171      -1.733   5.600  45.894  1.00 38.42      A    O  
ATOM   1963  H   TYR A 171       1.928   1.302  46.873  1.00 37.94      A    H  
ATOM   1964  HA  TYR A 171       2.454  -0.407  44.773  1.00 37.86      A    H  
ATOM   1965  HB2 TYR A 171       1.151   0.954  43.309  1.00 37.96      A    H  
ATOM   1966  HB3 TYR A 171       0.267   0.113  44.317  1.00 37.96      A    H  
ATOM   1967  HD1 TYR A 171       1.396   3.422  43.704  1.00 37.17      A    H  
ATOM   1968  HD2 TYR A 171      -1.215   1.235  45.833  1.00 38.02      A    H  
ATOM   1969  HE1 TYR A 171       0.316   5.361  44.378  1.00 37.01      A    H  
ATOM   1970  HE2 TYR A 171      -2.302   3.169  46.511  1.00 37.08      A    H  
ATOM   1971  HH  TYR A 171      -2.049   6.003  45.194  0.00 38.49      A    H  
ATOM   1972  N   GLY A 172       4.073   1.224  43.707  1.00 36.62      A    N  
ATOM   1973  CA  GLY A 172       5.124   2.147  43.232  1.00 34.02      A    C  
ATOM   1974  C   GLY A 172       5.499   1.889  41.777  1.00 31.17      A    C  
ATOM   1975  O   GLY A 172       5.189   0.831  41.232  1.00 28.49      A    O  
ATOM   1976  H   GLY A 172       4.014   0.444  43.241  1.00 36.12      A    H  
ATOM   1977  HA2 GLY A 172       4.797   3.076  43.326  1.00 33.89      A    H  
ATOM   1978  HA3 GLY A 172       5.923   2.047  43.801  1.00 33.89      A    H  
ATOM   1979  N   PRO A 173       6.162   2.862  41.115  1.00 29.50      A    N  
ATOM   1980  CA  PRO A 173       6.514   2.737  39.702  1.00 31.99      A    C  
ATOM   1981  C   PRO A 173       7.862   2.055  39.406  1.00 32.54      A    C  
ATOM   1982  O   PRO A 173       8.810   2.301  40.105  1.00 31.69      A    O  
ATOM   1983  CB  PRO A 173       6.544   4.211  39.248  1.00 30.92      A    C  
ATOM   1984  CG  PRO A 173       7.005   4.974  40.472  1.00 28.95      A    C  
ATOM   1985  CD  PRO A 173       6.533   4.171  41.666  1.00 29.04      A    C  
ATOM   1986  HA  PRO A 173       5.787   2.265  39.224  1.00 31.40      A    H  
ATOM   1987  HB2 PRO A 173       7.170   4.336  38.502  1.00 30.68      A    H  
ATOM   1988  HB3 PRO A 173       5.654   4.509  38.965  1.00 30.68      A    H  
ATOM   1989  HG2 PRO A 173       7.979   5.062  40.478  1.00 29.42      A    H  
ATOM   1990  HG3 PRO A 173       6.612   5.870  40.488  1.00 29.42      A    H  
ATOM   1991  HD2 PRO A 173       7.245   4.078  42.327  1.00 29.14      A    H  
ATOM   1992  HD3 PRO A 173       5.767   4.600  42.090  1.00 29.17      A    H  
ATOM   1993  N   VAL A 174       7.906   1.248  38.339  1.00 36.61      A    N  
ATOM   1994  CA  VAL A 174       9.145   0.651  37.747  1.00 35.75      A    C  
ATOM   1995  C   VAL A 174       9.254   1.076  36.281  1.00 34.17      A    C  
ATOM   1996  O   VAL A 174       8.339   0.757  35.514  1.00 35.42      A    O  
ATOM   1997  CB  VAL A 174       9.138  -0.880  37.854  1.00 35.69      A    C  
ATOM   1998  CG1 VAL A 174      10.494  -1.473  37.501  1.00 37.01      A    C  
ATOM   1999  CG2 VAL A 174       8.694  -1.332  39.228  1.00 36.69      A    C  
ATOM   2000  H   VAL A 174       7.152   1.005  37.891  1.00 35.39      A    H  
ATOM   2001  HA  VAL A 174       9.914   0.993  38.230  1.00 35.57      A    H  
ATOM   2002  HB  VAL A 174       8.481  -1.221  37.199  1.00 36.13      A    H  
ATOM   2003 HG11 VAL A 174      10.723  -1.243  36.585  1.00 36.59      A    H  
ATOM   2004 HG12 VAL A 174      10.458  -2.441  37.591  1.00 36.60      A    H  
ATOM   2005 HG13 VAL A 174      11.170  -1.118  38.104  1.00 36.60      A    H  
ATOM   2006 HG21 VAL A 174       9.279  -0.945  39.901  1.00 36.38      A    H  
ATOM   2007 HG22 VAL A 174       8.738  -2.303  39.280  1.00 36.38      A    H  
ATOM   2008 HG23 VAL A 174       7.779  -1.042  39.385  1.00 36.38      A    H  
ATOM   2009  N   ILE A 175      10.340   1.746  35.900  1.00 36.00      A    N  
ATOM   2010  CA  ILE A 175      10.682   1.972  34.462  1.00 38.36      A    C  
ATOM   2011  C   ILE A 175      11.822   1.038  34.049  1.00 39.06      A    C  
ATOM   2012  O   ILE A 175      12.886   1.068  34.680  1.00 41.80      A    O  
ATOM   2013  CB  ILE A 175      11.044   3.435  34.178  1.00 37.03      A    C  
ATOM   2014  CG1 ILE A 175       9.895   4.370  34.565  1.00 35.79      A    C  
ATOM   2015  CG2 ILE A 175      11.456   3.569  32.719  1.00 36.49      A    C  
ATOM   2016  CD1 ILE A 175      10.215   5.831  34.402  1.00 35.40      A    C  
ATOM   2017  H   ILE A 175      10.938   2.106  36.486  1.00 36.09      A    H  
ATOM   2018  HA  ILE A 175       9.900   1.751  33.927  1.00 37.76      A    H  
ATOM   2019  HB  ILE A 175      11.825   3.667  34.739  1.00 36.93      A    H  
ATOM   2020 HG12 ILE A 175       9.115   4.155  34.012  1.00 35.97      A    H  
ATOM   2021 HG13 ILE A 175       9.655   4.204  35.501  1.00 35.96      A    H  
ATOM   2022 HG21 ILE A 175      12.244   3.025  32.548  1.00 36.65      A    H  
ATOM   2023 HG22 ILE A 175      11.661   4.496  32.522  1.00 36.65      A    H  
ATOM   2024 HG23 ILE A 175      10.728   3.272  32.146  1.00 36.64      A    H  
ATOM   2025 HD11 ILE A 175      10.997   6.055  34.936  1.00 35.51      A    H  
ATOM   2026 HD12 ILE A 175       9.458   6.365  34.698  1.00 35.51      A    H  
ATOM   2027 HD13 ILE A 175      10.397   6.020  33.467  1.00 35.50      A    H  
ATOM   2028  N   VAL A 176      11.593   0.228  33.022  1.00 38.95      A    N  
ATOM   2029  CA  VAL A 176      12.655  -0.590  32.379  1.00 36.30      A    C  
ATOM   2030  C   VAL A 176      12.994   0.121  31.081  1.00 36.12      A    C  
ATOM   2031  O   VAL A 176      12.054   0.401  30.313  1.00 36.61      A    O  
ATOM   2032  CB  VAL A 176      12.213  -2.045  32.164  1.00 35.56      A    C  
ATOM   2033  CG1 VAL A 176      13.294  -2.876  31.486  1.00 36.88      A    C  
ATOM   2034  CG2 VAL A 176      11.812  -2.667  33.494  1.00 34.79      A    C  
ATOM   2035  H   VAL A 176      10.770   0.121  32.648  1.00 38.33      A    H  
ATOM   2036  HA  VAL A 176      13.438  -0.588  32.952  1.00 36.64      A    H  
ATOM   2037  HB  VAL A 176      11.417  -2.036  31.577  1.00 35.80      A    H  
ATOM   2038 HG11 VAL A 176      13.499  -2.501  30.613  1.00 36.46      A    H  
ATOM   2039 HG12 VAL A 176      12.981  -3.791  31.379  1.00 36.47      A    H  
ATOM   2040 HG13 VAL A 176      14.098  -2.872  32.036  1.00 36.47      A    H  
ATOM   2041 HG21 VAL A 176      12.565  -2.626  34.110  1.00 35.03      A    H  
ATOM   2042 HG22 VAL A 176      11.559  -3.595  33.353  1.00 35.04      A    H  
ATOM   2043 HG23 VAL A 176      11.060  -2.179  33.868  1.00 35.04      A    H  
ATOM   2044  N   ARG A 177      14.274   0.444  30.897  1.00 37.29      A    N  
ATOM   2045  CA  ARG A 177      14.774   1.243  29.751  1.00 37.15      A    C  
ATOM   2046  C   ARG A 177      15.420   0.307  28.732  1.00 36.63      A    C  
ATOM   2047  O   ARG A 177      15.974  -0.742  29.145  1.00 35.84      A    O  
ATOM   2048  CB  ARG A 177      15.760   2.307  30.232  1.00 38.69      A    C  
ATOM   2049  CG  ARG A 177      15.140   3.332  31.173  1.00 39.58      A    C  
ATOM   2050  CD  ARG A 177      15.027   4.723  30.579  1.00 38.69      A    C  
ATOM   2051  NE  ARG A 177      14.693   5.714  31.603  1.00 40.05      A    N  
ATOM   2052  CZ  ARG A 177      13.525   6.354  31.717  1.00 39.60      A    C  
ATOM   2053  NH1 ARG A 177      12.546   6.132  30.856  1.00 38.55      A    N1+
ATOM   2054  NH2 ARG A 177      13.349   7.236  32.690  1.00 38.50      A    N  
ATOM   2055  H   ARG A 177      14.931   0.186  31.472  1.00 36.99      A    H  
ATOM   2056  HA  ARG A 177      14.007   1.692  29.326  1.00 37.35      A    H  
ATOM   2057  HB2 ARG A 177      16.500   1.861  30.692  1.00 38.52      A    H  
ATOM   2058  HB3 ARG A 177      16.127   2.771  29.451  1.00 38.52      A    H  
ATOM   2059  HG2 ARG A 177      14.244   3.028  31.430  1.00 39.14      A    H  
ATOM   2060  HG3 ARG A 177      15.682   3.383  31.988  1.00 39.15      A    H  
ATOM   2061  HD2 ARG A 177      15.880   4.965  30.163  1.00 39.22      A    H  
ATOM   2062  HD3 ARG A 177      14.341   4.722  29.880  1.00 39.21      A    H  
ATOM   2063  HE  ARG A 177      15.307   5.898  32.193  1.00 39.56      A    H  
ATOM   2064 HH11 ARG A 177      12.646   5.553  30.206  1.00 38.87      A    H  
ATOM   2065 HH12 ARG A 177      11.784   6.563  30.941  1.00 38.86      A    H  
ATOM   2066 HH21 ARG A 177      13.998   7.392  33.265  1.00 38.84      A    H  
ATOM   2067 HH22 ARG A 177      12.581   7.661  32.765  1.00 38.83      A    H  
ATOM   2068  N   ARG A 178      15.315   0.681  27.456  1.00 34.79      A    N  
ATOM   2069  CA  ARG A 178      16.014   0.035  26.323  1.00 34.00      A    C  
ATOM   2070  C   ARG A 178      17.156   0.953  25.879  1.00 36.42      A    C  
ATOM   2071  O   ARG A 178      16.957   2.199  25.854  1.00 34.19      A    O  
ATOM   2072  CB  ARG A 178      15.028  -0.249  25.189  1.00 33.17      A    C  
ATOM   2073  CG  ARG A 178      15.650  -0.891  23.957  1.00 33.15      A    C  
ATOM   2074  CD  ARG A 178      14.587  -1.462  23.047  1.00 32.72      A    C  
ATOM   2075  NE  ARG A 178      13.910  -2.546  23.753  1.00 33.52      A    N  
ATOM   2076  CZ  ARG A 178      12.628  -2.877  23.608  1.00 30.74      A    C  
ATOM   2077  NH1 ARG A 178      11.844  -2.207  22.779  1.00 28.31      A    N1+
ATOM   2078  NH2 ARG A 178      12.139  -3.882  24.314  1.00 30.91      A    N  
ATOM   2079  H   ARG A 178      14.784   1.372  27.200  1.00 35.03      A    H  
ATOM   2080  HA  ARG A 178      16.395  -0.817  26.636  1.00 34.45      A    H  
ATOM   2081  HB2 ARG A 178      14.324  -0.840  25.532  1.00 33.36      A    H  
ATOM   2082  HB3 ARG A 178      14.606   0.595  24.924  1.00 33.39      A    H  
ATOM   2083  HG2 ARG A 178      16.168  -0.219  23.464  1.00 33.05      A    H  
ATOM   2084  HG3 ARG A 178      16.260  -1.607  24.230  1.00 33.04      A    H  
ATOM   2085  HD2 ARG A 178      13.948  -0.759  22.808  1.00 32.97      A    H  
ATOM   2086  HD3 ARG A 178      14.999  -1.804  22.225  1.00 32.99      A    H  
ATOM   2087  HE  ARG A 178      14.382  -3.016  24.312  1.00 32.48      A    H  
ATOM   2088 HH11 ARG A 178      12.162  -1.541  22.307  1.00 29.26      A    H  
ATOM   2089 HH12 ARG A 178      11.001  -2.439  22.695  1.00 29.25      A    H  
ATOM   2090 HH21 ARG A 178      12.661  -4.323  24.869  1.00 30.86      A    H  
ATOM   2091 HH22 ARG A 178      11.291  -4.109  24.229  1.00 30.85      A    H  
ATOM   2092  N   LYS A 179      18.301   0.349  25.540  1.00 38.02      A    N  
ATOM   2093  CA  LYS A 179      19.460   1.035  24.913  1.00 41.27      A    C  
ATOM   2094  C   LYS A 179      18.910   2.067  23.915  1.00 38.54      A    C  
ATOM   2095  O   LYS A 179      18.127   1.682  23.020  1.00 38.37      A    O  
ATOM   2096  CB  LYS A 179      20.382  -0.025  24.294  1.00 46.13      A    C  
ATOM   2097  CG  LYS A 179      21.601   0.485  23.526  1.00 50.01      A    C  
ATOM   2098  CD  LYS A 179      22.560  -0.635  23.118  1.00 52.97      A    C  
ATOM   2099  CE  LYS A 179      23.634  -0.206  22.137  1.00 56.42      A    C  
ATOM   2100  NZ  LYS A 179      24.540   0.826  22.700  1.00 58.12      A    N1+
ATOM   2101  H   LYS A 179      18.440  -0.540  25.680  1.00 38.38      A    H  
ATOM   2102  HA  LYS A 179      19.955   1.511  25.619  1.00 40.94      A    H  
ATOM   2103  HB2 LYS A 179      20.699  -0.610  25.014  1.00 45.78      A    H  
ATOM   2104  HB3 LYS A 179      19.846  -0.575  23.685  1.00 45.80      A    H  
ATOM   2105  HG2 LYS A 179      21.296   0.954  22.720  1.00 49.73      A    H  
ATOM   2106  HG3 LYS A 179      22.081   1.130  24.087  1.00 49.76      A    H  
ATOM   2107  HD2 LYS A 179      22.994  -0.989  23.924  1.00 53.05      A    H  
ATOM   2108  HD3 LYS A 179      22.042  -1.364  22.715  1.00 53.05      A    H  
ATOM   2109  HE2 LYS A 179      24.166  -0.983  21.879  1.00 55.99      A    H  
ATOM   2110  HE3 LYS A 179      23.213   0.150  21.332  1.00 55.99      A    H  
ATOM   2111  HZ1 LYS A 179      24.072   1.580  22.886  1.00 57.58      A    H  
ATOM   2112  HZ2 LYS A 179      25.191   1.023  22.101  1.00 57.60      A    H  
ATOM   2113  HZ3 LYS A 179      24.923   0.517  23.464  1.00 57.60      A    H  
ATOM   2114  N   GLY A 180      19.246   3.341  24.105  1.00 36.47      A    N  
ATOM   2115  CA  GLY A 180      18.899   4.423  23.163  1.00 37.70      A    C  
ATOM   2116  C   GLY A 180      17.661   5.198  23.585  1.00 36.76      A    C  
ATOM   2117  O   GLY A 180      17.424   6.285  23.008  1.00 35.18      A    O  
ATOM   2118  H   GLY A 180      19.714   3.616  24.836  1.00 37.25      A    H  
ATOM   2119  HA2 GLY A 180      19.665   5.046  23.098  1.00 37.18      A    H  
ATOM   2120  HA3 GLY A 180      18.749   4.034  22.265  1.00 37.18      A    H  
ATOM   2121  N   ASP A 181      16.871   4.680  24.531  1.00 36.04      A    N  
ATOM   2122  CA  ASP A 181      15.657   5.404  24.998  1.00 37.04      A    C  
ATOM   2123  C   ASP A 181      16.099   6.792  25.467  1.00 38.84      A    C  
ATOM   2124  O   ASP A 181      17.055   6.862  26.282  1.00 39.61      A    O  
ATOM   2125  CB  ASP A 181      14.912   4.694  26.131  1.00 33.97      A    C  
ATOM   2126  CG  ASP A 181      14.110   3.486  25.692  1.00 34.41      A    C  
ATOM   2127  OD1 ASP A 181      14.031   3.239  24.465  1.00 34.54      A    O  
ATOM   2128  OD2 ASP A 181      13.563   2.804  26.586  1.00 33.94      A    O1-
ATOM   2129  H   ASP A 181      17.019   3.877  24.935  1.00 36.43      A    H  
ATOM   2130  HA  ASP A 181      15.043   5.509  24.234  1.00 36.57      A    H  
ATOM   2131  HB2 ASP A 181      15.561   4.403  26.804  1.00 34.76      A    H  
ATOM   2132  HB3 ASP A 181      14.298   5.329  26.555  1.00 34.77      A    H  
ATOM   2133  N   VAL A 182      15.423   7.837  24.983  1.00 38.54      A    N  
ATOM   2134  CA  VAL A 182      15.608   9.239  25.460  1.00 38.53      A    C  
ATOM   2135  C   VAL A 182      15.286   9.293  26.953  1.00 37.08      A    C  
ATOM   2136  O   VAL A 182      14.229   8.771  27.332  1.00 36.06      A    O  
ATOM   2137  CB  VAL A 182      14.720  10.231  24.695  1.00 40.26      A    C  
ATOM   2138  CG1 VAL A 182      15.167  11.670  24.937  1.00 37.80      A    C  
ATOM   2139  CG2 VAL A 182      14.686   9.894  23.214  1.00 42.79      A    C  
ATOM   2140  H   VAL A 182      14.776   7.744  24.353  1.00 38.62      A    H  
ATOM   2141  HA  VAL A 182      16.540   9.489  25.331  1.00 38.56      A    H  
ATOM   2142  HB  VAL A 182      13.800  10.138  25.046  1.00 39.89      A    H  
ATOM   2143 HG11 VAL A 182      15.110  11.875  25.886  1.00 38.49      A    H  
ATOM   2144 HG12 VAL A 182      14.593  12.276  24.439  1.00 38.46      A    H  
ATOM   2145 HG13 VAL A 182      16.087  11.778  24.638  1.00 38.52      A    H  
ATOM   2146 HG21 VAL A 182      15.593   9.886  22.861  1.00 41.97      A    H  
ATOM   2147 HG22 VAL A 182      14.164  10.563  22.747  1.00 41.93      A    H  
ATOM   2148 HG23 VAL A 182      14.278   9.022  23.082  1.00 41.95      A    H  
ATOM   2149  N   LEU A 183      16.168   9.922  27.737  1.00 38.79      A    N  
ATOM   2150  CA  LEU A 183      16.062  10.081  29.216  1.00 37.68      A    C  
ATOM   2151  C   LEU A 183      15.460  11.444  29.535  1.00 34.22      A    C  
ATOM   2152  O   LEU A 183      15.746  12.443  28.869  1.00 36.58      A    O  
ATOM   2153  CB  LEU A 183      17.447   9.927  29.864  1.00 39.47      A    C  
ATOM   2154  CG  LEU A 183      18.106   8.548  29.752  1.00 40.60      A    C  
ATOM   2155  CD1 LEU A 183      19.078   8.311  30.903  1.00 41.27      A    C  
ATOM   2156  CD2 LEU A 183      17.072   7.430  29.714  1.00 40.81      A    C  
ATOM   2157  H   LEU A 183      16.919  10.310  27.396  1.00 38.12      A    H  
ATOM   2158  HA  LEU A 183      15.460   9.384  29.556  1.00 37.49      A    H  
ATOM   2159  HB2 LEU A 183      18.045  10.587  29.462  1.00 39.30      A    H  
ATOM   2160  HB3 LEU A 183      17.363  10.150  30.813  1.00 39.30      A    H  
ATOM   2161  HG  LEU A 183      18.620   8.521  28.907  1.00 40.55      A    H  
ATOM   2162 HD11 LEU A 183      19.772   8.993  30.887  1.00 41.07      A    H  
ATOM   2163 HD12 LEU A 183      19.484   7.432  30.810  1.00 41.07      A    H  
ATOM   2164 HD13 LEU A 183      18.598   8.357  31.748  1.00 41.06      A    H  
ATOM   2165 HD21 LEU A 183      16.495   7.494  30.494  1.00 40.73      A    H  
ATOM   2166 HD22 LEU A 183      17.528   6.570  29.717  1.00 40.73      A    H  
ATOM   2167 HD23 LEU A 183      16.537   7.506  28.905  1.00 40.72      A    H  
ATOM   2168  N   PRO A 184      14.608  11.525  30.577  1.00 31.47      A    N  
ATOM   2169  CA  PRO A 184      13.927  12.776  30.910  1.00 30.53      A    C  
ATOM   2170  C   PRO A 184      14.727  13.717  31.820  1.00 32.00      A    C  
ATOM   2171  O   PRO A 184      15.627  13.258  32.501  1.00 32.59      A    O  
ATOM   2172  CB  PRO A 184      12.718  12.249  31.679  1.00 29.18      A    C  
ATOM   2173  CG  PRO A 184      13.283  11.074  32.445  1.00 28.81      A    C  
ATOM   2174  CD  PRO A 184      14.249  10.417  31.481  1.00 28.63      A    C  
ATOM   2175  HA  PRO A 184      13.636  13.240  30.086  1.00 30.73      A    H  
ATOM   2176  HB2 PRO A 184      12.362  12.929  32.288  1.00 29.42      A    H  
ATOM   2177  HB3 PRO A 184      12.008  11.964  31.067  1.00 29.40      A    H  
ATOM   2178  HG2 PRO A 184      13.746  11.375  33.253  1.00 28.85      A    H  
ATOM   2179  HG3 PRO A 184      12.572  10.452  32.701  1.00 28.85      A    H  
ATOM   2180  HD2 PRO A 184      15.035  10.075  31.947  1.00 29.31      A    H  
ATOM   2181  HD3 PRO A 184      13.821   9.690  30.995  1.00 29.34      A    H  
ATOM   2182  N   ASP A 185      14.350  14.996  31.827  1.00 33.07      A    N  
ATOM   2183  CA  ASP A 185      14.789  16.000  32.834  1.00 32.69      A    C  
ATOM   2184  C   ASP A 185      14.195  15.635  34.204  1.00 32.29      A    C  
ATOM   2185  O   ASP A 185      14.898  15.822  35.196  1.00 32.42      A    O  
ATOM   2186  CB  ASP A 185      14.434  17.417  32.376  1.00 32.80      A    C  
ATOM   2187  CG  ASP A 185      15.284  17.870  31.209  1.00 33.04      A    C  
ATOM   2188  OD1 ASP A 185      16.445  17.488  31.188  1.00 39.32      A    O  
ATOM   2189  OD2 ASP A 185      14.782  18.583  30.330  1.00 33.85      A    O1-
ATOM   2190  H   ASP A 185      13.785  15.337  31.199  1.00 32.71      A    H  
ATOM   2191  HA  ASP A 185      15.770  15.943  32.905  1.00 32.72      A    H  
ATOM   2192  HB2 ASP A 185      13.491  17.451  32.113  1.00 32.82      A    H  
ATOM   2193  HB3 ASP A 185      14.568  18.040  33.120  1.00 32.83      A    H  
ATOM   2194  N   ALA A 186      12.968  15.108  34.266  1.00 32.93      A    N  
ATOM   2195  CA  ALA A 186      12.295  14.723  35.530  1.00 32.92      A    C  
ATOM   2196  C   ALA A 186      11.219  13.672  35.260  1.00 32.86      A    C  
ATOM   2197  O   ALA A 186      10.796  13.554  34.110  1.00 35.00      A    O  
ATOM   2198  CB  ALA A 186      11.696  15.942  36.187  1.00 32.01      A    C  
ATOM   2199  H   ALA A 186      12.449  14.958  33.533  1.00 32.77      A    H  
ATOM   2200  HA  ALA A 186      12.966  14.332  36.137  1.00 32.73      A    H  
ATOM   2201  HB1 ALA A 186      11.261  15.684  37.019  1.00 32.28      A    H  
ATOM   2202  HB2 ALA A 186      12.398  16.587  36.378  1.00 32.28      A    H  
ATOM   2203  HB3 ALA A 186      11.041  16.345  35.592  1.00 32.28      A    H  
ATOM   2204  N   THR A 187      10.771  12.983  36.308  1.00 33.85      A    N  
ATOM   2205  CA  THR A 187       9.822  11.840  36.257  1.00 35.03      A    C  
ATOM   2206  C   THR A 187       8.801  11.995  37.392  1.00 37.19      A    C  
ATOM   2207  O   THR A 187       9.216  12.052  38.565  1.00 36.75      A    O  
ATOM   2208  CB  THR A 187      10.593  10.512  36.300  1.00 35.70      A    C  
ATOM   2209  CG2 THR A 187       9.708   9.279  36.284  1.00 36.06      A    C  
ATOM   2210  OG1 THR A 187      11.447  10.512  35.155  1.00 36.02      A    O  
ATOM   2211  H   THR A 187      11.031  13.171  37.161  1.00 33.89      A    H  
ATOM   2212  HA  THR A 187       9.342  11.887  35.401  1.00 35.34      A    H  
ATOM   2213  HB  THR A 187      11.147  10.499  37.116  1.00 35.70      A    H  
ATOM   2214  HG1 THR A 187      11.879   9.788  35.120  0.00 36.50      A    H  
ATOM   2215 HG21 THR A 187       9.135   9.278  37.071  1.00 35.95      A    H  
ATOM   2216 HG22 THR A 187      10.265   8.480  36.290  1.00 35.95      A    H  
ATOM   2217 HG23 THR A 187       9.158   9.284  35.481  1.00 35.95      A    H  
ATOM   2218  N   HIS A 188       7.511  12.074  37.049  1.00 38.94      A    N  
ATOM   2219  CA  HIS A 188       6.388  12.318  37.993  1.00 36.42      A    C  
ATOM   2220  C   HIS A 188       5.398  11.157  37.875  1.00 35.51      A    C  
ATOM   2221  O   HIS A 188       4.888  10.922  36.767  1.00 41.01      A    O  
ATOM   2222  CB  HIS A 188       5.752  13.687  37.717  1.00 34.71      A    C  
ATOM   2223  CG  HIS A 188       6.731  14.818  37.663  1.00 33.12      A    C  
ATOM   2224  CD2 HIS A 188       7.011  15.712  36.687  1.00 31.99      A    C  
ATOM   2225  ND1 HIS A 188       7.553  15.143  38.724  1.00 32.08      A    N  
ATOM   2226  CE1 HIS A 188       8.295  16.186  38.404  1.00 31.61      A    C  
ATOM   2227  NE2 HIS A 188       7.987  16.555  37.154  1.00 31.80      A    N  
ATOM   2228  H   HIS A 188       7.223  11.977  36.189  1.00 37.91      A    H  
ATOM   2229  HA  HIS A 188       6.751  12.321  38.909  1.00 36.36      A    H  
ATOM   2230  HB2 HIS A 188       5.274  13.643  36.860  1.00 34.71      A    H  
ATOM   2231  HB3 HIS A 188       5.089  13.872  38.415  1.00 34.70      A    H  
ATOM   2232  HD1 HIS A 188       7.579  14.718  39.492  0.00 31.77      A    H  
ATOM   2233  HD2 HIS A 188       6.610  15.751  35.841  1.00 32.19      A    H  
ATOM   2234  HE1 HIS A 188       8.940  16.594  38.957  1.00 31.81      A    H  
ATOM   2235  HE2 HIS A 188       8.351  17.231  36.725  0.00 31.47      A    H  
ATOM   2236  N   THR A 189       5.179  10.433  38.963  1.00 32.71      A    N  
ATOM   2237  CA  THR A 189       4.233   9.296  39.025  1.00 32.81      A    C  
ATOM   2238  C   THR A 189       2.866   9.799  39.505  1.00 34.10      A    C  
ATOM   2239  O   THR A 189       2.821  10.521  40.521  1.00 37.09      A    O  
ATOM   2240  CB  THR A 189       4.808   8.188  39.904  1.00 31.93      A    C  
ATOM   2241  CG2 THR A 189       3.883   7.005  40.070  1.00 32.54      A    C  
ATOM   2242  OG1 THR A 189       6.010   7.832  39.231  1.00 31.55      A    O  
ATOM   2243  H   THR A 189       5.594  10.587  39.759  1.00 33.38      A    H  
ATOM   2244  HA  THR A 189       4.130   8.940  38.114  1.00 32.88      A    H  
ATOM   2245  HB  THR A 189       5.026   8.563  40.792  1.00 32.14      A    H  
ATOM   2246  HG1 THR A 189       6.401   7.237  39.633  0.00 31.46      A    H  
ATOM   2247 HG21 THR A 189       3.055   7.293  40.494  1.00 32.38      A    H  
ATOM   2248 HG22 THR A 189       4.312   6.332  40.628  1.00 32.35      A    H  
ATOM   2249 HG23 THR A 189       3.684   6.623  39.197  1.00 32.35      A    H  
ATOM   2250  N   ILE A 190       1.810   9.423  38.778  1.00 33.05      A    N  
ATOM   2251  CA  ILE A 190       0.377   9.712  39.068  1.00 31.65      A    C  
ATOM   2252  C   ILE A 190      -0.370   8.377  39.116  1.00 29.85      A    C  
ATOM   2253  O   ILE A 190      -0.443   7.732  38.070  1.00 27.60      A    O  
ATOM   2254  CB  ILE A 190      -0.203  10.628  37.976  1.00 30.48      A    C  
ATOM   2255  CG1 ILE A 190       0.470  11.998  37.993  1.00 30.54      A    C  
ATOM   2256  CG2 ILE A 190      -1.711  10.728  38.112  1.00 31.60      A    C  
ATOM   2257  CD1 ILE A 190       0.176  12.850  36.781  1.00 31.33      A    C  
ATOM   2258  H   ILE A 190       1.912   8.938  38.013  1.00 32.95      A    H  
ATOM   2259  HA  ILE A 190       0.305  10.157  39.932  1.00 31.34      A    H  
ATOM   2260  HB  ILE A 190      -0.007  10.210  37.101  1.00 30.92      A    H  
ATOM   2261 HG12 ILE A 190       0.175  12.481  38.794  1.00 30.71      A    H  
ATOM   2262 HG13 ILE A 190       1.441  11.872  38.059  1.00 30.72      A    H  
ATOM   2263 HG21 ILE A 190      -2.112   9.849  37.999  1.00 31.24      A    H  
ATOM   2264 HG22 ILE A 190      -2.063  11.327  37.433  1.00 31.24      A    H  
ATOM   2265 HG23 ILE A 190      -1.937  11.074  38.993  1.00 31.24      A    H  
ATOM   2266 HD11 ILE A 190       0.469  12.386  35.978  1.00 31.08      A    H  
ATOM   2267 HD12 ILE A 190       0.650  13.696  36.855  1.00 31.08      A    H  
ATOM   2268 HD13 ILE A 190      -0.780  13.020  36.723  1.00 31.07      A    H  
ATOM   2269  N   VAL A 191      -0.924   8.008  40.271  1.00 29.90      A    N  
ATOM   2270  CA  VAL A 191      -1.717   6.759  40.463  1.00 29.17      A    C  
ATOM   2271  C   VAL A 191      -3.174   7.120  40.784  1.00 29.91      A    C  
ATOM   2272  O   VAL A 191      -3.422   7.786  41.798  1.00 30.19      A    O  
ATOM   2273  CB  VAL A 191      -1.116   5.868  41.565  1.00 29.84      A    C  
ATOM   2274  CG1 VAL A 191      -1.702   4.461  41.532  1.00 30.52      A    C  
ATOM   2275  CG2 VAL A 191       0.401   5.821  41.483  1.00 29.60      A    C  
ATOM   2276  H   VAL A 191      -0.850   8.506  41.030  1.00 29.71      A    H  
ATOM   2277  HA  VAL A 191      -1.703   6.261  39.632  1.00 29.57      A    H  
ATOM   2278  HB  VAL A 191      -1.355   6.273  42.435  1.00 29.79      A    H  
ATOM   2279 HG11 VAL A 191      -2.664   4.504  41.677  1.00 30.31      A    H  
ATOM   2280 HG12 VAL A 191      -1.295   3.922  42.231  1.00 30.33      A    H  
ATOM   2281 HG13 VAL A 191      -1.524   4.055  40.666  1.00 30.31      A    H  
ATOM   2282 HG21 VAL A 191       0.668   5.524  40.596  1.00 29.68      A    H  
ATOM   2283 HG22 VAL A 191       0.744   5.201  42.148  1.00 29.71      A    H  
ATOM   2284 HG23 VAL A 191       0.764   6.709  41.650  1.00 29.68      A    H  
ATOM   2285  N   PHE A 192      -4.100   6.707  39.922  1.00 29.84      A    N  
ATOM   2286  CA  PHE A 192      -5.555   6.683  40.192  1.00 28.95      A    C  
ATOM   2287  C   PHE A 192      -5.836   5.413  40.994  1.00 32.54      A    C  
ATOM   2288  O   PHE A 192      -5.990   4.328  40.385  1.00 32.41      A    O  
ATOM   2289  CB  PHE A 192      -6.336   6.742  38.878  1.00 27.90      A    C  
ATOM   2290  CG  PHE A 192      -6.334   8.078  38.169  1.00 26.88      A    C  
ATOM   2291  CD1 PHE A 192      -5.609   9.160  38.641  1.00 26.01      A    C  
ATOM   2292  CD2 PHE A 192      -7.043   8.239  36.991  1.00 26.49      A    C  
ATOM   2293  CE1 PHE A 192      -5.628  10.373  37.974  1.00 25.72      A    C  
ATOM   2294  CE2 PHE A 192      -7.042   9.448  36.314  1.00 25.62      A    C  
ATOM   2295  CZ  PHE A 192      -6.331  10.513  36.805  1.00 25.26      A    C  
ATOM   2296  H   PHE A 192      -3.897   6.398  39.090  1.00 29.63      A    H  
ATOM   2297  HA  PHE A 192      -5.795   7.467  40.747  1.00 29.56      A    H  
ATOM   2298  HB2 PHE A 192      -5.965   6.067  38.272  1.00 27.90      A    H  
ATOM   2299  HB3 PHE A 192      -7.265   6.491  39.066  1.00 27.90      A    H  
ATOM   2300  HD1 PHE A 192      -5.121   9.081  39.444  1.00 26.15      A    H  
ATOM   2301  HD2 PHE A 192      -7.527   7.511  36.642  1.00 26.35      A    H  
ATOM   2302  HE1 PHE A 192      -5.132  11.101  38.315  1.00 25.72      A    H  
ATOM   2303  HE2 PHE A 192      -7.536   9.540  35.515  1.00 25.77      A    H  
ATOM   2304  HZ  PHE A 192      -6.337  11.340  36.349  1.00 25.52      A    H  
ATOM   2305  N   ASN A 193      -5.802   5.523  42.325  1.00 35.17      A    N  
ATOM   2306  CA  ASN A 193      -6.167   4.410  43.243  1.00 38.17      A    C  
ATOM   2307  C   ASN A 193      -7.610   4.648  43.712  1.00 39.95      A    C  
ATOM   2308  O   ASN A 193      -7.843   5.689  44.358  1.00 43.42      A    O  
ATOM   2309  CB  ASN A 193      -5.183   4.290  44.411  1.00 36.15      A    C  
ATOM   2310  CG  ASN A 193      -5.466   3.084  45.280  1.00 36.51      A    C  
ATOM   2311  ND2 ASN A 193      -5.021   3.131  46.523  1.00 36.65      A    N  
ATOM   2312  OD1 ASN A 193      -6.098   2.122  44.840  1.00 36.89      A    O  
ATOM   2313  H   ASN A 193      -5.550   6.288  42.751  1.00 35.17      A    H  
ATOM   2314  HA  ASN A 193      -6.134   3.567  42.737  1.00 37.49      A    H  
ATOM   2315  HB2 ASN A 193      -4.273   4.223  44.055  1.00 36.69      A    H  
ATOM   2316  HB3 ASN A 193      -5.238   5.100  44.958  1.00 36.69      A    H  
ATOM   2317 HD21 ASN A 193      -5.194   2.483  47.082  0.00 36.38      A    H  
ATOM   2318 HD22 ASN A 193      -4.628   3.883  46.824  0.00 36.38      A    H  
ATOM   2319  N   ASP A 194      -8.544   3.747  43.382  1.00 39.16      A    N  
ATOM   2320  CA  ASP A 194      -9.999   3.970  43.611  1.00 39.52      A    C  
ATOM   2321  C   ASP A 194     -10.297   5.412  43.178  1.00 39.35      A    C  
ATOM   2322  O   ASP A 194     -10.045   5.693  41.999  1.00 37.54      A    O  
ATOM   2323  CB  ASP A 194     -10.402   3.653  45.056  1.00 40.91      A    C  
ATOM   2324  CG  ASP A 194     -10.309   2.179  45.411  1.00 41.59      A    C  
ATOM   2325  OD1 ASP A 194     -10.640   1.354  44.554  1.00 46.29      A    O  
ATOM   2326  OD2 ASP A 194      -9.892   1.872  46.534  1.00 42.81      A    O1-
ATOM   2327  H   ASP A 194      -8.347   2.946  42.993  1.00 39.42      A    H  
ATOM   2328  HA  ASP A 194     -10.496   3.362  43.016  1.00 39.69      A    H  
ATOM   2329  HB2 ASP A 194      -9.819   4.151  45.665  1.00 40.73      A    H  
ATOM   2330  HB3 ASP A 194     -11.324   3.947  45.206  1.00 40.72      A    H  
ATOM   2331  N   MET A 195     -10.707   6.309  44.089  1.00 39.63      A    N  
ATOM   2332  CA  MET A 195     -11.172   7.675  43.722  1.00 42.40      A    C  
ATOM   2333  C   MET A 195     -10.148   8.742  44.127  1.00 44.92      A    C  
ATOM   2334  O   MET A 195     -10.457   9.929  43.959  1.00 43.93      A    O  
ATOM   2335  CB  MET A 195     -12.517   8.011  44.371  1.00 42.94      A    C  
ATOM   2336  CG  MET A 195     -13.676   7.128  43.921  1.00 44.20      A    C  
ATOM   2337  SD  MET A 195     -13.810   6.872  42.125  1.00 47.34      A    S  
ATOM   2338  CE  MET A 195     -15.547   7.225  41.880  1.00 49.88      A    C  
ATOM   2339  H   MET A 195     -10.716   6.145  44.984  1.00 40.20      A    H  
ATOM   2340  HA  MET A 195     -11.269   7.707  42.744  1.00 42.39      A    H  
ATOM   2341  HB2 MET A 195     -12.421   7.936  45.341  1.00 43.09      A    H  
ATOM   2342  HB3 MET A 195     -12.737   8.942  44.167  1.00 43.10      A    H  
ATOM   2343  HG2 MET A 195     -13.587   6.252  44.351  1.00 44.61      A    H  
ATOM   2344  HG3 MET A 195     -14.513   7.528  44.238  1.00 44.61      A    H  
ATOM   2345  HE1 MET A 195     -15.790   7.025  40.969  1.00 48.99      A    H  
ATOM   2346  HE2 MET A 195     -16.073   6.681  42.479  1.00 49.06      A    H  
ATOM   2347  HE3 MET A 195     -15.714   8.159  42.061  1.00 49.06      A    H  
ATOM   2348  N   LEU A 196      -8.969   8.353  44.607  1.00 49.27      A    N  
ATOM   2349  CA  LEU A 196      -7.904   9.307  45.024  1.00 52.28      A    C  
ATOM   2350  C   LEU A 196      -6.796   9.340  43.963  1.00 49.87      A    C  
ATOM   2351  O   LEU A 196      -6.742   8.408  43.128  1.00 50.39      A    O  
ATOM   2352  CB  LEU A 196      -7.341   8.851  46.372  1.00 57.34      A    C  
ATOM   2353  CG  LEU A 196      -8.375   8.445  47.424  1.00 60.54      A    C  
ATOM   2354  CD1 LEU A 196      -7.769   7.479  48.441  1.00 60.34      A    C  
ATOM   2355  CD2 LEU A 196      -8.950   9.679  48.111  1.00 62.62      A    C  
ATOM   2356  H   LEU A 196      -8.736   7.478  44.702  1.00 48.90      A    H  
ATOM   2357  HA  LEU A 196      -8.294  10.206  45.112  1.00 52.10      A    H  
ATOM   2358  HB2 LEU A 196      -6.748   8.090  46.214  1.00 56.84      A    H  
ATOM   2359  HB3 LEU A 196      -6.797   9.576  46.738  1.00 56.85      A    H  
ATOM   2360  HG  LEU A 196      -9.115   7.979  46.966  1.00 60.22      A    H  
ATOM   2361 HD11 LEU A 196      -7.463   6.676  47.984  1.00 60.41      A    H  
ATOM   2362 HD12 LEU A 196      -8.442   7.238  49.101  1.00 60.42      A    H  
ATOM   2363 HD13 LEU A 196      -7.016   7.905  48.885  1.00 60.42      A    H  
ATOM   2364 HD21 LEU A 196      -8.238  10.162  48.562  1.00 61.98      A    H  
ATOM   2365 HD22 LEU A 196      -9.619   9.406  48.763  1.00 61.99      A    H  
ATOM   2366 HD23 LEU A 196      -9.364  10.257  47.446  1.00 61.99      A    H  
ATOM   2367  N   ILE A 197      -5.936  10.362  44.011  1.00 43.83      A    N  
ATOM   2368  CA  ILE A 197      -4.599  10.342  43.352  1.00 42.33      A    C  
ATOM   2369  C   ILE A 197      -3.522  10.135  44.430  1.00 42.25      A    C  
ATOM   2370  O   ILE A 197      -3.489  10.926  45.384  1.00 44.36      A    O  
ATOM   2371  CB  ILE A 197      -4.339  11.626  42.548  1.00 41.18      A    C  
ATOM   2372  CG1 ILE A 197      -5.537  12.025  41.688  1.00 39.06      A    C  
ATOM   2373  CG2 ILE A 197      -3.074  11.461  41.716  1.00 42.74      A    C  
ATOM   2374  CD1 ILE A 197      -5.329  13.311  40.917  1.00 38.54      A    C  
ATOM   2375  H   ILE A 197      -6.117  11.139  44.452  1.00 44.81      A    H  
ATOM   2376  HA  ILE A 197      -4.570   9.591  42.740  1.00 42.36      A    H  
ATOM   2377  HB  ILE A 197      -4.180  12.357  43.195  1.00 41.27      A    H  
ATOM   2378 HG12 ILE A 197      -5.722  11.301  41.054  1.00 39.41      A    H  
ATOM   2379 HG13 ILE A 197      -6.321  12.130  42.267  1.00 39.42      A    H  
ATOM   2380 HG21 ILE A 197      -2.323  11.259  42.300  1.00 42.24      A    H  
ATOM   2381 HG22 ILE A 197      -2.888  12.285  41.233  1.00 42.22      A    H  
ATOM   2382 HG23 ILE A 197      -3.194  10.735  41.081  1.00 42.24      A    H  
ATOM   2383 HD11 ILE A 197      -5.104  14.029  41.533  1.00 38.75      A    H  
ATOM   2384 HD12 ILE A 197      -6.146  13.539  40.440  1.00 38.70      A    H  
ATOM   2385 HD13 ILE A 197      -4.606  13.197  40.276  1.00 38.71      A    H  
ATOM   2386  N   ASN A 198      -2.673   9.112  44.289  1.00 40.97      A    N  
ATOM   2387  CA  ASN A 198      -1.497   8.890  45.172  1.00 41.09      A    C  
ATOM   2388  C   ASN A 198      -1.947   8.940  46.639  1.00 39.98      A    C  
ATOM   2389  O   ASN A 198      -1.228   9.541  47.455  1.00 38.94      A    O  
ATOM   2390  CB  ASN A 198      -0.402   9.932  44.899  1.00 43.18      A    C  
ATOM   2391  CG  ASN A 198       0.116   9.897  43.473  1.00 42.04      A    C  
ATOM   2392  ND2 ASN A 198       1.089  10.738  43.166  1.00 39.09      A    N  
ATOM   2393  OD1 ASN A 198      -0.354   9.113  42.651  1.00 40.96      A    O  
ATOM   2394  H   ASN A 198      -2.766   8.483  43.637  1.00 41.29      A    H  
ATOM   2395  HA  ASN A 198      -1.124   7.997  44.982  1.00 41.23      A    H  
ATOM   2396  HB2 ASN A 198      -0.761  10.824  45.085  1.00 42.40      A    H  
ATOM   2397  HB3 ASN A 198       0.346   9.774  45.511  1.00 42.39      A    H  
ATOM   2398 HD21 ASN A 198       1.420  10.764  42.356  0.00 38.01      A    H  
ATOM   2399 HD22 ASN A 198       1.413  11.291  43.793  0.00 38.01      A    H  
ATOM   2400  N   ASN A 199      -3.119   8.375  46.941  1.00 38.22      A    N  
ATOM   2401  CA  ASN A 199      -3.707   8.310  48.305  1.00 39.40      A    C  
ATOM   2402  C   ASN A 199      -3.626   9.664  49.021  1.00 41.56      A    C  
ATOM   2403  O   ASN A 199      -3.492   9.667  50.254  1.00 40.75      A    O  
ATOM   2404  CB  ASN A 199      -3.045   7.212  49.138  1.00 37.17      A    C  
ATOM   2405  CG  ASN A 199      -3.575   5.847  48.774  1.00 37.03      A    C  
ATOM   2406  ND2 ASN A 199      -3.574   4.922  49.723  1.00 35.72      A    N  
ATOM   2407  OD1 ASN A 199      -3.992   5.641  47.637  1.00 36.65      A    O  
ATOM   2408  H   ASN A 199      -3.639   7.971  46.312  1.00 38.91      A    H  
ATOM   2409  HA  ASN A 199      -4.660   8.073  48.211  1.00 39.12      A    H  
ATOM   2410  HB2 ASN A 199      -2.078   7.235  48.989  1.00 37.66      A    H  
ATOM   2411  HB3 ASN A 199      -3.213   7.378  50.088  1.00 37.68      A    H  
ATOM   2412 HD21 ASN A 199      -3.906   4.116  49.554  0.00 35.08      A    H  
ATOM   2413 HD22 ASN A 199      -3.280   5.114  50.532  0.00 35.08      A    H  
ATOM   2414  N   ARG A 200      -3.739  10.770  48.293  1.00 44.98      A    N  
ATOM   2415  CA  ARG A 200      -3.891  12.114  48.899  1.00 51.93      A    C  
ATOM   2416  C   ARG A 200      -5.377  12.341  49.181  1.00 58.33      A    C  
ATOM   2417  O   ARG A 200      -6.227  11.686  48.582  1.00 61.02      A    O  
ATOM   2418  CB  ARG A 200      -3.255  13.159  47.979  1.00 55.02      A    C  
ATOM   2419  CG  ARG A 200      -1.736  13.186  48.071  1.00 59.47      A    C  
ATOM   2420  CD  ARG A 200      -1.067  13.985  46.974  1.00 63.22      A    C  
ATOM   2421  NE  ARG A 200      -1.219  15.434  47.094  1.00 67.34      A    N  
ATOM   2422  CZ  ARG A 200      -0.230  16.311  47.320  1.00 73.77      A    C  
ATOM   2423  NH1 ARG A 200       1.021  15.905  47.480  1.00 71.87      A    N1+
ATOM   2424  NH2 ARG A 200      -0.496  17.607  47.383  1.00 76.55      A    N  
ATOM   2425  H   ARG A 200      -3.756  10.767  47.383  1.00 45.68      A    H  
ATOM   2426  HA  ARG A 200      -3.405  12.120  49.755  1.00 52.23      A    H  
ATOM   2427  HB2 ARG A 200      -3.516  12.969  47.053  1.00 55.24      A    H  
ATOM   2428  HB3 ARG A 200      -3.603  14.043  48.216  1.00 55.27      A    H  
ATOM   2429  HG2 ARG A 200      -1.476  13.564  48.938  1.00 59.23      A    H  
ATOM   2430  HG3 ARG A 200      -1.399  12.265  48.036  1.00 59.23      A    H  
ATOM   2431  HD2 ARG A 200      -0.114  13.762  46.962  1.00 63.30      A    H  
ATOM   2432  HD3 ARG A 200      -1.442  13.705  46.114  1.00 63.19      A    H  
ATOM   2433  HE  ARG A 200      -2.021  15.761  46.984  1.00 68.15      A    H  
ATOM   2434 HH11 ARG A 200       1.221  15.053  47.439  1.00 72.28      A    H  
ATOM   2435 HH12 ARG A 200       1.654  16.496  47.633  1.00 72.32      A    H  
ATOM   2436 HH21 ARG A 200      -1.323  17.891  47.279  1.00 75.16      A    H  
ATOM   2437 HH22 ARG A 200       0.153  18.183  47.539  1.00 75.16      A    H  
ATOM   2438  N   PRO A 201      -5.750  13.235  50.129  1.00 64.70      A    N  
ATOM   2439  CA  PRO A 201      -7.134  13.710  50.229  1.00 66.10      A    C  
ATOM   2440  C   PRO A 201      -7.592  14.314  48.888  1.00 71.88      A    C  
ATOM   2441  O   PRO A 201      -6.744  14.745  48.128  1.00 73.44      A    O  
ATOM   2442  CB  PRO A 201      -7.075  14.758  51.350  1.00 63.38      A    C  
ATOM   2443  CG  PRO A 201      -5.853  14.377  52.161  1.00 63.43      A    C  
ATOM   2444  CD  PRO A 201      -4.872  13.825  51.151  1.00 63.69      A    C  
ATOM   2445  HA  PRO A 201      -7.727  12.963  50.495  1.00 66.35      A    H  
ATOM   2446  HB2 PRO A 201      -6.980  15.663  50.984  1.00 64.08      A    H  
ATOM   2447  HB3 PRO A 201      -7.883  14.725  51.905  1.00 64.02      A    H  
ATOM   2448  HG2 PRO A 201      -5.478  15.159  52.616  1.00 63.47      A    H  
ATOM   2449  HG3 PRO A 201      -6.078  13.699  52.831  1.00 63.47      A    H  
ATOM   2450  HD2 PRO A 201      -4.318  14.533  50.774  1.00 63.85      A    H  
ATOM   2451  HD3 PRO A 201      -4.296  13.149  51.554  1.00 63.80      A    H  
ATOM   2452  N   ALA A 202      -8.898  14.298  48.595  1.00 76.89      A    N  
ATOM   2453  CA  ALA A 202      -9.470  14.798  47.319  1.00 78.42      A    C  
ATOM   2454  C   ALA A 202      -9.548  16.331  47.364  1.00 78.55      A    C  
ATOM   2455  O   ALA A 202      -9.542  16.884  48.473  1.00 74.16      A    O  
ATOM   2456  CB  ALA A 202     -10.814  14.159  47.065  1.00 78.35      A    C  
ATOM   2457  H   ALA A 202      -9.534  13.963  49.156  1.00 76.04      A    H  
ATOM   2458  HA  ALA A 202      -8.860  14.543  46.587  1.00 78.13      A    H  
ATOM   2459  HB1 ALA A 202     -11.172  14.484  46.223  1.00 78.27      A    H  
ATOM   2460  HB2 ALA A 202     -10.712  13.193  47.020  1.00 78.34      A    H  
ATOM   2461  HB3 ALA A 202     -11.424  14.386  47.786  1.00 78.34      A    H  
ATOM   2462  N   HIS A 203      -9.608  16.976  46.192  1.00 92.93      A    N  
ATOM   2463  CA  HIS A 203      -9.429  18.443  45.970  1.00103.30      A    C  
ATOM   2464  C   HIS A 203      -7.999  18.835  46.379  1.00106.00      A    C  
ATOM   2465  O   HIS A 203      -7.762  20.038  46.647  1.00101.86      A    O  
ATOM   2466  CB  HIS A 203     -10.504  19.276  46.704  1.00111.19      A    C  
ATOM   2467  CG  HIS A 203     -11.816  19.407  45.997  1.00118.74      A    C  
ATOM   2468  CD2 HIS A 203     -12.325  20.399  45.232  1.00119.44      A    C  
ATOM   2469  ND1 HIS A 203     -12.810  18.446  46.090  1.00122.68      A    N  
ATOM   2470  CE1 HIS A 203     -13.860  18.828  45.389  1.00120.88      A    C  
ATOM   2471  NE2 HIS A 203     -13.588  20.026  44.854  1.00121.32      A    N  
ATOM   2472  H   HIS A 203      -9.741  16.534  45.411  1.00 90.99      A    H  
ATOM   2473  HA  HIS A 203      -9.521  18.610  45.002  1.00103.21      A    H  
ATOM   2474  HB2 HIS A 203     -10.665  18.878  47.587  1.00110.82      A    H  
ATOM   2475  HB3 HIS A 203     -10.148  20.181  46.854  1.00110.93      A    H  
ATOM   2476  HD1 HIS A 203     -12.692  17.651  46.478  0.00133.18      A    H  
ATOM   2477  HD2 HIS A 203     -11.892  21.197  44.991  1.00119.68      A    H  
ATOM   2478  HE1 HIS A 203     -14.660  18.342  45.283  1.00121.23      A    H  
ATOM   2479  HE2 HIS A 203     -14.149  20.417  44.328  0.00129.11      A    H  
ATOM   2480  N   SER A 204      -7.084  17.855  46.402  1.00106.27      A    N  
ATOM   2481  CA  SER A 204      -5.707  17.960  46.960  1.00101.17      A    C  
ATOM   2482  C   SER A 204      -4.698  17.135  46.144  1.00 97.40      A    C  
ATOM   2483  O   SER A 204      -3.572  16.942  46.660  1.00 94.43      A    O  
ATOM   2484  CB  SER A 204      -5.685  17.526  48.409  1.00102.41      A    C  
ATOM   2485  OG  SER A 204      -6.007  16.151  48.529  1.00103.16      A    O  
ATOM   2486  H   SER A 204      -7.253  17.022  46.074  1.00104.78      A    H  
ATOM   2487  HA  SER A 204      -5.430  18.914  46.917  1.00101.69      A    H  
ATOM   2488  HB2 SER A 204      -4.787  17.683  48.787  1.00102.40      A    H  
ATOM   2489  HB3 SER A 204      -6.333  18.063  48.921  1.00102.41      A    H  
ATOM   2490  HG  SER A 204      -6.334  15.629  49.064  0.00111.73      A    H  
ATOM   2491  N   GLY A 205      -5.064  16.669  44.937  1.00 86.20      A    N  
ATOM   2492  CA  GLY A 205      -4.191  15.849  44.068  1.00 71.19      A    C  
ATOM   2493  C   GLY A 205      -2.896  16.591  43.742  1.00 59.64      A    C  
ATOM   2494  O   GLY A 205      -2.903  17.819  43.644  1.00 60.65      A    O  
ATOM   2495  H   GLY A 205      -5.873  16.860  44.565  1.00 84.94      A    H  
ATOM   2496  HA2 GLY A 205      -3.982  15.001  44.531  1.00 71.29      A    H  
ATOM   2497  HA3 GLY A 205      -4.673  15.637  43.229  1.00 71.23      A    H  
ATOM   2498  N   PRO A 206      -1.757  15.886  43.542  1.00 47.38      A    N  
ATOM   2499  CA  PRO A 206      -0.444  16.529  43.552  1.00 44.60      A    C  
ATOM   2500  C   PRO A 206      -0.251  17.520  42.397  1.00 40.59      A    C  
ATOM   2501  O   PRO A 206      -0.920  17.398  41.392  1.00 40.35      A    O  
ATOM   2502  CB  PRO A 206       0.572  15.383  43.439  1.00 45.67      A    C  
ATOM   2503  CG  PRO A 206      -0.216  14.189  42.936  1.00 46.27      A    C  
ATOM   2504  CD  PRO A 206      -1.678  14.452  43.241  1.00 47.70      A    C  
ATOM   2505  HA  PRO A 206      -0.317  16.993  44.418  1.00 44.49      A    H  
ATOM   2506  HB2 PRO A 206       1.289  15.613  42.809  1.00 45.53      A    H  
ATOM   2507  HB3 PRO A 206       0.974  15.187  44.313  1.00 45.54      A    H  
ATOM   2508  HG2 PRO A 206      -0.085  14.076  41.972  1.00 46.39      A    H  
ATOM   2509  HG3 PRO A 206       0.082  13.371  43.385  1.00 46.44      A    H  
ATOM   2510  HD2 PRO A 206      -2.237  14.231  42.474  1.00 47.29      A    H  
ATOM   2511  HD3 PRO A 206      -1.974  13.923  44.004  1.00 47.36      A    H  
ATOM   2512  N   ASN A 207       0.626  18.503  42.588  1.00 37.69      A    N  
ATOM   2513  CA  ASN A 207       1.115  19.375  41.489  1.00 35.81      A    C  
ATOM   2514  C   ASN A 207       2.547  18.970  41.165  1.00 34.29      A    C  
ATOM   2515  O   ASN A 207       3.233  18.410  42.050  1.00 33.58      A    O  
ATOM   2516  CB  ASN A 207       1.047  20.864  41.821  1.00 36.65      A    C  
ATOM   2517  CG  ASN A 207      -0.359  21.332  42.118  1.00 37.44      A    C  
ATOM   2518  ND2 ASN A 207      -0.479  22.441  42.830  1.00 34.17      A    N  
ATOM   2519  OD1 ASN A 207      -1.325  20.695  41.706  1.00 43.85      A    O  
ATOM   2520  H   ASN A 207       0.981  18.699  43.405  1.00 37.92      A    H  
ATOM   2521  HA  ASN A 207       0.555  19.216  40.696  1.00 36.04      A    H  
ATOM   2522  HB2 ASN A 207       1.615  21.042  42.598  1.00 36.63      A    H  
ATOM   2523  HB3 ASN A 207       1.400  21.373  41.063  1.00 36.63      A    H  
ATOM   2524 HD21 ASN A 207      -1.285  22.749  43.019  0.00 33.26      A    H  
ATOM   2525 HD22 ASN A 207       0.238  22.865  43.108  0.00 33.26      A    H  
ATOM   2526  N   PHE A 208       2.950  19.210  39.922  1.00 32.76      A    N  
ATOM   2527  CA  PHE A 208       4.309  18.928  39.414  1.00 31.63      A    C  
ATOM   2528  C   PHE A 208       4.803  20.181  38.702  1.00 32.22      A    C  
ATOM   2529  O   PHE A 208       4.136  20.635  37.765  1.00 32.20      A    O  
ATOM   2530  CB  PHE A 208       4.282  17.708  38.501  1.00 31.65      A    C  
ATOM   2531  CG  PHE A 208       3.799  16.452  39.177  1.00 30.71      A    C  
ATOM   2532  CD1 PHE A 208       4.585  15.819  40.126  1.00 29.62      A    C  
ATOM   2533  CD2 PHE A 208       2.563  15.906  38.865  1.00 30.92      A    C  
ATOM   2534  CE1 PHE A 208       4.154  14.657  40.748  1.00 29.65      A    C  
ATOM   2535  CE2 PHE A 208       2.129  14.746  39.493  1.00 31.67      A    C  
ATOM   2536  CZ  PHE A 208       2.923  14.126  40.437  1.00 30.77      A    C  
ATOM   2537  H   PHE A 208       2.408  19.569  39.284  1.00 32.85      A    H  
ATOM   2538  HA  PHE A 208       4.907  18.740  40.180  1.00 31.97      A    H  
ATOM   2539  HB2 PHE A 208       3.701  17.903  37.737  1.00 31.41      A    H  
ATOM   2540  HB3 PHE A 208       5.188  17.556  38.158  1.00 31.41      A    H  
ATOM   2541  HD1 PHE A 208       5.431  16.178  40.343  1.00 29.96      A    H  
ATOM   2542  HD2 PHE A 208       2.014  16.326  38.223  1.00 31.00      A    H  
ATOM   2543  HE1 PHE A 208       4.700  14.237  41.394  1.00 29.99      A    H  
ATOM   2544  HE2 PHE A 208       1.286  14.384  39.277  1.00 31.21      A    H  
ATOM   2545  HZ  PHE A 208       2.626  13.337  40.862  1.00 30.70      A    H  
ATOM   2546  N   GLU A 209       5.914  20.730  39.190  1.00 32.85      A    N  
ATOM   2547  CA  GLU A 209       6.556  21.949  38.654  1.00 33.72      A    C  
ATOM   2548  C   GLU A 209       7.500  21.499  37.541  1.00 33.46      A    C  
ATOM   2549  O   GLU A 209       7.976  20.338  37.593  1.00 35.44      A    O  
ATOM   2550  CB  GLU A 209       7.290  22.719  39.758  1.00 35.97      A    C  
ATOM   2551  CG  GLU A 209       6.369  23.399  40.767  1.00 35.90      A    C  
ATOM   2552  CD  GLU A 209       7.026  24.404  41.694  0.50 33.86      A    C  
ATOM   2553  OE1 GLU A 209       8.149  24.830  41.394  0.50 33.51      A    O  
ATOM   2554  OE2 GLU A 209       6.405  24.760  42.709  0.50 33.01      A    O1-
ATOM   2555  H   GLU A 209       6.360  20.373  39.899  1.00 32.90      A    H  
ATOM   2556  HA  GLU A 209       5.859  22.528  38.269  1.00 33.90      A    H  
ATOM   2557  HB2 GLU A 209       7.878  22.096  40.235  1.00 35.41      A    H  
ATOM   2558  HB3 GLU A 209       7.852  23.395  39.336  1.00 35.44      A    H  
ATOM   2559  HG2 GLU A 209       5.653  23.858  40.277  1.00 35.42      A    H  
ATOM   2560  HG3 GLU A 209       5.945  22.707  41.320  1.00 35.42      A    H  
ATOM   2561  N   ALA A 210       7.720  22.372  36.562  1.00 30.89      A    N  
ATOM   2562  CA  ALA A 210       8.676  22.175  35.455  1.00 29.64      A    C  
ATOM   2563  C   ALA A 210       8.868  23.510  34.733  1.00 30.89      A    C  
ATOM   2564  O   ALA A 210       8.112  24.469  35.039  1.00 31.45      A    O  
ATOM   2565  CB  ALA A 210       8.166  21.103  34.535  1.00 28.97      A    C  
ATOM   2566  H   ALA A 210       7.283  23.170  36.502  1.00 31.18      A    H  
ATOM   2567  HA  ALA A 210       9.542  21.891  35.832  1.00 29.98      A    H  
ATOM   2568  HB1 ALA A 210       8.789  20.984  33.798  1.00 29.18      A    H  
ATOM   2569  HB2 ALA A 210       8.081  20.266  35.022  1.00 29.20      A    H  
ATOM   2570  HB3 ALA A 210       7.297  21.361  34.184  1.00 29.19      A    H  
ATOM   2571  N   THR A 211       9.843  23.570  33.826  1.00 30.31      A    N  
ATOM   2572  CA  THR A 211      10.165  24.766  33.008  1.00 30.19      A    C  
ATOM   2573  C   THR A 211       9.849  24.481  31.536  1.00 32.47      A    C  
ATOM   2574  O   THR A 211       9.999  23.318  31.106  1.00 33.36      A    O  
ATOM   2575  CB  THR A 211      11.630  25.183  33.190  1.00 28.80      A    C  
ATOM   2576  CG2 THR A 211      11.924  26.552  32.617  1.00 27.89      A    C  
ATOM   2577  OG1 THR A 211      11.910  25.139  34.589  1.00 27.32      A    O  
ATOM   2578  H   THR A 211      10.391  22.868  33.646  1.00 30.39      A    H  
ATOM   2579  HA  THR A 211       9.594  25.504  33.313  1.00 30.37      A    H  
ATOM   2580  HB  THR A 211      12.198  24.519  32.732  1.00 28.58      A    H  
ATOM   2581  HG1 THR A 211      12.711  25.345  34.738  0.00 26.46      A    H  
ATOM   2582 HG21 THR A 211      11.751  26.551  31.659  1.00 28.18      A    H  
ATOM   2583 HG22 THR A 211      12.859  26.778  32.775  1.00 28.16      A    H  
ATOM   2584 HG23 THR A 211      11.355  27.215  33.048  1.00 28.16      A    H  
ATOM   2585  N   VAL A 212       9.415  25.511  30.805  1.00 34.37      A    N  
ATOM   2586  CA  VAL A 212       9.193  25.478  29.330  1.00 35.52      A    C  
ATOM   2587  C   VAL A 212      10.408  24.777  28.696  1.00 36.65      A    C  
ATOM   2588  O   VAL A 212      11.535  25.238  28.928  1.00 42.06      A    O  
ATOM   2589  CB  VAL A 212       8.968  26.906  28.783  1.00 38.37      A    C  
ATOM   2590  CG1 VAL A 212      10.109  27.853  29.135  1.00 39.12      A    C  
ATOM   2591  CG2 VAL A 212       8.724  26.938  27.277  1.00 43.09      A    C  
ATOM   2592  H   VAL A 212       9.200  26.311  31.182  1.00 34.19      A    H  
ATOM   2593  HA  VAL A 212       8.398  24.946  29.150  1.00 36.03      A    H  
ATOM   2594  HB  VAL A 212       8.152  27.255  29.220  1.00 38.79      A    H  
ATOM   2595 HG11 VAL A 212      10.222  27.889  30.101  1.00 38.86      A    H  
ATOM   2596 HG12 VAL A 212       9.903  28.744  28.803  1.00 38.88      A    H  
ATOM   2597 HG13 VAL A 212      10.933  27.541  28.725  1.00 38.88      A    H  
ATOM   2598 HG21 VAL A 212       9.505  26.589  26.813  1.00 41.56      A    H  
ATOM   2599 HG22 VAL A 212       8.563  27.854  26.994  1.00 41.57      A    H  
ATOM   2600 HG23 VAL A 212       7.949  26.390  27.062  1.00 41.57      A    H  
ATOM   2601  N   GLY A 213      10.202  23.673  27.971  1.00 33.71      A    N  
ATOM   2602  CA  GLY A 213      11.263  22.980  27.213  1.00 31.95      A    C  
ATOM   2603  C   GLY A 213      11.765  21.734  27.928  1.00 29.59      A    C  
ATOM   2604  O   GLY A 213      12.383  20.884  27.267  1.00 28.15      A    O  
ATOM   2605  H   GLY A 213       9.381  23.282  27.904  1.00 33.95      A    H  
ATOM   2606  HA2 GLY A 213      10.909  22.725  26.324  1.00 31.76      A    H  
ATOM   2607  HA3 GLY A 213      12.021  23.602  27.072  1.00 31.79      A    H  
ATOM   2608  N   ASP A 214      11.529  21.622  29.236  1.00 27.60      A    N  
ATOM   2609  CA  ASP A 214      11.929  20.424  30.024  1.00 27.27      A    C  
ATOM   2610  C   ASP A 214      11.346  19.200  29.321  1.00 28.18      A    C  
ATOM   2611  O   ASP A 214      10.189  19.269  28.874  1.00 31.30      A    O  
ATOM   2612  CB  ASP A 214      11.440  20.464  31.480  1.00 25.31      A    C  
ATOM   2613  CG  ASP A 214      12.209  21.392  32.407  0.50 21.91      A    C  
ATOM   2614  OD1 ASP A 214      13.039  22.158  31.911  0.50 19.82      A    O  
ATOM   2615  OD2 ASP A 214      11.948  21.347  33.615  0.50 19.60      A    O1-
ATOM   2616  H   ASP A 214      11.118  22.268  29.727  1.00 27.99      A    H  
ATOM   2617  HA  ASP A 214      12.912  20.359  30.018  1.00 27.11      A    H  
ATOM   2618  HB2 ASP A 214      10.501  20.739  31.488  1.00 24.90      A    H  
ATOM   2619  HB3 ASP A 214      11.493  19.559  31.852  1.00 24.89      A    H  
ATOM   2620  N   ARG A 215      12.138  18.141  29.184  1.00 29.65      A    N  
ATOM   2621  CA  ARG A 215      11.642  16.793  28.802  1.00 29.76      A    C  
ATOM   2622  C   ARG A 215      11.069  16.174  30.077  1.00 28.19      A    C  
ATOM   2623  O   ARG A 215      11.863  15.690  30.907  1.00 27.26      A    O  
ATOM   2624  CB  ARG A 215      12.767  15.957  28.175  1.00 30.38      A    C  
ATOM   2625  CG  ARG A 215      12.377  14.530  27.812  1.00 32.20      A    C  
ATOM   2626  CD  ARG A 215      13.366  13.918  26.836  1.00 32.81      A    C  
ATOM   2627  NE  ARG A 215      13.213  14.553  25.534  1.00 34.27      A    N  
ATOM   2628  CZ  ARG A 215      12.247  14.260  24.665  1.00 33.73      A    C  
ATOM   2629  NH1 ARG A 215      11.362  13.318  24.946  1.00 34.75      A    N1+
ATOM   2630  NH2 ARG A 215      12.167  14.912  23.520  1.00 32.07      A    N  
ATOM   2631  H   ARG A 215      13.038  18.179  29.319  1.00 29.32      A    H  
ATOM   2632  HA  ARG A 215      10.918  16.899  28.143  1.00 29.53      A    H  
ATOM   2633  HB2 ARG A 215      13.077  16.414  27.366  1.00 30.65      A    H  
ATOM   2634  HB3 ARG A 215      13.518  15.926  28.805  1.00 30.63      A    H  
ATOM   2635  HG2 ARG A 215      12.343  13.983  28.623  1.00 31.89      A    H  
ATOM   2636  HG3 ARG A 215      11.483  14.530  27.407  1.00 31.91      A    H  
ATOM   2637  HD2 ARG A 215      14.280  14.057  27.164  1.00 32.99      A    H  
ATOM   2638  HD3 ARG A 215      13.212  12.954  26.760  1.00 33.00      A    H  
ATOM   2639  HE  ARG A 215      13.770  15.190  25.323  1.00 33.76      A    H  
ATOM   2640 HH11 ARG A 215      11.399  12.883  25.706  1.00 34.29      A    H  
ATOM   2641 HH12 ARG A 215      10.730  13.128  24.364  1.00 34.30      A    H  
ATOM   2642 HH21 ARG A 215      12.753  15.538  23.331  1.00 32.65      A    H  
ATOM   2643 HH22 ARG A 215      11.533  14.710  22.941  1.00 32.66      A    H  
ATOM   2644  N   VAL A 216       9.751  16.241  30.258  1.00 27.17      A    N  
ATOM   2645  CA  VAL A 216       9.118  15.745  31.510  1.00 27.52      A    C  
ATOM   2646  C   VAL A 216       8.496  14.394  31.209  1.00 27.11      A    C  
ATOM   2647  O   VAL A 216       7.790  14.295  30.221  1.00 30.24      A    O  
ATOM   2648  CB  VAL A 216       8.080  16.723  32.086  1.00 27.33      A    C  
ATOM   2649  CG1 VAL A 216       7.644  16.303  33.481  1.00 26.65      A    C  
ATOM   2650  CG2 VAL A 216       8.596  18.148  32.099  1.00 27.25      A    C  
ATOM   2651  H   VAL A 216       9.171  16.585  29.647  1.00 27.49      A    H  
ATOM   2652  HA  VAL A 216       9.816  15.618  32.176  1.00 27.34      A    H  
ATOM   2653  HB  VAL A 216       7.285  16.694  31.499  1.00 27.21      A    H  
ATOM   2654 HG11 VAL A 216       7.225  15.426  33.442  1.00 26.85      A    H  
ATOM   2655 HG12 VAL A 216       7.007  16.951  33.829  1.00 26.86      A    H  
ATOM   2656 HG13 VAL A 216       8.420  16.266  34.066  1.00 26.85      A    H  
ATOM   2657 HG21 VAL A 216       9.426  18.189  32.604  1.00 27.27      A    H  
ATOM   2658 HG22 VAL A 216       7.936  18.730  32.514  1.00 27.29      A    H  
ATOM   2659 HG23 VAL A 216       8.758  18.445  31.186  1.00 27.27      A    H  
ATOM   2660  N   GLU A 217       8.757  13.418  32.065  1.00 28.50      A    N  
ATOM   2661  CA  GLU A 217       8.219  12.043  31.967  1.00 30.39      A    C  
ATOM   2662  C   GLU A 217       7.107  11.882  32.998  1.00 32.01      A    C  
ATOM   2663  O   GLU A 217       7.242  12.428  34.113  1.00 35.99      A    O  
ATOM   2664  CB  GLU A 217       9.334  11.034  32.237  1.00 32.88      A    C  
ATOM   2665  CG  GLU A 217       8.875   9.591  32.286  1.00 33.60      A    C  
ATOM   2666  CD  GLU A 217      10.011   8.628  32.018  1.00 33.16      A    C  
ATOM   2667  OE1 GLU A 217      10.710   8.266  32.988  1.00 31.75      A    O  
ATOM   2668  OE2 GLU A 217      10.222   8.298  30.830  1.00 33.02      A    O1-
ATOM   2669  H   GLU A 217       9.297  13.540  32.788  1.00 28.60      A    H  
ATOM   2670  HA  GLU A 217       7.857  11.899  31.065  1.00 30.75      A    H  
ATOM   2671  HB2 GLU A 217      10.010  11.126  31.535  1.00 32.42      A    H  
ATOM   2672  HB3 GLU A 217       9.757  11.260  33.091  1.00 32.43      A    H  
ATOM   2673  HG2 GLU A 217       8.497   9.398  33.171  1.00 33.32      A    H  
ATOM   2674  HG3 GLU A 217       8.171   9.448  31.618  1.00 33.32      A    H  
ATOM   2675  N   PHE A 218       6.045  11.171  32.628  1.00 32.74      A    N  
ATOM   2676  CA  PHE A 218       4.923  10.807  33.524  1.00 31.17      A    C  
ATOM   2677  C   PHE A 218       4.736   9.292  33.464  1.00 31.98      A    C  
ATOM   2678  O   PHE A 218       4.782   8.711  32.373  1.00 32.46      A    O  
ATOM   2679  CB  PHE A 218       3.659  11.562  33.122  1.00 28.78      A    C  
ATOM   2680  CG  PHE A 218       3.747  13.056  33.281  1.00 27.00      A    C  
ATOM   2681  CD1 PHE A 218       3.403  13.663  34.479  1.00 25.42      A    C  
ATOM   2682  CD2 PHE A 218       4.150  13.858  32.222  1.00 25.85      A    C  
ATOM   2683  CE1 PHE A 218       3.454  15.041  34.610  1.00 25.20      A    C  
ATOM   2684  CE2 PHE A 218       4.202  15.237  32.357  1.00 25.09      A    C  
ATOM   2685  CZ  PHE A 218       3.858  15.825  33.551  1.00 25.34      A    C  
ATOM   2686  H   PHE A 218       5.930  10.854  31.782  1.00 32.18      A    H  
ATOM   2687  HA  PHE A 218       5.161  11.059  34.448  1.00 31.17      A    H  
ATOM   2688  HB2 PHE A 218       3.462  11.354  32.183  1.00 28.87      A    H  
ATOM   2689  HB3 PHE A 218       2.914  11.230  33.664  1.00 28.88      A    H  
ATOM   2690  HD1 PHE A 218       3.118  13.132  35.206  1.00 25.74      A    H  
ATOM   2691  HD2 PHE A 218       4.380  13.461  31.397  1.00 25.92      A    H  
ATOM   2692  HE1 PHE A 218       3.223  15.443  35.433  1.00 25.35      A    H  
ATOM   2693  HE2 PHE A 218       4.482  15.772  31.631  1.00 25.38      A    H  
ATOM   2694  HZ  PHE A 218       3.904  16.764  33.647  1.00 25.33      A    H  
ATOM   2695  N   VAL A 219       4.591   8.674  34.625  1.00 31.83      A    N  
ATOM   2696  CA  VAL A 219       4.137   7.265  34.763  1.00 32.02      A    C  
ATOM   2697  C   VAL A 219       2.709   7.319  35.302  1.00 33.22      A    C  
ATOM   2698  O   VAL A 219       2.468   8.029  36.287  1.00 33.53      A    O  
ATOM   2699  CB  VAL A 219       5.050   6.452  35.692  1.00 33.08      A    C  
ATOM   2700  CG1 VAL A 219       4.595   5.005  35.779  1.00 33.59      A    C  
ATOM   2701  CG2 VAL A 219       6.510   6.544  35.271  1.00 33.10      A    C  
ATOM   2702  H   VAL A 219       4.765   9.078  35.424  1.00 31.90      A    H  
ATOM   2703  HA  VAL A 219       4.128   6.849  33.883  1.00 32.41      A    H  
ATOM   2704  HB  VAL A 219       4.975   6.845  36.597  1.00 32.97      A    H  
ATOM   2705 HG11 VAL A 219       3.697   4.966  36.152  1.00 33.42      A    H  
ATOM   2706 HG12 VAL A 219       5.204   4.507  36.352  1.00 33.42      A    H  
ATOM   2707 HG13 VAL A 219       4.593   4.610  34.889  1.00 33.42      A    H  
ATOM   2708 HG21 VAL A 219       6.604   6.231  34.355  1.00 33.06      A    H  
ATOM   2709 HG22 VAL A 219       7.053   5.994  35.859  1.00 33.08      A    H  
ATOM   2710 HG23 VAL A 219       6.807   7.469  35.327  1.00 33.08      A    H  
ATOM   2711  N   MET A 220       1.804   6.591  34.662  1.00 34.44      A    N  
ATOM   2712  CA  MET A 220       0.356   6.644  34.936  1.00 34.69      A    C  
ATOM   2713  C   MET A 220      -0.109   5.211  35.219  1.00 33.34      A    C  
ATOM   2714  O   MET A 220      -0.155   4.396  34.286  1.00 34.12      A    O  
ATOM   2715  CB  MET A 220      -0.363   7.271  33.736  1.00 35.69      A    C  
ATOM   2716  CG  MET A 220      -1.668   7.961  34.074  1.00 34.83      A    C  
ATOM   2717  SD  MET A 220      -2.964   6.751  34.406  1.00 34.09      A    S  
ATOM   2718  CE  MET A 220      -3.223   7.057  36.155  1.00 34.44      A    C  
ATOM   2719  H   MET A 220       2.028   6.001  34.004  1.00 34.19      A    H  
ATOM   2720  HA  MET A 220       0.205   7.194  35.735  1.00 34.54      A    H  
ATOM   2721  HB2 MET A 220       0.238   7.922  33.322  1.00 35.24      A    H  
ATOM   2722  HB3 MET A 220      -0.536   6.573  33.078  1.00 35.21      A    H  
ATOM   2723  HG2 MET A 220      -1.544   8.530  34.864  1.00 34.85      A    H  
ATOM   2724  HG3 MET A 220      -1.941   8.531  33.324  1.00 34.85      A    H  
ATOM   2725  HE1 MET A 220      -3.897   6.452  36.490  1.00 34.31      A    H  
ATOM   2726  HE2 MET A 220      -2.398   6.917  36.631  1.00 34.29      A    H  
ATOM   2727  HE3 MET A 220      -3.517   7.968  36.280  1.00 34.31      A    H  
ATOM   2728  N   ILE A 221      -0.358   4.930  36.498  1.00 32.71      A    N  
ATOM   2729  CA  ILE A 221      -0.784   3.620  37.065  1.00 31.73      A    C  
ATOM   2730  C   ILE A 221      -2.215   3.775  37.604  1.00 31.49      A    C  
ATOM   2731  O   ILE A 221      -2.563   4.880  38.072  1.00 29.38      A    O  
ATOM   2732  CB  ILE A 221       0.213   3.179  38.155  1.00 31.80      A    C  
ATOM   2733  CG1 ILE A 221       1.656   3.240  37.651  1.00 32.73      A    C  
ATOM   2734  CG2 ILE A 221      -0.124   1.795  38.694  1.00 32.40      A    C  
ATOM   2735  CD1 ILE A 221       2.675   3.257  38.761  1.00 33.79      A    C  
ATOM   2736  H   ILE A 221      -0.276   5.568  37.144  1.00 32.63      A    H  
ATOM   2737  HA  ILE A 221      -0.785   2.956  36.355  1.00 31.88      A    H  
ATOM   2738  HB  ILE A 221       0.134   3.819  38.903  1.00 32.07      A    H  
ATOM   2739 HG12 ILE A 221       1.824   2.463  37.077  1.00 32.76      A    H  
ATOM   2740 HG13 ILE A 221       1.769   4.048  37.108  1.00 32.76      A    H  
ATOM   2741 HG21 ILE A 221      -1.013   1.804  39.089  1.00 32.20      A    H  
ATOM   2742 HG22 ILE A 221       0.525   1.542  39.373  1.00 32.21      A    H  
ATOM   2743 HG23 ILE A 221      -0.101   1.148  37.968  1.00 32.21      A    H  
ATOM   2744 HD11 ILE A 221       2.519   4.026  39.335  1.00 33.47      A    H  
ATOM   2745 HD12 ILE A 221       3.569   3.316  38.379  1.00 33.47      A    H  
ATOM   2746 HD13 ILE A 221       2.602   2.441  39.284  1.00 33.47      A    H  
ATOM   2747  N   THR A 222      -3.026   2.719  37.515  1.00 30.01      A    N  
ATOM   2748  CA  THR A 222      -4.436   2.712  37.968  1.00 30.99      A    C  
ATOM   2749  C   THR A 222      -4.622   1.504  38.876  1.00 33.37      A    C  
ATOM   2750  O   THR A 222      -4.002   0.471  38.584  1.00 35.67      A    O  
ATOM   2751  CB  THR A 222      -5.392   2.700  36.774  1.00 30.89      A    C  
ATOM   2752  CG2 THR A 222      -6.845   2.578  37.170  1.00 31.11      A    C  
ATOM   2753  OG1 THR A 222      -5.200   3.930  36.077  1.00 33.06      A    O  
ATOM   2754  H   THR A 222      -2.766   1.920  37.163  1.00 30.58      A    H  
ATOM   2755  HA  THR A 222      -4.596   3.528  38.492  1.00 31.21      A    H  
ATOM   2756  HB  THR A 222      -5.150   1.951  36.183  1.00 31.35      A    H  
ATOM   2757  HG1 THR A 222      -5.711   3.953  35.411  0.00 33.80      A    H  
ATOM   2758 HG21 THR A 222      -6.993   1.725  37.615  1.00 31.04      A    H  
ATOM   2759 HG22 THR A 222      -7.405   2.630  36.375  1.00 31.03      A    H  
ATOM   2760 HG23 THR A 222      -7.076   3.303  37.777  1.00 31.03      A    H  
ATOM   2761  N   HIS A 223      -5.427   1.629  39.931  1.00 34.45      A    N  
ATOM   2762  CA  HIS A 223      -5.551   0.573  40.970  1.00 34.74      A    C  
ATOM   2763  C   HIS A 223      -6.943   0.582  41.603  1.00 35.18      A    C  
ATOM   2764  O   HIS A 223      -7.573   1.660  41.635  1.00 38.30      A    O  
ATOM   2765  CB  HIS A 223      -4.446   0.745  42.019  1.00 34.41      A    C  
ATOM   2766  CG  HIS A 223      -3.227  -0.068  41.759  1.00 33.66      A    C  
ATOM   2767  CD2 HIS A 223      -1.938   0.286  41.582  1.00 34.47      A    C  
ATOM   2768  ND1 HIS A 223      -3.262  -1.442  41.708  1.00 35.10      A    N  
ATOM   2769  CE1 HIS A 223      -2.044  -1.903  41.495  1.00 35.73      A    C  
ATOM   2770  NE2 HIS A 223      -1.212  -0.859  41.412  1.00 35.42      A    N  
ATOM   2771  H   HIS A 223      -5.950   2.358  40.094  1.00 34.26      A    H  
ATOM   2772  HA  HIS A 223      -5.428  -0.300  40.530  1.00 34.70      A    H  
ATOM   2773  HB2 HIS A 223      -4.191   1.694  42.056  1.00 34.31      A    H  
ATOM   2774  HB3 HIS A 223      -4.805   0.501  42.901  1.00 34.32      A    H  
ATOM   2775  HD1 HIS A 223      -3.968  -1.941  41.821  0.00 35.67      A    H  
ATOM   2776  HD2 HIS A 223      -1.597   1.161  41.572  1.00 34.52      A    H  
ATOM   2777  HE1 HIS A 223      -1.806  -2.808  41.406  1.00 35.47      A    H  
ATOM   2778  HE2 HIS A 223      -0.338  -0.904  41.284  0.00 35.92      A    H  
ATOM   2779  N   GLY A 224      -7.380  -0.584  42.098  1.00 34.73      A    N  
ATOM   2780  CA  GLY A 224      -8.591  -0.739  42.923  1.00 34.06      A    C  
ATOM   2781  C   GLY A 224      -9.765  -1.290  42.135  1.00 35.30      A    C  
ATOM   2782  O   GLY A 224      -9.619  -2.385  41.534  1.00 35.99      A    O  
ATOM   2783  H   GLY A 224      -6.939  -1.366  41.945  1.00 34.67      A    H  
ATOM   2784  HA2 GLY A 224      -8.390  -1.349  43.676  1.00 34.51      A    H  
ATOM   2785  HA3 GLY A 224      -8.834   0.141  43.303  1.00 34.53      A    H  
ATOM   2786  N   GLU A 225     -10.887  -0.563  42.125  1.00 33.52      A    N  
ATOM   2787  CA  GLU A 225     -12.211  -1.097  41.710  1.00 32.03      A    C  
ATOM   2788  C   GLU A 225     -12.725  -0.415  40.427  1.00 31.45      A    C  
ATOM   2789  O   GLU A 225     -13.523  -1.041  39.741  1.00 32.58      A    O  
ATOM   2790  CB  GLU A 225     -13.176  -0.925  42.887  1.00 31.87      A    C  
ATOM   2791  CG  GLU A 225     -14.491  -1.680  42.739  1.00 29.78      A    C  
ATOM   2792  CD  GLU A 225     -14.335  -3.180  42.602  0.50 26.96      A    C  
ATOM   2793  OE1 GLU A 225     -15.286  -3.814  42.129  0.50 25.10      A    O  
ATOM   2794  OE2 GLU A 225     -13.263  -3.698  42.963  0.50 24.54      A    O1-
ATOM   2795  H   GLU A 225     -10.910   0.308  42.391  1.00 33.57      A    H  
ATOM   2796  HA  GLU A 225     -12.106  -2.057  41.526  1.00 32.15      A    H  
ATOM   2797  HB2 GLU A 225     -12.728  -1.230  43.704  1.00 31.38      A    H  
ATOM   2798  HB3 GLU A 225     -13.372   0.029  42.992  1.00 31.39      A    H  
ATOM   2799  HG2 GLU A 225     -15.053  -1.498  43.522  1.00 29.55      A    H  
ATOM   2800  HG3 GLU A 225     -14.967  -1.343  41.950  1.00 29.55      A    H  
ATOM   2801  N   TYR A 226     -12.279   0.797  40.090  1.00 32.96      A    N  
ATOM   2802  CA  TYR A 226     -12.985   1.714  39.153  1.00 33.58      A    C  
ATOM   2803  C   TYR A 226     -12.160   1.955  37.883  1.00 32.41      A    C  
ATOM   2804  O   TYR A 226     -10.946   2.149  37.976  1.00 37.00      A    O  
ATOM   2805  CB  TYR A 226     -13.302   3.015  39.898  1.00 36.59      A    C  
ATOM   2806  CG  TYR A 226     -14.045   2.798  41.195  1.00 40.23      A    C  
ATOM   2807  CD1 TYR A 226     -15.243   2.094  41.217  1.00 43.25      A    C  
ATOM   2808  CD2 TYR A 226     -13.551   3.259  42.407  1.00 41.93      A    C  
ATOM   2809  CE1 TYR A 226     -15.932   1.858  42.397  1.00 43.63      A    C  
ATOM   2810  CE2 TYR A 226     -14.229   3.035  43.598  1.00 42.92      A    C  
ATOM   2811  CZ  TYR A 226     -15.426   2.333  43.593  1.00 43.95      A    C  
ATOM   2812  OH  TYR A 226     -16.124   2.096  44.741  1.00 40.51      A    O  
ATOM   2813  H   TYR A 226     -11.503   1.153  40.405  1.00 32.74      A    H  
ATOM   2814  HA  TYR A 226     -13.841   1.293  38.887  1.00 33.79      A    H  
ATOM   2815  HB2 TYR A 226     -12.461   3.481  40.084  1.00 36.68      A    H  
ATOM   2816  HB3 TYR A 226     -13.842   3.587  39.313  1.00 36.67      A    H  
ATOM   2817  HD1 TYR A 226     -15.594   1.762  40.407  1.00 42.49      A    H  
ATOM   2818  HD2 TYR A 226     -12.738   3.734  42.423  1.00 41.75      A    H  
ATOM   2819  HE1 TYR A 226     -16.746   1.382  42.384  1.00 43.41      A    H  
ATOM   2820  HE2 TYR A 226     -13.878   3.363  44.410  1.00 42.80      A    H  
ATOM   2821  HH  TYR A 226     -16.202   1.243  44.859  0.00 39.76      A    H  
ATOM   2822  N   TYR A 227     -12.799   1.946  36.714  1.00 31.20      A    N  
ATOM   2823  CA  TYR A 227     -12.183   2.406  35.442  1.00 30.23      A    C  
ATOM   2824  C   TYR A 227     -12.052   3.929  35.538  1.00 29.11      A    C  
ATOM   2825  O   TYR A 227     -12.831   4.535  36.276  1.00 27.52      A    O  
ATOM   2826  CB  TYR A 227     -13.013   2.007  34.219  1.00 30.99      A    C  
ATOM   2827  CG  TYR A 227     -13.968   3.086  33.784  1.00 31.05      A    C  
ATOM   2828  CD1 TYR A 227     -15.231   3.190  34.348  1.00 31.61      A    C  
ATOM   2829  CD2 TYR A 227     -13.582   4.052  32.870  1.00 31.19      A    C  
ATOM   2830  CE1 TYR A 227     -16.095   4.216  33.997  1.00 30.40      A    C  
ATOM   2831  CE2 TYR A 227     -14.435   5.084  32.505  1.00 31.41      A    C  
ATOM   2832  CZ  TYR A 227     -15.694   5.168  33.078  1.00 31.31      A    C  
ATOM   2833  OH  TYR A 227     -16.539   6.175  32.713  1.00 31.26      A    O  
ATOM   2834  H   TYR A 227     -13.660   1.668  36.611  1.00 31.25      A    H  
ATOM   2835  HA  TYR A 227     -11.277   2.013  35.361  1.00 30.34      A    H  
ATOM   2836  HB2 TYR A 227     -12.403   1.802  33.480  1.00 30.82      A    H  
ATOM   2837  HB3 TYR A 227     -13.518   1.195  34.430  1.00 30.83      A    H  
ATOM   2838  HD1 TYR A 227     -15.505   2.555  34.988  1.00 31.19      A    H  
ATOM   2839  HD2 TYR A 227     -12.720   4.011  32.489  1.00 31.20      A    H  
ATOM   2840  HE1 TYR A 227     -16.954   4.264  34.384  1.00 30.92      A    H  
ATOM   2841  HE2 TYR A 227     -14.159   5.727  31.874  1.00 31.30      A    H  
ATOM   2842  HH  TYR A 227     -16.755   6.636  33.424  0.00 31.58      A    H  
ATOM   2843  N   HIS A 228     -11.089   4.519  34.833  1.00 30.25      A    N  
ATOM   2844  CA  HIS A 228     -10.832   5.985  34.817  1.00 29.31      A    C  
ATOM   2845  C   HIS A 228     -10.470   6.414  33.393  1.00 29.55      A    C  
ATOM   2846  O   HIS A 228     -10.277   5.521  32.560  1.00 33.67      A    O  
ATOM   2847  CB  HIS A 228      -9.732   6.346  35.823  1.00 28.38      A    C  
ATOM   2848  CG  HIS A 228     -10.015   5.943  37.235  1.00 28.74      A    C  
ATOM   2849  CD2 HIS A 228      -9.493   4.964  38.006  1.00 27.93      A    C  
ATOM   2850  ND1 HIS A 228     -10.920   6.625  38.035  1.00 28.50      A    N  
ATOM   2851  CE1 HIS A 228     -10.982   6.060  39.220  1.00 27.41      A    C  
ATOM   2852  NE2 HIS A 228     -10.092   5.047  39.234  1.00 28.47      A    N  
ATOM   2853  H   HIS A 228     -10.506   4.058  34.306  1.00 29.75      A    H  
ATOM   2854  HA  HIS A 228     -11.664   6.448  35.076  1.00 29.34      A    H  
ATOM   2855  HB2 HIS A 228      -8.893   5.921  35.537  1.00 28.67      A    H  
ATOM   2856  HB3 HIS A 228      -9.594   7.319  35.797  1.00 28.67      A    H  
ATOM   2857  HD1 HIS A 228     -11.426   7.304  37.762  1.00 28.32      A    H  
ATOM   2858  HD2 HIS A 228      -8.837   4.345  37.753  1.00 28.25      A    H  
ATOM   2859  HE1 HIS A 228     -11.528   6.334  39.937  1.00 27.95      A    H  
ATOM   2860  HE2 HIS A 228      -9.967   4.482  39.895  0.00 28.40      A    H  
ATOM   2861  N   THR A 229     -10.408   7.718  33.118  1.00 27.25      A    N  
ATOM   2862  CA  THR A 229      -9.787   8.278  31.893  1.00 26.81      A    C  
ATOM   2863  C   THR A 229      -8.794   9.361  32.305  1.00 26.93      A    C  
ATOM   2864  O   THR A 229      -9.245  10.356  32.867  1.00 26.83      A    O  
ATOM   2865  CB  THR A 229     -10.815   8.820  30.888  1.00 27.13      A    C  
ATOM   2866  CG2 THR A 229     -11.628   7.710  30.264  1.00 26.39      A    C  
ATOM   2867  OG1 THR A 229     -11.691   9.766  31.503  1.00 28.37      A    O  
ATOM   2868  H   THR A 229     -10.749   8.362  33.667  1.00 27.66      A    H  
ATOM   2869  HA  THR A 229      -9.287   7.554  31.456  1.00 26.98      A    H  
ATOM   2870  HB  THR A 229     -10.318   9.280  30.170  1.00 27.15      A    H  
ATOM   2871  HG1 THR A 229     -12.261  10.046  30.911  0.00 28.24      A    H  
ATOM   2872 HG21 THR A 229     -11.037   7.103  29.785  1.00 26.60      A    H  
ATOM   2873 HG22 THR A 229     -12.272   8.091  29.640  1.00 26.59      A    H  
ATOM   2874 HG23 THR A 229     -12.101   7.221  30.960  1.00 26.60      A    H  
ATOM   2875  N   PHE A 230      -7.496   9.155  32.050  1.00 26.71      A    N  
ATOM   2876  CA  PHE A 230      -6.439  10.142  32.367  1.00 27.56      A    C  
ATOM   2877  C   PHE A 230      -6.403  11.158  31.227  1.00 26.71      A    C  
ATOM   2878  O   PHE A 230      -6.272  10.706  30.087  1.00 24.72      A    O  
ATOM   2879  CB  PHE A 230      -5.083   9.462  32.586  1.00 30.00      A    C  
ATOM   2880  CG  PHE A 230      -3.946  10.430  32.817  1.00 31.92      A    C  
ATOM   2881  CD1 PHE A 230      -3.697  10.952  34.080  1.00 33.25      A    C  
ATOM   2882  CD2 PHE A 230      -3.135  10.842  31.767  1.00 32.03      A    C  
ATOM   2883  CE1 PHE A 230      -2.664  11.861  34.288  1.00 33.57      A    C  
ATOM   2884  CE2 PHE A 230      -2.112  11.757  31.974  1.00 32.97      A    C  
ATOM   2885  CZ  PHE A 230      -1.874  12.266  33.233  1.00 33.00      A    C  
ATOM   2886  H   PHE A 230      -7.171   8.400  31.657  1.00 26.97      A    H  
ATOM   2887  HA  PHE A 230      -6.690  10.615  33.201  1.00 27.66      A    H  
ATOM   2888  HB2 PHE A 230      -5.156   8.866  33.362  1.00 29.83      A    H  
ATOM   2889  HB3 PHE A 230      -4.879   8.912  31.802  1.00 29.82      A    H  
ATOM   2890  HD1 PHE A 230      -4.239  10.688  34.807  1.00 32.93      A    H  
ATOM   2891  HD2 PHE A 230      -3.296  10.509  30.898  1.00 32.25      A    H  
ATOM   2892  HE1 PHE A 230      -2.507  12.204  35.153  1.00 33.26      A    H  
ATOM   2893  HE2 PHE A 230      -1.568  12.024  31.250  1.00 32.73      A    H  
ATOM   2894  HZ  PHE A 230      -1.167  12.876  33.376  1.00 33.05      A    H  
ATOM   2895  N   HIS A 231      -6.530  12.456  31.537  1.00 26.87      A    N  
ATOM   2896  CA  HIS A 231      -6.422  13.597  30.579  1.00 27.16      A    C  
ATOM   2897  C   HIS A 231      -5.348  14.568  31.067  1.00 27.08      A    C  
ATOM   2898  O   HIS A 231      -5.004  14.505  32.264  1.00 27.33      A    O  
ATOM   2899  CB  HIS A 231      -7.774  14.305  30.402  1.00 26.90      A    C  
ATOM   2900  CG  HIS A 231      -7.744  15.531  29.554  1.00 26.40      A    C  
ATOM   2901  CD2 HIS A 231      -8.057  16.813  29.833  1.00 27.16      A    C  
ATOM   2902  ND1 HIS A 231      -7.412  15.505  28.217  1.00 27.44      A    N  
ATOM   2903  CE1 HIS A 231      -7.473  16.729  27.719  1.00 27.17      A    C  
ATOM   2904  NE2 HIS A 231      -7.888  17.553  28.686  1.00 26.26      A    N  
ATOM   2905  H   HIS A 231      -6.696  12.741  32.386  1.00 26.90      A    H  
ATOM   2906  HA  HIS A 231      -6.139  13.239  29.708  1.00 27.03      A    H  
ATOM   2907  HB2 HIS A 231      -8.410  13.670  30.007  1.00 26.85      A    H  
ATOM   2908  HB3 HIS A 231      -8.116  14.549  31.289  1.00 26.85      A    H  
ATOM   2909  HD1 HIS A 231      -7.189  14.794  27.753  0.00 27.72      A    H  
ATOM   2910  HD2 HIS A 231      -8.333  17.148  30.666  1.00 26.77      A    H  
ATOM   2911  HE1 HIS A 231      -7.290  16.971  26.829  1.00 27.01      A    H  
ATOM   2912  HE2 HIS A 231      -8.021  18.419  28.594  0.00 25.83      A    H  
ATOM   2913  N   MET A 232      -4.819  15.388  30.156  1.00 26.82      A    N  
ATOM   2914  CA  MET A 232      -3.873  16.498  30.447  1.00 27.36      A    C  
ATOM   2915  C   MET A 232      -4.112  17.623  29.435  1.00 25.84      A    C  
ATOM   2916  O   MET A 232      -4.105  17.338  28.231  1.00 25.09      A    O  
ATOM   2917  CB  MET A 232      -2.414  16.028  30.366  1.00 29.86      A    C  
ATOM   2918  CG  MET A 232      -1.417  17.060  30.896  1.00 31.93      A    C  
ATOM   2919  SD  MET A 232       0.337  16.593  30.765  1.00 32.77      A    S  
ATOM   2920  CE  MET A 232       0.468  15.318  32.015  1.00 32.79      A    C  
ATOM   2921  H   MET A 232      -4.996  15.296  29.268  1.00 27.00      A    H  
ATOM   2922  HA  MET A 232      -4.060  16.837  31.351  1.00 27.40      A    H  
ATOM   2923  HB2 MET A 232      -2.320  15.201  30.880  1.00 29.71      A    H  
ATOM   2924  HB3 MET A 232      -2.198  15.825  29.434  1.00 29.70      A    H  
ATOM   2925  HG2 MET A 232      -1.546  17.901  30.407  1.00 31.60      A    H  
ATOM   2926  HG3 MET A 232      -1.619  17.236  31.839  1.00 31.61      A    H  
ATOM   2927  HE1 MET A 232       1.374  14.986  32.041  1.00 32.76      A    H  
ATOM   2928  HE2 MET A 232       0.236  15.688  32.876  1.00 32.77      A    H  
ATOM   2929  HE3 MET A 232      -0.134  14.596  31.802  1.00 32.77      A    H  
ATOM   2930  N   HIS A 233      -4.355  18.841  29.923  1.00 25.91      A    N  
ATOM   2931  CA  HIS A 233      -4.502  20.077  29.107  1.00 26.25      A    C  
ATOM   2932  C   HIS A 233      -3.136  20.432  28.523  1.00 25.83      A    C  
ATOM   2933  O   HIS A 233      -2.155  20.199  29.218  1.00 26.06      A    O  
ATOM   2934  CB  HIS A 233      -5.038  21.242  29.954  1.00 26.24      A    C  
ATOM   2935  CG  HIS A 233      -6.467  21.117  30.385  1.00 26.85      A    C  
ATOM   2936  CD2 HIS A 233      -7.190  20.059  30.826  1.00 26.56      A    C  
ATOM   2937  ND1 HIS A 233      -7.322  22.211  30.422  1.00 25.91      A    N  
ATOM   2938  CE1 HIS A 233      -8.504  21.827  30.854  1.00 26.32      A    C  
ATOM   2939  NE2 HIS A 233      -8.464  20.503  31.088  1.00 27.38      A    N  
ATOM   2940  H   HIS A 233      -4.453  19.004  30.814  1.00 25.97      A    H  
ATOM   2941  HA  HIS A 233      -5.128  19.894  28.367  1.00 26.10      A    H  
ATOM   2942  HB2 HIS A 233      -4.477  21.328  30.756  1.00 26.37      A    H  
ATOM   2943  HB3 HIS A 233      -4.940  22.072  29.437  1.00 26.36      A    H  
ATOM   2944  HD1 HIS A 233      -7.085  23.047  30.266  0.00 25.54      A    H  
ATOM   2945  HD2 HIS A 233      -6.885  19.175  30.915  1.00 26.79      A    H  
ATOM   2946  HE1 HIS A 233      -9.259  22.381  30.955  1.00 26.47      A    H  
ATOM   2947  HE2 HIS A 233      -9.121  20.013  31.404  1.00 26.92      A    H  
ATOM   2948  N   GLY A 234      -3.083  20.935  27.288  1.00 27.36      A    N  
ATOM   2949  CA  GLY A 234      -1.903  21.609  26.704  1.00 29.78      A    C  
ATOM   2950  C   GLY A 234      -0.885  20.645  26.108  1.00 31.53      A    C  
ATOM   2951  O   GLY A 234       0.062  21.130  25.465  1.00 33.82      A    O  
ATOM   2952  H   GLY A 234      -3.793  20.887  26.720  1.00 27.53      A    H  
ATOM   2953  HA2 GLY A 234      -2.210  22.232  25.997  1.00 29.58      A    H  
ATOM   2954  HA3 GLY A 234      -1.464  22.147  27.408  1.00 29.57      A    H  
ATOM   2955  N   HIS A 235      -1.071  19.334  26.297  1.00 31.76      A    N  
ATOM   2956  CA  HIS A 235      -0.064  18.280  26.005  1.00 32.08      A    C  
ATOM   2957  C   HIS A 235      -0.753  17.018  25.469  1.00 32.90      A    C  
ATOM   2958  O   HIS A 235      -1.923  16.786  25.793  1.00 33.79      A    O  
ATOM   2959  CB  HIS A 235       0.778  18.009  27.265  1.00 32.42      A    C  
ATOM   2960  CG  HIS A 235       1.457  19.234  27.776  1.00 30.88      A    C  
ATOM   2961  CD2 HIS A 235       2.661  19.768  27.495  1.00 30.76      A    C  
ATOM   2962  ND1 HIS A 235       0.845  20.105  28.660  1.00 31.51      A    N  
ATOM   2963  CE1 HIS A 235       1.644  21.120  28.901  1.00 30.40      A    C  
ATOM   2964  NE2 HIS A 235       2.764  20.935  28.204  1.00 31.61      A    N  
ATOM   2965  H   HIS A 235      -1.850  18.984  26.610  1.00 31.76      A    H  
ATOM   2966  HA  HIS A 235       0.536  18.622  25.300  1.00 32.24      A    H  
ATOM   2967  HB2 HIS A 235       0.193  17.648  27.969  1.00 31.97      A    H  
ATOM   2968  HB3 HIS A 235       1.457  17.328  27.058  1.00 31.96      A    H  
ATOM   2969  HD1 HIS A 235       0.042  20.019  28.982  0.00 31.41      A    H  
ATOM   2970  HD2 HIS A 235       3.309  19.414  26.917  1.00 31.00      A    H  
ATOM   2971  HE1 HIS A 235       1.466  21.836  29.485  1.00 30.92      A    H  
ATOM   2972  HE2 HIS A 235       3.439  21.497  28.164  0.00 31.52      A    H  
ATOM   2973  N   ARG A 236      -0.022  16.234  24.679  1.00 33.55      A    N  
ATOM   2974  CA  ARG A 236      -0.506  14.988  24.038  1.00 32.22      A    C  
ATOM   2975  C   ARG A 236       0.676  14.028  23.861  1.00 31.93      A    C  
ATOM   2976  O   ARG A 236       1.832  14.478  23.884  1.00 33.75      A    O  
ATOM   2977  CB  ARG A 236      -1.147  15.332  22.694  1.00 30.89      A    C  
ATOM   2978  CG  ARG A 236      -0.138  15.761  21.644  1.00 30.68      A    C  
ATOM   2979  CD  ARG A 236      -0.751  16.749  20.679  1.00 30.73      A    C  
ATOM   2980  NE  ARG A 236      -1.225  17.939  21.364  1.00 31.17      A    N  
ATOM   2981  CZ  ARG A 236      -0.446  18.862  21.906  1.00 29.78      A    C  
ATOM   2982  NH1 ARG A 236       0.868  18.738  21.856  1.00 29.61      A    N1+
ATOM   2983  NH2 ARG A 236      -0.984  19.905  22.512  1.00 30.70      A    N  
ATOM   2984  H   ARG A 236       0.846  16.428  24.478  1.00 33.07      A    H  
ATOM   2985  HA  ARG A 236      -1.178  14.568  24.623  1.00 32.14      A    H  
ATOM   2986  HB2 ARG A 236      -1.632  14.548  22.365  1.00 31.13      A    H  
ATOM   2987  HB3 ARG A 236      -1.797  16.052  22.831  1.00 31.14      A    H  
ATOM   2988  HG2 ARG A 236       0.638  16.168  22.082  1.00 30.74      A    H  
ATOM   2989  HG3 ARG A 236       0.170  14.974  21.146  1.00 30.74      A    H  
ATOM   2990  HD2 ARG A 236      -0.085  17.004  20.006  1.00 30.81      A    H  
ATOM   2991  HD3 ARG A 236      -1.502  16.324  20.214  1.00 30.81      A    H  
ATOM   2992  HE  ARG A 236      -2.087  18.056  21.424  1.00 30.69      A    H  
ATOM   2993 HH11 ARG A 236       1.237  18.054  21.454  1.00 29.74      A    H  
ATOM   2994 HH12 ARG A 236       1.377  19.358  22.217  1.00 29.74      A    H  
ATOM   2995 HH21 ARG A 236      -1.861  19.988  22.551  1.00 30.40      A    H  
ATOM   2996 HH22 ARG A 236      -0.466  20.519  22.874  1.00 30.40      A    H  
ATOM   2997  N   TRP A 237       0.387  12.744  23.684  1.00 31.70      A    N  
ATOM   2998  CA  TRP A 237       1.408  11.676  23.537  1.00 30.20      A    C  
ATOM   2999  C   TRP A 237       0.888  10.567  22.612  1.00 28.86      A    C  
ATOM   3000  O   TRP A 237      -0.270  10.655  22.169  1.00 28.29      A    O  
ATOM   3001  CB  TRP A 237       1.788  11.144  24.920  1.00 28.90      A    C  
ATOM   3002  CG  TRP A 237       0.677  10.438  25.632  1.00 27.25      A    C  
ATOM   3003  CD1 TRP A 237       0.448   9.094  25.670  1.00 26.56      A    C  
ATOM   3004  CD2 TRP A 237      -0.333  11.048  26.453  1.00 26.51      A    C  
ATOM   3005  CE2 TRP A 237      -1.132  10.003  26.964  1.00 26.88      A    C  
ATOM   3006  CE3 TRP A 237      -0.622  12.368  26.827  1.00 26.39      A    C  
ATOM   3007  NE1 TRP A 237      -0.638   8.824  26.461  1.00 26.66      A    N  
ATOM   3008  CZ2 TRP A 237      -2.224  10.247  27.802  1.00 25.80      A    C  
ATOM   3009  CZ3 TRP A 237      -1.700  12.608  27.650  1.00 25.55      A    C  
ATOM   3010  CH2 TRP A 237      -2.488  11.559  28.128  1.00 25.71      A    C  
ATOM   3011  H   TRP A 237      -0.469  12.434  23.644  1.00 31.39      A    H  
ATOM   3012  HA  TRP A 237       2.213  12.075  23.132  1.00 29.97      A    H  
ATOM   3013  HB2 TRP A 237       2.542  10.530  24.817  1.00 28.78      A    H  
ATOM   3014  HB3 TRP A 237       2.090  11.897  25.467  1.00 28.79      A    H  
ATOM   3015  HD1 TRP A 237       0.962   8.439  25.226  1.00 26.69      A    H  
ATOM   3016  HE1 TRP A 237      -0.965   8.026  26.618  1.00 26.64      A    H  
ATOM   3017  HE3 TRP A 237      -0.095  13.082  26.508  1.00 26.26      A    H  
ATOM   3018  HZ2 TRP A 237      -2.763   9.543  28.120  1.00 26.08      A    H  
ATOM   3019  HZ3 TRP A 237      -1.905  13.494  27.902  1.00 25.87      A    H  
ATOM   3020  HH2 TRP A 237      -3.215  11.752  28.692  1.00 25.80      A    H  
ATOM   3021  N   ALA A 238       1.737   9.579  22.324  1.00 27.76      A    N  
ATOM   3022  CA  ALA A 238       1.481   8.470  21.385  1.00 27.28      A    C  
ATOM   3023  C   ALA A 238       1.072   7.235  22.177  1.00 27.00      A    C  
ATOM   3024  O   ALA A 238       1.724   6.979  23.183  1.00 26.28      A    O  
ATOM   3025  CB  ALA A 238       2.728   8.196  20.598  1.00 28.70      A    C  
ATOM   3026  H   ALA A 238       2.564   9.519  22.703  1.00 27.91      A    H  
ATOM   3027  HA  ALA A 238       0.751   8.721  20.772  1.00 27.58      A    H  
ATOM   3028  HB1 ALA A 238       2.564   7.470  19.972  1.00 28.24      A    H  
ATOM   3029  HB2 ALA A 238       2.985   8.994  20.107  1.00 28.25      A    H  
ATOM   3030  HB3 ALA A 238       3.445   7.944  21.203  1.00 28.25      A    H  
ATOM   3031  N   ASP A 239       0.046   6.506  21.736  1.00 28.37      A    N  
ATOM   3032  CA  ASP A 239      -0.375   5.240  22.393  1.00 30.90      A    C  
ATOM   3033  C   ASP A 239       0.577   4.122  21.952  1.00 30.14      A    C  
ATOM   3034  O   ASP A 239       0.213   3.361  21.043  1.00 30.75      A    O  
ATOM   3035  CB  ASP A 239      -1.836   4.879  22.099  1.00 33.53      A    C  
ATOM   3036  CG  ASP A 239      -2.402   3.873  23.098  1.00 35.99      A    C  
ATOM   3037  OD1 ASP A 239      -2.664   4.281  24.251  1.00 38.90      A    O  
ATOM   3038  OD2 ASP A 239      -2.572   2.692  22.721  1.00 35.58      A    O1-
ATOM   3039  H   ASP A 239      -0.454   6.737  21.010  1.00 28.61      A    H  
ATOM   3040  HA  ASP A 239      -0.283   5.358  23.367  1.00 30.72      A    H  
ATOM   3041  HB2 ASP A 239      -2.380   5.693  22.138  1.00 33.44      A    H  
ATOM   3042  HB3 ASP A 239      -1.910   4.504  21.198  1.00 33.43      A    H  
ATOM   3043  N   ASN A 240       1.744   4.017  22.584  1.00 28.62      A    N  
ATOM   3044  CA  ASN A 240       2.769   2.991  22.251  1.00 29.65      A    C  
ATOM   3045  C   ASN A 240       3.649   2.795  23.488  1.00 30.17      A    C  
ATOM   3046  O   ASN A 240       3.229   3.222  24.561  1.00 32.48      A    O  
ATOM   3047  CB  ASN A 240       3.538   3.376  20.982  1.00 27.94      A    C  
ATOM   3048  CG  ASN A 240       4.446   4.572  21.181  1.00 27.45      A    C  
ATOM   3049  ND2 ASN A 240       5.022   5.066  20.095  1.00 28.00      A    N  
ATOM   3050  OD1 ASN A 240       4.640   5.036  22.305  1.00 25.53      A    O  
ATOM   3051  H   ASN A 240       1.983   4.575  23.264  1.00 29.21      A    H  
ATOM   3052  HA  ASN A 240       2.303   2.142  22.066  1.00 29.21      A    H  
ATOM   3053  HB2 ASN A 240       4.075   2.612  20.691  1.00 28.22      A    H  
ATOM   3054  HB3 ASN A 240       2.895   3.581  20.272  1.00 28.21      A    H  
ATOM   3055 HD21 ASN A 240       5.573   5.755  20.154  0.00 28.27      A    H  
ATOM   3056 HD22 ASN A 240       4.889   4.680  19.305  0.00 28.27      A    H  
ATOM   3057  N   ARG A 241       4.824   2.189  23.350  1.00 31.68      A    N  
ATOM   3058  CA  ARG A 241       5.653   1.774  24.509  1.00 33.37      A    C  
ATOM   3059  C   ARG A 241       6.192   3.004  25.234  1.00 32.14      A    C  
ATOM   3060  O   ARG A 241       5.977   3.114  26.440  1.00 37.40      A    O  
ATOM   3061  CB  ARG A 241       6.832   0.898  24.077  1.00 35.97      A    C  
ATOM   3062  CG  ARG A 241       7.741   0.516  25.237  1.00 37.65      A    C  
ATOM   3063  CD  ARG A 241       8.887  -0.360  24.800  1.00 37.44      A    C  
ATOM   3064  NE  ARG A 241       9.840   0.375  23.984  1.00 38.08      A    N  
ATOM   3065  CZ  ARG A 241      10.852   1.104  24.448  1.00 38.48      A    C  
ATOM   3066  NH1 ARG A 241      11.050   1.236  25.751  1.00 38.45      A    N1+
ATOM   3067  NH2 ARG A 241      11.672   1.700  23.593  1.00 38.27      A    N  
ATOM   3068  H   ARG A 241       5.190   1.990  22.540  1.00 31.69      A    H  
ATOM   3069  HA  ARG A 241       5.085   1.261  25.131  1.00 33.28      A    H  
ATOM   3070  HB2 ARG A 241       6.484   0.082  23.660  1.00 35.72      A    H  
ATOM   3071  HB3 ARG A 241       7.357   1.383  23.406  1.00 35.72      A    H  
ATOM   3072  HG2 ARG A 241       8.104   1.330  25.648  1.00 37.19      A    H  
ATOM   3073  HG3 ARG A 241       7.217   0.042  25.917  1.00 37.20      A    H  
ATOM   3074  HD2 ARG A 241       9.340  -0.723  25.590  1.00 37.65      A    H  
ATOM   3075  HD3 ARG A 241       8.535  -1.115  24.282  1.00 37.64      A    H  
ATOM   3076  HE  ARG A 241       9.763   0.306  23.118  1.00 38.04      A    H  
ATOM   3077 HH11 ARG A 241      10.515   0.842  26.323  1.00 38.40      A    H  
ATOM   3078 HH12 ARG A 241      11.719   1.726  26.043  1.00 38.42      A    H  
ATOM   3079 HH21 ARG A 241      11.541   1.614  22.726  1.00 38.32      A    H  
ATOM   3080 HH22 ARG A 241      12.337   2.191  23.893  1.00 38.31      A    H  
ATOM   3081  N   THR A 242       6.906   3.863  24.513  1.00 32.28      A    N  
ATOM   3082  CA  THR A 242       7.684   5.008  25.056  1.00 29.75      A    C  
ATOM   3083  C   THR A 242       6.789   6.210  25.335  1.00 28.83      A    C  
ATOM   3084  O   THR A 242       7.265   7.125  26.031  1.00 29.48      A    O  
ATOM   3085  CB  THR A 242       8.730   5.498  24.052  1.00 29.83      A    C  
ATOM   3086  CG2 THR A 242       9.858   4.508  23.869  1.00 29.19      A    C  
ATOM   3087  OG1 THR A 242       8.055   5.770  22.814  1.00 27.45      A    O  
ATOM   3088  H   THR A 242       6.966   3.806  23.607  1.00 31.62      A    H  
ATOM   3089  HA  THR A 242       8.131   4.728  25.888  1.00 30.04      A    H  
ATOM   3090  HB  THR A 242       9.106   6.337  24.394  1.00 29.27      A    H  
ATOM   3091  HG1 THR A 242       8.589   6.065  22.254  0.00 27.14      A    H  
ATOM   3092 HG21 THR A 242      10.303   4.361  24.723  1.00 29.37      A    H  
ATOM   3093 HG22 THR A 242      10.499   4.858  23.225  1.00 29.37      A    H  
ATOM   3094 HG23 THR A 242       9.500   3.663  23.543  1.00 29.37      A    H  
ATOM   3095  N   GLY A 243       5.601   6.252  24.727  1.00 27.54      A    N  
ATOM   3096  CA  GLY A 243       4.735   7.443  24.720  1.00 27.65      A    C  
ATOM   3097  C   GLY A 243       5.209   8.473  23.709  1.00 27.76      A    C  
ATOM   3098  O   GLY A 243       4.601   9.552  23.633  1.00 26.38      A    O  
ATOM   3099  H   GLY A 243       5.258   5.542  24.272  1.00 27.87      A    H  
ATOM   3100  HA2 GLY A 243       3.812   7.169  24.503  1.00 27.63      A    H  
ATOM   3101  HA3 GLY A 243       4.733   7.845  25.623  1.00 27.62      A    H  
ATOM   3102  N   MET A 244       6.271   8.168  22.967  1.00 30.55      A    N  
ATOM   3103  CA  MET A 244       6.789   9.033  21.876  1.00 33.79      A    C  
ATOM   3104  C   MET A 244       6.703   8.239  20.566  1.00 31.11      A    C  
ATOM   3105  O   MET A 244       6.995   7.043  20.589  1.00 30.00      A    O  
ATOM   3106  CB  MET A 244       8.239   9.467  22.129  1.00 37.61      A    C  
ATOM   3107  CG  MET A 244       8.445  10.294  23.407  1.00 41.66      A    C  
ATOM   3108  SD  MET A 244      10.180  10.288  24.044  1.00 43.89      A    S  
ATOM   3109  CE  MET A 244      10.286   8.661  24.791  1.00 42.33      A    C  
ATOM   3110  H   MET A 244       6.745   7.400  23.072  1.00 30.57      A    H  
ATOM   3111  HA  MET A 244       6.214   9.829  21.804  1.00 33.25      A    H  
ATOM   3112  HB2 MET A 244       8.798   8.666  22.179  1.00 37.57      A    H  
ATOM   3113  HB3 MET A 244       8.543   9.991  21.363  1.00 37.57      A    H  
ATOM   3114  HG2 MET A 244       8.182  11.222  23.229  1.00 41.17      A    H  
ATOM   3115  HG3 MET A 244       7.854   9.948  24.109  1.00 41.15      A    H  
ATOM   3116  HE1 MET A 244      11.149   8.556  25.208  1.00 42.79      A    H  
ATOM   3117  HE2 MET A 244       9.592   8.565  25.454  1.00 42.79      A    H  
ATOM   3118  HE3 MET A 244      10.176   7.991  24.107  1.00 42.72      A    H  
ATOM   3119  N   LEU A 245       6.262   8.889  19.488  1.00 28.30      A    N  
ATOM   3120  CA  LEU A 245       6.363   8.381  18.096  1.00 28.06      A    C  
ATOM   3121  C   LEU A 245       7.839   8.197  17.736  1.00 28.15      A    C  
ATOM   3122  O   LEU A 245       8.592   9.185  17.879  1.00 29.68      A    O  
ATOM   3123  CB  LEU A 245       5.733   9.393  17.133  1.00 26.80      A    C  
ATOM   3124  CG  LEU A 245       4.216   9.541  17.152  1.00 25.33      A    C  
ATOM   3125  CD1 LEU A 245       3.776  10.369  15.956  1.00 25.95      A    C  
ATOM   3126  CD2 LEU A 245       3.504   8.190  17.154  1.00 25.05      A    C  
ATOM   3127  H   LEU A 245       5.859   9.704  19.547  1.00 28.89      A    H  
ATOM   3128  HA  LEU A 245       5.902   7.515  18.036  1.00 27.87      A    H  
ATOM   3129  HB2 LEU A 245       6.124  10.270  17.321  1.00 26.73      A    H  
ATOM   3130  HB3 LEU A 245       6.000   9.149  16.225  1.00 26.72      A    H  
ATOM   3131  HG  LEU A 245       3.962  10.026  17.976  1.00 25.66      A    H  
ATOM   3132 HD11 LEU A 245       4.191  11.248  16.001  1.00 25.75      A    H  
ATOM   3133 HD12 LEU A 245       2.808  10.466  15.967  1.00 25.75      A    H  
ATOM   3134 HD13 LEU A 245       4.048   9.924  15.135  1.00 25.75      A    H  
ATOM   3135 HD21 LEU A 245       3.762   7.687  16.365  1.00 25.17      A    H  
ATOM   3136 HD22 LEU A 245       2.541   8.334  17.145  1.00 25.14      A    H  
ATOM   3137 HD23 LEU A 245       3.746   7.692  17.952  1.00 25.16      A    H  
ATOM   3138  N   THR A 246       8.218   7.013  17.235  1.00 27.64      A    N  
ATOM   3139  CA  THR A 246       9.606   6.684  16.804  1.00 27.22      A    C  
ATOM   3140  C   THR A 246       9.984   7.633  15.662  1.00 26.45      A    C  
ATOM   3141  O   THR A 246      11.076   8.223  15.729  1.00 29.15      A    O  
ATOM   3142  CB  THR A 246       9.759   5.197  16.455  1.00 27.47      A    C  
ATOM   3143  CG2 THR A 246       9.319   4.283  17.578  1.00 28.46      A    C  
ATOM   3144  OG1 THR A 246       9.003   4.891  15.283  1.00 27.71      A    O  
ATOM   3145  H   THR A 246       7.637   6.328  17.094  1.00 27.65      A    H  
ATOM   3146  HA  THR A 246      10.202   6.876  17.565  1.00 27.20      A    H  
ATOM   3147  HB  THR A 246      10.713   5.026  16.268  1.00 27.66      A    H  
ATOM   3148  HG1 THR A 246       9.111   4.051  15.106  0.00 27.87      A    H  
ATOM   3149 HG21 THR A 246       9.833   4.484  18.381  1.00 28.16      A    H  
ATOM   3150 HG22 THR A 246       9.473   3.356  17.321  1.00 28.16      A    H  
ATOM   3151 HG23 THR A 246       8.372   4.414  17.758  1.00 28.16      A    H  
ATOM   3152  N   GLY A 247       9.086   7.808  14.691  1.00 25.40      A    N  
ATOM   3153  CA  GLY A 247       9.207   8.787  13.593  1.00 25.06      A    C  
ATOM   3154  C   GLY A 247       7.947   8.810  12.728  1.00 26.27      A    C  
ATOM   3155  O   GLY A 247       6.893   8.326  13.144  1.00 24.91      A    O  
ATOM   3156  H   GLY A 247       8.325   7.307  14.649  1.00 25.57      A    H  
ATOM   3157  HA2 GLY A 247       9.363   9.682  13.976  1.00 25.42      A    H  
ATOM   3158  HA3 GLY A 247       9.989   8.549  13.038  1.00 25.46      A    H  
ATOM   3159  N   PRO A 248       8.028   9.312  11.471  1.00 27.41      A    N  
ATOM   3160  CA  PRO A 248       6.841   9.480  10.632  1.00 26.78      A    C  
ATOM   3161  C   PRO A 248       6.171   8.155  10.257  1.00 27.18      A    C  
ATOM   3162  O   PRO A 248       5.015   8.185   9.958  1.00 29.14      A    O  
ATOM   3163  CB  PRO A 248       7.381  10.149   9.360  1.00 26.52      A    C  
ATOM   3164  CG  PRO A 248       8.835   9.741   9.312  1.00 25.55      A    C  
ATOM   3165  CD  PRO A 248       9.266   9.673  10.759  1.00 26.48      A    C  
ATOM   3166  HA  PRO A 248       6.195  10.082  11.081  1.00 26.92      A    H  
ATOM   3167  HB2 PRO A 248       6.902   9.833   8.564  1.00 26.35      A    H  
ATOM   3168  HB3 PRO A 248       7.295  11.125   9.414  1.00 26.34      A    H  
ATOM   3169  HG2 PRO A 248       8.937   8.870   8.877  1.00 25.99      A    H  
ATOM   3170  HG3 PRO A 248       9.366  10.402   8.821  1.00 25.99      A    H  
ATOM   3171  HD2 PRO A 248       9.957   8.997  10.886  1.00 26.50      A    H  
ATOM   3172  HD3 PRO A 248       9.606  10.535  11.065  1.00 26.48      A    H  
ATOM   3173  N   ASP A 249       6.913   7.045  10.288  1.00 26.67      A    N  
ATOM   3174  CA  ASP A 249       6.376   5.682  10.042  1.00 26.84      A    C  
ATOM   3175  C   ASP A 249       5.846   5.089  11.355  1.00 27.88      A    C  
ATOM   3176  O   ASP A 249       5.707   3.862  11.425  1.00 28.86      A    O  
ATOM   3177  CB  ASP A 249       7.431   4.782   9.379  1.00 25.75      A    C  
ATOM   3178  CG  ASP A 249       7.747   5.140   7.939  0.50 24.28      A    C  
ATOM   3179  OD1 ASP A 249       7.001   5.947   7.343  0.50 22.22      A    O  
ATOM   3180  OD2 ASP A 249       8.741   4.606   7.428  0.50 24.41      A    O1-
ATOM   3181  H   ASP A 249       7.809   7.058  10.453  1.00 26.82      A    H  
ATOM   3182  HA  ASP A 249       5.616   5.764   9.418  1.00 26.78      A    H  
ATOM   3183  HB2 ASP A 249       8.260   4.835   9.893  1.00 25.77      A    H  
ATOM   3184  HB3 ASP A 249       7.120   3.855   9.397  1.00 25.68      A    H  
ATOM   3185  N   ASP A 250       5.558   5.893  12.380  1.00 30.93      A    N  
ATOM   3186  CA  ASP A 250       4.809   5.391  13.564  1.00 33.05      A    C  
ATOM   3187  C   ASP A 250       3.334   5.763  13.405  1.00 33.54      A    C  
ATOM   3188  O   ASP A 250       2.960   6.927  13.543  1.00 33.16      A    O  
ATOM   3189  CB  ASP A 250       5.388   5.864  14.901  1.00 33.08      A    C  
ATOM   3190  CG  ASP A 250       4.848   5.078  16.095  1.00 34.04      A    C  
ATOM   3191  OD1 ASP A 250       3.782   4.414  15.956  1.00 32.87      A    O  
ATOM   3192  OD2 ASP A 250       5.502   5.114  17.157  1.00 34.74      A    O1-
ATOM   3193  H   ASP A 250       5.801   6.768  12.427  1.00 30.63      A    H  
ATOM   3194  HA  ASP A 250       4.877   4.411  13.561  1.00 32.73      A    H  
ATOM   3195  HB2 ASP A 250       6.362   5.765  14.880  1.00 33.28      A    H  
ATOM   3196  HB3 ASP A 250       5.180   6.811  15.025  1.00 33.26      A    H  
ATOM   3197  N   PRO A 251       2.453   4.771  13.131  1.00 35.52      A    N  
ATOM   3198  CA  PRO A 251       1.027   5.038  12.932  1.00 34.62      A    C  
ATOM   3199  C   PRO A 251       0.204   5.151  14.227  1.00 34.44      A    C  
ATOM   3200  O   PRO A 251      -0.963   5.470  14.106  1.00 35.68      A    O  
ATOM   3201  CB  PRO A 251       0.588   3.811  12.118  1.00 35.33      A    C  
ATOM   3202  CG  PRO A 251       1.455   2.679  12.662  1.00 35.35      A    C  
ATOM   3203  CD  PRO A 251       2.775   3.333  13.024  1.00 35.24      A    C  
ATOM   3204  HA  PRO A 251       0.916   5.854  12.384  1.00 34.89      A    H  
ATOM   3205  HB2 PRO A 251      -0.364   3.619  12.254  1.00 35.17      A    H  
ATOM   3206  HB3 PRO A 251       0.751   3.948  11.160  1.00 35.17      A    H  
ATOM   3207  HG2 PRO A 251       1.042   2.273  13.450  1.00 35.32      A    H  
ATOM   3208  HG3 PRO A 251       1.587   1.986  11.983  1.00 35.32      A    H  
ATOM   3209  HD2 PRO A 251       3.114   2.987  13.870  1.00 35.32      A    H  
ATOM   3210  HD3 PRO A 251       3.441   3.177  12.329  1.00 35.31      A    H  
ATOM   3211  N   SER A 252       0.815   4.906  15.398  1.00 32.32      A    N  
ATOM   3212  CA  SER A 252       0.163   4.894  16.736  1.00 30.94      A    C  
ATOM   3213  C   SER A 252      -0.678   6.156  16.925  1.00 28.83      A    C  
ATOM   3214  O   SER A 252      -0.277   7.216  16.394  1.00 26.65      A    O  
ATOM   3215  CB  SER A 252       1.166   4.778  17.839  1.00 32.75      A    C  
ATOM   3216  OG  SER A 252       1.878   3.558  17.737  1.00 37.42      A    O  
ATOM   3217  H   SER A 252       1.703   4.718  15.457  1.00 32.48      A    H  
ATOM   3218  HA  SER A 252      -0.443   4.106  16.776  1.00 31.10      A    H  
ATOM   3219  HB2 SER A 252       1.795   5.532  17.791  1.00 33.34      A    H  
ATOM   3220  HB3 SER A 252       0.705   4.817  18.707  1.00 33.33      A    H  
ATOM   3221  HG  SER A 252       2.421   3.522  18.382  0.00 38.98      A    H  
ATOM   3222  N   GLN A 253      -1.802   6.035  17.642  1.00 27.36      A    N  
ATOM   3223  CA  GLN A 253      -2.742   7.168  17.871  1.00 26.27      A    C  
ATOM   3224  C   GLN A 253      -2.063   8.161  18.805  1.00 25.17      A    C  
ATOM   3225  O   GLN A 253      -1.530   7.721  19.852  1.00 26.07      A    O  
ATOM   3226  CB  GLN A 253      -4.093   6.763  18.468  1.00 26.22      A    C  
ATOM   3227  CG  GLN A 253      -5.155   7.849  18.293  1.00 26.96      A    C  
ATOM   3228  CD  GLN A 253      -6.470   7.583  18.995  1.00 28.18      A    C  
ATOM   3229  NE2 GLN A 253      -7.413   8.488  18.811  1.00 28.83      A    N  
ATOM   3230  OE1 GLN A 253      -6.659   6.585  19.691  1.00 31.30      A    O  
ATOM   3231  H   GLN A 253      -2.058   5.253  18.035  1.00 27.44      A    H  
ATOM   3232  HA  GLN A 253      -2.902   7.608  17.005  1.00 26.23      A    H  
ATOM   3233  HB2 GLN A 253      -4.397   5.939  18.031  1.00 26.40      A    H  
ATOM   3234  HB3 GLN A 253      -3.974   6.575  19.423  1.00 26.40      A    H  
ATOM   3235  HG2 GLN A 253      -4.794   8.698  18.625  1.00 27.05      A    H  
ATOM   3236  HG3 GLN A 253      -5.332   7.962  17.335  1.00 27.06      A    H  
ATOM   3237 HE21 GLN A 253      -8.206   8.387  19.197  0.00 29.79      A    H  
ATOM   3238 HE22 GLN A 253      -7.253   9.210  18.327  0.00 29.79      A    H  
ATOM   3239  N   VAL A 254      -2.077   9.433  18.408  1.00 23.51      A    N  
ATOM   3240  CA  VAL A 254      -1.703  10.594  19.249  1.00 24.05      A    C  
ATOM   3241  C   VAL A 254      -2.953  10.986  20.048  1.00 25.90      A    C  
ATOM   3242  O   VAL A 254      -3.977  11.332  19.427  1.00 26.75      A    O  
ATOM   3243  CB  VAL A 254      -1.179  11.745  18.376  1.00 24.71      A    C  
ATOM   3244  CG1 VAL A 254      -0.824  12.966  19.205  1.00 24.45      A    C  
ATOM   3245  CG2 VAL A 254       0.011  11.311  17.542  1.00 25.71      A    C  
ATOM   3246  H   VAL A 254      -2.333   9.673  17.568  1.00 24.03      A    H  
ATOM   3247  HA  VAL A 254      -1.003  10.320  19.865  1.00 24.42      A    H  
ATOM   3248  HB  VAL A 254      -1.906  12.002  17.757  1.00 24.71      A    H  
ATOM   3249 HG11 VAL A 254      -1.619  13.298  19.656  1.00 24.52      A    H  
ATOM   3250 HG12 VAL A 254      -0.468  13.660  18.624  1.00 24.52      A    H  
ATOM   3251 HG13 VAL A 254      -0.154  12.724  19.868  1.00 24.52      A    H  
ATOM   3252 HG21 VAL A 254       0.724  11.002  18.129  1.00 25.38      A    H  
ATOM   3253 HG22 VAL A 254       0.330  12.063  17.014  1.00 25.38      A    H  
ATOM   3254 HG23 VAL A 254      -0.254  10.588  16.946  1.00 25.38      A    H  
ATOM   3255  N   VAL A 255      -2.864  10.935  21.377  1.00 25.28      A    N  
ATOM   3256  CA  VAL A 255      -4.006  11.139  22.311  1.00 25.26      A    C  
ATOM   3257  C   VAL A 255      -3.602  12.204  23.333  1.00 25.45      A    C  
ATOM   3258  O   VAL A 255      -2.407  12.507  23.415  1.00 24.69      A    O  
ATOM   3259  CB  VAL A 255      -4.383   9.822  23.024  1.00 26.29      A    C  
ATOM   3260  CG1 VAL A 255      -4.766   8.730  22.045  1.00 26.29      A    C  
ATOM   3261  CG2 VAL A 255      -3.287   9.331  23.971  1.00 25.65      A    C  
ATOM   3262  H   VAL A 255      -2.076  10.774  21.805  1.00 25.41      A    H  
ATOM   3263  HA  VAL A 255      -4.775  11.459  21.808  1.00 25.49      A    H  
ATOM   3264  HB  VAL A 255      -5.181  10.014  23.575  1.00 25.96      A    H  
ATOM   3265 HG11 VAL A 255      -5.529   9.021  21.516  1.00 26.28      A    H  
ATOM   3266 HG12 VAL A 255      -5.001   7.923  22.535  1.00 26.28      A    H  
ATOM   3267 HG13 VAL A 255      -4.015   8.543  21.456  1.00 26.28      A    H  
ATOM   3268 HG21 VAL A 255      -2.459   9.207  23.475  1.00 25.83      A    H  
ATOM   3269 HG22 VAL A 255      -3.557   8.485  24.367  1.00 25.83      A    H  
ATOM   3270 HG23 VAL A 255      -3.146   9.986  24.677  1.00 25.83      A    H  
ATOM   3271  N   ASP A 256      -4.584  12.736  24.069  1.00 26.51      A    N  
ATOM   3272  CA  ASP A 256      -4.422  13.435  25.372  1.00 25.69      A    C  
ATOM   3273  C   ASP A 256      -5.408  12.853  26.395  1.00 24.92      A    C  
ATOM   3274  O   ASP A 256      -5.575  13.471  27.421  1.00 26.31      A    O  
ATOM   3275  CB  ASP A 256      -4.611  14.945  25.216  1.00 26.07      A    C  
ATOM   3276  CG  ASP A 256      -6.029  15.386  24.895  1.00 28.11      A    C  
ATOM   3277  OD1 ASP A 256      -6.964  14.560  25.073  1.00 24.96      A    O  
ATOM   3278  OD2 ASP A 256      -6.188  16.566  24.477  1.00 28.70      A    O1-
ATOM   3279  H   ASP A 256      -5.451  12.714  23.789  1.00 26.05      A    H  
ATOM   3280  HA  ASP A 256      -3.506  13.273  25.694  1.00 25.76      A    H  
ATOM   3281  HB2 ASP A 256      -4.338  15.385  26.047  1.00 26.44      A    H  
ATOM   3282  HB3 ASP A 256      -4.026  15.263  24.498  1.00 26.44      A    H  
ATOM   3283  N   ASN A 257      -6.018  11.700  26.121  1.00 25.33      A    N  
ATOM   3284  CA  ASN A 257      -7.101  11.101  26.942  1.00 27.14      A    C  
ATOM   3285  C   ASN A 257      -7.098   9.588  26.722  1.00 28.14      A    C  
ATOM   3286  O   ASN A 257      -7.314   9.163  25.569  1.00 31.78      A    O  
ATOM   3287  CB  ASN A 257      -8.487  11.662  26.599  1.00 28.95      A    C  
ATOM   3288  CG  ASN A 257      -9.540  11.351  27.648  1.00 28.65      A    C  
ATOM   3289  ND2 ASN A 257     -10.383  10.359  27.403  1.00 29.37      A    N  
ATOM   3290  OD1 ASN A 257      -9.591  12.012  28.679  1.00 29.44      A    O  
ATOM   3291  H   ASN A 257      -5.791  11.189  25.404  1.00 25.65      A    H  
ATOM   3292  HA  ASN A 257      -6.920  11.290  27.889  1.00 27.29      A    H  
ATOM   3293  HB2 ASN A 257      -8.418  12.633  26.499  1.00 28.44      A    H  
ATOM   3294  HB3 ASN A 257      -8.777  11.291  25.740  1.00 28.44      A    H  
ATOM   3295 HD21 ASN A 257     -11.016  10.158  28.007  0.00 29.89      A    H  
ATOM   3296 HD22 ASN A 257     -10.329   9.893  26.664  0.00 29.89      A    H  
ATOM   3297  N   LYS A 258      -6.893   8.818  27.790  1.00 27.39      A    N  
ATOM   3298  CA  LYS A 258      -6.693   7.351  27.726  1.00 28.44      A    C  
ATOM   3299  C   LYS A 258      -7.520   6.703  28.835  1.00 27.83      A    C  
ATOM   3300  O   LYS A 258      -7.359   7.101  30.001  1.00 25.64      A    O  
ATOM   3301  CB  LYS A 258      -5.207   7.009  27.881  1.00 29.93      A    C  
ATOM   3302  CG  LYS A 258      -4.861   5.524  27.862  1.00 30.84      A    C  
ATOM   3303  CD  LYS A 258      -3.391   5.259  27.572  1.00 30.78      A    C  
ATOM   3304  CE  LYS A 258      -2.976   3.820  27.817  1.00 31.00      A    C  
ATOM   3305  NZ  LYS A 258      -3.455   2.935  26.733  1.00 30.80      A    N1+
ATOM   3306  H   LYS A 258      -6.862   9.155  28.637  1.00 27.81      A    H  
ATOM   3307  HA  LYS A 258      -7.012   7.023  26.854  1.00 28.40      A    H  
ATOM   3308  HB2 LYS A 258      -4.714   7.449  27.157  1.00 29.78      A    H  
ATOM   3309  HB3 LYS A 258      -4.892   7.388  28.727  1.00 29.78      A    H  
ATOM   3310  HG2 LYS A 258      -5.090   5.134  28.732  1.00 30.60      A    H  
ATOM   3311  HG3 LYS A 258      -5.406   5.079  27.179  1.00 30.60      A    H  
ATOM   3312  HD2 LYS A 258      -3.205   5.486  26.636  1.00 30.84      A    H  
ATOM   3313  HD3 LYS A 258      -2.844   5.845  28.138  1.00 30.84      A    H  
ATOM   3314  HE2 LYS A 258      -2.003   3.763  27.869  1.00 30.90      A    H  
ATOM   3315  HE3 LYS A 258      -3.344   3.512  28.667  1.00 30.90      A    H  
ATOM   3316  HZ1 LYS A 258      -4.360   2.961  26.692  1.00 30.86      A    H  
ATOM   3317  HZ2 LYS A 258      -3.190   2.082  26.894  1.00 30.86      A    H  
ATOM   3318  HZ3 LYS A 258      -3.113   3.208  25.939  1.00 30.86      A    H  
ATOM   3319  N   ILE A 259      -8.379   5.753  28.463  1.00 28.29      A    N  
ATOM   3320  CA  ILE A 259      -9.119   4.887  29.421  1.00 27.56      A    C  
ATOM   3321  C   ILE A 259      -8.127   3.897  30.030  1.00 26.84      A    C  
ATOM   3322  O   ILE A 259      -7.278   3.354  29.281  1.00 28.48      A    O  
ATOM   3323  CB  ILE A 259     -10.318   4.188  28.755  1.00 28.33      A    C  
ATOM   3324  CG1 ILE A 259     -11.173   3.475  29.811  1.00 28.62      A    C  
ATOM   3325  CG2 ILE A 259      -9.866   3.248  27.636  1.00 27.89      A    C  
ATOM   3326  CD1 ILE A 259     -12.574   3.152  29.361  1.00 28.37      A    C  
ATOM   3327  H   ILE A 259      -8.574   5.589  27.591  1.00 28.01      A    H  
ATOM   3328  HA  ILE A 259      -9.460   5.454  30.133  1.00 27.70      A    H  
ATOM   3329  HB  ILE A 259     -10.880   4.891  28.346  1.00 28.12      A    H  
ATOM   3330 HG12 ILE A 259     -10.726   2.641  30.064  1.00 28.49      A    H  
ATOM   3331 HG13 ILE A 259     -11.225   4.042  30.609  1.00 28.49      A    H  
ATOM   3332 HG21 ILE A 259      -9.353   3.744  26.975  1.00 28.02      A    H  
ATOM   3333 HG22 ILE A 259     -10.645   2.856  27.208  1.00 28.02      A    H  
ATOM   3334 HG23 ILE A 259      -9.313   2.538  28.006  1.00 28.02      A    H  
ATOM   3335 HD11 ILE A 259     -13.034   3.973  29.114  1.00 28.43      A    H  
ATOM   3336 HD12 ILE A 259     -13.057   2.718  30.086  1.00 28.43      A    H  
ATOM   3337 HD13 ILE A 259     -12.542   2.556  28.593  1.00 28.43      A    H  
ATOM   3338  N   VAL A 260      -8.219   3.715  31.344  1.00 26.50      A    N  
ATOM   3339  CA  VAL A 260      -7.327   2.838  32.158  1.00 26.90      A    C  
ATOM   3340  C   VAL A 260      -8.184   2.162  33.227  1.00 26.36      A    C  
ATOM   3341  O   VAL A 260      -9.161   2.799  33.686  1.00 26.43      A    O  
ATOM   3342  CB  VAL A 260      -6.177   3.636  32.810  1.00 27.34      A    C  
ATOM   3343  CG1 VAL A 260      -5.154   4.131  31.806  1.00 27.36      A    C  
ATOM   3344  CG2 VAL A 260      -6.692   4.803  33.630  1.00 27.83      A    C  
ATOM   3345  H   VAL A 260      -8.856   4.133  31.845  1.00 26.68      A    H  
ATOM   3346  HA  VAL A 260      -6.948   2.152  31.579  1.00 26.80      A    H  
ATOM   3347  HB  VAL A 260      -5.712   3.021  33.431  1.00 27.35      A    H  
ATOM   3348 HG11 VAL A 260      -4.774   3.373  31.329  1.00 27.35      A    H  
ATOM   3349 HG12 VAL A 260      -4.445   4.605  32.275  1.00 27.35      A    H  
ATOM   3350 HG13 VAL A 260      -5.583   4.732  31.174  1.00 27.35      A    H  
ATOM   3351 HG21 VAL A 260      -7.227   5.387  33.065  1.00 27.67      A    H  
ATOM   3352 HG22 VAL A 260      -5.939   5.304  33.989  1.00 27.68      A    H  
ATOM   3353 HG23 VAL A 260      -7.239   4.473  34.364  1.00 27.67      A    H  
ATOM   3354  N   GLY A 261      -7.806   0.948  33.628  1.00 26.94      A    N  
ATOM   3355  CA  GLY A 261      -8.454   0.188  34.709  1.00 28.09      A    C  
ATOM   3356  C   GLY A 261      -7.421  -0.339  35.696  1.00 31.20      A    C  
ATOM   3357  O   GLY A 261      -6.223  -0.129  35.511  1.00 33.36      A    O  
ATOM   3358  H   GLY A 261      -7.106   0.512  33.242  1.00 27.07      A    H  
ATOM   3359  HA2 GLY A 261      -9.095   0.774  35.183  1.00 28.52      A    H  
ATOM   3360  HA3 GLY A 261      -8.955  -0.571  34.318  1.00 28.52      A    H  
ATOM   3361  N   PRO A 262      -7.853  -1.028  36.776  1.00 32.19      A    N  
ATOM   3362  CA  PRO A 262      -6.932  -1.561  37.783  1.00 32.95      A    C  
ATOM   3363  C   PRO A 262      -5.722  -2.329  37.222  1.00 34.03      A    C  
ATOM   3364  O   PRO A 262      -5.938  -3.285  36.486  1.00 37.45      A    O  
ATOM   3365  CB  PRO A 262      -7.851  -2.503  38.576  1.00 33.52      A    C  
ATOM   3366  CG  PRO A 262      -9.197  -1.794  38.526  1.00 33.70      A    C  
ATOM   3367  CD  PRO A 262      -9.264  -1.297  37.098  1.00 33.29      A    C  
ATOM   3368  HA  PRO A 262      -6.628  -0.826  38.372  1.00 33.11      A    H  
ATOM   3369  HB2 PRO A 262      -7.904  -3.386  38.154  1.00 33.46      A    H  
ATOM   3370  HB3 PRO A 262      -7.541  -2.607  39.501  1.00 33.44      A    H  
ATOM   3371  HG2 PRO A 262      -9.931  -2.409  38.721  1.00 33.59      A    H  
ATOM   3372  HG3 PRO A 262      -9.225  -1.047  39.160  1.00 33.57      A    H  
ATOM   3373  HD2 PRO A 262      -9.635  -1.978  36.507  1.00 33.13      A    H  
ATOM   3374  HD3 PRO A 262      -9.802  -0.487  37.031  1.00 33.11      A    H  
ATOM   3375  N   ALA A 263      -4.508  -1.863  37.565  1.00 32.04      A    N  
ATOM   3376  CA  ALA A 263      -3.175  -2.456  37.266  1.00 30.23      A    C  
ATOM   3377  C   ALA A 263      -2.697  -2.111  35.849  1.00 29.85      A    C  
ATOM   3378  O   ALA A 263      -1.633  -2.623  35.442  1.00 29.88      A    O  
ATOM   3379  CB  ALA A 263      -3.180  -3.952  37.479  1.00 30.17      A    C  
ATOM   3380  H   ALA A 263      -4.418  -1.098  38.047  1.00 32.06      A    H  
ATOM   3381  HA  ALA A 263      -2.529  -2.063  37.899  1.00 30.48      A    H  
ATOM   3382  HB1 ALA A 263      -2.317  -4.319  37.221  1.00 30.21      A    H  
ATOM   3383  HB2 ALA A 263      -3.339  -4.141  38.417  1.00 30.24      A    H  
ATOM   3384  HB3 ALA A 263      -3.876  -4.361  36.942  1.00 30.24      A    H  
ATOM   3385  N   ASP A 264      -3.425  -1.278  35.107  1.00 29.78      A    N  
ATOM   3386  CA  ASP A 264      -2.914  -0.737  33.819  1.00 28.19      A    C  
ATOM   3387  C   ASP A 264      -1.760   0.214  34.154  1.00 27.92      A    C  
ATOM   3388  O   ASP A 264      -1.877   0.984  35.113  1.00 31.57      A    O  
ATOM   3389  CB  ASP A 264      -4.010  -0.070  32.974  1.00 26.12      A    C  
ATOM   3390  CG  ASP A 264      -4.861  -1.028  32.163  0.50 24.39      A    C  
ATOM   3391  OD1 ASP A 264      -4.615  -2.239  32.243  0.50 23.32      A    O  
ATOM   3392  OD2 ASP A 264      -5.753  -0.546  31.450  0.50 23.30      A    O1-
ATOM   3393  H   ASP A 264      -4.256  -0.989  35.338  1.00 29.41      A    H  
ATOM   3394  HA  ASP A 264      -2.548  -1.489  33.299  1.00 28.01      A    H  
ATOM   3395  HB2 ASP A 264      -4.601   0.442  33.563  1.00 26.18      A    H  
ATOM   3396  HB3 ASP A 264      -3.588   0.558  32.352  1.00 26.17      A    H  
ATOM   3397  N   SER A 265      -0.668   0.130  33.402  1.00 28.46      A    N  
ATOM   3398  CA  SER A 265       0.497   1.045  33.497  1.00 28.14      A    C  
ATOM   3399  C   SER A 265       0.878   1.521  32.092  1.00 26.28      A    C  
ATOM   3400  O   SER A 265       0.956   0.711  31.158  1.00 24.22      A    O  
ATOM   3401  CB  SER A 265       1.654   0.372  34.174  1.00 27.68      A    C  
ATOM   3402  OG  SER A 265       1.886  -0.905  33.589  1.00 25.96      A    O  
ATOM   3403  H   SER A 265      -0.555  -0.509  32.762  1.00 28.25      A    H  
ATOM   3404  HA  SER A 265       0.230   1.836  34.036  1.00 27.75      A    H  
ATOM   3405  HB2 SER A 265       2.460   0.930  34.081  1.00 27.37      A    H  
ATOM   3406  HB3 SER A 265       1.458   0.270  35.129  1.00 27.40      A    H  
ATOM   3407  HG  SER A 265       2.528  -1.260  33.962  0.00 25.32      A    H  
ATOM   3408  N   PHE A 266       1.074   2.816  31.956  1.00 26.29      A    N  
ATOM   3409  CA  PHE A 266       1.639   3.436  30.741  1.00 26.13      A    C  
ATOM   3410  C   PHE A 266       2.460   4.615  31.233  1.00 24.94      A    C  
ATOM   3411  O   PHE A 266       2.262   4.987  32.398  1.00 25.78      A    O  
ATOM   3412  CB  PHE A 266       0.534   3.796  29.745  1.00 26.40      A    C  
ATOM   3413  CG  PHE A 266      -0.286   5.025  30.053  1.00 27.81      A    C  
ATOM   3414  CD1 PHE A 266      -1.415   4.952  30.859  1.00 28.00      A    C  
ATOM   3415  CD2 PHE A 266       0.032   6.249  29.483  1.00 28.33      A    C  
ATOM   3416  CE1 PHE A 266      -2.180   6.079  31.117  1.00 27.05      A    C  
ATOM   3417  CE2 PHE A 266      -0.739   7.372  29.742  1.00 28.61      A    C  
ATOM   3418  CZ  PHE A 266      -1.840   7.286  30.561  1.00 27.47      A    C  
ATOM   3419  H   PHE A 266       0.865   3.428  32.600  1.00 26.25      A    H  
ATOM   3420  HA  PHE A 266       2.253   2.788  30.311  1.00 25.97      A    H  
ATOM   3421  HB2 PHE A 266       0.948   3.914  28.865  1.00 26.66      A    H  
ATOM   3422  HB3 PHE A 266      -0.073   3.030  29.681  1.00 26.66      A    H  
ATOM   3423  HD1 PHE A 266      -1.655   4.125  31.248  1.00 27.73      A    H  
ATOM   3424  HD2 PHE A 266       0.789   6.318  28.921  1.00 28.20      A    H  
ATOM   3425  HE1 PHE A 266      -2.935   6.016  31.676  1.00 27.41      A    H  
ATOM   3426  HE2 PHE A 266      -0.501   8.202  29.361  1.00 28.21      A    H  
ATOM   3427  HZ  PHE A 266      -2.361   8.053  30.737  1.00 27.64      A    H  
ATOM   3428  N   GLY A 267       3.373   5.110  30.403  1.00 24.23      A    N  
ATOM   3429  CA  GLY A 267       4.070   6.389  30.624  1.00 23.22      A    C  
ATOM   3430  C   GLY A 267       4.207   7.152  29.325  1.00 22.49      A    C  
ATOM   3431  O   GLY A 267       3.869   6.585  28.273  1.00 23.32      A    O  
ATOM   3432  H   GLY A 267       3.610   4.682  29.635  1.00 24.16      A    H  
ATOM   3433  HA2 GLY A 267       3.553   6.932  31.270  1.00 23.30      A    H  
ATOM   3434  HA3 GLY A 267       4.962   6.218  31.004  1.00 23.31      A    H  
ATOM   3435  N   PHE A 268       4.701   8.384  29.386  1.00 22.19      A    N  
ATOM   3436  CA  PHE A 268       5.053   9.173  28.181  1.00 23.68      A    C  
ATOM   3437  C   PHE A 268       6.005  10.304  28.563  1.00 24.42      A    C  
ATOM   3438  O   PHE A 268       6.193  10.565  29.764  1.00 24.30      A    O  
ATOM   3439  CB  PHE A 268       3.781   9.708  27.522  1.00 23.35      A    C  
ATOM   3440  CG  PHE A 268       2.948  10.560  28.440  1.00 23.33      A    C  
ATOM   3441  CD1 PHE A 268       2.171   9.981  29.435  1.00 23.31      A    C  
ATOM   3442  CD2 PHE A 268       2.968  11.937  28.330  1.00 22.73      A    C  
ATOM   3443  CE1 PHE A 268       1.420  10.763  30.288  1.00 22.35      A    C  
ATOM   3444  CE2 PHE A 268       2.217  12.719  29.188  1.00 22.73      A    C  
ATOM   3445  CZ  PHE A 268       1.441  12.131  30.158  1.00 23.05      A    C  
ATOM   3446  H   PHE A 268       4.857   8.831  30.164  1.00 22.60      A    H  
ATOM   3447  HA  PHE A 268       5.516   8.578  27.540  1.00 23.46      A    H  
ATOM   3448  HB2 PHE A 268       4.034  10.235  26.737  1.00 23.41      A    H  
ATOM   3449  HB3 PHE A 268       3.243   8.948  27.216  1.00 23.41      A    H  
ATOM   3450  HD1 PHE A 268       2.152   9.043  29.523  1.00 23.06      A    H  
ATOM   3451  HD2 PHE A 268       3.497  12.344  27.664  1.00 22.88      A    H  
ATOM   3452  HE1 PHE A 268       0.888  10.359  30.955  1.00 22.75      A    H  
ATOM   3453  HE2 PHE A 268       2.229  13.659  29.099  1.00 22.81      A    H  
ATOM   3454  HZ  PHE A 268       0.928  12.667  30.741  1.00 22.82      A    H  
ATOM   3455  N   GLN A 269       6.603  10.946  27.563  1.00 25.19      A    N  
ATOM   3456  CA  GLN A 269       7.463  12.135  27.790  1.00 26.91      A    C  
ATOM   3457  C   GLN A 269       6.965  13.268  26.902  1.00 25.92      A    C  
ATOM   3458  O   GLN A 269       6.725  13.012  25.711  1.00 25.01      A    O  
ATOM   3459  CB  GLN A 269       8.933  11.850  27.483  1.00 27.36      A    C  
ATOM   3460  CG  GLN A 269       9.564  10.803  28.387  1.00 28.24      A    C  
ATOM   3461  CD  GLN A 269      11.031  10.632  28.071  1.00 29.15      A    C  
ATOM   3462  NE2 GLN A 269      11.639   9.637  28.702  1.00 27.84      A    N  
ATOM   3463  OE1 GLN A 269      11.603  11.365  27.256  1.00 28.31      A    O  
ATOM   3464  H   GLN A 269       6.521  10.697  26.690  1.00 25.39      A    H  
ATOM   3465  HA  GLN A 269       7.381  12.407  28.730  1.00 26.46      A    H  
ATOM   3466  HB2 GLN A 269       9.004  11.553  26.552  1.00 27.48      A    H  
ATOM   3467  HB3 GLN A 269       9.434  12.688  27.568  1.00 27.46      A    H  
ATOM   3468  HG2 GLN A 269       9.462  11.074  29.323  1.00 28.25      A    H  
ATOM   3469  HG3 GLN A 269       9.103   9.945  28.266  1.00 28.24      A    H  
ATOM   3470 HE21 GLN A 269      12.501   9.482  28.556  0.00 28.13      A    H  
ATOM   3471 HE22 GLN A 269      11.184   9.109  29.240  0.00 28.13      A    H  
ATOM   3472  N   VAL A 270       6.823  14.460  27.475  1.00 25.97      A    N  
ATOM   3473  CA  VAL A 270       6.403  15.680  26.735  1.00 26.87      A    C  
ATOM   3474  C   VAL A 270       7.491  16.712  26.956  1.00 26.51      A    C  
ATOM   3475  O   VAL A 270       8.148  16.662  28.019  1.00 26.45      A    O  
ATOM   3476  CB  VAL A 270       5.032  16.225  27.189  1.00 28.62      A    C  
ATOM   3477  CG1 VAL A 270       3.919  15.197  27.044  1.00 27.49      A    C  
ATOM   3478  CG2 VAL A 270       5.071  16.755  28.613  1.00 30.38      A    C  
ATOM   3479  H   VAL A 270       6.978  14.603  28.360  1.00 26.19      A    H  
ATOM   3480  HA  VAL A 270       6.359  15.470  25.785  1.00 26.94      A    H  
ATOM   3481  HB  VAL A 270       4.812  16.986  26.596  1.00 28.39      A    H  
ATOM   3482 HG11 VAL A 270       3.850  14.919  26.114  1.00 27.83      A    H  
ATOM   3483 HG12 VAL A 270       3.074  15.590  27.328  1.00 27.85      A    H  
ATOM   3484 HG13 VAL A 270       4.117  14.425  27.598  1.00 27.81      A    H  
ATOM   3485 HG21 VAL A 270       5.371  16.052  29.215  1.00 29.82      A    H  
ATOM   3486 HG22 VAL A 270       4.180  17.045  28.876  1.00 29.83      A    H  
ATOM   3487 HG23 VAL A 270       5.683  17.510  28.667  1.00 29.82      A    H  
ATOM   3488  N   ILE A 271       7.678  17.567  25.957  1.00 26.15      A    N  
ATOM   3489  CA  ILE A 271       8.403  18.850  26.084  1.00 26.36      A    C  
ATOM   3490  C   ILE A 271       7.408  19.808  26.745  1.00 28.25      A    C  
ATOM   3491  O   ILE A 271       6.445  20.258  26.069  1.00 26.97      A    O  
ATOM   3492  CB  ILE A 271       8.912  19.308  24.705  1.00 27.25      A    C  
ATOM   3493  CG1 ILE A 271       9.835  18.258  24.084  1.00 26.53      A    C  
ATOM   3494  CG2 ILE A 271       9.586  20.671  24.764  1.00 27.57      A    C  
ATOM   3495  CD1 ILE A 271      10.924  17.776  24.994  1.00 26.60      A    C  
ATOM   3496  H   ILE A 271       7.354  17.416  25.119  1.00 26.29      A    H  
ATOM   3497  HA  ILE A 271       9.163  18.727  26.676  1.00 26.85      A    H  
ATOM   3498  HB  ILE A 271       8.126  19.391  24.114  1.00 27.02      A    H  
ATOM   3499 HG12 ILE A 271       9.294  17.487  23.808  1.00 26.73      A    H  
ATOM   3500 HG13 ILE A 271      10.246  18.639  23.278  1.00 26.72      A    H  
ATOM   3501 HG21 ILE A 271       8.946  21.341  25.062  1.00 27.47      A    H  
ATOM   3502 HG22 ILE A 271       9.914  20.911  23.881  1.00 27.47      A    H  
ATOM   3503 HG23 ILE A 271      10.332  20.639  25.387  1.00 27.48      A    H  
ATOM   3504 HD11 ILE A 271      11.434  18.538  25.325  1.00 26.58      A    H  
ATOM   3505 HD12 ILE A 271      11.517  17.182  24.503  1.00 26.60      A    H  
ATOM   3506 HD13 ILE A 271      10.537  17.294  25.746  1.00 26.58      A    H  
ATOM   3507  N   ALA A 272       7.594  20.031  28.049  1.00 27.91      A    N  
ATOM   3508  CA  ALA A 272       6.745  20.909  28.880  1.00 27.70      A    C  
ATOM   3509  C   ALA A 272       6.388  22.162  28.077  1.00 28.50      A    C  
ATOM   3510  O   ALA A 272       7.314  22.850  27.607  1.00 30.49      A    O  
ATOM   3511  CB  ALA A 272       7.470  21.257  30.149  1.00 28.29      A    C  
ATOM   3512  H   ALA A 272       8.268  19.647  28.528  1.00 27.93      A    H  
ATOM   3513  HA  ALA A 272       5.916  20.426  29.106  1.00 28.00      A    H  
ATOM   3514  HB1 ALA A 272       6.917  21.850  30.687  1.00 28.10      A    H  
ATOM   3515  HB2 ALA A 272       7.655  20.446  30.651  1.00 28.10      A    H  
ATOM   3516  HB3 ALA A 272       8.305  21.702  29.933  1.00 28.11      A    H  
ATOM   3517  N   GLY A 273       5.090  22.421  27.905  1.00 27.47      A    N  
ATOM   3518  CA  GLY A 273       4.560  23.661  27.320  1.00 26.80      A    C  
ATOM   3519  C   GLY A 273       4.927  23.791  25.859  1.00 27.87      A    C  
ATOM   3520  O   GLY A 273       4.970  24.930  25.379  1.00 27.82      A    O  
ATOM   3521  H   GLY A 273       4.452  21.834  28.157  1.00 27.56      A    H  
ATOM   3522  HA2 GLY A 273       3.577  23.666  27.415  1.00 27.22      A    H  
ATOM   3523  HA3 GLY A 273       4.923  24.434  27.820  1.00 27.20      A    H  
ATOM   3524  N   GLU A 274       5.156  22.673  25.162  1.00 29.30      A    N  
ATOM   3525  CA  GLU A 274       5.532  22.693  23.723  1.00 30.76      A    C  
ATOM   3526  C   GLU A 274       4.355  23.203  22.881  1.00 29.70      A    C  
ATOM   3527  O   GLU A 274       3.276  22.557  22.861  1.00 30.01      A    O  
ATOM   3528  CB  GLU A 274       5.978  21.314  23.240  1.00 32.72      A    C  
ATOM   3529  CG  GLU A 274       6.578  21.327  21.840  1.00 32.81      A    C  
ATOM   3530  CD  GLU A 274       7.177  19.992  21.436  1.00 32.84      A    C  
ATOM   3531  OE1 GLU A 274       6.572  18.939  21.755  1.00 29.00      A    O  
ATOM   3532  OE2 GLU A 274       8.263  20.011  20.830  1.00 35.35      A    O1-
ATOM   3533  H   GLU A 274       5.087  21.839  25.519  1.00 29.29      A    H  
ATOM   3534  HA  GLU A 274       6.285  23.317  23.616  1.00 30.62      A    H  
ATOM   3535  HB2 GLU A 274       6.642  20.965  23.864  1.00 32.24      A    H  
ATOM   3536  HB3 GLU A 274       5.205  20.711  23.251  1.00 32.26      A    H  
ATOM   3537  HG2 GLU A 274       5.882  21.568  21.191  1.00 32.82      A    H  
ATOM   3538  HG3 GLU A 274       7.278  22.013  21.796  1.00 32.81      A    H  
ATOM   3539  N   GLY A 275       4.573  24.333  22.215  1.00 28.84      A    N  
ATOM   3540  CA  GLY A 275       3.632  24.928  21.256  1.00 28.27      A    C  
ATOM   3541  C   GLY A 275       2.484  25.621  21.951  1.00 29.09      A    C  
ATOM   3542  O   GLY A 275       1.604  26.080  21.222  1.00 31.44      A    O  
ATOM   3543  H   GLY A 275       5.339  24.816  22.321  1.00 28.90      A    H  
ATOM   3544  HA2 GLY A 275       4.117  25.581  20.691  1.00 28.79      A    H  
ATOM   3545  HA3 GLY A 275       3.277  24.215  20.668  1.00 28.62      A    H  
ATOM   3546  N   VAL A 276       2.490  25.702  23.290  1.00 30.12      A    N  
ATOM   3547  CA  VAL A 276       1.343  26.197  24.116  1.00 32.33      A    C  
ATOM   3548  C   VAL A 276       1.795  27.246  25.153  1.00 33.54      A    C  
ATOM   3549  O   VAL A 276       0.902  27.940  25.703  1.00 35.97      A    O  
ATOM   3550  CB  VAL A 276       0.603  25.032  24.810  1.00 33.01      A    C  
ATOM   3551  CG1 VAL A 276      -0.046  24.089  23.808  1.00 34.69      A    C  
ATOM   3552  CG2 VAL A 276       1.501  24.257  25.759  1.00 32.04      A    C  
ATOM   3553  H   VAL A 276       3.202  25.441  23.788  1.00 30.38      A    H  
ATOM   3554  HA  VAL A 276       0.712  26.631  23.515  1.00 32.23      A    H  
ATOM   3555  HB  VAL A 276      -0.121  25.432  25.351  1.00 32.99      A    H  
ATOM   3556 HG11 VAL A 276      -0.660  24.589  23.243  1.00 34.13      A    H  
ATOM   3557 HG12 VAL A 276      -0.535  23.396  24.284  1.00 34.14      A    H  
ATOM   3558 HG13 VAL A 276       0.642  23.679  23.255  1.00 34.14      A    H  
ATOM   3559 HG21 VAL A 276       2.242  23.870  25.262  1.00 32.29      A    H  
ATOM   3560 HG22 VAL A 276       0.990  23.546  26.182  1.00 32.31      A    H  
ATOM   3561 HG23 VAL A 276       1.848  24.856  26.444  1.00 32.30      A    H  
ATOM   3562  N   GLY A 277       3.089  27.323  25.474  1.00 32.02      A    N  
ATOM   3563  CA  GLY A 277       3.653  28.317  26.406  1.00 31.26      A    C  
ATOM   3564  C   GLY A 277       3.531  27.872  27.854  1.00 32.68      A    C  
ATOM   3565  O   GLY A 277       2.963  26.773  28.103  1.00 31.12      A    O  
ATOM   3566  H   GLY A 277       3.711  26.752  25.137  1.00 32.17      A    H  
ATOM   3567  HA2 GLY A 277       4.608  28.459  26.186  1.00 31.76      A    H  
ATOM   3568  HA3 GLY A 277       3.178  29.177  26.286  1.00 31.77      A    H  
ATOM   3569  N   ALA A 278       4.040  28.700  28.779  1.00 32.15      A    N  
ATOM   3570  CA  ALA A 278       3.993  28.479  30.248  1.00 32.55      A    C  
ATOM   3571  C   ALA A 278       2.549  28.640  30.749  1.00 29.95      A    C  
ATOM   3572  O   ALA A 278       1.818  29.468  30.173  1.00 29.42      A    O  
ATOM   3573  CB  ALA A 278       4.929  29.437  30.956  1.00 32.10      A    C  
ATOM   3574  H   ALA A 278       4.461  29.479  28.563  1.00 32.36      A    H  
ATOM   3575  HA  ALA A 278       4.285  27.558  30.433  1.00 31.86      A    H  
ATOM   3576  HB1 ALA A 278       4.854  29.317  31.916  1.00 32.22      A    H  
ATOM   3577  HB2 ALA A 278       5.844  29.261  30.678  1.00 32.24      A    H  
ATOM   3578  HB3 ALA A 278       4.692  30.350  30.727  1.00 32.24      A    H  
ATOM   3579  N   GLY A 279       2.163  27.875  31.773  1.00 26.49      A    N  
ATOM   3580  CA  GLY A 279       0.849  28.006  32.426  1.00 27.06      A    C  
ATOM   3581  C   GLY A 279       0.591  26.899  33.430  1.00 28.06      A    C  
ATOM   3582  O   GLY A 279       1.369  25.903  33.448  1.00 28.50      A    O  
ATOM   3583  H   GLY A 279       2.698  27.226  32.126  1.00 27.41      A    H  
ATOM   3584  HA2 GLY A 279       0.805  28.880  32.886  1.00 27.19      A    H  
ATOM   3585  HA3 GLY A 279       0.144  27.990  31.732  1.00 27.17      A    H  
ATOM   3586  N   ALA A 280      -0.455  27.068  34.248  1.00 28.66      A    N  
ATOM   3587  CA  ALA A 280      -1.057  25.978  35.050  1.00 29.05      A    C  
ATOM   3588  C   ALA A 280      -1.830  25.074  34.083  1.00 28.77      A    C  
ATOM   3589  O   ALA A 280      -2.876  25.502  33.547  1.00 26.80      A    O  
ATOM   3590  CB  ALA A 280      -1.919  26.512  36.167  1.00 29.83      A    C  
ATOM   3591  H   ALA A 280      -0.875  27.866  34.368  1.00 28.61      A    H  
ATOM   3592  HA  ALA A 280      -0.326  25.450  35.449  1.00 29.06      A    H  
ATOM   3593  HB1 ALA A 280      -2.293  25.770  36.671  1.00 29.59      A    H  
ATOM   3594  HB2 ALA A 280      -1.380  27.065  36.757  1.00 29.59      A    H  
ATOM   3595  HB3 ALA A 280      -2.641  27.045  35.794  1.00 29.59      A    H  
ATOM   3596  N   TRP A 281      -1.236  23.919  33.779  1.00 27.43      A    N  
ATOM   3597  CA  TRP A 281      -1.788  22.906  32.855  1.00 25.35      A    C  
ATOM   3598  C   TRP A 281      -2.404  21.796  33.701  1.00 26.90      A    C  
ATOM   3599  O   TRP A 281      -1.663  21.027  34.308  1.00 26.63      A    O  
ATOM   3600  CB  TRP A 281      -0.713  22.404  31.895  1.00 24.09      A    C  
ATOM   3601  CG  TRP A 281      -0.265  23.471  30.949  1.00 23.72      A    C  
ATOM   3602  CD1 TRP A 281       0.945  24.104  30.934  1.00 22.86      A    C  
ATOM   3603  CD2 TRP A 281      -1.044  24.063  29.897  1.00 21.97      A    C  
ATOM   3604  CE2 TRP A 281      -0.238  25.043  29.288  1.00 22.55      A    C  
ATOM   3605  CE3 TRP A 281      -2.340  23.864  29.418  1.00 22.54      A    C  
ATOM   3606  NE1 TRP A 281       0.977  25.029  29.926  1.00 23.05      A    N  
ATOM   3607  CZ2 TRP A 281      -0.685  25.816  28.218  1.00 23.29      A    C  
ATOM   3608  CZ3 TRP A 281      -2.785  24.628  28.360  1.00 22.75      A    C  
ATOM   3609  CH2 TRP A 281      -1.968  25.588  27.767  1.00 23.12      A    C  
ATOM   3610  H   TRP A 281      -0.431  23.674  34.129  1.00 27.22      A    H  
ATOM   3611  HA  TRP A 281      -2.496  23.332  32.320  1.00 25.79      A    H  
ATOM   3612  HB2 TRP A 281       0.051  22.086  32.415  1.00 24.31      A    H  
ATOM   3613  HB3 TRP A 281      -1.074  21.648  31.388  1.00 24.29      A    H  
ATOM   3614  HD1 TRP A 281       1.667  23.917  31.514  1.00 23.09      A    H  
ATOM   3615  HE1 TRP A 281       1.653  25.552  29.744  1.00 22.91      A    H  
ATOM   3616  HE3 TRP A 281      -2.904  23.223  29.818  1.00 22.53      A    H  
ATOM   3617  HZ2 TRP A 281      -0.127  26.456  27.811  1.00 23.05      A    H  
ATOM   3618  HZ3 TRP A 281      -3.657  24.500  28.036  1.00 22.81      A    H  
ATOM   3619  HH2 TRP A 281      -2.298  26.091  27.047  1.00 23.06      A    H  
ATOM   3620  N   MET A 282      -3.731  21.799  33.754  1.00 28.37      A    N  
ATOM   3621  CA  MET A 282      -4.585  20.860  34.510  1.00 30.29      A    C  
ATOM   3622  C   MET A 282      -4.357  19.446  33.978  1.00 28.80      A    C  
ATOM   3623  O   MET A 282      -4.367  19.282  32.751  1.00 28.41      A    O  
ATOM   3624  CB  MET A 282      -6.055  21.230  34.286  1.00 31.95      A    C  
ATOM   3625  CG  MET A 282      -6.884  21.270  35.543  1.00 34.02      A    C  
ATOM   3626  SD  MET A 282      -8.618  21.589  35.137  1.00 36.11      A    S  
ATOM   3627  CE  MET A 282      -8.551  23.325  34.697  1.00 33.95      A    C  
ATOM   3628  H   MET A 282      -4.216  22.418  33.295  1.00 28.45      A    H  
ATOM   3629  HA  MET A 282      -4.355  20.901  35.468  1.00 29.94      A    H  
ATOM   3630  HB2 MET A 282      -6.096  22.105  33.858  1.00 32.01      A    H  
ATOM   3631  HB3 MET A 282      -6.450  20.582  33.669  1.00 32.00      A    H  
ATOM   3632  HG2 MET A 282      -6.812  20.412  36.014  1.00 34.01      A    H  
ATOM   3633  HG3 MET A 282      -6.552  21.979  36.135  1.00 34.00      A    H  
ATOM   3634  HE1 MET A 282      -9.431  23.623  34.435  1.00 34.59      A    H  
ATOM   3635  HE2 MET A 282      -8.252  23.838  35.456  1.00 34.59      A    H  
ATOM   3636  HE3 MET A 282      -7.939  23.449  33.962  1.00 34.59      A    H  
ATOM   3637  N   TYR A 283      -4.179  18.475  34.863  1.00 26.27      A    N  
ATOM   3638  CA  TYR A 283      -4.391  17.047  34.548  1.00 26.57      A    C  
ATOM   3639  C   TYR A 283      -5.526  16.584  35.447  1.00 28.16      A    C  
ATOM   3640  O   TYR A 283      -5.598  17.069  36.565  1.00 30.80      A    O  
ATOM   3641  CB  TYR A 283      -3.110  16.232  34.709  1.00 25.94      A    C  
ATOM   3642  CG  TYR A 283      -2.679  15.985  36.128  1.00 25.08      A    C  
ATOM   3643  CD1 TYR A 283      -3.090  14.860  36.814  1.00 26.04      A    C  
ATOM   3644  CD2 TYR A 283      -1.807  16.847  36.762  1.00 24.73      A    C  
ATOM   3645  CE1 TYR A 283      -2.677  14.613  38.112  1.00 25.86      A    C  
ATOM   3646  CE2 TYR A 283      -1.379  16.616  38.055  1.00 25.11      A    C  
ATOM   3647  CZ  TYR A 283      -1.820  15.500  38.737  1.00 25.43      A    C  
ATOM   3648  OH  TYR A 283      -1.404  15.286  40.021  1.00 26.28      A    O  
ATOM   3649  H   TYR A 283      -3.910  18.614  35.722  1.00 26.92      A    H  
ATOM   3650  HA  TYR A 283      -4.693  16.972  33.608  1.00 26.69      A    H  
ATOM   3651  HB2 TYR A 283      -3.240  15.368  34.266  1.00 25.87      A    H  
ATOM   3652  HB3 TYR A 283      -2.389  16.700  34.240  1.00 25.87      A    H  
ATOM   3653  HD1 TYR A 283      -3.679  14.253  36.396  1.00 25.74      A    H  
ATOM   3654  HD2 TYR A 283      -1.503  17.614  36.306  1.00 24.97      A    H  
ATOM   3655  HE1 TYR A 283      -2.984  13.848  38.572  1.00 25.77      A    H  
ATOM   3656  HE2 TYR A 283      -0.799  17.228  38.478  1.00 25.14      A    H  
ATOM   3657  HH  TYR A 283      -0.999  14.542  40.078  0.00 27.10      A    H  
ATOM   3658  N   HIS A 284      -6.424  15.742  34.942  1.00 28.11      A    N  
ATOM   3659  CA  HIS A 284      -7.645  15.338  35.677  1.00 27.66      A    C  
ATOM   3660  C   HIS A 284      -8.207  14.065  35.072  1.00 27.44      A    C  
ATOM   3661  O   HIS A 284      -8.186  13.934  33.847  1.00 32.07      A    O  
ATOM   3662  CB  HIS A 284      -8.683  16.474  35.729  1.00 27.45      A    C  
ATOM   3663  CG  HIS A 284      -9.229  16.961  34.424  1.00 27.38      A    C  
ATOM   3664  CD2 HIS A 284      -8.919  18.042  33.677  1.00 26.77      A    C  
ATOM   3665  ND1 HIS A 284     -10.314  16.371  33.795  1.00 28.66      A    N  
ATOM   3666  CE1 HIS A 284     -10.600  17.038  32.690  1.00 27.15      A    C  
ATOM   3667  NE2 HIS A 284      -9.777  18.074  32.610  1.00 26.60      A    N  
ATOM   3668  H   HIS A 284      -6.356  15.356  34.120  1.00 28.01      A    H  
ATOM   3669  HA  HIS A 284      -7.376  15.133  36.603  1.00 27.67      A    H  
ATOM   3670  HB2 HIS A 284      -9.438  16.172  36.281  1.00 27.48      A    H  
ATOM   3671  HB3 HIS A 284      -8.276  17.239  36.194  1.00 27.51      A    H  
ATOM   3672  HD1 HIS A 284     -10.731  15.652  34.064  0.00 29.62      A    H  
ATOM   3673  HD2 HIS A 284      -8.227  18.654  33.845  1.00 26.90      A    H  
ATOM   3674  HE1 HIS A 284     -11.287  16.829  32.082  1.00 27.33      A    H  
ATOM   3675  HE2 HIS A 284      -9.751  18.650  31.951  1.00 26.81      A    H  
ATOM   3676  N   CYS A 285      -8.703  13.165  35.907  1.00 24.90      A    N  
ATOM   3677  CA  CYS A 285      -9.661  12.145  35.440  1.00 24.68      A    C  
ATOM   3678  C   CYS A 285     -10.778  12.886  34.694  1.00 25.17      A    C  
ATOM   3679  O   CYS A 285     -11.173  13.957  35.176  1.00 29.68      A    O  
ATOM   3680  CB  CYS A 285     -10.218  11.341  36.603  1.00 22.31      A    C  
ATOM   3681  SG  CYS A 285     -11.367  10.087  36.010  1.00 20.70      A    S  
ATOM   3682  H   CYS A 285      -8.502  13.103  36.794  1.00 25.42      A    H  
ATOM   3683  HA  CYS A 285      -9.198  11.540  34.822  1.00 24.34      A    H  
ATOM   3684  HB2 CYS A 285      -9.485  10.903  37.083  1.00 22.44      A    H  
ATOM   3685  HB3 CYS A 285     -10.686  11.936  37.224  1.00 22.44      A    H  
ATOM   3686  HG  CYS A 285     -11.956  10.770  35.197  1.00 21.51      A    H  
ATOM   3687  N   HIS A 286     -11.225  12.387  33.541  1.00 26.10      A    N  
ATOM   3688  CA  HIS A 286     -12.241  13.071  32.688  1.00 27.37      A    C  
ATOM   3689  C   HIS A 286     -13.627  12.449  32.865  1.00 27.96      A    C  
ATOM   3690  O   HIS A 286     -14.535  12.966  32.208  1.00 26.45      A    O  
ATOM   3691  CB  HIS A 286     -11.878  13.059  31.197  1.00 25.37      A    C  
ATOM   3692  CG  HIS A 286     -12.269  14.326  30.511  1.00 24.48      A    C  
ATOM   3693  CD2 HIS A 286     -11.518  15.302  29.953  1.00 23.16      A    C  
ATOM   3694  ND1 HIS A 286     -13.577  14.731  30.400  1.00 22.90      A    N  
ATOM   3695  CE1 HIS A 286     -13.611  15.894  29.776  1.00 24.07      A    C  
ATOM   3696  NE2 HIS A 286     -12.357  16.243  29.456  1.00 23.09      A    N  
ATOM   3697  H   HIS A 286     -10.937  11.600  33.185  1.00 26.15      A    H  
ATOM   3698  HA  HIS A 286     -12.294  14.012  32.981  1.00 26.84      A    H  
ATOM   3699  HB2 HIS A 286     -10.909  12.927  31.102  1.00 25.61      A    H  
ATOM   3700  HB3 HIS A 286     -12.331  12.303  30.759  1.00 25.61      A    H  
ATOM   3701  HD1 HIS A 286     -14.275  14.317  30.753  0.00 22.13      A    H  
ATOM   3702  HD2 HIS A 286     -10.581  15.309  29.882  1.00 23.46      A    H  
ATOM   3703  HE1 HIS A 286     -14.388  16.380  29.557  1.00 23.57      A    H  
ATOM   3704  HE2 HIS A 286     -12.120  17.014  29.079  1.00 23.38      A    H  
ATOM   3705  N   VAL A 287     -13.749  11.355  33.637  1.00 28.19      A    N  
ATOM   3706  CA  VAL A 287     -15.040  10.850  34.193  1.00 29.52      A    C  
ATOM   3707  C   VAL A 287     -15.598  11.953  35.085  1.00 30.10      A    C  
ATOM   3708  O   VAL A 287     -14.975  12.275  36.100  1.00 33.31      A    O  
ATOM   3709  CB  VAL A 287     -14.887   9.537  34.990  1.00 30.79      A    C  
ATOM   3710  CG1 VAL A 287     -16.194   9.141  35.653  1.00 29.04      A    C  
ATOM   3711  CG2 VAL A 287     -14.361   8.388  34.137  1.00 30.94      A    C  
ATOM   3712  H   VAL A 287     -13.043  10.827  33.840  1.00 28.40      A    H  
ATOM   3713  HA  VAL A 287     -15.656  10.699  33.456  1.00 29.59      A    H  
ATOM   3714  HB  VAL A 287     -14.228   9.704  35.706  1.00 30.21      A    H  
ATOM   3715 HG11 VAL A 287     -16.460   9.826  36.292  1.00 29.57      A    H  
ATOM   3716 HG12 VAL A 287     -16.079   8.293  36.117  1.00 29.57      A    H  
ATOM   3717 HG13 VAL A 287     -16.886   9.046  34.975  1.00 29.56      A    H  
ATOM   3718 HG21 VAL A 287     -14.971   8.226  33.398  1.00 30.86      A    H  
ATOM   3719 HG22 VAL A 287     -14.292   7.585  34.681  1.00 30.87      A    H  
ATOM   3720 HG23 VAL A 287     -13.483   8.618  33.786  1.00 30.87      A    H  
ATOM   3721  N   GLN A 288     -16.745  12.506  34.719  1.00 29.89      A    N  
ATOM   3722  CA  GLN A 288     -17.186  13.828  35.208  1.00 27.64      A    C  
ATOM   3723  C   GLN A 288     -17.270  13.835  36.735  1.00 27.49      A    C  
ATOM   3724  O   GLN A 288     -16.721  14.769  37.317  1.00 27.45      A    O  
ATOM   3725  CB  GLN A 288     -18.480  14.219  34.516  1.00 26.52      A    C  
ATOM   3726  CG  GLN A 288     -18.265  14.478  33.033  1.00 27.90      A    C  
ATOM   3727  CD  GLN A 288     -17.192  15.503  32.740  1.00 27.32      A    C  
ATOM   3728  NE2 GLN A 288     -17.186  16.587  33.496  1.00 25.40      A    N  
ATOM   3729  OE1 GLN A 288     -16.377  15.330  31.839  1.00 27.64      A    O  
ATOM   3730  H   GLN A 288     -17.332  12.096  34.157  1.00 29.36      A    H  
ATOM   3731  HA  GLN A 288     -16.495  14.479  34.950  1.00 27.80      A    H  
ATOM   3732  HB2 GLN A 288     -19.134  13.497  34.631  1.00 27.10      A    H  
ATOM   3733  HB3 GLN A 288     -18.837  15.025  34.941  1.00 27.09      A    H  
ATOM   3734  HG2 GLN A 288     -18.024  13.636  32.594  1.00 27.44      A    H  
ATOM   3735  HG3 GLN A 288     -19.109  14.785  32.638  1.00 27.43      A    H  
ATOM   3736 HE21 GLN A 288     -16.585  17.224  33.350  0.00 24.91      A    H  
ATOM   3737 HE22 GLN A 288     -17.794  16.688  34.123  0.00 24.91      A    H  
ATOM   3738  N   SER A 289     -17.899  12.845  37.367  1.00 27.14      A    N  
ATOM   3739  CA  SER A 289     -18.046  12.806  38.847  1.00 28.73      A    C  
ATOM   3740  C   SER A 289     -16.650  12.769  39.484  1.00 30.22      A    C  
ATOM   3741  O   SER A 289     -16.482  13.381  40.561  1.00 32.50      A    O  
ATOM   3742  CB  SER A 289     -18.926  11.676  39.331  1.00 28.75      A    C  
ATOM   3743  OG  SER A 289     -18.351  10.411  39.053  1.00 30.42      A    O  
ATOM   3744  H   SER A 289     -18.266  12.128  36.954  1.00 27.58      A    H  
ATOM   3745  HA  SER A 289     -18.475  13.660  39.121  1.00 28.69      A    H  
ATOM   3746  HB2 SER A 289     -19.063  11.765  40.301  1.00 29.12      A    H  
ATOM   3747  HB3 SER A 289     -19.806  11.739  38.894  1.00 29.12      A    H  
ATOM   3748  HG  SER A 289     -18.898   9.813  39.309  0.00 31.15      A    H  
ATOM   3749  N   HIS A 290     -15.675  12.147  38.810  1.00 29.17      A    N  
ATOM   3750  CA  HIS A 290     -14.282  11.986  39.294  1.00 28.62      A    C  
ATOM   3751  C   HIS A 290     -13.565  13.347  39.342  1.00 30.21      A    C  
ATOM   3752  O   HIS A 290     -12.939  13.654  40.375  1.00 31.76      A    O  
ATOM   3753  CB  HIS A 290     -13.551  10.952  38.436  1.00 29.39      A    C  
ATOM   3754  CG  HIS A 290     -14.097   9.569  38.549  1.00 31.11      A    C  
ATOM   3755  CD2 HIS A 290     -15.361   9.106  38.672  1.00 32.35      A    C  
ATOM   3756  ND1 HIS A 290     -13.283   8.455  38.542  1.00 31.57      A    N  
ATOM   3757  CE1 HIS A 290     -14.023   7.369  38.675  1.00 31.66      A    C  
ATOM   3758  NE2 HIS A 290     -15.299   7.742  38.732  1.00 31.53      A    N  
ATOM   3759  H   HIS A 290     -15.801  11.779  37.988  1.00 29.28      A    H  
ATOM   3760  HA  HIS A 290     -14.327  11.639  40.216  1.00 29.17      A    H  
ATOM   3761  HB2 HIS A 290     -13.589  11.233  37.497  1.00 29.59      A    H  
ATOM   3762  HB3 HIS A 290     -12.604  10.939  38.701  1.00 29.59      A    H  
ATOM   3763  HD1 HIS A 290     -12.411   8.471  38.497  1.00 31.43      A    H  
ATOM   3764  HD2 HIS A 290     -16.144   9.621  38.689  1.00 31.80      A    H  
ATOM   3765  HE1 HIS A 290     -13.704   6.483  38.697  1.00 31.58      A    H  
ATOM   3766  HE2 HIS A 290     -15.966   7.198  38.880  0.00 31.65      A    H  
ATOM   3767  N   SER A 291     -13.624  14.149  38.284  1.00 29.80      A    N  
ATOM   3768  CA  SER A 291     -13.022  15.508  38.287  1.00 30.96      A    C  
ATOM   3769  C   SER A 291     -13.773  16.409  39.272  1.00 32.71      A    C  
ATOM   3770  O   SER A 291     -13.111  17.226  39.963  1.00 34.16      A    O  
ATOM   3771  CB  SER A 291     -13.010  16.094  36.923  1.00 32.02      A    C  
ATOM   3772  OG  SER A 291     -14.298  16.035  36.345  1.00 35.05      A    O  
ATOM   3773  H   SER A 291     -14.028  13.936  37.495  1.00 30.16      A    H  
ATOM   3774  HA  SER A 291     -12.081  15.425  38.600  1.00 31.25      A    H  
ATOM   3775  HB2 SER A 291     -12.713  17.024  36.973  1.00 32.47      A    H  
ATOM   3776  HB3 SER A 291     -12.375  15.602  36.361  1.00 32.44      A    H  
ATOM   3777  HG  SER A 291     -14.282  16.379  35.599  0.00 36.34      A    H  
ATOM   3778  N   ASP A 292     -15.100  16.246  39.352  1.00 34.47      A    N  
ATOM   3779  CA  ASP A 292     -16.021  17.052  40.200  1.00 34.25      A    C  
ATOM   3780  C   ASP A 292     -15.678  16.838  41.678  1.00 37.50      A    C  
ATOM   3781  O   ASP A 292     -15.757  17.831  42.436  1.00 39.67      A    O  
ATOM   3782  CB  ASP A 292     -17.490  16.719  39.922  1.00 33.22      A    C  
ATOM   3783  CG  ASP A 292     -18.013  17.246  38.593  1.00 33.47      A    C  
ATOM   3784  OD1 ASP A 292     -17.438  18.228  38.093  1.00 34.96      A    O  
ATOM   3785  OD2 ASP A 292     -18.991  16.667  38.063  1.00 31.97      A    O1-
ATOM   3786  H   ASP A 292     -15.534  15.610  38.865  1.00 33.96      A    H  
ATOM   3787  HA  ASP A 292     -15.875  18.003  39.986  1.00 34.69      A    H  
ATOM   3788  HB2 ASP A 292     -17.605  15.747  39.931  1.00 33.51      A    H  
ATOM   3789  HB3 ASP A 292     -18.043  17.096  40.638  1.00 33.51      A    H  
ATOM   3790  N   MET A 293     -15.302  15.611  42.066  1.00 39.06      A    N  
ATOM   3791  CA  MET A 293     -15.007  15.241  43.478  1.00 41.18      A    C  
ATOM   3792  C   MET A 293     -13.533  15.500  43.815  1.00 41.60      A    C  
ATOM   3793  O   MET A 293     -13.140  15.188  44.959  1.00 45.74      A    O  
ATOM   3794  CB  MET A 293     -15.346  13.774  43.765  1.00 43.59      A    C  
ATOM   3795  CG  MET A 293     -14.222  12.793  43.489  1.00 46.42      A    C  
ATOM   3796  SD  MET A 293     -14.851  11.100  43.577  1.00 57.51      A    S  
ATOM   3797  CE  MET A 293     -14.661  10.802  45.336  1.00 57.08      A    C  
ATOM   3798  H   MET A 293     -15.210  14.918  41.482  1.00 39.16      A    H  
ATOM   3799  HA  MET A 293     -15.558  15.814  44.060  1.00 41.27      A    H  
ATOM   3800  HB2 MET A 293     -15.607  13.696  44.705  1.00 43.64      A    H  
ATOM   3801  HB3 MET A 293     -16.120  13.524  43.223  1.00 43.64      A    H  
ATOM   3802  HG2 MET A 293     -13.846  12.955  42.599  1.00 48.04      A    H  
ATOM   3803  HG3 MET A 293     -13.509  12.904  44.154  1.00 48.07      A    H  
ATOM   3804  HE1 MET A 293     -14.977   9.915  45.549  1.00 57.20      A    H  
ATOM   3805  HE2 MET A 293     -13.728  10.878  45.575  1.00 57.20      A    H  
ATOM   3806  HE3 MET A 293     -15.173  11.454  45.830  1.00 57.20      A    H  
ATOM   3807  N   GLY A 294     -12.736  16.004  42.865  1.00 43.58      A    N  
ATOM   3808  CA  GLY A 294     -11.404  16.588  43.144  1.00 44.46      A    C  
ATOM   3809  C   GLY A 294     -10.220  15.776  42.624  1.00 43.14      A    C  
ATOM   3810  O   GLY A 294      -9.090  16.060  43.061  1.00 44.40      A    O  
ATOM   3811  H   GLY A 294     -12.968  16.012  41.986  1.00 43.25      A    H  
ATOM   3812  HA2 GLY A 294     -11.369  17.494  42.746  1.00 43.97      A    H  
ATOM   3813  HA3 GLY A 294     -11.310  16.696  44.122  1.00 44.11      A    H  
ATOM   3814  N   VAL A 295     -10.423  14.825  41.710  1.00 41.68      A    N  
ATOM   3815  CA  VAL A 295      -9.293  14.131  41.023  1.00 38.99      A    C  
ATOM   3816  C   VAL A 295      -8.747  15.087  39.955  1.00 38.75      A    C  
ATOM   3817  O   VAL A 295      -9.006  14.889  38.746  1.00 38.08      A    O  
ATOM   3818  CB  VAL A 295      -9.711  12.759  40.468  1.00 38.56      A    C  
ATOM   3819  CG1 VAL A 295      -8.527  12.014  39.877  1.00 37.69      A    C  
ATOM   3820  CG2 VAL A 295     -10.380  11.916  41.540  1.00 38.13      A    C  
ATOM   3821  H   VAL A 295     -11.250  14.558  41.435  1.00 41.35      A    H  
ATOM   3822  HA  VAL A 295      -8.590  13.984  41.682  1.00 39.37      A    H  
ATOM   3823  HB  VAL A 295     -10.369  12.913  39.745  1.00 38.39      A    H  
ATOM   3824 HG11 VAL A 295      -8.152  12.523  39.137  1.00 37.95      A    H  
ATOM   3825 HG12 VAL A 295      -8.817  11.145  39.553  1.00 37.93      A    H  
ATOM   3826 HG13 VAL A 295      -7.850  11.892  40.561  1.00 37.96      A    H  
ATOM   3827 HG21 VAL A 295      -9.785  11.837  42.307  1.00 38.26      A    H  
ATOM   3828 HG22 VAL A 295     -10.568  11.029  41.186  1.00 38.23      A    H  
ATOM   3829 HG23 VAL A 295     -11.212  12.336  41.818  1.00 38.25      A    H  
ATOM   3830  N   VAL A 296      -8.054  16.128  40.423  1.00 39.21      A    N  
ATOM   3831  CA  VAL A 296      -7.422  17.204  39.606  1.00 39.44      A    C  
ATOM   3832  C   VAL A 296      -6.028  17.429  40.187  1.00 38.32      A    C  
ATOM   3833  O   VAL A 296      -5.855  17.148  41.390  1.00 39.47      A    O  
ATOM   3834  CB  VAL A 296      -8.229  18.517  39.624  1.00 40.48      A    C  
ATOM   3835  CG1 VAL A 296      -7.797  19.463  38.509  1.00 41.19      A    C  
ATOM   3836  CG2 VAL A 296      -9.727  18.267  39.550  1.00 42.20      A    C  
ATOM   3837  H   VAL A 296      -7.913  16.242  41.315  1.00 39.16      A    H  
ATOM   3838  HA  VAL A 296      -7.336  16.894  38.686  1.00 39.36      A    H  
ATOM   3839  HB  VAL A 296      -8.043  18.966  40.486  1.00 40.73      A    H  
ATOM   3840 HG11 VAL A 296      -6.864  19.706  38.628  1.00 40.92      A    H  
ATOM   3841 HG12 VAL A 296      -8.347  20.265  38.534  1.00 40.95      A    H  
ATOM   3842 HG13 VAL A 296      -7.910  19.022  37.648  1.00 40.92      A    H  
ATOM   3843 HG21 VAL A 296      -9.933  17.762  38.745  1.00 41.66      A    H  
ATOM   3844 HG22 VAL A 296     -10.196  19.120  39.524  1.00 41.66      A    H  
ATOM   3845 HG23 VAL A 296     -10.014  17.765  40.332  1.00 41.66      A    H  
ATOM   3846  N   GLY A 297      -5.100  17.913  39.356  1.00 34.95      A    N  
ATOM   3847  CA  GLY A 297      -3.745  18.351  39.733  1.00 33.26      A    C  
ATOM   3848  C   GLY A 297      -3.235  19.358  38.727  1.00 33.10      A    C  
ATOM   3849  O   GLY A 297      -3.899  19.535  37.685  1.00 33.56      A    O  
ATOM   3850  H   GLY A 297      -5.265  17.995  38.463  1.00 35.32      A    H  
ATOM   3851  HA2 GLY A 297      -3.772  18.763  40.633  1.00 33.60      A    H  
ATOM   3852  HA3 GLY A 297      -3.144  17.570  39.762  1.00 33.57      A    H  
ATOM   3853  N   LEU A 298      -2.112  20.013  39.015  1.00 33.34      A    N  
ATOM   3854  CA  LEU A 298      -1.517  21.018  38.097  1.00 33.69      A    C  
ATOM   3855  C   LEU A 298      -0.107  20.584  37.690  1.00 33.36      A    C  
ATOM   3856  O   LEU A 298       0.727  20.321  38.559  1.00 35.17      A    O  
ATOM   3857  CB  LEU A 298      -1.514  22.396  38.761  1.00 32.85      A    C  
ATOM   3858  CG  LEU A 298      -2.865  22.885  39.274  1.00 32.94      A    C  
ATOM   3859  CD1 LEU A 298      -2.742  24.298  39.823  1.00 32.02      A    C  
ATOM   3860  CD2 LEU A 298      -3.923  22.831  38.181  1.00 33.40      A    C  
ATOM   3861  H   LEU A 298      -1.644  19.883  39.786  1.00 33.36      A    H  
ATOM   3862  HA  LEU A 298      -2.071  21.057  37.285  1.00 33.39      A    H  
ATOM   3863  HB2 LEU A 298      -0.886  22.375  39.511  1.00 33.06      A    H  
ATOM   3864  HB3 LEU A 298      -1.175  23.047  38.113  1.00 33.06      A    H  
ATOM   3865  HG  LEU A 298      -3.151  22.291  40.011  1.00 32.83      A    H  
ATOM   3866 HD11 LEU A 298      -2.103  24.307  40.555  1.00 32.29      A    H  
ATOM   3867 HD12 LEU A 298      -3.610  24.597  40.146  1.00 32.29      A    H  
ATOM   3868 HD13 LEU A 298      -2.436  24.895  39.118  1.00 32.29      A    H  
ATOM   3869 HD21 LEU A 298      -3.629  23.363  37.420  1.00 33.25      A    H  
ATOM   3870 HD22 LEU A 298      -4.760  23.192  38.522  1.00 33.25      A    H  
ATOM   3871 HD23 LEU A 298      -4.061  21.913  37.900  1.00 33.25      A    H  
ATOM   3872  N   PHE A 299       0.099  20.457  36.387  1.00 33.06      A    N  
ATOM   3873  CA  PHE A 299       1.419  20.518  35.731  1.00 33.28      A    C  
ATOM   3874  C   PHE A 299       1.729  22.011  35.586  1.00 33.42      A    C  
ATOM   3875  O   PHE A 299       1.181  22.660  34.665  1.00 35.07      A    O  
ATOM   3876  CB  PHE A 299       1.385  19.719  34.424  1.00 33.06      A    C  
ATOM   3877  CG  PHE A 299       2.694  19.594  33.681  1.00 34.65      A    C  
ATOM   3878  CD1 PHE A 299       3.911  19.560  34.346  1.00 33.80      A    C  
ATOM   3879  CD2 PHE A 299       2.704  19.473  32.300  1.00 36.08      A    C  
ATOM   3880  CE1 PHE A 299       5.099  19.432  33.647  1.00 33.89      A    C  
ATOM   3881  CE2 PHE A 299       3.896  19.342  31.602  1.00 35.67      A    C  
ATOM   3882  CZ  PHE A 299       5.091  19.322  32.278  1.00 35.37      A    C  
ATOM   3883  H   PHE A 299      -0.577  20.318  35.791  1.00 33.18      A    H  
ATOM   3884  HA  PHE A 299       2.088  20.112  36.335  1.00 33.22      A    H  
ATOM   3885  HB2 PHE A 299       1.058  18.817  34.628  1.00 33.47      A    H  
ATOM   3886  HB3 PHE A 299       0.731  20.139  33.827  1.00 33.47      A    H  
ATOM   3887  HD1 PHE A 299       3.930  19.633  35.287  1.00 34.09      A    H  
ATOM   3888  HD2 PHE A 299       1.888  19.486  31.827  1.00 35.54      A    H  
ATOM   3889  HE1 PHE A 299       5.918  19.418  34.115  1.00 34.24      A    H  
ATOM   3890  HE2 PHE A 299       3.886  19.270  30.661  1.00 35.58      A    H  
ATOM   3891  HZ  PHE A 299       5.902  19.236  31.804  1.00 35.02      A    H  
ATOM   3892  N   LEU A 300       2.510  22.542  36.528  1.00 31.66      A    N  
ATOM   3893  CA  LEU A 300       2.881  23.975  36.623  1.00 32.25      A    C  
ATOM   3894  C   LEU A 300       4.132  24.200  35.781  1.00 32.66      A    C  
ATOM   3895  O   LEU A 300       5.198  23.712  36.192  1.00 33.81      A    O  
ATOM   3896  CB  LEU A 300       3.143  24.337  38.085  1.00 32.29      A    C  
ATOM   3897  CG  LEU A 300       1.907  24.371  38.973  1.00 32.23      A    C  
ATOM   3898  CD1 LEU A 300       2.291  24.309  40.449  1.00 32.15      A    C  
ATOM   3899  CD2 LEU A 300       1.082  25.615  38.673  1.00 33.07      A    C  
ATOM   3900  H   LEU A 300       2.876  22.035  37.191  1.00 32.20      A    H  
ATOM   3901  HA  LEU A 300       2.146  24.523  36.265  1.00 32.23      A    H  
ATOM   3902  HB2 LEU A 300       3.776  23.691  38.457  1.00 32.27      A    H  
ATOM   3903  HB3 LEU A 300       3.570  25.217  38.114  1.00 32.27      A    H  
ATOM   3904  HG  LEU A 300       1.355  23.578  38.764  1.00 32.38      A    H  
ATOM   3905 HD11 LEU A 300       2.784  23.489  40.623  1.00 32.17      A    H  
ATOM   3906 HD12 LEU A 300       1.485  24.324  40.995  1.00 32.17      A    H  
ATOM   3907 HD13 LEU A 300       2.848  25.075  40.672  1.00 32.17      A    H  
ATOM   3908 HD21 LEU A 300       1.624  26.409  38.825  1.00 32.81      A    H  
ATOM   3909 HD22 LEU A 300       0.304  25.636  39.257  1.00 32.83      A    H  
ATOM   3910 HD23 LEU A 300       0.789  25.595  37.745  1.00 32.81      A    H  
ATOM   3911  N   VAL A 301       3.986  24.866  34.635  1.00 31.92      A    N  
ATOM   3912  CA  VAL A 301       5.080  24.989  33.638  1.00 32.63      A    C  
ATOM   3913  C   VAL A 301       5.537  26.441  33.648  1.00 32.07      A    C  
ATOM   3914  O   VAL A 301       4.821  27.303  33.086  1.00 27.84      A    O  
ATOM   3915  CB  VAL A 301       4.665  24.493  32.241  1.00 33.19      A    C  
ATOM   3916  CG1 VAL A 301       5.629  24.955  31.151  1.00 31.57      A    C  
ATOM   3917  CG2 VAL A 301       4.529  22.973  32.228  1.00 32.71      A    C  
ATOM   3918  H   VAL A 301       3.215  25.286  34.395  1.00 32.26      A    H  
ATOM   3919  HA  VAL A 301       5.822  24.437  33.938  1.00 32.49      A    H  
ATOM   3920  HB  VAL A 301       3.776  24.879  32.041  1.00 32.65      A    H  
ATOM   3921 HG11 VAL A 301       5.630  25.924  31.100  1.00 32.04      A    H  
ATOM   3922 HG12 VAL A 301       5.350  24.587  30.295  1.00 32.05      A    H  
ATOM   3923 HG13 VAL A 301       6.527  24.641  31.359  1.00 32.05      A    H  
ATOM   3924 HG21 VAL A 301       5.382  22.569  32.467  1.00 32.85      A    H  
ATOM   3925 HG22 VAL A 301       4.270  22.677  31.338  1.00 32.85      A    H  
ATOM   3926 HG23 VAL A 301       3.850  22.702  32.870  1.00 32.85      A    H  
ATOM   3927  N   LYS A 302       6.696  26.659  34.274  1.00 32.64      A    N  
ATOM   3928  CA  LYS A 302       7.279  28.000  34.517  1.00 33.73      A    C  
ATOM   3929  C   LYS A 302       8.038  28.441  33.263  1.00 32.95      A    C  
ATOM   3930  O   LYS A 302       8.593  27.577  32.584  1.00 30.41      A    O  
ATOM   3931  CB  LYS A 302       8.163  27.971  35.766  1.00 33.71      A    C  
ATOM   3932  CG  LYS A 302       7.387  27.986  37.074  1.00 35.69      A    C  
ATOM   3933  CD  LYS A 302       8.188  27.552  38.275  1.00 37.98      A    C  
ATOM   3934  CE  LYS A 302       8.218  26.047  38.451  1.00 41.20      A    C  
ATOM   3935  NZ  LYS A 302       9.252  25.633  39.430  1.00 43.88      A    N1+
ATOM   3936  H   LYS A 302       7.211  25.979  34.591  1.00 32.76      A    H  
ATOM   3937  HA  LYS A 302       6.539  28.630  34.671  1.00 33.37      A    H  
ATOM   3938  HB2 LYS A 302       8.720  27.165  35.740  1.00 34.17      A    H  
ATOM   3939  HB3 LYS A 302       8.758  28.748  35.746  1.00 34.17      A    H  
ATOM   3940  HG2 LYS A 302       7.053  28.895  37.229  1.00 35.74      A    H  
ATOM   3941  HG3 LYS A 302       6.608  27.396  36.983  1.00 35.75      A    H  
ATOM   3942  HD2 LYS A 302       9.108  27.879  38.180  1.00 38.16      A    H  
ATOM   3943  HD3 LYS A 302       7.803  27.959  39.080  1.00 38.16      A    H  
ATOM   3944  HE2 LYS A 302       7.345  25.737  38.759  1.00 41.03      A    H  
ATOM   3945  HE3 LYS A 302       8.404  25.621  37.593  1.00 41.03      A    H  
ATOM   3946  HZ1 LYS A 302      10.057  25.973  39.187  1.00 43.02      A    H  
ATOM   3947  HZ2 LYS A 302       9.312  24.731  39.455  1.00 43.00      A    H  
ATOM   3948  HZ3 LYS A 302       9.036  25.943  40.255  1.00 43.02      A    H  
ATOM   3949  N   LYS A 303       8.005  29.741  32.971  1.00 32.63      A    N  
ATOM   3950  CA  LYS A 303       8.926  30.412  32.026  1.00 34.27      A    C  
ATOM   3951  C   LYS A 303      10.364  30.232  32.539  1.00 36.37      A    C  
ATOM   3952  O   LYS A 303      10.543  29.706  33.671  1.00 37.22      A    O  
ATOM   3953  CB  LYS A 303       8.510  31.877  31.862  1.00 34.96      A    C  
ATOM   3954  CG  LYS A 303       7.482  32.127  30.772  1.00 35.80      A    C  
ATOM   3955  CD  LYS A 303       6.779  33.462  30.880  1.00 39.38      A    C  
ATOM   3956  CE  LYS A 303       7.357  34.552  29.995  1.00 43.55      A    C  
ATOM   3957  NZ  LYS A 303       6.467  34.878  28.846  1.00 44.70      A    N1+
ATOM   3958  H   LYS A 303       7.401  30.306  33.356  1.00 33.10      A    H  
ATOM   3959  HA  LYS A 303       8.849  29.964  31.152  1.00 34.47      A    H  
ATOM   3960  HB2 LYS A 303       8.143  32.194  32.715  1.00 34.99      A    H  
ATOM   3961  HB3 LYS A 303       9.310  32.409  31.665  1.00 35.00      A    H  
ATOM   3962  HG2 LYS A 303       7.931  32.072  29.901  1.00 36.44      A    H  
ATOM   3963  HG3 LYS A 303       6.812  31.413  30.804  1.00 36.39      A    H  
ATOM   3964  HD2 LYS A 303       5.834  33.338  30.645  1.00 39.45      A    H  
ATOM   3965  HD3 LYS A 303       6.814  33.765  31.811  1.00 39.42      A    H  
ATOM   3966  HE2 LYS A 303       7.497  35.360  30.523  1.00 42.80      A    H  
ATOM   3967  HE3 LYS A 303       8.225  34.267  29.649  1.00 42.77      A    H  
ATOM   3968  HZ1 LYS A 303       6.327  34.135  28.345  1.00 44.37      A    H  
ATOM   3969  HZ2 LYS A 303       6.851  35.515  28.329  1.00 44.37      A    H  
ATOM   3970  HZ3 LYS A 303       5.669  35.184  29.152  1.00 44.35      A    H  
ATOM   3971  N   THR A 304      11.363  30.603  31.729  1.00 38.65      A    N  
ATOM   3972  CA  THR A 304      12.810  30.448  32.073  1.00 38.46      A    C  
ATOM   3973  C   THR A 304      13.145  31.337  33.278  1.00 39.00      A    C  
ATOM   3974  O   THR A 304      14.001  30.925  34.101  1.00 36.56      A    O  
ATOM   3975  CB  THR A 304      13.719  30.780  30.882  1.00 36.69      A    C  
ATOM   3976  CG2 THR A 304      13.543  29.822  29.731  1.00 36.78      A    C  
ATOM   3977  OG1 THR A 304      13.460  32.109  30.430  1.00 34.07      A    O  
ATOM   3978  H   THR A 304      11.232  30.981  30.911  1.00 38.05      A    H  
ATOM   3979  HA  THR A 304      12.961  29.508  32.327  1.00 38.25      A    H  
ATOM   3980  HB  THR A 304      14.652  30.726  31.193  1.00 36.52      A    H  
ATOM   3981  HG1 THR A 304      13.990  32.278  29.768  0.00 33.82      A    H  
ATOM   3982 HG21 THR A 304      13.794  28.923  30.012  1.00 36.75      A    H  
ATOM   3983 HG22 THR A 304      14.112  30.101  28.992  1.00 36.75      A    H  
ATOM   3984 HG23 THR A 304      12.614  29.824  29.441  1.00 36.76      A    H  
ATOM   3985  N   ASP A 305      12.468  32.492  33.375  1.00 40.38      A    N  
ATOM   3986  CA  ASP A 305      12.666  33.533  34.420  1.00 38.74      A    C  
ATOM   3987  C   ASP A 305      11.894  33.160  35.688  1.00 38.11      A    C  
ATOM   3988  O   ASP A 305      11.809  34.020  36.576  1.00 36.96      A    O  
ATOM   3989  CB  ASP A 305      12.229  34.914  33.922  1.00 39.87      A    C  
ATOM   3990  CG  ASP A 305      10.723  35.089  33.780  1.00 42.57      A    C  
ATOM   3991  OD1 ASP A 305       9.966  34.105  34.031  1.00 40.51      A    O  
ATOM   3992  OD2 ASP A 305      10.311  36.210  33.428  1.00 44.06      A    O1-
ATOM   3993  H   ASP A 305      11.827  32.722  32.771  1.00 39.66      A    H  
ATOM   3994  HA  ASP A 305      13.627  33.573  34.639  1.00 39.14      A    H  
ATOM   3995  HB2 ASP A 305      12.558  35.596  34.543  1.00 40.21      A    H  
ATOM   3996  HB3 ASP A 305      12.638  35.079  33.047  1.00 40.21      A    H  
ATOM   3997  N   GLY A 306      11.314  31.955  35.744  1.00 38.54      A    N  
ATOM   3998  CA  GLY A 306      10.698  31.378  36.957  1.00 38.75      A    C  
ATOM   3999  C   GLY A 306       9.237  31.780  37.155  1.00 39.81      A    C  
ATOM   4000  O   GLY A 306       8.621  31.264  38.112  1.00 37.36      A    O  
ATOM   4001  H   GLY A 306      11.246  31.415  35.017  1.00 38.49      A    H  
ATOM   4002  HA2 GLY A 306      10.757  30.391  36.902  1.00 38.94      A    H  
ATOM   4003  HA3 GLY A 306      11.222  31.666  37.746  1.00 38.94      A    H  
ATOM   4004  N   THR A 307       8.679  32.643  36.295  1.00 38.34      A    N  
ATOM   4005  CA  THR A 307       7.282  33.135  36.419  1.00 37.77      A    C  
ATOM   4006  C   THR A 307       6.293  32.145  35.798  1.00 38.99      A    C  
ATOM   4007  O   THR A 307       6.702  31.189  35.112  1.00 40.92      A    O  
ATOM   4008  CB  THR A 307       7.061  34.484  35.726  1.00 39.59      A    C  
ATOM   4009  CG2 THR A 307       8.026  35.558  36.173  1.00 40.75      A    C  
ATOM   4010  OG1 THR A 307       7.160  34.267  34.317  1.00 40.42      A    O  
ATOM   4011  H   THR A 307       9.105  32.980  35.565  1.00 38.55      A    H  
ATOM   4012  HA  THR A 307       7.074  33.233  37.376  1.00 38.44      A    H  
ATOM   4013  HB  THR A 307       6.145  34.785  35.933  1.00 39.60      A    H  
ATOM   4014  HG1 THR A 307       7.028  35.008  33.913  0.00 41.41      A    H  
ATOM   4015 HG21 THR A 307       7.929  35.703  37.130  1.00 40.38      A    H  
ATOM   4016 HG22 THR A 307       7.834  36.386  35.698  1.00 40.38      A    H  
ATOM   4017 HG23 THR A 307       8.938  35.280  35.981  1.00 40.37      A    H  
ATOM   4018  N   ILE A 308       5.011  32.421  36.005  1.00 39.73      A    N  
ATOM   4019  CA  ILE A 308       3.869  31.658  35.444  1.00 38.30      A    C  
ATOM   4020  C   ILE A 308       2.740  32.665  35.254  1.00 38.39      A    C  
ATOM   4021  O   ILE A 308       2.586  33.571  36.077  1.00 36.49      A    O  
ATOM   4022  CB  ILE A 308       3.539  30.486  36.391  1.00 37.94      A    C  
ATOM   4023  CG1 ILE A 308       2.670  29.420  35.727  1.00 38.47      A    C  
ATOM   4024  CG2 ILE A 308       2.929  30.977  37.696  1.00 38.29      A    C  
ATOM   4025  CD1 ILE A 308       2.695  28.088  36.457  1.00 39.45      A    C  
ATOM   4026  H   ILE A 308       4.747  33.110  36.541  1.00 39.21      A    H  
ATOM   4027  HA  ILE A 308       4.129  31.299  34.579  1.00 38.53      A    H  
ATOM   4028  HB  ILE A 308       4.398  30.054  36.620  1.00 38.17      A    H  
ATOM   4029 HG12 ILE A 308       1.745  29.743  35.690  1.00 38.56      A    H  
ATOM   4030 HG13 ILE A 308       2.982  29.283  34.808  1.00 38.56      A    H  
ATOM   4031 HG21 ILE A 308       3.525  31.622  38.113  1.00 38.17      A    H  
ATOM   4032 HG22 ILE A 308       2.799  30.224  38.300  1.00 38.18      A    H  
ATOM   4033 HG23 ILE A 308       2.069  31.397  37.519  1.00 38.17      A    H  
ATOM   4034 HD11 ILE A 308       3.609  27.758  36.500  1.00 39.14      A    H  
ATOM   4035 HD12 ILE A 308       2.142  27.445  35.980  1.00 39.14      A    H  
ATOM   4036 HD13 ILE A 308       2.352  28.202  37.360  1.00 39.13      A    H  
ATOM   4037  N   PRO A 309       1.983  32.608  34.133  1.00 42.52      A    N  
ATOM   4038  CA  PRO A 309       0.798  33.455  33.964  1.00 45.26      A    C  
ATOM   4039  C   PRO A 309      -0.255  33.185  35.056  1.00 45.46      A    C  
ATOM   4040  O   PRO A 309      -0.392  32.055  35.483  1.00 44.09      A    O  
ATOM   4041  CB  PRO A 309       0.259  33.102  32.566  1.00 44.62      A    C  
ATOM   4042  CG  PRO A 309       1.419  32.406  31.866  1.00 43.64      A    C  
ATOM   4043  CD  PRO A 309       2.226  31.746  32.965  1.00 41.68      A    C  
ATOM   4044  HA  PRO A 309       1.069  34.407  33.981  1.00 44.63      A    H  
ATOM   4045  HB2 PRO A 309      -0.517  32.505  32.628  1.00 44.53      A    H  
ATOM   4046  HB3 PRO A 309      -0.005  33.911  32.077  1.00 44.53      A    H  
ATOM   4047  HG2 PRO A 309       1.088  31.738  31.234  1.00 43.35      A    H  
ATOM   4048  HG3 PRO A 309       1.967  33.055  31.378  1.00 43.38      A    H  
ATOM   4049  HD2 PRO A 309       1.919  30.837  33.132  1.00 42.27      A    H  
ATOM   4050  HD3 PRO A 309       3.174  31.726  32.735  1.00 42.29      A    H  
ATOM   4051  N   GLY A 310      -0.955  34.232  35.501  1.00 47.97      A    N  
ATOM   4052  CA  GLY A 310      -1.823  34.191  36.694  1.00 50.59      A    C  
ATOM   4053  C   GLY A 310      -2.900  33.123  36.581  1.00 52.93      A    C  
ATOM   4054  O   GLY A 310      -3.576  33.081  35.529  1.00 49.29      A    O  
ATOM   4055  H   GLY A 310      -0.934  35.040  35.084  1.00 47.96      A    H  
ATOM   4056  HA2 GLY A 310      -1.265  34.013  37.491  1.00 50.51      A    H  
ATOM   4057  HA3 GLY A 310      -2.251  35.076  36.809  1.00 50.50      A    H  
ATOM   4058  N   TYR A 311      -3.052  32.299  37.630  1.00 53.76      A    N  
ATOM   4059  CA  TYR A 311      -4.073  31.220  37.748  1.00 53.06      A    C  
ATOM   4060  C   TYR A 311      -4.635  31.175  39.181  1.00 53.80      A    C  
ATOM   4061  O   TYR A 311      -4.328  32.087  39.968  1.00 48.92      A    O  
ATOM   4062  CB  TYR A 311      -3.452  29.884  37.334  1.00 50.57      A    C  
ATOM   4063  CG  TYR A 311      -2.482  29.307  38.335  1.00 49.65      A    C  
ATOM   4064  CD1 TYR A 311      -1.162  29.734  38.381  1.00 45.59      A    C  
ATOM   4065  CD2 TYR A 311      -2.888  28.330  39.237  1.00 47.13      A    C  
ATOM   4066  CE1 TYR A 311      -0.272  29.204  39.301  1.00 44.54      A    C  
ATOM   4067  CE2 TYR A 311      -2.007  27.791  40.159  1.00 44.64      A    C  
ATOM   4068  CZ  TYR A 311      -0.695  28.228  40.185  1.00 43.84      A    C  
ATOM   4069  OH  TYR A 311       0.173  27.692  41.088  1.00 45.60      A    O  
ATOM   4070  H   TYR A 311      -2.521  32.346  38.368  1.00 53.38      A    H  
ATOM   4071  HA  TYR A 311      -4.819  31.424  37.129  1.00 52.80      A    H  
ATOM   4072  HB2 TYR A 311      -4.173  29.239  37.184  1.00 50.93      A    H  
ATOM   4073  HB3 TYR A 311      -2.985  30.012  36.483  1.00 50.92      A    H  
ATOM   4074  HD1 TYR A 311      -0.867  30.396  37.779  1.00 46.24      A    H  
ATOM   4075  HD2 TYR A 311      -3.779  28.025  39.219  1.00 47.04      A    H  
ATOM   4076  HE1 TYR A 311       0.623  29.500  39.318  1.00 44.79      A    H  
ATOM   4077  HE2 TYR A 311      -2.297  27.126  40.761  1.00 45.15      A    H  
ATOM   4078  HH  TYR A 311       0.469  28.297  41.607  0.00 45.91      A    H  
ATOM   4079  N   GLU A 312      -5.417  30.134  39.508  1.00 58.36      A    N  
ATOM   4080  CA  GLU A 312      -6.098  29.951  40.823  1.00 60.16      A    C  
ATOM   4081  C   GLU A 312      -5.748  28.579  41.419  1.00 55.99      A    C  
ATOM   4082  O   GLU A 312      -6.555  27.956  42.103  1.00 51.67      A    O  
ATOM   4083  CB  GLU A 312      -7.603  30.134  40.621  1.00 61.23      A    C  
ATOM   4084  CG  GLU A 312      -7.937  31.411  39.863  1.00 63.42      A    C  
ATOM   4085  CD  GLU A 312      -7.433  32.710  40.486  1.00 65.95      A    C  
ATOM   4086  OE1 GLU A 312      -7.401  32.802  41.738  1.00 65.50      A    O  
ATOM   4087  OE2 GLU A 312      -7.075  33.641  39.719  1.00 63.48      A    O1-
ATOM   4088  H   GLU A 312      -5.597  29.463  38.920  1.00 57.60      A    H  
ATOM   4089  HA  GLU A 312      -5.776  30.647  41.439  1.00 59.19      A    H  
ATOM   4090  HB2 GLU A 312      -7.952  29.364  40.126  1.00 61.49      A    H  
ATOM   4091  HB3 GLU A 312      -8.040  30.155  41.498  1.00 61.47      A    H  
ATOM   4092  HG2 GLU A 312      -7.566  31.345  38.958  1.00 63.38      A    H  
ATOM   4093  HG3 GLU A 312      -8.906  31.474  39.771  1.00 63.46      A    H  
TER   
ATOM   4094  N   GLY B  43      -8.330 -18.890  -0.737  1.00 58.72      B    N  
ATOM   4095  CA  GLY B  43      -8.244 -20.017   0.251  1.00 60.34      B    C  
ATOM   4096  C   GLY B  43      -9.183 -21.169  -0.089  1.00 58.24      B    C  
ATOM   4097  O   GLY B  43      -9.656 -21.230  -1.242  1.00 58.54      B    O  
ATOM   4098  H   GLY B  43      -8.589 -18.129  -0.307  1.00 59.22      B    H  
ATOM   4099  HA2 GLY B  43      -7.313 -20.351   0.274  1.00 59.46      B    H  
ATOM   4100  HA3 GLY B  43      -8.467 -19.671   1.152  1.00 59.46      B    H  
ATOM   4101  N   GLU B  44      -9.439 -22.052   0.884  1.00 54.51      B    N  
ATOM   4102  CA  GLU B  44     -10.297 -23.262   0.744  1.00 53.07      B    C  
ATOM   4103  C   GLU B  44     -11.715 -22.938   1.240  1.00 53.76      B    C  
ATOM   4104  O   GLU B  44     -11.834 -22.133   2.170  1.00 54.01      B    O  
ATOM   4105  CB  GLU B  44      -9.720 -24.449   1.529  1.00 51.56      B    C  
ATOM   4106  CG  GLU B  44      -8.232 -24.711   1.305  1.00 49.74      B    C  
ATOM   4107  CD  GLU B  44      -7.772 -24.853  -0.140  0.50 47.39      B    C  
ATOM   4108  OE1 GLU B  44      -7.746 -23.835  -0.859  0.50 45.10      B    O  
ATOM   4109  OE2 GLU B  44      -7.427 -25.978  -0.544  0.50 44.61      B    O1-
ATOM   4110  H   GLU B  44      -9.091 -21.959   1.721  1.00 55.02      B    H  
ATOM   4111  HA  GLU B  44     -10.344 -23.504  -0.210  1.00 53.17      B    H  
ATOM   4112  HB2 GLU B  44      -9.870 -24.288   2.485  1.00 51.47      B    H  
ATOM   4113  HB3 GLU B  44     -10.222 -25.254   1.283  1.00 51.47      B    H  
ATOM   4114  HG2 GLU B  44      -7.723 -23.978   1.713  1.00 49.60      B    H  
ATOM   4115  HG3 GLU B  44      -7.987 -25.532   1.781  1.00 49.58      B    H  
ATOM   4116  N   VAL B  45     -12.743 -23.542   0.630  1.00 53.90      B    N  
ATOM   4117  CA  VAL B  45     -14.154 -23.532   1.123  1.00 48.97      B    C  
ATOM   4118  C   VAL B  45     -14.334 -24.717   2.081  1.00 52.49      B    C  
ATOM   4119  O   VAL B  45     -13.847 -25.820   1.750  1.00 50.73      B    O  
ATOM   4120  CB  VAL B  45     -15.165 -23.581  -0.037  1.00 45.25      B    C  
ATOM   4121  CG1 VAL B  45     -16.601 -23.631   0.471  1.00 43.82      B    C  
ATOM   4122  CG2 VAL B  45     -14.975 -22.416  -1.002  1.00 43.84      B    C  
ATOM   4123  H   VAL B  45     -12.640 -24.011  -0.145  1.00 52.64      B    H  
ATOM   4124  HA  VAL B  45     -14.298 -22.708   1.620  1.00 49.82      B    H  
ATOM   4125  HB  VAL B  45     -14.996 -24.416  -0.538  1.00 45.37      B    H  
ATOM   4126 HG11 VAL B  45     -16.738 -24.444   0.987  1.00 44.26      B    H  
ATOM   4127 HG12 VAL B  45     -17.212 -23.623  -0.286  1.00 44.24      B    H  
ATOM   4128 HG13 VAL B  45     -16.773 -22.855   1.034  1.00 44.24      B    H  
ATOM   4129 HG21 VAL B  45     -15.088 -21.576  -0.525  1.00 44.25      B    H  
ATOM   4130 HG22 VAL B  45     -15.635 -22.474  -1.715  1.00 44.25      B    H  
ATOM   4131 HG23 VAL B  45     -14.082 -22.453  -1.386  1.00 44.27      B    H  
ATOM   4132  N   ARG B  46     -14.992 -24.481   3.225  1.00 58.85      B    N  
ATOM   4133  CA  ARG B  46     -15.159 -25.464   4.334  1.00 63.30      B    C  
ATOM   4134  C   ARG B  46     -16.615 -25.467   4.825  1.00 64.72      B    C  
ATOM   4135  O   ARG B  46     -17.302 -24.435   4.664  1.00 63.84      B    O  
ATOM   4136  CB  ARG B  46     -14.201 -25.131   5.479  1.00 68.21      B    C  
ATOM   4137  CG  ARG B  46     -12.725 -25.271   5.125  1.00 76.71      B    C  
ATOM   4138  CD  ARG B  46     -11.824 -25.413   6.346  1.00 82.01      B    C  
ATOM   4139  NE  ARG B  46     -12.361 -26.381   7.305  1.00 88.19      B    N  
ATOM   4140  CZ  ARG B  46     -12.786 -26.109   8.543  1.00 86.60      B    C  
ATOM   4141  NH1 ARG B  46     -13.274 -27.082   9.298  1.00 82.71      B    N1+
ATOM   4142  NH2 ARG B  46     -12.720 -24.883   9.033  1.00 86.30      B    N  
ATOM   4143  H   ARG B  46     -15.389 -23.679   3.397  1.00 58.23      B    H  
ATOM   4144  HA  ARG B  46     -14.942 -26.361   3.990  1.00 63.53      B    H  
ATOM   4145  HB2 ARG B  46     -14.369 -24.210   5.767  1.00 68.93      B    H  
ATOM   4146  HB3 ARG B  46     -14.404 -25.722   6.232  1.00 69.09      B    H  
ATOM   4147  HG2 ARG B  46     -12.606 -26.059   4.553  1.00 75.80      B    H  
ATOM   4148  HG3 ARG B  46     -12.441 -24.485   4.613  1.00 75.80      B    H  
ATOM   4149  HD2 ARG B  46     -10.934 -25.706   6.058  1.00 82.13      B    H  
ATOM   4150  HD3 ARG B  46     -11.727 -24.538   6.777  1.00 82.16      B    H  
ATOM   4151  HE  ARG B  46     -12.439 -27.207   7.033  1.00 86.24      B    H  
ATOM   4152 HH11 ARG B  46     -13.317 -27.902   8.984  1.00 84.04      B    H  
ATOM   4153 HH12 ARG B  46     -13.542 -26.909  10.117  1.00 84.04      B    H  
ATOM   4154 HH21 ARG B  46     -12.404 -24.224   8.545  1.00 86.23      B    H  
ATOM   4155 HH22 ARG B  46     -12.999 -24.724   9.853  1.00 86.24      B    H  
ATOM   4156  N   ARG B  47     -17.056 -26.593   5.401  1.00 64.35      B    N  
ATOM   4157  CA  ARG B  47     -18.456 -26.853   5.841  1.00 65.37      B    C  
ATOM   4158  C   ARG B  47     -18.427 -27.547   7.203  1.00 65.88      B    C  
ATOM   4159  O   ARG B  47     -17.757 -28.586   7.309  1.00 70.72      B    O  
ATOM   4160  CB  ARG B  47     -19.208 -27.731   4.830  1.00 68.32      B    C  
ATOM   4161  CG  ARG B  47     -19.909 -26.950   3.726  1.00 71.80      B    C  
ATOM   4162  CD  ARG B  47     -20.665 -27.783   2.700  1.00 71.57      B    C  
ATOM   4163  NE  ARG B  47     -20.984 -26.979   1.522  1.00 71.62      B    N  
ATOM   4164  CZ  ARG B  47     -20.122 -26.658   0.555  1.00 68.98      B    C  
ATOM   4165  NH1 ARG B  47     -18.865 -27.079   0.602  1.00 66.36      B    N1+
ATOM   4166  NH2 ARG B  47     -20.524 -25.912  -0.462  1.00 62.85      B    N  
ATOM   4167  H   ARG B  47     -16.500 -27.297   5.560  1.00 64.67      B    H  
ATOM   4168  HA  ARG B  47     -18.923 -25.993   5.928  1.00 65.76      B    H  
ATOM   4169  HB2 ARG B  47     -18.569 -28.353   4.421  1.00 68.40      B    H  
ATOM   4170  HB3 ARG B  47     -19.877 -28.262   5.312  1.00 68.40      B    H  
ATOM   4171  HG2 ARG B  47     -20.542 -26.328   4.140  1.00 70.79      B    H  
ATOM   4172  HG3 ARG B  47     -19.239 -26.411   3.252  1.00 70.88      B    H  
ATOM   4173  HD2 ARG B  47     -20.121 -28.554   2.437  1.00 71.61      B    H  
ATOM   4174  HD3 ARG B  47     -21.494 -28.117   3.100  1.00 71.63      B    H  
ATOM   4175  HE  ARG B  47     -21.799 -26.676   1.451  1.00 70.63      B    H  
ATOM   4176 HH11 ARG B  47     -18.586 -27.570   1.273  1.00 67.22      B    H  
ATOM   4177 HH12 ARG B  47     -18.307 -26.861  -0.042  1.00 67.19      B    H  
ATOM   4178 HH21 ARG B  47     -21.358 -25.631  -0.500  1.00 65.01      B    H  
ATOM   4179 HH22 ARG B  47     -19.958 -25.702  -1.105  1.00 65.01      B    H  
ATOM   4180  N   ILE B  48     -19.136 -27.000   8.194  1.00 65.71      B    N  
ATOM   4181  CA  ILE B  48     -19.285 -27.623   9.544  1.00 65.11      B    C  
ATOM   4182  C   ILE B  48     -20.737 -27.497  10.021  1.00 65.41      B    C  
ATOM   4183  O   ILE B  48     -21.493 -26.654   9.477  1.00 61.50      B    O  
ATOM   4184  CB  ILE B  48     -18.302 -27.005  10.558  1.00 65.51      B    C  
ATOM   4185  CG1 ILE B  48     -18.474 -25.488  10.680  1.00 62.47      B    C  
ATOM   4186  CG2 ILE B  48     -16.871 -27.393  10.211  1.00 65.96      B    C  
ATOM   4187  CD1 ILE B  48     -18.124 -24.949  12.044  1.00 62.79      B    C  
ATOM   4188  H   ILE B  48     -19.572 -26.205   8.109  1.00 65.60      B    H  
ATOM   4189  HA  ILE B  48     -19.077 -28.571   9.465  1.00 65.36      B    H  
ATOM   4190  HB  ILE B  48     -18.509 -27.397  11.442  1.00 64.92      B    H  
ATOM   4191 HG12 ILE B  48     -17.905 -25.053  10.013  1.00 63.14      B    H  
ATOM   4192 HG13 ILE B  48     -19.405 -25.255  10.480  1.00 63.23      B    H  
ATOM   4193 HG21 ILE B  48     -16.787 -28.362  10.211  1.00 65.81      B    H  
ATOM   4194 HG22 ILE B  48     -16.263 -27.016  10.872  1.00 65.81      B    H  
ATOM   4195 HG23 ILE B  48     -16.643 -27.048   9.331  1.00 65.81      B    H  
ATOM   4196 HD11 ILE B  48     -18.695 -25.362  12.714  1.00 62.68      B    H  
ATOM   4197 HD12 ILE B  48     -18.257 -23.985  12.058  1.00 62.68      B    H  
ATOM   4198 HD13 ILE B  48     -17.194 -25.150  12.244  1.00 62.68      B    H  
ATOM   4199  N   LYS B  49     -21.099 -28.320  11.007  1.00 65.11      B    N  
ATOM   4200  CA  LYS B  49     -22.422 -28.291  11.678  1.00 66.46      B    C  
ATOM   4201  C   LYS B  49     -22.251 -27.582  13.025  1.00 60.79      B    C  
ATOM   4202  O   LYS B  49     -21.216 -27.814  13.690  1.00 56.72      B    O  
ATOM   4203  CB  LYS B  49     -22.980 -29.714  11.822  1.00 71.91      B    C  
ATOM   4204  CG  LYS B  49     -23.316 -30.412  10.508  1.00 74.59      B    C  
ATOM   4205  CD  LYS B  49     -24.226 -31.623  10.656  1.00 77.62      B    C  
ATOM   4206  CE  LYS B  49     -24.495 -32.344   9.349  1.00 77.32      B    C  
ATOM   4207  NZ  LYS B  49     -25.245 -31.493   8.396  1.00 75.03      B    N1+
ATOM   4208  H   LYS B  49     -20.542 -28.964  11.331  1.00 65.50      B    H  
ATOM   4209  HA  LYS B  49     -23.039 -27.767  11.122  1.00 65.99      B    H  
ATOM   4210  HB2 LYS B  49     -22.321 -30.257  12.303  1.00 71.20      B    H  
ATOM   4211  HB3 LYS B  49     -23.791 -29.675  12.371  1.00 71.20      B    H  
ATOM   4212  HG2 LYS B  49     -23.748 -29.763   9.914  1.00 74.60      B    H  
ATOM   4213  HG3 LYS B  49     -22.480 -30.696  10.081  1.00 74.64      B    H  
ATOM   4214  HD2 LYS B  49     -23.819 -32.253  11.286  1.00 76.83      B    H  
ATOM   4215  HD3 LYS B  49     -25.083 -31.331  11.035  1.00 76.79      B    H  
ATOM   4216  HE2 LYS B  49     -23.648 -32.606   8.941  1.00 76.86      B    H  
ATOM   4217  HE3 LYS B  49     -25.010 -33.154   9.523  1.00 76.86      B    H  
ATOM   4218  HZ1 LYS B  49     -26.013 -31.201   8.782  1.00 75.73      B    H  
ATOM   4219  HZ2 LYS B  49     -25.448 -31.970   7.652  1.00 75.73      B    H  
ATOM   4220  HZ3 LYS B  49     -24.741 -30.779   8.158  1.00 75.68      B    H  
ATOM   4221  N   LEU B  50     -23.216 -26.733  13.396  1.00 58.44      B    N  
ATOM   4222  CA  LEU B  50     -23.269 -26.084  14.733  1.00 56.55      B    C  
ATOM   4223  C   LEU B  50     -24.683 -26.211  15.313  1.00 52.62      B    C  
ATOM   4224  O   LEU B  50     -25.662 -25.976  14.580  1.00 50.40      B    O  
ATOM   4225  CB  LEU B  50     -22.832 -24.620  14.614  1.00 55.99      B    C  
ATOM   4226  CG  LEU B  50     -22.216 -24.029  15.883  1.00 56.96      B    C  
ATOM   4227  CD1 LEU B  50     -20.832 -24.603  16.150  1.00 57.05      B    C  
ATOM   4228  CD2 LEU B  50     -22.142 -22.516  15.792  1.00 56.72      B    C  
ATOM   4229  H   LEU B  50     -23.904 -26.501  12.845  1.00 58.54      B    H  
ATOM   4230  HA  LEU B  50     -22.648 -26.559  15.326  1.00 55.98      B    H  
ATOM   4231  HB2 LEU B  50     -22.179 -24.551  13.889  1.00 56.34      B    H  
ATOM   4232  HB3 LEU B  50     -23.610 -24.082  14.364  1.00 56.29      B    H  
ATOM   4233  HG  LEU B  50     -22.800 -24.262  16.646  1.00 56.74      B    H  
ATOM   4234 HD11 LEU B  50     -20.894 -25.567  16.262  1.00 56.97      B    H  
ATOM   4235 HD12 LEU B  50     -20.467 -24.206  16.960  1.00 57.00      B    H  
ATOM   4236 HD13 LEU B  50     -20.247 -24.403  15.400  1.00 57.00      B    H  
ATOM   4237 HD21 LEU B  50     -21.593 -22.262  15.029  1.00 56.77      B    H  
ATOM   4238 HD22 LEU B  50     -21.748 -22.159  16.606  1.00 56.77      B    H  
ATOM   4239 HD23 LEU B  50     -23.038 -22.152  15.681  1.00 56.74      B    H  
ATOM   4240  N   TYR B  51     -24.763 -26.582  16.591  1.00 50.44      B    N  
ATOM   4241  CA  TYR B  51     -26.018 -26.772  17.363  1.00 51.05      B    C  
ATOM   4242  C   TYR B  51     -26.034 -25.772  18.531  1.00 49.53      B    C  
ATOM   4243  O   TYR B  51     -25.040 -25.697  19.277  1.00 46.72      B    O  
ATOM   4244  CB  TYR B  51     -26.137 -28.239  17.802  1.00 51.18      B    C  
ATOM   4245  CG  TYR B  51     -26.069 -29.218  16.656  1.00 52.33      B    C  
ATOM   4246  CD1 TYR B  51     -27.195 -29.498  15.898  1.00 57.74      B    C  
ATOM   4247  CD2 TYR B  51     -24.885 -29.839  16.292  1.00 54.65      B    C  
ATOM   4248  CE1 TYR B  51     -27.155 -30.369  14.820  1.00 56.40      B    C  
ATOM   4249  CE2 TYR B  51     -24.824 -30.716  15.217  1.00 55.29      B    C  
ATOM   4250  CZ  TYR B  51     -25.965 -30.979  14.476  1.00 55.83      B    C  
ATOM   4251  OH  TYR B  51     -25.952 -31.839  13.416  1.00 55.75      B    O  
ATOM   4252  H   TYR B  51     -24.026 -26.751  17.098  1.00 51.11      B    H  
ATOM   4253  HA  TYR B  51     -26.782 -26.565  16.771  1.00 50.62      B    H  
ATOM   4254  HB2 TYR B  51     -25.413 -28.436  18.433  1.00 51.40      B    H  
ATOM   4255  HB3 TYR B  51     -26.988 -28.357  18.273  1.00 51.40      B    H  
ATOM   4256  HD1 TYR B  51     -28.010 -29.082  16.120  1.00 55.96      B    H  
ATOM   4257  HD2 TYR B  51     -24.101 -29.659  16.784  1.00 54.34      B    H  
ATOM   4258  HE1 TYR B  51     -27.938 -30.546  14.325  1.00 56.39      B    H  
ATOM   4259  HE2 TYR B  51     -24.008 -31.129  14.990  1.00 55.24      B    H  
ATOM   4260  HH  TYR B  51     -26.192 -31.409  12.690  0.00 56.24      B    H  
ATOM   4261  N   ALA B  52     -27.112 -24.993  18.660  1.00 45.99      B    N  
ATOM   4262  CA  ALA B  52     -27.490 -24.306  19.915  1.00 46.19      B    C  
ATOM   4263  C   ALA B  52     -28.315 -25.281  20.766  1.00 45.63      B    C  
ATOM   4264  O   ALA B  52     -29.298 -25.824  20.244  1.00 45.93      B    O  
ATOM   4265  CB  ALA B  52     -28.241 -23.040  19.606  1.00 45.63      B    C  
ATOM   4266  H   ALA B  52     -27.699 -24.831  17.981  1.00 46.83      B    H  
ATOM   4267  HA  ALA B  52     -26.668 -24.076  20.406  1.00 45.93      B    H  
ATOM   4268  HB1 ALA B  52     -28.493 -22.601  20.435  1.00 45.78      B    H  
ATOM   4269  HB2 ALA B  52     -27.674 -22.446  19.085  1.00 45.76      B    H  
ATOM   4270  HB3 ALA B  52     -29.041 -23.252  19.096  1.00 45.78      B    H  
ATOM   4271  N   GLU B  53     -27.911 -25.516  22.017  1.00 47.09      B    N  
ATOM   4272  CA  GLU B  53     -28.537 -26.501  22.939  1.00 50.58      B    C  
ATOM   4273  C   GLU B  53     -28.712 -25.888  24.329  1.00 54.17      B    C  
ATOM   4274  O   GLU B  53     -27.804 -25.155  24.761  1.00 55.05      B    O  
ATOM   4275  CB  GLU B  53     -27.647 -27.734  23.089  1.00 52.27      B    C  
ATOM   4276  CG  GLU B  53     -27.826 -28.766  21.993  1.00 53.79      B    C  
ATOM   4277  CD  GLU B  53     -27.247 -30.121  22.349  0.50 51.85      B    C  
ATOM   4278  OE1 GLU B  53     -26.008 -30.220  22.460  0.50 50.22      B    O  
ATOM   4279  OE2 GLU B  53     -28.040 -31.063  22.547  0.50 50.57      B    O1-
ATOM   4280  H   GLU B  53     -27.206 -25.072  22.388  1.00 47.54      B    H  
ATOM   4281  HA  GLU B  53     -29.416 -26.767  22.585  1.00 50.84      B    H  
ATOM   4282  HB2 GLU B  53     -26.711 -27.443  23.100  1.00 52.21      B    H  
ATOM   4283  HB3 GLU B  53     -27.839 -28.155  23.953  1.00 52.21      B    H  
ATOM   4284  HG2 GLU B  53     -28.781 -28.875  21.805  1.00 52.92      B    H  
ATOM   4285  HG3 GLU B  53     -27.394 -28.445  21.173  1.00 52.96      B    H  
ATOM   4286  N   ARG B  54     -29.808 -26.213  25.020  1.00 57.20      B    N  
ATOM   4287  CA  ARG B  54     -29.963 -25.949  26.479  1.00 57.82      B    C  
ATOM   4288  C   ARG B  54     -29.023 -26.896  27.227  1.00 55.18      B    C  
ATOM   4289  O   ARG B  54     -28.773 -27.990  26.701  1.00 55.71      B    O  
ATOM   4290  CB  ARG B  54     -31.420 -26.122  26.929  1.00 58.58      B    C  
ATOM   4291  CG  ARG B  54     -32.368 -25.090  26.330  1.00 59.75      B    C  
ATOM   4292  CD  ARG B  54     -33.774 -25.092  26.906  1.00 57.85      B    C  
ATOM   4293  NE  ARG B  54     -34.517 -23.959  26.369  1.00 54.95      B    N  
ATOM   4294  CZ  ARG B  54     -34.534 -22.738  26.900  1.00 52.06      B    C  
ATOM   4295  NH1 ARG B  54     -33.860 -22.483  28.010  1.00 50.31      B    N1+
ATOM   4296  NH2 ARG B  54     -35.237 -21.776  26.323  1.00 51.41      B    N  
ATOM   4297  H   ARG B  54     -30.529 -26.620  24.637  1.00 56.60      B    H  
ATOM   4298  HA  ARG B  54     -29.684 -25.021  26.657  1.00 57.32      B    H  
ATOM   4299  HB2 ARG B  54     -31.724 -27.017  26.674  1.00 58.66      B    H  
ATOM   4300  HB3 ARG B  54     -31.457 -26.057  27.906  1.00 58.66      B    H  
ATOM   4301  HG2 ARG B  54     -31.983 -24.196  26.460  1.00 59.01      B    H  
ATOM   4302  HG3 ARG B  54     -32.429 -25.244  25.364  1.00 59.00      B    H  
ATOM   4303  HD2 ARG B  54     -34.227 -25.927  26.663  1.00 57.49      B    H  
ATOM   4304  HD3 ARG B  54     -33.734 -25.038  27.883  1.00 57.52      B    H  
ATOM   4305  HE  ARG B  54     -34.971 -24.084  25.635  1.00 54.67      B    H  
ATOM   4306 HH11 ARG B  54     -33.389 -23.111  28.399  1.00 51.06      B    H  
ATOM   4307 HH12 ARG B  54     -33.880 -21.674  28.355  1.00 51.04      B    H  
ATOM   4308 HH21 ARG B  54     -35.690 -21.943  25.585  1.00 51.72      B    H  
ATOM   4309 HH22 ARG B  54     -35.254 -20.969  26.677  1.00 51.72      B    H  
ATOM   4310  N   LEU B  55     -28.495 -26.473  28.377  1.00 56.23      B    N  
ATOM   4311  CA  LEU B  55     -27.617 -27.302  29.247  1.00 62.85      B    C  
ATOM   4312  C   LEU B  55     -28.160 -27.284  30.678  1.00 66.30      B    C  
ATOM   4313  O   LEU B  55     -29.007 -26.416  30.994  1.00 62.62      B    O  
ATOM   4314  CB  LEU B  55     -26.181 -26.762  29.214  1.00 63.32      B    C  
ATOM   4315  CG  LEU B  55     -25.415 -26.946  27.904  1.00 66.26      B    C  
ATOM   4316  CD1 LEU B  55     -24.115 -26.159  27.931  1.00 67.99      B    C  
ATOM   4317  CD2 LEU B  55     -25.138 -28.418  27.623  1.00 68.46      B    C  
ATOM   4318  H   LEU B  55     -28.644 -25.635  28.701  1.00 57.48      B    H  
ATOM   4319  HA  LEU B  55     -27.629 -28.229  28.916  1.00 62.24      B    H  
ATOM   4320  HB2 LEU B  55     -26.211 -25.807  29.417  1.00 63.86      B    H  
ATOM   4321  HB3 LEU B  55     -25.675 -27.197  29.928  1.00 63.89      B    H  
ATOM   4322  HG  LEU B  55     -25.974 -26.592  27.169  1.00 66.42      B    H  
ATOM   4323 HD11 LEU B  55     -24.307 -25.215  28.065  1.00 67.40      B    H  
ATOM   4324 HD12 LEU B  55     -23.645 -26.277  27.086  1.00 67.44      B    H  
ATOM   4325 HD13 LEU B  55     -23.555 -26.481  28.659  1.00 67.44      B    H  
ATOM   4326 HD21 LEU B  55     -24.623 -28.798  28.356  1.00 67.77      B    H  
ATOM   4327 HD22 LEU B  55     -24.632 -28.500  26.796  1.00 67.77      B    H  
ATOM   4328 HD23 LEU B  55     -25.979 -28.899  27.537  1.00 67.75      B    H  
ATOM   4329  N   ALA B  56     -27.669 -28.201  31.513  1.00 72.00      B    N  
ATOM   4330  CA  ALA B  56     -27.991 -28.285  32.955  1.00 75.48      B    C  
ATOM   4331  C   ALA B  56     -27.760 -26.904  33.582  1.00 76.51      B    C  
ATOM   4332  O   ALA B  56     -26.942 -26.137  33.023  1.00 81.61      B    O  
ATOM   4333  CB  ALA B  56     -27.157 -29.363  33.610  1.00 76.00      B    C  
ATOM   4334  H   ALA B  56     -27.087 -28.852  31.248  1.00 71.41      B    H  
ATOM   4335  HA  ALA B  56     -28.943 -28.518  33.049  1.00 75.10      B    H  
ATOM   4336  HB1 ALA B  56     -27.377 -29.416  34.556  1.00 75.84      B    H  
ATOM   4337  HB2 ALA B  56     -27.342 -30.219  33.189  1.00 75.83      B    H  
ATOM   4338  HB3 ALA B  56     -26.214 -29.151  33.510  1.00 75.84      B    H  
ATOM   4339  N   ASP B  57     -28.463 -26.592  34.680  1.00 72.01      B    N  
ATOM   4340  CA  ASP B  57     -28.389 -25.281  35.390  1.00 64.53      B    C  
ATOM   4341  C   ASP B  57     -28.786 -24.154  34.417  1.00 60.91      B    C  
ATOM   4342  O   ASP B  57     -28.237 -23.043  34.534  1.00 52.17      B    O  
ATOM   4343  CB  ASP B  57     -27.004 -25.064  36.024  1.00 58.18      B    C  
ATOM   4344  CG  ASP B  57     -26.669 -26.018  37.163  0.50 53.64      B    C  
ATOM   4345  OD1 ASP B  57     -27.421 -26.038  38.154  0.50 48.76      B    O  
ATOM   4346  OD2 ASP B  57     -25.647 -26.726  37.055  0.50 48.03      B    O1-
ATOM   4347  H   ASP B  57     -29.043 -27.179  35.066  1.00 71.18      B    H  
ATOM   4348  HA  ASP B  57     -29.050 -25.300  36.120  1.00 63.86      B    H  
ATOM   4349  HB2 ASP B  57     -26.317 -25.159  35.333  1.00 58.51      B    H  
ATOM   4350  HB3 ASP B  57     -26.956 -24.152  36.374  1.00 58.47      B    H  
ATOM   4351  N   GLY B  58     -29.715 -24.429  33.495  1.00 63.32      B    N  
ATOM   4352  CA  GLY B  58     -30.333 -23.426  32.602  1.00 64.67      B    C  
ATOM   4353  C   GLY B  58     -29.310 -22.585  31.848  1.00 65.03      B    C  
ATOM   4354  O   GLY B  58     -29.539 -21.369  31.693  1.00 66.83      B    O  
ATOM   4355  H   GLY B  58     -30.038 -25.271  33.370  1.00 63.09      B    H  
ATOM   4356  HA2 GLY B  58     -30.913 -23.893  31.949  1.00 64.43      B    H  
ATOM   4357  HA3 GLY B  58     -30.907 -22.828  33.144  1.00 64.43      B    H  
ATOM   4358  N   GLN B  59     -28.224 -23.205  31.380  1.00 60.19      B    N  
ATOM   4359  CA  GLN B  59     -27.216 -22.560  30.498  1.00 55.32      B    C  
ATOM   4360  C   GLN B  59     -27.651 -22.782  29.045  1.00 50.70      B    C  
ATOM   4361  O   GLN B  59     -28.700 -23.407  28.849  1.00 49.15      B    O  
ATOM   4362  CB  GLN B  59     -25.815 -23.124  30.755  1.00 55.02      B    C  
ATOM   4363  CG  GLN B  59     -25.412 -23.139  32.225  1.00 55.94      B    C  
ATOM   4364  CD  GLN B  59     -24.132 -22.384  32.492  1.00 55.54      B    C  
ATOM   4365  NE2 GLN B  59     -23.028 -23.109  32.599  1.00 53.60      B    N  
ATOM   4366  OE1 GLN B  59     -24.135 -21.160  32.608  1.00 55.36      B    O  
ATOM   4367  H   GLN B  59     -28.036 -24.075  31.572  1.00 60.07      B    H  
ATOM   4368  HA  GLN B  59     -27.208 -21.592  30.682  1.00 55.27      B    H  
ATOM   4369  HB2 GLN B  59     -25.781 -24.037  30.409  1.00 55.31      B    H  
ATOM   4370  HB3 GLN B  59     -25.167 -22.590  30.251  1.00 55.28      B    H  
ATOM   4371  HG2 GLN B  59     -26.131 -22.742  32.761  1.00 55.64      B    H  
ATOM   4372  HG3 GLN B  59     -25.301 -24.068  32.518  1.00 55.66      B    H  
ATOM   4373 HE21 GLN B  59     -22.251 -22.680  32.745  0.00 53.97      B    H  
ATOM   4374 HE22 GLN B  59     -23.053 -23.960  32.495  0.00 53.97      B    H  
ATOM   4375  N   MET B  60     -26.875 -22.279  28.083  1.00 49.26      B    N  
ATOM   4376  CA  MET B  60     -27.090 -22.467  26.621  1.00 48.60      B    C  
ATOM   4377  C   MET B  60     -25.726 -22.520  25.922  1.00 50.29      B    C  
ATOM   4378  O   MET B  60     -25.035 -21.473  25.889  1.00 51.48      B    O  
ATOM   4379  CB  MET B  60     -27.886 -21.315  25.998  1.00 46.09      B    C  
ATOM   4380  CG  MET B  60     -29.307 -21.187  26.478  1.00 46.75      B    C  
ATOM   4381  SD  MET B  60     -30.189 -19.948  25.487  1.00 48.57      B    S  
ATOM   4382  CE  MET B  60     -31.858 -20.171  26.094  1.00 49.67      B    C  
ATOM   4383  H   MET B  60     -26.145 -21.768  28.273  1.00 49.47      B    H  
ATOM   4384  HA  MET B  60     -27.562 -23.317  26.477  1.00 48.56      B    H  
ATOM   4385  HB2 MET B  60     -27.417 -20.478  26.187  1.00 46.82      B    H  
ATOM   4386  HB3 MET B  60     -27.893 -21.436  25.028  1.00 46.82      B    H  
ATOM   4387  HG2 MET B  60     -29.762 -22.052  26.399  1.00 47.01      B    H  
ATOM   4388  HG3 MET B  60     -29.315 -20.917  27.420  1.00 47.02      B    H  
ATOM   4389  HE1 MET B  60     -32.447 -19.549  25.650  1.00 49.33      B    H  
ATOM   4390  HE2 MET B  60     -32.147 -21.074  25.912  1.00 49.33      B    H  
ATOM   4391  HE3 MET B  60     -31.881 -20.012  27.044  1.00 49.34      B    H  
ATOM   4392  N   GLY B  61     -25.372 -23.678  25.359  1.00 49.55      B    N  
ATOM   4393  CA  GLY B  61     -24.113 -23.893  24.624  1.00 46.06      B    C  
ATOM   4394  C   GLY B  61     -24.326 -23.993  23.123  1.00 44.35      B    C  
ATOM   4395  O   GLY B  61     -25.451 -24.307  22.685  1.00 42.04      B    O  
ATOM   4396  H   GLY B  61     -25.906 -24.416  25.398  1.00 48.87      B    H  
ATOM   4397  HA2 GLY B  61     -23.494 -23.144  24.817  1.00 46.46      B    H  
ATOM   4398  HA3 GLY B  61     -23.692 -24.727  24.949  1.00 46.45      B    H  
ATOM   4399  N   TYR B  62     -23.278 -23.685  22.360  1.00 43.94      B    N  
ATOM   4400  CA  TYR B  62     -23.065 -24.176  20.977  1.00 41.46      B    C  
ATOM   4401  C   TYR B  62     -22.197 -25.444  21.043  1.00 40.64      B    C  
ATOM   4402  O   TYR B  62     -21.407 -25.589  22.010  1.00 37.95      B    O  
ATOM   4403  CB  TYR B  62     -22.345 -23.140  20.115  1.00 40.00      B    C  
ATOM   4404  CG  TYR B  62     -23.060 -21.853  19.787  1.00 38.14      B    C  
ATOM   4405  CD1 TYR B  62     -23.985 -21.783  18.755  1.00 36.11      B    C  
ATOM   4406  CD2 TYR B  62     -22.703 -20.670  20.415  1.00 36.42      B    C  
ATOM   4407  CE1 TYR B  62     -24.585 -20.585  18.402  1.00 33.37      B    C  
ATOM   4408  CE2 TYR B  62     -23.291 -19.463  20.072  1.00 35.06      B    C  
ATOM   4409  CZ  TYR B  62     -24.236 -19.420  19.064  1.00 33.72      B    C  
ATOM   4410  OH  TYR B  62     -24.798 -18.224  18.723  1.00 33.96      B    O  
ATOM   4411  H   TYR B  62     -22.603 -23.142  22.642  1.00 43.43      B    H  
ATOM   4412  HA  TYR B  62     -23.936 -24.394  20.570  1.00 41.49      B    H  
ATOM   4413  HB2 TYR B  62     -21.504 -22.914  20.564  1.00 39.88      B    H  
ATOM   4414  HB3 TYR B  62     -22.108 -23.575  19.268  1.00 39.89      B    H  
ATOM   4415  HD1 TYR B  62     -24.225 -22.570  18.294  1.00 35.87      B    H  
ATOM   4416  HD2 TYR B  62     -22.052 -20.687  21.098  1.00 36.40      B    H  
ATOM   4417  HE1 TYR B  62     -25.228 -20.561  17.712  1.00 34.24      B    H  
ATOM   4418  HE2 TYR B  62     -23.048 -18.672  20.523  1.00 35.13      B    H  
ATOM   4419  HH  TYR B  62     -25.635 -18.238  18.812  0.00 33.83      B    H  
ATOM   4420  N   GLY B  63     -22.323 -26.309  20.033  1.00 40.12      B    N  
ATOM   4421  CA  GLY B  63     -21.520 -27.533  19.846  1.00 41.62      B    C  
ATOM   4422  C   GLY B  63     -21.329 -27.855  18.372  1.00 43.63      B    C  
ATOM   4423  O   GLY B  63     -22.180 -27.436  17.555  1.00 41.89      B    O  
ATOM   4424  H   GLY B  63     -22.943 -26.184  19.378  1.00 40.60      B    H  
ATOM   4425  HA2 GLY B  63     -20.635 -27.410  20.274  1.00 41.72      B    H  
ATOM   4426  HA3 GLY B  63     -21.976 -28.290  20.290  1.00 41.74      B    H  
ATOM   4427  N   LEU B  64     -20.242 -28.555  18.030  1.00 46.83      B    N  
ATOM   4428  CA  LEU B  64     -20.001 -29.090  16.660  1.00 49.68      B    C  
ATOM   4429  C   LEU B  64     -20.831 -30.367  16.476  1.00 49.78      B    C  
ATOM   4430  O   LEU B  64     -21.139 -30.717  15.315  1.00 48.14      B    O  
ATOM   4431  CB  LEU B  64     -18.507 -29.383  16.474  1.00 51.27      B    C  
ATOM   4432  CG  LEU B  64     -17.566 -28.183  16.545  1.00 50.38      B    C  
ATOM   4433  CD1 LEU B  64     -16.117 -28.646  16.569  1.00 53.34      B    C  
ATOM   4434  CD2 LEU B  64     -17.801 -27.222  15.388  1.00 49.41      B    C  
ATOM   4435  H   LEU B  64     -19.580 -28.749  18.625  1.00 46.69      B    H  
ATOM   4436  HA  LEU B  64     -20.294 -28.420  16.004  1.00 49.43      B    H  
ATOM   4437  HB2 LEU B  64     -18.236 -30.023  17.162  1.00 50.66      B    H  
ATOM   4438  HB3 LEU B  64     -18.387 -29.818  15.606  1.00 50.68      B    H  
ATOM   4439  HG  LEU B  64     -17.747 -27.703  17.387  1.00 50.82      B    H  
ATOM   4440 HD11 LEU B  64     -15.968 -29.208  17.349  1.00 52.43      B    H  
ATOM   4441 HD12 LEU B  64     -15.529 -27.872  16.610  1.00 52.43      B    H  
ATOM   4442 HD13 LEU B  64     -15.926 -29.155  15.762  1.00 52.43      B    H  
ATOM   4443 HD21 LEU B  64     -17.674 -27.692  14.546  1.00 49.72      B    H  
ATOM   4444 HD22 LEU B  64     -17.171 -26.484  15.446  1.00 49.72      B    H  
ATOM   4445 HD23 LEU B  64     -18.709 -26.876  15.431  1.00 49.72      B    H  
ATOM   4446  N   GLU B  65     -21.157 -31.037  17.587  1.00 49.26      B    N  
ATOM   4447  CA  GLU B  65     -21.975 -32.277  17.639  1.00 51.71      B    C  
ATOM   4448  C   GLU B  65     -23.092 -32.106  18.685  1.00 56.18      B    C  
ATOM   4449  O   GLU B  65     -22.855 -31.432  19.720  1.00 58.17      B    O  
ATOM   4450  CB  GLU B  65     -21.075 -33.473  17.965  1.00 50.68      B    C  
ATOM   4451  CG  GLU B  65     -19.720 -33.465  17.252  1.00 47.83      B    C  
ATOM   4452  CD  GLU B  65     -18.536 -32.959  18.063  0.50 44.20      B    C  
ATOM   4453  OE1 GLU B  65     -17.673 -32.279  17.478  0.50 42.71      B    O  
ATOM   4454  OE2 GLU B  65     -18.460 -33.271  19.266  0.50 41.21      B    O1-
ATOM   4455  H   GLU B  65     -20.876 -30.769  18.411  1.00 49.93      B    H  
ATOM   4456  HA  GLU B  65     -22.388 -32.419  16.757  1.00 51.84      B    H  
ATOM   4457  HB2 GLU B  65     -20.927 -33.496  18.932  1.00 50.20      B    H  
ATOM   4458  HB3 GLU B  65     -21.553 -34.289  17.717  1.00 50.22      B    H  
ATOM   4459  HG2 GLU B  65     -19.517 -34.380  16.962  1.00 47.58      B    H  
ATOM   4460  HG3 GLU B  65     -19.792 -32.917  16.443  1.00 47.58      B    H  
ATOM   4461  N   LYS B  66     -24.271 -32.685  18.432  1.00 57.13      B    N  
ATOM   4462  CA  LYS B  66     -25.421 -32.654  19.372  1.00 55.89      B    C  
ATOM   4463  C   LYS B  66     -25.020 -33.396  20.654  1.00 53.07      B    C  
ATOM   4464  O   LYS B  66     -24.583 -34.555  20.549  1.00 50.40      B    O  
ATOM   4465  CB  LYS B  66     -26.665 -33.259  18.717  1.00 59.71      B    C  
ATOM   4466  CG  LYS B  66     -27.226 -32.475  17.534  1.00 63.71      B    C  
ATOM   4467  CD  LYS B  66     -28.487 -33.078  16.912  1.00 65.79      B    C  
ATOM   4468  CE  LYS B  66     -29.666 -33.139  17.865  1.00 67.74      B    C  
ATOM   4469  NZ  LYS B  66     -30.964 -33.101  17.151  1.00 69.34      B    N1+
ATOM   4470  H   LYS B  66     -24.436 -33.143  17.662  1.00 56.64      B    H  
ATOM   4471  HA  LYS B  66     -25.610 -31.713  19.598  1.00 56.26      B    H  
ATOM   4472  HB2 LYS B  66     -26.444 -34.164  18.412  1.00 59.70      B    H  
ATOM   4473  HB3 LYS B  66     -27.365 -33.338  19.397  1.00 59.71      B    H  
ATOM   4474  HG2 LYS B  66     -27.427 -31.564  17.833  1.00 63.22      B    H  
ATOM   4475  HG3 LYS B  66     -26.533 -32.414  16.844  1.00 63.21      B    H  
ATOM   4476  HD2 LYS B  66     -28.743 -32.544  16.129  1.00 65.77      B    H  
ATOM   4477  HD3 LYS B  66     -28.286 -33.987  16.602  1.00 65.77      B    H  
ATOM   4478  HE2 LYS B  66     -29.618 -33.962  18.389  1.00 67.67      B    H  
ATOM   4479  HE3 LYS B  66     -29.623 -32.385  18.484  1.00 67.67      B    H  
ATOM   4480  HZ1 LYS B  66     -31.036 -32.329  16.683  1.00 68.87      B    H  
ATOM   4481  HZ2 LYS B  66     -31.645 -33.149  17.749  1.00 68.88      B    H  
ATOM   4482  HZ3 LYS B  66     -31.021 -33.803  16.579  1.00 68.88      B    H  
ATOM   4483  N   GLY B  67     -25.103 -32.722  21.803  1.00 53.01      B    N  
ATOM   4484  CA  GLY B  67     -24.845 -33.295  23.138  1.00 54.55      B    C  
ATOM   4485  C   GLY B  67     -23.414 -33.071  23.590  1.00 56.46      B    C  
ATOM   4486  O   GLY B  67     -23.056 -33.564  24.683  1.00 54.19      B    O  
ATOM   4487  H   GLY B  67     -25.314 -31.839  21.823  1.00 53.40      B    H  
ATOM   4488  HA2 GLY B  67     -25.463 -32.878  23.791  1.00 54.62      B    H  
ATOM   4489  HA3 GLY B  67     -25.033 -34.266  23.116  1.00 54.61      B    H  
ATOM   4490  N   ARG B  68     -22.628 -32.353  22.779  1.00 61.71      B    N  
ATOM   4491  CA  ARG B  68     -21.205 -32.007  23.050  1.00 65.46      B    C  
ATOM   4492  C   ARG B  68     -21.038 -30.483  23.025  1.00 60.83      B    C  
ATOM   4493  O   ARG B  68     -19.907 -30.010  22.787  1.00 64.85      B    O  
ATOM   4494  CB  ARG B  68     -20.282 -32.664  22.015  1.00 72.18      B    C  
ATOM   4495  CG  ARG B  68     -20.058 -34.158  22.212  1.00 77.61      B    C  
ATOM   4496  CD  ARG B  68     -19.606 -34.570  23.607  1.00 82.29      B    C  
ATOM   4497  NE  ARG B  68     -18.439 -33.843  24.096  1.00 86.64      B    N  
ATOM   4498  CZ  ARG B  68     -17.805 -34.097  25.241  1.00 89.26      B    C  
ATOM   4499  NH1 ARG B  68     -18.213 -35.073  26.041  1.00 89.08      B    N1+
ATOM   4500  NH2 ARG B  68     -16.753 -33.370  25.581  1.00 89.49      B    N  
ATOM   4501  H   ARG B  68     -22.925 -32.019  21.987  1.00 61.18      B    H  
ATOM   4502  HA  ARG B  68     -20.968 -32.332  23.946  1.00 65.06      B    H  
ATOM   4503  HB2 ARG B  68     -20.667 -32.521  21.125  1.00 71.76      B    H  
ATOM   4504  HB3 ARG B  68     -19.413 -32.213  22.038  1.00 71.75      B    H  
ATOM   4505  HG2 ARG B  68     -20.894 -34.630  22.006  1.00 77.37      B    H  
ATOM   4506  HG3 ARG B  68     -19.385 -34.462  21.567  1.00 77.37      B    H  
ATOM   4507  HD2 ARG B  68     -20.349 -34.439  24.234  1.00 82.09      B    H  
ATOM   4508  HD3 ARG B  68     -19.396 -35.528  23.596  1.00 82.17      B    H  
ATOM   4509  HE  ARG B  68     -18.133 -33.194  23.606  1.00 86.30      B    H  
ATOM   4510 HH11 ARG B  68     -18.909 -35.561  25.824  1.00 88.98      B    H  
ATOM   4511 HH12 ARG B  68     -17.784 -35.229  26.793  1.00 89.00      B    H  
ATOM   4512 HH21 ARG B  68     -16.477 -32.721  25.053  1.00 89.26      B    H  
ATOM   4513 HH22 ARG B  68     -16.330 -33.535  26.337  1.00 89.26      B    H  
ATOM   4514  N   ALA B  69     -22.123 -29.741  23.255  1.00 54.94      B    N  
ATOM   4515  CA  ALA B  69     -22.110 -28.265  23.318  1.00 49.94      B    C  
ATOM   4516  C   ALA B  69     -21.221 -27.858  24.492  1.00 49.96      B    C  
ATOM   4517  O   ALA B  69     -21.258 -28.554  25.534  1.00 45.55      B    O  
ATOM   4518  CB  ALA B  69     -23.508 -27.718  23.447  1.00 49.58      B    C  
ATOM   4519  H   ALA B  69     -22.952 -30.088  23.399  1.00 55.04      B    H  
ATOM   4520  HA  ALA B  69     -21.708 -27.924  22.490  1.00 50.69      B    H  
ATOM   4521  HB1 ALA B  69     -23.475 -26.747  23.483  1.00 49.67      B    H  
ATOM   4522  HB2 ALA B  69     -24.038 -27.995  22.681  1.00 49.68      B    H  
ATOM   4523  HB3 ALA B  69     -23.916 -28.057  24.261  1.00 49.68      B    H  
ATOM   4524  N   THR B  70     -20.428 -26.801  24.305  1.00 49.83      B    N  
ATOM   4525  CA  THR B  70     -19.450 -26.288  25.302  1.00 51.03      B    C  
ATOM   4526  C   THR B  70     -19.726 -24.802  25.554  1.00 49.75      B    C  
ATOM   4527  O   THR B  70     -20.433 -24.176  24.736  1.00 46.99      B    O  
ATOM   4528  CB  THR B  70     -18.002 -26.568  24.861  1.00 51.39      B    C  
ATOM   4529  CG2 THR B  70     -17.620 -28.021  25.047  1.00 49.28      B    C  
ATOM   4530  OG1 THR B  70     -17.805 -26.207  23.490  1.00 47.23      B    O  
ATOM   4531  H   THR B  70     -20.429 -26.310  23.537  1.00 50.13      B    H  
ATOM   4532  HA  THR B  70     -19.607 -26.770  26.146  1.00 50.60      B    H  
ATOM   4533  HB  THR B  70     -17.403 -26.016  25.419  1.00 50.07      B    H  
ATOM   4534  HG1 THR B  70     -16.978 -26.398  23.274  0.00 46.74      B    H  
ATOM   4535 HG21 THR B  70     -17.703 -28.261  25.988  1.00 49.91      B    H  
ATOM   4536 HG22 THR B  70     -16.700 -28.157  24.758  1.00 49.91      B    H  
ATOM   4537 HG23 THR B  70     -18.213 -28.584  24.517  1.00 49.91      B    H  
ATOM   4538  N   ILE B  71     -19.224 -24.287  26.682  1.00 51.02      B    N  
ATOM   4539  CA  ILE B  71     -19.130 -22.832  27.008  1.00 47.78      B    C  
ATOM   4540  C   ILE B  71     -17.722 -22.572  27.545  1.00 43.98      B    C  
ATOM   4541  O   ILE B  71     -17.350 -23.048  28.613  1.00 40.52      B    O  
ATOM   4542  CB  ILE B  71     -20.219 -22.381  27.999  1.00 50.10      B    C  
ATOM   4543  CG1 ILE B  71     -21.626 -22.740  27.515  1.00 51.36      B    C  
ATOM   4544  CG2 ILE B  71     -20.094 -20.891  28.271  1.00 52.19      B    C  
ATOM   4545  CD1 ILE B  71     -22.660 -22.741  28.614  1.00 52.44      B    C  
ATOM   4546  H   ILE B  71     -18.901 -24.818  27.347  1.00 49.93      B    H  
ATOM   4547  HA  ILE B  71     -19.251 -22.330  26.189  1.00 47.98      B    H  
ATOM   4548  HB  ILE B  71     -20.065 -22.858  28.851  1.00 50.27      B    H  
ATOM   4549 HG12 ILE B  71     -21.897 -22.097  26.826  1.00 51.29      B    H  
ATOM   4550 HG13 ILE B  71     -21.605 -23.629  27.105  1.00 51.30      B    H  
ATOM   4551 HG21 ILE B  71     -19.228 -20.703  28.670  1.00 51.49      B    H  
ATOM   4552 HG22 ILE B  71     -20.796 -20.610  28.883  1.00 51.50      B    H  
ATOM   4553 HG23 ILE B  71     -20.180 -20.400  27.437  1.00 51.50      B    H  
ATOM   4554 HD11 ILE B  71     -22.423 -23.407  29.281  1.00 52.11      B    H  
ATOM   4555 HD12 ILE B  71     -23.532 -22.954  28.240  1.00 52.14      B    H  
ATOM   4556 HD13 ILE B  71     -22.694 -21.864  29.032  1.00 52.09      B    H  
ATOM   4557  N   PRO B  72     -16.877 -21.822  26.813  1.00 41.55      B    N  
ATOM   4558  CA  PRO B  72     -17.263 -21.246  25.526  1.00 40.53      B    C  
ATOM   4559  C   PRO B  72     -17.497 -22.330  24.469  1.00 38.18      B    C  
ATOM   4560  O   PRO B  72     -17.166 -23.483  24.718  1.00 37.17      B    O  
ATOM   4561  CB  PRO B  72     -16.067 -20.375  25.121  1.00 42.30      B    C  
ATOM   4562  CG  PRO B  72     -14.906 -20.940  25.922  1.00 43.21      B    C  
ATOM   4563  CD  PRO B  72     -15.504 -21.487  27.203  1.00 41.64      B    C  
ATOM   4564  HA  PRO B  72     -18.068 -20.680  25.633  1.00 40.62      B    H  
ATOM   4565  HB2 PRO B  72     -15.892 -20.441  24.159  1.00 42.04      B    H  
ATOM   4566  HB3 PRO B  72     -16.224 -19.435  25.352  1.00 42.07      B    H  
ATOM   4567  HG2 PRO B  72     -14.458 -21.653  25.422  1.00 42.61      B    H  
ATOM   4568  HG3 PRO B  72     -14.251 -20.239  26.121  1.00 42.61      B    H  
ATOM   4569  HD2 PRO B  72     -15.022 -22.277  27.509  1.00 41.98      B    H  
ATOM   4570  HD3 PRO B  72     -15.499 -20.815  27.907  1.00 42.02      B    H  
ATOM   4571  N   GLY B  73     -18.056 -21.925  23.327  1.00 36.22      B    N  
ATOM   4572  CA  GLY B  73     -18.319 -22.808  22.180  1.00 36.44      B    C  
ATOM   4573  C   GLY B  73     -17.025 -23.309  21.546  1.00 38.28      B    C  
ATOM   4574  O   GLY B  73     -15.927 -22.887  21.915  1.00 38.14      B    O  
ATOM   4575  H   GLY B  73     -18.311 -21.061  23.195  1.00 36.73      B    H  
ATOM   4576  HA2 GLY B  73     -18.857 -23.581  22.484  1.00 36.80      B    H  
ATOM   4577  HA3 GLY B  73     -18.846 -22.312  21.505  1.00 36.80      B    H  
ATOM   4578  N   PRO B  74     -17.113 -24.213  20.545  1.00 39.98      B    N  
ATOM   4579  CA  PRO B  74     -15.918 -24.725  19.874  1.00 39.73      B    C  
ATOM   4580  C   PRO B  74     -15.132 -23.583  19.203  1.00 40.67      B    C  
ATOM   4581  O   PRO B  74     -15.756 -22.658  18.703  1.00 39.28      B    O  
ATOM   4582  CB  PRO B  74     -16.495 -25.732  18.867  1.00 37.91      B    C  
ATOM   4583  CG  PRO B  74     -17.899 -25.228  18.616  1.00 38.89      B    C  
ATOM   4584  CD  PRO B  74     -18.361 -24.746  19.974  1.00 38.94      B    C  
ATOM   4585  HA  PRO B  74     -15.347 -25.199  20.529  1.00 39.59      B    H  
ATOM   4586  HB2 PRO B  74     -15.973 -25.740  18.037  1.00 38.56      B    H  
ATOM   4587  HB3 PRO B  74     -16.510 -26.637  19.244  1.00 38.55      B    H  
ATOM   4588  HG2 PRO B  74     -17.897 -24.495  17.967  1.00 38.67      B    H  
ATOM   4589  HG3 PRO B  74     -18.478 -25.945  18.286  1.00 38.69      B    H  
ATOM   4590  HD2 PRO B  74     -19.040 -24.051  19.892  1.00 39.15      B    H  
ATOM   4591  HD3 PRO B  74     -18.712 -25.479  20.513  1.00 39.16      B    H  
ATOM   4592  N   LEU B  75     -13.794 -23.645  19.247  1.00 38.38      B    N  
ATOM   4593  CA  LEU B  75     -12.912 -22.694  18.527  1.00 37.27      B    C  
ATOM   4594  C   LEU B  75     -13.093 -22.900  17.021  1.00 38.92      B    C  
ATOM   4595  O   LEU B  75     -13.118 -24.055  16.576  1.00 40.69      B    O  
ATOM   4596  CB  LEU B  75     -11.456 -22.919  18.944  1.00 36.78      B    C  
ATOM   4597  CG  LEU B  75     -10.403 -22.268  18.048  1.00 35.92      B    C  
ATOM   4598  CD1 LEU B  75     -10.430 -20.748  18.171  1.00 34.83      B    C  
ATOM   4599  CD2 LEU B  75      -9.026 -22.820  18.379  1.00 37.00      B    C  
ATOM   4600  H   LEU B  75     -13.348 -24.280  19.726  1.00 38.63      B    H  
ATOM   4601  HA  LEU B  75     -13.185 -21.781  18.759  1.00 37.70      B    H  
ATOM   4602  HB2 LEU B  75     -11.341 -22.579  19.855  1.00 36.68      B    H  
ATOM   4603  HB3 LEU B  75     -11.288 -23.883  18.967  1.00 36.69      B    H  
ATOM   4604  HG  LEU B  75     -10.606 -22.503  17.110  1.00 36.07      B    H  
ATOM   4605 HD11 LEU B  75     -11.313 -20.418  17.931  1.00 35.16      B    H  
ATOM   4606 HD12 LEU B  75      -9.768 -20.362  17.574  1.00 35.16      B    H  
ATOM   4607 HD13 LEU B  75     -10.228 -20.492  19.088  1.00 35.15      B    H  
ATOM   4608 HD21 LEU B  75      -8.818 -22.635  19.312  1.00 36.65      B    H  
ATOM   4609 HD22 LEU B  75      -8.361 -22.397  17.810  1.00 36.65      B    H  
ATOM   4610 HD23 LEU B  75      -9.016 -23.781  18.230  1.00 36.65      B    H  
ATOM   4611  N   ILE B  76     -13.221 -21.813  16.265  1.00 39.89      B    N  
ATOM   4612  CA  ILE B  76     -13.260 -21.846  14.776  1.00 42.22      B    C  
ATOM   4613  C   ILE B  76     -11.979 -21.168  14.266  1.00 43.82      B    C  
ATOM   4614  O   ILE B  76     -11.744 -20.002  14.633  1.00 46.14      B    O  
ATOM   4615  CB  ILE B  76     -14.555 -21.194  14.250  1.00 41.53      B    C  
ATOM   4616  CG1 ILE B  76     -15.789 -21.978  14.709  1.00 41.68      B    C  
ATOM   4617  CG2 ILE B  76     -14.504 -21.035  12.736  1.00 40.92      B    C  
ATOM   4618  CD1 ILE B  76     -17.108 -21.352  14.319  1.00 41.05      B    C  
ATOM   4619  H   ILE B  76     -13.296 -20.975  16.614  1.00 40.18      B    H  
ATOM   4620  HA  ILE B  76     -13.251 -22.777  14.488  1.00 41.91      B    H  
ATOM   4621  HB  ILE B  76     -14.614 -20.289  14.646  1.00 41.56      B    H  
ATOM   4622 HG12 ILE B  76     -15.746 -22.880  14.326  1.00 41.49      B    H  
ATOM   4623 HG13 ILE B  76     -15.760 -22.064  15.685  1.00 41.48      B    H  
ATOM   4624 HG21 ILE B  76     -13.751 -20.471  12.491  1.00 41.08      B    H  
ATOM   4625 HG22 ILE B  76     -15.325 -20.623  12.421  1.00 41.06      B    H  
ATOM   4626 HG23 ILE B  76     -14.401 -21.908  12.319  1.00 41.08      B    H  
ATOM   4627 HD11 ILE B  76     -17.157 -20.448  14.675  1.00 41.23      B    H  
ATOM   4628 HD12 ILE B  76     -17.839 -21.881  14.683  1.00 41.23      B    H  
ATOM   4629 HD13 ILE B  76     -17.185 -21.322  13.350  1.00 41.23      B    H  
ATOM   4630  N   GLU B  77     -11.181 -21.892  13.476  1.00 42.19      B    N  
ATOM   4631  CA  GLU B  77      -9.843 -21.472  12.983  1.00 40.82      B    C  
ATOM   4632  C   GLU B  77      -9.916 -21.360  11.455  1.00 38.93      B    C  
ATOM   4633  O   GLU B  77     -10.401 -22.299  10.817  1.00 34.63      B    O  
ATOM   4634  CB  GLU B  77      -8.799 -22.474  13.482  1.00 41.24      B    C  
ATOM   4635  CG  GLU B  77      -7.356 -22.037  13.276  1.00 41.83      B    C  
ATOM   4636  CD  GLU B  77      -6.384 -22.574  14.314  0.50 40.12      B    C  
ATOM   4637  OE1 GLU B  77      -6.849 -23.235  15.274  0.50 39.15      B    O  
ATOM   4638  OE2 GLU B  77      -5.170 -22.322  14.170  0.50 36.65      B    O1-
ATOM   4639  H   GLU B  77     -11.421 -22.720  13.179  1.00 42.24      B    H  
ATOM   4640  HA  GLU B  77      -9.636 -20.588  13.357  1.00 40.78      B    H  
ATOM   4641  HB2 GLU B  77      -8.954 -22.626  14.437  1.00 41.27      B    H  
ATOM   4642  HB3 GLU B  77      -8.940 -23.326  13.017  1.00 41.28      B    H  
ATOM   4643  HG2 GLU B  77      -7.058 -22.334  12.390  1.00 41.29      B    H  
ATOM   4644  HG3 GLU B  77      -7.314 -21.057  13.290  1.00 41.28      B    H  
ATOM   4645  N   LEU B  78      -9.514 -20.217  10.902  1.00 40.08      B    N  
ATOM   4646  CA  LEU B  78      -9.604 -19.926   9.445  1.00 41.12      B    C  
ATOM   4647  C   LEU B  78      -8.314 -19.243   8.977  1.00 40.10      B    C  
ATOM   4648  O   LEU B  78      -7.648 -18.590   9.804  1.00 43.98      B    O  
ATOM   4649  CB  LEU B  78     -10.818 -19.028   9.179  1.00 41.73      B    C  
ATOM   4650  CG  LEU B  78     -12.191 -19.690   9.300  1.00 43.52      B    C  
ATOM   4651  CD1 LEU B  78     -13.298 -18.723   8.912  1.00 41.90      B    C  
ATOM   4652  CD2 LEU B  78     -12.279 -20.941   8.443  1.00 45.25      B    C  
ATOM   4653  H   LEU B  78      -9.154 -19.536  11.390  1.00 40.05      B    H  
ATOM   4654  HA  LEU B  78      -9.702 -20.774   8.959  1.00 40.83      B    H  
ATOM   4655  HB2 LEU B  78     -10.783 -18.276   9.803  1.00 42.00      B    H  
ATOM   4656  HB3 LEU B  78     -10.733 -18.661   8.276  1.00 42.00      B    H  
ATOM   4657  HG  LEU B  78     -12.326 -19.952  10.244  1.00 43.18      B    H  
ATOM   4658 HD11 LEU B  78     -13.270 -17.947   9.497  1.00 42.40      B    H  
ATOM   4659 HD12 LEU B  78     -14.159 -19.165   9.001  1.00 42.40      B    H  
ATOM   4660 HD13 LEU B  78     -13.172 -18.439   7.990  1.00 42.40      B    H  
ATOM   4661 HD21 LEU B  78     -12.083 -20.715   7.517  1.00 44.70      B    H  
ATOM   4662 HD22 LEU B  78     -13.178 -21.310   8.501  1.00 44.70      B    H  
ATOM   4663 HD23 LEU B  78     -11.640 -21.602   8.756  1.00 44.67      B    H  
ATOM   4664  N   ASN B  79      -7.978 -19.403   7.701  1.00 34.64      B    N  
ATOM   4665  CA  ASN B  79      -6.906 -18.628   7.030  1.00 35.01      B    C  
ATOM   4666  C   ASN B  79      -7.564 -17.587   6.119  1.00 31.67      B    C  
ATOM   4667  O   ASN B  79      -8.608 -17.886   5.514  1.00 30.84      B    O  
ATOM   4668  CB  ASN B  79      -5.951 -19.525   6.237  1.00 36.14      B    C  
ATOM   4669  CG  ASN B  79      -5.360 -20.650   7.060  1.00 36.95      B    C  
ATOM   4670  ND2 ASN B  79      -5.400 -21.850   6.512  1.00 36.56      B    N  
ATOM   4671  OD1 ASN B  79      -4.849 -20.441   8.161  1.00 38.38      B    O  
ATOM   4672  H   ASN B  79      -8.388 -20.009   7.160  1.00 35.97      B    H  
ATOM   4673  HA  ASN B  79      -6.379 -18.159   7.718  1.00 34.51      B    H  
ATOM   4674  HB2 ASN B  79      -6.436 -19.907   5.477  1.00 36.05      B    H  
ATOM   4675  HB3 ASN B  79      -5.223 -18.974   5.884  1.00 36.05      B    H  
ATOM   4676 HD21 ASN B  79      -5.057 -22.550   6.942  0.00 36.75      B    H  
ATOM   4677 HD22 ASN B  79      -5.735 -21.955   5.706  0.00 36.75      B    H  
ATOM   4678  N   GLU B  80      -6.965 -16.405   6.023  1.00 30.94      B    N  
ATOM   4679  CA  GLU B  80      -7.500 -15.290   5.198  1.00 32.79      B    C  
ATOM   4680  C   GLU B  80      -7.755 -15.788   3.772  1.00 32.96      B    C  
ATOM   4681  O   GLU B  80      -6.847 -16.398   3.189  1.00 29.23      B    O  
ATOM   4682  CB  GLU B  80      -6.551 -14.098   5.215  1.00 31.95      B    C  
ATOM   4683  CG  GLU B  80      -6.547 -13.360   6.534  1.00 30.50      B    C  
ATOM   4684  CD  GLU B  80      -5.563 -12.215   6.540  1.00 30.58      B    C  
ATOM   4685  OE1 GLU B  80      -4.439 -12.416   6.037  1.00 32.07      B    O  
ATOM   4686  OE2 GLU B  80      -5.928 -11.125   7.019  1.00 31.06      B    O1-
ATOM   4687  H   GLU B  80      -6.188 -16.210   6.456  1.00 31.54      B    H  
ATOM   4688  HA  GLU B  80      -8.359 -15.009   5.590  1.00 32.30      B    H  
ATOM   4689  HB2 GLU B  80      -5.644 -14.420   5.026  1.00 31.79      B    H  
ATOM   4690  HB3 GLU B  80      -6.805 -13.481   4.501  1.00 31.80      B    H  
ATOM   4691  HG2 GLU B  80      -7.445 -13.008   6.713  1.00 30.86      B    H  
ATOM   4692  HG3 GLU B  80      -6.317 -13.981   7.256  1.00 30.87      B    H  
ATOM   4693  N   GLY B  81      -8.976 -15.565   3.274  1.00 34.98      B    N  
ATOM   4694  CA  GLY B  81      -9.429 -15.995   1.937  1.00 35.76      B    C  
ATOM   4695  C   GLY B  81     -10.380 -17.175   2.019  1.00 34.68      B    C  
ATOM   4696  O   GLY B  81     -11.167 -17.356   1.071  1.00 34.72      B    O  
ATOM   4697  H   GLY B  81      -9.615 -15.130   3.752  1.00 34.65      B    H  
ATOM   4698  HA2 GLY B  81      -9.884 -15.237   1.491  1.00 35.31      B    H  
ATOM   4699  HA3 GLY B  81      -8.642 -16.245   1.392  1.00 35.29      B    H  
ATOM   4700  N   ASP B  82     -10.314 -17.943   3.111  1.00 34.13      B    N  
ATOM   4701  CA  ASP B  82     -11.237 -19.076   3.384  1.00 35.30      B    C  
ATOM   4702  C   ASP B  82     -12.683 -18.579   3.388  1.00 36.11      B    C  
ATOM   4703  O   ASP B  82     -12.915 -17.372   3.633  1.00 37.99      B    O  
ATOM   4704  CB  ASP B  82     -10.937 -19.750   4.724  1.00 36.71      B    C  
ATOM   4705  CG  ASP B  82      -9.674 -20.591   4.726  1.00 36.76      B    C  
ATOM   4706  OD1 ASP B  82      -9.016 -20.660   3.673  1.00 36.48      B    O  
ATOM   4707  OD2 ASP B  82      -9.364 -21.186   5.785  1.00 40.26      B    O1-
ATOM   4708  H   ASP B  82      -9.686 -17.824   3.758  1.00 34.55      B    H  
ATOM   4709  HA  ASP B  82     -11.133 -19.740   2.664  1.00 35.52      B    H  
ATOM   4710  HB2 ASP B  82     -10.854 -19.063   5.416  1.00 36.36      B    H  
ATOM   4711  HB3 ASP B  82     -11.689 -20.330   4.962  1.00 36.38      B    H  
ATOM   4712  N   THR B  83     -13.610 -19.493   3.105  1.00 37.04      B    N  
ATOM   4713  CA  THR B  83     -15.079 -19.337   3.270  1.00 35.69      B    C  
ATOM   4714  C   THR B  83     -15.549 -20.444   4.224  1.00 37.07      B    C  
ATOM   4715  O   THR B  83     -15.037 -21.584   4.109  1.00 36.40      B    O  
ATOM   4716  CB  THR B  83     -15.784 -19.364   1.909  1.00 35.15      B    C  
ATOM   4717  CG2 THR B  83     -17.287 -19.230   2.007  1.00 37.77      B    C  
ATOM   4718  OG1 THR B  83     -15.265 -18.303   1.106  1.00 33.75      B    O  
ATOM   4719  H   THR B  83     -13.394 -20.313   2.771  1.00 36.49      B    H  
ATOM   4720  HA  THR B  83     -15.249 -18.464   3.695  1.00 36.10      B    H  
ATOM   4721  HB  THR B  83     -15.573 -20.224   1.472  1.00 35.46      B    H  
ATOM   4722  HG1 THR B  83     -15.671 -18.295   0.349  0.00 33.03      B    H  
ATOM   4723 HG21 THR B  83     -17.652 -19.981   2.510  1.00 36.94      B    H  
ATOM   4724 HG22 THR B  83     -17.673 -19.223   1.113  1.00 36.94      B    H  
ATOM   4725 HG23 THR B  83     -17.511 -18.398   2.461  1.00 36.94      B    H  
ATOM   4726  N   LEU B  84     -16.440 -20.120   5.163  1.00 36.26      B    N  
ATOM   4727  CA  LEU B  84     -17.061 -21.122   6.057  1.00 37.71      B    C  
ATOM   4728  C   LEU B  84     -18.584 -21.052   5.914  1.00 41.63      B    C  
ATOM   4729  O   LEU B  84     -19.173 -19.995   6.248  1.00 45.29      B    O  
ATOM   4730  CB  LEU B  84     -16.620 -20.868   7.498  1.00 37.68      B    C  
ATOM   4731  CG  LEU B  84     -17.016 -21.947   8.508  1.00 36.96      B    C  
ATOM   4732  CD1 LEU B  84     -16.396 -23.288   8.158  1.00 37.21      B    C  
ATOM   4733  CD2 LEU B  84     -16.612 -21.541   9.918  1.00 37.18      B    C  
ATOM   4734  H   LEU B  84     -16.717 -19.265   5.310  1.00 36.78      B    H  
ATOM   4735  HA  LEU B  84     -16.761 -22.015   5.775  1.00 38.18      B    H  
ATOM   4736  HB2 LEU B  84     -15.646 -20.778   7.509  1.00 37.52      B    H  
ATOM   4737  HB3 LEU B  84     -16.998 -20.016   7.790  1.00 37.53      B    H  
ATOM   4738  HG  LEU B  84     -17.999 -22.047   8.487  1.00 37.19      B    H  
ATOM   4739 HD11 LEU B  84     -16.750 -23.600   7.307  1.00 37.15      B    H  
ATOM   4740 HD12 LEU B  84     -16.606 -23.935   8.851  1.00 37.20      B    H  
ATOM   4741 HD13 LEU B  84     -15.429 -23.190   8.090  1.00 37.14      B    H  
ATOM   4742 HD21 LEU B  84     -15.647 -21.419   9.956  1.00 37.11      B    H  
ATOM   4743 HD22 LEU B  84     -16.876 -22.237  10.545  1.00 37.11      B    H  
ATOM   4744 HD23 LEU B  84     -17.053 -20.707  10.154  1.00 37.11      B    H  
ATOM   4745  N   HIS B  85     -19.179 -22.149   5.434  1.00 42.54      B    N  
ATOM   4746  CA  HIS B  85     -20.638 -22.422   5.437  1.00 39.64      B    C  
ATOM   4747  C   HIS B  85     -20.965 -23.177   6.722  1.00 41.02      B    C  
ATOM   4748  O   HIS B  85     -20.456 -24.288   6.887  1.00 41.63      B    O  
ATOM   4749  CB  HIS B  85     -21.038 -23.212   4.190  1.00 38.31      B    C  
ATOM   4750  CG  HIS B  85     -20.808 -22.478   2.916  1.00 38.48      B    C  
ATOM   4751  CD2 HIS B  85     -19.903 -22.662   1.929  1.00 39.77      B    C  
ATOM   4752  ND1 HIS B  85     -21.570 -21.392   2.547  1.00 39.38      B    N  
ATOM   4753  CE1 HIS B  85     -21.154 -20.942   1.376  1.00 41.98      B    C  
ATOM   4754  NE2 HIS B  85     -20.131 -21.706   0.973  1.00 40.53      B    N  
ATOM   4755  H   HIS B  85     -18.706 -22.830   5.056  1.00 41.59      B    H  
ATOM   4756  HA  HIS B  85     -21.116 -21.561   5.442  1.00 40.20      B    H  
ATOM   4757  HB2 HIS B  85     -20.528 -24.052   4.170  1.00 38.73      B    H  
ATOM   4758  HB3 HIS B  85     -21.991 -23.444   4.256  1.00 38.67      B    H  
ATOM   4759  HD1 HIS B  85     -22.221 -21.050   3.029  0.00 39.05      B    H  
ATOM   4760  HD2 HIS B  85     -19.245 -23.330   1.894  1.00 39.66      B    H  
ATOM   4761  HE1 HIS B  85     -21.514 -20.206   0.909  1.00 40.93      B    H  
ATOM   4762  HE2 HIS B  85     -19.702 -21.615   0.215  0.00 40.23      B    H  
ATOM   4763  N   ILE B  86     -21.760 -22.575   7.606  1.00 43.77      B    N  
ATOM   4764  CA  ILE B  86     -22.152 -23.175   8.915  1.00 46.69      B    C  
ATOM   4765  C   ILE B  86     -23.618 -23.618   8.825  1.00 47.99      B    C  
ATOM   4766  O   ILE B  86     -24.508 -22.733   8.793  1.00 45.33      B    O  
ATOM   4767  CB  ILE B  86     -21.910 -22.186  10.078  1.00 48.58      B    C  
ATOM   4768  CG1 ILE B  86     -20.598 -21.409   9.910  1.00 48.23      B    C  
ATOM   4769  CG2 ILE B  86     -21.974 -22.915  11.417  1.00 46.85      B    C  
ATOM   4770  CD1 ILE B  86     -20.655 -19.979  10.392  1.00 47.09      B    C  
ATOM   4771  H   ILE B  86     -22.122 -21.751   7.462  1.00 43.75      B    H  
ATOM   4772  HA  ILE B  86     -21.601 -23.963   9.070  1.00 46.70      B    H  
ATOM   4773  HB  ILE B  86     -22.646 -21.526  10.064  1.00 47.80      B    H  
ATOM   4774 HG12 ILE B  86     -19.892 -21.877  10.406  1.00 48.02      B    H  
ATOM   4775 HG13 ILE B  86     -20.346 -21.408   8.963  1.00 47.99      B    H  
ATOM   4776 HG21 ILE B  86     -22.854 -23.314  11.532  1.00 47.36      B    H  
ATOM   4777 HG22 ILE B  86     -21.809 -22.285  12.140  1.00 47.35      B    H  
ATOM   4778 HG23 ILE B  86     -21.298 -23.615  11.440  1.00 47.35      B    H  
ATOM   4779 HD11 ILE B  86     -21.346 -19.497   9.904  1.00 47.40      B    H  
ATOM   4780 HD12 ILE B  86     -19.795 -19.554  10.239  1.00 47.33      B    H  
ATOM   4781 HD13 ILE B  86     -20.860 -19.962  11.343  1.00 47.40      B    H  
ATOM   4782  N   GLU B  87     -23.845 -24.936   8.752  1.00 49.97      B    N  
ATOM   4783  CA  GLU B  87     -25.184 -25.558   8.919  1.00 50.06      B    C  
ATOM   4784  C   GLU B  87     -25.508 -25.422  10.407  1.00 47.77      B    C  
ATOM   4785  O   GLU B  87     -24.888 -26.141  11.217  1.00 47.00      B    O  
ATOM   4786  CB  GLU B  87     -25.211 -27.015   8.434  1.00 53.28      B    C  
ATOM   4787  CG  GLU B  87     -24.814 -27.194   6.969  1.00 54.85      B    C  
ATOM   4788  CD  GLU B  87     -24.507 -28.613   6.508  0.50 51.79      B    C  
ATOM   4789  OE1 GLU B  87     -24.045 -29.426   7.334  0.50 50.40      B    O  
ATOM   4790  OE2 GLU B  87     -24.720 -28.900   5.313  0.50 48.72      B    O1-
ATOM   4791  H   GLU B  87     -23.178 -25.538   8.605  1.00 49.53      B    H  
ATOM   4792  HA  GLU B  87     -25.837 -25.037   8.402  1.00 50.14      B    H  
ATOM   4793  HB2 GLU B  87     -24.602 -27.540   8.994  1.00 52.85      B    H  
ATOM   4794  HB3 GLU B  87     -26.116 -27.368   8.561  1.00 52.86      B    H  
ATOM   4795  HG2 GLU B  87     -25.538 -26.844   6.407  1.00 53.68      B    H  
ATOM   4796  HG3 GLU B  87     -24.022 -26.643   6.791  1.00 53.72      B    H  
ATOM   4797  N   PHE B  88     -26.357 -24.450  10.746  1.00 46.84      B    N  
ATOM   4798  CA  PHE B  88     -26.736 -24.120  12.141  1.00 44.60      B    C  
ATOM   4799  C   PHE B  88     -28.155 -24.621  12.403  1.00 43.49      B    C  
ATOM   4800  O   PHE B  88     -29.072 -24.210  11.674  1.00 41.05      B    O  
ATOM   4801  CB  PHE B  88     -26.623 -22.620  12.426  1.00 42.90      B    C  
ATOM   4802  CG  PHE B  88     -27.133 -22.245  13.792  1.00 40.97      B    C  
ATOM   4803  CD1 PHE B  88     -26.538 -22.762  14.933  1.00 38.62      B    C  
ATOM   4804  CD2 PHE B  88     -28.238 -21.422  13.934  1.00 40.14      B    C  
ATOM   4805  CE1 PHE B  88     -27.030 -22.445  16.191  1.00 39.49      B    C  
ATOM   4806  CE2 PHE B  88     -28.725 -21.103  15.192  1.00 39.26      B    C  
ATOM   4807  CZ  PHE B  88     -28.120 -21.615  16.321  1.00 37.78      B    C  
ATOM   4808  H   PHE B  88     -26.769 -23.912  10.137  1.00 46.53      B    H  
ATOM   4809  HA  PHE B  88     -26.122 -24.595  12.750  1.00 44.49      B    H  
ATOM   4810  HB2 PHE B  88     -25.683 -22.356  12.350  1.00 42.83      B    H  
ATOM   4811  HB3 PHE B  88     -27.131 -22.131  11.748  1.00 42.83      B    H  
ATOM   4812  HD1 PHE B  88     -25.794 -23.334  14.852  1.00 39.44      B    H  
ATOM   4813  HD2 PHE B  88     -28.658 -21.074  13.166  1.00 40.10      B    H  
ATOM   4814  HE1 PHE B  88     -26.608 -22.794  16.961  1.00 38.97      B    H  
ATOM   4815  HE2 PHE B  88     -29.472 -20.532  15.275  1.00 39.17      B    H  
ATOM   4816  HZ  PHE B  88     -28.448 -21.391  17.177  1.00 38.65      B    H  
ATOM   4817  N   GLU B  89     -28.290 -25.485  13.415  1.00 44.34      B    N  
ATOM   4818  CA  GLU B  89     -29.576 -26.024  13.926  1.00 44.89      B    C  
ATOM   4819  C   GLU B  89     -29.837 -25.469  15.333  1.00 44.81      B    C  
ATOM   4820  O   GLU B  89     -28.984 -25.658  16.222  1.00 41.29      B    O  
ATOM   4821  CB  GLU B  89     -29.532 -27.550  13.962  1.00 45.11      B    C  
ATOM   4822  CG  GLU B  89     -30.811 -28.175  14.494  1.00 47.90      B    C  
ATOM   4823  CD  GLU B  89     -31.028 -29.625  14.094  1.00 49.86      B    C  
ATOM   4824  OE1 GLU B  89     -30.769 -29.944  12.908  1.00 53.24      B    O  
ATOM   4825  OE2 GLU B  89     -31.456 -30.429  14.963  1.00 44.73      B    O1-
ATOM   4826  H   GLU B  89     -27.570 -25.808  13.869  1.00 44.26      B    H  
ATOM   4827  HA  GLU B  89     -30.300 -25.736  13.327  1.00 44.80      B    H  
ATOM   4828  HB2 GLU B  89     -29.365 -27.880  13.055  1.00 45.74      B    H  
ATOM   4829  HB3 GLU B  89     -28.784 -27.827  14.526  1.00 45.75      B    H  
ATOM   4830  HG2 GLU B  89     -30.807 -28.123  15.473  1.00 47.66      B    H  
ATOM   4831  HG3 GLU B  89     -31.576 -27.650  14.175  1.00 47.67      B    H  
ATOM   4832  N   ASN B  90     -30.986 -24.815  15.518  1.00 43.21      B    N  
ATOM   4833  CA  ASN B  90     -31.503 -24.363  16.834  1.00 41.65      B    C  
ATOM   4834  C   ASN B  90     -32.301 -25.531  17.423  1.00 41.65      B    C  
ATOM   4835  O   ASN B  90     -33.392 -25.789  16.916  1.00 42.46      B    O  
ATOM   4836  CB  ASN B  90     -32.311 -23.074  16.648  1.00 41.25      B    C  
ATOM   4837  CG  ASN B  90     -32.838 -22.453  17.924  1.00 40.45      B    C  
ATOM   4838  ND2 ASN B  90     -33.665 -21.431  17.782  1.00 39.73      B    N  
ATOM   4839  OD1 ASN B  90     -32.510 -22.881  19.025  1.00 40.66      B    O  
ATOM   4840  H   ASN B  90     -31.539 -24.603  14.825  1.00 43.20      B    H  
ATOM   4841  HA  ASN B  90     -30.738 -24.165  17.424  1.00 41.87      B    H  
ATOM   4842  HB2 ASN B  90     -31.743 -22.417  16.194  1.00 41.15      B    H  
ATOM   4843  HB3 ASN B  90     -33.069 -23.265  16.059  1.00 41.16      B    H  
ATOM   4844 HD21 ASN B  90     -34.013 -21.029  18.483  0.00 38.77      B    H  
ATOM   4845 HD22 ASN B  90     -33.894 -21.157  16.963  0.00 38.77      B    H  
ATOM   4846  N   THR B  91     -31.766 -26.238  18.421  1.00 43.44      B    N  
ATOM   4847  CA  THR B  91     -32.475 -27.354  19.113  1.00 45.26      B    C  
ATOM   4848  C   THR B  91     -33.242 -26.821  20.325  1.00 48.92      B    C  
ATOM   4849  O   THR B  91     -33.631 -27.640  21.169  1.00 52.25      B    O  
ATOM   4850  CB  THR B  91     -31.533 -28.456  19.617  1.00 43.67      B    C  
ATOM   4851  CG2 THR B  91     -30.532 -28.899  18.573  1.00 44.68      B    C  
ATOM   4852  OG1 THR B  91     -30.874 -27.983  20.795  1.00 40.15      B    O  
ATOM   4853  H   THR B  91     -30.934 -26.084  18.757  1.00 43.43      B    H  
ATOM   4854  HA  THR B  91     -33.117 -27.752  18.482  1.00 45.25      B    H  
ATOM   4855  HB  THR B  91     -32.086 -29.235  19.862  1.00 43.47      B    H  
ATOM   4856  HG1 THR B  91     -30.363 -28.609  21.099  0.00 38.46      B    H  
ATOM   4857 HG21 THR B  91     -31.005 -29.223  17.785  1.00 44.36      B    H  
ATOM   4858 HG22 THR B  91     -29.980 -29.614  18.934  1.00 44.36      B    H  
ATOM   4859 HG23 THR B  91     -29.965 -28.148  18.322  1.00 44.36      B    H  
ATOM   4860  N   MET B  92     -33.438 -25.506  20.427  1.00 52.35      B    N  
ATOM   4861  CA  MET B  92     -34.070 -24.872  21.615  1.00 55.13      B    C  
ATOM   4862  C   MET B  92     -35.505 -24.435  21.277  1.00 55.34      B    C  
ATOM   4863  O   MET B  92     -35.852 -24.386  20.070  1.00 54.33      B    O  
ATOM   4864  CB  MET B  92     -33.222 -23.687  22.085  1.00 55.15      B    C  
ATOM   4865  CG  MET B  92     -31.820 -24.105  22.524  1.00 54.37      B    C  
ATOM   4866  SD  MET B  92     -30.954 -22.801  23.427  1.00 52.24      B    S  
ATOM   4867  CE  MET B  92     -31.052 -21.474  22.224  1.00 50.60      B    C  
ATOM   4868  H   MET B  92     -33.202 -24.914  19.779  1.00 52.10      B    H  
ATOM   4869  HA  MET B  92     -34.113 -25.542  22.334  1.00 54.61      B    H  
ATOM   4870  HB2 MET B  92     -33.153 -23.040  21.359  1.00 54.90      B    H  
ATOM   4871  HB3 MET B  92     -33.676 -23.251  22.834  1.00 54.95      B    H  
ATOM   4872  HG2 MET B  92     -31.884 -24.899  23.098  1.00 54.05      B    H  
ATOM   4873  HG3 MET B  92     -31.293 -24.347  21.734  1.00 54.04      B    H  
ATOM   4874  HE1 MET B  92     -30.573 -20.704  22.556  1.00 51.10      B    H  
ATOM   4875  HE2 MET B  92     -30.655 -21.765  21.393  1.00 51.10      B    H  
ATOM   4876  HE3 MET B  92     -31.975 -21.239  22.076  1.00 51.11      B    H  
ATOM   4877  N   ASP B  93     -36.314 -24.166  22.310  1.00 52.41      B    N  
ATOM   4878  CA  ASP B  93     -37.772 -23.872  22.198  1.00 51.63      B    C  
ATOM   4879  C   ASP B  93     -37.973 -22.361  22.022  1.00 52.21      B    C  
ATOM   4880  O   ASP B  93     -39.141 -21.926  21.926  1.00 51.49      B    O  
ATOM   4881  CB  ASP B  93     -38.553 -24.422  23.398  1.00 49.29      B    C  
ATOM   4882  CG  ASP B  93     -37.940 -24.098  24.750  1.00 51.17      B    C  
ATOM   4883  OD1 ASP B  93     -37.551 -22.932  24.951  1.00 53.11      B    O  
ATOM   4884  OD2 ASP B  93     -37.838 -25.021  25.586  1.00 51.18      B    O1-
ATOM   4885  H   ASP B  93     -36.004 -24.136  23.165  1.00 52.88      B    H  
ATOM   4886  HA  ASP B  93     -38.111 -24.323  21.391  1.00 51.45      B    H  
ATOM   4887  HB2 ASP B  93     -39.462 -24.061  23.380  1.00 50.27      B    H  
ATOM   4888  HB3 ASP B  93     -38.611 -25.396  23.315  1.00 50.27      B    H  
ATOM   4889  N   VAL B  94     -36.867 -21.613  21.956  1.00 53.10      B    N  
ATOM   4890  CA  VAL B  94     -36.802 -20.127  21.827  1.00 53.29      B    C  
ATOM   4891  C   VAL B  94     -35.990 -19.787  20.566  1.00 53.96      B    C  
ATOM   4892  O   VAL B  94     -35.078 -20.573  20.238  1.00 56.03      B    O  
ATOM   4893  CB  VAL B  94     -36.171 -19.533  23.104  1.00 55.38      B    C  
ATOM   4894  CG1 VAL B  94     -35.222 -18.381  22.806  1.00 58.45      B    C  
ATOM   4895  CG2 VAL B  94     -37.222 -19.119  24.123  1.00 54.89      B    C  
ATOM   4896  H   VAL B  94     -36.040 -21.982  21.992  1.00 52.94      B    H  
ATOM   4897  HA  VAL B  94     -37.705 -19.777  21.725  1.00 53.77      B    H  
ATOM   4898  HB  VAL B  94     -35.633 -20.252  23.518  1.00 55.44      B    H  
ATOM   4899 HG11 VAL B  94     -34.466 -18.706  22.285  1.00 57.46      B    H  
ATOM   4900 HG12 VAL B  94     -34.895 -18.007  23.643  1.00 57.47      B    H  
ATOM   4901 HG13 VAL B  94     -35.690 -17.690  22.306  1.00 57.46      B    H  
ATOM   4902 HG21 VAL B  94     -37.801 -18.439  23.734  1.00 55.04      B    H  
ATOM   4903 HG22 VAL B  94     -36.784 -18.757  24.913  1.00 55.04      B    H  
ATOM   4904 HG23 VAL B  94     -37.755 -19.893  24.373  1.00 55.04      B    H  
ATOM   4905  N   ARG B  95     -36.278 -18.660  19.896  1.00 53.35      B    N  
ATOM   4906  CA  ARG B  95     -35.498 -18.184  18.714  1.00 50.38      B    C  
ATOM   4907  C   ARG B  95     -34.042 -17.941  19.132  1.00 48.74      B    C  
ATOM   4908  O   ARG B  95     -33.825 -17.360  20.216  1.00 50.38      B    O  
ATOM   4909  CB  ARG B  95     -36.076 -16.898  18.121  1.00 50.52      B    C  
ATOM   4910  CG  ARG B  95     -37.475 -17.057  17.547  1.00 52.94      B    C  
ATOM   4911  CD  ARG B  95     -37.911 -15.840  16.757  1.00 53.51      B    C  
ATOM   4912  NE  ARG B  95     -37.295 -15.752  15.435  1.00 55.91      B    N  
ATOM   4913  CZ  ARG B  95     -37.641 -16.473  14.359  1.00 56.35      B    C  
ATOM   4914  NH1 ARG B  95     -38.597 -17.389  14.424  1.00 57.29      B    N1+
ATOM   4915  NH2 ARG B  95     -37.010 -16.280  13.213  1.00 52.18      B    N  
ATOM   4916  H   ARG B  95     -36.968 -18.114  20.130  1.00 52.77      B    H  
ATOM   4917  HA  ARG B  95     -35.518 -18.888  18.027  1.00 50.61      B    H  
ATOM   4918  HB2 ARG B  95     -36.098 -16.212  18.821  1.00 51.05      B    H  
ATOM   4919  HB3 ARG B  95     -35.478 -16.584  17.412  1.00 51.04      B    H  
ATOM   4920  HG2 ARG B  95     -37.496 -17.844  16.960  1.00 52.51      B    H  
ATOM   4921  HG3 ARG B  95     -38.110 -17.208  18.278  1.00 52.49      B    H  
ATOM   4922  HD2 ARG B  95     -38.886 -15.858  16.655  1.00 53.94      B    H  
ATOM   4923  HD3 ARG B  95     -37.681 -15.033  17.266  1.00 53.93      B    H  
ATOM   4924  HE  ARG B  95     -36.667 -15.161  15.330  1.00 55.37      B    H  
ATOM   4925 HH11 ARG B  95     -39.026 -17.527  15.178  1.00 56.72      B    H  
ATOM   4926 HH12 ARG B  95     -38.806 -17.854  13.709  1.00 56.74      B    H  
ATOM   4927 HH21 ARG B  95     -36.373 -15.679  13.155  1.00 53.58      B    H  
ATOM   4928 HH22 ARG B  95     -37.229 -16.759  12.505  1.00 53.60      B    H  
ATOM   4929  N   ALA B  96     -33.091 -18.380  18.301  1.00 45.52      B    N  
ATOM   4930  CA  ALA B  96     -31.630 -18.247  18.513  1.00 42.70      B    C  
ATOM   4931  C   ALA B  96     -30.971 -17.755  17.223  1.00 37.71      B    C  
ATOM   4932  O   ALA B  96     -31.619 -17.819  16.167  1.00 37.78      B    O  
ATOM   4933  CB  ALA B  96     -31.052 -19.572  18.952  1.00 43.37      B    C  
ATOM   4934  H   ALA B  96     -33.283 -18.802  17.517  1.00 45.56      B    H  
ATOM   4935  HA  ALA B  96     -31.471 -17.578  19.221  1.00 42.36      B    H  
ATOM   4936  HB1 ALA B  96     -30.099 -19.473  19.116  1.00 43.16      B    H  
ATOM   4937  HB2 ALA B  96     -31.491 -19.864  19.768  1.00 43.16      B    H
[truncated: 594,267 more chars]
