# Supplementary material for: Hydrophobic tuning with non-canonical amino acids in a copper metalloenzyme
Source: Nat Chem. 2026 Apr 13;18(7):1269–77. doi: 10.1038/s41557-026-02116-7 (PMC13323077; doi:10.1038/s41557-026-02116-7)
Supplement: Supplementary file 4 — Code related to logP prediction, PDB analysis and redox deconvolution. [file 41557_2026_2116_MOESM4_ESM.zip › Code_lite/PDB_analysis_lite/inputs/starting_pdbs/8u8s.pdb]

CRYST1  176.351  176.351  176.210  90.00  90.00  90.00 P 43 21 2     2
ATOM      1  N   ILE A  37      28.054  18.295  -0.513  1.00 64.55           N  
ATOM      2  CA  ILE A  37      28.422  16.877  -0.509  1.00 77.46           C  
ATOM      3  C   ILE A  37      28.846  16.395  -1.918  1.00 79.79           C  
ATOM      4  O   ILE A  37      28.027  16.405  -2.840  1.00 89.16           O  
ATOM      5  CB  ILE A  37      27.250  16.009   0.056  1.00 63.22           C  
ATOM      6  CG1 ILE A  37      26.972  16.361   1.523  1.00 71.37           C  
ATOM      7  CG2 ILE A  37      27.547  14.526  -0.076  1.00 55.62           C  
ATOM      8  CD1 ILE A  37      26.133  15.325   2.271  1.00 61.21           C  
ATOM      9  N   THR A  38      30.118  15.984  -2.077  1.00 72.66           N  
ATOM     10  CA  THR A  38      30.630  15.391  -3.316  1.00 61.72           C  
ATOM     11  C   THR A  38      30.837  13.874  -3.202  1.00 72.14           C  
ATOM     12  O   THR A  38      31.545  13.281  -4.026  1.00 66.90           O  
ATOM     13  CB  THR A  38      31.941  16.059  -3.749  1.00 61.77           C  
ATOM     14  CG2 THR A  38      31.946  17.524  -3.345  1.00 75.13           C  
ATOM     15  OG1 THR A  38      33.062  15.396  -3.138  1.00 59.78           O  
ATOM     16  N   ALA A  39      30.261  13.236  -2.189  1.00 63.84           N  
ATOM     17  CA  ALA A  39      30.125  11.794  -2.236  1.00 50.98           C  
ATOM     18  C   ALA A  39      28.877  11.432  -3.041  1.00 52.01           C  
ATOM     19  O   ALA A  39      27.969  12.245  -3.219  1.00 53.19           O  
ATOM     20  CB  ALA A  39      30.040  11.220  -0.828  1.00 52.18           C  
ATOM     21  N   ARG A  40      28.837  10.199  -3.537  1.00 51.65           N  
ATOM     22  CA  ARG A  40      27.670   9.756  -4.291  1.00 51.78           C  
ATOM     23  C   ARG A  40      26.447   9.700  -3.376  1.00 45.52           C  
ATOM     24  O   ARG A  40      26.537   9.280  -2.218  1.00 48.47           O  
ATOM     25  CB  ARG A  40      27.934   8.385  -4.912  1.00 50.77           C  
ATOM     26  CG  ARG A  40      29.084   8.373  -5.908  1.00 45.76           C  
ATOM     27  CD  ARG A  40      29.629   6.956  -6.194  1.00 61.60           C  
ATOM     28  NE  ARG A  40      28.669   5.882  -5.943  1.00 54.26           N  
ATOM     29  CZ  ARG A  40      28.891   4.857  -5.124  1.00 66.69           C  
ATOM     30  NH1 ARG A  40      30.025   4.745  -4.437  1.00 60.43           N1+
ATOM     31  NH2 ARG A  40      27.956   3.922  -4.993  1.00 57.53           N  
ATOM     32  N   THR A  41      25.297  10.126  -3.897  1.00 41.40           N  
ATOM     33  CA  THR A  41      24.068  10.179  -3.114  1.00 44.81           C  
ATOM     34  C   THR A  41      22.918   9.498  -3.850  1.00 46.58           C  
ATOM     35  O   THR A  41      22.910   9.387  -5.076  1.00 52.97           O  
ATOM     36  CB  THR A  41      23.690  11.614  -2.785  1.00 37.50           C  
ATOM     37  CG2 THR A  41      24.828  12.287  -2.056  1.00 37.11           C  
ATOM     38  OG1 THR A  41      23.423  12.318  -4.000  1.00 48.00           O  
ATOM     39  N   ALA A  42      21.934   9.044  -3.081  1.00 51.49           N  
ATOM     40  CA  ALA A  42      20.820   8.311  -3.672  1.00 45.65           C  
ATOM     41  C   ALA A  42      19.951   9.243  -4.513  1.00 46.98           C  
ATOM     42  O   ALA A  42      19.683  10.382  -4.112  1.00 47.52           O  
ATOM     43  CB  ALA A  42      19.966   7.654  -2.589  1.00 43.61           C  
ATOM     44  N   PRO A  43      19.487   8.790  -5.672  1.00 44.20           N  
ATOM     45  CA  PRO A  43      18.557   9.585  -6.479  1.00 46.37           C  
ATOM     46  C   PRO A  43      17.135   9.508  -5.936  1.00 40.48           C  
ATOM     47  O   PRO A  43      16.787   8.638  -5.140  1.00 51.48           O  
ATOM     48  CB  PRO A  43      18.647   8.913  -7.848  1.00 39.72           C  
ATOM     49  CG  PRO A  43      18.876   7.479  -7.496  1.00 39.68           C  
ATOM     50  CD  PRO A  43      19.800   7.501  -6.307  1.00 42.00           C  
ATOM     51  N   ALA A  44      16.302  10.434  -6.407  1.00 44.33           N  
ATOM     52  CA  ALA A  44      14.867  10.327  -6.169  1.00 43.33           C  
ATOM     53  C   ALA A  44      14.337   9.013  -6.733  1.00 43.86           C  
ATOM     54  O   ALA A  44      14.666   8.625  -7.852  1.00 49.10           O  
ATOM     55  CB  ALA A  44      14.129  11.501  -6.808  1.00 32.41           C  
ATOM     56  N   GLY A  45      13.518   8.317  -5.946  1.00 45.81           N  
ATOM     57  CA  GLY A  45      12.942   7.061  -6.373  1.00 38.86           C  
ATOM     58  C   GLY A  45      11.606   7.239  -7.083  1.00 45.83           C  
ATOM     59  O   GLY A  45      11.124   8.348  -7.316  1.00 47.62           O  
ATOM     60  N   GLY A  46      10.996   6.103  -7.419  1.00 42.13           N  
ATOM     61  CA  GLY A  46       9.748   6.124  -8.158  1.00 40.85           C  
ATOM     62  C   GLY A  46       9.709   5.153  -9.326  1.00 48.81           C  
ATOM     63  O   GLY A  46       8.808   5.229 -10.162  1.00 50.57           O  
ATOM     64  N   GLU A  47      10.678   4.244  -9.402  1.00 48.20           N  
ATOM     65  CA  GLU A  47      10.679   3.206 -10.421  1.00 50.79           C  
ATOM     66  C   GLU A  47       9.770   2.059 -10.007  1.00 52.51           C  
ATOM     67  O   GLU A  47       9.562   1.806  -8.818  1.00 50.62           O  
ATOM     68  CB  GLU A  47      12.093   2.657 -10.649  1.00 54.38           C  
ATOM     69  CG  GLU A  47      13.087   3.669 -11.159  1.00 72.28           C  
ATOM     70  CD  GLU A  47      12.805   4.071 -12.587  1.00 85.61           C  
ATOM     71  OE1 GLU A  47      12.510   5.266 -12.830  1.00 90.15           O  
ATOM     72  OE2 GLU A  47      12.883   3.190 -13.467  1.00100.57           O1-
ATOM     73  N   VAL A  48       9.252   1.336 -10.996  1.00 51.76           N  
ATOM     74  CA  VAL A  48       8.625   0.046 -10.749  1.00 42.01           C  
ATOM     75  C   VAL A  48       9.628  -1.037 -11.108  1.00 48.46           C  
ATOM     76  O   VAL A  48      10.024  -1.161 -12.274  1.00 61.79           O  
ATOM     77  CB  VAL A  48       7.326  -0.125 -11.541  1.00 39.55           C  
ATOM     78  CG1 VAL A  48       6.816  -1.565 -11.384  1.00 41.01           C  
ATOM     79  CG2 VAL A  48       6.285   0.874 -11.052  1.00 31.94           C  
ATOM     80  N   ARG A  49      10.038  -1.815 -10.112  1.00 45.42           N  
ATOM     81  CA  ARG A  49      11.062  -2.834 -10.271  1.00 47.15           C  
ATOM     82  C   ARG A  49      10.445  -4.219 -10.204  1.00 48.10           C  
ATOM     83  O   ARG A  49       9.428  -4.436  -9.540  1.00 49.79           O  
ATOM     84  CB  ARG A  49      12.145  -2.705  -9.198  1.00 49.43           C  
ATOM     85  CG  ARG A  49      12.724  -1.323  -9.105  1.00 45.38           C  
ATOM     86  CD  ARG A  49      13.707  -1.230  -7.972  1.00 51.25           C  
ATOM     87  NE  ARG A  49      14.219   0.127  -7.862  1.00 55.49           N  
ATOM     88  CZ  ARG A  49      15.432   0.502  -8.237  1.00 51.42           C  
ATOM     89  NH1 ARG A  49      16.315  -0.373  -8.689  1.00 67.63           N1+
ATOM     90  NH2 ARG A  49      15.764   1.788  -8.160  1.00 61.38           N  
ATOM     91  N   HIS A  50      11.070  -5.154 -10.913  1.00 52.71           N  
ATOM     92  CA  HIS A  50      10.628  -6.534 -10.950  1.00 39.64           C  
ATOM     93  C   HIS A  50      11.817  -7.416 -10.626  1.00 44.37           C  
ATOM     94  O   HIS A  50      12.968  -7.043 -10.853  1.00 58.81           O  
ATOM     95  CB  HIS A  50      10.029  -6.915 -12.313  1.00 41.38           C  
ATOM     96  CG  HIS A  50       8.903  -6.024 -12.754  1.00 56.41           C  
ATOM     97  CD2 HIS A  50       8.901  -4.760 -13.253  1.00 57.07           C  
ATOM     98  ND1 HIS A  50       7.582  -6.425 -12.730  1.00 51.75           N  
ATOM     99  CE1 HIS A  50       6.813  -5.440 -13.171  1.00 54.27           C  
ATOM    100  NE2 HIS A  50       7.588  -4.420 -13.495  1.00 57.23           N  
ATOM    101  N   LEU A  51      11.528  -8.588 -10.083  1.00 43.30           N  
ATOM    102  CA  LEU A  51      12.573  -9.365  -9.448  1.00 37.40           C  
ATOM    103  C   LEU A  51      12.035 -10.768  -9.220  1.00 45.65           C  
ATOM    104  O   LEU A  51      10.855 -10.935  -8.905  1.00 40.94           O  
ATOM    105  CB  LEU A  51      12.977  -8.686  -8.134  1.00 48.69           C  
ATOM    106  CG  LEU A  51      14.027  -9.220  -7.180  1.00 54.04           C  
ATOM    107  CD1 LEU A  51      15.362  -8.730  -7.681  1.00 64.84           C  
ATOM    108  CD2 LEU A  51      13.772  -8.665  -5.810  1.00 51.59           C  
ATOM    109  N   LYS A  52      12.883 -11.768  -9.430  1.00 38.55           N  
ATOM    110  CA  LYS A  52      12.539 -13.152  -9.156  1.00 36.57           C  
ATOM    111  C   LYS A  52      13.293 -13.595  -7.912  1.00 43.28           C  
ATOM    112  O   LYS A  52      14.489 -13.314  -7.780  1.00 50.55           O  
ATOM    113  CB  LYS A  52      12.895 -14.063 -10.335  1.00 43.27           C  
ATOM    114  CG  LYS A  52      11.776 -14.287 -11.332  1.00 47.84           C  
ATOM    115  CD  LYS A  52      12.341 -14.575 -12.711  1.00 59.45           C  
ATOM    116  CE  LYS A  52      11.247 -14.800 -13.746  1.00 71.80           C  
ATOM    117  NZ  LYS A  52      11.126 -16.248 -14.141  1.00 80.49           N1+
ATOM    118  N   MET A  53      12.594 -14.258  -6.987  1.00 47.54           N  
ATOM    119  CA  MET A  53      13.237 -14.886  -5.840  1.00 43.24           C  
ATOM    120  C   MET A  53      12.742 -16.309  -5.688  1.00 42.15           C  
ATOM    121  O   MET A  53      11.608 -16.634  -6.046  1.00 40.23           O  
ATOM    122  CB  MET A  53      13.023 -14.148  -4.490  1.00 42.97           C  
ATOM    123  CG  MET A  53      13.372 -12.670  -4.471  1.00 53.24           C  
ATOM    124  SD  MET A  53      13.713 -12.062  -2.785  1.00 64.66           S  
ATOM    125  CE  MET A  53      14.035 -13.579  -1.898  1.00 52.49           C  
ATOM    126  N   TYR A  54      13.627 -17.153  -5.164  1.00 38.16           N  
ATOM    127  CA  TYR A  54      13.324 -18.540  -4.871  1.00 36.54           C  
ATOM    128  C   TYR A  54      13.690 -18.814  -3.424  1.00 44.89           C  
ATOM    129  O   TYR A  54      14.539 -18.139  -2.835  1.00 46.51           O  
ATOM    130  CB  TYR A  54      14.085 -19.531  -5.801  1.00 42.02           C  
ATOM    131  CG  TYR A  54      13.940 -19.221  -7.267  1.00 44.60           C  
ATOM    132  CD1 TYR A  54      14.667 -18.182  -7.848  1.00 42.99           C  
ATOM    133  CD2 TYR A  54      13.052 -19.932  -8.067  1.00 44.38           C  
ATOM    134  CE1 TYR A  54      14.520 -17.866  -9.193  1.00 47.60           C  
ATOM    135  CE2 TYR A  54      12.906 -19.625  -9.425  1.00 40.71           C  
ATOM    136  CZ  TYR A  54      13.636 -18.597  -9.976  1.00 44.30           C  
ATOM    137  OH  TYR A  54      13.488 -18.296 -11.308  1.00 55.62           O  
ATOM    138  N   ALA A  55      13.018 -19.809  -2.855  1.00 46.78           N  
ATOM    139  CA  ALA A  55      13.409 -20.424  -1.597  1.00 39.18           C  
ATOM    140  C   ALA A  55      13.815 -21.853  -1.907  1.00 40.06           C  
ATOM    141  O   ALA A  55      13.070 -22.572  -2.585  1.00 44.53           O  
ATOM    142  CB  ALA A  55      12.265 -20.388  -0.583  1.00 34.27           C  
ATOM    143  N   GLU A  56      15.009 -22.248  -1.459  1.00 43.39           N  
ATOM    144  CA  GLU A  56      15.538 -23.583  -1.709  1.00 42.76           C  
ATOM    145  C   GLU A  56      15.962 -24.227  -0.408  1.00 40.20           C  
ATOM    146  O   GLU A  56      16.545 -23.562   0.453  1.00 42.87           O  
ATOM    147  CB  GLU A  56      16.779 -23.591  -2.605  1.00 42.19           C  
ATOM    148  CG  GLU A  56      16.666 -22.920  -3.928  1.00 47.80           C  
ATOM    149  CD  GLU A  56      18.017 -22.803  -4.603  1.00 52.91           C  
ATOM    150  OE1 GLU A  56      18.977 -23.512  -4.195  1.00 52.88           O  
ATOM    151  OE2 GLU A  56      18.110 -21.986  -5.541  1.00 63.35           O1-
ATOM    152  N   LYS A  57      15.725 -25.532  -0.297  1.00 37.53           N  
ATOM    153  CA  LYS A  57      16.470 -26.319   0.670  1.00 45.43           C  
ATOM    154  C   LYS A  57      17.911 -26.419   0.206  1.00 41.97           C  
ATOM    155  O   LYS A  57      18.188 -26.588  -0.983  1.00 47.88           O  
ATOM    156  CB  LYS A  57      15.869 -27.719   0.845  1.00 44.65           C  
ATOM    157  CG  LYS A  57      14.982 -27.862   2.101  1.00 50.58           C  
ATOM    158  CD  LYS A  57      14.602 -29.325   2.391  1.00 62.35           C  
ATOM    159  CE  LYS A  57      13.145 -29.452   2.877  1.00 59.53           C  
ATOM    160  NZ  LYS A  57      12.971 -30.406   4.006  1.00 74.82           N1+
ATOM    161  N   LEU A  58      18.835 -26.275   1.140  1.00 41.36           N  
ATOM    162  CA  LEU A  58      20.240 -26.435   0.823  1.00 38.52           C  
ATOM    163  C   LEU A  58      20.674 -27.849   1.168  1.00 42.78           C  
ATOM    164  O   LEU A  58      20.044 -28.536   1.972  1.00 48.55           O  
ATOM    165  CB  LEU A  58      21.095 -25.398   1.559  1.00 36.83           C  
ATOM    166  CG  LEU A  58      20.646 -23.952   1.277  1.00 39.22           C  
ATOM    167  CD1 LEU A  58      21.541 -22.975   1.957  1.00 35.22           C  
ATOM    168  CD2 LEU A  58      20.598 -23.649  -0.205  1.00 40.33           C  
ATOM    169  N   ALA A  59      21.753 -28.292   0.518  1.00 48.40           N  
ATOM    170  CA  ALA A  59      22.234 -29.650   0.730  1.00 40.42           C  
ATOM    171  C   ALA A  59      22.460 -29.937   2.204  1.00 46.65           C  
ATOM    172  O   ALA A  59      22.208 -31.058   2.661  1.00 49.40           O  
ATOM    173  CB  ALA A  59      23.522 -29.888  -0.062  1.00 38.70           C  
ATOM    174  N   ASP A  60      22.907 -28.943   2.970  1.00 44.88           N  
ATOM    175  CA  ASP A  60      23.266 -29.170   4.366  1.00 42.51           C  
ATOM    176  C   ASP A  60      22.085 -29.106   5.318  1.00 43.50           C  
ATOM    177  O   ASP A  60      22.300 -29.177   6.527  1.00 49.40           O  
ATOM    178  CB  ASP A  60      24.326 -28.164   4.831  1.00 33.44           C  
ATOM    179  CG  ASP A  60      23.810 -26.746   4.856  1.00 48.73           C  
ATOM    180  OD1 ASP A  60      22.590 -26.531   4.665  0.75 41.54           O  
ATOM    181  OD2 ASP A  60      24.635 -25.834   5.064  1.00 58.40           O1-
ATOM    182  N   GLY A  61      20.858 -28.965   4.827  1.00 38.51           N  
ATOM    183  CA  GLY A  61      19.702 -28.874   5.687  1.00 34.12           C  
ATOM    184  C   GLY A  61      19.171 -27.467   5.875  1.00 47.96           C  
ATOM    185  O   GLY A  61      17.985 -27.299   6.187  1.00 51.59           O  
ATOM    186  N   GLN A  62      20.008 -26.454   5.684  1.00 41.92           N  
ATOM    187  CA  GLN A  62      19.529 -25.085   5.753  1.00 42.43           C  
ATOM    188  C   GLN A  62      18.582 -24.774   4.595  1.00 42.69           C  
ATOM    189  O   GLN A  62      18.402 -25.570   3.665  1.00 39.18           O  
ATOM    190  CB  GLN A  62      20.704 -24.123   5.741  1.00 42.63           C  
ATOM    191  CG  GLN A  62      21.642 -24.372   6.878  1.00 41.79           C  
ATOM    192  CD  GLN A  62      22.700 -23.321   6.948  1.00 53.68           C  
ATOM    193  NE2 GLN A  62      23.822 -23.560   6.272  1.00 51.35           N  
ATOM    194  OE1 GLN A  62      22.512 -22.290   7.584  1.00 62.57           O  
ATOM    195  N   MET A  63      17.955 -23.594   4.668  1.00 37.93           N  
ATOM    196  CA  MET A  63      17.164 -23.066   3.570  1.00 40.35           C  
ATOM    197  C   MET A  63      17.563 -21.620   3.341  1.00 39.44           C  
ATOM    198  O   MET A  63      17.936 -20.920   4.280  1.00 44.25           O  
ATOM    199  CB  MET A  63      15.650 -23.155   3.831  1.00 42.48           C  
ATOM    200  CG  MET A  63      15.217 -24.307   4.701  1.00 42.47           C  
ATOM    201  SD  MET A  63      13.470 -24.192   5.152  1.00 48.79           S  
ATOM    202  CE  MET A  63      13.000 -25.921   5.123  1.00 40.00           C  
ATOM    203  N   GLY A  64      17.511 -21.191   2.085  1.00 41.03           N  
ATOM    204  CA  GLY A  64      17.936 -19.848   1.730  1.00 33.74           C  
ATOM    205  C   GLY A  64      17.165 -19.307   0.547  1.00 38.15           C  
ATOM    206  O   GLY A  64      16.671 -20.058  -0.299  1.00 39.58           O  
ATOM    207  N   TYR A  65      17.050 -17.991   0.499  1.00 39.69           N  
ATOM    208  CA  TYR A  65      16.530 -17.304  -0.667  1.00 38.55           C  
ATOM    209  C   TYR A  65      17.648 -17.013  -1.661  1.00 43.84           C  
ATOM    210  O   TYR A  65      18.841 -16.963  -1.326  1.00 40.24           O  
ATOM    211  CB  TYR A  65      15.886 -15.971  -0.302  1.00 36.17           C  
ATOM    212  CG  TYR A  65      14.748 -15.996   0.682  1.00 47.95           C  
ATOM    213  CD1 TYR A  65      13.461 -16.291   0.262  1.00 36.43           C  
ATOM    214  CD2 TYR A  65      14.947 -15.663   2.028  1.00 46.40           C  
ATOM    215  CE1 TYR A  65      12.401 -16.273   1.146  1.00 42.16           C  
ATOM    216  CE2 TYR A  65      13.880 -15.652   2.934  1.00 38.71           C  
ATOM    217  CZ  TYR A  65      12.610 -15.954   2.476  1.00 43.63           C  
ATOM    218  OH  TYR A  65      11.528 -15.940   3.323  1.00 40.60           O  
ATOM    219  N   GLY A  66      17.231 -16.761  -2.889  1.00 39.20           N  
ATOM    220  CA  GLY A  66      18.164 -16.513  -3.961  1.00 36.46           C  
ATOM    221  C   GLY A  66      17.411 -15.859  -5.084  1.00 39.85           C  
ATOM    222  O   GLY A  66      16.183 -15.970  -5.176  1.00 40.16           O  
ATOM    223  N   PHE A  67      18.164 -15.138  -5.922  1.00 41.00           N  
ATOM    224  CA  PHE A  67      17.619 -14.551  -7.138  1.00 44.62           C  
ATOM    225  C   PHE A  67      17.599 -15.544  -8.293  1.00 41.75           C  
ATOM    226  O   PHE A  67      16.912 -15.298  -9.290  1.00 40.81           O  
ATOM    227  CB  PHE A  67      18.435 -13.319  -7.546  1.00 34.05           C  
ATOM    228  CG  PHE A  67      18.215 -12.122  -6.674  1.00 47.57           C  
ATOM    229  CD1 PHE A  67      17.006 -11.942  -6.012  1.00 52.70           C  
ATOM    230  CD2 PHE A  67      19.216 -11.168  -6.514  1.00 38.53           C  
ATOM    231  CE1 PHE A  67      16.796 -10.834  -5.207  1.00 51.02           C  
ATOM    232  CE2 PHE A  67      19.012 -10.060  -5.708  1.00 38.78           C  
ATOM    233  CZ  PHE A  67      17.799  -9.893  -5.051  1.00 46.29           C  
ATOM    234  N   GLU A  68      18.353 -16.638  -8.184  1.00 38.07           N  
ATOM    235  CA  GLU A  68      18.421 -17.672  -9.206  1.00 38.09           C  
ATOM    236  C   GLU A  68      18.423 -19.031  -8.526  1.00 44.12           C  
ATOM    237  O   GLU A  68      18.962 -19.180  -7.422  1.00 39.93           O  
ATOM    238  CB  GLU A  68      19.687 -17.545 -10.053  1.00 45.81           C  
ATOM    239  CG  GLU A  68      19.894 -16.196 -10.701  1.00 42.71           C  
ATOM    240  CD  GLU A  68      21.160 -16.159 -11.537  1.00 52.72           C  
ATOM    241  OE1 GLU A  68      22.270 -16.298 -10.967  1.00 66.49           O  
ATOM    242  OE2 GLU A  68      21.039 -16.021 -12.773  1.00 63.77           O1-
ATOM    243  N   LYS A  69      17.844 -20.031  -9.198  1.00 41.78           N  
ATOM    244  CA  LYS A  69      17.875 -21.382  -8.647  1.00 33.30           C  
ATOM    245  C   LYS A  69      19.316 -21.868  -8.584  1.00 35.59           C  
ATOM    246  O   LYS A  69      20.078 -21.715  -9.539  1.00 45.60           O  
ATOM    247  CB  LYS A  69      17.025 -22.333  -9.483  1.00 40.41           C  
ATOM    248  CG  LYS A  69      15.538 -22.177  -9.290  1.00 47.14           C  
ATOM    249  CD  LYS A  69      14.815 -22.193 -10.616  1.00 54.99           C  
ATOM    250  CE  LYS A  69      14.205 -23.558 -10.901  1.00 60.77           C  
ATOM    251  NZ  LYS A  69      13.180 -23.470 -11.986  1.00 53.12           N1+
ATOM    252  N   GLY A  70      19.703 -22.433  -7.456  1.00 33.64           N  
ATOM    253  CA  GLY A  70      21.071 -22.853  -7.287  1.00 36.52           C  
ATOM    254  C   GLY A  70      22.023 -21.766  -6.849  1.00 49.78           C  
ATOM    255  O   GLY A  70      23.231 -22.025  -6.745  1.00 42.62           O  
ATOM    256  N   LYS A  71      21.523 -20.565  -6.575  1.00 47.03           N  
ATOM    257  CA  LYS A  71      22.347 -19.445  -6.138  1.00 47.93           C  
ATOM    258  C   LYS A  71      21.757 -18.807  -4.889  1.00 51.59           C  
ATOM    259  O   LYS A  71      21.772 -17.582  -4.727  1.00 47.95           O  
ATOM    260  CB  LYS A  71      22.486 -18.406  -7.249  1.00 49.74           C  
ATOM    261  CG  LYS A  71      23.190 -18.898  -8.504  1.00 53.22           C  
ATOM    262  CD  LYS A  71      24.687 -18.646  -8.466  1.00 50.82           C  
ATOM    263  CE  LYS A  71      25.183 -18.229  -9.851  1.00 53.08           C  
ATOM    264  NZ  LYS A  71      26.082 -17.043  -9.808  1.00 67.71           N1+
ATOM    265  N   ALA A  72      21.186 -19.620  -4.005  1.00 49.76           N  
ATOM    266  CA  ALA A  72      20.639 -19.088  -2.771  1.00 45.59           C  
ATOM    267  C   ALA A  72      21.767 -18.804  -1.790  1.00 46.48           C  
ATOM    268  O   ALA A  72      22.843 -19.402  -1.849  1.00 54.18           O  
ATOM    269  CB  ALA A  72      19.636 -20.058  -2.147  1.00 36.96           C  
ATOM    270  N   SER A  73      21.511 -17.878  -0.874  1.00 43.74           N  
ATOM    271  CA  SER A  73      22.514 -17.516   0.111  1.00 43.02           C  
ATOM    272  C   SER A  73      21.854 -17.261   1.454  1.00 43.80           C  
ATOM    273  O   SER A  73      20.664 -16.933   1.541  1.00 39.14           O  
ATOM    274  CB  SER A  73      23.300 -16.270  -0.298  1.00 34.69           C  
ATOM    275  OG  SER A  73      22.427 -15.219  -0.691  1.00 51.74           O  
ATOM    276  N   VAL A  74      22.664 -17.410   2.496  1.00 41.10           N  
ATOM    277  CA  VAL A  74      22.289 -17.086   3.864  1.00 41.47           C  
ATOM    278  C   VAL A  74      23.347 -16.147   4.421  1.00 43.73           C  
ATOM    279  O   VAL A  74      24.471 -16.588   4.700  1.00 46.99           O  
ATOM    280  CB  VAL A  74      22.183 -18.343   4.734  1.00 44.98           C  
ATOM    281  CG1 VAL A  74      21.864 -17.943   6.172  1.00 37.35           C  
ATOM    282  CG2 VAL A  74      21.159 -19.309   4.155  1.00 32.06           C  
ATOM    283  N   PRO A  75      23.038 -14.870   4.626  1.00 42.94           N  
ATOM    284  CA  PRO A  75      21.745 -14.210   4.390  1.00 41.52           C  
ATOM    285  C   PRO A  75      21.343 -14.173   2.927  1.00 36.61           C  
ATOM    286  O   PRO A  75      22.171 -14.313   2.042  1.00 41.41           O  
ATOM    287  CB  PRO A  75      21.968 -12.788   4.936  1.00 35.89           C  
ATOM    288  CG  PRO A  75      23.451 -12.624   5.061  1.00 40.61           C  
ATOM    289  CD  PRO A  75      23.975 -13.996   5.349  1.00 38.59           C  
ATOM    290  N   GLY A  76      20.060 -13.995   2.650  1.00 38.27           N  
ATOM    291  CA  GLY A  76      19.591 -13.907   1.295  1.00 39.84           C  
ATOM    292  C   GLY A  76      20.111 -12.659   0.620  1.00 39.44           C  
ATOM    293  O   GLY A  76      20.719 -11.788   1.247  1.00 38.42           O  
ATOM    294  N   PRO A  77      19.874 -12.550  -0.682  1.00 38.23           N  
ATOM    295  CA  PRO A  77      20.378 -11.390  -1.427  1.00 32.97           C  
ATOM    296  C   PRO A  77      19.868 -10.083  -0.836  1.00 35.14           C  
ATOM    297  O   PRO A  77      18.737  -9.999  -0.357  1.00 40.50           O  
ATOM    298  CB  PRO A  77      19.834 -11.610  -2.848  1.00 39.83           C  
ATOM    299  CG  PRO A  77      18.707 -12.618  -2.694  1.00 47.61           C  
ATOM    300  CD  PRO A  77      19.114 -13.486  -1.529  1.00 36.45           C  
ATOM    301  N   LEU A  78      20.718  -9.055  -0.883  1.00 38.24           N  
ATOM    302  CA  LEU A  78      20.307  -7.712  -0.497  1.00 34.71           C  
ATOM    303  C   LEU A  78      19.378  -7.118  -1.546  1.00 45.15           C  
ATOM    304  O   LEU A  78      19.712  -7.086  -2.732  1.00 48.85           O  
ATOM    305  CB  LEU A  78      21.521  -6.802  -0.337  1.00 27.83           C  
ATOM    306  CG  LEU A  78      21.179  -5.304  -0.383  1.00 42.66           C  
ATOM    307  CD1 LEU A  78      20.513  -4.866   0.912  1.00 41.84           C  
ATOM    308  CD2 LEU A  78      22.378  -4.425  -0.684  1.00 37.83           C  
ATOM    309  N   ILE A  79      18.225  -6.624  -1.108  1.00 41.06           N  
ATOM    310  CA  ILE A  79      17.338  -5.830  -1.949  1.00 39.65           C  
ATOM    311  C   ILE A  79      17.492  -4.370  -1.550  1.00 43.44           C  
ATOM    312  O   ILE A  79      17.415  -4.033  -0.362  1.00 48.38           O  
ATOM    313  CB  ILE A  79      15.877  -6.294  -1.809  1.00 37.90           C  
ATOM    314  CG1 ILE A  79      15.715  -7.700  -2.376  1.00 36.22           C  
ATOM    315  CG2 ILE A  79      14.926  -5.323  -2.500  1.00 33.67           C  
ATOM    316  CD1 ILE A  79      14.613  -8.462  -1.736  1.00 33.52           C  
ATOM    317  N   GLU A  80      17.702  -3.504  -2.536  1.00 43.11           N  
ATOM    318  CA  GLU A  80      17.965  -2.090  -2.308  1.00 44.35           C  
ATOM    319  C   GLU A  80      17.134  -1.263  -3.277  1.00 37.91           C  
ATOM    320  O   GLU A  80      17.183  -1.497  -4.485  1.00 47.93           O  
ATOM    321  CB  GLU A  80      19.458  -1.780  -2.482  1.00 36.85           C  
ATOM    322  CG  GLU A  80      19.790  -0.297  -2.426  1.00 45.40           C  
ATOM    323  CD  GLU A  80      21.289  -0.015  -2.478  1.00 60.77           C  
ATOM    324  OE1 GLU A  80      22.093  -0.957  -2.273  1.00 70.31           O  
ATOM    325  OE2 GLU A  80      21.659   1.162  -2.696  1.00 60.95           O1-
ATOM    326  N   VAL A  81      16.384  -0.290  -2.757  1.00 34.83           N  
ATOM    327  CA  VAL A  81      15.480   0.524  -3.559  1.00 40.77           C  
ATOM    328  C   VAL A  81      15.479   1.950  -3.019  1.00 45.62           C  
ATOM    329  O   VAL A  81      15.980   2.230  -1.925  1.00 43.12           O  
ATOM    330  CB  VAL A  81      14.043  -0.020  -3.544  1.00 37.34           C  
ATOM    331  CG1 VAL A  81      14.052  -1.504  -3.843  1.00 38.20           C  
ATOM    332  CG2 VAL A  81      13.378   0.306  -2.198  1.00 33.65           C  
ATOM    333  N   ASN A  82      14.865   2.845  -3.783  1.00 36.22           N  
ATOM    334  CA  ASN A  82      14.746   4.243  -3.407  1.00 42.00           C  
ATOM    335  C   ASN A  82      13.316   4.561  -3.001  1.00 44.18           C  
ATOM    336  O   ASN A  82      12.364   4.019  -3.569  1.00 40.17           O  
ATOM    337  CB  ASN A  82      15.171   5.156  -4.550  1.00 44.22           C  
ATOM    338  CG  ASN A  82      16.604   4.956  -4.913  1.00 48.72           C  
ATOM    339  ND2 ASN A  82      16.846   4.606  -6.162  1.00 45.24           N  
ATOM    340  OD1 ASN A  82      17.495   5.098  -4.072  1.00 45.55           O  
ATOM    341  N   GLU A  83      13.177   5.438  -2.010  1.00 43.34           N  
ATOM    342  CA  GLU A  83      11.857   5.837  -1.569  1.00 44.05           C  
ATOM    343  C   GLU A  83      11.000   6.209  -2.765  1.00 46.14           C  
ATOM    344  O   GLU A  83      11.388   7.044  -3.589  1.00 41.40           O  
ATOM    345  CB  GLU A  83      11.952   7.009  -0.601  1.00 42.61           C  
ATOM    346  CG  GLU A  83      12.114   6.560   0.818  1.00 40.55           C  
ATOM    347  CD  GLU A  83      12.096   7.718   1.771  1.00 41.42           C  
ATOM    348  OE1 GLU A  83      12.497   8.832   1.351  1.00 41.71           O  
ATOM    349  OE2 GLU A  83      11.684   7.511   2.935  1.00 40.91           O1-
ATOM    350  N   GLY A  84       9.828   5.575  -2.850  1.00 45.30           N  
ATOM    351  CA  GLY A  84       8.908   5.772  -3.936  1.00 37.40           C  
ATOM    352  C   GLY A  84       8.908   4.643  -4.938  1.00 42.45           C  
ATOM    353  O   GLY A  84       7.966   4.528  -5.725  1.00 50.06           O  
ATOM    354  N   ASP A  85       9.946   3.818  -4.936  1.00 39.71           N  
ATOM    355  CA  ASP A  85       9.951   2.661  -5.803  1.00 41.87           C  
ATOM    356  C   ASP A  85       8.840   1.714  -5.389  1.00 47.24           C  
ATOM    357  O   ASP A  85       8.372   1.719  -4.242  1.00 49.74           O  
ATOM    358  CB  ASP A  85      11.291   1.923  -5.744  1.00 40.01           C  
ATOM    359  CG  ASP A  85      12.420   2.695  -6.399  1.00 45.01           C  
ATOM    360  OD1 ASP A  85      12.142   3.665  -7.138  1.00 46.54           O  
ATOM    361  OD2 ASP A  85      13.590   2.330  -6.160  1.00 44.55           O1-
ATOM    362  N   THR A  86       8.408   0.910  -6.357  1.00 45.38           N  
ATOM    363  CA  THR A  86       7.577  -0.257  -6.131  1.00 40.05           C  
ATOM    364  C   THR A  86       8.367  -1.481  -6.571  1.00 42.61           C  
ATOM    365  O   THR A  86       9.105  -1.430  -7.556  1.00 44.85           O  
ATOM    366  CB  THR A  86       6.270  -0.142  -6.899  1.00 37.50           C  
ATOM    367  CG2 THR A  86       5.459  -1.415  -6.773  1.00 33.27           C  
ATOM    368  OG1 THR A  86       5.516   0.941  -6.353  1.00 55.77           O  
ATOM    369  N   LEU A  87       8.232  -2.573  -5.830  1.00 41.18           N  
ATOM    370  CA  LEU A  87       8.998  -3.784  -6.086  1.00 42.28           C  
ATOM    371  C   LEU A  87       8.022  -4.939  -6.219  1.00 48.25           C  
ATOM    372  O   LEU A  87       7.289  -5.233  -5.273  1.00 54.70           O  
ATOM    373  CB  LEU A  87       9.995  -4.047  -4.955  1.00 37.93           C  
ATOM    374  CG  LEU A  87      10.897  -5.257  -5.121  1.00 47.46           C  
ATOM    375  CD1 LEU A  87      11.390  -5.354  -6.557  1.00 49.35           C  
ATOM    376  CD2 LEU A  87      12.054  -5.161  -4.135  1.00 46.74           C  
ATOM    377  N   HIS A  88       7.988  -5.570  -7.397  1.00 51.43           N  
ATOM    378  CA  HIS A  88       7.177  -6.761  -7.633  1.00 41.08           C  
ATOM    379  C   HIS A  88       8.111  -7.957  -7.628  1.00 40.11           C  
ATOM    380  O   HIS A  88       9.034  -8.021  -8.447  1.00 51.92           O  
ATOM    381  CB  HIS A  88       6.421  -6.684  -8.958  1.00 37.97           C  
ATOM    382  CG  HIS A  88       5.438  -5.557  -9.041  1.00 38.80           C  
ATOM    383  CD2 HIS A  88       5.367  -4.499  -9.886  1.00 40.85           C  
ATOM    384  ND1 HIS A  88       4.349  -5.451  -8.199  1.00 41.94           N  
ATOM    385  CE1 HIS A  88       3.657  -4.367  -8.512  1.00 44.25           C  
ATOM    386  NE2 HIS A  88       4.254  -3.770  -9.532  1.00 44.11           N  
ATOM    387  N   ILE A  89       7.902  -8.876  -6.692  1.00 39.59           N  
ATOM    388  CA  ILE A  89       8.785 -10.020  -6.511  1.00 42.27           C  
ATOM    389  C   ILE A  89       7.994 -11.262  -6.873  1.00 47.51           C  
ATOM    390  O   ILE A  89       7.050 -11.636  -6.166  1.00 46.99           O  
ATOM    391  CB  ILE A  89       9.333 -10.129  -5.081  1.00 40.98           C  
ATOM    392  CG1 ILE A  89      10.018  -8.831  -4.650  1.00 41.64           C  
ATOM    393  CG2 ILE A  89      10.287 -11.331  -4.984  1.00 35.52           C  
ATOM    394  CD1 ILE A  89      10.644  -8.891  -3.249  1.00 37.29           C  
ATOM    395  N   GLU A  90       8.374 -11.894  -7.978  1.00 48.27           N  
ATOM    396  CA  GLU A  90       7.819 -13.183  -8.362  1.00 39.67           C  
ATOM    397  C   GLU A  90       8.606 -14.227  -7.595  1.00 37.44           C  
ATOM    398  O   GLU A  90       9.727 -14.588  -7.972  1.00 47.78           O  
ATOM    399  CB  GLU A  90       7.900 -13.393  -9.868  1.00 43.25           C  
ATOM    400  CG  GLU A  90       7.484 -14.779 -10.318  1.00 57.69           C  
ATOM    401  CD  GLU A  90       7.599 -14.949 -11.810  1.00 60.36           C  
ATOM    402  OE1 GLU A  90       7.029 -14.114 -12.535  0.93 62.96           O  
ATOM    403  OE2 GLU A  90       8.269 -15.906 -12.256  0.80 76.94           O1-
ATOM    404  N   PHE A  91       8.012 -14.699  -6.504  1.00 39.46           N  
ATOM    405  CA  PHE A  91       8.635 -15.622  -5.567  1.00 40.28           C  
ATOM    406  C   PHE A  91       8.119 -17.026  -5.825  1.00 40.70           C  
ATOM    407  O   PHE A  91       6.904 -17.238  -5.929  1.00 41.66           O  
ATOM    408  CB  PHE A  91       8.327 -15.197  -4.126  1.00 37.48           C  
ATOM    409  CG  PHE A  91       8.707 -16.214  -3.074  1.00 42.06           C  
ATOM    410  CD1 PHE A  91      10.032 -16.387  -2.690  1.00 37.36           C  
ATOM    411  CD2 PHE A  91       7.729 -16.960  -2.429  1.00 43.59           C  
ATOM    412  CE1 PHE A  91      10.379 -17.302  -1.695  1.00 41.29           C  
ATOM    413  CE2 PHE A  91       8.074 -17.879  -1.436  1.00 47.39           C  
ATOM    414  CZ  PHE A  91       9.404 -18.047  -1.070  1.00 41.87           C  
ATOM    415  N   THR A  92       9.043 -17.980  -5.892  1.00 37.53           N  
ATOM    416  CA  THR A  92       8.736 -19.362  -6.216  1.00 39.71           C  
ATOM    417  C   THR A  92       9.326 -20.234  -5.127  1.00 42.27           C  
ATOM    418  O   THR A  92      10.529 -20.174  -4.868  1.00 41.50           O  
ATOM    419  CB  THR A  92       9.308 -19.745  -7.587  1.00 40.67           C  
ATOM    420  CG2 THR A  92       9.096 -21.223  -7.874  1.00 25.26           C  
ATOM    421  OG1 THR A  92       8.648 -18.969  -8.593  1.00 42.02           O  
ATOM    422  N   ASN A  93       8.483 -21.043  -4.500  1.00 44.92           N  
ATOM    423  CA  ASN A  93       8.893 -21.896  -3.394  1.00 40.95           C  
ATOM    424  C   ASN A  93       9.273 -23.262  -3.966  1.00 46.07           C  
ATOM    425  O   ASN A  93       8.411 -24.005  -4.441  1.00 55.13           O  
ATOM    426  CB  ASN A  93       7.758 -21.978  -2.371  1.00 37.75           C  
ATOM    427  CG  ASN A  93       8.038 -22.958  -1.265  1.00 44.44           C  
ATOM    428  ND2 ASN A  93       7.016 -23.246  -0.461  1.00 41.17           N  
ATOM    429  OD1 ASN A  93       9.157 -23.462  -1.131  1.00 46.01           O  
ATOM    430  N   THR A  94      10.561 -23.588  -3.951  1.00 39.91           N  
ATOM    431  CA  THR A  94      11.034 -24.836  -4.536  1.00 33.97           C  
ATOM    432  C   THR A  94      11.191 -25.930  -3.498  1.00 46.59           C  
ATOM    433  O   THR A  94      11.784 -26.977  -3.788  1.00 53.75           O  
ATOM    434  CB  THR A  94      12.366 -24.621  -5.278  1.00 32.50           C  
ATOM    435  CG2 THR A  94      12.361 -23.298  -6.040  1.00 36.70           C  
ATOM    436  OG1 THR A  94      13.461 -24.627  -4.350  1.00 37.48           O  
ATOM    437  N   MET A  95      10.690 -25.710  -2.295  1.00 50.02           N  
ATOM    438  CA  MET A  95      10.822 -26.683  -1.225  1.00 48.28           C  
ATOM    439  C   MET A  95       9.572 -27.556  -1.129  1.00 49.87           C  
ATOM    440  O   MET A  95       8.529 -27.283  -1.736  1.00 44.21           O  
ATOM    441  CB  MET A  95      11.091 -25.975   0.105  1.00 43.53           C  
ATOM    442  CG  MET A  95      11.877 -24.678   0.015  1.00 46.93           C  
ATOM    443  SD  MET A  95      12.698 -24.319   1.584  1.00 44.49           S  
ATOM    444  CE  MET A  95      11.412 -23.296   2.322  1.00 39.96           C  
ATOM    445  N   ASP A  96       9.694 -28.623  -0.337  1.00 44.12           N  
ATOM    446  CA  ASP A  96       8.580 -29.524  -0.088  1.00 47.70           C  
ATOM    447  C   ASP A  96       7.620 -29.012   0.990  1.00 54.67           C  
ATOM    448  O   ASP A  96       6.621 -29.681   1.274  1.00 56.55           O  
ATOM    449  CB  ASP A  96       9.113 -30.921   0.279  1.00 33.34           C  
ATOM    450  CG  ASP A  96      10.112 -30.893   1.404  1.00 53.33           C  
ATOM    451  OD1 ASP A  96      10.694 -29.820   1.671  1.00 61.19           O  
ATOM    452  OD2 ASP A  96      10.320 -31.954   2.028  0.91 61.81           O1-
ATOM    453  N   VAL A  97       7.867 -27.841   1.577  1.00 45.03           N  
ATOM    454  CA  VAL A  97       7.027 -27.325   2.647  1.00 47.40           C  
ATOM    455  C   VAL A  97       6.574 -25.923   2.289  1.00 42.37           C  
ATOM    456  O   VAL A  97       7.208 -25.225   1.496  1.00 46.02           O  
ATOM    457  CB  VAL A  97       7.752 -27.308   4.003  1.00 45.79           C  
ATOM    458  CG1 VAL A  97       8.208 -28.697   4.346  1.00 39.23           C  
ATOM    459  CG2 VAL A  97       8.940 -26.354   3.941  1.00 42.15           C  
ATOM    460  N   ARG A  98       5.454 -25.517   2.885  1.00 43.28           N  
ATOM    461  CA  ARG A  98       4.994 -24.147   2.710  1.00 44.71           C  
ATOM    462  C   ARG A  98       6.063 -23.173   3.193  1.00 48.07           C  
ATOM    463  O   ARG A  98       6.761 -23.422   4.181  1.00 46.50           O  
ATOM    464  CB  ARG A  98       3.695 -23.924   3.471  1.00 44.44           C  
ATOM    465  CG  ARG A  98       2.528 -24.638   2.855  1.00 47.85           C  
ATOM    466  CD  ARG A  98       1.229 -24.170   3.444  1.00 41.26           C  
ATOM    467  NE  ARG A  98       0.678 -23.032   2.710  1.00 54.66           N  
ATOM    468  CZ  ARG A  98       0.098 -23.091   1.514  1.00 59.96           C  
ATOM    469  NH1 ARG A  98      -0.022 -24.240   0.848  1.00 56.17           N1+
ATOM    470  NH2 ARG A  98      -0.371 -21.967   0.967  1.00 51.46           N  
ATOM    471  N   ALA A  99       6.204 -22.067   2.467  1.00 40.92           N  
ATOM    472  CA  ALA A  99       7.180 -21.036   2.788  1.00 37.26           C  
ATOM    473  C   ALA A  99       6.612 -19.708   2.320  1.00 40.60           C  
ATOM    474  O   ALA A  99       5.638 -19.659   1.560  1.00 44.33           O  
ATOM    475  CB  ALA A  99       8.540 -21.328   2.147  1.00 36.86           C  
ATOM    476  N   SER A 100       7.209 -18.620   2.787  1.00 38.68           N  
ATOM    477  CA  SER A 100       6.637 -17.315   2.494  1.00 38.10           C  
ATOM    478  C   SER A 100       7.726 -16.263   2.562  1.00 45.46           C  
ATOM    479  O   SER A 100       8.888 -16.545   2.873  1.00 40.85           O  
ATOM    480  CB  SER A 100       5.513 -16.969   3.466  1.00 46.33           C  
ATOM    481  OG  SER A 100       6.066 -16.444   4.660  1.00 45.10           O  
ATOM    482  N   LEU A 101       7.313 -15.028   2.308  1.00 38.70           N  
ATOM    483  CA  LEU A 101       8.215 -13.890   2.243  1.00 38.41           C  
ATOM    484  C   LEU A 101       7.516 -12.739   2.947  1.00 44.42           C  
ATOM    485  O   LEU A 101       6.546 -12.187   2.413  1.00 48.72           O  
ATOM    486  CB  LEU A 101       8.534 -13.539   0.791  1.00 46.74           C  
ATOM    487  CG  LEU A 101       9.651 -12.561   0.467  1.00 46.32           C  
ATOM    488  CD1 LEU A 101      10.973 -13.014   1.089  1.00 36.24           C  
ATOM    489  CD2 LEU A 101       9.750 -12.475  -1.046  1.00 45.31           C  
ATOM    490  N   HIS A 102       7.989 -12.394   4.146  1.00 37.72           N  
ATOM    491  CA  HIS A 102       7.460 -11.283   4.929  1.00 37.33           C  
ATOM    492  C   HIS A 102       8.543 -10.217   5.079  1.00 44.55           C  
ATOM    493  O   HIS A 102       9.706 -10.541   5.357  1.00 41.33           O  
ATOM    494  CB  HIS A 102       6.978 -11.787   6.299  1.00 42.03           C  
ATOM    495  CG  HIS A 102       6.787 -10.704   7.314  1.00 55.91           C  
ATOM    496  CD2 HIS A 102       7.540 -10.346   8.384  1.00 43.24           C  
ATOM    497  ND1 HIS A 102       5.702  -9.841   7.296  1.00 49.07           N  
ATOM    498  CE1 HIS A 102       5.804  -8.995   8.306  1.00 45.54           C  
ATOM    499  NE2 HIS A 102       6.907  -9.283   8.984  1.00 48.66           N  
ATOM    500  N   VAL A 103       8.168  -8.949   4.885  1.00 30.47           N  
ATOM    501  CA  VAL A 103       9.136  -7.858   4.919  1.00 36.52           C  
ATOM    502  C   VAL A 103       8.784  -6.877   6.033  1.00 47.85           C  
ATOM    503  O   VAL A 103       7.610  -6.676   6.376  1.00 39.18           O  
ATOM    504  CB  VAL A 103       9.212  -7.120   3.562  1.00 36.81           C  
ATOM    505  CG1 VAL A 103       7.980  -6.240   3.354  1.00 33.77           C  
ATOM    506  CG2 VAL A 103      10.468  -6.277   3.487  1.00 33.96           C  
ATOM    507  N   HIS A 104       9.822  -6.245   6.585  1.00 42.56           N  
ATOM    508  CA  HIS A 104       9.660  -5.200   7.584  1.00 37.18           C  
ATOM    509  C   HIS A 104       9.709  -3.816   6.952  1.00 36.97           C  
ATOM    510  O   HIS A 104      10.316  -3.615   5.900  1.00 40.02           O  
ATOM    511  CB  HIS A 104      10.742  -5.300   8.653  1.00 36.72           C  
ATOM    512  CG  HIS A 104      10.496  -6.392   9.643  1.00 39.27           C  
ATOM    513  CD2 HIS A 104      10.371  -7.734   9.479  1.00 38.24           C  
ATOM    514  ND1 HIS A 104      10.335  -6.153  10.992  1.00 39.73           N  
ATOM    515  CE1 HIS A 104      10.125  -7.301  11.618  1.00 42.80           C  
ATOM    516  NE2 HIS A 104      10.148  -8.277  10.724  1.00 39.42           N  
ATOM    517  N   GLY A 105       9.042  -2.864   7.604  1.00 37.79           N  
ATOM    518  CA  GLY A 105       9.179  -1.461   7.250  1.00 31.86           C  
ATOM    519  C   GLY A 105       8.491  -0.996   5.983  1.00 39.02           C  
ATOM    520  O   GLY A 105       7.862   0.068   5.974  1.00 36.33           O  
ATOM    521  N   LEU A 106       8.603  -1.761   4.902  1.00 40.80           N  
ATOM    522  CA  LEU A 106       8.063  -1.303   3.631  1.00 43.74           C  
ATOM    523  C   LEU A 106       6.537  -1.427   3.602  1.00 45.62           C  
ATOM    524  O   LEU A 106       5.929  -2.223   4.334  1.00 42.17           O  
ATOM    525  CB  LEU A 106       8.685  -2.094   2.483  1.00 39.33           C  
ATOM    526  CG  LEU A 106      10.111  -1.683   2.106  1.00 45.92           C  
ATOM    527  CD1 LEU A 106      11.133  -2.138   3.145  1.00 31.13           C  
ATOM    528  CD2 LEU A 106      10.454  -2.246   0.751  1.00 37.24           C  
ATOM    529  N   ASP A 107       5.920  -0.614   2.739  1.00 42.42           N  
ATOM    530  CA  ASP A 107       4.484  -0.708   2.478  1.00 39.92           C  
ATOM    531  C   ASP A 107       4.140  -1.988   1.724  1.00 45.21           C  
ATOM    532  O   ASP A 107       4.792  -2.340   0.737  1.00 44.36           O  
ATOM    533  CB  ASP A 107       4.017   0.480   1.655  1.00 33.30           C  
ATOM    534  CG  ASP A 107       4.319   1.798   2.313  1.00 43.17           C  
ATOM    535  OD1 ASP A 107       4.228   1.876   3.562  1.00 46.80           O  
ATOM    536  OD2 ASP A 107       4.637   2.760   1.574  1.00 46.54           O1-
ATOM    537  N   TYR A 108       3.097  -2.670   2.178  1.00 42.07           N  
ATOM    538  CA  TYR A 108       2.563  -3.803   1.447  1.00 40.08           C  
ATOM    539  C   TYR A 108       1.123  -4.025   1.884  1.00 47.72           C  
ATOM    540  O   TYR A 108       0.758  -3.744   3.029  1.00 44.06           O  
ATOM    541  CB  TYR A 108       3.399  -5.056   1.682  1.00 38.11           C  
ATOM    542  CG  TYR A 108       3.462  -5.471   3.128  1.00 45.97           C  
ATOM    543  CD1 TYR A 108       2.505  -6.334   3.664  1.00 42.82           C  
ATOM    544  CD2 TYR A 108       4.475  -5.003   3.966  1.00 46.45           C  
ATOM    545  CE1 TYR A 108       2.548  -6.720   5.001  1.00 44.10           C  
ATOM    546  CE2 TYR A 108       4.531  -5.385   5.309  1.00 52.42           C  
ATOM    547  CZ  TYR A 108       3.560  -6.243   5.817  1.00 49.98           C  
ATOM    548  OH  TYR A 108       3.601  -6.631   7.138  1.00 48.36           O  
ATOM    549  N   GLU A 109       0.307  -4.514   0.954  1.00 47.61           N  
ATOM    550  CA  GLU A 109      -1.075  -4.854   1.250  1.00 40.38           C  
ATOM    551  C   GLU A 109      -1.155  -6.213   1.931  1.00 45.58           C  
ATOM    552  O   GLU A 109      -0.218  -7.020   1.879  1.00 45.45           O  
ATOM    553  CB  GLU A 109      -1.909  -4.855  -0.022  1.00 42.40           C  
ATOM    554  CG  GLU A 109      -2.084  -3.480  -0.620  1.00 49.03           C  
ATOM    555  CD  GLU A 109      -2.960  -3.509  -1.840  1.00 50.10           C  
ATOM    556  OE1 GLU A 109      -3.653  -4.527  -2.032  1.00 73.52           O  
ATOM    557  OE2 GLU A 109      -2.958  -2.525  -2.603  0.72 70.47           O1-
ATOM    558  N   ILE A 110      -2.295  -6.462   2.585  1.00 44.21           N  
ATOM    559  CA  ILE A 110      -2.398  -7.656   3.419  1.00 42.92           C  
ATOM    560  C   ILE A 110      -2.149  -8.908   2.598  1.00 39.52           C  
ATOM    561  O   ILE A 110      -1.682  -9.922   3.129  1.00 39.32           O  
ATOM    562  CB  ILE A 110      -3.760  -7.712   4.144  1.00 45.25           C  
ATOM    563  CG1 ILE A 110      -3.692  -8.696   5.316  1.00 47.01           C  
ATOM    564  CG2 ILE A 110      -4.841  -8.159   3.214  1.00 36.20           C  
ATOM    565  CD1 ILE A 110      -2.995  -8.141   6.564  1.00 45.81           C  
ATOM    566  N   SER A 111      -2.434  -8.861   1.290  1.00 47.32           N  
ATOM    567  CA  SER A 111      -2.184 -10.006   0.413  1.00 39.04           C  
ATOM    568  C   SER A 111      -0.702 -10.320   0.261  1.00 41.49           C  
ATOM    569  O   SER A 111      -0.376 -11.411  -0.220  1.00 50.83           O  
ATOM    570  CB  SER A 111      -2.790  -9.772  -0.972  1.00 35.32           C  
ATOM    571  OG  SER A 111      -2.598  -8.430  -1.397  1.00 52.49           O  
ATOM    572  N   SER A 112       0.193  -9.399   0.645  1.00 37.17           N  
ATOM    573  CA  SER A 112       1.639  -9.598   0.589  1.00 39.46           C  
ATOM    574  C   SER A 112       2.288  -9.651   1.978  1.00 53.61           C  
ATOM    575  O   SER A 112       3.488  -9.360   2.105  1.00 52.35           O  
ATOM    576  CB  SER A 112       2.304  -8.493  -0.240  1.00 45.41           C  
ATOM    577  OG  SER A 112       2.044  -8.626  -1.627  1.00 47.66           O  
ATOM    578  N   ASP A 113       1.543 -10.003   3.031  1.00 39.27           N  
ATOM    579  CA  ASP A 113       2.205 -10.040   4.324  1.00 47.72           C  
ATOM    580  C   ASP A 113       2.839 -11.398   4.624  1.00 47.45           C  
ATOM    581  O   ASP A 113       3.570 -11.527   5.615  1.00 47.30           O  
ATOM    582  CB  ASP A 113       1.241  -9.574   5.437  1.00 54.14           C  
ATOM    583  CG  ASP A 113       0.449 -10.704   6.075  1.00 63.60           C  
ATOM    584  OD1 ASP A 113       0.044 -11.656   5.358  1.00 67.81           O  
ATOM    585  OD2 ASP A 113       0.234 -10.629   7.311  1.00 49.25           O1-
ATOM    586  N   GLY A 114       2.633 -12.397   3.771  1.00 43.85           N  
ATOM    587  CA  GLY A 114       3.409 -13.611   3.892  1.00 36.52           C  
ATOM    588  C   GLY A 114       3.005 -14.512   5.027  1.00 43.59           C  
ATOM    589  O   GLY A 114       3.766 -15.411   5.389  1.00 44.75           O  
ATOM    590  N   THR A 115       1.819 -14.318   5.590  1.00 45.54           N  
ATOM    591  CA  THR A 115       1.328 -15.135   6.692  1.00 44.53           C  
ATOM    592  C   THR A 115       0.328 -16.177   6.186  1.00 42.86           C  
ATOM    593  O   THR A 115      -0.397 -15.948   5.215  1.00 49.37           O  
ATOM    594  CB  THR A 115       0.680 -14.244   7.764  1.00 46.55           C  
ATOM    595  CG2 THR A 115       1.692 -13.228   8.287  1.00 43.37           C  
ATOM    596  OG1 THR A 115      -0.436 -13.526   7.211  1.00 41.99           O  
ATOM    597  N   ALA A 116       0.323 -17.344   6.836  1.00 42.51           N  
ATOM    598  CA  ALA A 116      -0.710 -18.347   6.574  1.00 38.32           C  
ATOM    599  C   ALA A 116      -2.108 -17.788   6.830  1.00 49.12           C  
ATOM    600  O   ALA A 116      -3.007 -17.917   5.990  1.00 49.42           O  
ATOM    601  CB  ALA A 116      -0.472 -19.579   7.442  1.00 31.00           C  
ATOM    602  N   MET A 117      -2.317 -17.195   8.008  1.00 56.36           N  
ATOM    603  CA  MET A 117      -3.529 -16.452   8.336  1.00 46.72           C  
ATOM    604  C   MET A 117      -4.175 -15.805   7.116  1.00 55.45           C  
ATOM    605  O   MET A 117      -5.297 -16.145   6.733  1.00 66.92           O  
ATOM    606  CB  MET A 117      -3.191 -15.369   9.366  1.00 56.40           C  
ATOM    607  CG  MET A 117      -4.195 -15.196  10.496  1.00 59.40           C  
ATOM    608  SD  MET A 117      -4.138 -13.500  11.130  1.00 69.54           S  
ATOM    609  CE  MET A 117      -4.903 -12.561   9.811  1.00 71.86           C  
ATOM    610  N   ASN A 118      -3.472 -14.856   6.501  1.00 57.54           N  
ATOM    611  CA  ASN A 118      -4.012 -14.088   5.392  1.00 53.78           C  
ATOM    612  C   ASN A 118      -3.830 -14.789   4.056  1.00 57.31           C  
ATOM    613  O   ASN A 118      -3.845 -14.121   3.015  1.00 54.33           O  
ATOM    614  CB  ASN A 118      -3.369 -12.697   5.359  1.00 47.22           C  
ATOM    615  CG  ASN A 118      -3.801 -11.823   6.556  1.00 66.63           C  
ATOM    616  ND2 ASN A 118      -2.833 -11.145   7.171  1.00 60.52           N  
ATOM    617  OD1 ASN A 118      -4.979 -11.792   6.940  1.00 60.79           O  
ATOM    618  N   LYS A 119      -3.653 -16.115   4.061  1.00 46.99           N  
ATOM    619  CA  LYS A 119      -3.571 -16.886   2.825  1.00 53.31           C  
ATOM    620  C   LYS A 119      -2.473 -16.330   1.910  1.00 56.61           C  
ATOM    621  O   LYS A 119      -2.608 -16.253   0.685  1.00 52.55           O  
ATOM    622  CB  LYS A 119      -4.943 -16.914   2.140  1.00 57.17           C  
ATOM    623  CG  LYS A 119      -5.962 -17.818   2.876  1.00 75.46           C  
ATOM    624  CD  LYS A 119      -7.427 -17.374   2.717  1.00 84.80           C  
ATOM    625  CE  LYS A 119      -7.876 -16.406   3.817  1.00 82.86           C  
ATOM    626  NZ  LYS A 119      -8.983 -15.514   3.336  1.00 85.53           N1+
ATOM    627  N   SER A 120      -1.355 -15.952   2.517  1.00 52.60           N  
ATOM    628  CA  SER A 120      -0.340 -15.169   1.842  1.00 45.43           C  
ATOM    629  C   SER A 120       0.987 -15.905   1.722  1.00 44.79           C  
ATOM    630  O   SER A 120       1.968 -15.314   1.265  1.00 42.47           O  
ATOM    631  CB  SER A 120      -0.138 -13.845   2.589  1.00 52.06           C  
ATOM    632  OG  SER A 120       0.425 -12.860   1.743  1.00 57.85           O  
ATOM    633  N   ASP A 121       1.055 -17.161   2.141  1.00 45.29           N  
ATOM    634  CA  ASP A 121       2.269 -17.940   1.982  1.00 41.14           C  
ATOM    635  C   ASP A 121       2.189 -18.664   0.639  1.00 46.20           C  
ATOM    636  O   ASP A 121       1.323 -18.365  -0.191  1.00 46.53           O  
ATOM    637  CB  ASP A 121       2.445 -18.877   3.175  1.00 47.94           C  
ATOM    638  CG  ASP A 121       1.284 -19.831   3.334  1.00 52.15           C  
ATOM    639  OD1 ASP A 121       0.281 -19.667   2.599  1.00 45.40           O  
ATOM    640  OD2 ASP A 121       1.379 -20.750   4.180  1.00 52.66           O1-
ATOM    641  N   VAL A 122       3.088 -19.625   0.400  1.00 41.95           N  
ATOM    642  CA  VAL A 122       3.230 -20.242  -0.917  1.00 38.92           C  
ATOM    643  C   VAL A 122       3.418 -21.746  -0.759  1.00 43.66           C  
ATOM    644  O   VAL A 122       4.388 -22.191  -0.135  1.00 49.60           O  
ATOM    645  CB  VAL A 122       4.405 -19.638  -1.708  1.00 43.36           C  
ATOM    646  CG1 VAL A 122       4.442 -20.200  -3.121  1.00 37.28           C  
ATOM    647  CG2 VAL A 122       4.305 -18.115  -1.723  1.00 35.29           C  
ATOM    648  N   GLU A 123       2.499 -22.527  -1.340  1.00 53.30           N  
ATOM    649  CA  GLU A 123       2.554 -23.986  -1.323  1.00 45.44           C  
ATOM    650  C   GLU A 123       3.858 -24.495  -1.937  1.00 45.78           C  
ATOM    651  O   GLU A 123       4.492 -23.801  -2.737  1.00 46.63           O  
ATOM    652  CB  GLU A 123       1.410 -24.540  -2.141  1.00 48.58           C  
ATOM    653  CG  GLU A 123       1.748 -24.323  -3.606  1.00 55.40           C  
ATOM    654  CD  GLU A 123       0.604 -24.544  -4.524  0.42 50.18           C  
ATOM    655  OE1 GLU A 123       0.051 -25.664  -4.492  1.00 63.02           O  
ATOM    656  OE2 GLU A 123       0.284 -23.599  -5.284  0.96 50.13           O1-
ATOM    657  N   PRO A 124       4.251 -25.727  -1.624  1.00 39.68           N  
ATOM    658  CA  PRO A 124       5.463 -26.285  -2.241  1.00 43.90           C  
ATOM    659  C   PRO A 124       5.369 -26.230  -3.761  1.00 50.29           C  
ATOM    660  O   PRO A 124       4.323 -26.497  -4.348  1.00 47.68           O  
ATOM    661  CB  PRO A 124       5.503 -27.727  -1.723  1.00 36.20           C  
ATOM    662  CG  PRO A 124       4.750 -27.684  -0.421  1.00 37.38           C  
ATOM    663  CD  PRO A 124       3.667 -26.625  -0.616  1.00 34.40           C  
ATOM    664  N   GLY A 125       6.474 -25.859  -4.400  1.00 50.45           N  
ATOM    665  CA  GLY A 125       6.473 -25.657  -5.832  1.00 30.39           C  
ATOM    666  C   GLY A 125       5.692 -24.460  -6.325  1.00 40.95           C  
ATOM    667  O   GLY A 125       5.709 -24.189  -7.530  1.00 46.71           O  
ATOM    668  N   GLY A 126       5.018 -23.723  -5.453  1.00 45.95           N  
ATOM    669  CA  GLY A 126       4.175 -22.644  -5.916  1.00 38.03           C  
ATOM    670  C   GLY A 126       4.951 -21.402  -6.315  1.00 39.34           C  
ATOM    671  O   GLY A 126       6.154 -21.262  -6.088  1.00 45.02           O  
ATOM    672  N   THR A 127       4.228 -20.468  -6.921  1.00 32.66           N  
ATOM    673  CA  THR A 127       4.784 -19.173  -7.273  1.00 38.96           C  
ATOM    674  C   THR A 127       3.752 -18.115  -6.936  1.00 46.28           C  
ATOM    675  O   THR A 127       2.569 -18.283  -7.238  1.00 51.23           O  
ATOM    676  CB  THR A 127       5.159 -19.099  -8.755  1.00 34.17           C  
ATOM    677  CG2 THR A 127       5.550 -17.689  -9.140  1.00 32.86           C  
ATOM    678  OG1 THR A 127       6.274 -19.965  -8.998  1.00 46.84           O  
ATOM    679  N   ARG A 128       4.197 -17.037  -6.305  1.00 42.94           N  
ATOM    680  CA  ARG A 128       3.312 -15.952  -5.930  1.00 36.14           C  
ATOM    681  C   ARG A 128       4.060 -14.651  -6.136  1.00 40.73           C  
ATOM    682  O   ARG A 128       5.283 -14.604  -6.002  1.00 51.42           O  
ATOM    683  CB  ARG A 128       2.857 -16.089  -4.478  1.00 43.11           C  
ATOM    684  CG  ARG A 128       2.013 -14.949  -4.020  1.00 43.31           C  
ATOM    685  CD  ARG A 128       1.795 -15.030  -2.539  1.00 49.31           C  
ATOM    686  NE  ARG A 128       0.613 -14.266  -2.166  1.00 53.76           N  
ATOM    687  CZ  ARG A 128      -0.572 -14.811  -1.932  1.00 62.16           C  
ATOM    688  NH1 ARG A 128      -0.762 -16.120  -2.034  1.00 54.02           N1+
ATOM    689  NH2 ARG A 128      -1.587 -14.024  -1.578  1.00 57.53           N  
ATOM    690  N   THR A 129       3.335 -13.597  -6.470  1.00 39.71           N  
ATOM    691  CA  THR A 129       3.959 -12.307  -6.729  1.00 41.12           C  
ATOM    692  C   THR A 129       3.642 -11.377  -5.565  1.00 50.22           C  
ATOM    693  O   THR A 129       2.532 -10.842  -5.461  1.00 45.21           O  
ATOM    694  CB  THR A 129       3.501 -11.710  -8.050  1.00 36.98           C  
ATOM    695  CG2 THR A 129       4.016 -10.271  -8.177  1.00 32.43           C  
ATOM    696  OG1 THR A 129       4.016 -12.502  -9.122  1.00 51.08           O  
ATOM    697  N   TYR A 130       4.630 -11.179  -4.705  1.00 44.93           N  
ATOM    698  CA  TYR A 130       4.535 -10.191  -3.651  1.00 35.12           C  
ATOM    699  C   TYR A 130       4.812  -8.803  -4.208  1.00 40.36           C  
ATOM    700  O   TYR A 130       5.663  -8.635  -5.088  1.00 45.98           O  
ATOM    701  CB  TYR A 130       5.538 -10.525  -2.563  1.00 40.00           C  
ATOM    702  CG  TYR A 130       5.272 -11.816  -1.816  1.00 43.46           C  
ATOM    703  CD1 TYR A 130       4.239 -11.906  -0.886  1.00 45.55           C  
ATOM    704  CD2 TYR A 130       6.073 -12.934  -2.012  1.00 38.75           C  
ATOM    705  CE1 TYR A 130       4.010 -13.082  -0.173  1.00 39.82           C  
ATOM    706  CE2 TYR A 130       5.857 -14.116  -1.294  1.00 42.15           C  
ATOM    707  CZ  TYR A 130       4.819 -14.180  -0.377  1.00 38.78           C  
ATOM    708  OH  TYR A 130       4.585 -15.339   0.343  1.00 43.12           O  
ATOM    709  N   THR A 131       4.097  -7.802  -3.692  1.00 37.89           N  
ATOM    710  CA  THR A 131       4.379  -6.404  -4.010  1.00 40.31           C  
ATOM    711  C   THR A 131       4.740  -5.636  -2.744  1.00 45.10           C  
ATOM    712  O   THR A 131       3.973  -5.634  -1.771  1.00 48.03           O  
ATOM    713  CB  THR A 131       3.200  -5.736  -4.712  1.00 37.94           C  
ATOM    714  CG2 THR A 131       3.452  -4.219  -4.858  1.00 33.92           C  
ATOM    715  OG1 THR A 131       3.030  -6.330  -6.007  1.00 44.45           O  
ATOM    716  N   TRP A 132       5.915  -5.007  -2.756  1.00 38.68           N  
ATOM    717  CA  TRP A 132       6.353  -4.080  -1.722  1.00 40.40           C  
ATOM    718  C   TRP A 132       6.363  -2.676  -2.301  1.00 44.47           C  
ATOM    719  O   TRP A 132       6.885  -2.456  -3.403  1.00 49.56           O  
ATOM    720  CB  TRP A 132       7.750  -4.416  -1.200  1.00 34.13           C  
ATOM    721  CG  TRP A 132       7.907  -5.789  -0.668  1.00 37.20           C  
ATOM    722  CD1 TRP A 132       6.911  -6.675  -0.352  1.00 34.98           C  
ATOM    723  CD2 TRP A 132       9.146  -6.449  -0.375  1.00 29.34           C  
ATOM    724  CE2 TRP A 132       8.831  -7.741   0.102  1.00 29.52           C  
ATOM    725  CE3 TRP A 132      10.492  -6.075  -0.476  1.00 33.28           C  
ATOM    726  NE1 TRP A 132       7.463  -7.853   0.115  1.00 37.11           N  
ATOM    727  CZ2 TRP A 132       9.811  -8.661   0.481  1.00 36.57           C  
ATOM    728  CZ3 TRP A 132      11.470  -6.994  -0.107  1.00 31.84           C  
ATOM    729  CH2 TRP A 132      11.122  -8.273   0.372  1.00 32.77           C  
ATOM    730  N   ARG A 133       5.791  -1.730  -1.576  1.00 44.44           N  
ATOM    731  CA  ARG A 133       5.848  -0.348  -2.014  1.00 42.62           C  
ATOM    732  C   ARG A 133       6.622   0.456  -0.985  1.00 39.83           C  
ATOM    733  O   ARG A 133       6.924  -0.019   0.112  1.00 41.51           O  
ATOM    734  CB  ARG A 133       4.449   0.231  -2.250  1.00 46.41           C  
ATOM    735  CG  ARG A 133       3.824  -0.206  -3.576  1.00 51.13           C  
ATOM    736  CD  ARG A 133       2.350   0.173  -3.672  1.00 43.00           C  
ATOM    737  NE  ARG A 133       1.530  -0.649  -2.790  1.00 75.43           N  
ATOM    738  CZ  ARG A 133       1.079  -0.266  -1.599  1.00 81.22           C  
ATOM    739  NH1 ARG A 133       1.334   0.944  -1.111  1.00 63.10           N1+
ATOM    740  NH2 ARG A 133       0.357  -1.119  -0.873  1.00 77.30           N  
ATOM    741  N   THR A 134       7.008   1.659  -1.389  1.00 36.62           N  
ATOM    742  CA  THR A 134       7.694   2.581  -0.505  1.00 37.79           C  
ATOM    743  C   THR A 134       7.224   3.982  -0.867  1.00 40.96           C  
ATOM    744  O   THR A 134       6.813   4.231  -2.000  1.00 49.01           O  
ATOM    745  CB  THR A 134       9.225   2.456  -0.631  1.00 41.55           C  
ATOM    746  CG2 THR A 134       9.686   1.006  -0.393  1.00 30.46           C  
ATOM    747  OG1 THR A 134       9.638   2.878  -1.938  1.00 35.29           O  
ATOM    748  N   HIS A 135       7.283   4.894   0.095  1.00 38.73           N  
ATOM    749  CA  HIS A 135       6.874   6.270  -0.136  1.00 41.25           C  
ATOM    750  C   HIS A 135       7.899   7.209   0.489  1.00 41.50           C  
ATOM    751  O   HIS A 135       8.658   6.824   1.382  1.00 45.10           O  
ATOM    752  CB  HIS A 135       5.492   6.532   0.464  1.00 40.52           C  
ATOM    753  CG  HIS A 135       5.445   6.268   1.931  1.00 45.10           C  
ATOM    754  CD2 HIS A 135       5.511   7.107   2.994  1.00 46.03           C  
ATOM    755  ND1 HIS A 135       5.419   4.991   2.450  1.00 39.73           N  
ATOM    756  CE1 HIS A 135       5.436   5.055   3.772  1.00 45.15           C  
ATOM    757  NE2 HIS A 135       5.491   6.327   4.127  1.00 39.94           N  
ATOM    758  N   LYS A 136       7.907   8.453   0.009  1.00 42.41           N  
ATOM    759  CA  LYS A 136       8.695   9.527   0.594  1.00 44.89           C  
ATOM    760  C   LYS A 136       7.928  10.183   1.743  1.00 46.94           C  
ATOM    761  O   LYS A 136       6.706  10.051   1.841  1.00 46.39           O  
ATOM    762  CB  LYS A 136       9.032  10.569  -0.474  1.00 43.90           C  
ATOM    763  CG  LYS A 136       9.640   9.985  -1.751  1.00 47.04           C  
ATOM    764  CD  LYS A 136       9.650  10.977  -2.927  1.00 45.25           C  
ATOM    765  CE  LYS A 136       9.953  10.244  -4.251  1.00 55.67           C  
ATOM    766  NZ  LYS A 136      10.415  11.127  -5.363  1.00 55.91           N1+
ATOM    767  N   PRO A 137       8.618  10.875   2.643  1.00 43.25           N  
ATOM    768  CA  PRO A 137       7.906  11.600   3.699  1.00 48.92           C  
ATOM    769  C   PRO A 137       7.227  12.823   3.112  1.00 48.00           C  
ATOM    770  O   PRO A 137       7.561  13.265   2.013  1.00 46.94           O  
ATOM    771  CB  PRO A 137       9.011  11.987   4.692  1.00 46.48           C  
ATOM    772  CG  PRO A 137      10.264  11.938   3.921  1.00 42.56           C  
ATOM    773  CD  PRO A 137      10.078  10.917   2.824  1.00 41.62           C  
ATOM    774  N   GLY A 138       6.257  13.362   3.851  1.00 45.19           N  
ATOM    775  CA  GLY A 138       5.579  14.570   3.401  1.00 46.19           C  
ATOM    776  C   GLY A 138       4.406  14.937   4.286  1.00 51.44           C  
ATOM    777  O   GLY A 138       3.948  14.147   5.123  1.00 51.02           O  
ATOM    778  N   ARG A 139       3.919  16.170   4.087  1.00 51.80           N  
ATOM    779  CA  ARG A 139       2.794  16.664   4.877  1.00 53.87           C  
ATOM    780  C   ARG A 139       1.528  15.928   4.498  1.00 53.53           C  
ATOM    781  O   ARG A 139       1.263  15.693   3.319  1.00 55.77           O  
ATOM    782  CB  ARG A 139       2.568  18.161   4.686  1.00 43.86           C  
ATOM    783  CG  ARG A 139       3.649  19.034   5.292  1.00 56.31           C  
ATOM    784  CD  ARG A 139       3.388  19.409   6.750  1.00 61.80           C  
ATOM    785  NE  ARG A 139       4.631  19.872   7.362  1.00 62.94           N  
ATOM    786  CZ  ARG A 139       5.060  19.535   8.572  1.00 68.57           C  
ATOM    787  NH1 ARG A 139       4.321  18.804   9.393  1.00 58.81           N1+
ATOM    788  NH2 ARG A 139       6.261  19.952   8.973  1.00 77.98           N  
ATOM    789  N   ARG A 140       0.754  15.545   5.512  1.00 55.59           N  
ATOM    790  CA  ARG A 140      -0.550  14.949   5.291  1.00 53.39           C  
ATOM    791  C   ARG A 140      -1.586  16.051   5.112  1.00 52.24           C  
ATOM    792  O   ARG A 140      -1.300  17.241   5.241  1.00 51.38           O  
ATOM    793  CB  ARG A 140      -0.933  14.041   6.452  1.00 45.58           C  
ATOM    794  CG  ARG A 140      -0.257  12.701   6.483  1.00 44.88           C  
ATOM    795  CD  ARG A 140      -0.788  11.920   7.663  1.00 40.97           C  
ATOM    796  NE  ARG A 140      -0.064  10.682   7.925  1.00 49.23           N  
ATOM    797  CZ  ARG A 140       0.765  10.519   8.946  1.00 45.62           C  
ATOM    798  NH1 ARG A 140       1.016  11.509   9.791  1.00 39.46           N1+
ATOM    799  NH2 ARG A 140       1.355   9.335   9.123  1.00 41.86           N  
ATOM    800  N   ASP A 141      -2.819  15.650   4.835  1.00 63.71           N  
ATOM    801  CA  ASP A 141      -3.903  16.621   4.796  1.00 62.49           C  
ATOM    802  C   ASP A 141      -4.055  17.335   6.137  1.00 65.41           C  
ATOM    803  O   ASP A 141      -4.197  18.562   6.178  1.00 57.29           O  
ATOM    804  CB  ASP A 141      -5.188  15.909   4.410  1.00 67.89           C  
ATOM    805  CG  ASP A 141      -5.388  15.878   2.936  0.89 80.54           C  
ATOM    806  OD1 ASP A 141      -6.394  15.297   2.485  1.00 98.03           O  
ATOM    807  OD2 ASP A 141      -4.513  16.418   2.229  1.00 88.70           O1-
ATOM    808  N   ASP A 142      -4.002  16.589   7.253  1.00 59.66           N  
ATOM    809  CA  ASP A 142      -4.202  17.236   8.548  1.00 54.22           C  
ATOM    810  C   ASP A 142      -3.061  18.164   8.935  1.00 57.85           C  
ATOM    811  O   ASP A 142      -3.156  18.814   9.982  1.00 63.93           O  
ATOM    812  CB  ASP A 142      -4.422  16.206   9.671  1.00 42.68           C  
ATOM    813  CG  ASP A 142      -3.332  15.162   9.746  1.00 57.04           C  
ATOM    814  OD1 ASP A 142      -2.222  15.424   9.228  1.00 62.55           O  
ATOM    815  OD2 ASP A 142      -3.587  14.067  10.315  1.00 56.16           O1-
ATOM    816  N   GLY A 143      -1.995  18.245   8.143  1.00 55.05           N  
ATOM    817  CA  GLY A 143      -0.839  19.040   8.495  1.00 48.77           C  
ATOM    818  C   GLY A 143       0.276  18.280   9.189  1.00 51.43           C  
ATOM    819  O   GLY A 143       1.395  18.807   9.282  1.00 52.38           O  
ATOM    820  N   THR A 144       0.012  17.069   9.678  1.00 44.64           N  
ATOM    821  CA  THR A 144       1.061  16.267  10.282  1.00 47.22           C  
ATOM    822  C   THR A 144       2.032  15.758   9.212  1.00 50.86           C  
ATOM    823  O   THR A 144       1.795  15.880   8.003  1.00 54.78           O  
ATOM    824  CB  THR A 144       0.461  15.099  11.055  1.00 51.75           C  
ATOM    825  CG2 THR A 144      -0.650  15.604  11.968  1.00 42.09           C  
ATOM    826  OG1 THR A 144      -0.058  14.132  10.129  1.00 47.45           O  
ATOM    827  N   TRP A 145       3.134  15.168   9.673  1.00 46.31           N  
ATOM    828  CA  TRP A 145       4.240  14.741   8.820  1.00 47.84           C  
ATOM    829  C   TRP A 145       4.258  13.220   8.721  1.00 42.07           C  
ATOM    830  O   TRP A 145       4.439  12.533   9.730  1.00 47.05           O  
ATOM    831  CB  TRP A 145       5.565  15.258   9.378  1.00 46.42           C  
ATOM    832  CG  TRP A 145       6.738  14.989   8.508  1.00 53.12           C  
ATOM    833  CD1 TRP A 145       7.713  14.050   8.710  1.00 46.09           C  
ATOM    834  CD2 TRP A 145       7.082  15.675   7.297  1.00 49.91           C  
ATOM    835  CE2 TRP A 145       8.276  15.098   6.816  1.00 47.80           C  
ATOM    836  CE3 TRP A 145       6.497  16.720   6.575  1.00 52.12           C  
ATOM    837  NE1 TRP A 145       8.642  14.112   7.695  1.00 43.94           N  
ATOM    838  CZ2 TRP A 145       8.893  15.530   5.640  1.00 52.67           C  
ATOM    839  CZ3 TRP A 145       7.109  17.144   5.404  1.00 53.20           C  
ATOM    840  CH2 TRP A 145       8.296  16.551   4.949  1.00 48.53           C  
ATOM    841  N   ARG A 146       4.076  12.698   7.510  1.00 46.14           N  
ATOM    842  CA  ARG A 146       4.110  11.249   7.312  1.00 43.99           C  
ATOM    843  C   ARG A 146       5.549  10.768   7.176  1.00 42.95           C  
ATOM    844  O   ARG A 146       6.289  11.268   6.326  1.00 46.00           O  
ATOM    845  CB  ARG A 146       3.322  10.854   6.069  1.00 41.33           C  
ATOM    846  CG  ARG A 146       3.426   9.378   5.717  1.00 37.72           C  
ATOM    847  CD  ARG A 146       2.632   9.118   4.465  1.00 45.80           C  
ATOM    848  NE  ARG A 146       2.572   7.704   4.113  1.00 45.32           N  
ATOM    849  CZ  ARG A 146       2.176   7.260   2.929  1.00 48.68           C  
ATOM    850  NH1 ARG A 146       1.811   8.095   1.968  1.00 50.13           N1+
ATOM    851  NH2 ARG A 146       2.141   5.946   2.705  1.00 45.13           N  
ATOM    852  N   PRO A 147       5.979   9.806   7.983  1.00 42.43           N  
ATOM    853  CA  PRO A 147       7.337   9.269   7.836  1.00 41.80           C  
ATOM    854  C   PRO A 147       7.508   8.549   6.509  1.00 43.27           C  
ATOM    855  O   PRO A 147       6.575   7.932   5.990  1.00 47.18           O  
ATOM    856  CB  PRO A 147       7.468   8.291   9.009  1.00 34.25           C  
ATOM    857  CG  PRO A 147       6.364   8.662   9.950  1.00 46.52           C  
ATOM    858  CD  PRO A 147       5.257   9.220   9.118  1.00 33.94           C  
ATOM    859  N   GLY A 148       8.728   8.638   5.950  1.00 48.86           N  
ATOM    860  CA  GLY A 148       9.057   7.897   4.747  1.00 38.93           C  
ATOM    861  C   GLY A 148       9.383   6.446   5.047  1.00 42.07           C  
ATOM    862  O   GLY A 148       9.484   6.036   6.205  1.00 42.60           O  
ATOM    863  N   SER A 149       9.539   5.654   3.978  1.00 37.43           N  
ATOM    864  CA  SER A 149       9.912   4.252   4.143  1.00 35.50           C  
ATOM    865  C   SER A 149      11.406   4.044   4.368  1.00 36.23           C  
ATOM    866  O   SER A 149      11.816   2.919   4.690  1.00 34.82           O  
ATOM    867  CB  SER A 149       9.483   3.428   2.925  1.00 35.99           C  
ATOM    868  OG  SER A 149       8.183   3.781   2.503  1.00 41.48           O  
ATOM    869  N   ALA A 150      12.223   5.080   4.202  1.00 31.99           N  
ATOM    870  CA  ALA A 150      13.666   4.889   4.200  1.00 33.58           C  
ATOM    871  C   ALA A 150      14.124   4.199   5.479  1.00 39.25           C  
ATOM    872  O   ALA A 150      13.619   4.481   6.570  1.00 39.76           O  
ATOM    873  CB  ALA A 150      14.378   6.234   4.042  1.00 35.06           C  
ATOM    874  N   GLY A 151      15.074   3.283   5.338  1.00 36.12           N  
ATOM    875  CA  GLY A 151      15.719   2.690   6.487  1.00 35.02           C  
ATOM    876  C   GLY A 151      16.418   1.389   6.130  1.00 42.07           C  
ATOM    877  O   GLY A 151      16.513   1.004   4.960  1.00 43.41           O  
ATOM    878  N   TYR A 152      16.918   0.730   7.180  1.00 33.95           N  
ATOM    879  CA  TYR A 152      17.586  -0.560   7.086  1.00 36.97           C  
ATOM    880  C   TYR A 152      16.581  -1.593   7.562  1.00 38.87           C  
ATOM    881  O   TYR A 152      16.340  -1.730   8.763  1.00 38.48           O  
ATOM    882  CB  TYR A 152      18.864  -0.609   7.926  1.00 36.05           C  
ATOM    883  CG  TYR A 152      19.990   0.218   7.367  1.00 36.66           C  
ATOM    884  CD1 TYR A 152      20.805  -0.276   6.341  1.00 38.09           C  
ATOM    885  CD2 TYR A 152      20.235   1.496   7.848  1.00 35.82           C  
ATOM    886  CE1 TYR A 152      21.826   0.490   5.811  1.00 37.37           C  
ATOM    887  CE2 TYR A 152      21.246   2.269   7.331  1.00 37.49           C  
ATOM    888  CZ  TYR A 152      22.041   1.769   6.317  1.00 43.12           C  
ATOM    889  OH  TYR A 152      23.050   2.561   5.813  1.00 38.23           O  
ATOM    890  N   TRP A 153      16.015  -2.334   6.617  1.00 37.04           N  
ATOM    891  CA  TRP A 153      14.936  -3.258   6.920  1.00 35.82           C  
ATOM    892  C   TRP A 153      15.381  -4.682   6.634  1.00 37.20           C  
ATOM    893  O   TRP A 153      16.579  -4.958   6.510  1.00 32.09           O  
ATOM    894  CB  TRP A 153      13.694  -2.876   6.112  1.00 32.96           C  
ATOM    895  CG  TRP A 153      13.237  -1.473   6.373  1.00 37.20           C  
ATOM    896  CD1 TRP A 153      13.390  -0.383   5.558  1.00 38.81           C  
ATOM    897  CD2 TRP A 153      12.549  -1.012   7.537  1.00 34.18           C  
ATOM    898  CE2 TRP A 153      12.309   0.371   7.364  1.00 40.72           C  
ATOM    899  CE3 TRP A 153      12.104  -1.635   8.708  1.00 31.47           C  
ATOM    900  NE1 TRP A 153      12.830   0.734   6.147  1.00 31.44           N  
ATOM    901  CZ2 TRP A 153      11.641   1.130   8.316  1.00 33.56           C  
ATOM    902  CZ3 TRP A 153      11.438  -0.883   9.645  1.00 28.95           C  
ATOM    903  CH2 TRP A 153      11.214   0.485   9.447  1.00 35.11           C  
ATOM    904  N   HIS A 154      14.433  -5.599   6.523  1.00 38.45           N  
ATOM    905  CA  HIS A 154      14.809  -6.984   6.294  1.00 39.00           C  
ATOM    906  C   HIS A 154      13.549  -7.763   5.960  1.00 40.85           C  
ATOM    907  O   HIS A 154      12.421  -7.282   6.164  1.00 40.28           O  
ATOM    908  CB  HIS A 154      15.540  -7.588   7.508  1.00 36.12           C  
ATOM    909  CG  HIS A 154      14.704  -7.658   8.754  1.00 44.78           C  
ATOM    910  CD2 HIS A 154      14.327  -6.695   9.634  1.00 34.79           C  
ATOM    911  ND1 HIS A 154      14.141  -8.836   9.210  1.00 39.43           N  
ATOM    912  CE1 HIS A 154      13.459  -8.596  10.318  1.00 31.92           C  
ATOM    913  NE2 HIS A 154      13.555  -7.305  10.595  1.00 36.59           N  
ATOM    914  N   TYR A 155      13.764  -8.966   5.417  1.00 36.07           N  
ATOM    915  CA  TYR A 155      12.707  -9.878   4.998  1.00 40.28           C  
ATOM    916  C   TYR A 155      13.034 -11.266   5.528  1.00 39.29           C  
ATOM    917  O   TYR A 155      14.204 -11.598   5.752  1.00 39.04           O  
ATOM    918  CB  TYR A 155      12.540  -9.920   3.447  1.00 37.58           C  
ATOM    919  CG  TYR A 155      13.771 -10.405   2.684  1.00 41.06           C  
ATOM    920  CD1 TYR A 155      14.024 -11.767   2.516  1.00 36.10           C  
ATOM    921  CD2 TYR A 155      14.674  -9.497   2.121  1.00 38.88           C  
ATOM    922  CE1 TYR A 155      15.149 -12.215   1.817  1.00 35.32           C  
ATOM    923  CE2 TYR A 155      15.793  -9.933   1.431  1.00 34.22           C  
ATOM    924  CZ  TYR A 155      16.027 -11.294   1.281  1.00 37.74           C  
ATOM    925  OH  TYR A 155      17.145 -11.728   0.595  1.00 41.37           O  
ATOM    926  N   HIS A 156      12.000 -12.075   5.743  1.00 33.08           N  
ATOM    927  CA  HIS A 156      12.232 -13.418   6.261  1.00 31.29           C  
ATOM    928  C   HIS A 156      10.960 -14.238   6.090  1.00 36.17           C  
ATOM    929  O   HIS A 156       9.892 -13.708   5.770  1.00 37.41           O  
ATOM    930  CB  HIS A 156      12.672 -13.380   7.722  1.00 34.74           C  
ATOM    931  CG  HIS A 156      11.624 -12.846   8.646  1.00 45.14           C  
ATOM    932  CD2 HIS A 156      11.374 -11.588   9.078  1.00 42.35           C  
ATOM    933  ND1 HIS A 156      10.667 -13.651   9.233  1.00 48.08           N  
ATOM    934  CE1 HIS A 156       9.879 -12.911   9.992  1.00 45.06           C  
ATOM    935  NE2 HIS A 156      10.285 -11.657   9.914  1.00 50.41           N  
ATOM    936  N   ASP A 157      11.093 -15.546   6.293  1.00 33.04           N  
ATOM    937  CA  ASP A 157       9.957 -16.443   6.138  1.00 43.25           C  
ATOM    938  C   ASP A 157       9.033 -16.360   7.352  1.00 45.92           C  
ATOM    939  O   ASP A 157       9.459 -16.050   8.470  1.00 42.30           O  
ATOM    940  CB  ASP A 157      10.434 -17.883   5.939  1.00 36.17           C  
ATOM    941  CG  ASP A 157       9.349 -18.902   6.253  1.00 43.97           C  
ATOM    942  OD1 ASP A 157       8.405 -19.046   5.444  1.00 44.57           O  
ATOM    943  OD2 ASP A 157       9.430 -19.550   7.318  1.00 45.58           O1-
ATOM    944  N   HIS A 158       7.754 -16.653   7.128  1.00 47.78           N  
ATOM    945  CA  HIS A 158       6.765 -16.543   8.194  1.00 48.05           C  
ATOM    946  C   HIS A 158       5.953 -17.814   8.419  1.00 37.23           C  
ATOM    947  O   HIS A 158       4.990 -17.770   9.181  1.00 42.52           O  
ATOM    948  CB  HIS A 158       5.814 -15.372   7.903  1.00 43.78           C  
ATOM    949  CG  HIS A 158       5.318 -14.659   9.126  1.00 48.35           C  
ATOM    950  CD2 HIS A 158       5.405 -13.357   9.494  1.00 49.58           C  
ATOM    951  ND1 HIS A 158       4.622 -15.292  10.133  1.00 50.42           N  
ATOM    952  CE1 HIS A 158       4.304 -14.413  11.067  1.00 51.38           C  
ATOM    953  NE2 HIS A 158       4.768 -13.231  10.704  1.00 55.13           N  
ATOM    954  N   VAL A 159       6.307 -18.946   7.800  1.00 43.87           N  
ATOM    955  CA  VAL A 159       5.440 -20.125   7.865  1.00 41.01           C  
ATOM    956  C   VAL A 159       6.188 -21.453   7.914  1.00 43.25           C  
ATOM    957  O   VAL A 159       5.559 -22.513   7.993  1.00 45.97           O  
ATOM    958  CB  VAL A 159       4.460 -20.166   6.682  1.00 37.72           C  
ATOM    959  CG1 VAL A 159       3.754 -18.832   6.505  1.00 43.97           C  
ATOM    960  CG2 VAL A 159       5.194 -20.579   5.422  1.00 45.30           C  
ATOM    961  N   VAL A 160       7.515 -21.428   7.847  1.00 43.93           N  
ATOM    962  CA  VAL A 160       8.280 -22.667   7.958  1.00 37.59           C  
ATOM    963  C   VAL A 160       8.508 -22.973   9.425  1.00 43.72           C  
ATOM    964  O   VAL A 160       9.024 -22.130  10.173  1.00 46.20           O  
ATOM    965  CB  VAL A 160       9.618 -22.560   7.216  1.00 39.47           C  
ATOM    966  CG1 VAL A 160      10.457 -23.789   7.537  1.00 25.74           C  
ATOM    967  CG2 VAL A 160       9.392 -22.393   5.714  1.00 36.80           C  
ATOM    968  N   GLY A 161       8.145 -24.180   9.838  1.00 38.54           N  
ATOM    969  CA  GLY A 161       8.278 -24.596  11.247  1.00 31.39           C  
ATOM    970  C   GLY A 161       7.132 -24.165  12.161  1.00 44.32           C  
ATOM    971  O   GLY A 161       6.531 -24.995  12.849  1.00 30.03           O  
ATOM    972  N   THR A 162       6.820 -22.874  12.187  1.00 36.76           N  
ATOM    973  CA  THR A 162       5.651 -22.384  12.891  1.00 31.74           C  
ATOM    974  C   THR A 162       5.028 -21.269  12.071  1.00 40.22           C  
ATOM    975  O   THR A 162       5.601 -20.793  11.088  1.00 44.09           O  
ATOM    976  CB  THR A 162       5.991 -21.876  14.296  1.00 41.81           C  
ATOM    977  CG2 THR A 162       6.958 -22.816  14.974  1.00 25.76           C  
ATOM    978  OG1 THR A 162       6.549 -20.552  14.216  1.00 44.18           O  
ATOM    979  N   GLU A 163       3.832 -20.856  12.477  1.00 40.05           N  
ATOM    980  CA  GLU A 163       3.142 -19.765  11.805  1.00 34.08           C  
ATOM    981  C   GLU A 163       3.890 -18.451  12.012  1.00 40.97           C  
ATOM    982  O   GLU A 163       3.391 -17.376  11.667  1.00 45.57           O  
ATOM    983  CB  GLU A 163       1.699 -19.649  12.310  1.00 48.81           C  
ATOM    984  CG  GLU A 163       0.768 -20.765  11.857  1.00 72.37           C  
ATOM    985  CD  GLU A 163      -0.626 -20.641  12.456  1.00 91.67           C  
ATOM    986  OE1 GLU A 163      -1.518 -20.067  11.791  1.00 99.93           O  
ATOM    987  OE2 GLU A 163      -0.828 -21.121  13.591  1.00 95.19           O1-
ATOM    988  N   HIS A 164       5.080 -18.515  12.592  1.00 42.21           N  
ATOM    989  CA  HIS A 164       5.882 -17.310  12.745  1.00 48.40           C  
ATOM    990  C   HIS A 164       7.270 -17.462  12.135  1.00 50.13           C  
ATOM    991  O   HIS A 164       8.137 -16.616  12.377  1.00 49.77           O  
ATOM    992  CB  HIS A 164       5.963 -16.924  14.223  1.00 39.67           C  
ATOM    993  CG  HIS A 164       4.665 -16.427  14.767  1.00 49.42           C  
ATOM    994  CD2 HIS A 164       4.015 -15.255  14.565  1.00 50.46           C  
ATOM    995  ND1 HIS A 164       3.849 -17.187  15.584  1.00 42.74           N  
ATOM    996  CE1 HIS A 164       2.767 -16.488  15.883  1.00 48.57           C  
ATOM    997  NE2 HIS A 164       2.839 -15.316  15.271  1.00 47.88           N  
ATOM    998  N   GLY A 165       7.505 -18.523  11.364  1.00 43.07           N  
ATOM    999  CA  GLY A 165       8.764 -18.686  10.678  1.00 38.96           C  
ATOM   1000  C   GLY A 165       9.920 -19.111  11.546  1.00 44.51           C  
ATOM   1001  O   GLY A 165      11.078 -18.986  11.120  1.00 46.94           O  
ATOM   1002  N   THR A 166       9.653 -19.613  12.757  1.00 41.54           N  
ATOM   1003  CA  THR A 166      10.754 -20.036  13.621  1.00 43.90           C  
ATOM   1004  C   THR A 166      11.645 -21.052  12.926  1.00 43.45           C  
ATOM   1005  O   THR A 166      12.875 -21.024  13.085  1.00 42.12           O  
ATOM   1006  CB  THR A 166      10.232 -20.627  14.923  1.00 39.87           C  
ATOM   1007  CG2 THR A 166      11.428 -21.047  15.800  1.00 27.45           C  
ATOM   1008  OG1 THR A 166       9.422 -19.652  15.594  1.00 39.31           O  
ATOM   1009  N   GLY A 167      11.044 -21.968  12.165  1.00 42.54           N  
ATOM   1010  CA  GLY A 167      11.845 -22.925  11.423  1.00 40.33           C  
ATOM   1011  C   GLY A 167      12.575 -22.284  10.257  1.00 42.21           C  
ATOM   1012  O   GLY A 167      13.778 -22.494  10.069  1.00 36.62           O  
ATOM   1013  N   GLY A 168      11.855 -21.497   9.453  1.00 42.64           N  
ATOM   1014  CA  GLY A 168      12.486 -20.883   8.297  1.00 37.18           C  
ATOM   1015  C   GLY A 168      13.626 -19.973   8.701  1.00 46.77           C  
ATOM   1016  O   GLY A 168      14.717 -20.028   8.123  1.00 45.95           O  
ATOM   1017  N   ILE A 169      13.388 -19.138   9.723  1.00 45.77           N  
ATOM   1018  CA  ILE A 169      14.409 -18.207  10.198  1.00 36.36           C  
ATOM   1019  C   ILE A 169      15.628 -18.967  10.707  1.00 37.38           C  
ATOM   1020  O   ILE A 169      16.772 -18.630  10.380  1.00 41.99           O  
ATOM   1021  CB  ILE A 169      13.825 -17.279  11.278  1.00 40.59           C  
ATOM   1022  CG1 ILE A 169      12.861 -16.282  10.627  1.00 45.38           C  
ATOM   1023  CG2 ILE A 169      14.952 -16.567  12.037  1.00 36.93           C  
ATOM   1024  CD1 ILE A 169      12.065 -15.458  11.601  1.00 36.65           C  
ATOM   1025  N   ARG A 170      15.405 -20.010  11.509  1.00 36.87           N  
ATOM   1026  CA  ARG A 170      16.528 -20.805  11.986  1.00 39.58           C  
ATOM   1027  C   ARG A 170      17.315 -21.398  10.828  1.00 46.63           C  
ATOM   1028  O   ARG A 170      18.543 -21.515  10.901  1.00 44.43           O  
ATOM   1029  CB  ARG A 170      16.049 -21.920  12.908  1.00 37.49           C  
ATOM   1030  CG  ARG A 170      17.197 -22.559  13.686  1.00 42.11           C  
ATOM   1031  CD  ARG A 170      16.735 -23.566  14.734  1.00 52.63           C  
ATOM   1032  NE  ARG A 170      15.361 -23.981  14.488  1.00 83.41           N  
ATOM   1033  CZ  ARG A 170      14.397 -24.009  15.399  1.00 80.46           C  
ATOM   1034  NH1 ARG A 170      14.606 -23.591  16.641  1.00 72.77           N1+
ATOM   1035  NH2 ARG A 170      13.181 -24.425  15.042  1.00 66.56           N  
ATOM   1036  N   ASN A 171      16.624 -21.795   9.753  1.00 43.89           N  
ATOM   1037  CA  ASN A 171      17.292 -22.464   8.642  1.00 39.36           C  
ATOM   1038  C   ASN A 171      18.037 -21.507   7.730  1.00 47.18           C  
ATOM   1039  O   ASN A 171      18.885 -21.960   6.955  1.00 46.93           O  
ATOM   1040  CB  ASN A 171      16.291 -23.232   7.796  1.00 45.63           C  
ATOM   1041  CG  ASN A 171      15.756 -24.439   8.495  1.00 50.38           C  
ATOM   1042  ND2 ASN A 171      14.601 -24.930   8.031  1.00 46.05           N  
ATOM   1043  OD1 ASN A 171      16.364 -24.937   9.444  1.00 40.21           O  
ATOM   1044  N   GLY A 172      17.708 -20.214   7.760  1.00 43.39           N  
ATOM   1045  CA  GLY A 172      18.449 -19.242   6.983  1.00 33.00           C  
ATOM   1046  C   GLY A 172      17.602 -18.370   6.083  1.00 40.14           C  
ATOM   1047  O   GLY A 172      18.139 -17.658   5.226  1.00 37.72           O  
ATOM   1048  N   LEU A 173      16.278 -18.410   6.248  1.00 42.54           N  
ATOM   1049  CA  LEU A 173      15.401 -17.650   5.356  1.00 42.26           C  
ATOM   1050  C   LEU A 173      15.225 -16.235   5.903  1.00 39.75           C  
ATOM   1051  O   LEU A 173      14.174 -15.855   6.424  1.00 43.73           O  
ATOM   1052  CB  LEU A 173      14.070 -18.364   5.166  1.00 37.48           C  
ATOM   1053  CG  LEU A 173      14.145 -19.612   4.284  1.00 42.85           C  
ATOM   1054  CD1 LEU A 173      12.908 -20.507   4.481  1.00 35.11           C  
ATOM   1055  CD2 LEU A 173      14.333 -19.225   2.815  1.00 39.53           C  
ATOM   1056  N   TYR A 174      16.302 -15.451   5.768  1.00 38.99           N  
ATOM   1057  CA  TYR A 174      16.297 -14.031   6.104  1.00 37.37           C  
ATOM   1058  C   TYR A 174      17.290 -13.295   5.212  1.00 39.09           C  
ATOM   1059  O   TYR A 174      18.297 -13.860   4.777  1.00 41.42           O  
ATOM   1060  CB  TYR A 174      16.657 -13.797   7.573  1.00 32.43           C  
ATOM   1061  CG  TYR A 174      17.957 -14.458   7.969  1.00 35.92           C  
ATOM   1062  CD1 TYR A 174      19.181 -13.895   7.615  1.00 33.12           C  
ATOM   1063  CD2 TYR A 174      17.965 -15.644   8.692  1.00 33.39           C  
ATOM   1064  CE1 TYR A 174      20.372 -14.477   7.974  1.00 31.01           C  
ATOM   1065  CE2 TYR A 174      19.157 -16.238   9.063  1.00 35.83           C  
ATOM   1066  CZ  TYR A 174      20.361 -15.648   8.694  1.00 37.71           C  
ATOM   1067  OH  TYR A 174      21.561 -16.227   9.052  1.00 34.50           O  
ATOM   1068  N   GLY A 175      17.003 -12.024   4.956  1.00 34.97           N  
ATOM   1069  CA  GLY A 175      17.896 -11.189   4.193  1.00 37.77           C  
ATOM   1070  C   GLY A 175      17.580  -9.719   4.380  1.00 40.75           C  
ATOM   1071  O   GLY A 175      16.503  -9.352   4.866  1.00 34.56           O  
ATOM   1072  N   PRO A 176      18.504  -8.848   3.975  1.00 40.91           N  
ATOM   1073  CA  PRO A 176      18.373  -7.419   4.258  1.00 37.37           C  
ATOM   1074  C   PRO A 176      17.689  -6.660   3.137  1.00 39.15           C  
ATOM   1075  O   PRO A 176      17.786  -7.009   1.958  1.00 35.84           O  
ATOM   1076  CB  PRO A 176      19.835  -6.976   4.373  1.00 34.69           C  
ATOM   1077  CG  PRO A 176      20.496  -7.787   3.291  1.00 33.06           C  
ATOM   1078  CD  PRO A 176      19.751  -9.128   3.240  1.00 33.75           C  
ATOM   1079  N   VAL A 177      17.017  -5.582   3.532  1.00 36.91           N  
ATOM   1080  CA  VAL A 177      16.397  -4.641   2.611  1.00 34.95           C  
ATOM   1081  C   VAL A 177      16.821  -3.246   3.025  1.00 36.65           C  
ATOM   1082  O   VAL A 177      16.696  -2.885   4.200  1.00 41.05           O  
ATOM   1083  CB  VAL A 177      14.862  -4.730   2.620  1.00 39.24           C  
ATOM   1084  CG1 VAL A 177      14.295  -3.785   1.565  1.00 41.61           C  
ATOM   1085  CG2 VAL A 177      14.403  -6.139   2.378  1.00 41.24           C  
ATOM   1086  N   ILE A 178      17.303  -2.462   2.063  1.00 38.96           N  
ATOM   1087  CA  ILE A 178      17.704  -1.078   2.289  1.00 35.34           C  
ATOM   1088  C   ILE A 178      16.805  -0.194   1.434  1.00 41.82           C  
ATOM   1089  O   ILE A 178      16.732  -0.372   0.214  1.00 42.65           O  
ATOM   1090  CB  ILE A 178      19.187  -0.852   1.948  1.00 34.10           C  
ATOM   1091  CG1 ILE A 178      20.090  -1.647   2.895  1.00 35.60           C  
ATOM   1092  CG2 ILE A 178      19.529   0.621   1.976  1.00 33.18           C  
ATOM   1093  CD1 ILE A 178      21.560  -1.641   2.504  1.00 33.02           C  
ATOM   1094  N   VAL A 179      16.115   0.748   2.069  1.00 41.52           N  
ATOM   1095  CA  VAL A 179      15.349   1.771   1.366  1.00 37.91           C  
ATOM   1096  C   VAL A 179      16.057   3.096   1.579  1.00 37.14           C  
ATOM   1097  O   VAL A 179      16.200   3.545   2.722  1.00 44.27           O  
ATOM   1098  CB  VAL A 179      13.900   1.850   1.867  1.00 39.21           C  
ATOM   1099  CG1 VAL A 179      13.111   2.925   1.072  1.00 29.45           C  
ATOM   1100  CG2 VAL A 179      13.243   0.477   1.794  1.00 32.56           C  
ATOM   1101  N   ARG A 180      16.480   3.730   0.487  1.00 37.05           N  
ATOM   1102  CA  ARG A 180      17.267   4.953   0.550  1.00 35.89           C  
ATOM   1103  C   ARG A 180      16.388   6.175   0.334  1.00 41.47           C  
ATOM   1104  O   ARG A 180      15.401   6.131  -0.405  1.00 47.76           O  
ATOM   1105  CB  ARG A 180      18.390   4.935  -0.488  1.00 34.85           C  
ATOM   1106  CG  ARG A 180      19.247   3.683  -0.416  1.00 39.64           C  
ATOM   1107  CD  ARG A 180      20.708   4.045  -0.367  1.00 41.01           C  
ATOM   1108  NE  ARG A 180      21.570   2.881  -0.514  1.00 40.23           N  
ATOM   1109  CZ  ARG A 180      22.350   2.401   0.444  1.00 42.44           C  
ATOM   1110  NH1 ARG A 180      22.413   2.976   1.638  1.00 40.85           N1+
ATOM   1111  NH2 ARG A 180      23.084   1.317   0.198  1.00 34.34           N  
ATOM   1112  N   ARG A 181      16.748   7.267   1.006  1.00 37.34           N  
ATOM   1113  CA  ARG A 181      16.073   8.541   0.836  1.00 36.99           C  
ATOM   1114  C   ARG A 181      16.885   9.388  -0.132  1.00 43.36           C  
ATOM   1115  O   ARG A 181      18.106   9.243  -0.224  1.00 37.98           O  
ATOM   1116  CB  ARG A 181      15.906   9.263   2.175  1.00 37.78           C  
ATOM   1117  CG  ARG A 181      15.326  10.673   2.045  1.00 35.72           C  
ATOM   1118  CD  ARG A 181      14.674  11.129   3.326  1.00 30.54           C  
ATOM   1119  NE  ARG A 181      13.618  10.210   3.744  1.00 44.83           N  
ATOM   1120  CZ  ARG A 181      13.412   9.837   4.999  1.00 43.44           C  
ATOM   1121  NH1 ARG A 181      14.135  10.331   5.994  1.00 45.10           N1+
ATOM   1122  NH2 ARG A 181      12.478   8.924   5.260  1.00 37.31           N  
ATOM   1123  N   LYS A 182      16.200  10.243  -0.894  1.00 39.14           N  
ATOM   1124  CA  LYS A 182      16.925  11.117  -1.804  1.00 42.52           C  
ATOM   1125  C   LYS A 182      17.996  11.852  -1.023  1.00 47.02           C  
ATOM   1126  O   LYS A 182      17.722  12.423   0.036  1.00 47.71           O  
ATOM   1127  CB  LYS A 182      15.992  12.119  -2.490  1.00 43.74           C  
ATOM   1128  CG  LYS A 182      16.625  12.773  -3.719  1.00 44.15           C  
ATOM   1129  CD  LYS A 182      15.692  13.798  -4.378  1.00 60.45           C  
ATOM   1130  CE  LYS A 182      16.418  15.068  -4.812  1.00 63.54           C  
ATOM   1131  NZ  LYS A 182      16.098  16.231  -3.945  1.00 76.62           N1+
ATOM   1132  N   GLY A 183      19.224  11.799  -1.524  1.00 42.16           N  
ATOM   1133  CA  GLY A 183      20.333  12.478  -0.907  1.00 39.15           C  
ATOM   1134  C   GLY A 183      21.166  11.634   0.035  1.00 41.55           C  
ATOM   1135  O   GLY A 183      22.269  12.054   0.392  1.00 47.53           O  
ATOM   1136  N   ASP A 184      20.678  10.470   0.455  1.00 41.92           N  
ATOM   1137  CA  ASP A 184      21.487   9.585   1.289  1.00 41.60           C  
ATOM   1138  C   ASP A 184      22.839   9.308   0.643  1.00 41.05           C  
ATOM   1139  O   ASP A 184      22.937   9.120  -0.573  1.00 43.51           O  
ATOM   1140  CB  ASP A 184      20.761   8.261   1.524  1.00 45.18           C  
ATOM   1141  CG  ASP A 184      19.672   8.367   2.571  1.00 44.68           C  
ATOM   1142  OD1 ASP A 184      19.551   9.442   3.206  1.00 48.46           O  
ATOM   1143  OD2 ASP A 184      18.950   7.366   2.770  1.00 40.87           O1-
ATOM   1144  N   VAL A 185      23.879   9.255   1.475  1.00 41.89           N  
ATOM   1145  CA  VAL A 185      25.219   8.938   1.002  1.00 38.58           C  
ATOM   1146  C   VAL A 185      25.286   7.468   0.610  1.00 42.61           C  
ATOM   1147  O   VAL A 185      24.895   6.585   1.388  1.00 46.48           O  
ATOM   1148  CB  VAL A 185      26.260   9.258   2.087  1.00 41.60           C  
ATOM   1149  CG1 VAL A 185      27.576   8.522   1.803  1.00 38.53           C  
ATOM   1150  CG2 VAL A 185      26.488  10.748   2.177  1.00 40.83           C  
ATOM   1151  N   LEU A 186      25.819   7.195  -0.592  1.00 43.09           N  
ATOM   1152  CA  LEU A 186      25.972   5.790  -0.981  1.00 42.73           C  
ATOM   1153  C   LEU A 186      27.344   5.259  -0.576  1.00 38.19           C  
ATOM   1154  O   LEU A 186      28.326   6.000  -0.595  1.00 44.81           O  
ATOM   1155  CB  LEU A 186      25.785   5.616  -2.482  1.00 37.79           C  
ATOM   1156  CG  LEU A 186      24.419   6.142  -2.926  1.00 44.22           C  
ATOM   1157  CD1 LEU A 186      24.364   6.466  -4.410  1.00 44.16           C  
ATOM   1158  CD2 LEU A 186      23.322   5.191  -2.516  1.00 43.22           C  
ATOM   1159  N   PRO A 187      27.458   3.992  -0.189  1.00 39.43           N  
ATOM   1160  CA  PRO A 187      28.732   3.475   0.298  1.00 38.18           C  
ATOM   1161  C   PRO A 187      29.545   2.872  -0.845  1.00 44.74           C  
ATOM   1162  O   PRO A 187      29.080   2.767  -1.979  1.00 45.18           O  
ATOM   1163  CB  PRO A 187      28.303   2.383   1.280  1.00 33.15           C  
ATOM   1164  CG  PRO A 187      27.078   1.816   0.632  1.00 33.56           C  
ATOM   1165  CD  PRO A 187      26.395   2.970  -0.104  1.00 32.54           C  
ATOM   1166  N   ASP A 188      30.775   2.467  -0.512  1.00 38.74           N  
ATOM   1167  CA  ASP A 188      31.584   1.708  -1.460  1.00 38.54           C  
ATOM   1168  C   ASP A 188      31.144   0.254  -1.527  1.00 44.31           C  
ATOM   1169  O   ASP A 188      31.205  -0.372  -2.594  1.00 44.17           O  
ATOM   1170  CB  ASP A 188      33.063   1.786  -1.076  1.00 40.23           C  
ATOM   1171  CG  ASP A 188      33.681   3.136  -1.392  1.00 44.45           C  
ATOM   1172  OD1 ASP A 188      33.401   3.681  -2.489  1.00 49.78           O  
ATOM   1173  OD2 ASP A 188      34.461   3.638  -0.548  1.00 39.07           O1-
ATOM   1174  N   ALA A 189      30.704  -0.293  -0.401  1.00 40.45           N  
ATOM   1175  CA  ALA A 189      30.271  -1.676  -0.330  1.00 38.24           C  
ATOM   1176  C   ALA A 189      29.363  -1.799   0.877  1.00 43.13           C  
ATOM   1177  O   ALA A 189      29.469  -1.017   1.825  1.00 42.37           O  
ATOM   1178  CB  ALA A 189      31.451  -2.637  -0.219  1.00 33.97           C  
ATOM   1179  N   THR A 190      28.452  -2.772   0.817  1.00 39.09           N  
ATOM   1180  CA  THR A 190      27.564  -3.105   1.923  1.00 37.03           C  
ATOM   1181  C   THR A 190      27.828  -4.536   2.356  1.00 37.52           C  
ATOM   1182  O   THR A 190      27.972  -5.423   1.510  1.00 42.77           O  
ATOM   1183  CB  THR A 190      26.094  -2.936   1.521  1.00 36.44           C  
ATOM   1184  CG2 THR A 190      25.165  -3.215   2.707  1.00 33.57           C  
ATOM   1185  OG1 THR A 190      25.882  -1.597   1.052  1.00 41.35           O  
ATOM   1186  N   HIS A 191      27.931  -4.760   3.659  1.00 38.00           N  
ATOM   1187  CA  HIS A 191      27.997  -6.107   4.207  1.00 36.17           C  
ATOM   1188  C   HIS A 191      26.838  -6.298   5.177  1.00 43.64           C  
ATOM   1189  O   HIS A 191      26.347  -5.332   5.775  1.00 43.02           O  
ATOM   1190  CB  HIS A 191      29.333  -6.369   4.905  1.00 35.78           C  
ATOM   1191  CG  HIS A 191      30.523  -6.019   4.068  1.00 45.12           C  
ATOM   1192  CD2 HIS A 191      31.230  -4.870   3.964  1.00 37.28           C  
ATOM   1193  ND1 HIS A 191      31.097  -6.903   3.180  1.00 49.09           N  
ATOM   1194  CE1 HIS A 191      32.115  -6.319   2.576  1.00 43.65           C  
ATOM   1195  NE2 HIS A 191      32.216  -5.083   3.033  1.00 44.61           N  
ATOM   1196  N   THR A 192      26.394  -7.547   5.326  1.00 36.48           N  
ATOM   1197  CA  THR A 192      25.230  -7.880   6.143  1.00 30.64           C  
ATOM   1198  C   THR A 192      25.667  -8.831   7.237  1.00 38.51           C  
ATOM   1199  O   THR A 192      26.207  -9.907   6.955  1.00 38.55           O  
ATOM   1200  CB  THR A 192      24.107  -8.513   5.319  1.00 33.93           C  
ATOM   1201  CG2 THR A 192      23.001  -9.027   6.233  1.00 38.95           C  
ATOM   1202  OG1 THR A 192      23.539  -7.525   4.458  1.00 36.49           O  
ATOM   1203  N   ILE A 193      25.428  -8.434   8.479  1.00 42.01           N  
ATOM   1204  CA  ILE A 193      25.790  -9.219   9.640  1.00 37.64           C  
ATOM   1205  C   ILE A 193      24.489  -9.522  10.361  1.00 39.92           C  
ATOM   1206  O   ILE A 193      23.797  -8.602  10.818  1.00 41.63           O  
ATOM   1207  CB  ILE A 193      26.788  -8.479  10.539  1.00 41.76           C  
ATOM   1208  CG1 ILE A 193      28.057  -8.153   9.744  1.00 37.48           C  
ATOM   1209  CG2 ILE A 193      27.105  -9.303  11.785  1.00 36.96           C  
ATOM   1210  CD1 ILE A 193      28.779  -6.942  10.231  1.00 41.31           C  
ATOM   1211  N   VAL A 194      24.135 -10.802  10.427  1.00 36.42           N  
ATOM   1212  CA  VAL A 194      22.905 -11.249  11.071  1.00 36.04           C  
ATOM   1213  C   VAL A 194      23.293 -12.098  12.264  1.00 36.22           C  
ATOM   1214  O   VAL A 194      23.998 -13.106  12.118  1.00 41.21           O  
ATOM   1215  CB  VAL A 194      22.001 -12.037  10.110  1.00 34.33           C  
ATOM   1216  CG1 VAL A 194      20.779 -12.549  10.844  1.00 27.63           C  
ATOM   1217  CG2 VAL A 194      21.597 -11.166   8.919  1.00 32.43           C  
ATOM   1218  N   PHE A 195      22.866 -11.665  13.449  1.00 39.32           N  
ATOM   1219  CA  PHE A 195      22.997 -12.462  14.667  1.00 38.81           C  
ATOM   1220  C   PHE A 195      21.756 -13.331  14.729  1.00 41.78           C  
ATOM   1221  O   PHE A 195      20.667 -12.850  15.061  1.00 43.67           O  
ATOM   1222  CB  PHE A 195      23.110 -11.575  15.901  1.00 41.50           C  
ATOM   1223  CG  PHE A 195      24.466 -10.962  16.095  1.00 46.80           C  
ATOM   1224  CD1 PHE A 195      25.503 -11.246  15.224  1.00 36.59           C  
ATOM   1225  CD2 PHE A 195      24.698 -10.092  17.154  1.00 43.16           C  
ATOM   1226  CE1 PHE A 195      26.746 -10.679  15.406  1.00 40.01           C  
ATOM   1227  CE2 PHE A 195      25.943  -9.520  17.343  1.00 40.25           C  
ATOM   1228  CZ  PHE A 195      26.971  -9.813  16.474  1.00 37.93           C  
ATOM   1229  N   ASN A 196      21.901 -14.601  14.356  1.00 39.50           N  
ATOM   1230  CA  ASN A 196      20.787 -15.538  14.336  1.00 41.55           C  
ATOM   1231  C   ASN A 196      20.984 -16.542  15.455  1.00 41.43           C  
ATOM   1232  O   ASN A 196      21.822 -17.446  15.346  1.00 44.38           O  
ATOM   1233  CB  ASN A 196      20.664 -16.256  13.000  1.00 40.37           C  
ATOM   1234  CG  ASN A 196      19.334 -16.955  12.865  1.00 40.03           C  
ATOM   1235  ND2 ASN A 196      19.283 -17.999  12.042  1.00 39.47           N  
ATOM   1236  OD1 ASN A 196      18.360 -16.574  13.525  1.00 38.66           O  
ATOM   1237  N   ASP A 197      20.182 -16.414  16.502  1.00 36.50           N  
ATOM   1238  CA  ASP A 197      20.442 -17.172  17.715  1.00 38.50           C  
ATOM   1239  C   ASP A 197      21.914 -17.001  18.053  1.00 43.46           C  
ATOM   1240  O   ASP A 197      22.378 -15.860  18.179  1.00 44.30           O  
ATOM   1241  CB  ASP A 197      20.037 -18.634  17.547  1.00 37.56           C  
ATOM   1242  CG  ASP A 197      18.508 -18.811  17.521  1.00 45.56           C  
ATOM   1243  OD1 ASP A 197      17.810 -18.097  18.279  1.00 41.86           O  
ATOM   1244  OD2 ASP A 197      17.999 -19.644  16.734  1.00 52.57           O1-
ATOM   1245  N   MET A 198      22.663 -18.100  18.171  1.00 42.19           N  
ATOM   1246  CA  MET A 198      24.053 -18.059  18.617  1.00 43.30           C  
ATOM   1247  C   MET A 198      25.046 -18.123  17.464  1.00 42.66           C  
ATOM   1248  O   MET A 198      26.145 -18.647  17.635  1.00 45.85           O  
ATOM   1249  CB  MET A 198      24.338 -19.193  19.598  1.00 40.18           C  
ATOM   1250  CG  MET A 198      23.549 -19.089  20.882  1.00 50.74           C  
ATOM   1251  SD  MET A 198      24.320 -17.996  22.083  1.00 60.77           S  
ATOM   1252  CE  MET A 198      25.991 -18.660  22.204  1.00 56.80           C  
ATOM   1253  N   THR A 199      24.690 -17.596  16.299  1.00 40.40           N  
ATOM   1254  CA  THR A 199      25.544 -17.660  15.124  1.00 39.08           C  
ATOM   1255  C   THR A 199      25.562 -16.303  14.440  1.00 41.63           C  
ATOM   1256  O   THR A 199      24.660 -15.475  14.615  1.00 45.42           O  
ATOM   1257  CB  THR A 199      25.065 -18.722  14.112  1.00 36.68           C  
ATOM   1258  CG2 THR A 199      24.645 -19.979  14.818  1.00 33.69           C  
ATOM   1259  OG1 THR A 199      23.933 -18.218  13.384  1.00 38.05           O  
ATOM   1260  N   ILE A 200      26.594 -16.084  13.641  1.00 35.83           N  
ATOM   1261  CA  ILE A 200      26.596 -14.982  12.696  1.00 39.86           C  
ATOM   1262  C   ILE A 200      26.327 -15.575  11.323  1.00 48.58           C  
ATOM   1263  O   ILE A 200      27.082 -16.440  10.854  1.00 47.32           O  
ATOM   1264  CB  ILE A 200      27.921 -14.214  12.730  1.00 40.68           C  
ATOM   1265  CG1 ILE A 200      28.333 -13.960  14.187  1.00 39.58           C  
ATOM   1266  CG2 ILE A 200      27.807 -12.931  11.906  1.00 34.12           C  
ATOM   1267  CD1 ILE A 200      29.544 -13.053  14.335  1.00 40.44           C  
ATOM   1268  N   ASN A 201      25.229 -15.145  10.693  1.00 38.63           N  
ATOM   1269  CA  ASN A 201      24.883 -15.612   9.349  1.00 43.22           C  
ATOM   1270  C   ASN A 201      24.885 -17.141   9.267  1.00 42.48           C  
ATOM   1271  O   ASN A 201      25.361 -17.732   8.301  1.00 46.53           O  
ATOM   1272  CB  ASN A 201      25.825 -14.992   8.313  1.00 35.58           C  
ATOM   1273  CG  ASN A 201      25.676 -13.474   8.245  1.00 44.98           C  
ATOM   1274  ND2 ASN A 201      26.495 -12.821   7.433  1.00 30.19           N  
ATOM   1275  OD1 ASN A 201      24.828 -12.899   8.936  1.00 49.89           O  
ATOM   1276  N   ASN A 202      24.338 -17.790  10.295  1.00 43.65           N  
ATOM   1277  CA  ASN A 202      24.188 -19.246  10.322  1.00 41.44           C  
ATOM   1278  C   ASN A 202      25.514 -19.957  10.117  1.00 42.66           C  
ATOM   1279  O   ASN A 202      25.549 -21.081   9.616  1.00 49.03           O  
ATOM   1280  CB  ASN A 202      23.198 -19.732   9.266  1.00 42.40           C  
ATOM   1281  CG  ASN A 202      21.765 -19.570   9.686  1.00 39.44           C  
ATOM   1282  ND2 ASN A 202      21.001 -20.649   9.600  1.00 39.88           N  
ATOM   1283  OD1 ASN A 202      21.330 -18.479  10.047  1.00 43.57           O  
ATOM   1284  N   ARG A 203      26.615 -19.314  10.479  1.00 40.47           N  
ATOM   1285  CA  ARG A 203      27.926 -19.918  10.323  1.00 40.86           C  
ATOM   1286  C   ARG A 203      28.310 -20.684  11.574  1.00 37.01           C  
ATOM   1287  O   ARG A 203      27.830 -20.395  12.671  1.00 47.18           O  
ATOM   1288  CB  ARG A 203      28.975 -18.855  10.023  1.00 39.19           C  
ATOM   1289  CG  ARG A 203      28.748 -18.208   8.679  1.00 47.43           C  
ATOM   1290  CD  ARG A 203      29.869 -17.277   8.355  1.00 52.40           C  
ATOM   1291  NE  ARG A 203      31.069 -18.043   8.072  1.00 59.90           N  
ATOM   1292  CZ  ARG A 203      31.708 -18.012   6.916  1.00 66.58           C  
ATOM   1293  NH1 ARG A 203      31.310 -17.221   5.931  1.00 60.82           N1+
ATOM   1294  NH2 ARG A 203      32.777 -18.789   6.746  1.00 68.84           N  
ATOM   1295  N   LYS A 204      29.184 -21.670  11.400  1.00 46.07           N  
ATOM   1296  CA  LYS A 204      29.693 -22.396  12.546  1.00 44.88           C  
ATOM   1297  C   LYS A 204      30.380 -21.413  13.491  1.00 45.04           C  
ATOM   1298  O   LYS A 204      30.973 -20.423  13.047  1.00 43.58           O  
ATOM   1299  CB  LYS A 204      30.669 -23.484  12.098  1.00 48.24           C  
ATOM   1300  CG  LYS A 204      30.054 -24.883  12.083  1.00 62.35           C  
ATOM   1301  CD  LYS A 204      30.712 -25.801  11.050  1.00 80.54           C  
ATOM   1302  CE  LYS A 204      29.834 -26.033   9.819  1.00 83.06           C  
ATOM   1303  NZ  LYS A 204      30.334 -27.159   8.971  1.00 87.61           N1+
ATOM   1304  N   PRO A 205      30.286 -21.640  14.799  1.00 47.78           N  
ATOM   1305  CA  PRO A 205      31.034 -20.813  15.754  1.00 47.81           C  
ATOM   1306  C   PRO A 205      32.483 -20.638  15.332  1.00 47.28           C  
ATOM   1307  O   PRO A 205      33.132 -21.583  14.878  1.00 53.75           O  
ATOM   1308  CB  PRO A 205      30.934 -21.614  17.055  1.00 43.27           C  
ATOM   1309  CG  PRO A 205      29.625 -22.301  16.931  1.00 44.93           C  
ATOM   1310  CD  PRO A 205      29.540 -22.709  15.477  1.00 52.30           C  
ATOM   1311  N   HIS A 206      32.995 -19.422  15.494  1.00 48.03           N  
ATOM   1312  CA  HIS A 206      34.414 -19.136  15.304  1.00 52.05           C  
ATOM   1313  C   HIS A 206      34.850 -19.173  13.844  1.00 50.93           C  
ATOM   1314  O   HIS A 206      36.031 -19.382  13.567  1.00 60.79           O  
ATOM   1315  CB  HIS A 206      35.285 -20.113  16.100  1.00 46.39           C  
ATOM   1316  CG  HIS A 206      35.071 -20.064  17.585  1.00 60.92           C  
ATOM   1317  CD2 HIS A 206      34.568 -20.985  18.444  1.00 52.14           C  
ATOM   1318  ND1 HIS A 206      35.427 -18.973  18.355  1.00 58.70           N  
ATOM   1319  CE1 HIS A 206      35.139 -19.221  19.623  1.00 58.62           C  
ATOM   1320  NE2 HIS A 206      34.618 -20.435  19.704  1.00 58.62           N  
ATOM   1321  N   THR A 207      33.934 -18.994  12.892  1.00 47.82           N  
ATOM   1322  CA  THR A 207      34.274 -19.044  11.475  1.00 44.18           C  
ATOM   1323  C   THR A 207      33.848 -17.771  10.754  1.00 45.20           C  
ATOM   1324  O   THR A 207      33.608 -17.780   9.549  1.00 50.30           O  
ATOM   1325  CB  THR A 207      33.668 -20.279  10.799  1.00 41.50           C  
ATOM   1326  CG2 THR A 207      33.895 -21.523  11.652  1.00 31.00           C  
ATOM   1327  OG1 THR A 207      32.259 -20.101  10.591  1.00 50.67           O  
ATOM   1328  N   GLY A 208      33.738 -16.673  11.485  1.00 44.60           N  
ATOM   1329  CA  GLY A 208      33.502 -15.384  10.883  1.00 40.52           C  
ATOM   1330  C   GLY A 208      32.029 -15.061  10.855  1.00 46.89           C  
ATOM   1331  O   GLY A 208      31.256 -15.464  11.734  1.00 45.17           O  
ATOM   1332  N   PRO A 209      31.599 -14.386   9.800  1.00 39.48           N  
ATOM   1333  CA  PRO A 209      32.381 -14.067   8.599  1.00 48.71           C  
ATOM   1334  C   PRO A 209      33.422 -12.969   8.819  1.00 43.29           C  
ATOM   1335  O   PRO A 209      33.331 -12.198   9.761  1.00 47.14           O  
ATOM   1336  CB  PRO A 209      31.298 -13.649   7.594  1.00 35.89           C  
ATOM   1337  CG  PRO A 209      30.170 -13.135   8.443  1.00 43.32           C  
ATOM   1338  CD  PRO A 209      30.196 -13.960   9.692  1.00 34.16           C  
ATOM   1339  N   ASP A 210      34.443 -12.902   7.971  1.00 48.47           N  
ATOM   1340  CA  ASP A 210      35.371 -11.785   7.941  1.00 43.08           C  
ATOM   1341  C   ASP A 210      35.101 -10.958   6.694  1.00 43.09           C  
ATOM   1342  O   ASP A 210      34.566 -11.458   5.703  1.00 50.40           O  
ATOM   1343  CB  ASP A 210      36.827 -12.256   7.967  1.00 37.53           C  
ATOM   1344  CG  ASP A 210      37.136 -13.110   9.182  1.00 49.61           C  
ATOM   1345  OD1 ASP A 210      36.312 -13.116  10.115  1.00 56.04           O  
ATOM   1346  OD2 ASP A 210      38.189 -13.778   9.208  1.00 55.40           O1-
ATOM   1347  N   PHE A 211      35.445  -9.679   6.772  1.00 43.86           N  
ATOM   1348  CA  PHE A 211      35.214  -8.713   5.711  1.00 41.87           C  
ATOM   1349  C   PHE A 211      36.504  -7.959   5.497  1.00 40.86           C  
ATOM   1350  O   PHE A 211      37.289  -7.790   6.427  1.00 46.79           O  
ATOM   1351  CB  PHE A 211      34.126  -7.703   6.076  1.00 49.68           C  
ATOM   1352  CG  PHE A 211      32.818  -8.324   6.379  1.00 47.97           C  
ATOM   1353  CD1 PHE A 211      32.050  -8.900   5.365  1.00 54.21           C  
ATOM   1354  CD2 PHE A 211      32.389  -8.415   7.693  1.00 39.62           C  
ATOM   1355  CE1 PHE A 211      30.818  -9.490   5.649  1.00 53.26           C  
ATOM   1356  CE2 PHE A 211      31.192  -9.022   7.996  1.00 61.93           C  
ATOM   1357  CZ  PHE A 211      30.395  -9.562   6.971  1.00 60.56           C  
ATOM   1358  N   GLU A 212      36.690  -7.454   4.290  1.00 39.92           N  
ATOM   1359  CA  GLU A 212      37.913  -6.749   3.964  1.00 35.70           C  
ATOM   1360  C   GLU A 212      37.572  -5.385   3.406  1.00 37.73           C  
ATOM   1361  O   GLU A 212      36.650  -5.245   2.596  1.00 42.89           O  
ATOM   1362  CB  GLU A 212      38.744  -7.520   2.959  1.00 39.63           C  
ATOM   1363  CG  GLU A 212      39.119  -8.906   3.411  1.00 42.32           C  
ATOM   1364  CD  GLU A 212      40.241  -9.499   2.583  1.00 51.22           C  
ATOM   1365  OE1 GLU A 212      40.841  -8.761   1.763  1.00 47.40           O  
ATOM   1366  OE2 GLU A 212      40.517 -10.707   2.755  1.00 49.21           O1-
ATOM   1367  N   ALA A 213      38.304  -4.375   3.865  1.00 35.19           N  
ATOM   1368  CA  ALA A 213      38.300  -3.080   3.215  1.00 31.34           C  
ATOM   1369  C   ALA A 213      39.725  -2.552   3.198  1.00 41.43           C  
ATOM   1370  O   ALA A 213      40.659  -3.158   3.733  1.00 42.56           O  
ATOM   1371  CB  ALA A 213      37.358  -2.084   3.899  1.00 33.65           C  
ATOM   1372  N   THR A 214      39.880  -1.428   2.532  1.00 37.53           N  
ATOM   1373  CA  THR A 214      41.104  -0.662   2.531  1.00 40.10           C  
ATOM   1374  C   THR A 214      40.835   0.611   3.314  1.00 47.34           C  
ATOM   1375  O   THR A 214      39.766   1.219   3.170  1.00 45.27           O  
ATOM   1376  CB  THR A 214      41.529  -0.303   1.103  1.00 38.29           C  
ATOM   1377  CG2 THR A 214      42.758   0.572   1.138  1.00 32.41           C  
ATOM   1378  OG1 THR A 214      41.813  -1.501   0.371  1.00 46.97           O  
ATOM   1379  N   VAL A 215      41.802   1.009   4.141  1.00 42.41           N  
ATOM   1380  CA  VAL A 215      41.724   2.285   4.836  1.00 41.77           C  
ATOM   1381  C   VAL A 215      41.125   3.320   3.901  1.00 39.50           C  
ATOM   1382  O   VAL A 215      41.586   3.486   2.766  1.00 52.37           O  
ATOM   1383  CB  VAL A 215      43.103   2.739   5.332  1.00 42.07           C  
ATOM   1384  CG1 VAL A 215      42.955   4.060   6.033  1.00 37.31           C  
ATOM   1385  CG2 VAL A 215      43.693   1.690   6.263  1.00 41.03           C  
ATOM   1386  N   GLY A 216      40.065   3.988   4.343  1.00 37.34           N  
ATOM   1387  CA  GLY A 216      39.434   5.026   3.564  1.00 36.77           C  
ATOM   1388  C   GLY A 216      38.144   4.630   2.875  1.00 36.58           C  
ATOM   1389  O   GLY A 216      37.381   5.519   2.476  1.00 36.58           O  
ATOM   1390  N   ASP A 217      37.873   3.333   2.720  1.00 36.73           N  
ATOM   1391  CA  ASP A 217      36.643   2.910   2.060  1.00 36.14           C  
ATOM   1392  C   ASP A 217      35.441   3.333   2.887  1.00 40.71           C  
ATOM   1393  O   ASP A 217      35.478   3.305   4.125  1.00 41.39           O  
ATOM   1394  CB  ASP A 217      36.618   1.388   1.882  1.00 48.77           C  
ATOM   1395  CG  ASP A 217      37.621   0.884   0.857  1.00 49.20           C  
ATOM   1396  OD1 ASP A 217      38.153   1.689   0.053  1.00 49.85           O  
ATOM   1397  OD2 ASP A 217      37.862  -0.342   0.855  1.00 50.58           O1-
ATOM   1398  N   ARG A 218      34.360   3.709   2.204  1.00 41.38           N  
ATOM   1399  CA  ARG A 218      33.072   3.927   2.870  1.00 36.84           C  
ATOM   1400  C   ARG A 218      32.364   2.581   2.903  1.00 41.77           C  
ATOM   1401  O   ARG A 218      31.843   2.116   1.882  1.00 37.96           O  
ATOM   1402  CB  ARG A 218      32.230   4.979   2.161  1.00 33.48           C  
ATOM   1403  CG  ARG A 218      30.945   5.343   2.902  1.00 38.54           C  
ATOM   1404  CD  ARG A 218      30.282   6.564   2.301  1.00 38.80           C  
ATOM   1405  NE  ARG A 218      30.914   7.793   2.761  1.00 47.33           N  
ATOM   1406  CZ  ARG A 218      30.552   8.462   3.849  1.00 49.10           C  
ATOM   1407  NH1 ARG A 218      29.557   8.044   4.619  1.00 38.86           N1+
ATOM   1408  NH2 ARG A 218      31.215   9.571   4.179  1.00 45.68           N  
ATOM   1409  N   VAL A 219      32.363   1.952   4.081  1.00 35.42           N  
ATOM   1410  CA  VAL A 219      31.803   0.622   4.285  1.00 34.40           C  
ATOM   1411  C   VAL A 219      30.448   0.750   4.971  1.00 39.96           C  
ATOM   1412  O   VAL A 219      30.320   1.425   6.003  1.00 49.08           O  
ATOM   1413  CB  VAL A 219      32.760  -0.250   5.115  1.00 38.45           C  
ATOM   1414  CG1 VAL A 219      32.182  -1.654   5.306  1.00 29.34           C  
ATOM   1415  CG2 VAL A 219      34.137  -0.274   4.451  1.00 37.07           C  
ATOM   1416  N   GLU A 220      29.439   0.090   4.408  1.00 43.12           N  
ATOM   1417  CA  GLU A 220      28.093   0.054   4.972  1.00 36.36           C  
ATOM   1418  C   GLU A 220      27.853  -1.297   5.623  1.00 40.44           C  
ATOM   1419  O   GLU A 220      28.130  -2.341   5.016  1.00 43.24           O  
ATOM   1420  CB  GLU A 220      27.039   0.300   3.894  1.00 31.77           C  
ATOM   1421  CG  GLU A 220      25.611   0.365   4.406  1.00 34.74           C  
ATOM   1422  CD  GLU A 220      24.656   0.852   3.334  1.00 40.65           C  
ATOM   1423  OE1 GLU A 220      24.482   0.126   2.331  1.00 38.87           O  
ATOM   1424  OE2 GLU A 220      24.097   1.959   3.480  1.00 38.62           O1-
ATOM   1425  N   ILE A 221      27.342  -1.278   6.854  1.00 37.81           N  
ATOM   1426  CA  ILE A 221      26.922  -2.489   7.555  1.00 37.34           C  
ATOM   1427  C   ILE A 221      25.403  -2.473   7.698  1.00 41.01           C  
ATOM   1428  O   ILE A 221      24.819  -1.467   8.125  1.00 36.85           O  
ATOM   1429  CB  ILE A 221      27.590  -2.617   8.939  1.00 37.61           C  
ATOM   1430  CG1 ILE A 221      29.119  -2.568   8.821  1.00 31.79           C  
ATOM   1431  CG2 ILE A 221      27.110  -3.908   9.646  1.00 29.84           C  
ATOM   1432  CD1 ILE A 221      29.676  -3.617   7.905  1.00 28.80           C  
ATOM   1433  N   VAL A 222      24.766  -3.594   7.357  1.00 40.75           N  
ATOM   1434  CA  VAL A 222      23.378  -3.862   7.728  1.00 37.80           C  
ATOM   1435  C   VAL A 222      23.384  -4.942   8.800  1.00 42.40           C  
ATOM   1436  O   VAL A 222      23.969  -6.017   8.602  1.00 40.94           O  
ATOM   1437  CB  VAL A 222      22.525  -4.295   6.527  1.00 38.91           C  
ATOM   1438  CG1 VAL A 222      21.093  -4.557   6.993  1.00 33.39           C  
ATOM   1439  CG2 VAL A 222      22.572  -3.240   5.426  1.00 35.38           C  
ATOM   1440  N   MET A 223      22.729  -4.664   9.929  1.00 39.44           N  
ATOM   1441  CA  MET A 223      22.866  -5.476  11.135  1.00 36.50           C  
ATOM   1442  C   MET A 223      21.477  -5.909  11.589  1.00 41.26           C  
ATOM   1443  O   MET A 223      20.665  -5.072  12.008  1.00 44.01           O  
ATOM   1444  CB  MET A 223      23.607  -4.703  12.234  1.00 30.61           C  
ATOM   1445  CG  MET A 223      24.331  -5.630  13.218  1.00 39.65           C  
ATOM   1446  SD  MET A 223      23.186  -6.445  14.356  1.00 36.19           S  
ATOM   1447  CE  MET A 223      23.940  -8.065  14.533  1.00 35.38           C  
ATOM   1448  N   ILE A 224      21.212  -7.215  11.490  1.00 41.26           N  
ATOM   1449  CA  ILE A 224      19.909  -7.816  11.758  1.00 34.50           C  
ATOM   1450  C   ILE A 224      20.077  -8.876  12.831  1.00 36.53           C  
ATOM   1451  O   ILE A 224      21.079  -9.603  12.845  1.00 38.14           O  
ATOM   1452  CB  ILE A 224      19.304  -8.445  10.485  1.00 37.49           C  
ATOM   1453  CG1 ILE A 224      19.050  -7.366   9.432  1.00 44.83           C  
ATOM   1454  CG2 ILE A 224      18.024  -9.234  10.800  1.00 36.21           C  
ATOM   1455  CD1 ILE A 224      19.160  -7.884   8.010  1.00 42.00           C  
ATOM   1456  N   THR A 225      19.088  -8.977  13.717  1.00 35.78           N  
ATOM   1457  CA  THR A 225      19.062 -10.007  14.749  1.00 36.76           C  
ATOM   1458  C   THR A 225      17.829 -10.880  14.555  1.00 39.78           C  
ATOM   1459  O   THR A 225      16.771 -10.388  14.136  1.00 34.72           O  
ATOM   1460  CB  THR A 225      19.081  -9.360  16.142  1.00 38.27           C  
ATOM   1461  CG2 THR A 225      19.043 -10.400  17.263  1.00 32.23           C  
ATOM   1462  OG1 THR A 225      20.269  -8.567  16.261  1.00 37.35           O  
ATOM   1463  N   HIS A 226      17.974 -12.183  14.832  1.00 32.89           N  
ATOM   1464  CA  HIS A 226      16.886 -13.139  14.655  1.00 33.67           C  
ATOM   1465  C   HIS A 226      16.963 -14.201  15.738  1.00 39.33           C  
ATOM   1466  O   HIS A 226      18.047 -14.502  16.242  1.00 41.40           O  
ATOM   1467  CB  HIS A 226      16.942 -13.825  13.282  1.00 34.22           C  
ATOM   1468  CG  HIS A 226      16.132 -13.133  12.235  1.00 34.58           C  
ATOM   1469  CD2 HIS A 226      16.487 -12.593  11.043  1.00 35.90           C  
ATOM   1470  ND1 HIS A 226      14.780 -12.901  12.376  1.00 38.44           N  
ATOM   1471  CE1 HIS A 226      14.334 -12.255  11.310  1.00 39.38           C  
ATOM   1472  NE2 HIS A 226      15.348 -12.061  10.483  1.00 39.54           N  
ATOM   1473  N   GLY A 227      15.806 -14.781  16.081  1.00 34.94           N  
ATOM   1474  CA  GLY A 227      15.783 -15.928  16.981  1.00 42.03           C  
ATOM   1475  C   GLY A 227      15.281 -15.697  18.398  1.00 39.74           C  
ATOM   1476  O   GLY A 227      14.224 -15.092  18.598  1.00 41.00           O  
ATOM   1477  N   GLU A 228      16.039 -16.173  19.394  1.00 38.66           N  
ATOM   1478  CA  GLU A 228      15.592 -16.196  20.783  1.00 37.56           C  
ATOM   1479  C   GLU A 228      16.298 -15.209  21.696  1.00 42.09           C  
ATOM   1480  O   GLU A 228      15.771 -14.909  22.770  1.00 44.55           O  
ATOM   1481  CB  GLU A 228      15.796 -17.593  21.386  1.00 39.35           C  
ATOM   1482  CG  GLU A 228      15.262 -18.701  20.525  1.00 41.42           C  
ATOM   1483  CD  GLU A 228      13.805 -18.476  20.168  1.00 55.57           C  
ATOM   1484  OE1 GLU A 228      13.055 -17.932  21.016  1.00 51.89           O  
ATOM   1485  OE2 GLU A 228      13.420 -18.820  19.025  1.00 58.43           O1-
ATOM   1486  N   PHE A 229      17.472 -14.717  21.321  1.00 41.95           N  
ATOM   1487  CA  PHE A 229      18.365 -14.065  22.263  1.00 38.36           C  
ATOM   1488  C   PHE A 229      18.571 -12.600  21.924  1.00 40.63           C  
ATOM   1489  O   PHE A 229      18.494 -12.192  20.758  1.00 38.84           O  
ATOM   1490  CB  PHE A 229      19.705 -14.758  22.283  1.00 41.36           C  
ATOM   1491  CG  PHE A 229      19.605 -16.229  22.489  1.00 50.19           C  
ATOM   1492  CD1 PHE A 229      19.141 -16.734  23.685  1.00 49.42           C  
ATOM   1493  CD2 PHE A 229      19.956 -17.104  21.487  1.00 44.80           C  
ATOM   1494  CE1 PHE A 229      19.045 -18.084  23.881  1.00 50.33           C  
ATOM   1495  CE2 PHE A 229      19.864 -18.460  21.685  1.00 45.64           C  
ATOM   1496  CZ  PHE A 229      19.404 -18.950  22.882  1.00 42.59           C  
ATOM   1497  N   TYR A 230      18.816 -11.809  22.964  1.00 35.60           N  
ATOM   1498  CA  TYR A 230      19.316 -10.459  22.766  1.00 39.40           C  
ATOM   1499  C   TYR A 230      20.832 -10.528  22.592  1.00 38.10           C  
ATOM   1500  O   TYR A 230      21.488 -11.459  23.062  1.00 34.63           O  
ATOM   1501  CB  TYR A 230      18.940  -9.566  23.956  1.00 39.61           C  
ATOM   1502  CG  TYR A 230      19.967  -9.647  25.058  1.00 38.31           C  
ATOM   1503  CD1 TYR A 230      19.944 -10.682  25.986  1.00 41.16           C  
ATOM   1504  CD2 TYR A 230      20.988  -8.714  25.137  1.00 38.74           C  
ATOM   1505  CE1 TYR A 230      20.918 -10.773  26.975  1.00 42.81           C  
ATOM   1506  CE2 TYR A 230      21.951  -8.792  26.116  1.00 35.91           C  
ATOM   1507  CZ  TYR A 230      21.918  -9.813  27.023  1.00 34.50           C  
ATOM   1508  OH  TYR A 230      22.900  -9.865  27.973  1.00 45.92           O  
ATOM   1509  N   HIS A 231      21.391  -9.553  21.889  1.00 39.12           N  
ATOM   1510  CA  HIS A 231      22.835  -9.455  21.754  1.00 35.66           C  
ATOM   1511  C   HIS A 231      23.249  -8.000  21.903  1.00 38.50           C  
ATOM   1512  O   HIS A 231      22.412  -7.093  22.003  1.00 41.66           O  
ATOM   1513  CB  HIS A 231      23.326  -9.989  20.405  1.00 36.84           C  
ATOM   1514  CG  HIS A 231      22.775 -11.326  20.042  1.00 38.37           C  
ATOM   1515  CD2 HIS A 231      21.672 -11.675  19.338  1.00 39.16           C  
ATOM   1516  ND1 HIS A 231      23.387 -12.507  20.404  1.00 42.25           N  
ATOM   1517  CE1 HIS A 231      22.684 -13.526  19.942  1.00 38.71           C  
ATOM   1518  NE2 HIS A 231      21.637 -13.048  19.292  1.00 39.76           N  
ATOM   1519  N   THR A 232      24.561  -7.776  21.906  1.00 33.92           N  
ATOM   1520  CA  THR A 232      25.113  -6.435  21.732  1.00 42.66           C  
ATOM   1521  C   THR A 232      26.166  -6.505  20.630  1.00 39.72           C  
ATOM   1522  O   THR A 232      27.100  -7.308  20.703  1.00 42.75           O  
ATOM   1523  CB  THR A 232      25.691  -5.867  23.046  1.00 45.75           C  
ATOM   1524  CG2 THR A 232      24.570  -5.433  23.983  1.00 39.28           C  
ATOM   1525  OG1 THR A 232      26.477  -6.852  23.726  1.00 42.77           O  
ATOM   1526  N   PHE A 233      25.981  -5.713  19.585  1.00 38.74           N  
ATOM   1527  CA  PHE A 233      26.897  -5.680  18.459  1.00 34.28           C  
ATOM   1528  C   PHE A 233      27.971  -4.642  18.751  1.00 41.17           C  
ATOM   1529  O   PHE A 233      27.659  -3.465  18.983  1.00 39.60           O  
ATOM   1530  CB  PHE A 233      26.140  -5.350  17.171  1.00 33.08           C  
ATOM   1531  CG  PHE A 233      27.031  -5.080  15.985  1.00 38.47           C  
ATOM   1532  CD1 PHE A 233      27.507  -6.122  15.201  1.00 36.85           C  
ATOM   1533  CD2 PHE A 233      27.381  -3.775  15.646  1.00 34.12           C  
ATOM   1534  CE1 PHE A 233      28.327  -5.869  14.101  1.00 36.88           C  
ATOM   1535  CE2 PHE A 233      28.196  -3.520  14.556  1.00 35.44           C  
ATOM   1536  CZ  PHE A 233      28.669  -4.568  13.781  1.00 35.62           C  
ATOM   1537  N   HIS A 234      29.229  -5.073  18.763  1.00 41.50           N  
ATOM   1538  CA  HIS A 234      30.336  -4.161  19.002  1.00 36.01           C  
ATOM   1539  C   HIS A 234      31.366  -4.265  17.885  1.00 38.38           C  
ATOM   1540  O   HIS A 234      31.663  -5.359  17.392  1.00 41.08           O  
ATOM   1541  CB  HIS A 234      31.011  -4.437  20.352  1.00 36.33           C  
ATOM   1542  CG  HIS A 234      32.281  -3.668  20.561  1.00 43.16           C  
ATOM   1543  CD2 HIS A 234      33.535  -4.087  20.862  1.00 38.32           C  
ATOM   1544  ND1 HIS A 234      32.353  -2.292  20.450  1.00 42.95           N  
ATOM   1545  CE1 HIS A 234      33.596  -1.897  20.674  1.00 41.80           C  
ATOM   1546  NE2 HIS A 234      34.329  -2.966  20.930  1.00 43.93           N  
ATOM   1547  N   MET A 235      31.928  -3.118  17.514  1.00 37.72           N  
ATOM   1548  CA  MET A 235      33.014  -3.041  16.548  1.00 41.32           C  
ATOM   1549  C   MET A 235      34.214  -2.323  17.151  1.00 38.33           C  
ATOM   1550  O   MET A 235      34.103  -1.160  17.546  1.00 41.64           O  
ATOM   1551  CB  MET A 235      32.569  -2.291  15.307  1.00 39.11           C  
ATOM   1552  CG  MET A 235      33.064  -2.872  14.041  1.00 55.41           C  
ATOM   1553  SD  MET A 235      32.066  -2.230  12.699  1.00 54.62           S  
ATOM   1554  CE  MET A 235      33.354  -2.196  11.463  1.00 43.69           C  
ATOM   1555  N   HIS A 236      35.371  -2.985  17.159  1.00 43.65           N  
ATOM   1556  CA  HIS A 236      36.609  -2.323  17.550  1.00 37.58           C  
ATOM   1557  C   HIS A 236      36.975  -1.219  16.562  1.00 40.74           C  
ATOM   1558  O   HIS A 236      36.791  -1.357  15.348  1.00 38.91           O  
ATOM   1559  CB  HIS A 236      37.748  -3.332  17.633  1.00 36.43           C  
ATOM   1560  CG  HIS A 236      37.669  -4.246  18.817  1.00 37.96           C  
ATOM   1561  CD2 HIS A 236      36.607  -4.772  19.471  1.00 43.61           C  
ATOM   1562  ND1 HIS A 236      38.788  -4.724  19.464  1.00 45.31           N  
ATOM   1563  CE1 HIS A 236      38.419  -5.508  20.463  1.00 44.41           C  
ATOM   1564  NE2 HIS A 236      37.100  -5.550  20.492  1.00 40.95           N  
ATOM   1565  N   GLY A 237      37.486  -0.110  17.091  1.00 39.66           N  
ATOM   1566  CA  GLY A 237      38.081   0.916  16.260  1.00 34.14           C  
ATOM   1567  C   GLY A 237      37.128   1.754  15.438  1.00 43.27           C  
ATOM   1568  O   GLY A 237      37.584   2.680  14.741  1.00 43.41           O  
ATOM   1569  N   HIS A 238      35.823   1.482  15.476  1.00 36.81           N  
ATOM   1570  CA  HIS A 238      34.897   2.285  14.689  1.00 35.34           C  
ATOM   1571  C   HIS A 238      33.658   2.600  15.511  1.00 44.17           C  
ATOM   1572  O   HIS A 238      33.364   1.937  16.515  1.00 41.60           O  
ATOM   1573  CB  HIS A 238      34.548   1.585  13.370  1.00 35.25           C  
ATOM   1574  CG  HIS A 238      35.757   1.219  12.575  1.00 38.46           C  
ATOM   1575  CD2 HIS A 238      36.294   1.770  11.461  1.00 33.54           C  
ATOM   1576  ND1 HIS A 238      36.619   0.214  12.960  1.00 32.57           N  
ATOM   1577  CE1 HIS A 238      37.621   0.145  12.104  1.00 32.49           C  
ATOM   1578  NE2 HIS A 238      37.445   1.074  11.182  1.00 35.70           N  
ATOM   1579  N   ARG A 239      32.949   3.652  15.089  1.00 35.45           N  
ATOM   1580  CA  ARG A 239      31.751   4.082  15.790  1.00 35.69           C  
ATOM   1581  C   ARG A 239      30.758   4.640  14.776  1.00 39.42           C  
ATOM   1582  O   ARG A 239      31.122   4.984  13.641  1.00 38.15           O  
ATOM   1583  CB  ARG A 239      32.091   5.117  16.877  1.00 33.42           C  
ATOM   1584  CG  ARG A 239      32.467   6.483  16.329  1.00 31.56           C  
ATOM   1585  CD  ARG A 239      33.606   7.131  17.122  1.00 43.16           C  
ATOM   1586  NE  ARG A 239      34.741   6.231  17.285  1.00 47.16           N  
ATOM   1587  CZ  ARG A 239      35.657   6.013  16.352  1.00 40.42           C  
ATOM   1588  NH1 ARG A 239      35.616   6.641  15.189  1.00 42.41           N1+
ATOM   1589  NH2 ARG A 239      36.625   5.128  16.584  1.00 33.70           N  
ATOM   1590  N   TRP A 240      29.488   4.713  15.184  1.00 29.91           N  
ATOM   1591  CA  TRP A 240      28.452   5.240  14.303  1.00 36.89           C  
ATOM   1592  C   TRP A 240      27.387   5.948  15.139  1.00 37.63           C  
ATOM   1593  O   TRP A 240      27.374   5.879  16.370  1.00 36.32           O  
ATOM   1594  CB  TRP A 240      27.841   4.124  13.429  1.00 33.74           C  
ATOM   1595  CG  TRP A 240      27.164   3.066  14.221  1.00 36.06           C  
ATOM   1596  CD1 TRP A 240      25.819   2.977  14.502  1.00 35.75           C  
ATOM   1597  CD2 TRP A 240      27.786   1.946  14.870  1.00 33.51           C  
ATOM   1598  CE2 TRP A 240      26.763   1.219  15.532  1.00 34.31           C  
ATOM   1599  CE3 TRP A 240      29.103   1.486  14.955  1.00 32.20           C  
ATOM   1600  NE1 TRP A 240      25.574   1.861  15.292  1.00 35.37           N  
ATOM   1601  CZ2 TRP A 240      27.024   0.060  16.264  1.00 31.77           C  
ATOM   1602  CZ3 TRP A 240      29.360   0.333  15.681  1.00 32.75           C  
ATOM   1603  CH2 TRP A 240      28.324  -0.369  16.322  1.00 34.47           C  
ATOM   1604  N   ALA A 241      26.499   6.651  14.447  1.00 35.00           N  
ATOM   1605  CA  ALA A 241      25.398   7.361  15.087  1.00 35.20           C  
ATOM   1606  C   ALA A 241      24.199   6.431  15.218  1.00 37.44           C  
ATOM   1607  O   ALA A 241      23.824   5.751  14.259  1.00 41.62           O  
ATOM   1608  CB  ALA A 241      25.014   8.602  14.279  1.00 33.74           C  
ATOM   1609  N   ASP A 242      23.597   6.399  16.402  1.00 41.78           N  
ATOM   1610  CA  ASP A 242      22.451   5.530  16.652  1.00 37.90           C  
ATOM   1611  C   ASP A 242      21.162   6.185  16.142  1.00 37.16           C  
ATOM   1612  O   ASP A 242      20.259   6.503  16.908  1.00 43.39           O  
ATOM   1613  CB  ASP A 242      22.362   5.216  18.134  1.00 32.15           C  
ATOM   1614  CG  ASP A 242      21.437   4.062  18.427  1.00 37.61           C  
ATOM   1615  OD1 ASP A 242      21.121   3.290  17.503  1.00 41.29           O  
ATOM   1616  OD2 ASP A 242      21.027   3.924  19.595  1.00 51.98           O1-
ATOM   1617  N   ASN A 243      21.102   6.400  14.839  1.00 33.39           N  
ATOM   1618  CA  ASN A 243      19.934   6.997  14.202  1.00 33.98           C  
ATOM   1619  C   ASN A 243      19.573   6.171  12.970  1.00 37.30           C  
ATOM   1620  O   ASN A 243      19.975   5.017  12.810  1.00 44.57           O  
ATOM   1621  CB  ASN A 243      20.203   8.464  13.871  1.00 33.24           C  
ATOM   1622  CG  ASN A 243      21.406   8.643  12.983  1.00 40.19           C  
ATOM   1623  ND2 ASN A 243      21.893   9.873  12.888  1.00 38.14           N  
ATOM   1624  OD1 ASN A 243      21.885   7.687  12.369  1.00 43.28           O  
ATOM   1625  N   ARG A 244      18.805   6.761  12.053  1.00 46.77           N  
ATOM   1626  CA  ARG A 244      18.334   5.984  10.910  1.00 46.20           C  
ATOM   1627  C   ARG A 244      19.486   5.528  10.021  1.00 45.13           C  
ATOM   1628  O   ARG A 244      19.528   4.367   9.601  1.00 46.88           O  
ATOM   1629  CB  ARG A 244      17.326   6.786  10.093  1.00 40.66           C  
ATOM   1630  CG  ARG A 244      17.090   6.187   8.726  1.00 37.37           C  
ATOM   1631  CD  ARG A 244      16.071   6.982   7.943  1.00 38.44           C  
ATOM   1632  NE  ARG A 244      16.605   8.200   7.340  1.00 40.92           N  
ATOM   1633  CZ  ARG A 244      17.266   8.234   6.188  1.00 43.00           C  
ATOM   1634  NH1 ARG A 244      17.598   7.125   5.544  1.00 39.09           N1+
ATOM   1635  NH2 ARG A 244      17.593   9.410   5.661  1.00 43.95           N  
ATOM   1636  N   THR A 245      20.434   6.421   9.730  1.00 42.63           N  
ATOM   1637  CA  THR A 245      21.487   6.147   8.761  1.00 38.71           C  
ATOM   1638  C   THR A 245      22.817   5.744   9.380  1.00 38.15           C  
ATOM   1639  O   THR A 245      23.708   5.319   8.644  1.00 45.53           O  
ATOM   1640  CB  THR A 245      21.734   7.377   7.897  1.00 40.98           C  
ATOM   1641  CG2 THR A 245      20.451   7.805   7.188  1.00 45.08           C  
ATOM   1642  OG1 THR A 245      22.180   8.435   8.748  1.00 45.43           O  
ATOM   1643  N   GLY A 246      22.996   5.879  10.690  1.00 40.67           N  
ATOM   1644  CA  GLY A 246      24.310   5.689  11.281  1.00 31.28           C  
ATOM   1645  C   GLY A 246      25.225   6.876  11.116  1.00 40.60           C  
ATOM   1646  O   GLY A 246      26.395   6.811  11.533  1.00 43.59           O  
ATOM   1647  N   ILE A 247      24.718   7.961  10.531  1.00 37.94           N  
ATOM   1648  CA  ILE A 247      25.496   9.128  10.151  1.00 41.91           C  
ATOM   1649  C   ILE A 247      24.819  10.374  10.693  1.00 42.45           C  
ATOM   1650  O   ILE A 247      23.589  10.475  10.692  1.00 45.67           O  
ATOM   1651  CB  ILE A 247      25.631   9.237   8.622  1.00 45.85           C  
ATOM   1652  CG1 ILE A 247      26.613   8.199   8.088  1.00 46.31           C  
ATOM   1653  CG2 ILE A 247      26.042  10.629   8.237  1.00 43.12           C  
ATOM   1654  CD1 ILE A 247      26.237   7.772   6.709  1.00 56.57           C  
ATOM   1655  N   LEU A 248      25.620  11.334  11.137  1.00 48.41           N  
ATOM   1656  CA  LEU A 248      25.092  12.590  11.638  1.00 52.80           C  
ATOM   1657  C   LEU A 248      24.941  13.546  10.467  1.00 58.65           C  
ATOM   1658  O   LEU A 248      25.863  13.686   9.656  1.00 57.32           O  
ATOM   1659  CB  LEU A 248      26.012  13.188  12.700  1.00 52.41           C  
ATOM   1660  CG  LEU A 248      26.257  12.327  13.934  1.00 48.91           C  
ATOM   1661  CD1 LEU A 248      27.397  12.927  14.762  1.00 39.25           C  
ATOM   1662  CD2 LEU A 248      24.981  12.166  14.746  1.00 39.20           C  
ATOM   1663  N   THR A 249      23.771  14.178  10.363  1.00 54.42           N  
ATOM   1664  CA  THR A 249      23.572  15.155   9.295  1.00 57.94           C  
ATOM   1665  C   THR A 249      24.546  16.325   9.412  1.00 60.92           C  
ATOM   1666  O   THR A 249      24.935  16.925   8.400  1.00 65.09           O  
ATOM   1667  CB  THR A 249      22.131  15.638   9.322  1.00 60.41           C  
ATOM   1668  CG2 THR A 249      21.252  14.619   8.643  1.00 74.51           C  
ATOM   1669  OG1 THR A 249      21.720  15.801  10.691  1.00 69.79           O  
ATOM   1670  N   GLY A 250      24.985  16.628  10.628  1.00 58.45           N  
ATOM   1671  CA  GLY A 250      25.856  17.745  10.885  1.00 47.92           C  
ATOM   1672  C   GLY A 250      25.842  18.088  12.357  1.00 49.50           C  
ATOM   1673  O   GLY A 250      25.420  17.291  13.204  1.00 46.17           O  
ATOM   1674  N   PRO A 251      26.274  19.308  12.687  1.00 58.46           N  
ATOM   1675  CA  PRO A 251      26.471  19.666  14.103  1.00 42.29           C  
ATOM   1676  C   PRO A 251      25.193  19.741  14.929  1.00 46.28           C  
ATOM   1677  O   PRO A 251      25.290  19.839  16.155  1.00 60.69           O  
ATOM   1678  CB  PRO A 251      27.164  21.028  14.022  1.00 42.11           C  
ATOM   1679  CG  PRO A 251      26.807  21.555  12.673  1.00 47.04           C  
ATOM   1680  CD  PRO A 251      26.768  20.356  11.780  1.00 52.47           C  
ATOM   1681  N   ASP A 252      24.007  19.652  14.340  1.00 56.33           N  
ATOM   1682  CA  ASP A 252      22.787  19.773  15.136  1.00 57.60           C  
ATOM   1683  C   ASP A 252      22.177  18.427  15.521  1.00 60.76           C  
ATOM   1684  O   ASP A 252      21.220  18.394  16.302  1.00 53.45           O  
ATOM   1685  CB  ASP A 252      21.762  20.604  14.367  1.00 64.28           C  
ATOM   1686  CG  ASP A 252      22.103  22.080  14.377  1.00 73.89           C  
ATOM   1687  OD1 ASP A 252      22.936  22.501  15.213  1.00 54.72           O  
ATOM   1688  OD2 ASP A 252      21.578  22.806  13.510  1.00 85.87           O1-
ATOM   1689  N   ASP A 253      22.704  17.333  15.003  1.00 55.44           N  
ATOM   1690  CA  ASP A 253      22.160  15.999  15.218  1.00 48.22           C  
ATOM   1691  C   ASP A 253      22.397  15.527  16.649  1.00 44.44           C  
ATOM   1692  O   ASP A 253      23.538  15.201  16.991  1.00 58.12           O  
ATOM   1693  CB  ASP A 253      22.831  15.059  14.216  1.00 55.86           C  
ATOM   1694  CG  ASP A 253      22.031  13.821  13.936  1.00 55.05           C  
ATOM   1695  OD1 ASP A 253      21.430  13.256  14.888  1.00 42.35           O  
ATOM   1696  OD2 ASP A 253      22.030  13.415  12.741  1.00 63.28           O1-
ATOM   1697  N   PRO A 254      21.379  15.461  17.513  1.00 55.35           N  
ATOM   1698  CA  PRO A 254      21.631  15.037  18.904  1.00 38.58           C  
ATOM   1699  C   PRO A 254      21.882  13.550  19.059  1.00 46.27           C  
ATOM   1700  O   PRO A 254      22.110  13.098  20.197  1.00 38.51           O  
ATOM   1701  CB  PRO A 254      20.345  15.451  19.644  1.00 35.48           C  
ATOM   1702  CG  PRO A 254      19.280  15.404  18.571  1.00 44.92           C  
ATOM   1703  CD  PRO A 254      19.961  15.804  17.276  1.00 47.58           C  
ATOM   1704  N   SER A 255      21.849  12.780  17.967  1.00 44.21           N  
ATOM   1705  CA  SER A 255      21.909  11.326  18.098  1.00 43.64           C  
ATOM   1706  C   SER A 255      23.166  10.905  18.846  1.00 39.42           C  
ATOM   1707  O   SER A 255      24.255  11.435  18.613  1.00 51.13           O  
ATOM   1708  CB  SER A 255      21.870  10.660  16.728  1.00 43.41           C  
ATOM   1709  OG  SER A 255      20.878  11.247  15.905  1.00 55.52           O  
ATOM   1710  N   ARG A 256      22.992   9.965  19.771  1.00 39.46           N  
ATOM   1711  CA  ARG A 256      24.123   9.314  20.409  1.00 36.60           C  
ATOM   1712  C   ARG A 256      25.038   8.678  19.370  1.00 42.42           C  
ATOM   1713  O   ARG A 256      24.576   8.056  18.410  1.00 43.76           O  
ATOM   1714  CB  ARG A 256      23.638   8.242  21.387  1.00 38.73           C  
ATOM   1715  CG  ARG A 256      24.721   7.894  22.439  1.00 57.71           C  
ATOM   1716  CD  ARG A 256      24.415   6.621  23.250  1.00 63.32           C  
ATOM   1717  NE  ARG A 256      23.509   6.927  24.352  1.00 63.66           N  
ATOM   1718  CZ  ARG A 256      22.189   6.818  24.270  1.00 56.19           C  
ATOM   1719  NH1 ARG A 256      21.607   6.265  23.217  1.00 66.51           N1+
ATOM   1720  NH2 ARG A 256      21.436   7.271  25.268  1.00 45.57           N  
ATOM   1721  N   VAL A 257      26.344   8.838  19.573  1.00 38.16           N  
ATOM   1722  CA  VAL A 257      27.370   8.118  18.829  1.00 32.85           C  
ATOM   1723  C   VAL A 257      27.837   6.951  19.694  1.00 40.93           C  
ATOM   1724  O   VAL A 257      28.188   7.147  20.866  1.00 38.92           O  
ATOM   1725  CB  VAL A 257      28.545   9.042  18.470  1.00 34.78           C  
ATOM   1726  CG1 VAL A 257      29.736   8.235  17.892  1.00 27.25           C  
ATOM   1727  CG2 VAL A 257      28.083  10.142  17.523  1.00 35.41           C  
ATOM   1728  N   ILE A 258      27.867   5.741  19.113  1.00 35.13           N  
ATOM   1729  CA  ILE A 258      28.071   4.497  19.856  1.00 31.09           C  
ATOM   1730  C   ILE A 258      28.992   3.565  19.074  1.00 38.02           C  
ATOM   1731  O   ILE A 258      29.265   3.762  17.886  1.00 39.25           O  
ATOM   1732  CB  ILE A 258      26.737   3.779  20.137  1.00 35.81           C  
ATOM   1733  CG1 ILE A 258      26.053   3.453  18.797  1.00 33.11           C  
ATOM   1734  CG2 ILE A 258      25.843   4.653  21.018  1.00 30.17           C  
ATOM   1735  CD1 ILE A 258      24.846   2.544  18.889  1.00 30.97           C  
ATOM   1736  N   ASP A 259      29.467   2.524  19.763  1.00 35.27           N  
ATOM   1737  CA  ASP A 259      30.159   1.411  19.121  1.00 36.51           C  
ATOM   1738  C   ASP A 259      29.656   0.074  19.665  1.00 37.68           C  
ATOM   1739  O   ASP A 259      30.277  -0.969  19.420  1.00 38.79           O  
ATOM   1740  CB  ASP A 259      31.690   1.545  19.280  1.00 33.80           C  
ATOM   1741  CG  ASP A 259      32.188   1.213  20.695  1.00 39.71           C  
ATOM   1742  OD1 ASP A 259      31.382   0.829  21.579  1.00 34.39           O  
ATOM   1743  OD2 ASP A 259      33.419   1.340  20.922  1.00 40.31           O1-
ATOM   1744  N   ASN A 260      28.547   0.094  20.395  1.00 33.43           N  
ATOM   1745  CA  ASN A 260      27.955  -1.068  21.045  1.00 34.40           C  
ATOM   1746  C   ASN A 260      26.451  -0.830  21.015  1.00 35.55           C  
ATOM   1747  O   ASN A 260      26.000   0.233  21.444  1.00 37.49           O  
ATOM   1748  CB  ASN A 260      28.470  -1.182  22.480  1.00 33.17           C  
ATOM   1749  CG  ASN A 260      28.336  -2.569  23.051  1.00 41.36           C  
ATOM   1750  ND2 ASN A 260      27.215  -2.835  23.723  1.00 40.13           N  
ATOM   1751  OD1 ASN A 260      29.251  -3.386  22.930  1.00 42.62           O  
ATOM   1752  N   LYS A 261      25.677  -1.757  20.452  1.00 36.40           N  
ATOM   1753  CA  LYS A 261      24.229  -1.578  20.331  1.00 41.22           C  
ATOM   1754  C   LYS A 261      23.535  -2.868  20.724  1.00 41.51           C  
ATOM   1755  O   LYS A 261      23.821  -3.924  20.155  1.00 42.92           O  
ATOM   1756  CB  LYS A 261      23.804  -1.179  18.915  1.00 36.49           C  
ATOM   1757  CG  LYS A 261      22.283  -1.158  18.732  1.00 39.41           C  
ATOM   1758  CD  LYS A 261      21.798   0.001  17.867  1.00 40.35           C  
ATOM   1759  CE  LYS A 261      20.290   0.276  18.052  1.00 45.91           C  
ATOM   1760  NZ  LYS A 261      19.927   1.012  19.309  1.00 50.43           N1+
ATOM   1761  N   ILE A 262      22.626  -2.783  21.693  1.00 37.33           N  
ATOM   1762  CA  ILE A 262      21.807  -3.935  22.048  1.00 44.74           C  
ATOM   1763  C   ILE A 262      20.775  -4.183  20.948  1.00 43.92           C  
ATOM   1764  O   ILE A 262      20.259  -3.239  20.328  1.00 38.44           O  
ATOM   1765  CB  ILE A 262      21.135  -3.695  23.410  1.00 42.00           C  
ATOM   1766  CG1 ILE A 262      20.541  -4.985  23.962  1.00 40.42           C  
ATOM   1767  CG2 ILE A 262      20.096  -2.575  23.301  1.00 35.47           C  
ATOM   1768  CD1 ILE A 262      19.999  -4.837  25.364  1.00 36.70           C  
ATOM   1769  N   THR A 263      20.477  -5.458  20.684  1.00 39.74           N  
ATOM   1770  CA  THR A 263      19.495  -5.804  19.658  1.00 43.13           C  
ATOM   1771  C   THR A 263      18.783  -7.084  20.053  1.00 40.15           C  
ATOM   1772  O   THR A 263      19.357  -7.956  20.713  1.00 43.53           O  
ATOM   1773  CB  THR A 263      20.108  -6.022  18.269  1.00 37.67           C  
ATOM   1774  CG2 THR A 263      21.056  -4.900  17.909  1.00 46.67           C  
ATOM   1775  OG1 THR A 263      20.838  -7.245  18.283  1.00 44.11           O  
ATOM   1776  N   GLY A 264      17.528  -7.190  19.630  1.00 37.33           N  
ATOM   1777  CA  GLY A 264      16.761  -8.391  19.838  1.00 35.14           C  
ATOM   1778  C   GLY A 264      16.167  -8.895  18.541  1.00 39.40           C  
ATOM   1779  O   GLY A 264      16.277  -8.255  17.484  1.00 36.83           O  
ATOM   1780  N   PRO A 265      15.513 -10.059  18.601  1.00 35.87           N  
ATOM   1781  CA  PRO A 265      14.952 -10.656  17.386  1.00 35.15           C  
ATOM   1782  C   PRO A 265      14.124  -9.700  16.539  1.00 39.86           C  
ATOM   1783  O   PRO A 265      13.146  -9.095  17.004  1.00 41.09           O  
ATOM   1784  CB  PRO A 265      14.113 -11.811  17.943  1.00 31.54           C  
ATOM   1785  CG  PRO A 265      14.952 -12.276  19.122  1.00 33.54           C  
ATOM   1786  CD  PRO A 265      15.472 -10.995  19.741  1.00 33.78           C  
ATOM   1787  N   ALA A 266      14.531  -9.569  15.277  1.00 33.49           N  
ATOM   1788  CA  ALA A 266      13.902  -8.777  14.221  1.00 37.95           C  
ATOM   1789  C   ALA A 266      14.310  -7.308  14.287  1.00 36.47           C  
ATOM   1790  O   ALA A 266      13.794  -6.502  13.496  1.00 38.83           O  
ATOM   1791  CB  ALA A 266      12.366  -8.877  14.216  1.00 31.25           C  
ATOM   1792  N   ASP A 267      15.212  -6.926  15.182  1.00 41.33           N  
ATOM   1793  CA  ASP A 267      15.780  -5.589  15.119  1.00 39.68           C  
ATOM   1794  C   ASP A 267      16.671  -5.464  13.890  1.00 40.71           C  
ATOM   1795  O   ASP A 267      17.442  -6.377  13.558  1.00 34.83           O  
ATOM   1796  CB  ASP A 267      16.585  -5.298  16.376  1.00 37.86           C  
ATOM   1797  CG  ASP A 267      15.745  -4.708  17.472  1.00 46.87           C  
ATOM   1798  OD1 ASP A 267      14.715  -4.061  17.151  1.00 45.04           O  
ATOM   1799  OD2 ASP A 267      16.118  -4.906  18.655  1.00 41.88           O1-
ATOM   1800  N   SER A 268      16.564  -4.328  13.210  1.00 30.24           N  
ATOM   1801  CA  SER A 268      17.426  -4.060  12.074  1.00 34.71           C  
ATOM   1802  C   SER A 268      17.907  -2.617  12.133  1.00 36.50           C  
ATOM   1803  O   SER A 268      17.111  -1.689  12.311  1.00 33.43           O  
ATOM   1804  CB  SER A 268      16.702  -4.362  10.752  1.00 34.20           C  
ATOM   1805  OG  SER A 268      15.681  -3.428  10.470  1.00 36.11           O  
ATOM   1806  N   PHE A 269      19.224  -2.442  12.026  1.00 39.70           N  
ATOM   1807  CA  PHE A 269      19.826  -1.118  11.923  1.00 40.49           C  
ATOM   1808  C   PHE A 269      20.990  -1.207  10.955  1.00 40.62           C  
ATOM   1809  O   PHE A 269      21.380  -2.294  10.516  1.00 41.91           O  
ATOM   1810  CB  PHE A 269      20.282  -0.561  13.287  1.00 31.00           C  
ATOM   1811  CG  PHE A 269      21.459  -1.284  13.893  1.00 31.85           C  
ATOM   1812  CD1 PHE A 269      21.286  -2.479  14.594  1.00 34.05           C  
ATOM   1813  CD2 PHE A 269      22.744  -0.759  13.779  1.00 35.24           C  
ATOM   1814  CE1 PHE A 269      22.377  -3.139  15.168  1.00 32.47           C  
ATOM   1815  CE2 PHE A 269      23.842  -1.406  14.350  1.00 30.22           C  
ATOM   1816  CZ  PHE A 269      23.659  -2.599  15.042  1.00 36.44           C  
ATOM   1817  N   GLY A 270      21.527  -0.045  10.601  1.00 34.76           N  
ATOM   1818  CA  GLY A 270      22.653   0.015   9.694  1.00 34.17           C  
ATOM   1819  C   GLY A 270      23.397   1.313   9.883  1.00 36.81           C  
ATOM   1820  O   GLY A 270      22.952   2.227  10.579  1.00 45.53           O  
ATOM   1821  N   PHE A 271      24.548   1.384   9.239  1.00 40.22           N  
ATOM   1822  CA  PHE A 271      25.412   2.539   9.407  1.00 39.15           C  
ATOM   1823  C   PHE A 271      26.515   2.468   8.359  1.00 38.77           C  
ATOM   1824  O   PHE A 271      26.700   1.455   7.676  1.00 34.45           O  
ATOM   1825  CB  PHE A 271      25.988   2.593  10.828  1.00 31.94           C  
ATOM   1826  CG  PHE A 271      26.821   1.396  11.197  1.00 33.02           C  
ATOM   1827  CD1 PHE A 271      28.161   1.321  10.825  1.00 31.48           C  
ATOM   1828  CD2 PHE A 271      26.275   0.347  11.931  1.00 31.71           C  
ATOM   1829  CE1 PHE A 271      28.940   0.213  11.181  1.00 33.43           C  
ATOM   1830  CE2 PHE A 271      27.056  -0.766  12.303  1.00 27.39           C  
ATOM   1831  CZ  PHE A 271      28.383  -0.833  11.923  1.00 30.87           C  
ATOM   1832  N   GLN A 272      27.240   3.565   8.240  1.00 38.87           N  
ATOM   1833  CA  GLN A 272      28.416   3.634   7.398  1.00 35.98           C  
ATOM   1834  C   GLN A 272      29.592   4.087   8.253  1.00 40.81           C  
ATOM   1835  O   GLN A 272      29.434   4.900   9.171  1.00 41.80           O  
ATOM   1836  CB  GLN A 272      28.176   4.580   6.219  1.00 30.90           C  
ATOM   1837  CG  GLN A 272      27.132   4.063   5.244  1.00 37.83           C  
ATOM   1838  CD  GLN A 272      26.932   4.977   4.038  1.00 47.08           C  
ATOM   1839  NE2 GLN A 272      25.919   4.666   3.211  1.00 39.77           N  
ATOM   1840  OE1 GLN A 272      27.677   5.945   3.845  1.00 45.00           O  
ATOM   1841  N   ILE A 273      30.767   3.548   7.965  1.00 39.45           N  
ATOM   1842  CA  ILE A 273      31.991   3.951   8.640  1.00 35.62           C  
ATOM   1843  C   ILE A 273      33.062   4.135   7.584  1.00 46.19           C  
ATOM   1844  O   ILE A 273      33.061   3.444   6.558  1.00 42.19           O  
ATOM   1845  CB  ILE A 273      32.417   2.899   9.661  1.00 34.90           C  
ATOM   1846  CG1 ILE A 273      32.308   1.513   9.018  1.00 37.46           C  
ATOM   1847  CG2 ILE A 273      31.529   2.958  10.872  1.00 31.64           C  
ATOM   1848  CD1 ILE A 273      33.088   0.442   9.747  1.00 32.92           C  
ATOM   1849  N   ILE A 274      33.968   5.084   7.815  1.00 39.86           N  
ATOM   1850  CA  ILE A 274      35.164   5.152   6.984  1.00 39.64           C  
ATOM   1851  C   ILE A 274      36.186   4.178   7.563  1.00 44.51           C  
ATOM   1852  O   ILE A 274      36.698   4.380   8.669  1.00 37.16           O  
ATOM   1853  CB  ILE A 274      35.741   6.562   6.885  1.00 39.26           C  
ATOM   1854  CG1 ILE A 274      34.677   7.550   6.413  1.00 36.92           C  
ATOM   1855  CG2 ILE A 274      36.864   6.528   5.869  1.00 31.94           C  
ATOM   1856  CD1 ILE A 274      34.027   7.170   5.087  1.00 35.93           C  
ATOM   1857  N   ALA A 275      36.474   3.111   6.819  1.00 34.52           N  
ATOM   1858  CA  ALA A 275      37.334   2.050   7.319  1.00 34.30           C  
ATOM   1859  C   ALA A 275      38.664   2.621   7.792  1.00 42.79           C  
ATOM   1860  O   ALA A 275      39.363   3.312   7.039  1.00 39.80           O  
ATOM   1861  CB  ALA A 275      37.554   1.008   6.220  1.00 36.76           C  
ATOM   1862  N   GLY A 276      39.005   2.344   9.051  1.00 32.01           N  
ATOM   1863  CA  GLY A 276      40.283   2.771   9.591  1.00 38.36           C  
ATOM   1864  C   GLY A 276      40.416   4.255   9.880  1.00 41.54           C  
ATOM   1865  O   GLY A 276      41.515   4.713  10.222  1.00 41.18           O  
ATOM   1866  N   GLU A 277      39.332   5.020   9.778  1.00 34.35           N  
ATOM   1867  CA  GLU A 277      39.411   6.463   9.971  1.00 39.69           C  
ATOM   1868  C   GLU A 277      39.926   6.813  11.372  1.00 43.02           C  
ATOM   1869  O   GLU A 277      39.358   6.391  12.388  1.00 43.62           O  
ATOM   1870  CB  GLU A 277      38.039   7.074   9.717  1.00 38.20           C  
ATOM   1871  CG  GLU A 277      38.016   8.548   9.867  1.00 40.29           C  
ATOM   1872  CD  GLU A 277      36.680   9.123   9.513  1.00 42.92           C  
ATOM   1873  OE1 GLU A 277      35.663   8.703  10.119  1.00 44.16           O  
ATOM   1874  OE2 GLU A 277      36.659   9.998   8.626  1.00 42.05           O1-
ATOM   1875  N   GLY A 278      41.023   7.566  11.421  1.00 38.89           N  
ATOM   1876  CA  GLY A 278      41.623   7.961  12.678  1.00 27.77           C  
ATOM   1877  C   GLY A 278      42.200   6.813  13.482  1.00 37.09           C  
ATOM   1878  O   GLY A 278      42.686   7.014  14.601  1.00 40.75           O  
ATOM   1879  N   VAL A 279      42.154   5.602  12.938  1.00 36.08           N  
ATOM   1880  CA  VAL A 279      42.692   4.447  13.656  1.00 43.66           C  
ATOM   1881  C   VAL A 279      43.668   3.624  12.827  1.00 42.23           C  
ATOM   1882  O   VAL A 279      44.452   2.843  13.400  1.00 38.66           O  
ATOM   1883  CB  VAL A 279      41.541   3.558  14.171  1.00 42.25           C  
ATOM   1884  CG1 VAL A 279      40.778   4.284  15.234  1.00 34.96           C  
ATOM   1885  CG2 VAL A 279      40.610   3.194  13.026  1.00 35.34           C  
ATOM   1886  N   GLY A 280      43.678   3.737  11.499  1.00 38.84           N  
ATOM   1887  CA  GLY A 280      44.613   2.986  10.696  1.00 34.47           C  
ATOM   1888  C   GLY A 280      44.168   1.571  10.371  1.00 41.68           C  
ATOM   1889  O   GLY A 280      43.124   1.069  10.805  1.00 45.43           O  
ATOM   1890  N   ALA A 281      45.000   0.921   9.562  1.00 41.98           N  
ATOM   1891  CA  ALA A 281      44.734  -0.434   9.126  1.00 38.87           C  
ATOM   1892  C   ALA A 281      44.877  -1.389  10.296  1.00 35.69           C  
ATOM   1893  O   ALA A 281      45.574  -1.115  11.273  1.00 39.13           O  
ATOM   1894  CB  ALA A 281      45.683  -0.831   7.993  1.00 38.56           C  
ATOM   1895  N   GLY A 282      44.189  -2.518  10.200  1.00 42.30           N  
ATOM   1896  CA  GLY A 282      44.266  -3.510  11.253  1.00 37.08           C  
ATOM   1897  C   GLY A 282      43.206  -4.568  11.074  1.00 44.22           C  
ATOM   1898  O   GLY A 282      42.262  -4.424  10.283  1.00 43.55           O  
ATOM   1899  N   ALA A 283      43.403  -5.665  11.810  1.00 38.35           N  
ATOM   1900  CA  ALA A 283      42.394  -6.703  11.979  1.00 38.99           C  
ATOM   1901  C   ALA A 283      41.522  -6.284  13.157  1.00 47.46           C  
ATOM   1902  O   ALA A 283      41.826  -6.563  14.318  1.00 47.68           O  
ATOM   1903  CB  ALA A 283      43.038  -8.062  12.202  1.00 31.89           C  
ATOM   1904  N   TRP A 284      40.422  -5.601  12.842  1.00 43.24           N  
ATOM   1905  CA  TRP A 284      39.521  -5.034  13.836  1.00 35.87           C  
ATOM   1906  C   TRP A 284      38.386  -6.013  14.130  1.00 42.44           C  
ATOM   1907  O   TRP A 284      37.552  -6.284  13.256  1.00 41.22           O  
ATOM   1908  CB  TRP A 284      38.963  -3.719  13.312  1.00 40.96           C  
ATOM   1909  CG  TRP A 284      39.995  -2.669  13.006  1.00 46.15           C  
ATOM   1910  CD1 TRP A 284      40.440  -2.287  11.767  1.00 42.38           C  
ATOM   1911  CD2 TRP A 284      40.682  -1.837  13.951  1.00 42.25           C  
ATOM   1912  CE2 TRP A 284      41.539  -0.984  13.213  1.00 45.65           C  
ATOM   1913  CE3 TRP A 284      40.668  -1.740  15.349  1.00 35.99           C  
ATOM   1914  NE1 TRP A 284      41.367  -1.277  11.884  1.00 44.19           N  
ATOM   1915  CZ2 TRP A 284      42.364  -0.045  13.824  1.00 38.35           C  
ATOM   1916  CZ3 TRP A 284      41.475  -0.810  15.950  1.00 35.79           C  
ATOM   1917  CH2 TRP A 284      42.318   0.025  15.192  1.00 44.87           C  
ATOM   1918  N   MET A 285      38.324  -6.526  15.360  1.00 42.46           N  
ATOM   1919  CA  MET A 285      37.218  -7.411  15.704  1.00 39.32           C  
ATOM   1920  C   MET A 285      35.879  -6.694  15.717  1.00 46.96           C  
ATOM   1921  O   MET A 285      35.757  -5.521  16.091  1.00 43.59           O  
ATOM   1922  CB  MET A 285      37.394  -8.093  17.059  1.00 35.74           C  
ATOM   1923  CG  MET A 285      38.678  -8.842  17.229  1.00 59.83           C  
ATOM   1924  SD  MET A 285      38.911  -9.208  18.968  1.00 60.88           S  
ATOM   1925  CE  MET A 285      37.494 -10.299  19.181  1.00 47.66           C  
ATOM   1926  N   TYR A 286      34.867  -7.432  15.290  1.00 48.08           N  
ATOM   1927  CA  TYR A 286      33.482  -7.141  15.609  1.00 45.54           C  
ATOM   1928  C   TYR A 286      32.929  -8.392  16.277  1.00 42.34           C  
ATOM   1929  O   TYR A 286      33.449  -9.497  16.075  1.00 41.11           O  
ATOM   1930  CB  TYR A 286      32.664  -6.734  14.358  1.00 33.04           C  
ATOM   1931  CG  TYR A 286      32.239  -7.901  13.497  1.00 44.35           C  
ATOM   1932  CD1 TYR A 286      31.056  -8.574  13.747  1.00 40.94           C  
ATOM   1933  CD2 TYR A 286      33.025  -8.333  12.437  1.00 38.34           C  
ATOM   1934  CE1 TYR A 286      30.669  -9.642  12.971  1.00 41.74           C  
ATOM   1935  CE2 TYR A 286      32.640  -9.397  11.656  1.00 41.14           C  
ATOM   1936  CZ  TYR A 286      31.462 -10.047  11.925  1.00 46.39           C  
ATOM   1937  OH  TYR A 286      31.071 -11.119  11.152  1.00 46.94           O  
ATOM   1938  N   HIS A 287      31.922  -8.217  17.126  1.00 41.87           N  
ATOM   1939  CA  HIS A 287      31.431  -9.394  17.838  1.00 40.14           C  
ATOM   1940  C   HIS A 287      30.254  -9.004  18.712  1.00 43.66           C  
ATOM   1941  O   HIS A 287      30.015  -7.821  18.982  1.00 49.03           O  
ATOM   1942  CB  HIS A 287      32.520 -10.043  18.699  1.00 33.99           C  
ATOM   1943  CG  HIS A 287      33.109  -9.130  19.737  1.00 45.58           C  
ATOM   1944  CD2 HIS A 287      34.061  -8.170  19.646  1.00 43.57           C  
ATOM   1945  ND1 HIS A 287      32.748  -9.179  21.068  1.00 48.09           N  
ATOM   1946  CE1 HIS A 287      33.440  -8.284  21.748  1.00 42.24           C  
ATOM   1947  NE2 HIS A 287      34.244  -7.658  20.909  1.00 50.89           N  
ATOM   1948  N   CYS A 288      29.512 -10.014  19.142  1.00 39.69           N  
ATOM   1949  CA  CYS A 288      28.583  -9.799  20.232  1.00 40.41           C  
ATOM   1950  C   CYS A 288      29.394  -9.564  21.490  1.00 36.85           C  
ATOM   1951  O   CYS A 288      30.416 -10.221  21.704  1.00 40.30           O  
ATOM   1952  CB  CYS A 288      27.652 -10.995  20.414  1.00 37.56           C  
ATOM   1953  SG  CYS A 288      26.404 -10.663  21.678  1.00 44.16           S  
ATOM   1954  N   HIS A 289      28.967  -8.605  22.317  1.00 33.77           N  
ATOM   1955  CA  HIS A 289      29.718  -8.325  23.534  1.00 38.64           C  
ATOM   1956  C   HIS A 289      29.148  -9.028  24.754  1.00 36.98           C  
ATOM   1957  O   HIS A 289      29.712  -8.890  25.838  1.00 46.90           O  
ATOM   1958  CB  HIS A 289      29.836  -6.814  23.785  1.00 37.70           C  
ATOM   1959  CG  HIS A 289      31.147  -6.399  24.405  1.00 42.27           C  
ATOM   1960  CD2 HIS A 289      32.065  -5.476  24.020  1.00 35.33           C  
ATOM   1961  ND1 HIS A 289      31.628  -6.942  25.583  1.00 38.90           N  
ATOM   1962  CE1 HIS A 289      32.783  -6.374  25.893  1.00 36.80           C  
ATOM   1963  NE2 HIS A 289      33.070  -5.481  24.962  1.00 35.87           N  
ATOM   1964  N   VAL A 290      28.071  -9.802  24.600  1.00 35.97           N  
ATOM   1965  CA  VAL A 290      27.693 -10.748  25.648  1.00 37.70           C  
ATOM   1966  C   VAL A 290      28.858 -11.713  25.819  1.00 42.38           C  
ATOM   1967  O   VAL A 290      29.196 -12.455  24.891  1.00 42.83           O  
ATOM   1968  CB  VAL A 290      26.381 -11.466  25.278  1.00 40.18           C  
ATOM   1969  CG1 VAL A 290      25.968 -12.480  26.340  1.00 29.39           C  
ATOM   1970  CG2 VAL A 290      25.253 -10.439  25.048  1.00 33.73           C  
ATOM   1971  N   GLN A 291      29.510 -11.676  26.987  1.00 43.02           N  
ATOM   1972  CA  GLN A 291      30.775 -12.392  27.163  1.00 43.42           C  
ATOM   1973  C   GLN A 291      30.683 -13.850  26.702  1.00 45.71           C  
ATOM   1974  O   GLN A 291      31.504 -14.316  25.901  1.00 45.17           O  
ATOM   1975  CB  GLN A 291      31.229 -12.304  28.623  1.00 40.30           C  
ATOM   1976  CG  GLN A 291      31.764 -10.924  29.031  1.00 34.06           C  
ATOM   1977  CD  GLN A 291      32.696 -10.300  28.002  1.00 40.82           C  
ATOM   1978  NE2 GLN A 291      33.734 -11.036  27.608  1.00 38.58           N  
ATOM   1979  OE1 GLN A 291      32.485  -9.165  27.571  1.00 37.37           O  
ATOM   1980  N   PHE A 292      29.676 -14.586  27.172  1.00 47.04           N  
ATOM   1981  CA  PHE A 292      29.570 -15.985  26.763  1.00 49.97           C  
ATOM   1982  C   PHE A 292      29.412 -16.121  25.245  1.00 49.84           C  
ATOM   1983  O   PHE A 292      29.950 -17.054  24.641  1.00 45.89           O  
ATOM   1984  CB  PHE A 292      28.406 -16.669  27.482  1.00 49.33           C  
ATOM   1985  CG  PHE A 292      28.240 -18.107  27.101  1.00 65.83           C  
ATOM   1986  CD1 PHE A 292      27.179 -18.515  26.296  1.00 74.15           C  
ATOM   1987  CD2 PHE A 292      29.168 -19.058  27.512  1.00 80.29           C  
ATOM   1988  CE1 PHE A 292      27.034 -19.852  25.922  1.00 70.78           C  
ATOM   1989  CE2 PHE A 292      29.026 -20.399  27.146  1.00 75.32           C  
ATOM   1990  CZ  PHE A 292      27.953 -20.791  26.348  1.00 59.21           C  
ATOM   1991  N   HIS A 293      28.667 -15.212  24.612  1.00 41.23           N  
ATOM   1992  CA  HIS A 293      28.442 -15.329  23.175  1.00 36.89           C  
ATOM   1993  C   HIS A 293      29.737 -15.142  22.389  1.00 44.38           C  
ATOM   1994  O   HIS A 293      29.975 -15.833  21.387  1.00 45.37           O  
ATOM   1995  CB  HIS A 293      27.393 -14.312  22.717  1.00 34.26           C  
ATOM   1996  CG  HIS A 293      26.024 -14.578  23.247  1.00 40.79           C  
ATOM   1997  CD2 HIS A 293      25.590 -15.439  24.199  1.00 44.20           C  
ATOM   1998  ND1 HIS A 293      24.901 -13.930  22.773  1.00 36.38           N  
ATOM   1999  CE1 HIS A 293      23.836 -14.384  23.407  1.00 38.94           C  
ATOM   2000  NE2 HIS A 293      24.227 -15.291  24.288  1.00 49.07           N  
ATOM   2001  N   SER A 294      30.571 -14.189  22.791  1.00 42.21           N  
ATOM   2002  CA  SER A 294      31.830 -14.015  22.081  1.00 41.05           C  
ATOM   2003  C   SER A 294      32.765 -15.175  22.383  1.00 45.48           C  
ATOM   2004  O   SER A 294      33.446 -15.683  21.481  1.00 50.73           O  
ATOM   2005  CB  SER A 294      32.459 -12.667  22.438  1.00 34.39           C  
ATOM   2006  OG  SER A 294      32.500 -12.508  23.847  1.00 49.54           O  
ATOM   2007  N   ASP A 295      32.782 -15.631  23.636  1.00 39.04           N  
ATOM   2008  CA  ASP A 295      33.560 -16.817  23.971  1.00 41.25           C  
ATOM   2009  C   ASP A 295      33.140 -18.015  23.128  1.00 47.85           C  
ATOM   2010  O   ASP A 295      33.985 -18.809  22.701  1.00 49.51           O  
ATOM   2011  CB  ASP A 295      33.426 -17.131  25.453  1.00 35.66           C  
ATOM   2012  CG  ASP A 295      34.161 -16.131  26.327  1.00 42.27           C  
ATOM   2013  OD1 ASP A 295      35.055 -15.403  25.821  1.00 49.75           O  
ATOM   2014  OD2 ASP A 295      33.838 -16.074  27.531  1.00 44.82           O1-
ATOM   2015  N   MET A 296      31.840 -18.151  22.860  1.00 47.46           N  
ATOM   2016  CA  MET A 296      31.311 -19.285  22.113  1.00 42.38           C  
ATOM   2017  C   MET A 296      31.434 -19.118  20.598  1.00 52.87           C  
ATOM   2018  O   MET A 296      31.080 -20.042  19.859  1.00 53.09           O  
ATOM   2019  CB  MET A 296      29.843 -19.508  22.485  1.00 45.27           C  
ATOM   2020  CG  MET A 296      29.608 -20.186  23.826  1.00 49.52           C  
ATOM   2021  SD  MET A 296      30.700 -21.594  24.135  1.00 95.46           S  
ATOM   2022  CE  MET A 296      31.871 -20.933  25.334  1.00 66.91           C  
ATOM   2023  N   GLY A 297      31.889 -17.968  20.106  1.00 44.20           N  
ATOM   2024  CA  GLY A 297      32.201 -17.897  18.695  1.00 36.67           C  
ATOM   2025  C   GLY A 297      31.565 -16.786  17.879  1.00 47.37           C  
ATOM   2026  O   GLY A 297      31.790 -16.718  16.663  1.00 38.47           O  
ATOM   2027  N   MET A 298      30.764 -15.910  18.492  1.00 41.26           N  
ATOM   2028  CA  MET A 298      30.123 -14.857  17.704  1.00 42.82           C  
ATOM   2029  C   MET A 298      31.113 -13.709  17.540  1.00 39.78           C  
ATOM   2030  O   MET A 298      30.936 -12.605  18.064  1.00 39.47           O  
ATOM   2031  CB  MET A 298      28.829 -14.378  18.339  1.00 34.27           C  
ATOM   2032  CG  MET A 298      27.840 -15.449  18.774  1.00 38.85           C  
ATOM   2033  SD  MET A 298      26.119 -14.871  19.000  1.00 42.94           S  
ATOM   2034  CE  MET A 298      25.912 -13.511  17.810  1.00 38.60           C  
ATOM   2035  N   VAL A 299      32.168 -13.998  16.774  1.00 43.57           N  
ATOM   2036  CA  VAL A 299      33.252 -13.068  16.482  1.00 43.65           C  
ATOM   2037  C   VAL A 299      33.566 -13.105  14.997  1.00 42.78           C  
ATOM   2038  O   VAL A 299      33.468 -14.148  14.341  1.00 44.53           O  
ATOM   2039  CB  VAL A 299      34.523 -13.399  17.283  1.00 39.60           C  
ATOM   2040  CG1 VAL A 299      35.508 -12.244  17.182  1.00 45.09           C  
ATOM   2041  CG2 VAL A 299      34.150 -13.690  18.721  1.00 37.71           C  
ATOM   2042  N   GLY A 300      33.976 -11.957  14.480  1.00 41.23           N  
ATOM   2043  CA  GLY A 300      34.404 -11.838  13.102  1.00 36.35           C  
ATOM   2044  C   GLY A 300      35.466 -10.767  13.017  1.00 38.22           C  
ATOM   2045  O   GLY A 300      35.767 -10.081  13.997  1.00 43.28           O  
ATOM   2046  N   LEU A 301      36.052 -10.627  11.835  1.00 44.74           N  
ATOM   2047  CA  LEU A 301      37.127  -9.669  11.625  1.00 38.40           C  
ATOM   2048  C   LEU A 301      36.711  -8.685  10.543  1.00 48.16           C  
ATOM   2049  O   LEU A 301      36.188  -9.084   9.496  1.00 42.00           O  
ATOM   2050  CB  LEU A 301      38.440 -10.366  11.254  1.00 39.62           C  
ATOM   2051  CG  LEU A 301      39.008 -11.233  12.387  1.00 40.17           C  
ATOM   2052  CD1 LEU A 301      40.293 -11.900  11.976  1.00 40.32           C  
ATOM   2053  CD2 LEU A 301      39.205 -10.432  13.661  1.00 33.64           C  
ATOM   2054  N   PHE A 302      36.868  -7.399  10.841  1.00 46.21           N  
ATOM   2055  CA  PHE A 302      36.840  -6.336   9.848  1.00 39.09           C  
ATOM   2056  C   PHE A 302      38.305  -6.088   9.514  1.00 43.25           C  
ATOM   2057  O   PHE A 302      39.028  -5.443  10.279  1.00 45.76           O  
ATOM   2058  CB  PHE A 302      36.144  -5.103  10.409  1.00 31.69           C  
ATOM   2059  CG  PHE A 302      35.987  -3.976   9.425  1.00 34.14           C  
ATOM   2060  CD1 PHE A 302      35.766  -4.228   8.092  1.00 32.91           C  
ATOM   2061  CD2 PHE A 302      36.045  -2.654   9.851  1.00 35.32           C  
ATOM   2062  CE1 PHE A 302      35.609  -3.186   7.191  1.00 37.94           C  
ATOM   2063  CE2 PHE A 302      35.875  -1.604   8.958  1.00 35.93           C  
ATOM   2064  CZ  PHE A 302      35.656  -1.871   7.617  1.00 40.97           C  
ATOM   2065  N   LEU A 303      38.755  -6.661   8.404  1.00 42.52           N  
ATOM   2066  CA  LEU A 303      40.160  -6.641   8.005  1.00 37.62           C  
ATOM   2067  C   LEU A 303      40.397  -5.413   7.138  1.00 41.76           C  
ATOM   2068  O   LEU A 303      40.079  -5.415   5.944  1.00 43.42           O  
ATOM   2069  CB  LEU A 303      40.504  -7.926   7.267  1.00 33.89           C  
ATOM   2070  CG  LEU A 303      40.474  -9.192   8.120  1.00 39.76           C  
ATOM   2071  CD1 LEU A 303      40.630 -10.392   7.230  1.00 41.67           C  
ATOM   2072  CD2 LEU A 303      41.610  -9.181   9.146  1.00 39.78           C  
ATOM   2073  N   VAL A 304      40.953  -4.356   7.732  1.00 39.94           N  
ATOM   2074  CA  VAL A 304      41.210  -3.107   7.018  1.00 44.19           C  
ATOM   2075  C   VAL A 304      42.678  -3.080   6.609  1.00 43.89           C  
ATOM   2076  O   VAL A 304      43.576  -3.133   7.458  1.00 43.83           O  
ATOM   2077  CB  VAL A 304      40.832  -1.881   7.865  1.00 44.85           C  
ATOM   2078  CG1 VAL A 304      41.145  -0.600   7.111  1.00 37.45           C  
ATOM   2079  CG2 VAL A 304      39.349  -1.929   8.221  1.00 35.67           C  
ATOM   2080  N   LYS A 305      42.918  -2.984   5.305  1.00 49.59           N  
ATOM   2081  CA  LYS A 305      44.242  -3.131   4.718  1.00 46.35           C  
ATOM   2082  C   LYS A 305      44.834  -1.783   4.327  1.00 50.15           C  
ATOM   2083  O   LYS A 305      44.115  -0.857   3.926  1.00 42.15           O  
ATOM   2084  CB  LYS A 305      44.183  -4.042   3.488  1.00 39.42           C  
ATOM   2085  CG  LYS A 305      43.634  -5.442   3.759  1.00 44.68           C  
ATOM   2086  CD  LYS A 305      43.286  -6.143   2.454  1.00 41.54           C  
ATOM   2087  CE  LYS A 305      42.205  -5.426   1.666  1.00 38.78           C  
ATOM   2088  NZ  LYS A 305      41.417  -6.385   0.816  1.00 39.10           N1+
ATOM   2089  N   LYS A 306      46.164  -1.685   4.447  1.00 46.59           N  
ATOM   2090  CA  LYS A 306      46.896  -0.568   3.865  1.00 47.45           C  
ATOM   2091  C   LYS A 306      46.794  -0.645   2.342  1.00 54.13           C  
ATOM   2092  O   LYS A 306      46.394  -1.675   1.787  1.00 54.49           O  
ATOM   2093  CB  LYS A 306      48.358  -0.599   4.300  1.00 52.85           C  
ATOM   2094  CG  LYS A 306      48.597  -0.256   5.752  1.00 45.73           C  
ATOM   2095  CD  LYS A 306      49.846  -0.922   6.296  1.00 51.95           C  
ATOM   2096  CE  LYS A 306      50.849   0.144   6.720  1.00 69.83           C  
ATOM   2097  NZ  LYS A 306      51.760  -0.325   7.809  1.00 75.95           N1+
ATOM   2098  N   PRO A 307      47.146   0.429   1.631  1.00 59.62           N  
ATOM   2099  CA  PRO A 307      47.108   0.358   0.156  1.00 52.91           C  
ATOM   2100  C   PRO A 307      47.970  -0.750  -0.415  1.00 59.98           C  
ATOM   2101  O   PRO A 307      47.644  -1.271  -1.490  1.00 69.74           O  
ATOM   2102  CB  PRO A 307      47.594   1.742  -0.282  1.00 48.41           C  
ATOM   2103  CG  PRO A 307      47.225   2.648   0.879  1.00 55.21           C  
ATOM   2104  CD  PRO A 307      47.409   1.796   2.121  1.00 56.50           C  
ATOM   2105  N   ASP A 308      49.044  -1.152   0.273  1.00 59.14           N  
ATOM   2106  CA  ASP A 308      49.821  -2.301  -0.189  1.00 58.98           C  
ATOM   2107  C   ASP A 308      49.161  -3.641   0.129  1.00 62.87           C  
ATOM   2108  O   ASP A 308      49.754  -4.690  -0.166  1.00 58.96           O  
ATOM   2109  CB  ASP A 308      51.241  -2.272   0.399  1.00 55.78           C  
ATOM   2110  CG  ASP A 308      51.294  -2.632   1.880  1.00 66.58           C  
ATOM   2111  OD1 ASP A 308      50.302  -3.160   2.434  1.00 59.40           O  
ATOM   2112  OD2 ASP A 308      52.366  -2.417   2.495  1.00 72.36           O1-
ATOM   2113  N   GLY A 309      47.977  -3.631   0.746  1.00 53.51           N  
ATOM   2114  CA  GLY A 309      47.262  -4.846   1.064  1.00 42.47           C  
ATOM   2115  C   GLY A 309      47.590  -5.478   2.397  1.00 48.90           C  
ATOM   2116  O   GLY A 309      47.029  -6.533   2.713  1.00 59.87           O  
ATOM   2117  N   THR A 310      48.466  -4.882   3.198  1.00 55.18           N  
ATOM   2118  CA  THR A 310      48.893  -5.535   4.429  1.00 53.37           C  
ATOM   2119  C   THR A 310      48.026  -5.122   5.606  1.00 51.85           C  
ATOM   2120  O   THR A 310      47.416  -4.046   5.617  1.00 50.26           O  
ATOM   2121  CB  THR A 310      50.351  -5.218   4.758  1.00 51.85           C  
ATOM   2122  CG2 THR A 310      51.252  -6.100   3.930  1.00 57.99           C  
ATOM   2123  OG1 THR A 310      50.634  -3.849   4.445  1.00 54.84           O  
ATOM   2124  N   ILE A 311      48.010  -5.983   6.617  1.00 50.52           N  
ATOM   2125  CA  ILE A 311      47.284  -5.748   7.857  1.00 52.85           C  
ATOM   2126  C   ILE A 311      48.282  -5.808   9.007  1.00 53.77           C  
ATOM   2127  O   ILE A 311      48.766  -6.897   9.351  1.00 62.28           O  
ATOM   2128  CB  ILE A 311      46.149  -6.769   8.049  1.00 51.14           C  
ATOM   2129  CG1 ILE A 311      45.103  -6.636   6.941  1.00 47.16           C  
ATOM   2130  CG2 ILE A 311      45.486  -6.587   9.394  1.00 51.49           C  
ATOM   2131  CD1 ILE A 311      44.453  -7.953   6.603  1.00 47.11           C  
ATOM   2132  N   PRO A 312      48.619  -4.676   9.626  1.00 51.87           N  
ATOM   2133  CA  PRO A 312      49.520  -4.700  10.784  1.00 43.30           C  
ATOM   2134  C   PRO A 312      49.136  -5.765  11.789  1.00 62.20           C  
ATOM   2135  O   PRO A 312      48.004  -5.738  12.282  1.00 72.71           O  
ATOM   2136  CB  PRO A 312      49.338  -3.302  11.389  1.00 40.41           C  
ATOM   2137  CG  PRO A 312      48.969  -2.447  10.231  1.00 44.44           C  
ATOM   2138  CD  PRO A 312      48.109  -3.320   9.350  1.00 49.48           C  
ATOM   2139  N   GLY A 313      50.042  -6.692  12.103  1.00 65.79           N  
ATOM   2140  CA  GLY A 313      49.801  -7.636  13.185  1.00 81.84           C  
ATOM   2141  C   GLY A 313      48.894  -8.808  12.859  1.00 92.10           C  
ATOM   2142  O   GLY A 313      48.254  -9.359  13.764  1.00 81.41           O  
ATOM   2143  N   TYR A 314      48.840  -9.217  11.593  1.00 86.94           N  
ATOM   2144  CA  TYR A 314      47.961 -10.292  11.148  1.00 75.16           C  
ATOM   2145  C   TYR A 314      48.645 -11.038  10.013  1.00 65.62           C  
ATOM   2146  O   TYR A 314      49.352 -10.421   9.206  1.00 62.98           O  
ATOM   2147  CB  TYR A 314      46.611  -9.716  10.698  1.00 74.75           C  
ATOM   2148  CG  TYR A 314      45.634 -10.723  10.119  1.00 71.69           C  
ATOM   2149  CD1 TYR A 314      44.758 -11.426  10.946  1.00 62.17           C  
ATOM   2150  CD2 TYR A 314      45.580 -10.961   8.745  1.00 59.61           C  
ATOM   2151  CE1 TYR A 314      43.868 -12.347  10.426  1.00 57.08           C  
ATOM   2152  CE2 TYR A 314      44.692 -11.880   8.211  1.00 57.29           C  
ATOM   2153  CZ  TYR A 314      43.836 -12.572   9.055  1.00 79.03           C  
ATOM   2154  OH  TYR A 314      42.940 -13.489   8.533  1.00 77.80           O  
TER   
HETATM 2155 CU    CU A 401      25.064 -12.376  21.525  1.00 41.09          CU  
HETATM 2156 CU    CU A 402      36.313  -7.011  21.770  0.55 53.70          CU  
HETATM 2157 CU    CU A 403      35.855  -2.700  21.852  0.15 41.95          CU  
HETATM 2158 CU    CU A 404      34.432  -3.953  25.104  0.73 42.71          CU  
ATOM   2159  N   THR B  38      -4.679  21.057  11.458  1.00 52.80           N  
ATOM   2160  CA  THR B  38      -6.117  20.787  11.546  1.00 62.58           C  
ATOM   2161  C   THR B  38      -6.436  19.425  12.191  1.00 68.07           C  
ATOM   2162  O   THR B  38      -7.591  18.993  12.207  1.00 74.33           O  
ATOM   2163  CB  THR B  38      -6.791  20.829  10.159  1.00 63.08           C  
ATOM   2164  CG2 THR B  38      -6.086  21.834   9.271  1.00 65.28           C  
ATOM   2165  OG1 THR B  38      -6.728  19.529   9.553  1.00 68.21           O  
ATOM   2166  N   ALA B  39      -5.419  18.730  12.682  1.00 58.70           N  
ATOM   2167  CA  ALA B  39      -5.667  17.663  13.636  1.00 50.95           C  
ATOM   2168  C   ALA B  39      -5.795  18.262  15.035  1.00 50.36           C  
ATOM   2169  O   ALA B  39      -5.308  19.356  15.316  1.00 51.71           O  
ATOM   2170  CB  ALA B  39      -4.550  16.630  13.600  1.00 43.39           C  
ATOM   2171  N   ARG B  40      -6.468  17.538  15.920  1.00 52.23           N  
ATOM   2172  CA  ARG B  40      -6.632  18.031  17.280  1.00 49.78           C  
ATOM   2173  C   ARG B  40      -5.295  17.984  18.022  1.00 45.13           C  
ATOM   2174  O   ARG B  40      -4.537  17.015  17.903  1.00 49.14           O  
ATOM   2175  CB  ARG B  40      -7.687  17.203  18.008  1.00 57.60           C  
ATOM   2176  CG  ARG B  40      -9.099  17.371  17.443  1.00 46.42           C  
ATOM   2177  CD  ARG B  40      -9.968  16.129  17.675  1.00 55.44           C  
ATOM   2178  NE  ARG B  40      -9.715  15.484  18.962  1.00 63.30           N  
ATOM   2179  CZ  ARG B  40      -9.503  14.182  19.120  1.00 70.34           C  
ATOM   2180  NH1 ARG B  40      -9.507  13.343  18.089  1.00 60.95           N1+
ATOM   2181  NH2 ARG B  40      -9.288  13.705  20.344  1.00 57.93           N  
ATOM   2182  N   THR B  41      -5.000  19.038  18.789  1.00 40.02           N  
ATOM   2183  CA  THR B  41      -3.756  19.127  19.544  1.00 42.05           C  
ATOM   2184  C   THR B  41      -4.011  19.370  21.030  1.00 47.18           C  
ATOM   2185  O   THR B  41      -5.034  19.936  21.422  1.00 53.46           O  
ATOM   2186  CB  THR B  41      -2.861  20.227  19.003  1.00 38.57           C  
ATOM   2187  CG2 THR B  41      -2.445  19.896  17.589  1.00 39.14           C  
ATOM   2188  OG1 THR B  41      -3.581  21.461  19.003  1.00 48.51           O  
ATOM   2189  N   ALA B  42      -3.059  18.951  21.854  1.00 52.23           N  
ATOM   2190  CA  ALA B  42      -3.231  19.056  23.295  1.00 45.62           C  
ATOM   2191  C   ALA B  42      -3.172  20.517  23.737  1.00 43.99           C  
ATOM   2192  O   ALA B  42      -2.361  21.292  23.221  1.00 46.11           O  
ATOM   2193  CB  ALA B  42      -2.154  18.251  24.021  1.00 45.15           C  
ATOM   2194  N   PRO B  43      -4.000  20.917  24.696  1.00 43.76           N  
ATOM   2195  CA  PRO B  43      -3.933  22.280  25.231  1.00 42.19           C  
ATOM   2196  C   PRO B  43      -2.803  22.438  26.240  1.00 41.88           C  
ATOM   2197  O   PRO B  43      -2.252  21.464  26.759  1.00 55.76           O  
ATOM   2198  CB  PRO B  43      -5.291  22.439  25.915  1.00 38.01           C  
ATOM   2199  CG  PRO B  43      -5.591  21.062  26.399  1.00 41.06           C  
ATOM   2200  CD  PRO B  43      -5.083  20.136  25.320  1.00 45.38           C  
ATOM   2201  N   ALA B  44      -2.473  23.695  26.525  1.00 41.37           N  
ATOM   2202  CA  ALA B  44      -1.600  23.989  27.656  1.00 44.87           C  
ATOM   2203  C   ALA B  44      -2.215  23.448  28.941  1.00 46.31           C  
ATOM   2204  O   ALA B  44      -3.422  23.548  29.159  1.00 49.56           O  
ATOM   2205  CB  ALA B  44      -1.363  25.493  27.781  1.00 34.05           C  
ATOM   2206  N   GLY B  45      -1.382  22.845  29.790  1.00 49.91           N  
ATOM   2207  CA  GLY B  45      -1.841  22.299  31.046  1.00 42.84           C  
ATOM   2208  C   GLY B  45      -1.689  23.279  32.201  1.00 47.76           C  
ATOM   2209  O   GLY B  45      -1.294  24.437  32.038  1.00 46.54           O  
ATOM   2210  N   GLY B  46      -1.999  22.782  33.398  1.00 41.97           N  
ATOM   2211  CA  GLY B  46      -2.008  23.618  34.581  1.00 44.92           C  
ATOM   2212  C   GLY B  46      -3.204  23.400  35.494  1.00 53.22           C  
ATOM   2213  O   GLY B  46      -3.295  24.047  36.537  1.00 58.99           O  
ATOM   2214  N   GLU B  47      -4.125  22.505  35.128  1.00 47.46           N  
ATOM   2215  CA  GLU B  47      -5.250  22.184  35.996  1.00 54.30           C  
ATOM   2216  C   GLU B  47      -4.786  21.360  37.191  1.00 54.05           C  
ATOM   2217  O   GLU B  47      -3.800  20.624  37.118  1.00 56.56           O  
ATOM   2218  CB  GLU B  47      -6.324  21.405  35.232  1.00 54.63           C  
ATOM   2219  CG  GLU B  47      -6.852  22.105  33.998  1.00 71.35           C  
ATOM   2220  CD  GLU B  47      -7.757  23.271  34.344  1.00 86.06           C  
ATOM   2221  OE1 GLU B  47      -7.454  24.417  33.935  1.00 97.12           O  
ATOM   2222  OE2 GLU B  47      -8.762  23.040  35.046  1.00 94.54           O1-
ATOM   2223  N   VAL B  48      -5.515  21.480  38.297  1.00 52.74           N  
ATOM   2224  CA  VAL B  48      -5.362  20.573  39.429  1.00 46.21           C  
ATOM   2225  C   VAL B  48      -6.470  19.540  39.329  1.00 47.04           C  
ATOM   2226  O   VAL B  48      -7.649  19.870  39.476  1.00 61.92           O  
ATOM   2227  CB  VAL B  48      -5.409  21.299  40.776  1.00 36.10           C  
ATOM   2228  CG1 VAL B  48      -5.520  20.263  41.894  1.00 40.62           C  
ATOM   2229  CG2 VAL B  48      -4.162  22.145  40.964  1.00 35.77           C  
ATOM   2230  N   ARG B  49      -6.104  18.292  39.089  1.00 46.48           N  
ATOM   2231  CA  ARG B  49      -7.078  17.237  38.891  1.00 47.04           C  
ATOM   2232  C   ARG B  49      -7.147  16.343  40.118  1.00 50.02           C  
ATOM   2233  O   ARG B  49      -6.175  16.194  40.863  1.00 51.05           O  
ATOM   2234  CB  ARG B  49      -6.737  16.402  37.660  1.00 49.76           C  
ATOM   2235  CG  ARG B  49      -6.535  17.213  36.396  1.00 43.16           C  
ATOM   2236  CD  ARG B  49      -6.012  16.317  35.296  1.00 48.86           C  
ATOM   2237  NE  ARG B  49      -5.840  17.039  34.043  1.00 56.56           N  
ATOM   2238  CZ  ARG B  49      -6.753  17.115  33.089  1.00 54.21           C  
ATOM   2239  NH1 ARG B  49      -7.919  16.500  33.200  1.00 69.41           N1+
ATOM   2240  NH2 ARG B  49      -6.489  17.826  31.996  1.00 60.80           N  
ATOM   2241  N   HIS B  50      -8.320  15.762  40.322  1.00 55.85           N  
ATOM   2242  CA  HIS B  50      -8.593  14.857  41.421  1.00 44.49           C  
ATOM   2243  C   HIS B  50      -9.162  13.577  40.845  1.00 47.71           C  
ATOM   2244  O   HIS B  50      -9.802  13.576  39.792  1.00 60.37           O  
ATOM   2245  CB  HIS B  50      -9.577  15.458  42.421  1.00 46.18           C  
ATOM   2246  CG  HIS B  50      -9.066  16.691  43.105  1.00 65.97           C  
ATOM   2247  CD2 HIS B  50      -9.058  17.989  42.710  1.00 58.23           C  
ATOM   2248  ND1 HIS B  50      -8.446  16.663  44.336  1.00 51.05           N  
ATOM   2249  CE1 HIS B  50      -8.104  17.891  44.685  1.00 51.98           C  
ATOM   2250  NE2 HIS B  50      -8.458  18.715  43.714  1.00 53.31           N  
ATOM   2251  N   LEU B  51      -8.938  12.489  41.562  1.00 44.32           N  
ATOM   2252  CA  LEU B  51      -9.136  11.166  41.011  1.00 38.09           C  
ATOM   2253  C   LEU B  51      -9.152  10.194  42.178  1.00 45.75           C  
ATOM   2254  O   LEU B  51      -8.357  10.340  43.111  1.00 42.22           O  
ATOM   2255  CB  LEU B  51      -7.992  10.853  40.043  1.00 53.49           C  
ATOM   2256  CG  LEU B  51      -8.041   9.723  39.041  1.00 56.61           C  
ATOM   2257  CD1 LEU B  51      -8.896  10.196  37.887  1.00 67.25           C  
ATOM   2258  CD2 LEU B  51      -6.643   9.441  38.584  1.00 57.34           C  
ATOM   2259  N   LYS B  52     -10.068   9.232  42.139  1.00 37.05           N  
ATOM   2260  CA  LYS B  52     -10.072   8.129  43.085  1.00 41.04           C  
ATOM   2261  C   LYS B  52      -9.579   6.877  42.375  1.00 46.34           C  
ATOM   2262  O   LYS B  52      -9.934   6.635  41.220  1.00 47.14           O  
ATOM   2263  CB  LYS B  52     -11.467   7.867  43.668  1.00 44.37           C  
ATOM   2264  CG  LYS B  52     -11.857   8.767  44.839  1.00 51.75           C  
ATOM   2265  CD  LYS B  52     -13.302   8.513  45.291  1.00 65.89           C  
ATOM   2266  CE  LYS B  52     -13.803   9.520  46.341  1.00 74.15           C  
ATOM   2267  NZ  LYS B  52     -14.889  10.413  45.827  1.00 79.67           N1+
ATOM   2268  N   MET B  53      -8.755   6.085  43.062  1.00 51.45           N  
ATOM   2269  CA  MET B  53      -8.287   4.806  42.546  1.00 42.36           C  
ATOM   2270  C   MET B  53      -8.417   3.766  43.643  1.00 44.04           C  
ATOM   2271  O   MET B  53      -8.333   4.090  44.831  1.00 44.74           O  
ATOM   2272  CB  MET B  53      -6.825   4.852  42.084  1.00 43.46           C  
ATOM   2273  CG  MET B  53      -6.523   5.715  40.866  1.00 55.99           C  
ATOM   2274  SD  MET B  53      -5.118   5.104  39.886  1.00 66.61           S  
ATOM   2275  CE  MET B  53      -5.343   3.334  39.995  1.00 55.59           C  
ATOM   2276  N   TYR B  54      -8.619   2.516  43.234  1.00 39.06           N  
ATOM   2277  CA  TYR B  54      -8.673   1.389  44.146  1.00 34.10           C  
ATOM   2278  C   TYR B  54      -7.762   0.293  43.619  1.00 45.88           C  
ATOM   2279  O   TYR B  54      -7.443   0.239  42.424  1.00 43.06           O  
ATOM   2280  CB  TYR B  54     -10.111   0.828  44.315  1.00 42.75           C  
ATOM   2281  CG  TYR B  54     -11.121   1.876  44.689  1.00 45.54           C  
ATOM   2282  CD1 TYR B  54     -11.663   2.716  43.719  1.00 42.86           C  
ATOM   2283  CD2 TYR B  54     -11.504   2.066  46.014  1.00 46.54           C  
ATOM   2284  CE1 TYR B  54     -12.570   3.709  44.056  1.00 49.99           C  
ATOM   2285  CE2 TYR B  54     -12.417   3.064  46.359  1.00 44.26           C  
ATOM   2286  CZ  TYR B  54     -12.940   3.878  45.378  1.00 44.51           C  
ATOM   2287  OH  TYR B  54     -13.838   4.860  45.699  1.00 53.82           O  
ATOM   2288  N   ALA B  55      -7.337  -0.569  44.539  1.00 42.19           N  
ATOM   2289  CA  ALA B  55      -6.718  -1.845  44.223  1.00 33.98           C  
ATOM   2290  C   ALA B  55      -7.644  -2.927  44.754  1.00 41.51           C  
ATOM   2291  O   ALA B  55      -8.082  -2.855  45.909  1.00 44.35           O  
ATOM   2292  CB  ALA B  55      -5.326  -1.957  44.846  1.00 33.57           C  
ATOM   2293  N   GLU B  56      -7.980  -3.896  43.906  1.00 40.06           N  
ATOM   2294  CA  GLU B  56      -8.866  -4.990  44.276  1.00 43.39           C  
ATOM   2295  C   GLU B  56      -8.194  -6.303  43.957  1.00 41.96           C  
ATOM   2296  O   GLU B  56      -7.533  -6.424  42.925  1.00 42.49           O  
ATOM   2297  CB  GLU B  56     -10.184  -4.988  43.497  1.00 43.25           C  
ATOM   2298  CG  GLU B  56     -10.951  -3.711  43.452  1.00 45.11           C  
ATOM   2299  CD  GLU B  56     -12.138  -3.829  42.525  1.00 53.00           C  
ATOM   2300  OE1 GLU B  56     -12.467  -4.961  42.076  1.00 53.88           O  
ATOM   2301  OE2 GLU B  56     -12.727  -2.770  42.227  1.00 66.36           O1-
ATOM   2302  N   LYS B  57      -8.424  -7.300  44.800  1.00 39.38           N  
ATOM   2303  CA  LYS B  57      -8.204  -8.664  44.358  1.00 43.23           C  
ATOM   2304  C   LYS B  57      -9.324  -9.051  43.406  1.00 38.53           C  
ATOM   2305  O   LYS B  57     -10.486  -8.700  43.614  1.00 45.67           O  
ATOM   2306  CB  LYS B  57      -8.144  -9.617  45.551  1.00 43.76           C  
ATOM   2307  CG  LYS B  57      -6.723  -9.856  46.055  1.00 50.59           C  
ATOM   2308  CD  LYS B  57      -6.494 -11.256  46.631  1.00 61.18           C  
ATOM   2309  CE  LYS B  57      -5.940 -11.135  48.073  1.00 60.78           C  
ATOM   2310  NZ  LYS B  57      -4.990 -12.221  48.459  1.00 68.43           N1+
ATOM   2311  N   LEU B  58      -8.968  -9.730  42.332  1.00 40.03           N  
ATOM   2312  CA  LEU B  58      -9.974 -10.195  41.397  1.00 40.42           C  
ATOM   2313  C   LEU B  58     -10.350 -11.630  41.727  1.00 39.47           C  
ATOM   2314  O   LEU B  58      -9.596 -12.360  42.364  1.00 47.21           O  
ATOM   2315  CB  LEU B  58      -9.472 -10.068  39.957  1.00 40.37           C  
ATOM   2316  CG  LEU B  58      -9.067  -8.632  39.598  1.00 37.84           C  
ATOM   2317  CD1 LEU B  58      -8.672  -8.552  38.159  1.00 44.14           C  
ATOM   2318  CD2 LEU B  58     -10.193  -7.655  39.882  1.00 40.24           C  
ATOM   2319  N   ALA B  59     -11.549 -12.024  41.299  1.00 51.06           N  
ATOM   2320  CA  ALA B  59     -12.043 -13.355  41.620  1.00 41.82           C  
ATOM   2321  C   ALA B  59     -11.055 -14.433  41.204  1.00 43.28           C  
ATOM   2322  O   ALA B  59     -10.933 -15.454  41.887  1.00 50.62           O  
ATOM   2323  CB  ALA B  59     -13.398 -13.592  40.951  1.00 40.24           C  
ATOM   2324  N   ASP B  60     -10.329 -14.224  40.108  1.00 44.57           N  
ATOM   2325  CA  ASP B  60      -9.451 -15.261  39.574  1.00 45.73           C  
ATOM   2326  C   ASP B  60      -8.055 -15.233  40.172  1.00 44.36           C  
ATOM   2327  O   ASP B  60      -7.189 -15.959  39.694  1.00 47.83           O  
ATOM   2328  CB  ASP B  60      -9.345 -15.163  38.048  1.00 38.39           C  
ATOM   2329  CG  ASP B  60      -8.647 -13.894  37.590  1.00 54.63           C  
ATOM   2330  OD1 ASP B  60      -8.138 -13.146  38.452  1.00 52.69           O  
ATOM   2331  OD2 ASP B  60      -8.620 -13.631  36.368  1.00 57.71           O1-
ATOM   2332  N   GLY B  61      -7.810 -14.424  41.193  1.00 41.92           N  
ATOM   2333  CA  GLY B  61      -6.515 -14.368  41.828  1.00 33.40           C  
ATOM   2334  C   GLY B  61      -5.674 -13.178  41.423  1.00 51.11           C  
ATOM   2335  O   GLY B  61      -4.752 -12.804  42.161  1.00 52.49           O  
ATOM   2336  N   GLN B  62      -5.969 -12.568  40.279  1.00 44.29           N  
ATOM   2337  CA  GLN B  62      -5.231 -11.388  39.874  1.00 41.24           C  
ATOM   2338  C   GLN B  62      -5.600 -10.194  40.747  1.00 43.28           C  
ATOM   2339  O   GLN B  62      -6.525 -10.245  41.564  1.00 41.81           O  
ATOM   2340  CB  GLN B  62      -5.503 -11.066  38.415  1.00 40.53           C  
ATOM   2341  CG  GLN B  62      -5.191 -12.209  37.497  1.00 40.74           C  
ATOM   2342  CD  GLN B  62      -5.333 -11.798  36.062  1.00 54.05           C  
ATOM   2343  NE2 GLN B  62      -6.502 -12.050  35.488  1.00 56.65           N  
ATOM   2344  OE1 GLN B  62      -4.423 -11.215  35.485  1.00 58.49           O  
ATOM   2345  N   MET B  63      -4.844  -9.108  40.571  1.00 38.81           N  
ATOM   2346  CA  MET B  63      -5.108  -7.844  41.233  1.00 37.40           C  
ATOM   2347  C   MET B  63      -5.102  -6.764  40.172  1.00 37.50           C  
ATOM   2348  O   MET B  63      -4.365  -6.854  39.191  1.00 41.87           O  
ATOM   2349  CB  MET B  63      -4.068  -7.511  42.325  1.00 40.81           C  
ATOM   2350  CG  MET B  63      -3.710  -8.679  43.219  1.00 39.28           C  
ATOM   2351  SD  MET B  63      -2.335  -8.290  44.320  1.00 48.92           S  
ATOM   2352  CE  MET B  63      -2.756  -9.300  45.726  1.00 42.71           C  
ATOM   2353  N   GLY B  64      -5.935  -5.753  40.364  1.00 37.61           N  
ATOM   2354  CA  GLY B  64      -6.058  -4.696  39.381  1.00 29.95           C  
ATOM   2355  C   GLY B  64      -6.454  -3.390  40.026  1.00 36.54           C  
ATOM   2356  O   GLY B  64      -7.078  -3.363  41.091  1.00 41.94           O  
ATOM   2357  N   TYR B  65      -6.070  -2.301  39.377  1.00 34.02           N  
ATOM   2358  CA  TYR B  65      -6.542  -0.978  39.738  1.00 39.69           C  
ATOM   2359  C   TYR B  65      -7.826  -0.641  38.994  1.00 43.40           C  
ATOM   2360  O   TYR B  65      -8.161  -1.213  37.948  1.00 39.44           O  
ATOM   2361  CB  TYR B  65      -5.525   0.101  39.403  1.00 38.02           C  
ATOM   2362  CG  TYR B  65      -4.175  -0.004  40.056  1.00 51.06           C  
ATOM   2363  CD1 TYR B  65      -3.996   0.378  41.376  1.00 36.23           C  
ATOM   2364  CD2 TYR B  65      -3.056  -0.426  39.329  1.00 45.89           C  
ATOM   2365  CE1 TYR B  65      -2.751   0.336  41.967  1.00 42.46           C  
ATOM   2366  CE2 TYR B  65      -1.797  -0.487  39.923  1.00 39.09           C  
ATOM   2367  CZ  TYR B  65      -1.654  -0.098  41.239  1.00 40.77           C  
ATOM   2368  OH  TYR B  65      -0.420  -0.137  41.843  1.00 39.07           O  
ATOM   2369  N   GLY B  66      -8.512   0.352  39.527  1.00 39.65           N  
ATOM   2370  CA  GLY B  66      -9.771   0.790  38.975  1.00 36.72           C  
ATOM   2371  C   GLY B  66     -10.047   2.152  39.545  1.00 37.13           C  
ATOM   2372  O   GLY B  66      -9.476   2.535  40.573  1.00 38.68           O  
ATOM   2373  N   PHE B  67     -10.894   2.900  38.835  1.00 39.62           N  
ATOM   2374  CA  PHE B  67     -11.437   4.165  39.317  1.00 47.26           C  
ATOM   2375  C   PHE B  67     -12.692   3.975  40.163  1.00 41.30           C  
ATOM   2376  O   PHE B  67     -13.124   4.923  40.829  1.00 42.19           O  
ATOM   2377  CB  PHE B  67     -11.776   5.086  38.133  1.00 37.70           C  
ATOM   2378  CG  PHE B  67     -10.587   5.581  37.372  1.00 51.09           C  
ATOM   2379  CD1 PHE B  67      -9.370   5.790  38.011  1.00 53.12           C  
ATOM   2380  CD2 PHE B  67     -10.689   5.862  36.010  1.00 36.99           C  
ATOM   2381  CE1 PHE B  67      -8.270   6.259  37.311  1.00 47.89           C  
ATOM   2382  CE2 PHE B  67      -9.590   6.330  35.306  1.00 39.23           C  
ATOM   2383  CZ  PHE B  67      -8.376   6.526  35.957  1.00 47.87           C  
ATOM   2384  N   GLU B  68     -13.294   2.785  40.120  1.00 37.80           N  
ATOM   2385  CA  GLU B  68     -14.520   2.461  40.833  1.00 41.01           C  
ATOM   2386  C   GLU B  68     -14.400   1.062  41.420  1.00 41.70           C  
ATOM   2387  O   GLU B  68     -13.825   0.170  40.786  1.00 43.98           O  
ATOM   2388  CB  GLU B  68     -15.720   2.519  39.890  1.00 47.90           C  
ATOM   2389  CG  GLU B  68     -16.044   3.903  39.363  1.00 42.91           C  
ATOM   2390  CD  GLU B  68     -17.325   3.909  38.553  1.00 55.30           C  
ATOM   2391  OE1 GLU B  68     -17.409   3.164  37.545  1.00 66.69           O  
ATOM   2392  OE2 GLU B  68     -18.261   4.639  38.947  1.00 65.14           O1-
ATOM   2393  N   LYS B  69     -14.952   0.858  42.618  1.00 40.64           N  
ATOM   2394  CA  LYS B  69     -14.935  -0.483  43.199  1.00 37.43           C  
ATOM   2395  C   LYS B  69     -15.746  -1.426  42.321  1.00 33.55           C  
ATOM   2396  O   LYS B  69     -16.864  -1.111  41.923  1.00 47.11           O  
ATOM   2397  CB  LYS B  69     -15.499  -0.468  44.619  1.00 42.89           C  
ATOM   2398  CG  LYS B  69     -14.665   0.290  45.615  1.00 42.75           C  
ATOM   2399  CD  LYS B  69     -15.039  -0.079  47.040  1.00 50.38           C  
ATOM   2400  CE  LYS B  69     -15.901   1.010  47.670  1.00 60.04           C  
ATOM   2401  NZ  LYS B  69     -15.601   1.222  49.117  1.00 49.60           N1+
ATOM   2402  N   GLY B  70     -15.179  -2.573  41.998  1.00 37.39           N  
ATOM   2403  CA  GLY B  70     -15.838  -3.497  41.103  1.00 38.39           C  
ATOM   2404  C   GLY B  70     -15.615  -3.240  39.630  1.00 50.70           C  
ATOM   2405  O   GLY B  70     -16.171  -3.974  38.799  1.00 49.67           O  
ATOM   2406  N   LYS B  71     -14.816  -2.239  39.273  1.00 46.67           N  
ATOM   2407  CA  LYS B  71     -14.552  -1.899  37.880  1.00 49.22           C  
ATOM   2408  C   LYS B  71     -13.051  -1.816  37.636  1.00 49.52           C  
ATOM   2409  O   LYS B  71     -12.567  -0.931  36.926  1.00 50.10           O  
ATOM   2410  CB  LYS B  71     -15.223  -0.578  37.498  1.00 50.23           C  
ATOM   2411  CG  LYS B  71     -16.747  -0.573  37.567  1.00 50.05           C  
ATOM   2412  CD  LYS B  71     -17.410  -0.939  36.255  1.00 48.02           C  
ATOM   2413  CE  LYS B  71     -18.415   0.142  35.830  1.00 54.55           C  
ATOM   2414  NZ  LYS B  71     -18.751   0.035  34.380  1.00 73.48           N1+
ATOM   2415  N   ALA B  72     -12.283  -2.694  38.270  1.00 47.20           N  
ATOM   2416  CA  ALA B  72     -10.839  -2.698  38.082  1.00 46.73           C  
ATOM   2417  C   ALA B  72     -10.486  -3.399  36.779  1.00 44.05           C  
ATOM   2418  O   ALA B  72     -11.211  -4.279  36.308  1.00 51.85           O  
ATOM   2419  CB  ALA B  72     -10.140  -3.396  39.249  1.00 37.13           C  
ATOM   2420  N   SER B  73      -9.350  -3.019  36.204  1.00 41.20           N  
ATOM   2421  CA  SER B  73      -8.920  -3.628  34.953  1.00 42.60           C  
ATOM   2422  C   SER B  73      -7.432  -3.923  34.990  1.00 42.05           C  
ATOM   2423  O   SER B  73      -6.672  -3.345  35.777  1.00 37.81           O  
ATOM   2424  CB  SER B  73      -9.207  -2.745  33.738  1.00 31.12           C  
ATOM   2425  OG  SER B  73      -8.779  -1.410  33.961  1.00 46.35           O  
ATOM   2426  N   VAL B  74      -7.043  -4.849  34.118  1.00 42.23           N  
ATOM   2427  CA  VAL B  74      -5.651  -5.167  33.828  1.00 40.69           C  
ATOM   2428  C   VAL B  74      -5.482  -5.087  32.321  1.00 40.44           C  
ATOM   2429  O   VAL B  74      -5.973  -5.972  31.599  1.00 44.52           O  
ATOM   2430  CB  VAL B  74      -5.261  -6.563  34.328  1.00 44.12           C  
ATOM   2431  CG1 VAL B  74      -3.825  -6.859  33.921  1.00 33.46           C  
ATOM   2432  CG2 VAL B  74      -5.471  -6.687  35.837  1.00 33.94           C  
ATOM   2433  N   PRO B  75      -4.779  -4.084  31.805  1.00 41.46           N  
ATOM   2434  CA  PRO B  75      -4.105  -2.998  32.547  1.00 41.23           C  
ATOM   2435  C   PRO B  75      -5.055  -2.096  33.328  1.00 35.78           C  
ATOM   2436  O   PRO B  75      -6.244  -2.047  33.068  1.00 43.62           O  
ATOM   2437  CB  PRO B  75      -3.376  -2.206  31.438  1.00 33.10           C  
ATOM   2438  CG  PRO B  75      -3.864  -2.755  30.121  1.00 36.90           C  
ATOM   2439  CD  PRO B  75      -4.333  -4.155  30.404  1.00 34.49           C  
ATOM   2440  N   GLY B  76      -4.571  -1.378  34.327  1.00 38.34           N  
ATOM   2441  CA  GLY B  76      -5.405  -0.443  35.032  1.00 40.38           C  
ATOM   2442  C   GLY B  76      -5.836   0.673  34.108  1.00 39.06           C  
ATOM   2443  O   GLY B  76      -5.386   0.762  32.966  1.00 36.14           O  
ATOM   2444  N   PRO B  77      -6.711   1.553  34.586  1.00 41.84           N  
ATOM   2445  CA  PRO B  77      -7.216   2.624  33.718  1.00 32.90           C  
ATOM   2446  C   PRO B  77      -6.098   3.545  33.256  1.00 35.30           C  
ATOM   2447  O   PRO B  77      -5.113   3.762  33.962  1.00 42.15           O  
ATOM   2448  CB  PRO B  77      -8.216   3.377  34.614  1.00 41.05           C  
ATOM   2449  CG  PRO B  77      -7.871   2.981  36.033  1.00 44.50           C  
ATOM   2450  CD  PRO B  77      -7.312   1.577  35.936  1.00 38.26           C  
ATOM   2451  N   LEU B  78      -6.269   4.109  32.058  1.00 38.81           N  
ATOM   2452  CA  LEU B  78      -5.333   5.101  31.545  1.00 36.36           C  
ATOM   2453  C   LEU B  78      -5.526   6.449  32.232  1.00 43.17           C  
ATOM   2454  O   LEU B  78      -6.643   6.968  32.309  1.00 46.15           O  
ATOM   2455  CB  LEU B  78      -5.495   5.275  30.037  1.00 31.46           C  
ATOM   2456  CG  LEU B  78      -4.765   6.530  29.549  1.00 40.90           C  
ATOM   2457  CD1 LEU B  78      -3.304   6.241  29.285  1.00 44.74           C  
ATOM   2458  CD2 LEU B  78      -5.425   7.067  28.311  1.00 34.05           C  
ATOM   2459  N   ILE B  79      -4.433   7.022  32.716  1.00 38.70           N  
ATOM   2460  CA  ILE B  79      -4.420   8.374  33.254  1.00 41.96           C  
ATOM   2461  C   ILE B  79      -3.709   9.273  32.250  1.00 44.13           C  
ATOM   2462  O   ILE B  79      -2.593   8.973  31.813  1.00 49.45           O  
ATOM   2463  CB  ILE B  79      -3.734   8.421  34.629  1.00 36.75           C  
ATOM   2464  CG1 ILE B  79      -4.561   7.626  35.635  1.00 35.54           C  
ATOM   2465  CG2 ILE B  79      -3.523   9.864  35.074  1.00 35.03           C  
ATOM   2466  CD1 ILE B  79      -3.808   7.255  36.857  1.00 31.27           C  
ATOM   2467  N   GLU B  80      -4.350  10.373  31.888  1.00 43.17           N  
ATOM   2468  CA  GLU B  80      -3.842  11.260  30.856  1.00 45.18           C  
ATOM   2469  C   GLU B  80      -3.948  12.699  31.338  1.00 40.44           C  
ATOM   2470  O   GLU B  80      -5.012  13.121  31.789  1.00 50.82           O  
ATOM   2471  CB  GLU B  80      -4.625  11.060  29.557  1.00 38.47           C  
ATOM   2472  CG  GLU B  80      -4.323  12.095  28.498  1.00 43.66           C  
ATOM   2473  CD  GLU B  80      -5.024  11.804  27.192  1.00 57.42           C  
ATOM   2474  OE1 GLU B  80      -5.552  10.678  27.044  1.00 68.00           O  
ATOM   2475  OE2 GLU B  80      -5.039  12.696  26.314  1.00 58.68           O1-
ATOM   2476  N   VAL B  81      -2.857  13.454  31.246  1.00 38.06           N  
ATOM   2477  CA  VAL B  81      -2.809  14.825  31.736  1.00 40.76           C  
ATOM   2478  C   VAL B  81      -1.919  15.655  30.817  1.00 44.99           C  
ATOM   2479  O   VAL B  81      -1.188  15.128  29.973  1.00 43.31           O  
ATOM   2480  CB  VAL B  81      -2.279  14.898  33.178  1.00 39.83           C  
ATOM   2481  CG1 VAL B  81      -3.014  13.901  34.046  1.00 34.74           C  
ATOM   2482  CG2 VAL B  81      -0.784  14.622  33.173  1.00 36.39           C  
ATOM   2483  N   ASN B  82      -1.975  16.969  30.996  1.00 38.50           N  
ATOM   2484  CA  ASN B  82      -1.154  17.893  30.233  1.00 44.35           C  
ATOM   2485  C   ASN B  82      -0.016  18.414  31.095  1.00 40.98           C  
ATOM   2486  O   ASN B  82      -0.185  18.626  32.299  1.00 41.23           O  
ATOM   2487  CB  ASN B  82      -1.984  19.065  29.712  1.00 45.73           C  
ATOM   2488  CG  ASN B  82      -3.139  18.610  28.882  1.00 51.23           C  
ATOM   2489  ND2 ASN B  82      -4.342  18.940  29.324  1.00 48.33           N  
ATOM   2490  OD1 ASN B  82      -2.960  17.946  27.857  1.00 46.63           O  
ATOM   2491  N   GLU B  83       1.143  18.610  30.474  1.00 42.14           N  
ATOM   2492  CA  GLU B  83       2.274  19.175  31.188  1.00 47.57           C  
ATOM   2493  C   GLU B  83       1.837  20.391  31.993  1.00 45.97           C  
ATOM   2494  O   GLU B  83       1.201  21.308  31.462  1.00 41.67           O  
ATOM   2495  CB  GLU B  83       3.375  19.555  30.206  1.00 42.72           C  
ATOM   2496  CG  GLU B  83       4.270  18.390  29.874  1.00 39.45           C  
ATOM   2497  CD  GLU B  83       5.402  18.807  28.979  1.00 43.10           C  
ATOM   2498  OE1 GLU B  83       5.196  19.748  28.173  1.00 40.96           O  
ATOM   2499  OE2 GLU B  83       6.489  18.193  29.083  1.00 45.59           O1-
ATOM   2500  N   GLY B  84       2.168  20.378  33.287  1.00 42.19           N  
ATOM   2501  CA  GLY B  84       1.785  21.418  34.208  1.00 39.56           C  
ATOM   2502  C   GLY B  84       0.607  21.052  35.081  1.00 40.32           C  
ATOM   2503  O   GLY B  84       0.347  21.737  36.076  1.00 48.00           O  
ATOM   2504  N   ASP B  85      -0.122  20.009  34.726  1.00 40.04           N  
ATOM   2505  CA  ASP B  85      -1.196  19.564  35.586  1.00 41.02           C  
ATOM   2506  C   ASP B  85      -0.613  18.999  36.868  1.00 46.41           C  
ATOM   2507  O   ASP B  85       0.535  18.539  36.907  1.00 48.37           O  
ATOM   2508  CB  ASP B  85      -2.050  18.499  34.895  1.00 41.27           C  
ATOM   2509  CG  ASP B  85      -2.925  19.071  33.802  1.00 48.03           C  
ATOM   2510  OD1 ASP B  85      -2.987  20.316  33.668  1.00 47.69           O  
ATOM   2511  OD2 ASP B  85      -3.545  18.271  33.067  1.00 46.06           O1-
ATOM   2512  N   THR B  86      -1.408  19.079  37.929  1.00 49.83           N  
ATOM   2513  CA  THR B  86      -1.191  18.343  39.160  1.00 41.17           C  
ATOM   2514  C   THR B  86      -2.332  17.350  39.304  1.00 41.16           C  
ATOM   2515  O   THR B  86      -3.474  17.653  38.951  1.00 45.75           O  
ATOM   2516  CB  THR B  86      -1.137  19.290  40.359  1.00 46.18           C  
ATOM   2517  CG2 THR B  86      -0.890  18.526  41.629  1.00 39.00           C  
ATOM   2518  OG1 THR B  86      -0.076  20.235  40.165  1.00 57.22           O  
ATOM   2519  N   LEU B  87      -2.021  16.157  39.801  1.00 40.54           N  
ATOM   2520  CA  LEU B  87      -2.998  15.078  39.891  1.00 46.62           C  
ATOM   2521  C   LEU B  87      -2.977  14.530  41.308  1.00 48.68           C  
ATOM   2522  O   LEU B  87      -1.948  14.013  41.751  1.00 57.06           O  
ATOM   2523  CB  LEU B  87      -2.696  13.971  38.875  1.00 39.77           C  
ATOM   2524  CG  LEU B  87      -3.607  12.753  38.937  1.00 50.02           C  
ATOM   2525  CD1 LEU B  87      -5.082  13.156  38.897  1.00 51.86           C  
ATOM   2526  CD2 LEU B  87      -3.261  11.846  37.777  1.00 45.40           C  
ATOM   2527  N   HIS B  88      -4.104  14.663  42.022  1.00 51.95           N  
ATOM   2528  CA  HIS B  88      -4.260  14.160  43.387  1.00 41.93           C  
ATOM   2529  C   HIS B  88      -5.080  12.878  43.315  1.00 40.74           C  
ATOM   2530  O   HIS B  88      -6.246  12.905  42.912  1.00 48.86           O  
ATOM   2531  CB  HIS B  88      -4.944  15.191  44.281  1.00 39.31           C  
ATOM   2532  CG  HIS B  88      -4.148  16.438  44.503  1.00 38.37           C  
ATOM   2533  CD2 HIS B  88      -4.437  17.738  44.248  1.00 41.48           C  
ATOM   2534  ND1 HIS B  88      -2.890  16.430  45.074  1.00 41.82           N  
ATOM   2535  CE1 HIS B  88      -2.437  17.670  45.154  1.00 41.87           C  
ATOM   2536  NE2 HIS B  88      -3.354  18.484  44.657  1.00 44.39           N  
ATOM   2537  N   ILE B  89      -4.471  11.757  43.676  1.00 39.07           N  
ATOM   2538  CA  ILE B  89      -5.112  10.452  43.570  1.00 41.50           C  
ATOM   2539  C   ILE B  89      -5.385   9.967  44.982  1.00 50.38           C  
ATOM   2540  O   ILE B  89      -4.453   9.693  45.749  1.00 46.62           O  
ATOM   2541  CB  ILE B  89      -4.252   9.433  42.814  1.00 43.71           C  
ATOM   2542  CG1 ILE B  89      -3.802   9.984  41.456  1.00 44.04           C  
ATOM   2543  CG2 ILE B  89      -5.009   8.102  42.703  1.00 37.22           C  
ATOM   2544  CD1 ILE B  89      -3.030   8.970  40.616  1.00 39.39           C  
ATOM   2545  N   GLU B  90      -6.662   9.873  45.328  1.00 51.50           N  
ATOM   2546  CA  GLU B  90      -7.083   9.297  46.596  1.00 42.81           C  
ATOM   2547  C   GLU B  90      -7.168   7.797  46.374  1.00 38.08           C  
ATOM   2548  O   GLU B  90      -8.171   7.281  45.869  1.00 46.12           O  
ATOM   2549  CB  GLU B  90      -8.404   9.895  47.055  1.00 44.85           C  
ATOM   2550  CG  GLU B  90      -8.859   9.414  48.405  1.00 57.72           C  
ATOM   2551  CD  GLU B  90     -10.297   9.778  48.662  1.00 62.80           C  
ATOM   2552  OE1 GLU B  90     -10.576  10.990  48.788  1.00 59.25           O  
ATOM   2553  OE2 GLU B  90     -11.145   8.857  48.721  1.00 78.91           O1-
ATOM   2554  N   PHE B  91      -6.096   7.102  46.732  1.00 39.60           N  
ATOM   2555  CA  PHE B  91      -5.962   5.674  46.496  1.00 41.00           C  
ATOM   2556  C   PHE B  91      -6.366   4.912  47.748  1.00 42.77           C  
ATOM   2557  O   PHE B  91      -5.894   5.210  48.854  1.00 41.46           O  
ATOM   2558  CB  PHE B  91      -4.521   5.345  46.092  1.00 40.47           C  
ATOM   2559  CG  PHE B  91      -4.192   3.864  46.046  1.00 44.94           C  
ATOM   2560  CD1 PHE B  91      -4.576   3.077  44.967  1.00 38.53           C  
ATOM   2561  CD2 PHE B  91      -3.449   3.271  47.060  1.00 43.32           C  
ATOM   2562  CE1 PHE B  91      -4.247   1.720  44.906  1.00 39.79           C  
ATOM   2563  CE2 PHE B  91      -3.124   1.911  47.004  1.00 47.66           C  
ATOM   2564  CZ  PHE B  91      -3.525   1.138  45.920  1.00 40.09           C  
ATOM   2565  N   THR B  92      -7.228   3.922  47.560  1.00 37.64           N  
ATOM   2566  CA  THR B  92      -7.743   3.091  48.632  1.00 39.39           C  
ATOM   2567  C   THR B  92      -7.401   1.647  48.313  1.00 42.10           C  
ATOM   2568  O   THR B  92      -7.698   1.166  47.218  1.00 43.69           O  
ATOM   2569  CB  THR B  92      -9.262   3.275  48.768  1.00 44.82           C  
ATOM   2570  CG2 THR B  92      -9.823   2.378  49.842  1.00 28.42           C  
ATOM   2571  OG1 THR B  92      -9.549   4.644  49.090  1.00 45.91           O  
ATOM   2572  N   ASN B  93      -6.782   0.962  49.260  1.00 46.78           N  
ATOM   2573  CA  ASN B  93      -6.346  -0.419  49.078  1.00 42.06           C  
ATOM   2574  C   ASN B  93      -7.418  -1.332  49.673  1.00 45.30           C  
ATOM   2575  O   ASN B  93      -7.540  -1.446  50.893  1.00 52.71           O  
ATOM   2576  CB  ASN B  93      -4.979  -0.617  49.730  1.00 36.87           C  
ATOM   2577  CG  ASN B  93      -4.531  -2.058  49.723  1.00 42.18           C  
ATOM   2578  ND2 ASN B  93      -3.483  -2.361  50.492  1.00 39.62           N  
ATOM   2579  OD1 ASN B  93      -5.125  -2.900  49.044  1.00 46.45           O  
ATOM   2580  N   THR B  94      -8.209  -1.975  48.818  1.00 43.17           N  
ATOM   2581  CA  THR B  94      -9.272  -2.858  49.281  1.00 33.55           C  
ATOM   2582  C   THR B  94      -8.784  -4.277  49.477  1.00 44.79           C  
ATOM   2583  O   THR B  94      -9.594  -5.189  49.686  1.00 54.47           O  
ATOM   2584  CB  THR B  94     -10.451  -2.838  48.298  1.00 37.95           C  
ATOM   2585  CG2 THR B  94     -10.670  -1.435  47.760  1.00 37.19           C  
ATOM   2586  OG1 THR B  94     -10.207  -3.739  47.204  1.00 40.74           O  
ATOM   2587  N   MET B  95      -7.484  -4.489  49.397  1.00 51.32           N  
ATOM   2588  CA  MET B  95      -6.937  -5.828  49.506  1.00 46.84           C  
ATOM   2589  C   MET B  95      -6.530  -6.148  50.951  1.00 53.10           C  
ATOM   2590  O   MET B  95      -6.449  -5.274  51.824  1.00 45.12           O  
ATOM   2591  CB  MET B  95      -5.759  -5.986  48.542  1.00 41.76           C  
ATOM   2592  CG  MET B  95      -6.174  -6.173  47.100  1.00 51.34           C  
ATOM   2593  SD  MET B  95      -4.846  -6.266  45.902  1.00 44.08           S  
ATOM   2594  CE  MET B  95      -3.554  -5.256  46.628  1.00 41.53           C  
ATOM   2595  N   ASP B  96      -6.279  -7.434  51.204  1.00 45.76           N  
ATOM   2596  CA  ASP B  96      -5.835  -7.858  52.523  1.00 45.77           C  
ATOM   2597  C   ASP B  96      -4.326  -7.725  52.729  1.00 53.88           C  
ATOM   2598  O   ASP B  96      -3.848  -7.954  53.844  1.00 56.83           O  
ATOM   2599  CB  ASP B  96      -6.281  -9.308  52.800  1.00 34.51           C  
ATOM   2600  CG  ASP B  96      -5.864 -10.275  51.728  1.00 53.96           C  
ATOM   2601  OD1 ASP B  96      -5.478  -9.836  50.623  1.00 60.55           O  
ATOM   2602  OD2 ASP B  96      -5.924 -11.492  52.002  1.00 59.39           O1-
ATOM   2603  N   VAL B  97      -3.568  -7.345  51.702  1.00 44.67           N  
ATOM   2604  CA  VAL B  97      -2.127  -7.170  51.816  1.00 46.07           C  
ATOM   2605  C   VAL B  97      -1.795  -5.717  51.524  1.00 44.23           C  
ATOM   2606  O   VAL B  97      -2.563  -4.998  50.878  1.00 44.82           O  
ATOM   2607  CB  VAL B  97      -1.355  -8.097  50.863  1.00 46.47           C  
ATOM   2608  CG1 VAL B  97      -1.770  -9.531  51.101  1.00 39.96           C  
ATOM   2609  CG2 VAL B  97      -1.638  -7.693  49.421  1.00 42.03           C  
ATOM   2610  N   ARG B  98      -0.638  -5.280  52.019  1.00 42.93           N  
ATOM   2611  CA  ARG B  98      -0.169  -3.947  51.668  1.00 42.36           C  
ATOM   2612  C   ARG B  98      -0.020  -3.824  50.154  1.00 46.84           C  
ATOM   2613  O   ARG B  98       0.352  -4.780  49.464  1.00 43.18           O  
ATOM   2614  CB  ARG B  98       1.157  -3.649  52.350  1.00 42.61           C  
ATOM   2615  CG  ARG B  98       1.049  -3.508  53.839  1.00 48.57           C  
ATOM   2616  CD  ARG B  98       2.324  -2.953  54.443  1.00 45.68           C  
ATOM   2617  NE  ARG B  98       2.324  -1.493  54.509  1.00 52.33           N  
ATOM   2618  CZ  ARG B  98       1.644  -0.769  55.391  1.00 55.28           C  
ATOM   2619  NH1 ARG B  98       0.842  -1.336  56.289  1.00 51.32           N1+
ATOM   2620  NH2 ARG B  98       1.766   0.560  55.372  1.00 57.09           N  
ATOM   2621  N   ALA B  99      -0.328  -2.638  49.638  1.00 41.77           N  
ATOM   2622  CA  ALA B  99      -0.214  -2.344  48.217  1.00 36.41           C  
ATOM   2623  C   ALA B  99       0.133  -0.873  48.081  1.00 39.60           C  
ATOM   2624  O   ALA B  99       0.031  -0.103  49.039  1.00 45.08           O  
ATOM   2625  CB  ALA B  99      -1.503  -2.685  47.463  1.00 33.44           C  
ATOM   2626  N   SER B 100       0.552  -0.477  46.883  1.00 40.21           N  
ATOM   2627  CA  SER B 100       0.985   0.898  46.693  1.00 38.31           C  
ATOM   2628  C   SER B 100       0.811   1.304  45.241  1.00 48.16           C  
ATOM   2629  O   SER B 100       0.414   0.508  44.379  1.00 42.22           O  
ATOM   2630  CB  SER B 100       2.444   1.087  47.102  1.00 45.49           C  
ATOM   2631  OG  SER B 100       3.306   0.622  46.072  1.00 46.73           O  
ATOM   2632  N   LEU B 101       1.167   2.555  44.979  1.00 36.08           N  
ATOM   2633  CA  LEU B 101       1.033   3.169  43.669  1.00 38.89           C  
ATOM   2634  C   LEU B 101       2.317   3.940  43.427  1.00 44.51           C  
ATOM   2635  O   LEU B 101       2.544   4.978  44.064  1.00 45.95           O  
ATOM   2636  CB  LEU B 101      -0.181   4.097  43.623  1.00 45.34           C  
ATOM   2637  CG  LEU B 101      -0.760   4.594  42.308  1.00 44.11           C  
ATOM   2638  CD1 LEU B 101      -1.016   3.436  41.339  1.00 36.77           C  
ATOM   2639  CD2 LEU B 101      -2.045   5.311  42.656  1.00 45.17           C  
ATOM   2640  N   HIS B 102       3.153   3.427  42.530  1.00 39.37           N  
ATOM   2641  CA  HIS B 102       4.390   4.079  42.125  1.00 39.94           C  
ATOM   2642  C   HIS B 102       4.314   4.428  40.637  1.00 46.89           C  
ATOM   2643  O   HIS B 102       3.833   3.624  39.820  1.00 42.13           O  
ATOM   2644  CB  HIS B 102       5.584   3.160  42.432  1.00 43.71           C  
ATOM   2645  CG  HIS B 102       6.832   3.515  41.692  1.00 53.56           C  
ATOM   2646  CD2 HIS B 102       7.385   2.977  40.578  1.00 41.72           C  
ATOM   2647  ND1 HIS B 102       7.674   4.540  42.089  1.00 51.07           N  
ATOM   2648  CE1 HIS B 102       8.686   4.623  41.242  1.00 45.52           C  
ATOM   2649  NE2 HIS B 102       8.536   3.684  40.320  1.00 48.83           N  
ATOM   2650  N   VAL B 103       4.772   5.633  40.283  1.00 32.85           N  
ATOM   2651  CA  VAL B 103       4.658   6.130  38.914  1.00 36.59           C  
ATOM   2652  C   VAL B 103       6.036   6.480  38.358  1.00 42.86           C  
ATOM   2653  O   VAL B 103       6.931   6.938  39.082  1.00 38.78           O  
ATOM   2654  CB  VAL B 103       3.720   7.360  38.837  1.00 35.68           C  
ATOM   2655  CG1 VAL B 103       4.382   8.572  39.452  1.00 30.90           C  
ATOM   2656  CG2 VAL B 103       3.317   7.651  37.407  1.00 32.36           C  
ATOM   2657  N   HIS B 104       6.186   6.286  37.048  1.00 37.83           N  
ATOM   2658  CA  HIS B 104       7.389   6.652  36.315  1.00 35.18           C  
ATOM   2659  C   HIS B 104       7.256   8.035  35.696  1.00 37.86           C  
ATOM   2660  O   HIS B 104       6.156   8.482  35.363  1.00 38.82           O  
ATOM   2661  CB  HIS B 104       7.679   5.642  35.204  1.00 36.95           C  
ATOM   2662  CG  HIS B 104       8.237   4.350  35.704  1.00 40.18           C  
ATOM   2663  CD2 HIS B 104       7.736   3.444  36.580  1.00 38.85           C  
ATOM   2664  ND1 HIS B 104       9.470   3.869  35.314  1.00 37.86           N  
ATOM   2665  CE1 HIS B 104       9.701   2.719  35.925  1.00 42.70           C  
ATOM   2666  NE2 HIS B 104       8.664   2.437  36.697  1.00 43.02           N  
ATOM   2667  N   GLY B 105       8.396   8.708  35.534  1.00 35.06           N  
ATOM   2668  CA  GLY B 105       8.456   9.917  34.731  1.00 32.96           C  
ATOM   2669  C   GLY B 105       7.926  11.184  35.371  1.00 39.56           C  
ATOM   2670  O   GLY B 105       8.556  12.246  35.268  1.00 39.63           O  
ATOM   2671  N   LEU B 106       6.774  11.100  36.031  1.00 37.33           N  
ATOM   2672  CA  LEU B 106       6.151  12.294  36.584  1.00 44.94           C  
ATOM   2673  C   LEU B 106       6.852  12.752  37.870  1.00 45.81           C  
ATOM   2674  O   LEU B 106       7.498  11.968  38.582  1.00 39.80           O  
ATOM   2675  CB  LEU B 106       4.673  12.029  36.856  1.00 38.90           C  
ATOM   2676  CG  LEU B 106       3.800  11.999  35.601  1.00 49.10           C  
ATOM   2677  CD1 LEU B 106       3.988  10.705  34.810  1.00 37.38           C  
ATOM   2678  CD2 LEU B 106       2.352  12.178  35.989  1.00 38.21           C  
ATOM   2679  N   ASP B 107       6.710  14.048  38.164  1.00 39.10           N  
ATOM   2680  CA  ASP B 107       7.168  14.608  39.434  1.00 39.32           C  
ATOM   2681  C   ASP B 107       6.329  14.101  40.602  1.00 44.41           C  
ATOM   2682  O   ASP B 107       5.098  14.181  40.578  1.00 47.69           O  
ATOM   2683  CB  ASP B 107       7.084  16.124  39.405  1.00 35.13           C  
ATOM   2684  CG  ASP B 107       7.831  16.728  38.244  1.00 43.20           C  
ATOM   2685  OD1 ASP B 107       8.897  16.188  37.870  1.00 48.98           O  
ATOM   2686  OD2 ASP B 107       7.351  17.754  37.709  1.00 45.81           O1-
ATOM   2687  N   TYR B 108       6.994  13.612  41.642  1.00 41.23           N  
ATOM   2688  CA  TYR B 108       6.322  13.320  42.894  1.00 42.23           C  
ATOM   2689  C   TYR B 108       7.314  13.484  44.040  1.00 48.47           C  
ATOM   2690  O   TYR B 108       8.515  13.262  43.875  1.00 45.23           O  
ATOM   2691  CB  TYR B 108       5.737  11.911  42.895  1.00 36.43           C  
ATOM   2692  CG  TYR B 108       6.762  10.842  42.609  1.00 43.35           C  
ATOM   2693  CD1 TYR B 108       7.026  10.439  41.305  1.00 46.50           C  
ATOM   2694  CD2 TYR B 108       7.474  10.237  43.644  1.00 41.66           C  
ATOM   2695  CE1 TYR B 108       7.969   9.455  41.031  1.00 52.59           C  
ATOM   2696  CE2 TYR B 108       8.421   9.251  43.383  1.00 47.56           C  
ATOM   2697  CZ  TYR B 108       8.666   8.867  42.074  1.00 50.68           C  
ATOM   2698  OH  TYR B 108       9.601   7.898  41.804  1.00 47.32           O  
ATOM   2699  N   GLU B 109       6.799  13.880  45.202  1.00 48.82           N  
ATOM   2700  CA  GLU B 109       7.609  13.960  46.405  1.00 39.48           C  
ATOM   2701  C   GLU B 109       7.804  12.581  47.015  1.00 46.00           C  
ATOM   2702  O   GLU B 109       7.021  11.653  46.782  1.00 44.20           O  
ATOM   2703  CB  GLU B 109       6.960  14.868  47.431  1.00 41.64           C  
ATOM   2704  CG  GLU B 109       6.938  16.307  47.025  1.00 48.59           C  
ATOM   2705  CD  GLU B 109       6.542  17.187  48.167  1.00 53.24           C  
ATOM   2706  OE1 GLU B 109       6.338  16.649  49.276  1.00 78.94           O  
ATOM   2707  OE2 GLU B 109       6.432  18.409  47.958  1.00 74.25           O1-
ATOM   2708  N   ILE B 110       8.860  12.460  47.828  1.00 43.61           N  
ATOM   2709  CA  ILE B 110       9.243  11.148  48.345  1.00 38.45           C  
ATOM   2710  C   ILE B 110       8.075  10.478  49.043  1.00 37.81           C  
ATOM   2711  O   ILE B 110       7.976   9.246  49.050  1.00 42.79           O  
ATOM   2712  CB  ILE B 110      10.469  11.262  49.272  1.00 45.86           C  
ATOM   2713  CG1 ILE B 110      11.176   9.909  49.371  1.00 46.24           C  
ATOM   2714  CG2 ILE B 110      10.065  11.711  50.641  1.00 39.50           C  
ATOM   2715  CD1 ILE B 110      11.989   9.564  48.135  1.00 46.39           C  
ATOM   2716  N   SER B 111       7.153  11.269  49.607  1.00 44.52           N  
ATOM   2717  CA  SER B 111       5.982  10.722  50.294  1.00 41.79           C  
ATOM   2718  C   SER B 111       5.010  10.023  49.351  1.00 43.83           C  
ATOM   2719  O   SER B 111       4.178   9.235  49.819  1.00 53.78           O  
ATOM   2720  CB  SER B 111       5.245  11.831  51.043  1.00 34.35           C  
ATOM   2721  OG  SER B 111       5.321  13.068  50.346  1.00 52.54           O  
ATOM   2722  N   SER B 112       5.085  10.299  48.045  1.00 38.37           N  
ATOM   2723  CA  SER B 112       4.258   9.638  47.039  1.00 46.07           C  
ATOM   2724  C   SER B 112       5.054   8.657  46.168  1.00 56.01           C  
ATOM   2725  O   SER B 112       4.651   8.389  45.026  1.00 51.50           O  
ATOM   2726  CB  SER B 112       3.564  10.674  46.143  1.00 44.49           C  
ATOM   2727  OG  SER B 112       2.659  11.501  46.855  1.00 51.07           O  
ATOM   2728  N   ASP B 113       6.175   8.111  46.653  1.00 43.61           N  
ATOM   2729  CA  ASP B 113       6.894   7.206  45.769  1.00 48.89           C  
ATOM   2730  C   ASP B 113       6.432   5.756  45.905  1.00 42.51           C  
ATOM   2731  O   ASP B 113       6.877   4.902  45.130  1.00 49.09           O  
ATOM   2732  CB  ASP B 113       8.427   7.361  45.938  1.00 54.01           C  
ATOM   2733  CG  ASP B 113       9.039   6.431  46.992  1.00 63.21           C  
ATOM   2734  OD1 ASP B 113       8.411   6.181  48.052  1.00 63.21           O  
ATOM   2735  OD2 ASP B 113      10.163   5.930  46.734  1.00 53.91           O1-
ATOM   2736  N   GLY B 114       5.499   5.471  46.810  1.00 40.33           N  
ATOM   2737  CA  GLY B 114       4.864   4.167  46.840  1.00 35.70           C  
ATOM   2738  C   GLY B 114       5.721   3.037  47.355  1.00 45.37           C  
ATOM   2739  O   GLY B 114       5.374   1.870  47.155  1.00 43.85           O  
ATOM   2740  N   THR B 115       6.825   3.339  48.029  1.00 43.35           N  
ATOM   2741  CA  THR B 115       7.706   2.313  48.574  1.00 49.30           C  
ATOM   2742  C   THR B 115       7.442   2.101  50.067  1.00 41.22           C  
ATOM   2743  O   THR B 115       7.027   3.017  50.782  1.00 48.21           O  
ATOM   2744  CB  THR B 115       9.179   2.688  48.332  1.00 48.96           C  
ATOM   2745  CG2 THR B 115       9.438   2.869  46.823  1.00 41.49           C  
ATOM   2746  OG1 THR B 115       9.511   3.907  49.024  1.00 45.70           O  
ATOM   2747  N   ALA B 116       7.652   0.861  50.521  1.00 40.95           N  
ATOM   2748  CA  ALA B 116       7.650   0.575  51.955  1.00 35.78           C  
ATOM   2749  C   ALA B 116       8.757   1.343  52.667  1.00 47.85           C  
ATOM   2750  O   ALA B 116       8.532   1.964  53.711  1.00 47.13           O  
ATOM   2751  CB  ALA B 116       7.816  -0.920  52.183  1.00 25.55           C  
ATOM   2752  N   MET B 117       9.967   1.299  52.114  1.00 56.17           N  
ATOM   2753  CA  MET B 117      11.093   2.079  52.609  1.00 48.53           C  
ATOM   2754  C   MET B 117      10.650   3.466  53.092  1.00 55.92           C  
ATOM   2755  O   MET B 117      10.815   3.828  54.265  1.00 58.36           O  
ATOM   2756  CB  MET B 117      12.133   2.144  51.471  1.00 52.34           C  
ATOM   2757  CG  MET B 117      13.577   2.339  51.928  1.00 56.07           C  
ATOM   2758  SD  MET B 117      14.603   3.161  50.702  1.00 70.28           S  
ATOM   2759  CE  MET B 117      13.535   4.492  50.167  1.00 65.82           C  
ATOM   2760  N   ASN B 118      10.027   4.237  52.205  1.00 61.28           N  
ATOM   2761  CA  ASN B 118       9.651   5.616  52.496  1.00 53.06           C  
ATOM   2762  C   ASN B 118       8.285   5.730  53.123  1.00 55.62           C  
ATOM   2763  O   ASN B 118       7.709   6.824  53.120  1.00 60.76           O  
ATOM   2764  CB  ASN B 118       9.716   6.450  51.220  1.00 51.40           C  
ATOM   2765  CG  ASN B 118      11.154   6.810  50.840  1.00 67.35           C  
ATOM   2766  ND2 ASN B 118      11.406   6.903  49.541  1.00 61.64           N  
ATOM   2767  OD1 ASN B 118      12.053   6.860  51.696  1.00 58.49           O  
ATOM   2768  N   LYS B 119       7.741   4.630  53.645  1.00 45.52           N  
ATOM   2769  CA  LYS B 119       6.486   4.679  54.384  1.00 52.72           C  
ATOM   2770  C   LYS B 119       5.342   5.236  53.528  1.00 58.85           C  
ATOM   2771  O   LYS B 119       4.456   5.938  54.017  1.00 57.96           O  
ATOM   2772  CB  LYS B 119       6.662   5.501  55.668  1.00 50.23           C  
ATOM   2773  CG  LYS B 119       7.588   4.848  56.713  1.00 72.51           C  
ATOM   2774  CD  LYS B 119       8.050   5.836  57.801  1.00 88.07           C  
ATOM   2775  CE  LYS B 119       9.449   6.418  57.505  1.00 90.13           C  
ATOM   2776  NZ  LYS B 119       9.736   7.684  58.267  1.00 81.45           N1+
ATOM   2777  N   SER B 120       5.341   4.930  52.230  1.00 52.92           N  
ATOM   2778  CA  SER B 120       4.306   5.483  51.367  1.00 48.73           C  
ATOM   2779  C   SER B 120       3.542   4.402  50.618  1.00 44.96           C  
ATOM   2780  O   SER B 120       2.978   4.670  49.554  1.00 49.15           O  
ATOM   2781  CB  SER B 120       4.884   6.508  50.390  1.00 47.84           C  
ATOM   2782  OG  SER B 120       5.821   5.912  49.525  1.00 60.55           O  
ATOM   2783  N   ASP B 121       3.509   3.192  51.148  1.00 43.46           N  
ATOM   2784  CA  ASP B 121       2.581   2.188  50.666  1.00 36.06           C  
ATOM   2785  C   ASP B 121       1.298   2.317  51.496  1.00 48.73           C  
ATOM   2786  O   ASP B 121       1.160   3.242  52.302  1.00 47.77           O  
ATOM   2787  CB  ASP B 121       3.229   0.810  50.739  1.00 42.65           C  
ATOM   2788  CG  ASP B 121       3.597   0.426  52.148  1.00 47.24           C  
ATOM   2789  OD1 ASP B 121       3.507   1.308  53.031  1.00 44.87           O  
ATOM   2790  OD2 ASP B 121       3.945  -0.757  52.377  1.00 54.16           O1-
ATOM   2791  N   VAL B 122       0.333   1.412  51.313  1.00 42.74           N  
ATOM   2792  CA  VAL B 122      -0.984   1.564  51.926  1.00 39.40           C  
ATOM   2793  C   VAL B 122      -1.413   0.241  52.548  1.00 43.60           C  
ATOM   2794  O   VAL B 122      -1.538  -0.771  51.849  1.00 52.25           O  
ATOM   2795  CB  VAL B 122      -2.036   2.070  50.920  1.00 43.65           C  
ATOM   2796  CG1 VAL B 122      -3.375   2.311  51.612  1.00 37.81           C  
ATOM   2797  CG2 VAL B 122      -1.558   3.365  50.263  1.00 38.65           C  
ATOM   2798  N   GLU B 123      -1.640   0.255  53.862  1.00 53.91           N  
ATOM   2799  CA  GLU B 123      -2.118  -0.896  54.616  1.00 47.69           C  
ATOM   2800  C   GLU B 123      -3.434  -1.427  54.046  1.00 47.77           C  
ATOM   2801  O   GLU B 123      -4.178  -0.693  53.388  1.00 49.07           O  
ATOM   2802  CB  GLU B 123      -2.347  -0.469  56.050  1.00 51.39           C  
ATOM   2803  CG  GLU B 123      -3.325   0.698  56.036  1.00 59.95           C  
ATOM   2804  CD  GLU B 123      -3.872   1.057  57.380  1.00 73.12           C  
ATOM   2805  OE1 GLU B 123      -4.109   0.131  58.189  1.00 76.83           O  
ATOM   2806  OE2 GLU B 123      -4.077   2.271  57.608  1.00 73.61           O1-
ATOM   2807  N   PRO B 124      -3.769  -2.688  54.321  1.00 42.28           N  
ATOM   2808  CA  PRO B 124      -5.050  -3.218  53.838  1.00 42.24           C  
ATOM   2809  C   PRO B 124      -6.209  -2.355  54.320  1.00 51.82           C  
ATOM   2810  O   PRO B 124      -6.239  -1.900  55.463  1.00 52.28           O  
ATOM   2811  CB  PRO B 124      -5.099  -4.631  54.433  1.00 38.53           C  
ATOM   2812  CG  PRO B 124      -3.643  -5.007  54.620  1.00 37.00           C  
ATOM   2813  CD  PRO B 124      -2.960  -3.711  55.001  1.00 39.06           C  
ATOM   2814  N   GLY B 125      -7.161  -2.107  53.425  1.00 50.37           N  
ATOM   2815  CA  GLY B 125      -8.267  -1.226  53.725  1.00 30.56           C  
ATOM   2816  C   GLY B 125      -7.911   0.233  53.835  1.00 38.39           C  
ATOM   2817  O   GLY B 125      -8.818   1.058  53.983  1.00 46.78           O  
ATOM   2818  N   GLY B 126      -6.634   0.591  53.766  1.00 48.64           N  
ATOM   2819  CA  GLY B 126      -6.240   1.971  53.951  1.00 37.57           C  
ATOM   2820  C   GLY B 126      -6.576   2.850  52.759  1.00 43.26           C  
ATOM   2821  O   GLY B 126      -6.983   2.398  51.685  1.00 44.71           O  
ATOM   2822  N   THR B 127      -6.393   4.151  52.966  1.00 37.61           N  
ATOM   2823  CA  THR B 127      -6.572   5.143  51.921  1.00 41.12           C  
ATOM   2824  C   THR B 127      -5.475   6.172  52.068  1.00 47.05           C  
ATOM   2825  O   THR B 127      -5.243   6.674  53.169  1.00 54.30           O  
ATOM   2826  CB  THR B 127      -7.936   5.829  52.004  1.00 37.16           C  
ATOM   2827  CG2 THR B 127      -7.997   6.991  51.023  1.00 42.20           C  
ATOM   2828  OG1 THR B 127      -8.957   4.885  51.670  1.00 47.82           O  
ATOM   2829  N   ARG B 128      -4.809   6.487  50.965  1.00 45.02           N  
ATOM   2830  CA  ARG B 128      -3.731   7.459  50.975  1.00 39.67           C  
ATOM   2831  C   ARG B 128      -3.874   8.330  49.745  1.00 48.21           C  
ATOM   2832  O   ARG B 128      -4.335   7.866  48.698  1.00 52.09           O  
ATOM   2833  CB  ARG B 128      -2.371   6.768  50.982  1.00 42.75           C  
ATOM   2834  CG  ARG B 128      -1.231   7.722  50.963  1.00 41.96           C  
ATOM   2835  CD  ARG B 128       0.039   6.977  50.694  1.00 44.28           C  
ATOM   2836  NE  ARG B 128       1.179   7.749  51.164  1.00 51.69           N  
ATOM   2837  CZ  ARG B 128       1.756   7.560  52.339  1.00 57.87           C  
ATOM   2838  NH1 ARG B 128       1.310   6.638  53.185  1.00 53.53           N1+
ATOM   2839  NH2 ARG B 128       2.814   8.300  52.668  1.00 54.48           N  
ATOM   2840  N   THR B 129      -3.483   9.587  49.862  1.00 38.89           N  
ATOM   2841  CA  THR B 129      -3.603  10.511  48.741  1.00 47.71           C  
ATOM   2842  C   THR B 129      -2.220  10.753  48.137  1.00 55.63           C  
ATOM   2843  O   THR B 129      -1.414  11.520  48.677  1.00 47.82           O  
ATOM   2844  CB  THR B 129      -4.258  11.817  49.165  1.00 46.36           C  
ATOM   2845  CG2 THR B 129      -4.232  12.806  47.999  1.00 38.97           C  
ATOM   2846  OG1 THR B 129      -5.612  11.554  49.540  1.00 51.68           O  
ATOM   2847  N   TYR B 130      -1.960  10.100  47.007  1.00 44.86           N  
ATOM   2848  CA  TYR B 130      -0.754  10.363  46.245  1.00 39.64           C  
ATOM   2849  C   TYR B 130      -0.911  11.622  45.406  1.00 42.16           C  
ATOM   2850  O   TYR B 130      -1.980  11.873  44.841  1.00 47.30           O  
ATOM   2851  CB  TYR B 130      -0.459   9.191  45.335  1.00 39.89           C  
ATOM   2852  CG  TYR B 130      -0.125   7.893  46.029  1.00 42.65           C  
ATOM   2853  CD1 TYR B 130       1.100   7.707  46.654  1.00 42.99           C  
ATOM   2854  CD2 TYR B 130      -1.023   6.836  46.019  1.00 38.11           C  
ATOM   2855  CE1 TYR B 130       1.419   6.494  47.255  1.00 40.05           C  
ATOM   2856  CE2 TYR B 130      -0.711   5.626  46.606  1.00 42.31           C  
ATOM   2857  CZ  TYR B 130       0.513   5.458  47.225  1.00 36.25           C  
ATOM   2858  OH  TYR B 130       0.821   4.252  47.822  1.00 43.13           O  
ATOM   2859  N   THR B 131       0.164  12.404  45.302  1.00 43.27           N  
ATOM   2860  CA  THR B 131       0.204  13.565  44.416  1.00 43.58           C  
ATOM   2861  C   THR B 131       1.281  13.382  43.353  1.00 43.56           C  
ATOM   2862  O   THR B 131       2.457  13.199  43.685  1.00 46.47           O  
ATOM   2863  CB  THR B 131       0.453  14.855  45.195  1.00 40.64           C  
ATOM   2864  CG2 THR B 131       0.683  16.031  44.217  1.00 34.85           C  
ATOM   2865  OG1 THR B 131      -0.677  15.124  46.041  1.00 44.04           O  
ATOM   2866  N   TRP B 132       0.870  13.416  42.083  1.00 40.80           N  
ATOM   2867  CA  TRP B 132       1.757  13.445  40.925  1.00 40.55           C  
ATOM   2868  C   TRP B 132       1.737  14.843  40.325  1.00 42.63           C  
ATOM   2869  O   TRP B 132       0.663  15.420  40.111  1.00 48.10           O  
ATOM   2870  CB  TRP B 132       1.324  12.436  39.854  1.00 34.95           C  
ATOM   2871  CG  TRP B 132       1.275  11.024  40.308  1.00 35.17           C  
ATOM   2872  CD1 TRP B 132       1.785  10.507  41.475  1.00 33.98           C  
ATOM   2873  CD2 TRP B 132       0.701   9.925  39.596  1.00 29.76           C  
ATOM   2874  CE2 TRP B 132       0.882   8.769  40.390  1.00 29.79           C  
ATOM   2875  CE3 TRP B 132       0.046   9.807  38.365  1.00 32.28           C  
ATOM   2876  NE1 TRP B 132       1.547   9.148  41.528  1.00 35.15           N  
ATOM   2877  CZ2 TRP B 132       0.430   7.511  39.994  1.00 36.78           C  
ATOM   2878  CZ3 TRP B 132      -0.410   8.558  37.975  1.00 30.35           C  
ATOM   2879  CH2 TRP B 132      -0.211   7.424  38.786  1.00 35.95           C  
ATOM   2880  N   ARG B 133       2.907  15.388  40.044  1.00 42.94           N  
ATOM   2881  CA  ARG B 133       2.962  16.685  39.394  1.00 41.57           C  
ATOM   2882  C   ARG B 133       3.685  16.533  38.068  1.00 42.25           C  
ATOM   2883  O   ARG B 133       4.341  15.519  37.805  1.00 46.67           O  
ATOM   2884  CB  ARG B 133       3.641  17.738  40.276  1.00 46.59           C  
ATOM   2885  CG  ARG B 133       2.704  18.368  41.316  1.00 57.63           C  
ATOM   2886  CD  ARG B 133       3.470  19.198  42.344  1.00 46.94           C  
ATOM   2887  NE  ARG B 133       4.408  18.376  43.103  1.00 73.25           N  
ATOM   2888  CZ  ARG B 133       5.711  18.286  42.851  1.00 79.61           C  
ATOM   2889  NH1 ARG B 133       6.274  18.952  41.847  1.00 64.47           N1+
ATOM   2890  NH2 ARG B 133       6.469  17.500  43.615  1.00 63.78           N  
ATOM   2891  N   THR B 134       3.500  17.526  37.209  1.00 35.13           N  
ATOM   2892  CA  THR B 134       4.160  17.571  35.920  1.00 36.45           C  
ATOM   2893  C   THR B 134       4.521  19.022  35.647  1.00 36.90           C  
ATOM   2894  O   THR B 134       3.858  19.936  36.140  1.00 46.27           O  
ATOM   2895  CB  THR B 134       3.260  16.999  34.794  1.00 44.27           C  
ATOM   2896  CG2 THR B 134       2.774  15.580  35.134  1.00 33.41           C  
ATOM   2897  OG1 THR B 134       2.120  17.850  34.605  1.00 36.16           O  
ATOM   2898  N   HIS B 135       5.573  19.235  34.864  1.00 34.78           N  
ATOM   2899  CA  HIS B 135       5.999  20.576  34.499  1.00 39.93           C  
ATOM   2900  C   HIS B 135       6.262  20.637  32.998  1.00 38.73           C  
ATOM   2901  O   HIS B 135       6.486  19.613  32.348  1.00 40.23           O  
ATOM   2902  CB  HIS B 135       7.262  20.957  35.260  1.00 40.17           C  
ATOM   2903  CG  HIS B 135       8.379  19.995  35.032  1.00 45.88           C  
ATOM   2904  CD2 HIS B 135       9.421  20.027  34.163  1.00 45.61           C  
ATOM   2905  ND1 HIS B 135       8.452  18.780  35.679  1.00 38.14           N  
ATOM   2906  CE1 HIS B 135       9.515  18.122  35.246  1.00 46.09           C  
ATOM   2907  NE2 HIS B 135      10.118  18.856  34.325  1.00 40.09           N  
ATOM   2908  N   LYS B 136       6.242  21.855  32.454  1.00 40.71           N  
ATOM   2909  CA  LYS B 136       6.661  22.120  31.081  1.00 43.73           C  
ATOM   2910  C   LYS B 136       8.184  22.272  31.001  1.00 45.35           C  
ATOM   2911  O   LYS B 136       8.851  22.489  32.014  1.00 44.70           O  
ATOM   2912  CB  LYS B 136       5.982  23.391  30.553  1.00 34.28           C  
ATOM   2913  CG  LYS B 136       4.454  23.338  30.546  1.00 48.51           C  
ATOM   2914  CD  LYS B 136       3.796  24.709  30.825  1.00 51.25           C  
ATOM   2915  CE  LYS B 136       2.333  24.738  30.343  1.00 51.83           C  
ATOM   2916  NZ  LYS B 136       1.486  25.778  31.005  1.00 61.20           N1+
ATOM   2917  N   PRO B 137       8.762  22.156  29.807  1.00 47.58           N  
ATOM   2918  CA  PRO B 137      10.191  22.437  29.651  1.00 47.02           C  
ATOM   2919  C   PRO B 137      10.444  23.924  29.807  1.00 47.00           C  
ATOM   2920  O   PRO B 137       9.530  24.734  29.660  1.00 52.20           O  
ATOM   2921  CB  PRO B 137      10.496  21.985  28.218  1.00 43.01           C  
ATOM   2922  CG  PRO B 137       9.262  21.270  27.747  1.00 41.58           C  
ATOM   2923  CD  PRO B 137       8.132  21.800  28.530  1.00 39.18           C  
ATOM   2924  N   GLY B 138      11.699  24.283  30.072  1.00 43.89           N  
ATOM   2925  CA  GLY B 138      12.073  25.692  30.057  1.00 48.80           C  
ATOM   2926  C   GLY B 138      13.499  25.928  30.513  1.00 53.44           C  
ATOM   2927  O   GLY B 138      14.154  25.049  31.087  1.00 53.28           O  
ATOM   2928  N   ARG B 139      13.981  27.149  30.245  1.00 51.26           N  
ATOM   2929  CA  ARG B 139      15.332  27.521  30.655  1.00 53.21           C  
ATOM   2930  C   ARG B 139      15.406  27.612  32.165  1.00 53.76           C  
ATOM   2931  O   ARG B 139      14.507  28.156  32.810  1.00 55.87           O  
ATOM   2932  CB  ARG B 139      15.774  28.858  30.059  1.00 43.40           C  
ATOM   2933  CG  ARG B 139      16.017  28.833  28.563  1.00 57.30           C  
ATOM   2934  CD  ARG B 139      17.427  28.388  28.177  1.00 60.28           C  
ATOM   2935  NE  ARG B 139      17.470  28.092  26.747  1.00 61.60           N  
ATOM   2936  CZ  ARG B 139      18.087  27.053  26.199  1.00 71.74           C  
ATOM   2937  NH1 ARG B 139      18.821  26.220  26.924  1.00 64.45           N1+
ATOM   2938  NH2 ARG B 139      17.972  26.847  24.887  1.00 73.80           N  
ATOM   2939  N   ARG B 140      16.478  27.049  32.724  1.00 56.64           N  
ATOM   2940  CA  ARG B 140      16.767  27.159  34.142  1.00 56.09           C  
ATOM   2941  C   ARG B 140      17.494  28.471  34.404  1.00 56.20           C  
ATOM   2942  O   ARG B 140      17.816  29.227  33.487  1.00 52.29           O  
ATOM   2943  CB  ARG B 140      17.615  25.982  34.612  1.00 48.31           C  
ATOM   2944  CG  ARG B 140      16.932  24.649  34.662  1.00 46.31           C  
ATOM   2945  CD  ARG B 140      17.874  23.642  35.305  1.00 43.67           C  
ATOM   2946  NE  ARG B 140      17.365  22.276  35.299  1.00 42.47           N  
ATOM   2947  CZ  ARG B 140      17.669  21.394  34.358  1.00 45.36           C  
ATOM   2948  NH1 ARG B 140      18.449  21.726  33.334  1.00 38.46           N1+
ATOM   2949  NH2 ARG B 140      17.179  20.153  34.445  1.00 40.82           N  
ATOM   2950  N   ASP B 141      17.780  28.738  35.676  1.00 63.73           N  
ATOM   2951  CA  ASP B 141      18.590  29.903  36.019  1.00 63.17           C  
ATOM   2952  C   ASP B 141      19.946  29.854  35.321  1.00 65.06           C  
ATOM   2953  O   ASP B 141      20.384  30.840  34.720  1.00 57.97           O  
ATOM   2954  CB  ASP B 141      18.769  29.964  37.530  1.00 77.13           C  
ATOM   2955  CG  ASP B 141      17.703  30.776  38.195  1.00 83.47           C  
ATOM   2956  OD1 ASP B 141      16.832  31.285  37.463  1.00 87.83           O  
ATOM   2957  OD2 ASP B 141      17.719  30.885  39.440  1.00 93.39           O1-
ATOM   2958  N   ASP B 142      20.624  28.698  35.371  1.00 63.80           N  
ATOM   2959  CA  ASP B 142      21.966  28.613  34.800  1.00 59.78           C  
ATOM   2960  C   ASP B 142      21.979  28.690  33.282  1.00 59.56           C  
ATOM   2961  O   ASP B 142      23.063  28.643  32.695  1.00 69.89           O  
ATOM   2962  CB  ASP B 142      22.683  27.329  35.253  1.00 46.17           C  
ATOM   2963  CG  ASP B 142      21.905  26.079  34.944  1.00 52.63           C  
ATOM   2964  OD1 ASP B 142      21.006  26.147  34.077  1.00 59.28           O  
ATOM   2965  OD2 ASP B 142      22.184  25.021  35.567  1.00 58.82           O1-
ATOM   2966  N   GLY B 143      20.826  28.804  32.627  1.00 58.13           N  
ATOM   2967  CA  GLY B 143      20.773  28.815  31.181  1.00 54.67           C  
ATOM   2968  C   GLY B 143      20.563  27.464  30.528  1.00 53.86           C  
ATOM   2969  O   GLY B 143      20.349  27.411  29.309  1.00 58.42           O  
ATOM   2970  N   THR B 144      20.614  26.372  31.286  1.00 47.61           N  
ATOM   2971  CA  THR B 144      20.368  25.060  30.718  1.00 47.75           C  
ATOM   2972  C   THR B 144      18.869  24.841  30.502  1.00 50.63           C  
ATOM   2973  O   THR B 144      18.023  25.616  30.958  1.00 52.06           O  
ATOM   2974  CB  THR B 144      20.947  23.972  31.618  1.00 54.12           C  
ATOM   2975  CG2 THR B 144      22.432  24.252  31.892  1.00 44.96           C  
ATOM   2976  OG1 THR B 144      20.206  23.924  32.848  1.00 49.20           O  
ATOM   2977  N   TRP B 145      18.541  23.763  29.795  1.00 45.66           N  
ATOM   2978  CA  TRP B 145      17.171  23.465  29.396  1.00 46.18           C  
ATOM   2979  C   TRP B 145      16.609  22.351  30.272  1.00 43.56           C  
ATOM   2980  O   TRP B 145      17.135  21.234  30.273  1.00 45.80           O  
ATOM   2981  CB  TRP B 145      17.120  23.058  27.928  1.00 43.56           C  
ATOM   2982  CG  TRP B 145      15.743  22.934  27.385  1.00 52.44           C  
ATOM   2983  CD1 TRP B 145      15.086  21.779  27.060  1.00 46.42           C  
ATOM   2984  CD2 TRP B 145      14.841  24.008  27.085  1.00 51.55           C  
ATOM   2985  CE2 TRP B 145      13.654  23.432  26.584  1.00 49.47           C  
ATOM   2986  CE3 TRP B 145      14.920  25.399  27.197  1.00 50.15           C  
ATOM   2987  NE1 TRP B 145      13.828  22.072  26.574  1.00 44.54           N  
ATOM   2988  CZ2 TRP B 145      12.557  24.198  26.198  1.00 50.47           C  
ATOM   2989  CZ3 TRP B 145      13.824  26.159  26.817  1.00 52.06           C  
ATOM   2990  CH2 TRP B 145      12.661  25.557  26.322  1.00 49.10           C  
ATOM   2991  N   ARG B 146      15.541  22.649  30.999  1.00 49.22           N  
ATOM   2992  CA  ARG B 146      14.950  21.598  31.822  1.00 44.24           C  
ATOM   2993  C   ARG B 146      13.957  20.780  31.005  1.00 43.86           C  
ATOM   2994  O   ARG B 146      13.057  21.354  30.381  1.00 48.52           O  
ATOM   2995  CB  ARG B 146      14.255  22.193  33.031  1.00 42.35           C  
ATOM   2996  CG  ARG B 146      13.516  21.180  33.864  1.00 39.93           C  
ATOM   2997  CD  ARG B 146      12.727  21.910  34.907  1.00 48.16           C  
ATOM   2998  NE  ARG B 146      12.123  21.008  35.877  1.00 47.32           N  
ATOM   2999  CZ  ARG B 146      11.160  21.372  36.710  1.00 50.47           C  
ATOM   3000  NH1 ARG B 146      10.677  22.607  36.704  1.00 53.53           N1+
ATOM   3001  NH2 ARG B 146      10.663  20.474  37.559  1.00 45.82           N  
ATOM   3002  N   PRO B 147      14.089  19.458  30.975  1.00 41.30           N  
ATOM   3003  CA  PRO B 147      13.130  18.636  30.229  1.00 41.37           C  
ATOM   3004  C   PRO B 147      11.751  18.705  30.857  1.00 43.36           C  
ATOM   3005  O   PRO B 147      11.609  18.803  32.078  1.00 48.74           O  
ATOM   3006  CB  PRO B 147      13.705  17.216  30.340  1.00 33.50           C  
ATOM   3007  CG  PRO B 147      15.115  17.410  30.735  1.00 40.61           C  
ATOM   3008  CD  PRO B 147      15.169  18.654  31.560  1.00 32.48           C  
ATOM   3009  N   GLY B 148      10.717  18.675  29.995  1.00 49.76           N  
ATOM   3010  CA  GLY B 148       9.352  18.570  30.469  1.00 39.69           C  
ATOM   3011  C   GLY B 148       9.020  17.159  30.905  1.00 39.69           C  
ATOM   3012  O   GLY B 148       9.795  16.225  30.684  1.00 38.93           O  
ATOM   3013  N   SER B 149       7.851  17.012  31.545  1.00 37.67           N  
ATOM   3014  CA  SER B 149       7.381  15.698  31.978  1.00 31.12           C  
ATOM   3015  C   SER B 149       6.753  14.877  30.858  1.00 32.76           C  
ATOM   3016  O   SER B 149       6.473  13.691  31.072  1.00 35.48           O  
ATOM   3017  CB  SER B 149       6.351  15.828  33.106  1.00 35.92           C  
ATOM   3018  OG  SER B 149       6.712  16.831  34.028  1.00 45.34           O  
ATOM   3019  N   ALA B 150       6.511  15.469  29.687  1.00 32.70           N  
ATOM   3020  CA  ALA B 150       5.694  14.807  28.675  1.00 35.29           C  
ATOM   3021  C   ALA B 150       6.276  13.452  28.293  1.00 37.72           C  
ATOM   3022  O   ALA B 150       7.495  13.283  28.189  1.00 36.21           O  
ATOM   3023  CB  ALA B 150       5.570  15.687  27.431  1.00 35.04           C  
ATOM   3024  N   GLY B 151       5.397  12.480  28.092  1.00 35.13           N  
ATOM   3025  CA  GLY B 151       5.812  11.213  27.536  1.00 31.15           C  
ATOM   3026  C   GLY B 151       4.787  10.128  27.808  1.00 40.50           C  
ATOM   3027  O   GLY B 151       3.685  10.387  28.300  1.00 42.01           O  
ATOM   3028  N   TYR B 152       5.185   8.906  27.460  1.00 35.28           N  
ATOM   3029  CA  TYR B 152       4.390   7.709  27.677  1.00 36.39           C  
ATOM   3030  C   TYR B 152       4.971   7.015  28.896  1.00 42.09           C  
ATOM   3031  O   TYR B 152       6.059   6.432  28.828  1.00 39.34           O  
ATOM   3032  CB  TYR B 152       4.417   6.787  26.453  1.00 38.36           C  
ATOM   3033  CG  TYR B 152       3.654   7.329  25.265  1.00 40.00           C  
ATOM   3034  CD1 TYR B 152       2.266   7.205  25.189  1.00 41.92           C  
ATOM   3035  CD2 TYR B 152       4.316   7.975  24.231  1.00 35.17           C  
ATOM   3036  CE1 TYR B 152       1.562   7.719  24.117  1.00 38.80           C  
ATOM   3037  CE2 TYR B 152       3.625   8.489  23.159  1.00 36.75           C  
ATOM   3038  CZ  TYR B 152       2.253   8.362  23.102  1.00 42.11           C  
ATOM   3039  OH  TYR B 152       1.573   8.886  22.018  1.00 40.64           O  
ATOM   3040  N   TRP B 153       4.247   7.080  30.009  1.00 40.54           N  
ATOM   3041  CA  TRP B 153       4.767   6.576  31.270  1.00 38.40           C  
ATOM   3042  C   TRP B 153       3.862   5.465  31.775  1.00 38.39           C  
ATOM   3043  O   TRP B 153       3.046   4.927  31.018  1.00 34.26           O  
ATOM   3044  CB  TRP B 153       4.883   7.717  32.284  1.00 34.86           C  
ATOM   3045  CG  TRP B 153       5.716   8.860  31.808  1.00 37.14           C  
ATOM   3046  CD1 TRP B 153       5.275  10.069  31.335  1.00 38.00           C  
ATOM   3047  CD2 TRP B 153       7.143   8.907  31.771  1.00 39.89           C  
ATOM   3048  CE2 TRP B 153       7.510  10.177  31.256  1.00 40.92           C  
ATOM   3049  CE3 TRP B 153       8.151   7.999  32.119  1.00 33.62           C  
ATOM   3050  NE1 TRP B 153       6.355  10.869  30.996  1.00 33.23           N  
ATOM   3051  CZ2 TRP B 153       8.835  10.556  31.095  1.00 38.11           C  
ATOM   3052  CZ3 TRP B 153       9.468   8.378  31.961  1.00 28.74           C  
ATOM   3053  CH2 TRP B 153       9.799   9.643  31.453  1.00 39.67           C  
ATOM   3054  N   HIS B 154       3.987   5.117  33.047  1.00 38.43           N  
ATOM   3055  CA  HIS B 154       3.159   4.059  33.604  1.00 39.98           C  
ATOM   3056  C   HIS B 154       3.276   4.119  35.121  1.00 39.67           C  
ATOM   3057  O   HIS B 154       4.165   4.779  35.675  1.00 36.78           O  
ATOM   3058  CB  HIS B 154       3.560   2.678  33.061  1.00 34.66           C  
ATOM   3059  CG  HIS B 154       4.983   2.306  33.349  1.00 44.86           C  
ATOM   3060  CD2 HIS B 154       6.151   2.782  32.845  1.00 35.42           C  
ATOM   3061  ND1 HIS B 154       5.329   1.346  34.282  1.00 37.34           N  
ATOM   3062  CE1 HIS B 154       6.646   1.243  34.337  1.00 33.25           C  
ATOM   3063  NE2 HIS B 154       7.169   2.104  33.477  1.00 36.93           N  
ATOM   3064  N   TYR B 155       2.341   3.424  35.780  1.00 38.24           N  
ATOM   3065  CA  TYR B 155       2.264   3.300  37.230  1.00 40.33           C  
ATOM   3066  C   TYR B 155       2.107   1.827  37.566  1.00 37.30           C  
ATOM   3067  O   TYR B 155       1.559   1.053  36.773  1.00 40.43           O  
ATOM   3068  CB  TYR B 155       1.072   4.110  37.830  1.00 38.87           C  
ATOM   3069  CG  TYR B 155      -0.305   3.688  37.309  1.00 40.92           C  
ATOM   3070  CD1 TYR B 155      -0.970   2.585  37.842  1.00 32.71           C  
ATOM   3071  CD2 TYR B 155      -0.937   4.395  36.276  1.00 36.16           C  
ATOM   3072  CE1 TYR B 155      -2.224   2.189  37.366  1.00 32.98           C  
ATOM   3073  CE2 TYR B 155      -2.181   4.004  35.793  1.00 34.28           C  
ATOM   3074  CZ  TYR B 155      -2.824   2.906  36.345  1.00 40.74           C  
ATOM   3075  OH  TYR B 155      -4.064   2.522  35.856  1.00 41.25           O  
ATOM   3076  N   HIS B 156       2.580   1.431  38.744  1.00 33.81           N  
ATOM   3077  CA  HIS B 156       2.437   0.031  39.132  1.00 36.69           C  
ATOM   3078  C   HIS B 156       2.674  -0.097  40.630  1.00 38.79           C  
ATOM   3079  O   HIS B 156       3.117   0.845  41.297  1.00 40.00           O  
ATOM   3080  CB  HIS B 156       3.396  -0.863  38.344  1.00 37.53           C  
ATOM   3081  CG  HIS B 156       4.837  -0.581  38.624  1.00 42.41           C  
ATOM   3082  CD2 HIS B 156       5.719   0.244  38.012  1.00 40.56           C  
ATOM   3083  ND1 HIS B 156       5.527  -1.180  39.657  1.00 48.74           N  
ATOM   3084  CE1 HIS B 156       6.772  -0.738  39.669  1.00 46.29           C  
ATOM   3085  NE2 HIS B 156       6.914   0.128  38.682  1.00 47.68           N  
ATOM   3086  N   ASP B 157       2.365  -1.279  41.155  1.00 34.17           N  
ATOM   3087  CA  ASP B 157       2.541  -1.525  42.579  1.00 45.04           C  
ATOM   3088  C   ASP B 157       4.018  -1.721  42.921  1.00 44.86           C  
ATOM   3089  O   ASP B 157       4.821  -2.178  42.100  1.00 43.30           O  
ATOM   3090  CB  ASP B 157       1.749  -2.754  43.017  1.00 35.70           C  
ATOM   3091  CG  ASP B 157       2.221  -3.298  44.357  1.00 43.45           C  
ATOM   3092  OD1 ASP B 157       1.960  -2.656  45.405  1.00 42.11           O  
ATOM   3093  OD2 ASP B 157       2.863  -4.366  44.368  1.00 46.86           O1-
ATOM   3094  N   HIS B 158       4.375  -1.391  44.161  1.00 46.41           N  
ATOM   3095  CA  HIS B 158       5.762  -1.508  44.593  1.00 48.94           C  
ATOM   3096  C   HIS B 158       5.954  -2.344  45.855  1.00 37.28           C  
ATOM   3097  O   HIS B 158       7.076  -2.410  46.351  1.00 44.78           O  
ATOM   3098  CB  HIS B 158       6.359  -0.112  44.803  1.00 43.20           C  
ATOM   3099  CG  HIS B 158       7.816  -0.008  44.457  1.00 48.20           C  
ATOM   3100  CD2 HIS B 158       8.469   0.800  43.585  1.00 50.35           C  
ATOM   3101  ND1 HIS B 158       8.785  -0.784  45.057  1.00 50.73           N  
ATOM   3102  CE1 HIS B 158       9.971  -0.461  44.569  1.00 50.21           C  
ATOM   3103  NE2 HIS B 158       9.807   0.497  43.675  1.00 56.98           N  
ATOM   3104  N   VAL B 159       4.917  -2.998  46.387  1.00 42.58           N  
ATOM   3105  CA  VAL B 159       5.053  -3.643  47.696  1.00 41.15           C  
ATOM   3106  C   VAL B 159       4.312  -4.969  47.837  1.00 43.16           C  
ATOM   3107  O   VAL B 159       4.330  -5.568  48.917  1.00 45.59           O  
ATOM   3108  CB  VAL B 159       4.591  -2.709  48.830  1.00 38.99           C  
ATOM   3109  CG1 VAL B 159       5.192  -1.330  48.683  1.00 45.77           C  
ATOM   3110  CG2 VAL B 159       3.070  -2.646  48.875  1.00 47.55           C  
ATOM   3111  N   VAL B 160       3.646  -5.441  46.785  1.00 42.45           N  
ATOM   3112  CA  VAL B 160       2.967  -6.735  46.832  1.00 36.98           C  
ATOM   3113  C   VAL B 160       3.935  -7.826  46.405  1.00 45.05           C  
ATOM   3114  O   VAL B 160       4.539  -7.748  45.323  1.00 44.02           O  
ATOM   3115  CB  VAL B 160       1.725  -6.747  45.931  1.00 39.57           C  
ATOM   3116  CG1 VAL B 160       1.190  -8.189  45.807  1.00 22.70           C  
ATOM   3117  CG2 VAL B 160       0.676  -5.782  46.461  1.00 36.24           C  
ATOM   3118  N   GLY B 161       4.050  -8.859  47.225  1.00 38.60           N  
ATOM   3119  CA  GLY B 161       5.007  -9.946  46.966  1.00 31.88           C  
ATOM   3120  C   GLY B 161       6.456  -9.652  47.366  1.00 43.98           C  
ATOM   3121  O   GLY B 161       7.076 -10.437  48.091  1.00 31.58           O  
ATOM   3122  N   THR B 162       7.014  -8.534  46.902  1.00 31.92           N  
ATOM   3123  CA  THR B 162       8.323  -8.096  47.349  1.00 30.31           C  
ATOM   3124  C   THR B 162       8.317  -6.583  47.466  1.00 37.15           C  
ATOM   3125  O   THR B 162       7.377  -5.905  47.048  1.00 44.09           O  
ATOM   3126  CB  THR B 162       9.439  -8.548  46.403  1.00 38.64           C  
ATOM   3127  CG2 THR B 162       9.207  -9.993  45.971  1.00 26.70           C  
ATOM   3128  OG1 THR B 162       9.496  -7.675  45.260  1.00 45.05           O  
ATOM   3129  N   GLU B 163       9.384  -6.057  48.052  1.00 37.79           N  
ATOM   3130  CA  GLU B 163       9.548  -4.621  48.200  1.00 36.21           C  
ATOM   3131  C   GLU B 163       9.716  -3.960  46.837  1.00 39.91           C  
ATOM   3132  O   GLU B 163      10.030  -2.771  46.749  1.00 47.77           O  
ATOM   3133  CB  GLU B 163      10.756  -4.329  49.093  1.00 47.56           C  
ATOM   3134  CG  GLU B 163      10.610  -4.825  50.523  1.00 69.27           C  
ATOM   3135  CD  GLU B 163      11.477  -4.060  51.508  1.00 85.79           C  
ATOM   3136  OE1 GLU B 163      11.388  -4.346  52.720  1.00105.24           O  
ATOM   3137  OE2 GLU B 163      12.268  -3.199  51.072  1.00104.30           O1-
ATOM   3138  N   HIS B 164       9.548  -4.720  45.762  1.00 43.23           N  
ATOM   3139  CA  HIS B 164       9.639  -4.131  44.434  1.00 48.02           C  
ATOM   3140  C   HIS B 164       8.403  -4.409  43.598  1.00 47.66           C  
ATOM   3141  O   HIS B 164       8.406  -4.123  42.397  1.00 50.54           O  
ATOM   3142  CB  HIS B 164      10.900  -4.619  43.720  1.00 39.05           C  
ATOM   3143  CG  HIS B 164      12.144  -4.057  44.314  1.00 49.19           C  
ATOM   3144  CD2 HIS B 164      12.681  -2.816  44.226  1.00 46.33           C  
ATOM   3145  ND1 HIS B 164      12.939  -4.765  45.193  1.00 47.36           N  
ATOM   3146  CE1 HIS B 164      13.937  -3.993  45.587  1.00 50.93           C  
ATOM   3147  NE2 HIS B 164      13.803  -2.806  45.017  1.00 47.83           N  
ATOM   3148  N   GLY B 165       7.351  -4.953  44.201  1.00 42.88           N  
ATOM   3149  CA  GLY B 165       6.112  -5.168  43.493  1.00 42.10           C  
ATOM   3150  C   GLY B 165       6.111  -6.360  42.578  1.00 40.74           C  
ATOM   3151  O   GLY B 165       5.229  -6.462  41.718  1.00 46.05           O  
ATOM   3152  N   THR B 166       7.075  -7.270  42.728  1.00 40.98           N  
ATOM   3153  CA  THR B 166       7.117  -8.429  41.842  1.00 42.12           C  
ATOM   3154  C   THR B 166       5.786  -9.162  41.833  1.00 39.27           C  
ATOM   3155  O   THR B 166       5.307  -9.585  40.774  1.00 40.25           O  
ATOM   3156  CB  THR B 166       8.243  -9.375  42.249  1.00 38.47           C  
ATOM   3157  CG2 THR B 166       8.278 -10.590  41.303  1.00 28.25           C  
ATOM   3158  OG1 THR B 166       9.486  -8.665  42.200  1.00 41.67           O  
ATOM   3159  N   GLY B 167       5.165  -9.308  43.004  1.00 41.93           N  
ATOM   3160  CA  GLY B 167       3.866  -9.957  43.055  1.00 38.68           C  
ATOM   3161  C   GLY B 167       2.746  -9.077  42.528  1.00 40.46           C  
ATOM   3162  O   GLY B 167       1.870  -9.550  41.796  1.00 37.02           O  
ATOM   3163  N   GLY B 168       2.747  -7.793  42.902  1.00 39.41           N  
ATOM   3164  CA  GLY B 168       1.718  -6.899  42.397  1.00 35.89           C  
ATOM   3165  C   GLY B 168       1.740  -6.822  40.883  1.00 46.37           C  
ATOM   3166  O   GLY B 168       0.717  -7.015  40.220  1.00 45.20           O  
ATOM   3167  N   ILE B 169       2.926  -6.563  40.319  1.00 47.57           N  
ATOM   3168  CA  ILE B 169       3.088  -6.475  38.870  1.00 39.33           C  
ATOM   3169  C   ILE B 169       2.652  -7.775  38.202  1.00 40.42           C  
ATOM   3170  O   ILE B 169       1.934  -7.771  37.194  1.00 43.08           O  
ATOM   3171  CB  ILE B 169       4.545  -6.122  38.525  1.00 38.38           C  
ATOM   3172  CG1 ILE B 169       4.861  -4.718  39.042  1.00 43.48           C  
ATOM   3173  CG2 ILE B 169       4.784  -6.235  37.019  1.00 35.05           C  
ATOM   3174  CD1 ILE B 169       6.314  -4.373  39.049  1.00 38.78           C  
ATOM   3175  N   ARG B 170       3.088  -8.911  38.742  1.00 38.16           N  
ATOM   3176  CA  ARG B 170       2.686 -10.181  38.153  1.00 41.03           C  
ATOM   3177  C   ARG B 170       1.176 -10.353  38.170  1.00 44.48           C  
ATOM   3178  O   ARG B 170       0.605 -10.914  37.231  1.00 40.76           O  
ATOM   3179  CB  ARG B 170       3.344 -11.345  38.881  1.00 36.19           C  
ATOM   3180  CG  ARG B 170       3.167 -12.651  38.148  1.00 39.69           C  
ATOM   3181  CD  ARG B 170       3.433 -13.817  39.051  1.00 52.43           C  
ATOM   3182  NE  ARG B 170       4.875 -13.960  39.204  1.00 78.60           N  
ATOM   3183  CZ  ARG B 170       5.522 -13.725  40.335  1.00 77.63           C  
ATOM   3184  NH1 ARG B 170       4.873 -13.438  41.454  1.00 59.14           N1+
ATOM   3185  NH2 ARG B 170       6.852 -13.795  40.349  1.00 71.49           N  
ATOM   3186  N   ASN B 171       0.511  -9.890  39.234  1.00 44.92           N  
ATOM   3187  CA  ASN B 171      -0.927 -10.095  39.378  1.00 42.77           C  
ATOM   3188  C   ASN B 171      -1.769  -9.135  38.551  1.00 45.97           C  
ATOM   3189  O   ASN B 171      -2.973  -9.376  38.408  1.00 43.33           O  
ATOM   3190  CB  ASN B 171      -1.342  -9.955  40.833  1.00 44.52           C  
ATOM   3191  CG  ASN B 171      -0.848 -11.085  41.675  1.00 48.79           C  
ATOM   3192  ND2 ASN B 171      -0.830 -10.890  43.002  1.00 42.47           N  
ATOM   3193  OD1 ASN B 171      -0.486 -12.132  41.149  1.00 45.45           O  
ATOM   3194  N   GLY B 172      -1.192  -8.036  38.059  1.00 40.17           N  
ATOM   3195  CA  GLY B 172      -1.910  -7.153  37.163  1.00 31.69           C  
ATOM   3196  C   GLY B 172      -1.946  -5.707  37.599  1.00 38.97           C  
ATOM   3197  O   GLY B 172      -2.705  -4.910  37.034  1.00 36.83           O  
ATOM   3198  N   LEU B 173      -1.143  -5.346  38.602  1.00 41.50           N  
ATOM   3199  CA  LEU B 173      -1.206  -3.995  39.165  1.00 41.98           C  
ATOM   3200  C   LEU B 173      -0.248  -3.080  38.406  1.00 40.00           C  
ATOM   3201  O   LEU B 173       0.805  -2.660  38.902  1.00 42.55           O  
ATOM   3202  CB  LEU B 173      -0.906  -4.014  40.655  1.00 40.31           C  
ATOM   3203  CG  LEU B 173      -2.015  -4.526  41.565  1.00 42.73           C  
ATOM   3204  CD1 LEU B 173      -1.426  -4.765  42.946  1.00 37.04           C  
ATOM   3205  CD2 LEU B 173      -3.203  -3.550  41.613  1.00 41.40           C  
ATOM   3206  N   TYR B 174      -0.649  -2.772  37.171  1.00 39.49           N  
ATOM   3207  CA  TYR B 174       0.072  -1.835  36.318  1.00 37.03           C  
ATOM   3208  C   TYR B 174      -0.909  -1.156  35.369  1.00 36.50           C  
ATOM   3209  O   TYR B 174      -1.918  -1.746  34.971  1.00 38.69           O  
ATOM   3210  CB  TYR B 174       1.159  -2.554  35.525  1.00 31.27           C  
ATOM   3211  CG  TYR B 174       0.620  -3.717  34.722  1.00 35.11           C  
ATOM   3212  CD1 TYR B 174      -0.100  -3.501  33.552  1.00 30.63           C  
ATOM   3213  CD2 TYR B 174       0.837  -5.025  35.123  1.00 32.78           C  
ATOM   3214  CE1 TYR B 174      -0.585  -4.540  32.802  1.00 30.57           C  
ATOM   3215  CE2 TYR B 174       0.352  -6.083  34.371  1.00 33.25           C  
ATOM   3216  CZ  TYR B 174      -0.362  -5.829  33.211  1.00 36.74           C  
ATOM   3217  OH  TYR B 174      -0.858  -6.868  32.449  1.00 36.37           O  
ATOM   3218  N   GLY B 175      -0.602   0.081  35.000  1.00 34.06           N  
ATOM   3219  CA  GLY B 175      -1.381   0.783  34.009  1.00 35.07           C  
ATOM   3220  C   GLY B 175      -0.619   1.956  33.425  1.00 39.65           C  
ATOM   3221  O   GLY B 175       0.419   2.367  33.956  1.00 34.61           O  
ATOM   3222  N   PRO B 176      -1.138   2.538  32.339  1.00 42.33           N  
ATOM   3223  CA  PRO B 176      -0.386   3.545  31.593  1.00 36.39           C  
ATOM   3224  C   PRO B 176      -0.726   4.965  32.013  1.00 40.84           C  
ATOM   3225  O   PRO B 176      -1.828   5.268  32.476  1.00 37.32           O  
ATOM   3226  CB  PRO B 176      -0.861   3.295  30.157  1.00 36.64           C  
ATOM   3227  CG  PRO B 176      -2.339   3.013  30.367  1.00 33.43           C  
ATOM   3228  CD  PRO B 176      -2.455   2.306  31.720  1.00 33.37           C  
ATOM   3229  N   VAL B 177       0.253   5.844  31.811  1.00 37.44           N  
ATOM   3230  CA  VAL B 177       0.117   7.272  32.057  1.00 36.21           C  
ATOM   3231  C   VAL B 177       0.650   7.994  30.839  1.00 37.55           C  
ATOM   3232  O   VAL B 177       1.757   7.696  30.378  1.00 44.44           O  
ATOM   3233  CB  VAL B 177       0.894   7.742  33.302  1.00 39.75           C  
ATOM   3234  CG1 VAL B 177       0.547   9.194  33.587  1.00 36.32           C  
ATOM   3235  CG2 VAL B 177       0.611   6.855  34.495  1.00 39.64           C  
ATOM   3236  N   ILE B 178      -0.121   8.950  30.331  1.00 37.05           N  
ATOM   3237  CA  ILE B 178       0.282   9.773  29.201  1.00 35.94           C  
ATOM   3238  C   ILE B 178       0.311  11.215  29.676  1.00 39.20           C  
ATOM   3239  O   ILE B 178      -0.688  11.724  30.196  1.00 44.25           O  
ATOM   3240  CB  ILE B 178      -0.666   9.605  28.002  1.00 36.59           C  
ATOM   3241  CG1 ILE B 178      -0.585   8.189  27.453  1.00 33.42           C  
ATOM   3242  CG2 ILE B 178      -0.335  10.608  26.906  1.00 33.86           C  
ATOM   3243  CD1 ILE B 178      -1.632   7.898  26.394  1.00 34.51           C  
ATOM   3244  N   VAL B 179       1.452  11.867  29.511  1.00 39.32           N  
ATOM   3245  CA  VAL B 179       1.586  13.295  29.758  1.00 41.41           C  
ATOM   3246  C   VAL B 179       1.821  13.956  28.410  1.00 39.01           C  
ATOM   3247  O   VAL B 179       2.799  13.637  27.723  1.00 44.63           O  
ATOM   3248  CB  VAL B 179       2.731  13.601  30.737  1.00 39.13           C  
ATOM   3249  CG1 VAL B 179       2.755  15.096  31.081  1.00 32.39           C  
ATOM   3250  CG2 VAL B 179       2.592  12.744  31.980  1.00 32.78           C  
ATOM   3251  N   ARG B 180       0.928  14.864  28.028  1.00 38.27           N  
ATOM   3252  CA  ARG B 180       0.976  15.483  26.713  1.00 36.80           C  
ATOM   3253  C   ARG B 180       1.607  16.862  26.801  1.00 42.54           C  
ATOM   3254  O   ARG B 180       1.495  17.553  27.818  1.00 46.09           O  
ATOM   3255  CB  ARG B 180      -0.424  15.585  26.101  1.00 34.35           C  
ATOM   3256  CG  ARG B 180      -1.167  14.261  26.096  1.00 37.89           C  
ATOM   3257  CD  ARG B 180      -1.927  14.088  24.814  1.00 44.50           C  
ATOM   3258  NE  ARG B 180      -2.767  12.897  24.823  1.00 41.74           N  
ATOM   3259  CZ  ARG B 180      -2.457  11.763  24.213  1.00 43.39           C  
ATOM   3260  NH1 ARG B 180      -1.326  11.632  23.524  1.00 39.61           N1+
ATOM   3261  NH2 ARG B 180      -3.295  10.733  24.300  1.00 35.88           N  
ATOM   3262  N   ARG B 181       2.291  17.249  25.726  1.00 37.76           N  
ATOM   3263  CA  ARG B 181       2.888  18.570  25.629  1.00 38.10           C  
ATOM   3264  C   ARG B 181       1.964  19.459  24.810  1.00 41.94           C  
ATOM   3265  O   ARG B 181       1.260  18.981  23.916  1.00 39.77           O  
ATOM   3266  CB  ARG B 181       4.280  18.509  24.996  1.00 31.62           C  
ATOM   3267  CG  ARG B 181       4.832  19.888  24.659  1.00 32.67           C  
ATOM   3268  CD  ARG B 181       6.336  19.919  24.676  1.00 28.32           C  
ATOM   3269  NE  ARG B 181       6.874  19.352  25.909  1.00 42.65           N  
ATOM   3270  CZ  ARG B 181       7.854  18.463  25.945  1.00 38.46           C  
ATOM   3271  NH1 ARG B 181       8.461  18.065  24.836  1.00 38.67           N1+
ATOM   3272  NH2 ARG B 181       8.216  17.940  27.117  1.00 37.39           N  
ATOM   3273  N   LYS B 182       1.924  20.750  25.146  1.00 40.87           N  
ATOM   3274  CA  LYS B 182       1.072  21.644  24.372  1.00 45.26           C  
ATOM   3275  C   LYS B 182       1.406  21.479  22.908  1.00 43.85           C  
ATOM   3276  O   LYS B 182       2.575  21.553  22.522  1.00 46.70           O  
ATOM   3277  CB  LYS B 182       1.245  23.107  24.792  1.00 44.75           C  
ATOM   3278  CG  LYS B 182       0.287  24.055  24.052  1.00 44.08           C  
ATOM   3279  CD  LYS B 182       0.481  25.538  24.431  1.00 59.71           C  
ATOM   3280  CE  LYS B 182       0.417  26.462  23.213  1.00 72.29           C  
ATOM   3281  NZ  LYS B 182       1.443  27.540  23.225  1.00 80.53           N1+
ATOM   3282  N   GLY B 183       0.390  21.197  22.100  1.00 39.18           N  
ATOM   3283  CA  GLY B 183       0.569  21.044  20.675  1.00 35.33           C  
ATOM   3284  C   GLY B 183       0.659  19.616  20.189  1.00 40.14           C  
ATOM   3285  O   GLY B 183       0.585  19.392  18.977  1.00 45.71           O  
ATOM   3286  N   ASP B 184       0.819  18.649  21.084  1.00 37.35           N  
ATOM   3287  CA  ASP B 184       0.864  17.254  20.664  1.00 35.48           C  
ATOM   3288  C   ASP B 184      -0.417  16.864  19.933  1.00 40.42           C  
ATOM   3289  O   ASP B 184      -1.518  17.278  20.310  1.00 44.41           O  
ATOM   3290  CB  ASP B 184       1.065  16.350  21.878  1.00 41.00           C  
ATOM   3291  CG  ASP B 184       2.497  16.337  22.372  1.00 40.70           C  
ATOM   3292  OD1 ASP B 184       3.372  16.962  21.735  1.00 47.73           O  
ATOM   3293  OD2 ASP B 184       2.757  15.692  23.403  1.00 43.18           O1-
ATOM   3294  N   VAL B 185      -0.275  16.046  18.889  1.00 40.24           N  
ATOM   3295  CA  VAL B 185      -1.431  15.548  18.150  1.00 37.69           C  
ATOM   3296  C   VAL B 185      -2.219  14.583  19.024  1.00 41.75           C  
ATOM   3297  O   VAL B 185      -1.658  13.632  19.587  1.00 43.42           O  
ATOM   3298  CB  VAL B 185      -0.982  14.856  16.856  1.00 40.36           C  
ATOM   3299  CG1 VAL B 185      -2.152  14.114  16.217  1.00 37.29           C  
ATOM   3300  CG2 VAL B 185      -0.398  15.859  15.899  1.00 31.65           C  
ATOM   3301  N   LEU B 186      -3.534  14.796  19.114  1.00 40.87           N  
ATOM   3302  CA  LEU B 186      -4.429  13.917  19.872  1.00 42.38           C  
ATOM   3303  C   LEU B 186      -4.926  12.780  18.980  1.00 36.04           C  
ATOM   3304  O   LEU B 186      -5.238  13.005  17.819  1.00 44.96           O  
ATOM   3305  CB  LEU B 186      -5.612  14.716  20.397  1.00 38.91           C  
ATOM   3306  CG  LEU B 186      -5.167  15.810  21.377  1.00 45.42           C  
ATOM   3307  CD1 LEU B 186      -6.344  16.587  21.948  1.00 45.64           C  
ATOM   3308  CD2 LEU B 186      -4.354  15.221  22.528  1.00 38.34           C  
ATOM   3309  N   PRO B 187      -5.014  11.547  19.456  1.00 37.64           N  
ATOM   3310  CA  PRO B 187      -5.390  10.431  18.574  1.00 40.48           C  
ATOM   3311  C   PRO B 187      -6.900  10.241  18.510  1.00 45.77           C  
ATOM   3312  O   PRO B 187      -7.646  10.945  19.196  1.00 44.52           O  
ATOM   3313  CB  PRO B 187      -4.703   9.231  19.241  1.00 33.79           C  
ATOM   3314  CG  PRO B 187      -4.811   9.571  20.715  1.00 33.68           C  
ATOM   3315  CD  PRO B 187      -4.716  11.090  20.821  1.00 34.89           C  
ATOM   3316  N   ASP B 188      -7.371   9.291  17.699  1.00 39.81           N  
ATOM   3317  CA  ASP B 188      -8.787   8.950  17.754  1.00 41.56           C  
ATOM   3318  C   ASP B 188      -9.081   8.003  18.901  1.00 48.81           C  
ATOM   3319  O   ASP B 188     -10.181   8.032  19.458  1.00 47.08           O  
ATOM   3320  CB  ASP B 188      -9.236   8.309  16.442  1.00 43.78           C  
ATOM   3321  CG  ASP B 188      -9.333   9.308  15.326  1.00 45.06           C  
ATOM   3322  OD1 ASP B 188      -9.807  10.434  15.604  1.00 48.18           O  
ATOM   3323  OD2 ASP B 188      -8.899   8.978  14.192  1.00 38.63           O1-
ATOM   3324  N   ALA B 189      -8.117   7.159  19.252  1.00 43.38           N  
ATOM   3325  CA  ALA B 189      -8.284   6.170  20.299  1.00 37.93           C  
ATOM   3326  C   ALA B 189      -6.896   5.786  20.770  1.00 45.85           C  
ATOM   3327  O   ALA B 189      -5.934   5.883  20.005  1.00 43.74           O  
ATOM   3328  CB  ALA B 189      -9.040   4.943  19.799  1.00 38.07           C  
ATOM   3329  N   THR B 190      -6.798   5.376  22.037  1.00 41.89           N  
ATOM   3330  CA  THR B 190      -5.561   4.865  22.611  1.00 39.71           C  
ATOM   3331  C   THR B 190      -5.756   3.419  23.040  1.00 38.77           C  
ATOM   3332  O   THR B 190      -6.780   3.071  23.627  1.00 38.78           O  
ATOM   3333  CB  THR B 190      -5.120   5.705  23.807  1.00 33.77           C  
ATOM   3334  CG2 THR B 190      -3.750   5.244  24.309  1.00 33.58           C  
ATOM   3335  OG1 THR B 190      -5.056   7.083  23.416  1.00 38.51           O  
ATOM   3336  N   HIS B 191      -4.794   2.564  22.728  1.00 37.21           N  
ATOM   3337  CA  HIS B 191      -4.814   1.202  23.238  1.00 37.45           C  
ATOM   3338  C   HIS B 191      -3.525   0.946  24.007  1.00 42.14           C  
ATOM   3339  O   HIS B 191      -2.475   1.517  23.689  1.00 41.79           O  
ATOM   3340  CB  HIS B 191      -4.993   0.181  22.110  1.00 34.78           C  
ATOM   3341  CG  HIS B 191      -6.172   0.467  21.233  1.00 43.98           C  
ATOM   3342  CD2 HIS B 191      -6.261   1.110  20.045  1.00 43.38           C  
ATOM   3343  ND1 HIS B 191      -7.457   0.094  21.563  1.00 47.28           N  
ATOM   3344  CE1 HIS B 191      -8.285   0.486  20.612  1.00 47.97           C  
ATOM   3345  NE2 HIS B 191      -7.584   1.108  19.680  1.00 45.03           N  
ATOM   3346  N   THR B 192      -3.611   0.110  25.041  1.00 39.41           N  
ATOM   3347  CA  THR B 192      -2.467  -0.188  25.897  1.00 32.91           C  
ATOM   3348  C   THR B 192      -2.097  -1.652  25.750  1.00 41.42           C  
ATOM   3349  O   THR B 192      -2.923  -2.540  25.999  1.00 40.28           O  
ATOM   3350  CB  THR B 192      -2.737   0.136  27.364  1.00 34.87           C  
ATOM   3351  CG2 THR B 192      -1.580  -0.368  28.229  1.00 40.90           C  
ATOM   3352  OG1 THR B 192      -2.823   1.555  27.524  1.00 37.46           O  
ATOM   3353  N   ILE B 193      -0.858  -1.893  25.335  1.00 40.28           N  
ATOM   3354  CA  ILE B 193      -0.321  -3.231  25.165  1.00 37.78           C  
ATOM   3355  C   ILE B 193       0.833  -3.368  26.143  1.00 40.01           C  
ATOM   3356  O   ILE B 193       1.815  -2.616  26.060  1.00 39.76           O  
ATOM   3357  CB  ILE B 193       0.126  -3.475  23.717  1.00 37.57           C  
ATOM   3358  CG1 ILE B 193      -1.073  -3.343  22.775  1.00 38.78           C  
ATOM   3359  CG2 ILE B 193       0.799  -4.836  23.571  1.00 36.14           C  
ATOM   3360  CD1 ILE B 193      -0.724  -2.725  21.450  1.00 40.40           C  
ATOM   3361  N   VAL B 194       0.707  -4.312  27.075  1.00 36.72           N  
ATOM   3362  CA  VAL B 194       1.688  -4.538  28.132  1.00 38.88           C  
ATOM   3363  C   VAL B 194       2.202  -5.957  27.987  1.00 36.45           C  
ATOM   3364  O   VAL B 194       1.414  -6.913  28.001  1.00 38.08           O  
ATOM   3365  CB  VAL B 194       1.089  -4.325  29.534  1.00 38.84           C  
ATOM   3366  CG1 VAL B 194       2.116  -4.672  30.607  1.00 29.04           C  
ATOM   3367  CG2 VAL B 194       0.575  -2.889  29.687  1.00 36.70           C  
ATOM   3368  N   PHE B 195       3.516  -6.092  27.818  1.00 37.06           N  
ATOM   3369  CA  PHE B 195       4.166  -7.400  27.769  1.00 37.06           C  
ATOM   3370  C   PHE B 195       4.584  -7.704  29.194  1.00 42.71           C  
ATOM   3371  O   PHE B 195       5.577  -7.159  29.686  1.00 44.32           O  
ATOM   3372  CB  PHE B 195       5.372  -7.393  26.837  1.00 39.57           C  
ATOM   3373  CG  PHE B 195       5.028  -7.474  25.378  1.00 45.90           C  
ATOM   3374  CD1 PHE B 195       3.711  -7.524  24.958  1.00 37.73           C  
ATOM   3375  CD2 PHE B 195       6.037  -7.478  24.418  1.00 46.42           C  
ATOM   3376  CE1 PHE B 195       3.403  -7.589  23.617  1.00 40.99           C  
ATOM   3377  CE2 PHE B 195       5.733  -7.543  23.070  1.00 39.43           C  
ATOM   3378  CZ  PHE B 195       4.420  -7.604  22.669  1.00 38.10           C  
ATOM   3379  N   ASN B 196       3.813  -8.543  29.877  1.00 41.55           N  
ATOM   3380  CA  ASN B 196       4.076  -8.873  31.269  1.00 43.15           C  
ATOM   3381  C   ASN B 196       4.572 -10.304  31.328  1.00 43.88           C  
ATOM   3382  O   ASN B 196       3.788 -11.248  31.166  1.00 39.67           O  
ATOM   3383  CB  ASN B 196       2.843  -8.692  32.140  1.00 41.24           C  
ATOM   3384  CG  ASN B 196       3.200  -8.630  33.601  1.00 43.47           C  
ATOM   3385  ND2 ASN B 196       2.236  -8.949  34.474  1.00 39.52           N  
ATOM   3386  OD1 ASN B 196       4.347  -8.309  33.949  1.00 40.05           O  
ATOM   3387  N   ASP B 197       5.863 -10.466  31.587  1.00 41.06           N  
ATOM   3388  CA  ASP B 197       6.451 -11.787  31.458  1.00 41.37           C  
ATOM   3389  C   ASP B 197       6.035 -12.354  30.111  1.00 44.37           C  
ATOM   3390  O   ASP B 197       6.276 -11.709  29.082  1.00 42.68           O  
ATOM   3391  CB  ASP B 197       6.046 -12.671  32.633  1.00 37.58           C  
ATOM   3392  CG  ASP B 197       6.804 -12.296  33.918  1.00 49.25           C  
ATOM   3393  OD1 ASP B 197       7.987 -11.889  33.812  1.00 44.17           O  
ATOM   3394  OD2 ASP B 197       6.222 -12.387  35.025  1.00 51.92           O1-
ATOM   3395  N   MET B 198       5.390 -13.525  30.093  1.00 45.26           N  
ATOM   3396  CA  MET B 198       5.045 -14.207  28.846  1.00 41.21           C  
ATOM   3397  C   MET B 198       3.610 -13.964  28.414  1.00 38.13           C  
ATOM   3398  O   MET B 198       3.005 -14.836  27.794  1.00 45.45           O  
ATOM   3399  CB  MET B 198       5.283 -15.708  28.963  1.00 43.88           C  
ATOM   3400  CG  MET B 198       6.731 -16.066  29.186  1.00 50.73           C  
ATOM   3401  SD  MET B 198       7.672 -15.859  27.665  1.00 57.55           S  
ATOM   3402  CE  MET B 198       7.158 -17.285  26.673  1.00 52.33           C  
ATOM   3403  N   THR B 199       3.057 -12.795  28.710  1.00 38.87           N  
ATOM   3404  CA  THR B 199       1.660 -12.519  28.423  1.00 35.86           C  
ATOM   3405  C   THR B 199       1.521 -11.116  27.852  1.00 39.06           C  
ATOM   3406  O   THR B 199       2.361 -10.234  28.065  1.00 41.59           O  
ATOM   3407  CB  THR B 199       0.772 -12.646  29.678  1.00 36.07           C  
ATOM   3408  CG2 THR B 199       1.130 -13.872  30.472  1.00 33.45           C  
ATOM   3409  OG1 THR B 199       0.947 -11.494  30.518  1.00 42.23           O  
ATOM   3410  N   ILE B 200       0.435 -10.914  27.131  1.00 36.39           N  
ATOM   3411  CA  ILE B 200      -0.016  -9.578  26.796  1.00 38.14           C  
ATOM   3412  C   ILE B 200      -1.177  -9.255  27.725  1.00 46.70           C  
ATOM   3413  O   ILE B 200      -2.199  -9.958  27.724  1.00 43.07           O  
ATOM   3414  CB  ILE B 200      -0.418  -9.479  25.321  1.00 35.07           C  
ATOM   3415  CG1 ILE B 200       0.615 -10.213  24.453  1.00 35.74           C  
ATOM   3416  CG2 ILE B 200      -0.601  -8.009  24.912  1.00 35.23           C  
ATOM   3417  CD1 ILE B 200       0.395 -10.022  22.952  1.00 38.19           C  
ATOM   3418  N   ASN B 201      -1.008  -8.221  28.551  1.00 35.56           N  
ATOM   3419  CA  ASN B 201      -2.073  -7.779  29.448  1.00 43.23           C  
ATOM   3420  C   ASN B 201      -2.624  -8.941  30.285  1.00 43.74           C  
ATOM   3421  O   ASN B 201      -3.822  -9.047  30.531  1.00 49.03           O  
ATOM   3422  CB  ASN B 201      -3.177  -7.074  28.652  1.00 35.90           C  
ATOM   3423  CG  ASN B 201      -2.660  -5.821  27.942  1.00 43.11           C  
ATOM   3424  ND2 ASN B 201      -3.515  -5.156  27.176  1.00 33.17           N  
ATOM   3425  OD1 ASN B 201      -1.490  -5.469  28.086  1.00 53.54           O  
ATOM   3426  N   ASN B 202      -1.728  -9.817  30.745  1.00 44.78           N  
ATOM   3427  CA  ASN B 202      -2.077 -10.911  31.659  1.00 42.69           C  
ATOM   3428  C   ASN B 202      -3.127 -11.841  31.066  1.00 42.59           C  
ATOM   3429  O   ASN B 202      -3.883 -12.475  31.798  1.00 50.25           O  
ATOM   3430  CB  ASN B 202      -2.570 -10.390  33.009  1.00 40.92           C  
ATOM   3431  CG  ASN B 202      -1.445  -9.936  33.917  1.00 43.23           C  
ATOM   3432  ND2 ASN B 202      -1.477 -10.380  35.161  1.00 32.28           N  
ATOM   3433  OD1 ASN B 202      -0.579  -9.159  33.513  1.00 48.51           O  
ATOM   3434  N   ARG B 203      -3.196 -11.928  29.747  1.00 38.64           N  
ATOM   3435  CA  ARG B 203      -4.158 -12.793  29.083  1.00 41.76           C  
ATOM   3436  C   ARG B 203      -3.562 -14.170  28.838  1.00 40.74           C  
ATOM   3437  O   ARG B 203      -2.342 -14.327  28.740  1.00 48.48           O  
ATOM   3438  CB  ARG B 203      -4.603 -12.166  27.766  1.00 39.59           C  
ATOM   3439  CG  ARG B 203      -5.202 -10.790  27.979  1.00 47.21           C  
ATOM   3440  CD  ARG B 203      -5.938 -10.320  26.757  1.00 49.62           C  
ATOM   3441  NE  ARG B 203      -6.997 -11.256  26.419  1.00 59.70           N  
ATOM   3442  CZ  ARG B 203      -8.214 -10.903  26.041  1.00 61.41           C  
ATOM   3443  NH1 ARG B 203      -8.560  -9.629  25.938  1.00 60.17           N1+
ATOM   3444  NH2 ARG B 203      -9.101 -11.850  25.750  1.00 69.31           N  
ATOM   3445  N   LYS B 204      -4.431 -15.176  28.760  1.00 44.04           N  
ATOM   3446  CA  LYS B 204      -3.960 -16.510  28.424  1.00 42.15           C  
ATOM   3447  C   LYS B 204      -3.235 -16.448  27.077  1.00 45.46           C  
ATOM   3448  O   LYS B 204      -3.644 -15.687  26.192  1.00 40.91           O  
ATOM   3449  CB  LYS B 204      -5.126 -17.498  28.335  1.00 46.34           C  
ATOM   3450  CG  LYS B 204      -5.539 -18.146  29.650  1.00 62.20           C  
ATOM   3451  CD  LYS B 204      -7.054 -17.993  29.856  1.00 88.80           C  
ATOM   3452  CE  LYS B 204      -7.480 -18.142  31.308  1.00 84.22           C  
ATOM   3453  NZ  LYS B 204      -7.662 -19.572  31.686  1.00 92.43           N1+
ATOM   3454  N   PRO B 205      -2.161 -17.212  26.900  1.00 47.38           N  
ATOM   3455  CA  PRO B 205      -1.514 -17.260  25.581  1.00 46.23           C  
ATOM   3456  C   PRO B 205      -2.533 -17.431  24.470  1.00 44.27           C  
ATOM   3457  O   PRO B 205      -3.537 -18.128  24.623  1.00 49.82           O  
ATOM   3458  CB  PRO B 205      -0.596 -18.480  25.690  1.00 45.47           C  
ATOM   3459  CG  PRO B 205      -0.246 -18.534  27.128  1.00 49.55           C  
ATOM   3460  CD  PRO B 205      -1.443 -18.014  27.896  1.00 48.34           C  
ATOM   3461  N   HIS B 206      -2.279 -16.771  23.343  1.00 47.83           N  
ATOM   3462  CA  HIS B 206      -3.075 -16.970  22.133  1.00 50.39           C  
ATOM   3463  C   HIS B 206      -4.503 -16.436  22.261  1.00 52.29           C  
ATOM   3464  O   HIS B 206      -5.410 -16.925  21.586  1.00 62.26           O  
ATOM   3465  CB  HIS B 206      -3.107 -18.450  21.745  1.00 47.07           C  
ATOM   3466  CG  HIS B 206      -1.785 -18.983  21.281  1.00 61.33           C  
ATOM   3467  CD2 HIS B 206      -1.016 -18.656  20.213  1.00 55.86           C  
ATOM   3468  ND1 HIS B 206      -1.111 -19.988  21.947  1.00 56.72           N  
ATOM   3469  CE1 HIS B 206       0.017 -20.256  21.308  1.00 54.20           C  
ATOM   3470  NE2 HIS B 206       0.100 -19.460  20.256  1.00 59.81           N  
ATOM   3471  N   THR B 207      -4.728 -15.425  23.107  1.00 49.24           N  
ATOM   3472  CA  THR B 207      -6.052 -14.837  23.287  1.00 43.30           C  
ATOM   3473  C   THR B 207      -6.017 -13.319  23.131  1.00 45.33           C  
ATOM   3474  O   THR B 207      -6.815 -12.604  23.741  1.00 51.95           O  
ATOM   3475  CB  THR B 207      -6.649 -15.218  24.646  1.00 43.33           C  
ATOM   3476  CG2 THR B 207      -6.651 -16.728  24.833  1.00 31.59           C  
ATOM   3477  OG1 THR B 207      -5.899 -14.609  25.711  1.00 47.71           O  
ATOM   3478  N   GLY B 208      -5.108 -12.808  22.319  1.00 44.69           N  
ATOM   3479  CA  GLY B 208      -5.066 -11.395  22.032  1.00 41.51           C  
ATOM   3480  C   GLY B 208      -4.275 -10.634  23.067  1.00 42.23           C  
ATOM   3481  O   GLY B 208      -3.291 -11.126  23.619  1.00 43.87           O  
ATOM   3482  N   PRO B 209      -4.721  -9.432  23.385  1.00 38.86           N  
ATOM   3483  CA  PRO B 209      -5.973  -8.815  22.933  1.00 49.54           C  
ATOM   3484  C   PRO B 209      -5.957  -8.479  21.437  1.00 48.67           C  
ATOM   3485  O   PRO B 209      -4.899  -8.341  20.843  1.00 46.52           O  
ATOM   3486  CB  PRO B 209      -6.069  -7.564  23.816  1.00 38.03           C  
ATOM   3487  CG  PRO B 209      -4.634  -7.219  24.127  1.00 43.30           C  
ATOM   3488  CD  PRO B 209      -3.931  -8.537  24.245  1.00 34.35           C  
ATOM   3489  N   ASP B 210      -7.120  -8.380  20.798  1.00 53.62           N  
ATOM   3490  CA  ASP B 210      -7.244  -7.816  19.465  1.00 44.73           C  
ATOM   3491  C   ASP B 210      -7.828  -6.419  19.575  1.00 43.91           C  
ATOM   3492  O   ASP B 210      -8.495  -6.077  20.552  1.00 51.36           O  
ATOM   3493  CB  ASP B 210      -8.122  -8.686  18.566  1.00 38.32           C  
ATOM   3494  CG  ASP B 210      -7.577 -10.091  18.396  1.00 51.36           C  
ATOM   3495  OD1 ASP B 210      -6.464 -10.364  18.886  1.00 51.76           O  
ATOM   3496  OD2 ASP B 210      -8.268 -10.923  17.775  1.00 59.56           O1-
ATOM   3497  N   PHE B 211      -7.550  -5.605  18.565  1.00 48.39           N  
ATOM   3498  CA  PHE B 211      -7.974  -4.217  18.516  1.00 41.98           C  
ATOM   3499  C   PHE B 211      -8.568  -3.962  17.148  1.00 42.52           C  
ATOM   3500  O   PHE B 211      -8.197  -4.610  16.168  1.00 50.54           O  
ATOM   3501  CB  PHE B 211      -6.799  -3.268  18.739  1.00 51.63           C  
ATOM   3502  CG  PHE B 211      -6.189  -3.387  20.078  1.00 48.38           C  
ATOM   3503  CD1 PHE B 211      -4.918  -3.916  20.217  1.00 49.62           C  
ATOM   3504  CD2 PHE B 211      -6.868  -2.916  21.204  1.00 58.39           C  
ATOM   3505  CE1 PHE B 211      -4.357  -4.047  21.470  1.00 61.50           C  
ATOM   3506  CE2 PHE B 211      -6.304  -3.013  22.486  1.00 53.94           C  
ATOM   3507  CZ  PHE B 211      -5.048  -3.583  22.622  1.00 58.50           C  
ATOM   3508  N   GLU B 212      -9.461  -2.991  17.075  1.00 40.34           N  
ATOM   3509  CA  GLU B 212     -10.153  -2.701  15.836  1.00 36.24           C  
ATOM   3510  C   GLU B 212     -10.026  -1.229  15.517  1.00 38.40           C  
ATOM   3511  O   GLU B 212     -10.166  -0.381  16.399  1.00 36.60           O  
ATOM   3512  CB  GLU B 212     -11.602  -3.067  15.938  1.00 35.50           C  
ATOM   3513  CG  GLU B 212     -11.818  -4.540  15.977  1.00 45.76           C  
ATOM   3514  CD  GLU B 212     -13.271  -4.902  15.868  1.00 48.33           C  
ATOM   3515  OE1 GLU B 212     -14.033  -4.115  15.255  1.00 46.29           O  
ATOM   3516  OE2 GLU B 212     -13.634  -5.977  16.386  1.00 47.29           O1-
ATOM   3517  N   ALA B 213      -9.755  -0.934  14.254  1.00 37.86           N  
ATOM   3518  CA  ALA B 213      -9.883   0.423  13.764  1.00 34.75           C  
ATOM   3519  C   ALA B 213     -10.450   0.363  12.357  1.00 40.19           C  
ATOM   3520  O   ALA B 213     -10.657  -0.706  11.779  1.00 38.81           O  
ATOM   3521  CB  ALA B 213      -8.550   1.179  13.796  1.00 35.35           C  
ATOM   3522  N   THR B 214     -10.740   1.535  11.831  1.00 36.14           N  
ATOM   3523  CA  THR B 214     -11.109   1.701  10.443  1.00 40.97           C  
ATOM   3524  C   THR B 214      -9.933   2.343   9.731  1.00 46.61           C  
ATOM   3525  O   THR B 214      -9.275   3.233  10.286  1.00 46.13           O  
ATOM   3526  CB  THR B 214     -12.347   2.592  10.302  1.00 40.88           C  
ATOM   3527  CG2 THR B 214     -12.651   2.819   8.836  1.00 32.46           C  
ATOM   3528  OG1 THR B 214     -13.467   1.955  10.931  1.00 45.21           O  
ATOM   3529  N   VAL B 215      -9.662   1.887   8.510  1.00 43.07           N  
ATOM   3530  CA  VAL B 215      -8.636   2.520   7.694  1.00 41.61           C  
ATOM   3531  C   VAL B 215      -8.772   4.024   7.852  1.00 35.86           C  
ATOM   3532  O   VAL B 215      -9.875   4.569   7.740  1.00 50.16           O  
ATOM   3533  CB  VAL B 215      -8.746   2.111   6.218  1.00 37.85           C  
ATOM   3534  CG1 VAL B 215      -7.712   2.847   5.426  1.00 39.25           C  
ATOM   3535  CG2 VAL B 215      -8.546   0.621   6.081  1.00 43.51           C  
ATOM   3536  N   GLY B 216      -7.675   4.696   8.186  1.00 40.00           N  
ATOM   3537  CA  GLY B 216      -7.658   6.133   8.319  1.00 32.47           C  
ATOM   3538  C   GLY B 216      -7.679   6.661   9.740  1.00 36.54           C  
ATOM   3539  O   GLY B 216      -7.370   7.843   9.940  1.00 40.73           O  
ATOM   3540  N   ASP B 217      -8.037   5.838  10.727  1.00 35.65           N  
ATOM   3541  CA  ASP B 217      -8.101   6.315  12.106  1.00 38.07           C  
ATOM   3542  C   ASP B 217      -6.703   6.627  12.613  1.00 42.22           C  
ATOM   3543  O   ASP B 217      -5.742   5.917  12.287  1.00 44.13           O  
ATOM   3544  CB  ASP B 217      -8.735   5.261  13.023  1.00 44.80           C  
ATOM   3545  CG  ASP B 217     -10.219   5.046  12.761  1.00 46.14           C  
ATOM   3546  OD1 ASP B 217     -10.876   5.930  12.154  1.00 50.00           O  
ATOM   3547  OD2 ASP B 217     -10.723   3.980  13.179  1.00 43.96           O1-
ATOM   3548  N   ARG B 218      -6.587   7.676  13.431  1.00 37.44           N  
ATOM   3549  CA  ARG B 218      -5.337   7.958  14.145  1.00 33.46           C  
ATOM   3550  C   ARG B 218      -5.371   7.143  15.426  1.00 40.26           C  
ATOM   3551  O   ARG B 218      -6.072   7.498  16.384  1.00 43.57           O  
ATOM   3552  CB  ARG B 218      -5.164   9.444  14.441  1.00 35.23           C  
ATOM   3553  CG  ARG B 218      -3.819   9.796  15.078  1.00 36.84           C  
ATOM   3554  CD  ARG B 218      -3.576  11.297  15.084  1.00 38.35           C  
ATOM   3555  NE  ARG B 218      -3.132  11.779  13.784  1.00 50.90           N  
ATOM   3556  CZ  ARG B 218      -1.861  11.840  13.406  1.00 50.47           C  
ATOM   3557  NH1 ARG B 218      -0.883  11.441  14.208  1.00 39.62           N1+
ATOM   3558  NH2 ARG B 218      -1.563  12.306  12.193  1.00 45.19           N  
ATOM   3559  N   VAL B 219      -4.626   6.038  15.435  1.00 36.69           N  
ATOM   3560  CA  VAL B 219      -4.608   5.084  16.539  1.00 34.28           C  
ATOM   3561  C   VAL B 219      -3.336   5.294  17.355  1.00 41.65           C  
ATOM   3562  O   VAL B 219      -2.224   5.319  16.804  1.00 46.72           O  
ATOM   3563  CB  VAL B 219      -4.694   3.640  16.016  1.00 36.82           C  
ATOM   3564  CG1 VAL B 219      -4.637   2.648  17.163  1.00 30.75           C  
ATOM   3565  CG2 VAL B 219      -5.958   3.458  15.177  1.00 36.31           C  
ATOM   3566  N   GLU B 220      -3.492   5.435  18.668  1.00 43.68           N  
ATOM   3567  CA  GLU B 220      -2.370   5.594  19.586  1.00 38.34           C  
ATOM   3568  C   GLU B 220      -2.137   4.300  20.352  1.00 39.87           C  
ATOM   3569  O   GLU B 220      -3.091   3.671  20.832  1.00 42.38           O  
ATOM   3570  CB  GLU B 220      -2.620   6.732  20.576  1.00 31.99           C  
ATOM   3571  CG  GLU B 220      -1.459   7.029  21.519  1.00 34.63           C  
ATOM   3572  CD  GLU B 220      -1.752   8.238  22.379  1.00 40.91           C  
ATOM   3573  OE1 GLU B 220      -2.749   8.190  23.137  1.00 38.90           O  
ATOM   3574  OE2 GLU B 220      -1.018   9.243  22.267  1.00 36.62           O1-
ATOM   3575  N   ILE B 221      -0.867   3.916  20.481  1.00 38.15           N  
ATOM   3576  CA  ILE B 221      -0.471   2.731  21.236  1.00 38.95           C  
ATOM   3577  C   ILE B 221       0.435   3.164  22.382  1.00 37.77           C  
ATOM   3578  O   ILE B 221       1.424   3.878  22.168  1.00 39.45           O  
ATOM   3579  CB  ILE B 221       0.242   1.691  20.346  1.00 36.27           C  
ATOM   3580  CG1 ILE B 221      -0.636   1.307  19.150  1.00 32.10           C  
ATOM   3581  CG2 ILE B 221       0.627   0.447  21.168  1.00 28.27           C  
ATOM   3582  CD1 ILE B 221      -1.814   0.471  19.524  1.00 23.44           C  
ATOM   3583  N   VAL B 222       0.102   2.731  23.593  1.00 37.71           N  
ATOM   3584  CA  VAL B 222       1.015   2.799  24.731  1.00 40.17           C  
ATOM   3585  C   VAL B 222       1.553   1.398  24.985  1.00 38.74           C  
ATOM   3586  O   VAL B 222       0.780   0.449  25.178  1.00 41.09           O  
ATOM   3587  CB  VAL B 222       0.331   3.364  25.985  1.00 36.65           C  
ATOM   3588  CG1 VAL B 222       1.358   3.470  27.116  1.00 31.90           C  
ATOM   3589  CG2 VAL B 222      -0.300   4.721  25.680  1.00 33.44           C  
ATOM   3590  N   MET B 223       2.876   1.256  24.980  1.00 39.44           N  
ATOM   3591  CA  MET B 223       3.516  -0.057  24.992  1.00 37.43           C  
ATOM   3592  C   MET B 223       4.417  -0.136  26.218  1.00 38.49           C  
ATOM   3593  O   MET B 223       5.427   0.575  26.293  1.00 39.66           O  
ATOM   3594  CB  MET B 223       4.313  -0.304  23.706  1.00 31.42           C  
ATOM   3595  CG  MET B 223       4.413  -1.805  23.430  1.00 39.41           C  
ATOM   3596  SD  MET B 223       5.661  -2.557  24.496  1.00 36.56           S  
ATOM   3597  CE  MET B 223       5.013  -4.233  24.709  1.00 36.65           C  
ATOM   3598  N   ILE B 224       4.055  -0.998  27.173  1.00 40.48           N  
ATOM   3599  CA  ILE B 224       4.758  -1.138  28.446  1.00 37.56           C  
ATOM   3600  C   ILE B 224       5.222  -2.578  28.594  1.00 35.56           C  
ATOM   3601  O   ILE B 224       4.522  -3.511  28.179  1.00 37.36           O  
ATOM   3602  CB  ILE B 224       3.855  -0.732  29.628  1.00 39.75           C  
ATOM   3603  CG1 ILE B 224       3.520   0.760  29.535  1.00 45.52           C  
ATOM   3604  CG2 ILE B 224       4.512  -1.074  30.974  1.00 37.74           C  
ATOM   3605  CD1 ILE B 224       2.146   1.114  30.048  1.00 42.12           C  
ATOM   3606  N   THR B 225       6.405  -2.761  29.177  1.00 34.58           N  
ATOM   3607  CA  THR B 225       6.930  -4.088  29.478  1.00 37.05           C  
ATOM   3608  C   THR B 225       7.111  -4.238  30.987  1.00 37.79           C  
ATOM   3609  O   THR B 225       7.402  -3.261  31.687  1.00 36.54           O  
ATOM   3610  CB  THR B 225       8.258  -4.319  28.741  1.00 40.23           C  
ATOM   3611  CG2 THR B 225       8.879  -5.667  29.093  1.00 36.28           C  
ATOM   3612  OG1 THR B 225       8.024  -4.246  27.328  1.00 36.06           O  
ATOM   3613  N   HIS B 226       6.916  -5.463  31.486  1.00 34.08           N  
ATOM   3614  CA  HIS B 226       7.018  -5.754  32.913  1.00 35.31           C  
ATOM   3615  C   HIS B 226       7.531  -7.171  33.108  1.00 40.87           C  
ATOM   3616  O   HIS B 226       7.314  -8.037  32.257  1.00 44.21           O  
ATOM   3617  CB  HIS B 226       5.666  -5.621  33.631  1.00 34.37           C  
ATOM   3618  CG  HIS B 226       5.424  -4.262  34.202  1.00 36.14           C  
ATOM   3619  CD2 HIS B 226       4.407  -3.384  34.022  1.00 34.56           C  
ATOM   3620  ND1 HIS B 226       6.321  -3.643  35.047  1.00 37.88           N  
ATOM   3621  CE1 HIS B 226       5.860  -2.445  35.371  1.00 39.45           C  
ATOM   3622  NE2 HIS B 226       4.701  -2.264  34.763  1.00 37.34           N  
ATOM   3623  N   GLY B 227       8.186  -7.406  34.254  1.00 35.97           N  
ATOM   3624  CA  GLY B 227       8.539  -8.759  34.668  1.00 37.91           C  
ATOM   3625  C   GLY B 227      10.011  -9.132  34.570  1.00 38.39           C  
ATOM   3626  O   GLY B 227      10.872  -8.399  35.063  1.00 43.18           O  
ATOM   3627  N   GLU B 228      10.317 -10.263  33.923  1.00 38.38           N  
ATOM   3628  CA  GLU B 228      11.665 -10.818  33.914  1.00 36.22           C  
ATOM   3629  C   GLU B 228      12.364 -10.797  32.564  1.00 40.34           C  
ATOM   3630  O   GLU B 228      13.582 -10.988  32.529  1.00 46.47           O  
ATOM   3631  CB  GLU B 228      11.636 -12.274  34.401  1.00 41.03           C  
ATOM   3632  CG  GLU B 228      10.815 -12.436  35.645  1.00 39.94           C  
ATOM   3633  CD  GLU B 228      11.369 -11.602  36.784  1.00 54.60           C  
ATOM   3634  OE1 GLU B 228      10.583 -11.277  37.708  1.00 61.04           O  
ATOM   3635  OE2 GLU B 228      12.603 -11.362  36.810  1.00 53.52           O1-
ATOM   3636  N   PHE B 229      11.649 -10.583  31.462  1.00 39.41           N  
ATOM   3637  CA  PHE B 229      12.175 -10.895  30.141  1.00 38.33           C  
ATOM   3638  C   PHE B 229      12.262  -9.666  29.253  1.00 40.57           C  
ATOM   3639  O   PHE B 229      11.484  -8.716  29.396  1.00 40.06           O  
ATOM   3640  CB  PHE B 229      11.308 -11.928  29.444  1.00 37.80           C  
ATOM   3641  CG  PHE B 229      11.055 -13.134  30.270  1.00 45.77           C  
ATOM   3642  CD1 PHE B 229      12.094 -13.983  30.598  1.00 50.87           C  
ATOM   3643  CD2 PHE B 229       9.785 -13.420  30.734  1.00 43.89           C  
ATOM   3644  CE1 PHE B 229      11.871 -15.104  31.363  1.00 52.41           C  
ATOM   3645  CE2 PHE B 229       9.558 -14.546  31.501  1.00 46.14           C  
ATOM   3646  CZ  PHE B 229      10.602 -15.387  31.816  1.00 40.62           C  
ATOM   3647  N   TYR B 230      13.221  -9.691  28.335  1.00 37.00           N  
ATOM   3648  CA  TYR B 230      13.214  -8.712  27.262  1.00 37.38           C  
ATOM   3649  C   TYR B 230      12.271  -9.207  26.167  1.00 36.39           C  
ATOM   3650  O   TYR B 230      12.049 -10.410  26.010  1.00 34.80           O  
ATOM   3651  CB  TYR B 230      14.632  -8.495  26.715  1.00 35.55           C  
ATOM   3652  CG  TYR B 230      14.968  -9.487  25.624  1.00 40.62           C  
ATOM   3653  CD1 TYR B 230      15.434 -10.766  25.934  1.00 41.39           C  
ATOM   3654  CD2 TYR B 230      14.771  -9.166  24.290  1.00 37.96           C  
ATOM   3655  CE1 TYR B 230      15.704 -11.690  24.937  1.00 41.36           C  
ATOM   3656  CE2 TYR B 230      15.034 -10.075  23.293  1.00 37.09           C  
ATOM   3657  CZ  TYR B 230      15.496 -11.328  23.614  1.00 37.95           C  
ATOM   3658  OH  TYR B 230      15.748 -12.211  22.595  1.00 45.65           O  
ATOM   3659  N   HIS B 231      11.697  -8.272  25.424  1.00 32.93           N  
ATOM   3660  CA  HIS B 231      10.858  -8.607  24.284  1.00 37.35           C  
ATOM   3661  C   HIS B 231      11.232  -7.710  23.110  1.00 39.86           C  
ATOM   3662  O   HIS B 231      12.009  -6.754  23.247  1.00 40.93           O  
ATOM   3663  CB  HIS B 231       9.368  -8.439  24.610  1.00 37.58           C  
ATOM   3664  CG  HIS B 231       8.947  -9.128  25.861  1.00 36.02           C  
ATOM   3665  CD2 HIS B 231       8.830  -8.678  27.133  1.00 41.92           C  
ATOM   3666  ND1 HIS B 231       8.596 -10.461  25.892  1.00 42.33           N  
ATOM   3667  CE1 HIS B 231       8.277 -10.801  27.129  1.00 36.93           C  
ATOM   3668  NE2 HIS B 231       8.409  -9.738  27.901  1.00 40.39           N  
ATOM   3669  N   THR B 232      10.654  -8.008  21.945  1.00 36.28           N  
ATOM   3670  CA  THR B 232      10.673  -7.075  20.819  1.00 40.38           C  
ATOM   3671  C   THR B 232       9.244  -6.937  20.298  1.00 40.29           C  
ATOM   3672  O   THR B 232       8.604  -7.930  19.935  1.00 43.37           O  
ATOM   3673  CB  THR B 232      11.659  -7.513  19.708  1.00 41.27           C  
ATOM   3674  CG2 THR B 232      13.102  -7.370  20.188  1.00 37.07           C  
ATOM   3675  OG1 THR B 232      11.460  -8.883  19.345  1.00 39.74           O  
ATOM   3676  N   PHE B 233       8.731  -5.716  20.315  1.00 40.93           N  
ATOM   3677  CA  PHE B 233       7.380  -5.422  19.864  1.00 34.28           C  
ATOM   3678  C   PHE B 233       7.396  -5.143  18.363  1.00 43.26           C  
ATOM   3679  O   PHE B 233       8.122  -4.251  17.900  1.00 36.99           O  
ATOM   3680  CB  PHE B 233       6.836  -4.222  20.629  1.00 30.38           C  
ATOM   3681  CG  PHE B 233       5.511  -3.734  20.136  1.00 37.70           C  
ATOM   3682  CD1 PHE B 233       4.329  -4.320  20.582  1.00 35.68           C  
ATOM   3683  CD2 PHE B 233       5.441  -2.675  19.239  1.00 32.91           C  
ATOM   3684  CE1 PHE B 233       3.098  -3.860  20.130  1.00 36.35           C  
ATOM   3685  CE2 PHE B 233       4.220  -2.214  18.779  1.00 33.59           C  
ATOM   3686  CZ  PHE B 233       3.043  -2.809  19.224  1.00 37.62           C  
ATOM   3687  N   HIS B 234       6.589  -5.889  17.607  1.00 40.06           N  
ATOM   3688  CA  HIS B 234       6.502  -5.704  16.166  1.00 33.88           C  
ATOM   3689  C   HIS B 234       5.048  -5.581  15.726  1.00 40.25           C  
ATOM   3690  O   HIS B 234       4.184  -6.336  16.187  1.00 44.10           O  
ATOM   3691  CB  HIS B 234       7.179  -6.870  15.431  1.00 38.15           C  
ATOM   3692  CG  HIS B 234       7.002  -6.837  13.944  1.00 43.46           C  
ATOM   3693  CD2 HIS B 234       6.604  -7.798  13.075  1.00 41.47           C  
ATOM   3694  ND1 HIS B 234       7.240  -5.707  13.185  1.00 42.37           N  
ATOM   3695  CE1 HIS B 234       6.992  -5.973  11.913  1.00 40.11           C  
ATOM   3696  NE2 HIS B 234       6.611  -7.236  11.819  1.00 45.46           N  
ATOM   3697  N   MET B 235       4.790  -4.640  14.815  1.00 35.54           N  
ATOM   3698  CA  MET B 235       3.504  -4.509  14.143  1.00 38.48           C  
ATOM   3699  C   MET B 235       3.654  -4.720  12.639  1.00 38.02           C  
ATOM   3700  O   MET B 235       4.422  -4.007  11.986  1.00 40.54           O  
ATOM   3701  CB  MET B 235       2.904  -3.133  14.379  1.00 37.78           C  
ATOM   3702  CG  MET B 235       2.082  -3.009  15.613  1.00 50.00           C  
ATOM   3703  SD  MET B 235       1.290  -1.392  15.616  1.00 58.11           S  
ATOM   3704  CE  MET B 235      -0.212  -1.784  14.736  1.00 33.09           C  
ATOM   3705  N   HIS B 236       2.879  -5.655  12.085  1.00 40.75           N  
ATOM   3706  CA  HIS B 236       2.789  -5.789  10.634  1.00 35.51           C  
ATOM   3707  C   HIS B 236       2.165  -4.545  10.002  1.00 42.37           C  
ATOM   3708  O   HIS B 236       1.221  -3.952  10.532  1.00 38.41           O  
ATOM   3709  CB  HIS B 236       1.972  -7.024  10.273  1.00 36.61           C  
ATOM   3710  CG  HIS B 236       2.701  -8.320  10.484  1.00 39.30           C  
ATOM   3711  CD2 HIS B 236       3.649  -8.676  11.384  1.00 43.63           C  
ATOM   3712  ND1 HIS B 236       2.479  -9.436   9.708  1.00 47.31           N  
ATOM   3713  CE1 HIS B 236       3.254 -10.424  10.121  1.00 44.68           C  
ATOM   3714  NE2 HIS B 236       3.977  -9.988  11.135  1.00 43.91           N  
ATOM   3715  N   GLY B 237       2.710  -4.135   8.861  1.00 40.84           N  
ATOM   3716  CA  GLY B 237       2.055  -3.131   8.057  1.00 33.97           C  
ATOM   3717  C   GLY B 237       2.102  -1.715   8.584  1.00 41.86           C  
ATOM   3718  O   GLY B 237       1.558  -0.810   7.924  1.00 37.52           O  
ATOM   3719  N   HIS B 238       2.721  -1.472   9.740  1.00 38.10           N  
ATOM   3720  CA  HIS B 238       2.780  -0.111  10.263  1.00 36.83           C  
ATOM   3721  C   HIS B 238       4.152   0.151  10.859  1.00 42.64           C  
ATOM   3722  O   HIS B 238       4.897  -0.774  11.200  1.00 43.53           O  
ATOM   3723  CB  HIS B 238       1.669   0.137  11.291  1.00 36.39           C  
ATOM   3724  CG  HIS B 238       0.305  -0.157  10.756  1.00 38.62           C  
ATOM   3725  CD2 HIS B 238      -0.679   0.663  10.321  1.00 34.75           C  
ATOM   3726  ND1 HIS B 238      -0.154  -1.446  10.567  1.00 35.80           N  
ATOM   3727  CE1 HIS B 238      -1.369  -1.405  10.052  1.00 32.27           C  
ATOM   3728  NE2 HIS B 238      -1.713  -0.138   9.897  1.00 41.42           N  
ATOM   3729  N   ARG B 239       4.494   1.435  10.952  1.00 37.80           N  
ATOM   3730  CA  ARG B 239       5.792   1.826  11.474  1.00 38.32           C  
ATOM   3731  C   ARG B 239       5.631   3.134  12.244  1.00 42.03           C  
ATOM   3732  O   ARG B 239       4.611   3.829  12.124  1.00 40.09           O  
ATOM   3733  CB  ARG B 239       6.825   1.938  10.339  1.00 32.19           C  
ATOM   3734  CG  ARG B 239       6.673   3.181   9.482  1.00 33.16           C  
ATOM   3735  CD  ARG B 239       6.883   2.898   7.995  1.00 42.89           C  
ATOM   3736  NE  ARG B 239       6.162   1.704   7.571  1.00 48.51           N  
ATOM   3737  CZ  ARG B 239       4.886   1.690   7.206  1.00 41.62           C  
ATOM   3738  NH1 ARG B 239       4.177   2.808   7.130  1.00 43.97           N1+
ATOM   3739  NH2 ARG B 239       4.301   0.524   6.939  1.00 31.69           N  
ATOM   3740  N   TRP B 240       6.635   3.456  13.063  1.00 29.05           N  
ATOM   3741  CA  TRP B 240       6.578   4.681  13.849  1.00 36.29           C  
ATOM   3742  C   TRP B 240       7.998   5.187  14.088  1.00 38.69           C  
ATOM   3743  O   TRP B 240       8.984   4.489  13.832  1.00 40.72           O  
ATOM   3744  CB  TRP B 240       5.817   4.460  15.175  1.00 33.07           C  
ATOM   3745  CG  TRP B 240       6.490   3.480  16.066  1.00 34.93           C  
ATOM   3746  CD1 TRP B 240       7.366   3.762  17.080  1.00 38.94           C  
ATOM   3747  CD2 TRP B 240       6.373   2.048  16.021  1.00 36.19           C  
ATOM   3748  CE2 TRP B 240       7.210   1.524  17.040  1.00 34.71           C  
ATOM   3749  CE3 TRP B 240       5.641   1.158  15.225  1.00 29.71           C  
ATOM   3750  NE1 TRP B 240       7.805   2.586  17.669  1.00 38.05           N  
ATOM   3751  CZ2 TRP B 240       7.334   0.155  17.278  1.00 35.83           C  
ATOM   3752  CZ3 TRP B 240       5.767  -0.202  15.462  1.00 32.18           C  
ATOM   3753  CH2 TRP B 240       6.608  -0.691  16.480  1.00 35.49           C  
ATOM   3754  N   ALA B 241       8.090   6.420  14.579  1.00 38.81           N  
ATOM   3755  CA  ALA B 241       9.364   7.056  14.901  1.00 38.75           C  
ATOM   3756  C   ALA B 241       9.795   6.707  16.322  1.00 41.35           C  
ATOM   3757  O   ALA B 241       9.004   6.805  17.268  1.00 41.87           O  
ATOM   3758  CB  ALA B 241       9.254   8.576  14.744  1.00 35.64           C  
ATOM   3759  N   ASP B 242      11.052   6.308  16.478  1.00 43.02           N  
ATOM   3760  CA  ASP B 242      11.543   5.858  17.780  1.00 37.88           C  
ATOM   3761  C   ASP B 242      11.960   7.054  18.643  1.00 40.19           C  
ATOM   3762  O   ASP B 242      13.094   7.179  19.060  1.00 42.35           O  
ATOM   3763  CB  ASP B 242      12.688   4.875  17.579  1.00 31.80           C  
ATOM   3764  CG  ASP B 242      13.118   4.179  18.868  1.00 38.47           C  
ATOM   3765  OD1 ASP B 242      12.370   4.192  19.862  1.00 37.57           O  
ATOM   3766  OD2 ASP B 242      14.225   3.598  18.879  1.00 51.38           O1-
ATOM   3767  N   ASN B 243      11.011   7.946  18.911  1.00 38.45           N  
ATOM   3768  CA  ASN B 243      11.279   9.125  19.726  1.00 35.27           C  
ATOM   3769  C   ASN B 243      10.191   9.242  20.790  1.00 39.60           C  
ATOM   3770  O   ASN B 243       9.438   8.302  21.061  1.00 42.11           O  
ATOM   3771  CB  ASN B 243      11.362  10.376  18.854  1.00 35.41           C  
ATOM   3772  CG  ASN B 243      10.148  10.555  17.983  1.00 40.65           C  
ATOM   3773  ND2 ASN B 243      10.279  11.378  16.947  1.00 38.54           N  
ATOM   3774  OD1 ASN B 243       9.095   9.965  18.238  1.00 39.95           O  
ATOM   3775  N   ARG B 244      10.073  10.427  21.398  1.00 41.65           N  
ATOM   3776  CA  ARG B 244       9.127  10.579  22.501  1.00 43.22           C  
ATOM   3777  C   ARG B 244       7.690  10.301  22.067  1.00 44.80           C  
ATOM   3778  O   ARG B 244       6.939   9.633  22.787  1.00 49.28           O  
ATOM   3779  CB  ARG B 244       9.224  11.975  23.109  1.00 39.04           C  
ATOM   3780  CG  ARG B 244       8.012  12.316  23.955  1.00 36.61           C  
ATOM   3781  CD  ARG B 244       8.107  13.698  24.556  1.00 39.77           C  
ATOM   3782  NE  ARG B 244       7.735  14.761  23.625  1.00 36.17           N  
ATOM   3783  CZ  ARG B 244       6.486  15.144  23.387  1.00 40.21           C  
ATOM   3784  NH1 ARG B 244       5.454  14.537  23.949  1.00 39.78           N1+
ATOM   3785  NH2 ARG B 244       6.267  16.167  22.569  1.00 35.94           N  
ATOM   3786  N   THR B 245       7.286  10.802  20.897  1.00 39.21           N  
ATOM   3787  CA  THR B 245       5.887  10.755  20.482  1.00 38.77           C  
ATOM   3788  C   THR B 245       5.563   9.671  19.463  1.00 38.92           C  
ATOM   3789  O   THR B 245       4.381   9.454  19.187  1.00 44.59           O  
ATOM   3790  CB  THR B 245       5.479  12.092  19.876  1.00 40.47           C  
ATOM   3791  CG2 THR B 245       5.874  13.249  20.798  1.00 36.87           C  
ATOM   3792  OG1 THR B 245       6.165  12.234  18.632  1.00 44.50           O  
ATOM   3793  N   GLY B 246       6.555   8.996  18.883  1.00 41.26           N  
ATOM   3794  CA  GLY B 246       6.297   8.082  17.781  1.00 34.74           C  
ATOM   3795  C   GLY B 246       6.110   8.758  16.437  1.00 40.03           C  
ATOM   3796  O   GLY B 246       5.936   8.058  15.422  1.00 39.03           O  
ATOM   3797  N   ILE B 247       6.145  10.093  16.405  1.00 32.92           N  
ATOM   3798  CA  ILE B 247       5.869  10.916  15.237  1.00 43.98           C  
ATOM   3799  C   ILE B 247       7.055  11.825  14.970  1.00 42.77           C  
ATOM   3800  O   ILE B 247       7.746  12.272  15.891  1.00 50.50           O  
ATOM   3801  CB  ILE B 247       4.593  11.772  15.400  1.00 46.23           C  
ATOM   3802  CG1 ILE B 247       3.393  10.918  15.767  1.00 43.30           C  
ATOM   3803  CG2 ILE B 247       4.292  12.543  14.140  1.00 60.49           C  
ATOM   3804  CD1 ILE B 247       2.423  11.703  16.565  1.00 54.51           C  
ATOM   3805  N   LEU B 248       7.281  12.112  13.696  1.00 46.30           N  
ATOM   3806  CA  LEU B 248       8.348  13.011  13.303  1.00 50.12           C  
ATOM   3807  C   LEU B 248       7.775  14.415  13.215  1.00 58.22           C  
ATOM   3808  O   LEU B 248       6.687  14.610  12.658  1.00 57.02           O  
ATOM   3809  CB  LEU B 248       8.949  12.583  11.966  1.00 50.14           C  
ATOM   3810  CG  LEU B 248       9.600  11.205  11.943  1.00 46.18           C  
ATOM   3811  CD1 LEU B 248      10.002  10.822  10.516  1.00 40.89           C  
ATOM   3812  CD2 LEU B 248      10.784  11.163  12.893  1.00 38.87           C  
ATOM   3813  N   THR B 249       8.489  15.386  13.789  1.00 53.11           N  
ATOM   3814  CA  THR B 249       8.034  16.772  13.697  1.00 56.16           C  
ATOM   3815  C   THR B 249       8.021  17.265  12.257  1.00 63.35           C  
ATOM   3816  O   THR B 249       7.173  18.085  11.879  1.00 66.70           O  
ATOM   3817  CB  THR B 249       8.930  17.664  14.543  1.00 62.63           C  
ATOM   3818  CG2 THR B 249       8.452  17.661  15.983  1.00 72.76           C  
ATOM   3819  OG1 THR B 249      10.285  17.183  14.462  1.00 69.45           O  
ATOM   3820  N   GLY B 250       8.939  16.759  11.437  1.00 61.16           N  
ATOM   3821  CA  GLY B 250       9.059  17.161  10.060  1.00 48.50           C  
ATOM   3822  C   GLY B 250      10.372  16.688   9.478  1.00 51.35           C  
ATOM   3823  O   GLY B 250      10.996  15.741   9.968  1.00 50.16           O  
ATOM   3824  N   PRO B 251      10.834  17.371   8.431  1.00 57.09           N  
ATOM   3825  CA  PRO B 251      11.977  16.857   7.658  1.00 47.24           C  
ATOM   3826  C   PRO B 251      13.276  16.756   8.434  1.00 48.45           C  
ATOM   3827  O   PRO B 251      14.134  15.950   8.056  1.00 62.30           O  
ATOM   3828  CB  PRO B 251      12.096  17.868   6.512  1.00 44.64           C  
ATOM   3829  CG  PRO B 251      10.746  18.497   6.419  1.00 53.62           C  
ATOM   3830  CD  PRO B 251      10.243  18.569   7.817  1.00 54.46           C  
ATOM   3831  N   ASP B 252      13.465  17.522   9.501  1.00 53.57           N  
ATOM   3832  CA  ASP B 252      14.760  17.550  10.171  1.00 58.85           C  
ATOM   3833  C   ASP B 252      14.874  16.552  11.321  1.00 60.67           C  
ATOM   3834  O   ASP B 252      15.938  16.460  11.944  1.00 55.94           O  
ATOM   3835  CB  ASP B 252      15.048  18.965  10.668  1.00 60.90           C  
ATOM   3836  CG  ASP B 252      14.992  19.992   9.546  1.00 71.35           C  
ATOM   3837  OD1 ASP B 252      15.450  19.686   8.420  1.00 61.72           O  
ATOM   3838  OD2 ASP B 252      14.460  21.096   9.785  1.00 81.81           O1-
ATOM   3839  N   ASP B 253      13.830  15.794  11.601  1.00 54.94           N  
ATOM   3840  CA  ASP B 253      13.844  14.824  12.686  1.00 49.78           C  
ATOM   3841  C   ASP B 253      14.771  13.653  12.370  1.00 48.91           C  
ATOM   3842  O   ASP B 253      14.438  12.838  11.499  1.00 57.09           O  
ATOM   3843  CB  ASP B 253      12.420  14.337  12.909  1.00 56.36           C  
ATOM   3844  CG  ASP B 253      12.162  13.896  14.323  1.00 56.11           C  
ATOM   3845  OD1 ASP B 253      13.018  13.158  14.890  1.00 41.42           O  
ATOM   3846  OD2 ASP B 253      11.079  14.280  14.842  1.00 61.05           O1-
ATOM   3847  N   PRO B 254      15.921  13.515  13.040  1.00 53.24           N  
ATOM   3848  CA  PRO B 254      16.823  12.386  12.724  1.00 39.50           C  
ATOM   3849  C   PRO B 254      16.316  11.052  13.209  1.00 48.84           C  
ATOM   3850  O   PRO B 254      16.944  10.022  12.894  1.00 43.97           O  
ATOM   3851  CB  PRO B 254      18.139  12.755  13.440  1.00 32.14           C  
ATOM   3852  CG  PRO B 254      17.719  13.709  14.539  1.00 43.92           C  
ATOM   3853  CD  PRO B 254      16.483  14.437  14.046  1.00 48.26           C  
ATOM   3854  N   SER B 255      15.219  11.031  13.969  1.00 47.98           N  
ATOM   3855  CA  SER B 255      14.817   9.808  14.654  1.00 43.44           C  
ATOM   3856  C   SER B 255      14.672   8.659  13.665  1.00 42.33           C  
ATOM   3857  O   SER B 255      14.197   8.841  12.539  1.00 56.50           O  
ATOM   3858  CB  SER B 255      13.509  10.028  15.405  1.00 44.18           C  
ATOM   3859  OG  SER B 255      13.574  11.202  16.192  1.00 57.87           O  
ATOM   3860  N   ARG B 256      15.124   7.482  14.089  1.00 38.80           N  
ATOM   3861  CA  ARG B 256      14.907   6.264  13.328  1.00 37.24           C  
ATOM   3862  C   ARG B 256      13.418   5.957  13.229  1.00 43.65           C  
ATOM   3863  O   ARG B 256      12.678   6.072  14.211  1.00 46.36           O  
ATOM   3864  CB  ARG B 256      15.636   5.088  13.987  1.00 38.47           C  
ATOM   3865  CG  ARG B 256      15.775   3.866  13.039  1.00 57.95           C  
ATOM   3866  CD  ARG B 256      16.405   2.640  13.723  1.00 57.30           C  
ATOM   3867  NE  ARG B 256      17.817   2.871  14.004  1.00 62.60           N  
ATOM   3868  CZ  ARG B 256      18.329   2.915  15.226  1.00 58.58           C  
ATOM   3869  NH1 ARG B 256      17.614   2.570  16.284  1.00 65.36           N1+
ATOM   3870  NH2 ARG B 256      19.584   3.325  15.392  1.00 47.73           N  
ATOM   3871  N   VAL B 257      12.977   5.578  12.034  1.00 38.24           N  
ATOM   3872  CA  VAL B 257      11.653   5.002  11.839  1.00 34.72           C  
ATOM   3873  C   VAL B 257      11.787   3.484  11.903  1.00 43.26           C  
ATOM   3874  O   VAL B 257      12.651   2.901  11.234  1.00 38.63           O  
ATOM   3875  CB  VAL B 257      11.052   5.452  10.500  1.00 35.54           C  
ATOM   3876  CG1 VAL B 257       9.750   4.689  10.208  1.00 27.81           C  
ATOM   3877  CG2 VAL B 257      10.847   6.966  10.493  1.00 32.92           C  
ATOM   3878  N   ILE B 258      10.938   2.838  12.713  1.00 38.71           N  
ATOM   3879  CA  ILE B 258      11.058   1.415  13.025  1.00 33.75           C  
ATOM   3880  C   ILE B 258       9.680   0.758  13.017  1.00 41.48           C  
ATOM   3881  O   ILE B 258       8.636   1.419  12.945  1.00 38.12           O  
ATOM   3882  CB  ILE B 258      11.726   1.179  14.395  1.00 39.64           C  
ATOM   3883  CG1 ILE B 258      10.850   1.783  15.504  1.00 34.60           C  
ATOM   3884  CG2 ILE B 258      13.137   1.769  14.415  1.00 36.04           C  
ATOM   3885  CD1 ILE B 258      11.223   1.375  16.909  1.00 30.06           C  
ATOM   3886  N   ASP B 259       9.699  -0.577  13.095  1.00 35.93           N  
ATOM   3887  CA  ASP B 259       8.499  -1.375  13.317  1.00 36.63           C  
ATOM   3888  C   ASP B 259       8.805  -2.532  14.267  1.00 37.21           C  
ATOM   3889  O   ASP B 259       7.971  -3.429  14.439  1.00 38.26           O  
ATOM   3890  CB  ASP B 259       7.905  -1.884  11.975  1.00 34.23           C  
ATOM   3891  CG  ASP B 259       8.693  -3.065  11.362  1.00 42.26           C  
ATOM   3892  OD1 ASP B 259       9.692  -3.550  11.953  1.00 38.35           O  
ATOM   3893  OD2 ASP B 259       8.304  -3.514  10.257  1.00 39.52           O1-
ATOM   3894  N   ASN B 260       9.990  -2.536  14.864  1.00 35.25           N  
ATOM   3895  CA  ASN B 260      10.427  -3.533  15.832  1.00 36.60           C  
ATOM   3896  C   ASN B 260      11.158  -2.755  16.914  1.00 36.12           C  
ATOM   3897  O   ASN B 260      12.049  -1.966  16.591  1.00 40.87           O  
ATOM   3898  CB  ASN B 260      11.353  -4.548  15.155  1.00 36.22           C  
ATOM   3899  CG  ASN B 260      11.304  -5.916  15.788  1.00 43.16           C  
ATOM   3900  ND2 ASN B 260      12.249  -6.196  16.695  1.00 43.47           N  
ATOM   3901  OD1 ASN B 260      10.454  -6.735  15.438  1.00 42.63           O  
ATOM   3902  N   LYS B 261      10.763  -2.904  18.178  1.00 40.54           N  
ATOM   3903  CA  LYS B 261      11.451  -2.209  19.269  1.00 42.99           C  
ATOM   3904  C   LYS B 261      11.755  -3.190  20.382  1.00 38.91           C  
ATOM   3905  O   LYS B 261      10.842  -3.838  20.903  1.00 43.44           O  
ATOM   3906  CB  LYS B 261      10.648  -1.034  19.836  1.00 36.20           C  
ATOM   3907  CG  LYS B 261      11.401  -0.331  20.976  1.00 36.35           C  
ATOM   3908  CD  LYS B 261      11.078   1.145  21.090  1.00 37.83           C  
ATOM   3909  CE  LYS B 261      12.042   1.844  22.065  1.00 38.60           C  
ATOM   3910  NZ  LYS B 261      13.440   1.945  21.536  1.00 47.15           N1+
ATOM   3911  N   ILE B 262      13.032  -3.293  20.747  1.00 37.11           N  
ATOM   3912  CA  ILE B 262      13.400  -4.093  21.905  1.00 40.20           C  
ATOM   3913  C   ILE B 262      12.963  -3.361  23.168  1.00 41.17           C  
ATOM   3914  O   ILE B 262      12.962  -2.121  23.235  1.00 41.43           O  
ATOM   3915  CB  ILE B 262      14.910  -4.382  21.924  1.00 41.54           C  
ATOM   3916  CG1 ILE B 262      15.227  -5.446  22.965  1.00 35.60           C  
ATOM   3917  CG2 ILE B 262      15.696  -3.098  22.205  1.00 37.99           C  
ATOM   3918  CD1 ILE B 262      16.669  -5.801  23.016  1.00 36.98           C  
ATOM   3919  N   THR B 263      12.598  -4.131  24.188  1.00 40.94           N  
ATOM   3920  CA  THR B 263      11.915  -3.561  25.342  1.00 40.24           C  
ATOM   3921  C   THR B 263      12.198  -4.426  26.557  1.00 40.57           C  
ATOM   3922  O   THR B 263      12.219  -5.657  26.455  1.00 41.50           O  
ATOM   3923  CB  THR B 263      10.404  -3.473  25.097  1.00 39.11           C  
ATOM   3924  CG2 THR B 263       9.785  -4.856  25.150  1.00 37.57           C  
ATOM   3925  OG1 THR B 263       9.808  -2.686  26.121  1.00 52.44           O  
ATOM   3926  N   GLY B 264      12.426  -3.777  27.699  1.00 39.36           N  
ATOM   3927  CA  GLY B 264      12.701  -4.487  28.926  1.00 34.27           C  
ATOM   3928  C   GLY B 264      11.805  -4.041  30.062  1.00 41.83           C  
ATOM   3929  O   GLY B 264      11.100  -3.026  29.969  1.00 38.46           O  
ATOM   3930  N   PRO B 265      11.821  -4.799  31.162  1.00 41.05           N  
ATOM   3931  CA  PRO B 265      10.941  -4.499  32.297  1.00 34.27           C  
ATOM   3932  C   PRO B 265      10.952  -3.033  32.707  1.00 39.59           C  
ATOM   3933  O   PRO B 265      12.004  -2.443  32.993  1.00 42.52           O  
ATOM   3934  CB  PRO B 265      11.494  -5.403  33.396  1.00 33.05           C  
ATOM   3935  CG  PRO B 265      11.950  -6.615  32.634  1.00 30.94           C  
ATOM   3936  CD  PRO B 265      12.454  -6.122  31.301  1.00 35.05           C  
ATOM   3937  N   ALA B 266       9.753  -2.447  32.737  1.00 36.07           N  
ATOM   3938  CA  ALA B 266       9.455  -1.058  33.101  1.00 37.41           C  
ATOM   3939  C   ALA B 266       9.758  -0.086  31.969  1.00 38.28           C  
ATOM   3940  O   ALA B 266       9.680   1.144  32.175  1.00 37.10           O  
ATOM   3941  CB  ALA B 266      10.187  -0.599  34.365  1.00 32.91           C  
ATOM   3942  N   ASP B 267      10.088  -0.578  30.780  1.00 38.67           N  
ATOM   3943  CA  ASP B 267      10.183   0.302  29.628  1.00 37.88           C  
ATOM   3944  C   ASP B 267       8.788   0.703  29.171  1.00 35.66           C  
ATOM   3945  O   ASP B 267       7.869  -0.124  29.115  1.00 35.46           O  
ATOM   3946  CB  ASP B 267      10.929  -0.392  28.494  1.00 35.31           C  
ATOM   3947  CG  ASP B 267      12.426  -0.144  28.541  1.00 39.84           C  
ATOM   3948  OD1 ASP B 267      12.861   0.895  29.088  1.00 46.26           O  
ATOM   3949  OD2 ASP B 267      13.169  -1.008  28.037  1.00 43.00           O1-
ATOM   3950  N   SER B 268       8.630   1.979  28.842  1.00 28.31           N  
ATOM   3951  CA  SER B 268       7.388   2.461  28.263  1.00 31.44           C  
ATOM   3952  C   SER B 268       7.679   3.388  27.091  1.00 32.32           C  
ATOM   3953  O   SER B 268       8.446   4.346  27.221  1.00 30.50           O  
ATOM   3954  CB  SER B 268       6.539   3.181  29.317  1.00 37.09           C  
ATOM   3955  OG  SER B 268       7.214   4.320  29.817  1.00 36.94           O  
ATOM   3956  N   PHE B 269       7.066   3.100  25.945  1.00 38.32           N  
ATOM   3957  CA  PHE B 269       7.050   4.024  24.820  1.00 37.62           C  
ATOM   3958  C   PHE B 269       5.645   4.039  24.238  1.00 41.94           C  
ATOM   3959  O   PHE B 269       4.783   3.239  24.622  1.00 37.91           O  
ATOM   3960  CB  PHE B 269       8.069   3.649  23.736  1.00 31.10           C  
ATOM   3961  CG  PHE B 269       7.769   2.345  23.045  1.00 34.92           C  
ATOM   3962  CD1 PHE B 269       8.031   1.130  23.665  1.00 34.28           C  
ATOM   3963  CD2 PHE B 269       7.214   2.335  21.768  1.00 35.75           C  
ATOM   3964  CE1 PHE B 269       7.757  -0.077  23.018  1.00 35.51           C  
ATOM   3965  CE2 PHE B 269       6.939   1.136  21.116  1.00 34.71           C  
ATOM   3966  CZ  PHE B 269       7.210  -0.074  21.742  1.00 36.86           C  
ATOM   3967  N   GLY B 270       5.421   4.965  23.303  1.00 34.60           N  
ATOM   3968  CA  GLY B 270       4.141   5.060  22.628  1.00 35.94           C  
ATOM   3969  C   GLY B 270       4.304   5.689  21.265  1.00 37.96           C  
ATOM   3970  O   GLY B 270       5.367   6.196  20.902  1.00 43.78           O  
ATOM   3971  N   PHE B 271       3.222   5.657  20.502  1.00 38.34           N  
ATOM   3972  CA  PHE B 271       3.266   6.188  19.150  1.00 40.85           C  
ATOM   3973  C   PHE B 271       1.843   6.278  18.612  1.00 40.81           C  
ATOM   3974  O   PHE B 271       0.898   5.714  19.177  1.00 34.03           O  
ATOM   3975  CB  PHE B 271       4.142   5.319  18.237  1.00 36.89           C  
ATOM   3976  CG  PHE B 271       3.680   3.889  18.125  1.00 32.17           C  
ATOM   3977  CD1 PHE B 271       2.679   3.533  17.223  1.00 31.38           C  
ATOM   3978  CD2 PHE B 271       4.256   2.896  18.907  1.00 29.21           C  
ATOM   3979  CE1 PHE B 271       2.264   2.202  17.108  1.00 35.03           C  
ATOM   3980  CE2 PHE B 271       3.854   1.555  18.797  1.00 25.82           C  
ATOM   3981  CZ  PHE B 271       2.854   1.208  17.903  1.00 32.52           C  
ATOM   3982  N   GLN B 272       1.706   7.004  17.510  1.00 36.93           N  
ATOM   3983  CA  GLN B 272       0.474   7.028  16.751  1.00 34.04           C  
ATOM   3984  C   GLN B 272       0.760   6.510  15.346  1.00 43.88           C  
ATOM   3985  O   GLN B 272       1.848   6.728  14.799  1.00 41.49           O  
ATOM   3986  CB  GLN B 272      -0.121   8.438  16.732  1.00 30.99           C  
ATOM   3987  CG  GLN B 272      -0.431   8.955  18.121  1.00 34.49           C  
ATOM   3988  CD  GLN B 272      -1.013  10.366  18.135  1.00 44.40           C  
ATOM   3989  NE2 GLN B 272      -1.315  10.876  19.345  1.00 37.08           N  
ATOM   3990  OE1 GLN B 272      -1.193  10.993  17.082  1.00 45.74           O  
ATOM   3991  N   ILE B 273      -0.200   5.776  14.789  1.00 39.91           N  
ATOM   3992  CA  ILE B 273      -0.157   5.326  13.404  1.00 32.64           C  
ATOM   3993  C   ILE B 273      -1.481   5.686  12.753  1.00 43.54           C  
ATOM   3994  O   ILE B 273      -2.519   5.750  13.424  1.00 42.07           O  
ATOM   3995  CB  ILE B 273       0.064   3.816  13.311  1.00 34.15           C  
ATOM   3996  CG1 ILE B 273      -0.958   3.100  14.193  1.00 31.77           C  
ATOM   3997  CG2 ILE B 273       1.467   3.454  13.702  1.00 31.71           C  
ATOM   3998  CD1 ILE B 273      -0.798   1.589  14.192  1.00 34.13           C  
ATOM   3999  N   ILE B 274      -1.458   5.914  11.441  1.00 36.62           N  
ATOM   4000  CA  ILE B 274      -2.705   6.000  10.686  1.00 42.11           C  
ATOM   4001  C   ILE B 274      -3.073   4.585  10.247  1.00 47.02           C  
ATOM   4002  O   ILE B 274      -2.398   3.994   9.399  1.00 43.82           O  
ATOM   4003  CB  ILE B 274      -2.611   6.941   9.484  1.00 38.45           C  
ATOM   4004  CG1 ILE B 274      -2.186   8.337   9.925  1.00 41.68           C  
ATOM   4005  CG2 ILE B 274      -3.981   7.032   8.863  1.00 33.13           C  
ATOM   4006  CD1 ILE B 274      -3.049   8.909  11.064  1.00 35.71           C  
ATOM   4007  N   ALA B 275      -4.141   4.040  10.828  1.00 35.78           N  
ATOM   4008  CA  ALA B 275      -4.496   2.655  10.567  1.00 34.50           C  
ATOM   4009  C   ALA B 275      -4.604   2.410   9.069  1.00 45.11           C  
ATOM   4010  O   ALA B 275      -5.359   3.099   8.371  1.00 42.19           O  
ATOM   4011  CB  ALA B 275      -5.813   2.320  11.263  1.00 41.21           C  
ATOM   4012  N   GLY B 276      -3.838   1.435   8.575  1.00 34.13           N  
ATOM   4013  CA  GLY B 276      -3.906   1.047   7.179  1.00 37.21           C  
ATOM   4014  C   GLY B 276      -3.233   1.993   6.202  1.00 41.77           C  
ATOM   4015  O   GLY B 276      -3.313   1.766   4.986  1.00 45.71           O  
ATOM   4016  N   GLU B 277      -2.557   3.032   6.686  1.00 35.65           N  
ATOM   4017  CA  GLU B 277      -1.968   4.030   5.797  1.00 40.97           C  
ATOM   4018  C   GLU B 277      -0.988   3.389   4.811  1.00 45.15           C  
ATOM   4019  O   GLU B 277      -0.009   2.745   5.212  1.00 42.53           O  
ATOM   4020  CB  GLU B 277      -1.276   5.111   6.623  1.00 36.66           C  
ATOM   4021  CG  GLU B 277      -0.779   6.255   5.795  1.00 40.65           C  
ATOM   4022  CD  GLU B 277      -0.186   7.356   6.631  1.00 43.44           C  
ATOM   4023  OE1 GLU B 277       0.629   7.059   7.537  1.00 43.64           O  
ATOM   4024  OE2 GLU B 277      -0.535   8.525   6.374  1.00 42.97           O1-
ATOM   4025  N   GLY B 278      -1.260   3.562   3.515  1.00 37.29           N  
ATOM   4026  CA  GLY B 278      -0.441   2.978   2.470  1.00 28.35           C  
ATOM   4027  C   GLY B 278      -0.464   1.464   2.395  1.00 37.19           C  
ATOM   4028  O   GLY B 278       0.282   0.891   1.585  1.00 42.39           O  
ATOM   4029  N   VAL B 279      -1.275   0.804   3.203  1.00 33.68           N  
ATOM   4030  CA  VAL B 279      -1.314  -0.664   3.211  1.00 40.45           C  
ATOM   4031  C   VAL B 279      -2.723  -1.223   3.129  1.00 37.43           C  
ATOM   4032  O   VAL B 279      -2.894  -2.408   2.782  1.00 37.98           O  
ATOM   4033  CB  VAL B 279      -0.599  -1.195   4.467  1.00 41.21           C  
ATOM   4034  CG1 VAL B 279       0.844  -0.838   4.415  1.00 34.04           C  
ATOM   4035  CG2 VAL B 279      -1.253  -0.603   5.729  1.00 37.23           C  
ATOM   4036  N   GLY B 280      -3.758  -0.458   3.460  1.00 36.03           N  
ATOM   4037  CA  GLY B 280      -5.115  -0.938   3.333  1.00 40.60           C  
ATOM   4038  C   GLY B 280      -5.626  -1.702   4.541  1.00 45.46           C  
ATOM   4039  O   GLY B 280      -4.936  -1.945   5.538  1.00 44.39           O  
ATOM   4040  N   ALA B 281      -6.889  -2.090   4.428  1.00 48.66           N  
ATOM   4041  CA  ALA B 281      -7.539  -2.823   5.493  1.00 41.72           C  
ATOM   4042  C   ALA B 281      -6.946  -4.219   5.591  1.00 38.09           C  
ATOM   4043  O   ALA B 281      -6.362  -4.741   4.639  1.00 42.72           O  
ATOM   4044  CB  ALA B 281      -9.049  -2.884   5.252  1.00 43.32           C  
ATOM   4045  N   GLY B 282      -7.082  -4.817   6.764  1.00 39.58           N  
ATOM   4046  CA  GLY B 282      -6.566  -6.154   6.968  1.00 40.17           C  
ATOM   4047  C   GLY B 282      -6.451  -6.485   8.437  1.00 46.37           C  
ATOM   4048  O   GLY B 282      -6.557  -5.621   9.314  1.00 43.72           O  
ATOM   4049  N   ALA B 283      -6.261  -7.780   8.687  1.00 38.99           N  
ATOM   4050  CA  ALA B 283      -5.945  -8.298  10.011  1.00 38.27           C  
ATOM   4051  C   ALA B 283      -4.428  -8.279  10.144  1.00 48.62           C  
ATOM   4052  O   ALA B 283      -3.734  -9.209   9.723  1.00 46.21           O  
ATOM   4053  CB  ALA B 283      -6.514  -9.697  10.199  1.00 36.21           C  
ATOM   4054  N   TRP B 284      -3.915  -7.203  10.748  1.00 40.95           N  
ATOM   4055  CA  TRP B 284      -2.483  -6.955  10.875  1.00 35.86           C  
ATOM   4056  C   TRP B 284      -1.977  -7.475  12.222  1.00 42.85           C  
ATOM   4057  O   TRP B 284      -2.330  -6.928  13.275  1.00 42.01           O  
ATOM   4058  CB  TRP B 284      -2.216  -5.460  10.745  1.00 37.92           C  
ATOM   4059  CG  TRP B 284      -2.642  -4.855   9.430  1.00 44.96           C  
ATOM   4060  CD1 TRP B 284      -3.745  -4.073   9.201  1.00 44.22           C  
ATOM   4061  CD2 TRP B 284      -1.963  -4.964   8.170  1.00 40.72           C  
ATOM   4062  CE2 TRP B 284      -2.719  -4.232   7.221  1.00 45.26           C  
ATOM   4063  CE3 TRP B 284      -0.798  -5.617   7.750  1.00 35.65           C  
ATOM   4064  NE1 TRP B 284      -3.798  -3.697   7.876  1.00 44.99           N  
ATOM   4065  CZ2 TRP B 284      -2.342  -4.131   5.884  1.00 40.96           C  
ATOM   4066  CZ3 TRP B 284      -0.425  -5.517   6.428  1.00 37.02           C  
ATOM   4067  CH2 TRP B 284      -1.192  -4.779   5.507  1.00 42.35           C  
ATOM   4068  N   MET B 285      -1.125  -8.503  12.200  1.00 38.25           N  
ATOM   4069  CA  MET B 285      -0.604  -9.034  13.454  1.00 36.53           C  
ATOM   4070  C   MET B 285       0.307  -8.021  14.126  1.00 46.02           C  
ATOM   4071  O   MET B 285       1.065  -7.298  13.468  1.00 41.39           O  
ATOM   4072  CB  MET B 285       0.200 -10.317  13.257  1.00 32.81           C  
ATOM   4073  CG  MET B 285      -0.338 -11.306  12.269  1.00 58.93           C  
ATOM   4074  SD  MET B 285       0.745 -12.750  12.213  1.00 61.33           S  
ATOM   4075  CE  MET B 285       1.554 -12.629  13.810  1.00 50.31           C  
ATOM   4076  N   TYR B 286       0.228  -7.973  15.448  1.00 46.16           N  
ATOM   4077  CA  TYR B 286       1.296  -7.445  16.280  1.00 41.82           C  
ATOM   4078  C   TYR B 286       1.735  -8.584  17.186  1.00 41.66           C  
ATOM   4079  O   TYR B 286       0.977  -9.531  17.424  1.00 47.97           O  
ATOM   4080  CB  TYR B 286       0.853  -6.200  17.082  1.00 30.88           C  
ATOM   4081  CG  TYR B 286       0.010  -6.514  18.289  1.00 43.42           C  
ATOM   4082  CD1 TYR B 286       0.594  -6.758  19.527  1.00 38.82           C  
ATOM   4083  CD2 TYR B 286      -1.372  -6.563  18.197  1.00 38.38           C  
ATOM   4084  CE1 TYR B 286      -0.176  -7.049  20.628  1.00 42.21           C  
ATOM   4085  CE2 TYR B 286      -2.151  -6.851  19.298  1.00 41.75           C  
ATOM   4086  CZ  TYR B 286      -1.553  -7.092  20.507  1.00 47.31           C  
ATOM   4087  OH  TYR B 286      -2.338  -7.382  21.600  1.00 44.77           O  
ATOM   4088  N   HIS B 287       2.982  -8.531  17.642  1.00 41.44           N  
ATOM   4089  CA  HIS B 287       3.450  -9.627  18.480  1.00 40.27           C  
ATOM   4090  C   HIS B 287       4.863  -9.329  18.948  1.00 41.75           C  
ATOM   4091  O   HIS B 287       5.567  -8.480  18.386  1.00 46.59           O  
ATOM   4092  CB  HIS B 287       3.425 -10.966  17.738  1.00 32.47           C  
ATOM   4093  CG  HIS B 287       4.258 -10.980  16.491  1.00 43.79           C  
ATOM   4094  CD2 HIS B 287       3.994 -10.541  15.236  1.00 47.30           C  
ATOM   4095  ND1 HIS B 287       5.524 -11.523  16.443  1.00 47.01           N  
ATOM   4096  CE1 HIS B 287       6.009 -11.409  15.220  1.00 41.45           C  
ATOM   4097  NE2 HIS B 287       5.101 -10.814  14.468  1.00 46.81           N  
ATOM   4098  N   CYS B 288       5.262 -10.026  20.000  1.00 37.56           N  
ATOM   4099  CA  CYS B 288       6.674 -10.101  20.315  1.00 38.73           C  
ATOM   4100  C   CYS B 288       7.358 -10.851  19.193  1.00 35.91           C  
ATOM   4101  O   CYS B 288       6.821 -11.844  18.699  1.00 39.70           O  
ATOM   4102  CB  CYS B 288       6.907 -10.820  21.638  1.00 36.99           C  
ATOM   4103  SG  CYS B 288       8.645 -10.810  22.066  1.00 42.07           S  
ATOM   4104  N   HIS B 289       8.538 -10.381  18.772  1.00 36.86           N  
ATOM   4105  CA  HIS B 289       9.245 -11.064  17.689  1.00 39.41           C  
ATOM   4106  C   HIS B 289      10.316 -12.022  18.185  1.00 38.22           C  
ATOM   4107  O   HIS B 289      11.008 -12.625  17.361  1.00 45.14           O  
ATOM   4108  CB  HIS B 289       9.845 -10.060  16.692  1.00 39.48           C  
ATOM   4109  CG  HIS B 289       9.835 -10.539  15.264  1.00 43.23           C  
ATOM   4110  CD2 HIS B 289       9.358  -9.962  14.132  1.00 37.14           C  
ATOM   4111  ND1 HIS B 289      10.369 -11.753  14.873  1.00 41.06           N  
ATOM   4112  CE1 HIS B 289      10.225 -11.899  13.566  1.00 36.48           C  
ATOM   4113  NE2 HIS B 289       9.617 -10.826  13.091  1.00 36.26           N  
ATOM   4114  N   VAL B 290      10.460 -12.197  19.501  1.00 36.68           N  
ATOM   4115  CA  VAL B 290      11.211 -13.344  20.010  1.00 39.88           C  
ATOM   4116  C   VAL B 290      10.476 -14.598  19.560  1.00 42.35           C  
ATOM   4117  O   VAL B 290       9.326 -14.824  19.952  1.00 39.59           O  
ATOM   4118  CB  VAL B 290      11.346 -13.271  21.542  1.00 39.87           C  
ATOM   4119  CG1 VAL B 290      12.149 -14.444  22.085  1.00 32.83           C  
ATOM   4120  CG2 VAL B 290      11.989 -11.945  21.963  1.00 33.06           C  
ATOM   4121  N   GLN B 291      11.121 -15.404  18.711  1.00 44.86           N  
ATOM   4122  CA  GLN B 291      10.429 -16.509  18.048  1.00 41.47           C  
ATOM   4123  C   GLN B 291       9.658 -17.380  19.041  1.00 43.25           C  
ATOM   4124  O   GLN B 291       8.466 -17.659  18.850  1.00 40.13           O  
ATOM   4125  CB  GLN B 291      11.432 -17.349  17.251  1.00 41.42           C  
ATOM   4126  CG  GLN B 291      11.951 -16.667  15.983  1.00 35.99           C  
ATOM   4127  CD  GLN B 291      10.845 -16.060  15.132  1.00 40.79           C  
ATOM   4128  NE2 GLN B 291       9.839 -16.871  14.797  1.00 38.80           N  
ATOM   4129  OE1 GLN B 291      10.900 -14.880  14.767  1.00 35.71           O  
ATOM   4130  N   PHE B 292      10.314 -17.817  20.116  1.00 45.42           N  
ATOM   4131  CA  PHE B 292       9.622 -18.665  21.083  1.00 47.58           C  
ATOM   4132  C   PHE B 292       8.415 -17.948  21.699  1.00 50.79           C  
ATOM   4133  O   PHE B 292       7.371 -18.564  21.933  1.00 43.90           O  
ATOM   4134  CB  PHE B 292      10.593 -19.122  22.172  1.00 47.17           C  
ATOM   4135  CG  PHE B 292       9.944 -19.950  23.231  1.00 68.24           C  
ATOM   4136  CD1 PHE B 292       9.991 -19.560  24.562  1.00 80.46           C  
ATOM   4137  CD2 PHE B 292       9.261 -21.111  22.899  1.00 77.98           C  
ATOM   4138  CE1 PHE B 292       9.363 -20.313  25.547  1.00 71.22           C  
ATOM   4139  CE2 PHE B 292       8.646 -21.882  23.883  1.00 75.72           C  
ATOM   4140  CZ  PHE B 292       8.695 -21.477  25.208  1.00 60.60           C  
ATOM   4141  N   HIS B 293       8.537 -16.649  21.971  1.00 35.49           N  
ATOM   4142  CA  HIS B 293       7.432 -15.933  22.597  1.00 38.33           C  
ATOM   4143  C   HIS B 293       6.219 -15.857  21.677  1.00 44.54           C  
ATOM   4144  O   HIS B 293       5.073 -16.023  22.126  1.00 44.15           O  
ATOM   4145  CB  HIS B 293       7.881 -14.527  22.998  1.00 32.42           C  
ATOM   4146  CG  HIS B 293       8.904 -14.520  24.083  1.00 41.38           C  
ATOM   4147  CD2 HIS B 293       9.612 -15.534  24.640  1.00 46.45           C  
ATOM   4148  ND1 HIS B 293       9.300 -13.370  24.732  1.00 35.77           N  
ATOM   4149  CE1 HIS B 293      10.207 -13.677  25.643  1.00 40.49           C  
ATOM   4150  NE2 HIS B 293      10.422 -14.983  25.601  1.00 44.15           N  
ATOM   4151  N   SER B 294       6.435 -15.557  20.397  1.00 42.08           N  
ATOM   4152  CA  SER B 294       5.294 -15.504  19.498  1.00 42.73           C  
ATOM   4153  C   SER B 294       4.711 -16.896  19.325  1.00 42.75           C  
ATOM   4154  O   SER B 294       3.486 -17.064  19.303  1.00 45.85           O  
ATOM   4155  CB  SER B 294       5.685 -14.887  18.152  1.00 34.93           C  
ATOM   4156  OG  SER B 294       6.813 -15.555  17.604  1.00 47.00           O  
ATOM   4157  N   ASP B 295       5.575 -17.909  19.247  1.00 38.73           N  
ATOM   4158  CA  ASP B 295       5.086 -19.280  19.163  1.00 41.21           C  
ATOM   4159  C   ASP B 295       4.245 -19.638  20.382  1.00 46.41           C  
ATOM   4160  O   ASP B 295       3.197 -20.282  20.253  1.00 52.40           O  
ATOM   4161  CB  ASP B 295       6.257 -20.243  19.017  1.00 34.47           C  
ATOM   4162  CG  ASP B 295       6.901 -20.175  17.650  1.00 40.97           C  
ATOM   4163  OD1 ASP B 295       6.281 -19.622  16.710  1.00 47.05           O  
ATOM   4164  OD2 ASP B 295       8.039 -20.680  17.521  1.00 47.93           O1-
ATOM   4165  N   MET B 296       4.691 -19.225  21.571  1.00 49.20           N  
ATOM   4166  CA  MET B 296       4.029 -19.480  22.847  1.00 38.87           C  
ATOM   4167  C   MET B 296       2.773 -18.629  23.057  1.00 50.45           C  
ATOM   4168  O   MET B 296       2.043 -18.863  24.026  1.00 54.65           O  
ATOM   4169  CB  MET B 296       5.014 -19.222  23.995  1.00 52.23           C  
ATOM   4170  CG  MET B 296       5.966 -20.357  24.321  1.00 53.05           C  
ATOM   4171  SD  MET B 296       5.277 -22.002  24.064  1.00 90.78           S  
ATOM   4172  CE  MET B 296       5.696 -22.344  22.345  1.00 68.57           C  
ATOM   4173  N   GLY B 297       2.504 -17.642  22.205  1.00 44.10           N  
ATOM   4174  CA  GLY B 297       1.205 -16.997  22.263  1.00 39.72           C  
ATOM   4175  C   GLY B 297       1.173 -15.484  22.365  1.00 43.85           C  
ATOM   4176  O   GLY B 297       0.085 -14.902  22.432  1.00 43.89           O  
ATOM   4177  N   MET B 298       2.334 -14.822  22.383  1.00 41.43           N  
ATOM   4178  CA  MET B 298       2.366 -13.362  22.516  1.00 39.77           C  
ATOM   4179  C   MET B 298       2.061 -12.714  21.168  1.00 39.11           C  
ATOM   4180  O   MET B 298       2.890 -12.026  20.566  1.00 38.69           O  
ATOM   4181  CB  MET B 298       3.698 -12.885  23.079  1.00 32.20           C  
ATOM   4182  CG  MET B 298       4.016 -13.446  24.463  1.00 35.05           C  
ATOM   4183  SD  MET B 298       5.438 -12.680  25.269  1.00 41.30           S  
ATOM   4184  CE  MET B 298       4.927 -10.941  25.335  1.00 36.31           C  
ATOM   4185  N   VAL B 299       0.815 -12.909  20.723  1.00 40.69           N  
ATOM   4186  CA  VAL B 299       0.333 -12.412  19.436  1.00 45.66           C  
ATOM   4187  C   VAL B 299      -1.024 -11.752  19.606  1.00 43.41           C  
ATOM   4188  O   VAL B 299      -1.831 -12.152  20.450  1.00 44.91           O  
ATOM   4189  CB  VAL B 299       0.225 -13.536  18.388  1.00 41.55           C  
ATOM   4190  CG1 VAL B 299       0.066 -12.936  16.993  1.00 47.41           C  
ATOM   4191  CG2 VAL B 299       1.436 -14.405  18.464  1.00 39.32           C  
ATOM   4192  N   GLY B 300      -1.290 -10.751  18.775  1.00 40.91           N  
ATOM   4193  CA  GLY B 300      -2.577 -10.086  18.783  1.00 36.19           C  
ATOM   4194  C   GLY B 300      -2.882  -9.628  17.380  1.00 36.56           C  
ATOM   4195  O   GLY B 300      -2.065  -9.770  16.471  1.00 45.78           O  
ATOM   4196  N   LEU B 301      -4.079  -9.090  17.191  1.00 43.11           N  
ATOM   4197  CA  LEU B 301      -4.499  -8.627  15.877  1.00 39.73           C  
ATOM   4198  C   LEU B 301      -4.884  -7.160  15.974  1.00 48.15           C  
ATOM   4199  O   LEU B 301      -5.584  -6.753  16.909  1.00 43.05           O  
ATOM   4200  CB  LEU B 301      -5.664  -9.453  15.318  1.00 37.74           C  
ATOM   4201  CG  LEU B 301      -5.327 -10.915  14.991  1.00 37.77           C  
ATOM   4202  CD1 LEU B 301      -6.507 -11.618  14.381  1.00 40.49           C  
ATOM   4203  CD2 LEU B 301      -4.116 -11.033  14.080  1.00 35.55           C  
ATOM   4204  N   PHE B 302      -4.371  -6.370  15.036  1.00 44.18           N  
ATOM   4205  CA  PHE B 302      -4.814  -5.005  14.792  1.00 40.62           C  
ATOM   4206  C   PHE B 302      -5.741  -5.126  13.588  1.00 40.53           C  
ATOM   4207  O   PHE B 302      -5.295  -5.225  12.447  1.00 42.61           O  
ATOM   4208  CB  PHE B 302      -3.611  -4.107  14.533  1.00 33.48           C  
ATOM   4209  CG  PHE B 302      -3.949  -2.668  14.315  1.00 31.91           C  
ATOM   4210  CD1 PHE B 302      -5.012  -2.083  14.966  1.00 32.25           C  
ATOM   4211  CD2 PHE B 302      -3.182  -1.890  13.464  1.00 35.17           C  
ATOM   4212  CE1 PHE B 302      -5.308  -0.746  14.773  1.00 36.19           C  
ATOM   4213  CE2 PHE B 302      -3.467  -0.551  13.268  1.00 34.30           C  
ATOM   4214  CZ  PHE B 302      -4.536   0.022  13.924  1.00 41.48           C  
ATOM   4215  N   LEU B 303      -7.042  -5.191  13.855  1.00 44.86           N  
ATOM   4216  CA  LEU B 303      -8.050  -5.468  12.830  1.00 41.29           C  
ATOM   4217  C   LEU B 303      -8.486  -4.145  12.208  1.00 45.35           C  
ATOM   4218  O   LEU B 303      -9.301  -3.413  12.779  1.00 45.29           O  
ATOM   4219  CB  LEU B 303      -9.221  -6.225  13.446  1.00 35.51           C  
ATOM   4220  CG  LEU B 303      -8.916  -7.628  13.980  1.00 42.67           C  
ATOM   4221  CD1 LEU B 303     -10.164  -8.220  14.572  1.00 46.89           C  
ATOM   4222  CD2 LEU B 303      -8.422  -8.554  12.868  1.00 39.34           C  
ATOM   4223  N   VAL B 304      -7.932  -3.822  11.039  1.00 39.38           N  
ATOM   4224  CA  VAL B 304      -8.242  -2.575  10.347  1.00 38.43           C  
ATOM   4225  C   VAL B 304      -9.314  -2.860   9.296  1.00 44.70           C  
ATOM   4226  O   VAL B 304      -9.098  -3.648   8.367  1.00 44.31           O  
ATOM   4227  CB  VAL B 304      -6.985  -1.950   9.721  1.00 44.20           C  
ATOM   4228  CG1 VAL B 304      -7.333  -0.631   9.042  1.00 40.10           C  
ATOM   4229  CG2 VAL B 304      -5.906  -1.724  10.786  1.00 35.91           C  
ATOM   4230  N   LYS B 305     -10.466  -2.210   9.436  1.00 50.93           N  
ATOM   4231  CA  LYS B 305     -11.647  -2.481   8.629  1.00 46.49           C  
ATOM   4232  C   LYS B 305     -11.812  -1.447   7.520  1.00 47.39           C  
ATOM   4233  O   LYS B 305     -11.490  -0.266   7.695  1.00 42.66           O  
ATOM   4234  CB  LYS B 305     -12.906  -2.493   9.508  1.00 40.20           C  
ATOM   4235  CG  LYS B 305     -12.868  -3.513  10.656  1.00 46.36           C  
ATOM   4236  CD  LYS B 305     -13.961  -3.261  11.700  1.00 40.47           C  
ATOM   4237  CE  LYS B 305     -13.721  -1.984  12.497  1.00 38.59           C  
ATOM   4238  NZ  LYS B 305     -14.454  -1.948  13.815  1.00 38.95           N1+
ATOM   4239  N   LYS B 306     -12.331  -1.908   6.373  1.00 44.81           N  
ATOM   4240  CA  LYS B 306     -12.826  -0.996   5.348  1.00 49.16           C  
ATOM   4241  C   LYS B 306     -14.036  -0.241   5.896  1.00 55.67           C  
ATOM   4242  O   LYS B 306     -14.620  -0.641   6.907  1.00 51.63           O  
ATOM   4243  CB  LYS B 306     -13.227  -1.763   4.087  1.00 51.87           C  
ATOM   4244  CG  LYS B 306     -12.089  -2.504   3.404  1.00 53.57           C  
ATOM   4245  CD  LYS B 306     -12.344  -2.677   1.924  1.00 61.35           C  
ATOM   4246  CE  LYS B 306     -12.482  -4.147   1.536  1.00 76.14           C  
ATOM   4247  NZ  LYS B 306     -11.737  -4.456   0.264  1.00 81.86           N1+
ATOM   4248  N   PRO B 307     -14.454   0.842   5.234  1.00 61.24           N  
ATOM   4249  CA  PRO B 307     -15.654   1.563   5.710  1.00 51.96           C  
ATOM   4250  C   PRO B 307     -16.897   0.697   5.800  1.00 60.48           C  
ATOM   4251  O   PRO B 307     -17.775   0.994   6.623  1.00 72.08           O  
ATOM   4252  CB  PRO B 307     -15.817   2.689   4.687  1.00 55.77           C  
ATOM   4253  CG  PRO B 307     -14.398   2.931   4.179  1.00 52.52           C  
ATOM   4254  CD  PRO B 307     -13.764   1.551   4.142  1.00 56.79           C  
ATOM   4255  N   ASP B 308     -16.995  -0.382   5.014  1.00 61.67           N  
ATOM   4256  CA  ASP B 308     -18.116  -1.310   5.160  1.00 59.52           C  
ATOM   4257  C   ASP B 308     -17.956  -2.272   6.335  1.00 62.52           C  
ATOM   4258  O   ASP B 308     -18.844  -3.110   6.551  1.00 57.17           O  
ATOM   4259  CB  ASP B 308     -18.331  -2.106   3.863  1.00 60.83           C  
ATOM   4260  CG  ASP B 308     -17.239  -3.140   3.591  1.00 65.64           C  
ATOM   4261  OD1 ASP B 308     -16.479  -3.515   4.512  1.00 58.31           O  
ATOM   4262  OD2 ASP B 308     -17.162  -3.609   2.434  1.00 72.16           O1-
ATOM   4263  N   GLY B 309     -16.849  -2.191   7.078  1.00 53.95           N  
ATOM   4264  CA  GLY B 309     -16.615  -3.062   8.210  1.00 43.96           C  
ATOM   4265  C   GLY B 309     -15.878  -4.343   7.896  1.00 52.36           C  
ATOM   4266  O   GLY B 309     -15.594  -5.116   8.819  1.00 57.46           O  
ATOM   4267  N   THR B 310     -15.547  -4.597   6.636  1.00 55.49           N  
ATOM   4268  CA  THR B 310     -14.954  -5.876   6.278  1.00 56.76           C  
ATOM   4269  C   THR B 310     -13.438  -5.850   6.446  1.00 51.04           C  
ATOM   4270  O   THR B 310     -12.796  -4.794   6.440  1.00 50.13           O  
ATOM   4271  CB  THR B 310     -15.322  -6.264   4.841  1.00 54.52           C  
ATOM   4272  CG2 THR B 310     -16.813  -6.463   4.735  1.00 55.65           C  
ATOM   4273  OG1 THR B 310     -14.922  -5.228   3.929  1.00 61.66           O  
ATOM   4274  N   ILE B 311     -12.873  -7.043   6.595  1.00 49.01           N  
ATOM   4275  CA  ILE B 311     -11.433  -7.227   6.736  1.00 51.03           C  
ATOM   4276  C   ILE B 311     -10.980  -8.249   5.699  1.00 51.17           C  
ATOM   4277  O   ILE B 311     -11.260  -9.448   5.849  1.00 59.17           O  
ATOM   4278  CB  ILE B 311     -11.065  -7.668   8.163  1.00 51.98           C  
ATOM   4279  CG1 ILE B 311     -11.455  -6.585   9.172  1.00 53.08           C  
ATOM   4280  CG2 ILE B 311      -9.593  -7.963   8.260  1.00 48.34           C  
ATOM   4281  CD1 ILE B 311     -11.686  -7.124  10.552  1.00 46.13           C  
ATOM   4282  N   PRO B 312     -10.288  -7.824   4.635  1.00 52.68           N  
ATOM   4283  CA  PRO B 312      -9.795  -8.783   3.633  1.00 40.77           C  
ATOM   4284  C   PRO B 312      -9.065  -9.951   4.263  1.00 59.77           C  
ATOM   4285  O   PRO B 312      -8.078  -9.724   4.970  1.00 70.30           O  
ATOM   4286  CB  PRO B 312      -8.831  -7.941   2.790  1.00 42.16           C  
ATOM   4287  CG  PRO B 312      -9.270  -6.526   2.978  1.00 41.73           C  
ATOM   4288  CD  PRO B 312      -9.859  -6.440   4.356  1.00 46.85           C  
ATOM   4289  N   GLY B 313      -9.513 -11.185   4.022  1.00 68.78           N  
ATOM   4290  CA  GLY B 313      -8.782 -12.351   4.504  1.00 82.43           C  
ATOM   4291  C   GLY B 313      -9.049 -12.738   5.945  1.00 96.63           C  
ATOM   4292  O   GLY B 313      -8.173 -13.320   6.605  1.00 84.40           O  
ATOM   4293  N   TYR B 314     -10.245 -12.446   6.448  1.00 92.69           N  
ATOM   4294  CA  TYR B 314     -10.598 -12.673   7.841  1.00 78.23           C  
ATOM   4295  C   TYR B 314     -12.112 -12.807   7.933  1.00 69.24           C  
ATOM   4296  O   TYR B 314     -12.841 -12.162   7.167  1.00 61.83           O  
ATOM   4297  CB  TYR B 314     -10.085 -11.515   8.709  1.00 73.25           C  
ATOM   4298  CG  TYR B 314     -10.380 -11.646  10.188  1.00 71.69           C  
ATOM   4299  CD1 TYR B 314      -9.489 -12.290  11.043  1.00 59.54           C  
ATOM   4300  CD2 TYR B 314     -11.554 -11.121  10.731  1.00 63.22           C  
ATOM   4301  CE1 TYR B 314      -9.762 -12.412  12.396  1.00 63.91           C  
ATOM   4302  CE2 TYR B 314     -11.839 -11.237  12.080  1.00 55.21           C  
ATOM   4303  CZ  TYR B 314     -10.940 -11.882  12.911  1.00 76.96           C  
ATOM   4304  OH  TYR B 314     -11.220 -11.994  14.260  1.00 79.40           O  
TER   
HETATM 4305 CU    CU B 401       8.705 -11.580  24.137  1.00 40.61          CU  
HETATM 4306 CU    CU B 402       4.972 -11.480  12.208  0.58 56.24          CU  
HETATM 4307 CU    CU B 403       6.559  -7.969  10.170  0.14 41.29          CU  
HETATM 4308 CU    CU B 404       9.503 -10.200  11.150  0.75 43.44          CU  
ATOM   4309  N   ILE C  37      24.325  30.226  28.839  1.00 73.11           N  
ATOM   4310  CA  ILE C  37      24.665  29.269  29.889  1.00 80.22           C  
ATOM   4311  C   ILE C  37      25.706  29.855  30.870  1.00 85.37           C  
ATOM   4312  O   ILE C  37      26.805  30.231  30.456  1.00 93.70           O  
ATOM   4313  CB  ILE C  37      25.179  27.934  29.273  1.00 69.69           C  
ATOM   4314  CG1 ILE C  37      24.081  27.236  28.468  1.00 75.20           C  
ATOM   4315  CG2 ILE C  37      25.678  26.990  30.355  1.00 66.84           C  
ATOM   4316  CD1 ILE C  37      24.267  25.713  28.364  1.00 64.44           C  
ATOM   4317  N   THR C  38      25.353  29.938  32.162  1.00 77.73           N  
ATOM   4318  CA  THR C  38      26.288  30.284  33.232  1.00 63.96           C  
ATOM   4319  C   THR C  38      26.653  29.073  34.095  1.00 72.55           C  
ATOM   4320  O   THR C  38      27.175  29.231  35.205  1.00 69.33           O  
ATOM   4321  CB  THR C  38      25.733  31.406  34.120  1.00 63.62           C  
ATOM   4322  CG2 THR C  38      24.786  32.304  33.335  1.00 67.74           C  
ATOM   4323  OG1 THR C  38      25.047  30.845  35.253  1.00 60.92           O  
ATOM   4324  N   ALA C  39      26.359  27.866  33.626  1.00 64.01           N  
ATOM   4325  CA  ALA C  39      26.973  26.699  34.224  1.00 52.72           C  
ATOM   4326  C   ALA C  39      28.375  26.530  33.646  1.00 54.25           C  
ATOM   4327  O   ALA C  39      28.684  27.022  32.558  1.00 56.40           O  
ATOM   4328  CB  ALA C  39      26.120  25.459  33.968  1.00 48.87           C  
ATOM   4329  N   ARG C  40      29.242  25.848  34.393  1.00 49.68           N  
ATOM   4330  CA  ARG C  40      30.575  25.578  33.871  1.00 50.61           C  
ATOM   4331  C   ARG C  40      30.466  24.663  32.658  1.00 48.69           C  
ATOM   4332  O   ARG C  40      29.659  23.728  32.638  1.00 50.36           O  
ATOM   4333  CB  ARG C  40      31.465  24.940  34.938  1.00 53.33           C  
ATOM   4334  CG  ARG C  40      31.278  25.501  36.342  1.00 52.17           C  
ATOM   4335  CD  ARG C  40      32.408  25.115  37.321  1.00 61.25           C  
ATOM   4336  NE  ARG C  40      32.950  23.770  37.133  1.00 61.08           N  
ATOM   4337  CZ  ARG C  40      32.381  22.653  37.578  1.00 72.37           C  
ATOM   4338  NH1 ARG C  40      31.201  22.666  38.196  1.00 60.69           N1+
ATOM   4339  NH2 ARG C  40      33.010  21.493  37.399  1.00 58.08           N  
ATOM   4340  N   THR C  41      31.273  24.941  31.633  1.00 43.51           N  
ATOM   4341  CA  THR C  41      31.246  24.152  30.408  1.00 46.18           C  
ATOM   4342  C   THR C  41      32.645  23.678  30.029  1.00 47.64           C  
ATOM   4343  O   THR C  41      33.646  24.314  30.360  1.00 49.24           O  
ATOM   4344  CB  THR C  41      30.640  24.945  29.267  1.00 41.27           C  
ATOM   4345  CG2 THR C  41      29.225  25.327  29.621  1.00 40.84           C  
ATOM   4346  OG1 THR C  41      31.411  26.132  29.055  1.00 48.73           O  
ATOM   4347  N   ALA C  42      32.702  22.549  29.324  1.00 50.26           N  
ATOM   4348  CA  ALA C  42      33.986  21.975  28.944  1.00 44.36           C  
ATOM   4349  C   ALA C  42      34.725  22.901  27.976  1.00 47.12           C  
ATOM   4350  O   ALA C  42      34.113  23.475  27.071  1.00 49.67           O  
ATOM   4351  CB  ALA C  42      33.793  20.611  28.297  1.00 46.54           C  
ATOM   4352  N   PRO C  43      36.035  23.055  28.136  1.00 44.74           N  
ATOM   4353  CA  PRO C  43      36.824  23.848  27.187  1.00 45.89           C  
ATOM   4354  C   PRO C  43      37.151  23.048  25.932  1.00 42.95           C  
ATOM   4355  O   PRO C  43      37.016  21.827  25.887  1.00 51.88           O  
ATOM   4356  CB  PRO C  43      38.099  24.146  27.978  1.00 37.67           C  
ATOM   4357  CG  PRO C  43      38.269  22.912  28.813  1.00 39.88           C  
ATOM   4358  CD  PRO C  43      36.865  22.504  29.219  1.00 43.94           C  
ATOM   4359  N   ALA C  44      37.620  23.761  24.908  1.00 43.15           N  
ATOM   4360  CA  ALA C  44      38.177  23.086  23.742  1.00 45.19           C  
ATOM   4361  C   ALA C  44      39.374  22.234  24.155  1.00 48.26           C  
ATOM   4362  O   ALA C  44      40.210  22.653  24.955  1.00 52.94           O  
ATOM   4363  CB  ALA C  44      38.593  24.100  22.675  1.00 33.32           C  
ATOM   4364  N   GLY C  45      39.441  21.011  23.628  1.00 50.17           N  
ATOM   4365  CA  GLY C  45      40.522  20.109  23.954  1.00 46.50           C  
ATOM   4366  C   GLY C  45      41.665  20.186  22.953  1.00 49.98           C  
ATOM   4367  O   GLY C  45      41.673  20.996  22.022  1.00 45.60           O  
ATOM   4368  N   GLY C  46      42.645  19.306  23.154  1.00 47.93           N  
ATOM   4369  CA  GLY C  46      43.827  19.294  22.315  1.00 41.73           C  
ATOM   4370  C   GLY C  46      45.130  19.223  23.089  1.00 47.69           C  
ATOM   4371  O   GLY C  46      46.188  19.574  22.561  1.00 55.85           O  
ATOM   4372  N   GLU C  47      45.070  18.789  24.342  1.00 49.53           N  
ATOM   4373  CA  GLU C  47      46.263  18.588  25.147  1.00 51.36           C  
ATOM   4374  C   GLU C  47      46.744  17.156  24.986  1.00 53.39           C  
ATOM   4375  O   GLU C  47      45.953  16.248  24.715  1.00 54.14           O  
ATOM   4376  CB  GLU C  47      45.994  18.867  26.633  1.00 53.14           C  
ATOM   4377  CG  GLU C  47      45.440  20.250  26.943  1.00 72.71           C  
ATOM   4378  CD  GLU C  47      46.527  21.319  27.014  1.00 88.15           C  
ATOM   4379  OE1 GLU C  47      47.278  21.329  28.014  1.00102.46           O  
ATOM   4380  OE2 GLU C  47      46.634  22.143  26.072  1.00 86.81           O1-
ATOM   4381  N   VAL C  48      48.044  16.949  25.170  1.00 49.67           N  
ATOM   4382  CA  VAL C  48      48.599  15.607  25.275  1.00 42.05           C  
ATOM   4383  C   VAL C  48      48.739  15.292  26.753  1.00 47.48           C  
ATOM   4384  O   VAL C  48      49.510  15.944  27.463  1.00 61.42           O  
ATOM   4385  CB  VAL C  48      49.937  15.472  24.548  1.00 37.05           C  
ATOM   4386  CG1 VAL C  48      50.539  14.112  24.863  1.00 36.70           C  
ATOM   4387  CG2 VAL C  48      49.732  15.637  23.049  1.00 27.49           C  
ATOM   4388  N   ARG C  49      47.987  14.302  27.217  1.00 42.25           N  
ATOM   4389  CA  ARG C  49      47.951  13.915  28.616  1.00 43.50           C  
ATOM   4390  C   ARG C  49      48.687  12.602  28.814  1.00 46.34           C  
ATOM   4391  O   ARG C  49      48.731  11.754  27.918  1.00 49.67           O  
ATOM   4392  CB  ARG C  49      46.511  13.767  29.110  1.00 48.98           C  
ATOM   4393  CG  ARG C  49      45.640  14.964  28.837  1.00 46.50           C  
ATOM   4394  CD  ARG C  49      44.231  14.715  29.326  1.00 52.52           C  
ATOM   4395  NE  ARG C  49      43.404  15.880  29.065  1.00 54.88           N  
ATOM   4396  CZ  ARG C  49      43.049  16.763  29.983  1.00 58.10           C  
ATOM   4397  NH1 ARG C  49      43.385  16.608  31.254  1.00 69.38           N1+
ATOM   4398  NH2 ARG C  49      42.346  17.832  29.617  1.00 55.13           N  
ATOM   4399  N   HIS C  50      49.259  12.444  30.005  1.00 50.42           N  
ATOM   4400  CA  HIS C  50      50.017  11.257  30.363  1.00 42.53           C  
ATOM   4401  C   HIS C  50      49.484  10.710  31.673  1.00 45.79           C  
ATOM   4402  O   HIS C  50      49.122  11.463  32.574  1.00 53.71           O  
ATOM   4403  CB  HIS C  50      51.502  11.551  30.508  1.00 45.38           C  
ATOM   4404  CG  HIS C  50      52.157  12.037  29.250  1.00 54.92           C  
ATOM   4405  CD2 HIS C  50      52.229  13.275  28.700  1.00 54.95           C  
ATOM   4406  ND1 HIS C  50      52.867  11.203  28.410  1.00 50.75           N  
ATOM   4407  CE1 HIS C  50      53.343  11.904  27.394  1.00 51.76           C  
ATOM   4408  NE2 HIS C  50      52.968  13.163  27.544  1.00 57.66           N  
ATOM   4409  N   LEU C  51      49.466   9.393  31.780  1.00 46.15           N  
ATOM   4410  CA  LEU C  51      48.757   8.729  32.852  1.00 41.12           C  
ATOM   4411  C   LEU C  51      49.472   7.417  33.124  1.00 45.51           C  
ATOM   4412  O   LEU C  51      49.996   6.796  32.197  1.00 41.37           O  
ATOM   4413  CB  LEU C  51      47.307   8.481  32.431  1.00 50.48           C  
ATOM   4414  CG  LEU C  51      46.214   8.267  33.454  1.00 56.74           C  
ATOM   4415  CD1 LEU C  51      46.197   9.458  34.388  1.00 67.43           C  
ATOM   4416  CD2 LEU C  51      44.900   8.126  32.730  1.00 57.92           C  
ATOM   4417  N   LYS C  52      49.503   7.008  34.385  1.00 35.72           N  
ATOM   4418  CA  LYS C  52      50.007   5.701  34.765  1.00 38.85           C  
ATOM   4419  C   LYS C  52      48.827   4.876  35.255  1.00 46.45           C  
ATOM   4420  O   LYS C  52      48.020   5.366  36.051  1.00 51.51           O  
ATOM   4421  CB  LYS C  52      51.068   5.800  35.866  1.00 44.03           C  
ATOM   4422  CG  LYS C  52      52.514   5.749  35.386  1.00 51.58           C  
ATOM   4423  CD  LYS C  52      53.469   6.274  36.456  1.00 68.17           C  
ATOM   4424  CE  LYS C  52      54.930   6.221  36.012  1.00 69.71           C  
ATOM   4425  NZ  LYS C  52      55.657   7.482  36.337  1.00 79.09           N1+
ATOM   4426  N   MET C  53      48.708   3.638  34.779  1.00 46.30           N  
ATOM   4427  CA  MET C  53      47.661   2.747  35.253  1.00 40.38           C  
ATOM   4428  C   MET C  53      48.279   1.401  35.575  1.00 44.96           C  
ATOM   4429  O   MET C  53      49.271   1.002  34.957  1.00 40.63           O  
ATOM   4430  CB  MET C  53      46.538   2.543  34.230  1.00 41.53           C  
ATOM   4431  CG  MET C  53      45.537   3.673  34.130  1.00 51.51           C  
ATOM   4432  SD  MET C  53      44.050   3.162  33.235  1.00 65.33           S  
ATOM   4433  CE  MET C  53      43.234   2.151  34.461  1.00 54.68           C  
ATOM   4434  N   TYR C  54      47.670   0.712  36.547  1.00 35.45           N  
ATOM   4435  CA  TYR C  54      48.064  -0.627  36.951  1.00 33.30           C  
ATOM   4436  C   TYR C  54      46.842  -1.532  36.972  1.00 42.82           C  
ATOM   4437  O   TYR C  54      45.707  -1.069  37.131  1.00 45.41           O  
ATOM   4438  CB  TYR C  54      48.727  -0.647  38.363  1.00 43.53           C  
ATOM   4439  CG  TYR C  54      49.852   0.336  38.515  1.00 45.42           C  
ATOM   4440  CD1 TYR C  54      49.596   1.688  38.722  1.00 43.62           C  
ATOM   4441  CD2 TYR C  54      51.172  -0.074  38.415  1.00 45.31           C  
ATOM   4442  CE1 TYR C  54      50.631   2.602  38.840  1.00 48.25           C  
ATOM   4443  CE2 TYR C  54      52.214   0.834  38.533  1.00 41.37           C  
ATOM   4444  CZ  TYR C  54      51.942   2.160  38.745  1.00 44.60           C  
ATOM   4445  OH  TYR C  54      52.983   3.049  38.863  1.00 52.35           O  
ATOM   4446  N   ALA C  55      47.095  -2.826  36.792  1.00 43.53           N  
ATOM   4447  CA  ALA C  55      46.158  -3.893  37.106  1.00 35.73           C  
ATOM   4448  C   ALA C  55      46.729  -4.649  38.288  1.00 40.32           C  
ATOM   4449  O   ALA C  55      47.911  -5.014  38.271  1.00 46.01           O  
ATOM   4450  CB  ALA C  55      45.970  -4.844  35.923  1.00 35.28           C  
ATOM   4451  N   GLU C  56      45.911  -4.853  39.321  1.00 39.86           N  
ATOM   4452  CA  GLU C  56      46.339  -5.581  40.509  1.00 43.60           C  
ATOM   4453  C   GLU C  56      45.340  -6.669  40.817  1.00 39.68           C  
ATOM   4454  O   GLU C  56      44.135  -6.473  40.647  1.00 43.07           O  
ATOM   4455  CB  GLU C  56      46.437  -4.717  41.779  1.00 42.10           C  
ATOM   4456  CG  GLU C  56      47.241  -3.467  41.704  1.00 43.38           C  
ATOM   4457  CD  GLU C  56      47.002  -2.605  42.920  1.00 51.59           C  
ATOM   4458  OE1 GLU C  56      46.506  -3.127  43.955  1.00 52.30           O  
ATOM   4459  OE2 GLU C  56      47.315  -1.401  42.835  1.00 65.40           O1-
ATOM   4460  N   LYS C  57      45.844  -7.796  41.304  1.00 37.43           N  
ATOM   4461  CA  LYS C  57      44.987  -8.736  41.998  1.00 43.26           C  
ATOM   4462  C   LYS C  57      44.644  -8.167  43.369  1.00 43.39           C  
ATOM   4463  O   LYS C  57      45.493  -7.585  44.046  1.00 46.06           O  
ATOM   4464  CB  LYS C  57      45.679 -10.095  42.122  1.00 43.86           C  
ATOM   4465  CG  LYS C  57      44.901 -11.265  41.496  1.00 50.71           C  
ATOM   4466  CD  LYS C  57      45.846 -12.348  40.961  1.00 61.02           C  
ATOM   4467  CE  LYS C  57      45.190 -13.727  40.938  1.00 69.58           C  
ATOM   4468  NZ  LYS C  57      45.925 -14.675  40.047  1.00 64.56           N1+
ATOM   4469  N   LEU C  58      43.391  -8.299  43.769  1.00 43.31           N  
ATOM   4470  CA  LEU C  58      42.991  -7.823  45.080  1.00 39.85           C  
ATOM   4471  C   LEU C  58      42.984  -8.977  46.072  1.00 42.86           C  
ATOM   4472  O   LEU C  58      42.862 -10.144  45.701  1.00 49.67           O  
ATOM   4473  CB  LEU C  58      41.616  -7.149  45.036  1.00 38.55           C  
ATOM   4474  CG  LEU C  58      41.492  -5.987  44.049  1.00 42.06           C  
ATOM   4475  CD1 LEU C  58      40.140  -5.347  44.198  1.00 42.55           C  
ATOM   4476  CD2 LEU C  58      42.593  -4.963  44.250  1.00 39.70           C  
ATOM   4477  N   ALA C  59      43.133  -8.627  47.350  1.00 46.93           N  
ATOM   4478  CA  ALA C  59      43.162  -9.636  48.396  1.00 41.40           C  
ATOM   4479  C   ALA C  59      41.977 -10.592  48.288  1.00 47.06           C  
ATOM   4480  O   ALA C  59      42.123 -11.794  48.526  1.00 49.69           O  
ATOM   4481  CB  ALA C  59      43.197  -8.959  49.767  1.00 39.27           C  
ATOM   4482  N   ASP C  60      40.801 -10.092  47.895  1.00 47.25           N  
ATOM   4483  CA  ASP C  60      39.586 -10.905  47.899  1.00 42.63           C  
ATOM   4484  C   ASP C  60      39.398 -11.731  46.637  1.00 44.45           C  
ATOM   4485  O   ASP C  60      38.351 -12.358  46.490  1.00 45.00           O  
ATOM   4486  CB  ASP C  60      38.340 -10.035  48.107  1.00 34.78           C  
ATOM   4487  CG  ASP C  60      38.114  -9.059  46.967  1.00 49.78           C  
ATOM   4488  OD1 ASP C  60      38.816  -9.181  45.939  1.00 51.94           O  
ATOM   4489  OD2 ASP C  60      37.244  -8.167  47.093  1.00 58.79           O1-
ATOM   4490  N   GLY C  61      40.365 -11.747  45.725  1.00 41.62           N  
ATOM   4491  CA  GLY C  61      40.248 -12.494  44.497  1.00 31.40           C  
ATOM   4492  C   GLY C  61      39.905 -11.649  43.290  1.00 50.78           C  
ATOM   4493  O   GLY C  61      40.203 -12.052  42.161  1.00 60.44           O  
ATOM   4494  N   GLN C  62      39.304 -10.485  43.499  1.00 43.91           N  
ATOM   4495  CA  GLN C  62      38.980  -9.601  42.394  1.00 41.35           C  
ATOM   4496  C   GLN C  62      40.240  -8.993  41.783  1.00 46.80           C  
ATOM   4497  O   GLN C  62      41.355  -9.127  42.304  1.00 44.18           O  
ATOM   4498  CB  GLN C  62      38.057  -8.490  42.866  1.00 43.40           C  
ATOM   4499  CG  GLN C  62      36.847  -8.995  43.563  1.00 43.40           C  
ATOM   4500  CD  GLN C  62      35.845  -7.903  43.732  1.00 53.95           C  
ATOM   4501  NE2 GLN C  62      35.912  -7.203  44.862  1.00 54.11           N  
ATOM   4502  OE1 GLN C  62      35.028  -7.665  42.848  1.00 58.97           O  
ATOM   4503  N   MET C  63      40.041  -8.297  40.660  1.00 41.61           N  
ATOM   4504  CA  MET C  63      41.099  -7.604  39.945  1.00 36.91           C  
ATOM   4505  C   MET C  63      40.620  -6.195  39.670  1.00 37.42           C  
ATOM   4506  O   MET C  63      39.446  -6.002  39.360  1.00 44.90           O  
ATOM   4507  CB  MET C  63      41.420  -8.304  38.633  1.00 43.18           C  
ATOM   4508  CG  MET C  63      41.933  -9.710  38.788  1.00 40.62           C  
ATOM   4509  SD  MET C  63      42.138 -10.493  37.173  1.00 51.49           S  
ATOM   4510  CE  MET C  63      42.702 -12.096  37.705  1.00 37.32           C  
ATOM   4511  N   GLY C  64      41.506  -5.217  39.775  1.00 39.87           N  
ATOM   4512  CA  GLY C  64      41.110  -3.839  39.557  1.00 32.02           C  
ATOM   4513  C   GLY C  64      42.221  -3.005  38.971  1.00 38.02           C  
ATOM   4514  O   GLY C  64      43.410  -3.280  39.168  1.00 40.02           O  
ATOM   4515  N   TYR C  65      41.826  -1.970  38.244  1.00 36.22           N  
ATOM   4516  CA  TYR C  65      42.739  -0.949  37.773  1.00 38.60           C  
ATOM   4517  C   TYR C  65      42.886   0.159  38.807  1.00 43.52           C  
ATOM   4518  O   TYR C  65      42.022   0.383  39.669  1.00 39.64           O  
ATOM   4519  CB  TYR C  65      42.249  -0.309  36.484  1.00 38.01           C  
ATOM   4520  CG  TYR C  65      42.100  -1.206  35.287  1.00 51.05           C  
ATOM   4521  CD1 TYR C  65      43.207  -1.610  34.558  1.00 41.27           C  
ATOM   4522  CD2 TYR C  65      40.837  -1.603  34.846  1.00 43.92           C  
ATOM   4523  CE1 TYR C  65      43.066  -2.396  33.433  1.00 46.04           C  
ATOM   4524  CE2 TYR C  65      40.689  -2.400  33.723  1.00 40.10           C  
ATOM   4525  CZ  TYR C  65      41.806  -2.784  33.018  1.00 41.55           C  
ATOM   4526  OH  TYR C  65      41.675  -3.564  31.898  1.00 39.51           O  
ATOM   4527  N   GLY C  66      43.976   0.895  38.669  1.00 34.89           N  
ATOM   4528  CA  GLY C  66      44.258   1.964  39.594  1.00 35.27           C  
ATOM   4529  C   GLY C  66      45.298   2.856  38.976  1.00 40.04           C  
ATOM   4530  O   GLY C  66      46.025   2.447  38.062  1.00 41.84           O  
ATOM   4531  N   PHE C  67      45.339   4.096  39.467  1.00 40.69           N  
ATOM   4532  CA  PHE C  67      46.356   5.054  39.067  1.00 45.58           C  
ATOM   4533  C   PHE C  67      47.628   4.923  39.889  1.00 41.40           C  
ATOM   4534  O   PHE C  67      48.662   5.466  39.490  1.00 40.72           O  
ATOM   4535  CB  PHE C  67      45.820   6.486  39.194  1.00 39.37           C  
ATOM   4536  CG  PHE C  67      44.821   6.859  38.145  1.00 51.08           C  
ATOM   4537  CD1 PHE C  67      44.827   6.230  36.907  1.00 51.84           C  
ATOM   4538  CD2 PHE C  67      43.874   7.844  38.389  1.00 41.81           C  
ATOM   4539  CE1 PHE C  67      43.909   6.572  35.934  1.00 53.74           C  
ATOM   4540  CE2 PHE C  67      42.954   8.188  37.418  1.00 42.91           C  
ATOM   4541  CZ  PHE C  67      42.969   7.550  36.187  1.00 46.29           C  
ATOM   4542  N   GLU C  68      47.558   4.233  41.029  1.00 39.67           N  
ATOM   4543  CA  GLU C  68      48.698   3.998  41.906  1.00 39.05           C  
ATOM   4544  C   GLU C  68      48.647   2.562  42.405  1.00 44.14           C  
ATOM   4545  O   GLU C  68      47.562   1.997  42.593  1.00 40.28           O  
ATOM   4546  CB  GLU C  68      48.688   4.949  43.105  1.00 45.14           C  
ATOM   4547  CG  GLU C  68      48.657   6.430  42.763  1.00 44.05           C  
ATOM   4548  CD  GLU C  68      48.693   7.305  44.006  1.00 56.27           C  
ATOM   4549  OE1 GLU C  68      47.708   7.304  44.785  1.00 60.77           O  
ATOM   4550  OE2 GLU C  68      49.728   7.979  44.213  1.00 66.01           O1-
ATOM   4551  N   LYS C  69      49.825   1.974  42.641  1.00 42.01           N  
ATOM   4552  CA  LYS C  69      49.866   0.622  43.192  1.00 35.78           C  
ATOM   4553  C   LYS C  69      49.257   0.632  44.587  1.00 32.78           C  
ATOM   4554  O   LYS C  69      49.562   1.502  45.400  1.00 45.75           O  
ATOM   4555  CB  LYS C  69      51.301   0.098  43.242  1.00 44.86           C  
ATOM   4556  CG  LYS C  69      51.994  -0.015  41.898  1.00 46.54           C  
ATOM   4557  CD  LYS C  69      53.198  -0.950  41.987  1.00 48.71           C  
ATOM   4558  CE  LYS C  69      54.501  -0.230  41.652  1.00 58.71           C  
ATOM   4559  NZ  LYS C  69      55.697  -1.103  41.799  1.00 59.68           N1+
ATOM   4560  N   GLY C  70      48.379  -0.318  44.864  1.00 35.75           N  
ATOM   4561  CA  GLY C  70      47.717  -0.362  46.146  1.00 36.81           C  
ATOM   4562  C   GLY C  70      46.512   0.542  46.280  1.00 49.75           C  
ATOM   4563  O   GLY C  70      45.894   0.572  47.355  1.00 48.78           O  
ATOM   4564  N   LYS C  71      46.154   1.277  45.234  1.00 45.51           N  
ATOM   4565  CA  LYS C  71      44.969   2.128  45.226  1.00 48.71           C  
ATOM   4566  C   LYS C  71      44.076   1.790  44.038  1.00 51.03           C  
ATOM   4567  O   LYS C  71      43.520   2.672  43.379  1.00 47.90           O  
ATOM   4568  CB  LYS C  71      45.362   3.600  45.204  1.00 49.08           C  
ATOM   4569  CG  LYS C  71      46.056   4.089  46.468  1.00 46.93           C  
ATOM   4570  CD  LYS C  71      45.175   5.113  47.162  1.00 46.35           C  
ATOM   4571  CE  LYS C  71      45.978   5.980  48.108  1.00 59.27           C  
ATOM   4572  NZ  LYS C  71      46.287   7.339  47.523  1.00 56.32           N1+
ATOM   4573  N   ALA C  72      43.946   0.507  43.727  1.00 46.16           N  
ATOM   4574  CA  ALA C  72      43.078   0.119  42.635  1.00 43.01           C  
ATOM   4575  C   ALA C  72      41.633   0.169  43.100  1.00 45.82           C  
ATOM   4576  O   ALA C  72      41.339   0.133  44.297  1.00 55.99           O  
ATOM   4577  CB  ALA C  72      43.423  -1.284  42.135  1.00 37.46           C  
ATOM   4578  N   SER C  73      40.718   0.249  42.140  1.00 41.31           N  
ATOM   4579  CA  SER C  73      39.312   0.244  42.511  1.00 42.19           C  
ATOM   4580  C   SER C  73      38.495  -0.491  41.466  1.00 44.07           C  
ATOM   4581  O   SER C  73      38.915  -0.659  40.313  1.00 40.40           O  
ATOM   4582  CB  SER C  73      38.755   1.655  42.672  1.00 33.55           C  
ATOM   4583  OG  SER C  73      38.841   2.365  41.447  1.00 44.76           O  
ATOM   4584  N   VAL C  74      37.310  -0.910  41.900  1.00 39.11           N  
ATOM   4585  CA  VAL C  74      36.281  -1.493  41.050  1.00 40.75           C  
ATOM   4586  C   VAL C  74      34.994  -0.716  41.279  1.00 42.32           C  
ATOM   4587  O   VAL C  74      34.407  -0.825  42.366  1.00 45.47           O  
ATOM   4588  CB  VAL C  74      36.057  -2.975  41.371  1.00 40.08           C  
ATOM   4589  CG1 VAL C  74      34.884  -3.510  40.555  1.00 33.58           C  
ATOM   4590  CG2 VAL C  74      37.336  -3.778  41.156  1.00 34.50           C  
ATOM   4591  N   PRO C  75      34.515   0.072  40.311  1.00 37.82           N  
ATOM   4592  CA  PRO C  75      35.088   0.368  38.986  1.00 40.06           C  
ATOM   4593  C   PRO C  75      36.471   0.975  39.063  1.00 38.42           C  
ATOM   4594  O   PRO C  75      36.838   1.562  40.066  1.00 42.47           O  
ATOM   4595  CB  PRO C  75      34.108   1.399  38.394  1.00 37.27           C  
ATOM   4596  CG  PRO C  75      32.842   1.231  39.157  1.00 43.32           C  
ATOM   4597  CD  PRO C  75      33.243   0.780  40.530  1.00 37.85           C  
ATOM   4598  N   GLY C  76      37.262   0.873  38.011  1.00 39.52           N  
ATOM   4599  CA  GLY C  76      38.539   1.531  37.986  1.00 41.47           C  
ATOM   4600  C   GLY C  76      38.347   3.029  37.962  1.00 41.65           C  
ATOM   4601  O   GLY C  76      37.226   3.535  37.860  1.00 37.83           O  
ATOM   4602  N   PRO C  77      39.447   3.769  38.047  1.00 39.40           N  
ATOM   4603  CA  PRO C  77      39.346   5.234  38.069  1.00 32.02           C  
ATOM   4604  C   PRO C  77      38.673   5.774  36.817  1.00 32.93           C  
ATOM   4605  O   PRO C  77      38.772   5.200  35.735  1.00 43.60           O  
ATOM   4606  CB  PRO C  77      40.809   5.700  38.146  1.00 39.02           C  
ATOM   4607  CG  PRO C  77      41.652   4.493  37.803  1.00 44.42           C  
ATOM   4608  CD  PRO C  77      40.835   3.277  38.124  1.00 35.53           C  
ATOM   4609  N   LEU C  78      38.022   6.922  36.969  1.00 39.82           N  
ATOM   4610  CA  LEU C  78      37.416   7.618  35.846  1.00 33.97           C  
ATOM   4611  C   LEU C  78      38.472   8.405  35.084  1.00 42.73           C  
ATOM   4612  O   LEU C  78      39.185   9.231  35.662  1.00 45.06           O  
ATOM   4613  CB  LEU C  78      36.319   8.573  36.320  1.00 31.87           C  
ATOM   4614  CG  LEU C  78      36.008   9.709  35.336  1.00 41.19           C  
ATOM   4615  CD1 LEU C  78      35.064   9.229  34.227  1.00 38.96           C  
ATOM   4616  CD2 LEU C  78      35.445  10.928  36.033  1.00 37.97           C  
ATOM   4617  N   ILE C  79      38.561   8.160  33.785  1.00 36.40           N  
ATOM   4618  CA  ILE C  79      39.356   8.978  32.886  1.00 39.51           C  
ATOM   4619  C   ILE C  79      38.416   9.944  32.181  1.00 43.10           C  
ATOM   4620  O   ILE C  79      37.392   9.528  31.624  1.00 45.48           O  
ATOM   4621  CB  ILE C  79      40.113   8.100  31.876  1.00 41.03           C  
ATOM   4622  CG1 ILE C  79      41.185   7.291  32.594  1.00 33.27           C  
ATOM   4623  CG2 ILE C  79      40.698   8.936  30.745  1.00 37.73           C  
ATOM   4624  CD1 ILE C  79      41.412   5.965  31.969  1.00 35.79           C  
ATOM   4625  N   GLU C  80      38.759  11.228  32.195  1.00 39.31           N  
ATOM   4626  CA  GLU C  80      37.948  12.258  31.563  1.00 41.33           C  
ATOM   4627  C   GLU C  80      38.852  13.173  30.748  1.00 41.16           C  
ATOM   4628  O   GLU C  80      39.871  13.643  31.253  1.00 50.83           O  
ATOM   4629  CB  GLU C  80      37.172  13.047  32.616  1.00 37.73           C  
ATOM   4630  CG  GLU C  80      36.578  14.353  32.126  1.00 49.19           C  
ATOM   4631  CD  GLU C  80      35.770  15.063  33.213  1.00 60.82           C  
ATOM   4632  OE1 GLU C  80      35.654  14.508  34.328  1.00 63.55           O  
ATOM   4633  OE2 GLU C  80      35.249  16.173  32.953  1.00 60.13           O1-
ATOM   4634  N   VAL C  81      38.490  13.411  29.487  1.00 38.28           N  
ATOM   4635  CA  VAL C  81      39.293  14.201  28.561  1.00 38.15           C  
ATOM   4636  C   VAL C  81      38.366  15.009  27.658  1.00 43.92           C  
ATOM   4637  O   VAL C  81      37.161  14.758  27.578  1.00 42.90           O  
ATOM   4638  CB  VAL C  81      40.213  13.323  27.699  1.00 41.44           C  
ATOM   4639  CG1 VAL C  81      40.942  12.311  28.569  1.00 35.92           C  
ATOM   4640  CG2 VAL C  81      39.385  12.646  26.593  1.00 32.12           C  
ATOM   4641  N   ASN C  82      38.953  15.971  26.952  1.00 38.57           N  
ATOM   4642  CA  ASN C  82      38.220  16.821  26.026  1.00 43.23           C  
ATOM   4643  C   ASN C  82      38.487  16.398  24.591  1.00 42.31           C  
ATOM   4644  O   ASN C  82      39.608  16.004  24.251  1.00 36.09           O  
ATOM   4645  CB  ASN C  82      38.608  18.286  26.207  1.00 46.87           C  
ATOM   4646  CG  ASN C  82      38.217  18.812  27.555  1.00 49.07           C  
ATOM   4647  ND2 ASN C  82      39.201  19.283  28.308  1.00 45.69           N  
ATOM   4648  OD1 ASN C  82      37.040  18.785  27.928  1.00 43.49           O  
ATOM   4649  N   GLU C  83      37.453  16.480  23.751  1.00 42.75           N  
ATOM   4650  CA  GLU C  83      37.618  16.119  22.352  1.00 46.20           C  
ATOM   4651  C   GLU C  83      38.845  16.811  21.783  1.00 44.04           C  
ATOM   4652  O   GLU C  83      38.992  18.031  21.891  1.00 43.45           O  
ATOM   4653  CB  GLU C  83      36.382  16.508  21.549  1.00 45.01           C  
ATOM   4654  CG  GLU C  83      35.356  15.415  21.453  1.00 41.64           C  
ATOM   4655  CD  GLU C  83      34.184  15.829  20.590  1.00 41.56           C  
ATOM   4656  OE1 GLU C  83      33.931  17.049  20.481  1.00 40.05           O  
ATOM   4657  OE2 GLU C  83      33.523  14.935  20.018  1.00 40.32           O1-
ATOM   4658  N   GLY C  84      39.724  16.025  21.177  1.00 42.91           N  
ATOM   4659  CA  GLY C  84      40.962  16.522  20.640  1.00 41.53           C  
ATOM   4660  C   GLY C  84      42.163  16.190  21.491  1.00 40.28           C  
ATOM   4661  O   GLY C  84      43.287  16.224  20.989  1.00 48.73           O  
ATOM   4662  N   ASP C  85      41.949  15.861  22.759  1.00 36.58           N  
ATOM   4663  CA  ASP C  85      43.042  15.421  23.605  1.00 43.33           C  
ATOM   4664  C   ASP C  85      43.602  14.105  23.089  1.00 46.95           C  
ATOM   4665  O   ASP C  85      42.923  13.333  22.401  1.00 49.84           O  
ATOM   4666  CB  ASP C  85      42.584  15.238  25.057  1.00 42.29           C  
ATOM   4667  CG  ASP C  85      42.285  16.555  25.756  1.00 45.57           C  
ATOM   4668  OD1 ASP C  85      42.678  17.624  25.222  1.00 44.06           O  
ATOM   4669  OD2 ASP C  85      41.640  16.514  26.829  1.00 41.94           O1-
ATOM   4670  N   THR C  86      44.873  13.870  23.420  1.00 49.37           N  
ATOM   4671  CA  THR C  86      45.528  12.580  23.277  1.00 40.14           C  
ATOM   4672  C   THR C  86      45.942  12.107  24.663  1.00 43.29           C  
ATOM   4673  O   THR C  86      46.369  12.910  25.498  1.00 46.70           O  
ATOM   4674  CB  THR C  86      46.729  12.683  22.351  1.00 38.24           C  
ATOM   4675  CG2 THR C  86      47.481  11.376  22.320  1.00 33.83           C  
ATOM   4676  OG1 THR C  86      46.260  12.981  21.030  1.00 58.56           O  
ATOM   4677  N   LEU C  87      45.783  10.814  24.920  1.00 39.81           N  
ATOM   4678  CA  LEU C  87      46.011  10.256  26.246  1.00 45.05           C  
ATOM   4679  C   LEU C  87      46.986   9.099  26.107  1.00 47.48           C  
ATOM   4680  O   LEU C  87      46.676   8.112  25.436  1.00 54.34           O  
ATOM   4681  CB  LEU C  87      44.696   9.789  26.877  1.00 37.70           C  
ATOM   4682  CG  LEU C  87      44.773   9.134  28.249  1.00 48.59           C  
ATOM   4683  CD1 LEU C  87      45.755   9.882  29.157  1.00 51.04           C  
ATOM   4684  CD2 LEU C  87      43.385   9.057  28.875  1.00 48.72           C  
ATOM   4685  N   HIS C  88      48.168   9.233  26.716  1.00 50.63           N  
ATOM   4686  CA  HIS C  88      49.188   8.188  26.736  1.00 42.31           C  
ATOM   4687  C   HIS C  88      49.153   7.537  28.108  1.00 42.88           C  
ATOM   4688  O   HIS C  88      49.361   8.217  29.119  1.00 48.78           O  
ATOM   4689  CB  HIS C  88      50.578   8.758  26.463  1.00 39.16           C  
ATOM   4690  CG  HIS C  88      50.751   9.320  25.090  1.00 42.95           C  
ATOM   4691  CD2 HIS C  88      51.133  10.552  24.674  1.00 39.34           C  
ATOM   4692  ND1 HIS C  88      50.542   8.575  23.946  1.00 45.41           N  
ATOM   4693  CE1 HIS C  88      50.779   9.327  22.884  1.00 38.09           C  
ATOM   4694  NE2 HIS C  88      51.136  10.531  23.298  1.00 42.64           N  
ATOM   4695  N   ILE C  89      48.865   6.242  28.150  1.00 39.74           N  
ATOM   4696  CA  ILE C  89      48.646   5.531  29.403  1.00 41.96           C  
ATOM   4697  C   ILE C  89      49.756   4.506  29.528  1.00 47.81           C  
ATOM   4698  O   ILE C  89      49.785   3.516  28.787  1.00 46.51           O  
ATOM   4699  CB  ILE C  89      47.269   4.850  29.465  1.00 41.61           C  
ATOM   4700  CG1 ILE C  89      46.135   5.860  29.283  1.00 44.36           C  
ATOM   4701  CG2 ILE C  89      47.111   4.084  30.782  1.00 39.57           C  
ATOM   4702  CD1 ILE C  89      44.731   5.233  29.336  1.00 41.44           C  
ATOM   4703  N   GLU C  90      50.683   4.753  30.446  1.00 49.68           N  
ATOM   4704  CA  GLU C  90      51.719   3.783  30.767  1.00 41.74           C  
ATOM   4705  C   GLU C  90      51.086   2.781  31.711  1.00 34.75           C  
ATOM   4706  O   GLU C  90      50.899   3.053  32.902  1.00 49.48           O  
ATOM   4707  CB  GLU C  90      52.941   4.451  31.380  1.00 47.92           C  
ATOM   4708  CG  GLU C  90      53.983   3.463  31.847  1.00 58.78           C  
ATOM   4709  CD  GLU C  90      55.235   4.147  32.318  1.00 62.21           C  
ATOM   4710  OE1 GLU C  90      55.718   5.038  31.594  1.00 70.34           O  
ATOM   4711  OE2 GLU C  90      55.730   3.802  33.413  1.00 85.52           O1-
ATOM   4712  N   PHE C  91      50.731   1.627  31.167  1.00 40.20           N  
ATOM   4713  CA  PHE C  91      49.990   0.595  31.875  1.00 40.72           C  
ATOM   4714  C   PHE C  91      50.946  -0.520  32.259  1.00 41.89           C  
ATOM   4715  O   PHE C  91      51.726  -0.999  31.422  1.00 39.66           O  
ATOM   4716  CB  PHE C  91      48.851   0.057  31.002  1.00 36.29           C  
ATOM   4717  CG  PHE C  91      48.193  -1.196  31.536  1.00 44.79           C  
ATOM   4718  CD1 PHE C  91      47.275  -1.134  32.579  1.00 39.70           C  
ATOM   4719  CD2 PHE C  91      48.471  -2.434  30.975  1.00 42.79           C  
ATOM   4720  CE1 PHE C  91      46.655  -2.286  33.060  1.00 39.81           C  
ATOM   4721  CE2 PHE C  91      47.854  -3.585  31.459  1.00 47.71           C  
ATOM   4722  CZ  PHE C  91      46.945  -3.506  32.505  1.00 42.77           C  
ATOM   4723  N   THR C  92      50.867  -0.937  33.518  1.00 37.55           N  
ATOM   4724  CA  THR C  92      51.748  -1.947  34.075  1.00 40.08           C  
ATOM   4725  C   THR C  92      50.887  -3.032  34.693  1.00 42.55           C  
ATOM   4726  O   THR C  92      50.060  -2.742  35.559  1.00 43.43           O  
ATOM   4727  CB  THR C  92      52.685  -1.335  35.120  1.00 39.43           C  
ATOM   4728  CG2 THR C  92      53.567  -2.397  35.729  1.00 31.83           C  
ATOM   4729  OG1 THR C  92      53.503  -0.349  34.480  1.00 44.99           O  
ATOM   4730  N   ASN C  93      51.089  -4.269  34.257  1.00 43.49           N  
ATOM   4731  CA  ASN C  93      50.319  -5.413  34.731  1.00 41.32           C  
ATOM   4732  C   ASN C  93      51.067  -6.034  35.910  1.00 46.98           C  
ATOM   4733  O   ASN C  93      52.116  -6.657  35.729  1.00 55.61           O  
ATOM   4734  CB  ASN C  93      50.116  -6.407  33.582  1.00 37.04           C  
ATOM   4735  CG  ASN C  93      49.471  -7.708  34.024  1.00 44.32           C  
ATOM   4736  ND2 ASN C  93      49.469  -8.693  33.132  1.00 43.34           N  
ATOM   4737  OD1 ASN C  93      48.983  -7.831  35.154  1.00 46.53           O  
ATOM   4738  N   THR C  94      50.546  -5.859  37.121  1.00 43.23           N  
ATOM   4739  CA  THR C  94      51.223  -6.386  38.300  1.00 37.00           C  
ATOM   4740  C   THR C  94      50.716  -7.760  38.689  1.00 47.19           C  
ATOM   4741  O   THR C  94      51.024  -8.242  39.785  1.00 56.41           O  
ATOM   4742  CB  THR C  94      51.080  -5.423  39.485  1.00 34.10           C  
ATOM   4743  CG2 THR C  94      51.238  -3.963  39.031  1.00 34.88           C  
ATOM   4744  OG1 THR C  94      49.806  -5.609  40.119  1.00 40.19           O  
ATOM   4745  N   MET C  95      49.964  -8.406  37.815  1.00 49.88           N  
ATOM   4746  CA  MET C  95      49.347  -9.684  38.119  1.00 47.75           C  
ATOM   4747  C   MET C  95      50.192 -10.830  37.556  1.00 50.04           C  
ATOM   4748  O   MET C  95      51.089 -10.640  36.723  1.00 45.49           O  
ATOM   4749  CB  MET C  95      47.932  -9.711  37.542  1.00 40.15           C  
ATOM   4750  CG  MET C  95      47.045  -8.587  38.054  1.00 46.98           C  
ATOM   4751  SD  MET C  95      45.314  -8.803  37.603  1.00 43.60           S  
ATOM   4752  CE  MET C  95      45.421  -8.641  35.814  1.00 38.90           C  
ATOM   4753  N   ASP C  96      49.880 -12.043  38.007  1.00 45.16           N  
ATOM   4754  CA  ASP C  96      50.592 -13.211  37.507  1.00 50.28           C  
ATOM   4755  C   ASP C  96      50.086 -13.693  36.147  1.00 50.38           C  
ATOM   4756  O   ASP C  96      50.689 -14.604  35.573  1.00 53.73           O  
ATOM   4757  CB  ASP C  96      50.534 -14.354  38.541  1.00 35.94           C  
ATOM   4758  CG  ASP C  96      49.142 -14.635  39.042  1.00 55.10           C  
ATOM   4759  OD1 ASP C  96      48.266 -13.741  38.980  1.00 59.64           O  
ATOM   4760  OD2 ASP C  96      48.926 -15.768  39.518  1.00 59.90           O1-
ATOM   4761  N   VAL C  97      49.025 -13.101  35.602  1.00 46.48           N  
ATOM   4762  CA  VAL C  97      48.459 -13.528  34.328  1.00 43.49           C  
ATOM   4763  C   VAL C  97      48.473 -12.358  33.361  1.00 42.61           C  
ATOM   4764  O   VAL C  97      48.535 -11.191  33.760  1.00 46.48           O  
ATOM   4765  CB  VAL C  97      47.026 -14.068  34.475  1.00 45.34           C  
ATOM   4766  CG1 VAL C  97      46.949 -15.060  35.617  1.00 41.89           C  
ATOM   4767  CG2 VAL C  97      46.069 -12.908  34.700  1.00 42.42           C  
ATOM   4768  N   ARG C  98      48.409 -12.682  32.069  1.00 46.40           N  
ATOM   4769  CA  ARG C  98      48.322 -11.634  31.062  1.00 45.27           C  
ATOM   4770  C   ARG C  98      47.057 -10.809  31.270  1.00 48.76           C  
ATOM   4771  O   ARG C  98      46.011 -11.327  31.674  1.00 47.68           O  
ATOM   4772  CB  ARG C  98      48.330 -12.233  29.662  1.00 40.06           C  
ATOM   4773  CG  ARG C  98      49.594 -12.950  29.339  1.00 52.58           C  
ATOM   4774  CD  ARG C  98      49.679 -13.300  27.878  1.00 41.15           C  
ATOM   4775  NE  ARG C  98      50.091 -12.163  27.061  1.00 50.58           N  
ATOM   4776  CZ  ARG C  98      51.347 -11.762  26.880  1.00 54.97           C  
ATOM   4777  NH1 ARG C  98      52.366 -12.354  27.497  1.00 55.08           N1+
ATOM   4778  NH2 ARG C  98      51.586 -10.732  26.067  1.00 56.22           N  
ATOM   4779  N   ALA C  99      47.164  -9.512  30.994  1.00 41.19           N  
ATOM   4780  CA  ALA C  99      46.046  -8.592  31.132  1.00 38.04           C  
ATOM   4781  C   ALA C  99      46.230  -7.471  30.124  1.00 42.33           C  
ATOM   4782  O   ALA C  99      47.311  -7.290  29.556  1.00 45.86           O  
ATOM   4783  CB  ALA C  99      45.937  -8.035  32.555  1.00 33.34           C  
ATOM   4784  N   SER C 100      45.161  -6.719  29.890  1.00 41.09           N  
ATOM   4785  CA  SER C 100      45.215  -5.699  28.859  1.00 40.69           C  
ATOM   4786  C   SER C 100      44.249  -4.580  29.196  1.00 46.60           C  
ATOM   4787  O   SER C 100      43.549  -4.606  30.216  1.00 42.93           O  
ATOM   4788  CB  SER C 100      44.880  -6.278  27.490  1.00 44.81           C  
ATOM   4789  OG  SER C 100      43.476  -6.413  27.365  1.00 46.64           O  
ATOM   4790  N   LEU C 101      44.192  -3.614  28.289  1.00 37.17           N  
ATOM   4791  CA  LEU C 101      43.395  -2.407  28.450  1.00 40.34           C  
ATOM   4792  C   LEU C 101      42.768  -2.136  27.095  1.00 46.50           C  
ATOM   4793  O   LEU C 101      43.482  -1.788  26.148  1.00 42.87           O  
ATOM   4794  CB  LEU C 101      44.269  -1.236  28.897  1.00 47.01           C  
ATOM   4795  CG  LEU C 101      43.681   0.024  29.512  1.00 47.00           C  
ATOM   4796  CD1 LEU C 101      42.653  -0.308  30.583  1.00 40.08           C  
ATOM   4797  CD2 LEU C 101      44.848   0.783  30.097  1.00 42.02           C  
ATOM   4798  N   HIS C 102      41.451  -2.324  26.993  1.00 41.96           N  
ATOM   4799  CA  HIS C 102      40.702  -2.066  25.770  1.00 38.56           C  
ATOM   4800  C   HIS C 102      39.667  -0.974  26.031  1.00 43.68           C  
ATOM   4801  O   HIS C 102      38.994  -0.982  27.072  1.00 41.46           O  
ATOM   4802  CB  HIS C 102      40.031  -3.364  25.279  1.00 40.69           C  
ATOM   4803  CG  HIS C 102      38.985  -3.150  24.230  1.00 53.49           C  
ATOM   4804  CD2 HIS C 102      37.631  -3.208  24.300  1.00 44.03           C  
ATOM   4805  ND1 HIS C 102      39.292  -2.822  22.919  1.00 52.27           N  
ATOM   4806  CE1 HIS C 102      38.173  -2.686  22.231  1.00 46.86           C  
ATOM   4807  NE2 HIS C 102      37.152  -2.918  23.045  1.00 53.06           N  
ATOM   4808  N   VAL C 103      39.537  -0.030  25.096  1.00 31.08           N  
ATOM   4809  CA  VAL C 103      38.660   1.121  25.293  1.00 37.67           C  
ATOM   4810  C   VAL C 103      37.622   1.189  24.178  1.00 45.99           C  
ATOM   4811  O   VAL C 103      37.897   0.852  23.019  1.00 35.56           O  
ATOM   4812  CB  VAL C 103      39.461   2.444  25.358  1.00 32.16           C  
ATOM   4813  CG1 VAL C 103      39.961   2.841  23.983  1.00 33.54           C  
ATOM   4814  CG2 VAL C 103      38.612   3.540  25.935  1.00 34.08           C  
ATOM   4815  N   HIS C 104      36.422   1.654  24.540  1.00 38.53           N  
ATOM   4816  CA  HIS C 104      35.359   1.902  23.576  1.00 34.80           C  
ATOM   4817  C   HIS C 104      35.357   3.351  23.122  1.00 38.81           C  
ATOM   4818  O   HIS C 104      35.806   4.251  23.839  1.00 37.26           O  
ATOM   4819  CB  HIS C 104      33.992   1.571  24.165  1.00 36.52           C  
ATOM   4820  CG  HIS C 104      33.750   0.104  24.325  1.00 39.58           C  
ATOM   4821  CD2 HIS C 104      34.426  -0.842  25.022  1.00 37.48           C  
ATOM   4822  ND1 HIS C 104      32.692  -0.545  23.722  1.00 40.66           N  
ATOM   4823  CE1 HIS C 104      32.729  -1.830  24.039  1.00 44.12           C  
ATOM   4824  NE2 HIS C 104      33.771  -2.035  24.829  1.00 42.25           N  
ATOM   4825  N   GLY C 105      34.849   3.567  21.910  1.00 38.36           N  
ATOM   4826  CA  GLY C 105      34.581   4.908  21.430  1.00 31.46           C  
ATOM   4827  C   GLY C 105      35.781   5.731  21.007  1.00 36.43           C  
ATOM   4828  O   GLY C 105      35.741   6.380  19.957  1.00 38.25           O  
ATOM   4829  N   LEU C 106      36.843   5.737  21.805  1.00 36.16           N  
ATOM   4830  CA  LEU C 106      37.974   6.600  21.498  1.00 43.83           C  
ATOM   4831  C   LEU C 106      38.783   6.054  20.316  1.00 44.37           C  
ATOM   4832  O   LEU C 106      38.761   4.854  20.005  1.00 40.36           O  
ATOM   4833  CB  LEU C 106      38.870   6.757  22.729  1.00 39.77           C  
ATOM   4834  CG  LEU C 106      38.354   7.693  23.832  1.00 45.76           C  
ATOM   4835  CD1 LEU C 106      37.103   7.147  24.534  1.00 32.01           C  
ATOM   4836  CD2 LEU C 106      39.443   7.917  24.830  1.00 39.92           C  
ATOM   4837  N   ASP C 107      39.507   6.960  19.657  1.00 39.76           N  
ATOM   4838  CA  ASP C 107      40.453   6.575  18.612  1.00 38.84           C  
ATOM   4839  C   ASP C 107      41.674   5.861  19.188  1.00 44.68           C  
ATOM   4840  O   ASP C 107      42.269   6.305  20.176  1.00 45.40           O  
ATOM   4841  CB  ASP C 107      40.924   7.802  17.851  1.00 35.82           C  
ATOM   4842  CG  ASP C 107      39.788   8.546  17.205  1.00 43.84           C  
ATOM   4843  OD1 ASP C 107      38.811   7.876  16.790  1.00 46.82           O  
ATOM   4844  OD2 ASP C 107      39.872   9.796  17.117  1.00 42.80           O1-
ATOM   4845  N   TYR C 108      42.056   4.757  18.556  1.00 41.46           N  
ATOM   4846  CA  TYR C 108      43.291   4.075  18.908  1.00 41.50           C  
ATOM   4847  C   TYR C 108      43.749   3.221  17.730  1.00 46.09           C  
ATOM   4848  O   TYR C 108      42.931   2.671  16.989  1.00 44.25           O  
ATOM   4849  CB  TYR C 108      43.112   3.219  20.159  1.00 34.30           C  
ATOM   4850  CG  TYR C 108      42.068   2.137  20.007  1.00 45.97           C  
ATOM   4851  CD1 TYR C 108      42.400   0.888  19.483  1.00 41.82           C  
ATOM   4852  CD2 TYR C 108      40.746   2.361  20.390  1.00 46.73           C  
ATOM   4853  CE1 TYR C 108      41.442  -0.113  19.344  1.00 43.88           C  
ATOM   4854  CE2 TYR C 108      39.779   1.368  20.253  1.00 48.14           C  
ATOM   4855  CZ  TYR C 108      40.137   0.133  19.727  1.00 48.98           C  
ATOM   4856  OH  TYR C 108      39.184  -0.851  19.590  1.00 49.68           O  
ATOM   4857  N   GLU C 109      45.067   3.129  17.563  1.00 45.23           N  
ATOM   4858  CA  GLU C 109      45.654   2.266  16.552  1.00 39.69           C  
ATOM   4859  C   GLU C 109      45.647   0.824  17.024  1.00 46.09           C  
ATOM   4860  O   GLU C 109      45.563   0.536  18.225  1.00 42.12           O  
ATOM   4861  CB  GLU C 109      47.085   2.678  16.235  1.00 33.97           C  
ATOM   4862  CG  GLU C 109      47.204   4.055  15.626  1.00 41.28           C  
ATOM   4863  CD  GLU C 109      48.630   4.401  15.291  1.00 50.69           C  
ATOM   4864  OE1 GLU C 109      49.501   3.513  15.431  1.00 73.52           O  
ATOM   4865  OE2 GLU C 109      48.883   5.553  14.887  1.00 79.52           O1-
ATOM   4866  N   ILE C 110      45.756  -0.088  16.051  1.00 43.97           N  
ATOM   4867  CA  ILE C 110      45.582  -1.506  16.343  1.00 42.45           C  
ATOM   4868  C   ILE C 110      46.551  -1.965  17.418  1.00 39.71           C  
ATOM   4869  O   ILE C 110      46.268  -2.927  18.142  1.00 43.58           O  
ATOM   4870  CB  ILE C 110      45.722  -2.346  15.059  1.00 47.15           C  
ATOM   4871  CG1 ILE C 110      45.049  -3.706  15.246  1.00 44.83           C  
ATOM   4872  CG2 ILE C 110      47.164  -2.548  14.709  1.00 44.32           C  
ATOM   4873  CD1 ILE C 110      43.535  -3.655  15.113  1.00 50.66           C  
ATOM   4874  N   SER C 111      47.698  -1.290  17.557  1.00 44.25           N  
ATOM   4875  CA  SER C 111      48.669  -1.636  18.596  1.00 40.13           C  
ATOM   4876  C   SER C 111      48.160  -1.343  19.998  1.00 42.11           C  
ATOM   4877  O   SER C 111      48.787  -1.786  20.969  1.00 51.84           O  
ATOM   4878  CB  SER C 111      49.988  -0.891  18.378  1.00 33.56           C  
ATOM   4879  OG  SER C 111      49.770   0.392  17.807  1.00 58.12           O  
ATOM   4880  N   SER C 112      47.052  -0.609  20.129  1.00 43.55           N  
ATOM   4881  CA  SER C 112      46.448  -0.302  21.422  1.00 43.95           C  
ATOM   4882  C   SER C 112      45.040  -0.887  21.561  1.00 56.12           C  
ATOM   4883  O   SER C 112      44.255  -0.397  22.389  1.00 53.47           O  
ATOM   4884  CB  SER C 112      46.406   1.215  21.646  1.00 45.46           C  
ATOM   4885  OG  SER C 112      47.672   1.732  22.030  1.00 47.40           O  
ATOM   4886  N   ASP C 113      44.676  -1.910  20.774  1.00 42.10           N  
ATOM   4887  CA  ASP C 113      43.343  -2.447  21.004  1.00 49.02           C  
ATOM   4888  C   ASP C 113      43.301  -3.434  22.169  1.00 41.33           C  
ATOM   4889  O   ASP C 113      42.203  -3.796  22.609  1.00 48.51           O  
ATOM   4890  CB  ASP C 113      42.749  -3.034  19.701  1.00 55.37           C  
ATOM   4891  CG  ASP C 113      43.100  -4.507  19.467  1.00 65.12           C  
ATOM   4892  OD1 ASP C 113      44.182  -4.969  19.922  1.00 70.96           O  
ATOM   4893  OD2 ASP C 113      42.262  -5.211  18.841  1.00 52.94           O1-
ATOM   4894  N   GLY C 114      44.450  -3.809  22.732  1.00 42.25           N  
ATOM   4895  CA  GLY C 114      44.458  -4.602  23.946  1.00 37.62           C  
ATOM   4896  C   GLY C 114      44.047  -6.044  23.775  1.00 43.10           C  
ATOM   4897  O   GLY C 114      43.678  -6.690  24.756  1.00 41.71           O  
ATOM   4898  N   THR C 115      44.107  -6.578  22.559  1.00 46.90           N  
ATOM   4899  CA  THR C 115      43.769  -7.971  22.299  1.00 45.15           C  
ATOM   4900  C   THR C 115      45.044  -8.813  22.186  1.00 43.61           C  
ATOM   4901  O   THR C 115      46.118  -8.303  21.855  1.00 46.20           O  
ATOM   4902  CB  THR C 115      42.929  -8.094  21.016  1.00 46.38           C  
ATOM   4903  CG2 THR C 115      41.682  -7.197  21.101  1.00 42.90           C  
ATOM   4904  OG1 THR C 115      43.706  -7.702  19.872  1.00 44.66           O  
ATOM   4905  N   ALA C 116      44.922 -10.107  22.496  1.00 43.80           N  
ATOM   4906  CA  ALA C 116      46.032 -11.032  22.272  1.00 38.87           C  
ATOM   4907  C   ALA C 116      46.327 -11.180  20.780  1.00 44.86           C  
ATOM   4908  O   ALA C 116      47.483 -11.084  20.347  1.00 45.96           O  
ATOM   4909  CB  ALA C 116      45.711 -12.384  22.904  1.00 28.33           C  
ATOM   4910  N   MET C 117      45.289 -11.410  19.979  1.00 51.83           N  
ATOM   4911  CA  MET C 117      45.355 -11.405  18.521  1.00 46.50           C  
ATOM   4912  C   MET C 117      46.424 -10.446  18.010  1.00 53.63           C  
ATOM   4913  O   MET C 117      47.343 -10.834  17.281  1.00 64.35           O  
ATOM   4914  CB  MET C 117      43.983 -11.000  17.962  1.00 54.16           C  
ATOM   4915  CG  MET C 117      43.539 -11.675  16.656  1.00 49.14           C  
ATOM   4916  SD  MET C 117      42.624 -10.513  15.624  1.00 74.09           S  
ATOM   4917  CE  MET C 117      41.610  -9.727  16.870  1.00 66.29           C  
ATOM   4918  N   ASN C 118      46.312  -9.180  18.401  1.00 55.76           N  
ATOM   4919  CA  ASN C 118      47.147  -8.120  17.857  1.00 56.88           C  
ATOM   4920  C   ASN C 118      48.382  -7.873  18.704  1.00 55.98           C  
ATOM   4921  O   ASN C 118      48.963  -6.785  18.626  1.00 54.01           O  
ATOM   4922  CB  ASN C 118      46.318  -6.841  17.718  1.00 49.97           C  
ATOM   4923  CG  ASN C 118      45.341  -6.914  16.529  1.00 70.56           C  
ATOM   4924  ND2 ASN C 118      44.226  -6.198  16.641  1.00 64.51           N  
ATOM   4925  OD1 ASN C 118      45.528  -7.702  15.592  1.00 64.37           O  
ATOM   4926  N   LYS C 119      48.775  -8.847  19.533  1.00 47.16           N  
ATOM   4927  CA  LYS C 119      49.982  -8.731  20.346  1.00 57.13           C  
ATOM   4928  C   LYS C 119      49.941  -7.458  21.200  1.00 59.10           C  
ATOM   4929  O   LYS C 119      50.928  -6.734  21.357  1.00 55.17           O  
ATOM   4930  CB  LYS C 119      51.226  -8.784  19.448  1.00 58.46           C  
ATOM   4931  CG  LYS C 119      51.679 -10.225  19.089  1.00 71.44           C  
ATOM   4932  CD  LYS C 119      52.156 -10.369  17.636  1.00 83.65           C  
ATOM   4933  CE  LYS C 119      50.987 -10.339  16.639  1.00 85.35           C  
ATOM   4934  NZ  LYS C 119      51.359  -9.666  15.349  1.00 82.70           N1+
ATOM   4935  N   SER C 120      48.772  -7.185  21.764  1.00 52.45           N  
ATOM   4936  CA  SER C 120      48.486  -5.890  22.347  1.00 43.06           C  
ATOM   4937  C   SER C 120      48.177  -5.960  23.836  1.00 47.25           C
[truncated: 124,731 more chars]
