# Supplementary material for: Hydrophobic tuning with non-canonical amino acids in a copper metalloenzyme
Source: Nat Chem. 2026 Apr 13;18(7):1269–77. doi: 10.1038/s41557-026-02116-7 (PMC13323077; doi:10.1038/s41557-026-02116-7)
Supplement: Supplementary file 4 — Code related to logP prediction, PDB analysis and redox deconvolution. [file 41557_2026_2116_MOESM4_ESM.zip › Code_lite/PDB_analysis_lite/inputs/starting_pdbs/2xyb.pdb]

CRYST1  145.296   62.902   91.416  90.00 126.70  90.00 C 1 2 1       1
ATOM      1  N   ALA A   1      35.143  -2.980  14.352  1.00 33.67           N  
ATOM      2  CA  ALA A   1      36.173  -3.638  15.327  1.00 38.69           C  
ATOM      3  C   ALA A   1      35.936  -4.605  16.578  1.00 40.31           C  
ATOM      4  O   ALA A   1      34.815  -4.908  16.967  1.00 47.22           O  
ATOM      5  CB  ALA A   1      37.259  -2.647  15.692  1.00 35.49           C  
ATOM      6  N   ILE A   2      37.052  -5.062  17.184  1.00 34.17           N  
ATOM      7  CA  ILE A   2      37.086  -5.882  18.437  1.00 26.31           C  
ATOM      8  C   ILE A   2      37.849  -5.177  19.557  1.00 27.38           C  
ATOM      9  O   ILE A   2      38.623  -4.294  19.283  1.00 25.17           O  
ATOM     10  CB  ILE A   2      37.728  -7.288  18.229  1.00 28.11           C  
ATOM     11  CG1 ILE A   2      39.220  -7.247  17.796  1.00 22.50           C  
ATOM     12  CG2 ILE A   2      36.895  -8.069  17.154  1.00 28.96           C  
ATOM     13  CD1 ILE A   2      39.837  -8.652  17.467  1.00 25.83           C  
ATOM     14  N   GLY A   3      37.729  -5.674  20.796  1.00 25.53           N  
ATOM     15  CA  GLY A   3      38.439  -5.076  21.999  1.00 24.55           C  
ATOM     16  C   GLY A   3      37.484  -4.142  22.758  1.00 27.36           C  
ATOM     17  O   GLY A   3      36.505  -3.634  22.183  1.00 26.55           O  
ATOM     18  N   PRO A   4      37.876  -3.704  23.955  1.00 24.63           N  
ATOM     19  CA  PRO A   4      39.205  -3.894  24.557  1.00 26.59           C  
ATOM     20  C   PRO A   4      39.430  -5.277  25.123  1.00 24.39           C  
ATOM     21  O   PRO A   4      40.578  -5.651  25.373  1.00 24.91           O  
ATOM     22  CB  PRO A   4      39.264  -2.800  25.633  1.00 26.04           C  
ATOM     23  CG  PRO A   4      37.771  -2.620  26.055  1.00 27.59           C  
ATOM     24  CD  PRO A   4      37.047  -2.717  24.698  1.00 26.44           C  
ATOM     25  N   VAL A   5      38.367  -6.099  25.181  1.00 22.67           N  
ATOM     26  CA  VAL A   5      38.526  -7.498  25.585  1.00 25.58           C  
ATOM     27  C   VAL A   5      38.298  -8.386  24.361  1.00 29.51           C  
ATOM     28  O   VAL A   5      37.238  -8.293  23.721  1.00 28.70           O  
ATOM     29  CB  VAL A   5      37.484  -7.918  26.670  1.00 25.01           C  
ATOM     30  CG1 VAL A   5      37.656  -9.410  27.011  1.00 25.53           C  
ATOM     31  CG2 VAL A   5      37.719  -7.045  27.908  1.00 28.34           C  
ATOM     32  N   ALA A   6      39.306  -9.188  23.994  1.00 26.31           N  
ATOM     33  CA  ALA A   6      39.192 -10.008  22.782  1.00 27.66           C  
ATOM     34  C   ALA A   6      40.136 -11.194  22.796  1.00 28.38           C  
ATOM     35  O   ALA A   6      41.222 -11.156  23.364  1.00 25.01           O  
ATOM     36  CB  ALA A   6      39.438  -9.126  21.501  1.00 31.18           C  
ATOM     37  N   ASP A   7      39.722 -12.245  22.111  1.00 22.45           N  
ATOM     38  CA  ASP A   7      40.587 -13.358  21.770  1.00 24.13           C  
ATOM     39  C   ASP A   7      41.267 -13.078  20.431  1.00 23.52           C  
ATOM     40  O   ASP A   7      40.609 -12.623  19.465  1.00 27.05           O  
ATOM     41  CB  ASP A   7      39.705 -14.593  21.548  1.00 26.19           C  
ATOM     42  CG  ASP A   7      39.156 -15.189  22.854  1.00 32.18           C  
ATOM     43  OD1 ASP A   7      39.771 -15.016  23.922  1.00 28.62           O  
ATOM     44  OD2 ASP A   7      38.355 -16.124  22.731  1.00 36.75           O1-
ATOM     45  N   LEU A   8      42.520 -13.462  20.318  1.00 21.49           N  
ATOM     46  CA  LEU A   8      43.281 -13.240  19.055  1.00 20.92           C  
ATOM     47  C   LEU A   8      43.858 -14.605  18.751  1.00 21.83           C  
ATOM     48  O   LEU A   8      44.790 -15.034  19.389  1.00 23.58           O  
ATOM     49  CB  LEU A   8      44.395 -12.193  19.236  1.00 22.80           C  
ATOM     50  CG  LEU A   8      43.916 -10.798  19.634  1.00 23.18           C  
ATOM     51  CD1 LEU A   8      45.087  -9.901  20.050  1.00 23.24           C  
ATOM     52  CD2 LEU A   8      43.080 -10.155  18.494  1.00 24.63           C  
ATOM     53  N   THR A   9      43.241 -15.316  17.811  1.00 22.77           N  
ATOM     54  CA  THR A   9      43.700 -16.664  17.542  1.00 21.17           C  
ATOM     55  C   THR A   9      44.709 -16.686  16.373  1.00 20.00           C  
ATOM     56  O   THR A   9      44.415 -16.165  15.300  1.00 23.51           O  
ATOM     57  CB  THR A   9      42.531 -17.608  17.239  1.00 22.18           C  
ATOM     58  CG2 THR A   9      43.011 -18.990  16.916  1.00 23.36           C  
ATOM     59  OG1 THR A   9      41.674 -17.658  18.382  1.00 25.11           O  
ATOM     60  N   LEU A  10      45.866 -17.263  16.596  1.00 19.37           N  
ATOM     61  CA  LEU A  10      46.986 -17.271  15.598  1.00 21.87           C  
ATOM     62  C   LEU A  10      46.917 -18.594  14.885  1.00 26.39           C  
ATOM     63  O   LEU A  10      46.997 -19.656  15.547  1.00 27.54           O  
ATOM     64  CB  LEU A  10      48.343 -17.197  16.293  1.00 20.57           C  
ATOM     65  CG  LEU A  10      48.504 -16.061  17.321  1.00 23.09           C  
ATOM     66  CD1 LEU A  10      49.902 -16.117  17.914  1.00 21.16           C  
ATOM     67  CD2 LEU A  10      48.129 -14.645  16.748  1.00 23.90           C  
ATOM     68  N   THR A  11      46.731 -18.552  13.568  1.00 24.34           N  
ATOM     69  CA  THR A  11      46.800 -19.767  12.745  1.00 23.84           C  
ATOM     70  C   THR A  11      47.660 -19.575  11.489  1.00 27.95           C  
ATOM     71  O   THR A  11      47.981 -18.450  11.097  1.00 23.81           O  
ATOM     72  CB  THR A  11      45.468 -20.272  12.314  1.00 22.01           C  
ATOM     73  CG2 THR A  11      44.563 -20.644  13.508  1.00 24.49           C  
ATOM     74  OG1 THR A  11      44.806 -19.296  11.457  1.00 23.06           O  
ATOM     75  N   ASN A  12      47.961 -20.662  10.795  1.00 24.72           N  
ATOM     76  CA  ASN A  12      48.530 -20.545   9.472  1.00 22.33           C  
ATOM     77  C   ASN A  12      47.458 -20.791   8.453  1.00 25.54           C  
ATOM     78  O   ASN A  12      46.578 -21.622   8.665  1.00 27.74           O  
ATOM     79  CB  ASN A  12      49.676 -21.576   9.312  1.00 23.23           C  
ATOM     80  CG  ASN A  12      50.805 -21.327  10.268  1.00 26.58           C  
ATOM     81  ND2 ASN A  12      51.467 -20.183  10.119  1.00 25.18           N  
ATOM     82  OD1 ASN A  12      51.023 -22.096  11.213  1.00 29.05           O  
ATOM     83  N   ALA A  13      47.520 -20.072   7.342  1.00 21.87           N  
ATOM     84  CA  ALA A  13      46.479 -20.151   6.326  1.00 21.37           C  
ATOM     85  C   ALA A  13      47.035 -19.673   5.016  1.00 25.88           C  
ATOM     86  O   ALA A  13      47.987 -18.880   4.988  1.00 27.94           O  
ATOM     87  CB  ALA A  13      45.186 -19.266   6.748  1.00 22.11           C  
ATOM     88  N   GLN A  14      46.362 -20.024   3.931  1.00 25.34           N  
ATOM     89  CA  GLN A  14      46.697 -19.499   2.601  1.00 26.57           C  
ATOM     90  C   GLN A  14      45.953 -18.159   2.369  1.00 23.63           C  
ATOM     91  O   GLN A  14      44.794 -18.010   2.775  1.00 26.71           O  
ATOM     92  CB  GLN A  14      46.152 -20.474   1.565  1.00 32.69           C  
ATOM     93  CG  GLN A  14      47.194 -21.188   0.770  1.00 37.35           C  
ATOM     94  CD  GLN A  14      46.621 -21.633  -0.573  1.00 38.52           C  
ATOM     95  NE2 GLN A  14      47.434 -21.607  -1.570  1.00 35.67           N  
ATOM     96  OE1 GLN A  14      45.416 -21.884  -0.703  1.00 39.71           O  
ATOM     97  N   VAL A  15      46.666 -17.162   1.859  1.00 22.18           N  
ATOM     98  CA  VAL A  15      46.038 -15.857   1.616  1.00 21.02           C  
ATOM     99  C   VAL A  15      46.469 -15.432   0.192  1.00 23.69           C  
ATOM    100  O   VAL A  15      47.464 -15.924  -0.321  1.00 24.17           O  
ATOM    101  CB  VAL A  15      46.528 -14.803   2.663  1.00 22.08           C  
ATOM    102  CG1 VAL A  15      46.033 -15.215   4.120  1.00 24.19           C  
ATOM    103  CG2 VAL A  15      48.036 -14.636   2.648  1.00 24.04           C  
ATOM    104  N   SER A  16      45.757 -14.509  -0.435  1.00 21.56           N  
ATOM    105  CA  SER A  16      46.240 -13.986  -1.706  1.00 23.47           C  
ATOM    106  C   SER A  16      45.899 -12.486  -1.833  1.00 22.33           C  
ATOM    107  O   SER A  16      45.087 -12.088  -2.653  1.00 25.36           O  
ATOM    108  CB  SER A  16      45.620 -14.750  -2.902  1.00 26.36           C  
ATOM    109  OG  SER A  16      44.237 -14.781  -2.793  1.00 28.90           O  
ATOM    110  N   PRO A  17      46.564 -11.665  -1.050  1.00 22.80           N  
ATOM    111  CA  PRO A  17      46.123 -10.251  -0.976  1.00 21.68           C  
ATOM    112  C   PRO A  17      46.473  -9.463  -2.229  1.00 26.27           C  
ATOM    113  O   PRO A  17      45.878  -8.408  -2.479  1.00 24.75           O  
ATOM    114  CB  PRO A  17      46.931  -9.712   0.225  1.00 21.90           C  
ATOM    115  CG  PRO A  17      48.080 -10.625   0.385  1.00 25.96           C  
ATOM    116  CD  PRO A  17      47.516 -12.005   0.014  1.00 23.48           C  
ATOM    117  N   ASP A  18      47.434  -9.965  -3.012  1.00 23.80           N  
ATOM    118  CA  ASP A  18      47.858  -9.300  -4.265  1.00 26.21           C  
ATOM    119  C   ASP A  18      47.665 -10.221  -5.468  1.00 29.68           C  
ATOM    120  O   ASP A  18      48.335 -10.056  -6.490  1.00 26.65           O  
ATOM    121  CB  ASP A  18      49.317  -8.833  -4.198  1.00 22.43           C  
ATOM    122  CG  ASP A  18      50.352 -10.026  -4.041  1.00 23.75           C  
ATOM    123  OD1 ASP A  18      49.903 -11.164  -3.837  1.00 22.41           O  
ATOM    124  OD2 ASP A  18      51.552  -9.758  -3.832  1.00 27.23           O1-
ATOM    125  N   GLY A  19      46.841 -11.250  -5.288  1.00 27.08           N  
ATOM    126  CA  GLY A  19      46.509 -12.162  -6.377  1.00 28.05           C  
ATOM    127  C   GLY A  19      47.343 -13.437  -6.333  1.00 26.52           C  
ATOM    128  O   GLY A  19      47.002 -14.412  -7.004  1.00 30.35           O  
ATOM    129  N   PHE A  20      48.396 -13.435  -5.537  1.00 26.72           N  
ATOM    130  CA  PHE A  20      49.347 -14.556  -5.478  1.00 28.07           C  
ATOM    131  C   PHE A  20      49.086 -15.334  -4.175  1.00 32.98           C  
ATOM    132  O   PHE A  20      49.178 -14.753  -3.095  1.00 27.71           O  
ATOM    133  CB  PHE A  20      50.816 -14.022  -5.547  1.00 25.95           C  
ATOM    134  CG  PHE A  20      51.871 -15.134  -5.457  1.00 30.35           C  
ATOM    135  CD1 PHE A  20      52.186 -15.891  -6.586  1.00 33.90           C  
ATOM    136  CD2 PHE A  20      52.471 -15.464  -4.252  1.00 30.06           C  
ATOM    137  CE1 PHE A  20      53.081 -16.990  -6.485  1.00 33.79           C  
ATOM    138  CE2 PHE A  20      53.377 -16.522  -4.131  1.00 31.33           C  
ATOM    139  CZ  PHE A  20      53.703 -17.276  -5.261  1.00 33.29           C  
ATOM    140  N   ALA A  21      48.759 -16.637  -4.263  1.00 31.10           N  
ATOM    141  CA  ALA A  21      48.421 -17.402  -3.063  1.00 28.35           C  
ATOM    142  C   ALA A  21      49.670 -17.872  -2.368  1.00 28.12           C  
ATOM    143  O   ALA A  21      50.631 -18.381  -3.023  1.00 27.52           O  
ATOM    144  CB  ALA A  21      47.491 -18.633  -3.410  1.00 27.59           C  
ATOM    145  N   ARG A  22      49.762 -17.633  -1.068  1.00 26.50           N  
ATOM    146  CA  ARG A  22      50.875 -18.197  -0.297  1.00 24.08           C  
ATOM    147  C   ARG A  22      50.431 -18.518   1.146  1.00 28.13           C  
ATOM    148  O   ARG A  22      49.502 -17.894   1.698  1.00 26.58           O  
ATOM    149  CB  ARG A  22      52.118 -17.287  -0.228  1.00 25.94           C  
ATOM    150  CG  ARG A  22      51.815 -15.894   0.447  1.00 21.50           C  
ATOM    151  CD  ARG A  22      53.038 -15.188   0.947  1.00 21.64           C  
ATOM    152  NE  ARG A  22      53.450 -15.789   2.191  1.00 21.64           N  
ATOM    153  CZ  ARG A  22      54.347 -15.285   3.022  1.00 20.51           C  
ATOM    154  NH1 ARG A  22      55.089 -14.241   2.659  1.00 23.83           N1+
ATOM    155  NH2 ARG A  22      54.645 -15.950   4.174  1.00 21.58           N  
ATOM    156  N   GLU A  23      51.215 -19.352   1.822  1.00 23.93           N  
ATOM    157  CA  GLU A  23      50.886 -19.654   3.211  1.00 23.38           C  
ATOM    158  C   GLU A  23      51.409 -18.501   4.070  1.00 21.19           C  
ATOM    159  O   GLU A  23      52.487 -18.001   3.811  1.00 24.54           O  
ATOM    160  CB  GLU A  23      51.523 -20.995   3.663  1.00 24.88           C  
ATOM    161  CG  GLU A  23      50.790 -22.184   2.980  1.00 32.96           C  
ATOM    162  CD  GLU A  23      49.421 -22.525   3.628  1.00 31.80           C  
ATOM    163  OE1 GLU A  23      49.324 -22.342   4.843  1.00 31.00           O  
ATOM    164  OE2 GLU A  23      48.628 -23.299   3.008  1.00 37.26           O1-
ATOM    165  N   ALA A  24      50.628 -18.093   5.080  1.00 24.08           N  
ATOM    166  CA  ALA A  24      50.949 -16.946   5.950  1.00 25.87           C  
ATOM    167  C   ALA A  24      50.579 -17.205   7.404  1.00 28.55           C  
ATOM    168  O   ALA A  24      50.091 -18.274   7.742  1.00 26.23           O  
ATOM    169  CB  ALA A  24      50.176 -15.669   5.441  1.00 21.98           C  
ATOM    170  N   VAL A  25      50.914 -16.248   8.293  1.00 23.38           N  
ATOM    171  CA  VAL A  25      50.406 -16.272   9.656  1.00 21.76           C  
ATOM    172  C   VAL A  25      49.253 -15.277   9.706  1.00 26.94           C  
ATOM    173  O   VAL A  25      49.407 -14.106   9.287  1.00 25.70           O  
ATOM    174  CB  VAL A  25      51.516 -15.811  10.611  1.00 22.11           C  
ATOM    175  CG1 VAL A  25      50.997 -15.619  12.062  1.00 24.63           C  
ATOM    176  CG2 VAL A  25      52.749 -16.771  10.510  1.00 23.61           C  
ATOM    177  N   VAL A  26      48.089 -15.724  10.178  1.00 21.01           N  
ATOM    178  CA  VAL A  26      46.928 -14.855  10.196  1.00 20.92           C  
ATOM    179  C   VAL A  26      46.373 -14.816  11.622  1.00 23.55           C  
ATOM    180  O   VAL A  26      46.728 -15.649  12.461  1.00 22.59           O  
ATOM    181  CB  VAL A  26      45.774 -15.299   9.244  1.00 24.20           C  
ATOM    182  CG1 VAL A  26      46.222 -15.271   7.740  1.00 23.71           C  
ATOM    183  CG2 VAL A  26      45.253 -16.736   9.665  1.00 23.18           C  
ATOM    184  N   VAL A  27      45.609 -13.773  11.918  1.00 21.43           N  
ATOM    185  CA  VAL A  27      45.015 -13.590  13.247  1.00 22.66           C  
ATOM    186  C   VAL A  27      43.508 -13.455  13.088  1.00 21.47           C  
ATOM    187  O   VAL A  27      43.004 -12.669  12.275  1.00 19.16           O  
ATOM    188  CB  VAL A  27      45.533 -12.275  13.893  1.00 15.90           C  
ATOM    189  CG1 VAL A  27      44.889 -11.991  15.279  1.00 21.57           C  
ATOM    190  CG2 VAL A  27      46.997 -12.229  13.934  1.00 20.15           C  
ATOM    191  N   ASN A  28      42.749 -14.303  13.796  1.00 24.04           N  
ATOM    192  CA  ASN A  28      41.314 -14.404  13.533  1.00 21.99           C  
ATOM    193  C   ASN A  28      41.056 -14.528  12.062  1.00 21.26           C  
ATOM    194  O   ASN A  28      40.139 -13.892  11.521  1.00 21.16           O  
ATOM    195  CB  ASN A  28      40.506 -13.263  14.176  1.00 22.50           C  
ATOM    196  CG  ASN A  28      40.679 -13.232  15.708  1.00 21.75           C  
ATOM    197  ND2 ASN A  28      40.238 -12.157  16.355  1.00 24.77           N  
ATOM    198  OD1 ASN A  28      41.158 -14.214  16.290  1.00 23.66           O  
ATOM    199  N   GLY A  29      41.889 -15.325  11.392  1.00 21.41           N  
ATOM    200  CA  GLY A  29      41.605 -15.678   9.972  1.00 20.41           C  
ATOM    201  C   GLY A  29      41.987 -14.612   8.932  1.00 24.14           C  
ATOM    202  O   GLY A  29      41.648 -14.740   7.750  1.00 26.10           O  
ATOM    203  N   ILE A  30      42.694 -13.567   9.354  1.00 20.11           N  
ATOM    204  CA  ILE A  30      43.042 -12.475   8.385  1.00 19.56           C  
ATOM    205  C   ILE A  30      44.434 -11.934   8.569  1.00 16.72           C  
ATOM    206  O   ILE A  30      44.975 -11.938   9.697  1.00 19.47           O  
ATOM    207  CB  ILE A  30      42.009 -11.270   8.387  1.00 21.97           C  
ATOM    208  CG1 ILE A  30      41.916 -10.571   9.778  1.00 20.93           C  
ATOM    209  CG2 ILE A  30      40.597 -11.747   7.980  1.00 24.17           C  
ATOM    210  CD1 ILE A  30      41.079  -9.240   9.735  1.00 22.80           C  
ATOM    211  N   THR A  31      44.990 -11.389   7.480  1.00 21.02           N  
ATOM    212  CA  THR A  31      46.184 -10.526   7.570  1.00 22.25           C  
ATOM    213  C   THR A  31      45.992  -9.421   6.529  1.00 23.42           C  
ATOM    214  O   THR A  31      45.476  -9.653   5.454  1.00 21.52           O  
ATOM    215  CB  THR A  31      47.515 -11.281   7.313  1.00 25.08           C  
ATOM    216  CG2 THR A  31      47.560 -11.954   5.872  1.00 24.64           C  
ATOM    217  OG1 THR A  31      48.607 -10.375   7.466  1.00 23.76           O  
ATOM    218  N   PRO A  32      46.282  -8.189   6.901  1.00 22.45           N  
ATOM    219  CA  PRO A  32      46.604  -7.743   8.260  1.00 19.39           C  
ATOM    220  C   PRO A  32      45.560  -8.198   9.301  1.00 20.16           C  
ATOM    221  O   PRO A  32      44.375  -8.393   8.981  1.00 23.17           O  
ATOM    222  CB  PRO A  32      46.490  -6.189   8.135  1.00 21.83           C  
ATOM    223  CG  PRO A  32      46.936  -5.938   6.693  1.00 22.66           C  
ATOM    224  CD  PRO A  32      46.170  -7.057   5.956  1.00 24.07           C  
ATOM    225  N   ALA A  33      46.044  -8.329  10.532  1.00 20.01           N  
ATOM    226  CA  ALA A  33      45.254  -8.754  11.682  1.00 19.21           C  
ATOM    227  C   ALA A  33      44.130  -7.704  11.977  1.00 19.99           C  
ATOM    228  O   ALA A  33      44.180  -6.540  11.517  1.00 22.42           O  
ATOM    229  CB  ALA A  33      46.229  -8.908  12.902  1.00 19.55           C  
ATOM    230  N   PRO A  34      43.048  -8.147  12.636  1.00 20.75           N  
ATOM    231  CA  PRO A  34      41.901  -7.299  12.891  1.00 22.55           C  
ATOM    232  C   PRO A  34      42.250  -6.032  13.654  1.00 20.47           C  
ATOM    233  O   PRO A  34      43.139  -6.021  14.498  1.00 19.81           O  
ATOM    234  CB  PRO A  34      40.962  -8.175  13.710  1.00 23.85           C  
ATOM    235  CG  PRO A  34      41.825  -9.321  14.246  1.00 24.97           C  
ATOM    236  CD  PRO A  34      42.913  -9.503  13.234  1.00 19.42           C  
ATOM    237  N   LEU A  35      41.602  -4.957  13.267  1.00 20.58           N  
ATOM    238  CA  LEU A  35      41.643  -3.712  14.094  1.00 18.59           C  
ATOM    239  C   LEU A  35      41.175  -3.938  15.500  1.00 20.29           C  
ATOM    240  O   LEU A  35      40.083  -4.478  15.727  1.00 21.67           O  
ATOM    241  CB  LEU A  35      40.757  -2.651  13.429  1.00 20.14           C  
ATOM    242  CG  LEU A  35      40.617  -1.327  14.203  1.00 19.24           C  
ATOM    243  CD1 LEU A  35      41.979  -0.617  14.368  1.00 20.03           C  
ATOM    244  CD2 LEU A  35      39.594  -0.466  13.424  1.00 21.17           C  
ATOM    245  N   ILE A  36      42.057  -3.667  16.459  1.00 18.01           N  
ATOM    246  CA  ILE A  36      41.638  -3.637  17.859  1.00 19.27           C  
ATOM    247  C   ILE A  36      41.315  -2.172  18.220  1.00 20.72           C  
ATOM    248  O   ILE A  36      42.090  -1.272  17.902  1.00 19.84           O  
ATOM    249  CB  ILE A  36      42.773  -4.184  18.735  1.00 22.08           C  
ATOM    250  CG1 ILE A  36      43.111  -5.634  18.289  1.00 22.70           C  
ATOM    251  CG2 ILE A  36      42.367  -4.121  20.253  1.00 22.33           C  
ATOM    252  CD1 ILE A  36      44.319  -6.218  19.062  1.00 18.45           C  
ATOM    253  N   THR A  37      40.205  -1.927  18.925  1.00 21.64           N  
ATOM    254  CA  THR A  37      39.914  -0.561  19.417  1.00 22.08           C  
ATOM    255  C   THR A  37      39.546  -0.544  20.920  1.00 23.46           C  
ATOM    256  O   THR A  37      39.127  -1.560  21.493  1.00 23.74           O  
ATOM    257  CB  THR A  37      38.783   0.107  18.617  1.00 23.10           C  
ATOM    258  CG2 THR A  37      39.116   0.144  17.074  1.00 19.21           C  
ATOM    259  OG1 THR A  37      37.568  -0.636  18.828  1.00 24.36           O  
ATOM    260  N   GLY A  38      39.797   0.589  21.556  1.00 25.62           N  
ATOM    261  CA  GLY A  38      39.082   0.949  22.791  1.00 25.64           C  
ATOM    262  C   GLY A  38      39.166   2.439  23.004  1.00 26.67           C  
ATOM    263  O   GLY A  38      39.424   3.205  22.076  1.00 22.96           O  
ATOM    264  N   ASN A  39      38.901   2.891  24.235  1.00 26.73           N  
ATOM    265  CA  ASN A  39      38.975   4.326  24.509  1.00 23.31           C  
ATOM    266  C   ASN A  39      40.017   4.561  25.560  1.00 23.54           C  
ATOM    267  O   ASN A  39      40.387   3.641  26.288  1.00 26.45           O  
ATOM    268  CB  ASN A  39      37.618   4.834  25.038  1.00 28.55           C  
ATOM    269  CG  ASN A  39      36.489   4.585  24.052  1.00 33.00           C  
ATOM    270  ND2 ASN A  39      35.499   3.815  24.473  1.00 36.29           N  
ATOM    271  OD1 ASN A  39      36.524   5.053  22.915  1.00 31.52           O  
ATOM    272  N   LYS A  40      40.514   5.783  25.588  1.00 26.81           N  
ATOM    273  CA  LYS A  40      41.487   6.211  26.572  1.00 25.28           C  
ATOM    274  C   LYS A  40      40.974   5.764  27.946  1.00 31.54           C  
ATOM    275  O   LYS A  40      39.784   5.882  28.238  1.00 29.98           O  
ATOM    276  CB  LYS A  40      41.595   7.721  26.539  1.00 27.27           C  
ATOM    277  CG  LYS A  40      42.717   8.248  27.413  1.00 28.27           C  
ATOM    278  CD  LYS A  40      42.888   9.777  27.174  1.00 32.88           C  
ATOM    279  CE  LYS A  40      43.913  10.338  28.177  1.00 38.46           C  
ATOM    280  NZ  LYS A  40      44.099  11.818  27.994  1.00 40.09           N1+
ATOM    281  N   GLY A  41      41.840   5.103  28.700  1.00 33.24           N  
ATOM    282  CA  GLY A  41      41.487   4.717  30.047  1.00 33.40           C  
ATOM    283  C   GLY A  41      41.118   3.266  30.124  1.00 38.10           C  
ATOM    284  O   GLY A  41      40.821   2.766  31.209  1.00 35.99           O  
ATOM    285  N   ASP A  42      40.926   2.640  28.961  1.00 32.61           N  
ATOM    286  CA  ASP A  42      40.400   1.288  28.941  1.00 30.04           C  
ATOM    287  C   ASP A  42      41.449   0.324  29.421  1.00 24.86           C  
ATOM    288  O   ASP A  42      42.660   0.566  29.347  1.00 31.19           O  
ATOM    289  CB  ASP A  42      39.918   0.842  27.553  1.00 29.60           C  
ATOM    290  CG  ASP A  42      38.498   1.252  27.237  1.00 32.94           C  
ATOM    291  OD1 ASP A  42      37.797   1.825  28.114  1.00 34.34           O  
ATOM    292  OD2 ASP A  42      38.042   0.996  26.099  1.00 29.22           O1-
ATOM    293  N   ARG A  43      40.970  -0.795  29.926  1.00 24.76           N  
ATOM    294  CA  ARG A  43      41.830  -1.906  30.245  1.00 25.18           C  
ATOM    295  C   ARG A  43      41.671  -2.889  29.098  1.00 23.47           C  
ATOM    296  O   ARG A  43      40.625  -3.504  28.911  1.00 25.71           O  
ATOM    297  CB  ARG A  43      41.371  -2.539  31.562  1.00 25.16           C  
ATOM    298  CG  ARG A  43      42.125  -3.789  31.912  1.00 26.55           C  
ATOM    299  CD  ARG A  43      41.656  -4.303  33.284  1.00 30.97           C  
ATOM    300  NE  ARG A  43      42.301  -5.558  33.645  1.00 29.79           N  
ATOM    301  CZ  ARG A  43      41.909  -6.339  34.653  1.00 32.34           C  
ATOM    302  NH1 ARG A  43      40.920  -5.920  35.422  1.00 31.13           N1+
ATOM    303  NH2 ARG A  43      42.553  -7.463  34.947  1.00 28.00           N  
ATOM    304  N   PHE A  44      42.781  -3.170  28.410  1.00 25.73           N  
ATOM    305  CA  PHE A  44      42.780  -4.154  27.324  1.00 26.74           C  
ATOM    306  C   PHE A  44      43.160  -5.535  27.823  1.00 23.98           C  
ATOM    307  O   PHE A  44      44.093  -5.688  28.592  1.00 27.70           O  
ATOM    308  CB  PHE A  44      43.773  -3.691  26.220  1.00 26.78           C  
ATOM    309  CG  PHE A  44      43.338  -2.430  25.531  1.00 24.75           C  
ATOM    310  CD1 PHE A  44      43.580  -1.202  26.113  1.00 24.21           C  
ATOM    311  CD2 PHE A  44      42.500  -2.483  24.420  1.00 24.46           C  
ATOM    312  CE1 PHE A  44      43.099  -0.024  25.523  1.00 27.01           C  
ATOM    313  CE2 PHE A  44      42.056  -1.351  23.819  1.00 23.38           C  
ATOM    314  CZ  PHE A  44      42.309  -0.115  24.360  1.00 26.02           C  
ATOM    315  N   GLN A  45      42.421  -6.566  27.403  1.00 23.21           N  
ATOM    316  CA  GLN A  45      42.708  -7.927  27.851  1.00 22.94           C  
ATOM    317  C   GLN A  45      42.656  -8.770  26.593  1.00 24.68           C  
ATOM    318  O   GLN A  45      41.593  -9.015  26.048  1.00 23.91           O  
ATOM    319  CB  GLN A  45      41.623  -8.432  28.827  1.00 23.87           C  
ATOM    320  CG  GLN A  45      41.702  -7.627  30.086  1.00 28.18           C  
ATOM    321  CD  GLN A  45      40.628  -8.064  31.062  1.00 32.49           C  
ATOM    322  NE2 GLN A  45      41.008  -8.847  32.081  1.00 30.52           N  
ATOM    323  OE1 GLN A  45      39.453  -7.733  30.862  1.00 33.83           O  
ATOM    324  N   LEU A  46      43.834  -8.991  26.017  1.00 24.60           N  
ATOM    325  CA  LEU A  46      43.911  -9.587  24.702  1.00 22.29           C  
ATOM    326  C   LEU A  46      44.480 -10.968  24.901  1.00 22.89           C  
ATOM    327  O   LEU A  46      45.666 -11.156  25.263  1.00 23.52           O  
ATOM    328  CB  LEU A  46      44.833  -8.716  23.783  1.00 20.30           C  
ATOM    329  CG  LEU A  46      44.219  -7.298  23.733  1.00 25.31           C  
ATOM    330  CD1 LEU A  46      45.216  -6.288  23.187  1.00 30.28           C  
ATOM    331  CD2 LEU A  46      42.868  -7.286  22.915  1.00 23.66           C  
ATOM    332  N   ASN A  47      43.641 -11.964  24.659  1.00 24.49           N  
ATOM    333  CA  ASN A  47      44.021 -13.337  24.946  1.00 24.46           C  
ATOM    334  C   ASN A  47      44.541 -13.963  23.675  1.00 22.96           C  
ATOM    335  O   ASN A  47      43.789 -14.142  22.696  1.00 24.96           O  
ATOM    336  CB  ASN A  47      42.783 -14.096  25.467  1.00 25.00           C  
ATOM    337  CG  ASN A  47      43.074 -15.546  25.788  1.00 25.99           C  
ATOM    338  ND2 ASN A  47      44.258 -15.816  26.281  1.00 25.60           N  
ATOM    339  OD1 ASN A  47      42.235 -16.424  25.539  1.00 34.55           O  
ATOM    340  N   VAL A  48      45.852 -14.183  23.648  1.00 22.39           N  
ATOM    341  CA  VAL A  48      46.509 -14.671  22.451  1.00 23.51           C  
ATOM    342  C   VAL A  48      46.521 -16.190  22.461  1.00 24.37           C  
ATOM    343  O   VAL A  48      47.101 -16.811  23.335  1.00 25.53           O  
ATOM    344  CB  VAL A  48      47.919 -14.054  22.288  1.00 19.78           C  
ATOM    345  CG1 VAL A  48      48.587 -14.674  21.025  1.00 22.99           C  
ATOM    346  CG2 VAL A  48      47.709 -12.515  22.095  1.00 19.33           C  
ATOM    347  N   ILE A  49      45.777 -16.757  21.525  1.00 21.26           N  
ATOM    348  CA  ILE A  49      45.582 -18.200  21.462  1.00 25.08           C  
ATOM    349  C   ILE A  49      46.412 -18.786  20.316  1.00 25.03           C  
ATOM    350  O   ILE A  49      46.140 -18.504  19.121  1.00 25.04           O  
ATOM    351  CB  ILE A  49      44.074 -18.521  21.243  1.00 23.95           C  
ATOM    352  CG1 ILE A  49      43.234 -17.885  22.355  1.00 25.66           C  
ATOM    353  CG2 ILE A  49      43.873 -20.026  21.130  1.00 26.74           C  
ATOM    354  CD1 ILE A  49      41.707 -17.871  22.088  1.00 29.24           C  
ATOM    355  N   ASP A  50      47.510 -19.454  20.641  1.00 24.43           N  
ATOM    356  CA  ASP A  50      48.430 -19.860  19.577  1.00 25.51           C  
ATOM    357  C   ASP A  50      48.045 -21.198  19.002  1.00 29.62           C  
ATOM    358  O   ASP A  50      48.237 -22.223  19.656  1.00 27.94           O  
ATOM    359  CB  ASP A  50      49.832 -19.967  20.139  1.00 25.00           C  
ATOM    360  CG  ASP A  50      50.871 -20.270  19.081  1.00 20.37           C  
ATOM    361  OD1 ASP A  50      50.539 -20.699  17.956  1.00 25.30           O  
ATOM    362  OD2 ASP A  50      52.074 -20.216  19.426  1.00 28.51           O1-
ATOM    363  N   GLN A  51      47.460 -21.190  17.803  1.00 23.29           N  
ATOM    364  CA  GLN A  51      47.167 -22.438  17.085  1.00 27.16           C  
ATOM    365  C   GLN A  51      48.000 -22.589  15.800  1.00 24.86           C  
ATOM    366  O   GLN A  51      47.534 -23.185  14.789  1.00 28.42           O  
ATOM    367  CB  GLN A  51      45.678 -22.519  16.800  1.00 30.72           C  
ATOM    368  CG  GLN A  51      44.830 -22.811  18.027  1.00 31.17           C  
ATOM    369  CD  GLN A  51      44.924 -24.315  18.366  1.00 44.38           C  
ATOM    370  NE2 GLN A  51      45.442 -24.643  19.555  1.00 44.22           N  
ATOM    371  OE1 GLN A  51      44.660 -25.165  17.495  1.00 43.90           O  
ATOM    372  N   LEU A  52      49.243 -22.073  15.823  1.00 24.97           N  
ATOM    373  CA  LEU A  52      50.113 -22.116  14.656  1.00 22.24           C  
ATOM    374  C   LEU A  52      50.661 -23.529  14.469  1.00 27.25           C  
ATOM    375  O   LEU A  52      51.058 -24.207  15.457  1.00 28.53           O  
ATOM    376  CB  LEU A  52      51.300 -21.156  14.836  1.00 23.94           C  
ATOM    377  CG  LEU A  52      50.861 -19.690  14.966  1.00 23.96           C  
ATOM    378  CD1 LEU A  52      52.004 -18.792  15.453  1.00 25.00           C  
ATOM    379  CD2 LEU A  52      50.349 -19.283  13.566  1.00 22.71           C  
ATOM    380  N   THR A  53      50.710 -23.947  13.219  1.00 28.89           N  
ATOM    381  CA  THR A  53      51.085 -25.327  12.887  1.00 34.48           C  
ATOM    382  C   THR A  53      52.351 -25.377  12.031  1.00 36.46           C  
ATOM    383  O   THR A  53      52.893 -26.444  11.803  1.00 35.14           O  
ATOM    384  CB  THR A  53      49.931 -26.077  12.192  1.00 32.16           C  
ATOM    385  CG2 THR A  53      48.773 -26.326  13.162  1.00 33.87           C  
ATOM    386  OG1 THR A  53      49.420 -25.303  11.098  1.00 34.76           O  
ATOM    387  N   ASN A  54      52.844 -24.224  11.558  1.00 30.20           N  
ATOM    388  CA  ASN A  54      53.897 -24.228  10.521  1.00 31.73           C  
ATOM    389  C   ASN A  54      55.206 -23.740  11.072  1.00 31.85           C  
ATOM    390  O   ASN A  54      55.337 -22.593  11.441  1.00 28.58           O  
ATOM    391  CB  ASN A  54      53.451 -23.399   9.286  1.00 31.93           C  
ATOM    392  CG  ASN A  54      54.405 -23.547   8.088  1.00 32.59           C  
ATOM    393  ND2 ASN A  54      53.862 -23.634   6.887  1.00 28.92           N  
ATOM    394  OD1 ASN A  54      55.605 -23.520   8.251  1.00 37.20           O  
ATOM    395  N   HIS A  55      56.161 -24.649  11.258  1.00 31.94           N  
ATOM    396  CA  HIS A  55      57.443 -24.291  11.894  1.00 29.20           C  
ATOM    397  C   HIS A  55      58.318 -23.335  11.054  1.00 27.13           C  
ATOM    398  O   HIS A  55      59.088 -22.550  11.576  1.00 27.48           O  
ATOM    399  CB  HIS A  55      58.191 -25.606  12.237  1.00 33.41           C  
ATOM    400  CG  HIS A  55      59.603 -25.397  12.646  1.00 33.65           C  
ATOM    401  CD2 HIS A  55      60.765 -25.719  12.032  1.00 36.17           C  
ATOM    402  ND1 HIS A  55      59.951 -24.768  13.822  1.00 33.64           N  
ATOM    403  CE1 HIS A  55      61.267 -24.713  13.916  1.00 36.22           C  
ATOM    404  NE2 HIS A  55      61.783 -25.263  12.834  1.00 43.37           N  
ATOM    405  N   THR A  56      58.168 -23.375   9.741  1.00 27.77           N  
ATOM    406  CA  THR A  56      58.954 -22.496   8.892  1.00 30.57           C  
ATOM    407  C   THR A  56      58.579 -21.026   9.202  1.00 29.21           C  
ATOM    408  O   THR A  56      59.403 -20.134   8.999  1.00 31.37           O  
ATOM    409  CB  THR A  56      58.683 -22.745   7.410  1.00 33.42           C  
ATOM    410  CG2 THR A  56      59.599 -21.861   6.537  1.00 30.97           C  
ATOM    411  OG1 THR A  56      58.939 -24.127   7.129  1.00 33.68           O  
ATOM    412  N   MET A  57      57.322 -20.794   9.593  1.00 27.65           N  
ATOM    413  CA  MET A  57      56.918 -19.413   9.942  1.00 25.36           C  
ATOM    414  C   MET A  57      56.843 -19.200  11.470  1.00 28.37           C  
ATOM    415  O   MET A  57      56.420 -18.131  11.981  1.00 24.18           O  
ATOM    416  CB  MET A  57      55.650 -19.046   9.184  1.00 24.29           C  
ATOM    417  CG  MET A  57      55.844 -19.130   7.688  1.00 26.32           C  
ATOM    418  SD  MET A  57      54.411 -18.491   6.825  1.00 27.02           S  
ATOM    419  CE  MET A  57      53.174 -19.729   7.073  1.00 24.38           C  
ATOM    420  N   LEU A  58      57.399 -20.193  12.176  1.00 29.02           N  
ATOM    421  CA  LEU A  58      57.483 -20.248  13.630  1.00 28.98           C  
ATOM    422  C   LEU A  58      56.159 -20.584  14.272  1.00 30.96           C  
ATOM    423  O   LEU A  58      55.171 -19.868  14.065  1.00 28.36           O  
ATOM    424  CB  LEU A  58      58.085 -18.981  14.230  1.00 27.56           C  
ATOM    425  CG  LEU A  58      59.534 -18.705  13.781  1.00 30.12           C  
ATOM    426  CD1 LEU A  58      60.144 -17.481  14.418  1.00 28.17           C  
ATOM    427  CD2 LEU A  58      60.480 -19.909  13.981  1.00 33.40           C  
ATOM    428  N   LYS A  59      56.095 -21.718  14.990  1.00 26.18           N  
ATOM    429  CA  LYS A  59      54.873 -22.040  15.767  1.00 26.82           C  
ATOM    430  C   LYS A  59      54.754 -21.304  17.107  1.00 22.50           C  
ATOM    431  O   LYS A  59      53.685 -21.263  17.722  1.00 26.68           O  
ATOM    432  CB  LYS A  59      54.757 -23.564  15.989  1.00 27.78           C  
ATOM    433  CG  LYS A  59      54.530 -24.346  14.675  1.00 28.90           C  
ATOM    434  CD  LYS A  59      54.794 -25.856  14.892  1.00 34.37           C  
ATOM    435  CE  LYS A  59      54.025 -26.396  16.064  1.00 38.31           C  
ATOM    436  NZ  LYS A  59      54.061 -27.908  15.946  1.00 42.97           N1+
ATOM    437  N   THR A  60      55.866 -20.786  17.613  1.00 23.50           N  
ATOM    438  CA  THR A  60      55.825 -19.952  18.796  1.00 22.55           C  
ATOM    439  C   THR A  60      55.621 -18.527  18.380  1.00 23.35           C  
ATOM    440  O   THR A  60      55.725 -18.234  17.204  1.00 22.16           O  
ATOM    441  CB  THR A  60      57.104 -20.091  19.593  1.00 24.97           C  
ATOM    442  CG2 THR A  60      57.151 -21.558  20.173  1.00 27.32           C  
ATOM    443  OG1 THR A  60      58.240 -19.967  18.724  1.00 28.23           O  
ATOM    444  N   SER A  61      55.249 -17.666  19.322  1.00 23.23           N  
ATOM    445  CA  SER A  61      54.892 -16.293  18.992  1.00 24.22           C  
ATOM    446  C   SER A  61      54.937 -15.431  20.227  1.00 27.17           C  
ATOM    447  O   SER A  61      54.885 -15.926  21.366  1.00 26.29           O  
ATOM    448  CB  SER A  61      53.511 -16.233  18.309  1.00 25.65           C  
ATOM    449  OG  SER A  61      53.277 -14.938  17.743  1.00 25.46           O  
ATOM    450  N   SER A  62      55.115 -14.134  20.006  1.00 23.92           N  
ATOM    451  CA  SER A  62      55.007 -13.198  21.064  1.00 21.07           C  
ATOM    452  C   SER A  62      54.491 -11.861  20.446  1.00 23.53           C  
ATOM    453  O   SER A  62      54.889 -11.530  19.329  1.00 24.00           O  
ATOM    454  CB  SER A  62      56.396 -12.997  21.666  1.00 28.90           C  
ATOM    455  OG  SER A  62      56.270 -12.353  22.931  1.00 31.92           O  
ATOM    456  N   ILE A  63      53.543 -11.171  21.079  1.00 22.98           N  
ATOM    457  CA  ILE A  63      52.938  -9.966  20.466  1.00 21.64           C  
ATOM    458  C   ILE A  63      53.336  -8.720  21.237  1.00 24.41           C  
ATOM    459  O   ILE A  63      53.188  -8.616  22.466  1.00 22.31           O  
ATOM    460  CB  ILE A  63      51.420 -10.032  20.485  1.00 22.25           C  
ATOM    461  CG1 ILE A  63      50.964 -11.412  19.996  1.00 28.32           C  
ATOM    462  CG2 ILE A  63      50.766  -8.887  19.665  1.00 18.42           C  
ATOM    463  CD1 ILE A  63      51.440 -11.791  18.618  1.00 27.81           C  
ATOM    464  N   HIS A  64      53.763  -7.716  20.474  1.00 22.23           N  
ATOM    465  CA  HIS A  64      53.980  -6.387  20.998  1.00 20.01           C  
ATOM    466  C   HIS A  64      52.878  -5.406  20.560  1.00 20.29           C  
ATOM    467  O   HIS A  64      52.379  -5.443  19.391  1.00 19.83           O  
ATOM    468  CB  HIS A  64      55.329  -5.913  20.498  1.00 17.90           C  
ATOM    469  CG  HIS A  64      55.612  -4.494  20.807  1.00 20.75           C  
ATOM    470  CD2 HIS A  64      55.919  -3.464  19.995  1.00 22.87           C  
ATOM    471  ND1 HIS A  64      55.635  -3.983  22.089  1.00 20.48           N  
ATOM    472  CE1 HIS A  64      55.911  -2.695  22.051  1.00 24.51           C  
ATOM    473  NE2 HIS A  64      56.119  -2.377  20.796  1.00 23.31           N  
ATOM    474  N   TRP A  65      52.519  -4.519  21.494  1.00 19.65           N  
ATOM    475  CA  TRP A  65      51.460  -3.551  21.317  1.00 20.27           C  
ATOM    476  C   TRP A  65      52.158  -2.201  21.104  1.00 24.67           C  
ATOM    477  O   TRP A  65      52.676  -1.579  22.029  1.00 20.33           O  
ATOM    478  CB  TRP A  65      50.479  -3.594  22.503  1.00 20.11           C  
ATOM    479  CG  TRP A  65      50.269  -5.014  22.940  1.00 18.66           C  
ATOM    480  CD1 TRP A  65      50.955  -5.698  23.926  1.00 20.02           C  
ATOM    481  CD2 TRP A  65      49.336  -5.916  22.390  1.00 20.42           C  
ATOM    482  CE2 TRP A  65      49.562  -7.168  22.975  1.00 19.34           C  
ATOM    483  CE3 TRP A  65      48.414  -5.823  21.336  1.00 19.95           C  
ATOM    484  NE1 TRP A  65      50.511  -7.010  23.961  1.00 19.10           N  
ATOM    485  CZ2 TRP A  65      48.804  -8.297  22.633  1.00 21.12           C  
ATOM    486  CZ3 TRP A  65      47.667  -6.965  20.993  1.00 24.19           C  
ATOM    487  CH2 TRP A  65      47.880  -8.179  21.641  1.00 21.78           C  
ATOM    488  N   HIS A  66      52.460  -1.957  19.824  1.00 20.65           N  
ATOM    489  CA  HIS A  66      53.386  -0.883  19.480  1.00 22.05           C  
ATOM    490  C   HIS A  66      52.873   0.497  19.860  1.00 17.59           C  
ATOM    491  O   HIS A  66      51.924   1.002  19.260  1.00 19.19           O  
ATOM    492  CB  HIS A  66      53.740  -0.959  17.955  1.00 19.15           C  
ATOM    493  CG  HIS A  66      54.796   0.033  17.561  1.00 22.09           C  
ATOM    494  CD2 HIS A  66      54.820   1.377  17.681  1.00 22.50           C  
ATOM    495  ND1 HIS A  66      56.028  -0.333  17.032  1.00 22.38           N  
ATOM    496  CE1 HIS A  66      56.744   0.761  16.808  1.00 21.55           C  
ATOM    497  NE2 HIS A  66      56.030   1.807  17.176  1.00 20.32           N  
ATOM    498  N   GLY A  67      53.643   1.192  20.685  1.00 17.79           N  
ATOM    499  CA  GLY A  67      53.364   2.590  21.014  1.00 21.61           C  
ATOM    500  C   GLY A  67      52.897   2.714  22.482  1.00 23.65           C  
ATOM    501  O   GLY A  67      52.910   3.805  23.038  1.00 23.36           O  
ATOM    502  N   PHE A  68      52.484   1.606  23.095  1.00 23.60           N  
ATOM    503  CA  PHE A  68      51.876   1.697  24.443  1.00 22.26           C  
ATOM    504  C   PHE A  68      53.011   1.644  25.423  1.00 23.54           C  
ATOM    505  O   PHE A  68      53.889   0.794  25.302  1.00 25.21           O  
ATOM    506  CB  PHE A  68      50.949   0.505  24.692  1.00 20.44           C  
ATOM    507  CG  PHE A  68      49.686   0.578  23.865  1.00 23.35           C  
ATOM    508  CD1 PHE A  68      48.756   1.583  24.119  1.00 21.90           C  
ATOM    509  CD2 PHE A  68      49.464  -0.293  22.812  1.00 22.98           C  
ATOM    510  CE1 PHE A  68      47.681   1.810  23.288  1.00 25.42           C  
ATOM    511  CE2 PHE A  68      48.306  -0.124  22.007  1.00 25.64           C  
ATOM    512  CZ  PHE A  68      47.368   0.853  22.322  1.00 24.99           C  
ATOM    513  N   PHE A  69      52.940   2.453  26.474  1.00 22.73           N  
ATOM    514  CA  PHE A  69      54.056   2.515  27.437  1.00 27.03           C  
ATOM    515  C   PHE A  69      54.187   1.330  28.399  1.00 25.93           C  
ATOM    516  O   PHE A  69      55.296   1.052  28.881  1.00 25.21           O  
ATOM    517  CB  PHE A  69      53.945   3.802  28.248  1.00 22.83           C  
ATOM    518  CG  PHE A  69      53.937   5.078  27.406  1.00 28.66           C  
ATOM    519  CD1 PHE A  69      54.658   5.146  26.207  1.00 31.06           C  
ATOM    520  CD2 PHE A  69      53.374   6.236  27.900  1.00 30.85           C  
ATOM    521  CE1 PHE A  69      54.707   6.321  25.493  1.00 28.28           C  
ATOM    522  CE2 PHE A  69      53.401   7.434  27.174  1.00 29.30           C  
ATOM    523  CZ  PHE A  69      54.090   7.478  25.988  1.00 28.07           C  
ATOM    524  N   GLN A  70      53.095   0.597  28.657  1.00 24.52           N  
ATOM    525  CA  GLN A  70      53.156  -0.630  29.471  1.00 22.99           C  
ATOM    526  C   GLN A  70      53.676  -0.349  30.896  1.00 25.38           C  
ATOM    527  O   GLN A  70      54.408  -1.165  31.493  1.00 23.97           O  
ATOM    528  CB  GLN A  70      53.987  -1.722  28.784  1.00 23.47           C  
ATOM    529  CG  GLN A  70      53.377  -2.217  27.383  1.00 21.62           C  
ATOM    530  CD  GLN A  70      52.047  -2.983  27.468  1.00 27.09           C  
ATOM    531  NE2 GLN A  70      51.580  -3.241  28.700  1.00 22.35           N  
ATOM    532  OE1 GLN A  70      51.388  -3.260  26.412  1.00 25.25           O  
ATOM    533  N   GLN A  71      53.349   0.819  31.404  1.00 22.27           N  
ATOM    534  CA  GLN A  71      53.941   1.203  32.684  1.00 29.44           C  
ATOM    535  C   GLN A  71      53.339   0.289  33.754  1.00 27.17           C  
ATOM    536  O   GLN A  71      52.109   0.245  33.913  1.00 26.78           O  
ATOM    537  CB  GLN A  71      53.616   2.649  32.976  1.00 29.91           C  
ATOM    538  CG  GLN A  71      54.195   3.143  34.267  1.00 41.08           C  
ATOM    539  CD  GLN A  71      53.475   4.367  34.709  1.00 50.97           C  
ATOM    540  NE2 GLN A  71      53.736   5.486  34.024  1.00 56.24           N  
ATOM    541  OE1 GLN A  71      52.540   4.276  35.508  1.00 59.13           O  
ATOM    542  N   GLY A  72      54.206  -0.435  34.462  1.00 28.00           N  
ATOM    543  CA  GLY A  72      53.760  -1.406  35.467  1.00 31.11           C  
ATOM    544  C   GLY A  72      53.362  -2.735  34.866  1.00 31.36           C  
ATOM    545  O   GLY A  72      53.093  -3.687  35.615  1.00 28.00           O  
ATOM    546  N   THR A  73      53.364  -2.850  33.511  1.00 23.98           N  
ATOM    547  CA  THR A  73      53.127  -4.152  32.884  1.00 22.91           C  
ATOM    548  C   THR A  73      54.223  -4.439  31.839  1.00 28.03           C  
ATOM    549  O   THR A  73      53.934  -4.863  30.724  1.00 24.26           O  
ATOM    550  CB  THR A  73      51.774  -4.155  32.141  1.00 24.29           C  
ATOM    551  CG2 THR A  73      50.608  -4.235  33.188  1.00 27.82           C  
ATOM    552  OG1 THR A  73      51.628  -2.898  31.450  1.00 24.13           O  
ATOM    553  N   ASN A  74      55.476  -4.296  32.249  1.00 24.06           N  
ATOM    554  CA  ASN A  74      56.607  -4.556  31.329  1.00 22.88           C  
ATOM    555  C   ASN A  74      56.578  -5.972  30.763  1.00 25.90           C  
ATOM    556  O   ASN A  74      57.037  -6.198  29.635  1.00 26.02           O  
ATOM    557  CB  ASN A  74      57.919  -4.272  32.100  1.00 24.88           C  
ATOM    558  CG  ASN A  74      59.171  -4.514  31.261  1.00 20.71           C  
ATOM    559  ND2 ASN A  74      59.696  -3.442  30.679  1.00 23.31           N  
ATOM    560  OD1 ASN A  74      59.647  -5.640  31.136  1.00 24.34           O  
ATOM    561  N   TRP A  75      56.037  -6.947  31.529  1.00 23.52           N  
ATOM    562  CA  TRP A  75      55.980  -8.353  31.155  1.00 22.88           C  
ATOM    563  C   TRP A  75      55.043  -8.600  29.968  1.00 20.37           C  
ATOM    564  O   TRP A  75      55.107  -9.653  29.345  1.00 25.08           O  
ATOM    565  CB  TRP A  75      55.489  -9.226  32.339  1.00 27.79           C  
ATOM    566  CG  TRP A  75      54.115  -8.817  32.819  1.00 29.06           C  
ATOM    567  CD1 TRP A  75      53.838  -7.932  33.820  1.00 25.16           C  
ATOM    568  CD2 TRP A  75      52.837  -9.175  32.231  1.00 27.74           C  
ATOM    569  CE2 TRP A  75      51.838  -8.443  32.937  1.00 27.01           C  
ATOM    570  CE3 TRP A  75      52.440 -10.044  31.176  1.00 29.09           C  
ATOM    571  NE1 TRP A  75      52.480  -7.667  33.868  1.00 27.47           N  
ATOM    572  CZ2 TRP A  75      50.444  -8.583  32.678  1.00 27.04           C  
ATOM    573  CZ3 TRP A  75      51.045 -10.200  30.924  1.00 32.29           C  
ATOM    574  CH2 TRP A  75      50.068  -9.442  31.678  1.00 26.94           C  
ATOM    575  N   ALA A  76      54.263  -7.581  29.649  1.00 21.92           N  
ATOM    576  CA  ALA A  76      53.243  -7.652  28.567  1.00 22.52           C  
ATOM    577  C   ALA A  76      53.731  -7.009  27.260  1.00 22.70           C  
ATOM    578  O   ALA A  76      52.949  -6.909  26.309  1.00 22.62           O  
ATOM    579  CB  ALA A  76      51.959  -6.931  29.017  1.00 21.54           C  
ATOM    580  N   ASP A  77      54.949  -6.469  27.251  1.00 22.11           N  
ATOM    581  CA  ASP A  77      55.371  -5.577  26.130  1.00 24.65           C  
ATOM    582  C   ASP A  77      55.591  -6.371  24.838  1.00 24.08           C  
ATOM    583  O   ASP A  77      55.448  -5.823  23.751  1.00 22.49           O  
ATOM    584  CB  ASP A  77      56.649  -4.829  26.491  1.00 24.77           C  
ATOM    585  CG  ASP A  77      56.905  -3.642  25.578  1.00 24.16           C  
ATOM    586  OD1 ASP A  77      55.957  -2.915  25.225  1.00 22.87           O  
ATOM    587  OD2 ASP A  77      58.096  -3.439  25.253  1.00 23.98           O1-
ATOM    588  N   GLY A  78      56.093  -7.589  24.967  1.00 22.64           N  
ATOM    589  CA  GLY A  78      56.120  -8.544  23.861  1.00 22.97           C  
ATOM    590  C   GLY A  78      57.472  -9.049  23.323  1.00 19.18           C  
ATOM    591  O   GLY A  78      57.541 -10.143  22.765  1.00 24.17           O  
ATOM    592  N   PRO A  79      58.503  -8.196  23.304  1.00 21.65           N  
ATOM    593  CA  PRO A  79      59.766  -8.650  22.659  1.00 18.99           C  
ATOM    594  C   PRO A  79      60.300  -9.951  23.237  1.00 23.36           C  
ATOM    595  O   PRO A  79      60.599 -10.020  24.440  1.00 25.09           O  
ATOM    596  CB  PRO A  79      60.718  -7.494  22.979  1.00 20.31           C  
ATOM    597  CG  PRO A  79      59.849  -6.287  22.882  1.00 21.74           C  
ATOM    598  CD  PRO A  79      58.533  -6.763  23.614  1.00 22.92           C  
ATOM    599  N   ALA A  80      60.457 -10.964  22.366  1.00 24.75           N  
ATOM    600  CA  ALA A  80      60.874 -12.322  22.752  1.00 24.59           C  
ATOM    601  C   ALA A  80      62.279 -12.215  23.382  1.00 29.30           C  
ATOM    602  O   ALA A  80      63.184 -11.547  22.827  1.00 22.89           O  
ATOM    603  CB  ALA A  80      60.869 -13.254  21.504  1.00 26.44           C  
ATOM    604  N   PHE A  81      62.456 -12.876  24.536  1.00 25.72           N  
ATOM    605  CA  PHE A  81      63.714 -12.884  25.290  1.00 24.89           C  
ATOM    606  C   PHE A  81      64.176 -11.561  25.838  1.00 26.84           C  
ATOM    607  O   PHE A  81      65.224 -11.509  26.452  1.00 26.48           O  
ATOM    608  CB  PHE A  81      64.801 -13.547  24.416  1.00 26.30           C  
ATOM    609  CG  PHE A  81      64.318 -14.825  23.797  1.00 25.98           C  
ATOM    610  CD1 PHE A  81      64.055 -15.930  24.610  1.00 29.10           C  
ATOM    611  CD2 PHE A  81      63.976 -14.880  22.449  1.00 26.18           C  
ATOM    612  CE1 PHE A  81      63.598 -17.096  24.070  1.00 29.85           C  
ATOM    613  CE2 PHE A  81      63.439 -16.018  21.900  1.00 28.24           C  
ATOM    614  CZ  PHE A  81      63.272 -17.158  22.714  1.00 30.25           C  
ATOM    615  N   VAL A  82      63.338 -10.514  25.757  1.00 26.01           N  
ATOM    616  CA  VAL A  82      63.560  -9.294  26.519  1.00 21.84           C  
ATOM    617  C   VAL A  82      62.472  -9.199  27.607  1.00 24.00           C  
ATOM    618  O   VAL A  82      62.805  -9.111  28.800  1.00 28.98           O  
ATOM    619  CB  VAL A  82      63.484  -8.019  25.646  1.00 22.58           C  
ATOM    620  CG1 VAL A  82      63.773  -6.743  26.480  1.00 24.69           C  
ATOM    621  CG2 VAL A  82      64.543  -8.144  24.497  1.00 27.51           C  
ATOM    622  N   ASN A  83      61.202  -9.326  27.190  1.00 23.40           N  
ATOM    623  CA  ASN A  83      60.084  -9.175  28.125  1.00 23.42           C  
ATOM    624  C   ASN A  83      59.339 -10.463  28.451  1.00 23.91           C  
ATOM    625  O   ASN A  83      58.546 -10.484  29.403  1.00 24.80           O  
ATOM    626  CB  ASN A  83      59.138  -8.080  27.649  1.00 25.11           C  
ATOM    627  CG  ASN A  83      59.873  -6.799  27.335  1.00 28.49           C  
ATOM    628  ND2 ASN A  83      60.203  -6.016  28.381  1.00 23.49           N  
ATOM    629  OD1 ASN A  83      60.340  -6.634  26.203  1.00 24.10           O  
ATOM    630  N   GLN A  84      59.541 -11.500  27.628  1.00 25.82           N  
ATOM    631  CA  GLN A  84      58.915 -12.838  27.839  1.00 27.09           C  
ATOM    632  C   GLN A  84      59.615 -13.916  27.026  1.00 28.99           C  
ATOM    633  O   GLN A  84      60.359 -13.601  26.073  1.00 24.94           O  
ATOM    634  CB  GLN A  84      57.426 -12.780  27.460  1.00 24.46           C  
ATOM    635  CG  GLN A  84      57.173 -12.651  25.948  1.00 22.54           C  
ATOM    636  CD  GLN A  84      55.679 -12.782  25.601  1.00 22.58           C  
ATOM    637  NE2 GLN A  84      55.224 -14.010  25.367  1.00 23.21           N  
ATOM    638  OE1 GLN A  84      54.958 -11.771  25.506  1.00 23.82           O  
ATOM    639  N   CYS A  85      59.368 -15.190  27.374  1.00 23.32           N  
ATOM    640  CA  CYS A  85      59.545 -16.262  26.420  1.00 28.69           C  
ATOM    641  C   CYS A  85      58.343 -16.325  25.518  1.00 26.13           C  
ATOM    642  O   CYS A  85      57.216 -15.998  25.944  1.00 29.21           O  
ATOM    643  CB  CYS A  85      59.753 -17.643  27.070  1.00 28.97           C  
ATOM    644  SG  CYS A  85      61.351 -17.825  27.952  1.00 31.83           S  
ATOM    645  N   PRO A  86      58.563 -16.821  24.297  1.00 28.33           N  
ATOM    646  CA  PRO A  86      57.446 -17.002  23.381  1.00 28.60           C  
ATOM    647  C   PRO A  86      56.366 -17.928  23.933  1.00 31.14           C  
ATOM    648  O   PRO A  86      56.655 -18.869  24.708  1.00 28.08           O  
ATOM    649  CB  PRO A  86      58.088 -17.637  22.158  1.00 24.32           C  
ATOM    650  CG  PRO A  86      59.458 -17.055  22.142  1.00 28.09           C  
ATOM    651  CD  PRO A  86      59.860 -17.016  23.635  1.00 29.20           C  
ATOM    652  N   ILE A  87      55.137 -17.656  23.520  1.00 30.01           N  
ATOM    653  CA  ILE A  87      54.008 -18.559  23.686  1.00 27.81           C  
ATOM    654  C   ILE A  87      54.205 -19.793  22.797  1.00 31.64           C  
ATOM    655  O   ILE A  87      54.632 -19.660  21.640  1.00 27.46           O  
ATOM    656  CB  ILE A  87      52.697 -17.839  23.250  1.00 25.54           C  
ATOM    657  CG1 ILE A  87      52.547 -16.492  23.962  1.00 21.03           C  
ATOM    658  CG2 ILE A  87      51.472 -18.767  23.498  1.00 26.10           C  
ATOM    659  CD1 ILE A  87      51.530 -15.540  23.236  1.00 26.06           C  
ATOM    660  N   ALA A  88      53.756 -20.971  23.276  1.00 26.41           N  
ATOM    661  CA  ALA A  88      53.817 -22.184  22.488  1.00 25.70           C  
ATOM    662  C   ALA A  88      52.516 -22.486  21.795  1.00 22.62           C  
ATOM    663  O   ALA A  88      51.424 -22.206  22.342  1.00 25.91           O  
ATOM    664  CB  ALA A  88      54.282 -23.422  23.373  1.00 27.59           C  
ATOM    665  N   SER A  89      52.628 -23.215  20.683  1.00 25.02           N  
ATOM    666  CA  SER A  89      51.475 -23.671  19.943  1.00 27.46           C  
ATOM    667  C   SER A  89      50.671 -24.668  20.773  1.00 32.42           C  
ATOM    668  O   SER A  89      51.264 -25.530  21.442  1.00 32.16           O  
ATOM    669  CB  SER A  89      51.881 -24.300  18.622  1.00 30.05           C  
ATOM    670  OG  SER A  89      50.692 -24.591  17.922  1.00 32.01           O  
ATOM    671  N   GLY A  90      49.362 -24.437  20.841  1.00 28.65           N  
ATOM    672  CA  GLY A  90      48.458 -25.176  21.749  1.00 30.06           C  
ATOM    673  C   GLY A  90      48.289 -24.553  23.105  1.00 32.85           C  
ATOM    674  O   GLY A  90      47.608 -25.133  23.963  1.00 33.64           O  
ATOM    675  N   HIS A  91      48.901 -23.378  23.323  1.00 28.39           N  
ATOM    676  CA  HIS A  91      48.708 -22.591  24.523  1.00 26.66           C  
ATOM    677  C   HIS A  91      48.197 -21.220  24.200  1.00 28.54           C  
ATOM    678  O   HIS A  91      48.256 -20.810  23.032  1.00 30.06           O  
ATOM    679  CB  HIS A  91      49.981 -22.486  25.367  1.00 31.69           C  
ATOM    680  CG  HIS A  91      50.561 -23.819  25.774  1.00 36.31           C  
ATOM    681  CD2 HIS A  91      51.130 -24.807  25.040  1.00 40.01           C  
ATOM    682  ND1 HIS A  91      50.552 -24.271  27.078  1.00 39.68           N  
ATOM    683  CE1 HIS A  91      51.161 -25.447  27.140  1.00 37.17           C  
ATOM    684  NE2 HIS A  91      51.500 -25.807  25.915  1.00 42.61           N  
ATOM    685  N   SER A  92      47.644 -20.563  25.219  1.00 28.75           N  
ATOM    686  CA  SER A  92      47.157 -19.180  25.168  1.00 25.95           C  
ATOM    687  C   SER A  92      47.924 -18.358  26.177  1.00 30.27           C  
ATOM    688  O   SER A  92      48.555 -18.908  27.074  1.00 29.69           O  
ATOM    689  CB  SER A  92      45.674 -19.151  25.555  1.00 26.84           C  
ATOM    690  OG  SER A  92      44.930 -19.923  24.646  1.00 32.49           O  
ATOM    691  N   PHE A  93      47.894 -17.037  26.018  1.00 24.73           N  
ATOM    692  CA  PHE A  93      48.511 -16.142  26.969  1.00 22.65           C  
ATOM    693  C   PHE A  93      47.806 -14.820  26.959  1.00 25.62           C  
ATOM    694  O   PHE A  93      47.603 -14.238  25.863  1.00 25.92           O  
ATOM    695  CB  PHE A  93      49.996 -15.908  26.593  1.00 27.01           C  
ATOM    696  CG  PHE A  93      50.717 -15.029  27.556  1.00 27.80           C  
ATOM    697  CD1 PHE A  93      50.758 -15.361  28.909  1.00 29.48           C  
ATOM    698  CD2 PHE A  93      51.194 -13.779  27.175  1.00 25.33           C  
ATOM    699  CE1 PHE A  93      51.420 -14.540  29.806  1.00 30.02           C  
ATOM    700  CE2 PHE A  93      51.815 -12.921  28.106  1.00 27.24           C  
ATOM    701  CZ  PHE A  93      51.932 -13.327  29.430  1.00 28.72           C  
ATOM    702  N   LEU A  94      47.349 -14.359  28.143  1.00 24.17           N  
ATOM    703  CA  LEU A  94      46.597 -13.125  28.259  1.00 23.44           C  
ATOM    704  C   LEU A  94      47.475 -11.882  28.477  1.00 27.91           C  
ATOM    705  O   LEU A  94      48.160 -11.738  29.512  1.00 26.68           O  
ATOM    706  CB  LEU A  94      45.569 -13.247  29.443  1.00 21.84           C  
ATOM    707  CG  LEU A  94      44.737 -11.993  29.697  1.00 26.06           C  
ATOM    708  CD1 LEU A  94      43.732 -11.721  28.545  1.00 27.09           C  
ATOM    709  CD2 LEU A  94      43.988 -12.143  31.062  1.00 27.46           C  
ATOM    710  N   TYR A  95      47.470 -10.970  27.496  1.00 25.05           N  
ATOM    711  CA  TYR A  95      48.016  -9.639  27.713  1.00 24.71           C  
ATOM    712  C   TYR A  95      46.960  -8.754  28.327  1.00 25.01           C  
ATOM    713  O   TYR A  95      45.903  -8.537  27.770  1.00 25.15           O  
ATOM    714  CB  TYR A  95      48.539  -9.058  26.400  1.00 24.76           C  
ATOM    715  CG  TYR A  95      49.689  -9.879  25.798  1.00 21.08           C  
ATOM    716  CD1 TYR A  95      49.442 -11.005  24.992  1.00 20.25           C  
ATOM    717  CD2 TYR A  95      51.007  -9.470  25.963  1.00 19.69           C  
ATOM    718  CE1 TYR A  95      50.521 -11.716  24.332  1.00 20.76           C  
ATOM    719  CE2 TYR A  95      52.079 -10.198  25.391  1.00 20.33           C  
ATOM    720  CZ  TYR A  95      51.838 -11.279  24.552  1.00 21.42           C  
ATOM    721  OH  TYR A  95      52.881 -11.975  23.960  1.00 23.28           O  
ATOM    722  N   ASP A  96      47.317  -8.113  29.430  1.00 25.52           N  
ATOM    723  CA  ASP A  96      46.353  -7.365  30.226  1.00 24.80           C  
ATOM    724  C   ASP A  96      47.042  -6.084  30.658  1.00 26.24           C  
ATOM    725  O   ASP A  96      47.981  -6.125  31.472  1.00 30.18           O  
ATOM    726  CB  ASP A  96      45.987  -8.204  31.460  1.00 28.02           C  
ATOM    727  CG  ASP A  96      44.806  -7.642  32.223  1.00 29.22           C  
ATOM    728  OD1 ASP A  96      44.599  -6.426  32.161  1.00 28.79           O  
ATOM    729  OD2 ASP A  96      44.054  -8.438  32.822  1.00 34.02           O1-
ATOM    730  N   PHE A  97      46.590  -4.957  30.104  1.00 24.67           N  
ATOM    731  CA  PHE A  97      47.330  -3.726  30.350  1.00 27.36           C  
ATOM    732  C   PHE A  97      46.349  -2.600  30.295  1.00 28.40           C  
ATOM    733  O   PHE A  97      45.309  -2.672  29.648  1.00 29.93           O  
ATOM    734  CB  PHE A  97      48.557  -3.524  29.379  1.00 26.64           C  
ATOM    735  CG  PHE A  97      48.187  -3.534  27.921  1.00 25.01           C  
ATOM    736  CD1 PHE A  97      47.896  -2.353  27.267  1.00 23.60           C  
ATOM    737  CD2 PHE A  97      48.255  -4.708  27.210  1.00 24.24           C  
ATOM    738  CE1 PHE A  97      47.518  -2.343  25.918  1.00 22.22           C  
ATOM    739  CE2 PHE A  97      47.966  -4.708  25.849  1.00 22.24           C  
ATOM    740  CZ  PHE A  97      47.571  -3.530  25.216  1.00 20.65           C  
ATOM    741  N   GLN A  98      46.719  -1.489  30.891  1.00 29.47           N  
ATOM    742  CA  GLN A  98      45.841  -0.332  30.880  1.00 32.46           C  
ATOM    743  C   GLN A  98      46.479   0.825  30.132  1.00 33.68           C  
ATOM    744  O   GLN A  98      47.718   0.883  29.960  1.00 37.24           O  
ATOM    745  CB  GLN A  98      45.522   0.141  32.297  1.00 39.13           C  
ATOM    746  CG  GLN A  98      44.574  -0.736  33.075  1.00 45.95           C  
ATOM    747  CD  GLN A  98      44.533  -0.308  34.532  1.00 52.94           C  
ATOM    748  NE2 GLN A  98      43.378   0.172  34.973  1.00 55.72           N  
ATOM    749  OE1 GLN A  98      45.574  -0.265  35.202  1.00 52.21           O  
ATOM    750  N   VAL A  99      45.622   1.678  29.594  1.00 31.84           N  
ATOM    751  CA  VAL A  99      46.068   2.835  28.847  1.00 31.17           C  
ATOM    752  C   VAL A  99      45.457   4.099  29.413  1.00 31.30           C  
ATOM    753  O   VAL A  99      44.571   4.729  28.804  1.00 35.51           O  
ATOM    754  CB  VAL A  99      45.720   2.672  27.344  1.00 26.96           C  
ATOM    755  CG1 VAL A  99      46.364   3.816  26.565  1.00 28.16           C  
ATOM    756  CG2 VAL A  99      46.245   1.325  26.860  1.00 30.42           C  
ATOM    757  N   PRO A 100      45.939   4.512  30.594  1.00 37.98           N  
ATOM    758  CA  PRO A 100      45.327   5.645  31.320  1.00 36.95           C  
ATOM    759  C   PRO A 100      45.568   6.991  30.633  1.00 35.13           C  
ATOM    760  O   PRO A 100      44.706   7.881  30.670  1.00 37.41           O  
ATOM    761  CB  PRO A 100      46.054   5.621  32.686  1.00 34.91           C  
ATOM    762  CG  PRO A 100      47.288   4.839  32.458  1.00 35.46           C  
ATOM    763  CD  PRO A 100      46.937   3.797  31.405  1.00 36.92           C  
ATOM    764  N   ASP A 101      46.709   7.121  29.961  1.00 30.41           N  
ATOM    765  CA  ASP A 101      47.269   8.430  29.642  1.00 34.23           C  
ATOM    766  C   ASP A 101      47.688   8.497  28.155  1.00 34.18           C  
ATOM    767  O   ASP A 101      48.548   9.328  27.776  1.00 34.46           O  
ATOM    768  CB  ASP A 101      48.551   8.612  30.467  1.00 39.73           C  
ATOM    769  CG  ASP A 101      49.501   7.389  30.330  1.00 48.94           C  
ATOM    770  OD1 ASP A 101      49.037   6.299  29.839  1.00 52.11           O  
ATOM    771  OD2 ASP A 101      50.666   7.490  30.775  1.00 45.95           O1-
ATOM    772  N   GLN A 102      47.138   7.618  27.315  1.00 27.77           N  
ATOM    773  CA  GLN A 102      47.482   7.714  25.891  1.00 26.11           C  
ATOM    774  C   GLN A 102      46.196   7.523  25.083  1.00 24.04           C  
ATOM    775  O   GLN A 102      45.224   6.918  25.564  1.00 27.19           O  
ATOM    776  CB  GLN A 102      48.471   6.613  25.491  1.00 26.17           C  
ATOM    777  CG  GLN A 102      49.820   6.654  26.211  1.00 24.58           C  
ATOM    778  CD  GLN A 102      50.725   5.510  25.714  1.00 29.07           C  
ATOM    779  NE2 GLN A 102      51.432   5.783  24.608  1.00 27.17           N  
ATOM    780  OE1 GLN A 102      50.617   4.356  26.170  1.00 23.20           O  
ATOM    781  N   ALA A 103      46.235   7.987  23.834  1.00 22.75           N  
ATOM    782  CA  ALA A 103      45.106   7.822  22.920  1.00 23.48           C  
ATOM    783  C   ALA A 103      45.678   8.193  21.578  1.00 23.94           C  
ATOM    784  O   ALA A 103      46.541   9.071  21.487  1.00 27.39           O  
ATOM    785  CB  ALA A 103      43.971   8.800  23.267  1.00 26.91           C  
ATOM    786  N   GLY A 104      45.247   7.501  20.520  1.00 21.02           N  
ATOM    787  CA  GLY A 104      45.895   7.786  19.221  1.00 20.66           C  
ATOM    788  C   GLY A 104      45.887   6.527  18.371  1.00 21.63           C  
ATOM    789  O   GLY A 104      45.084   5.645  18.611  1.00 19.61           O  
ATOM    790  N   THR A 105      46.865   6.430  17.454  1.00 21.54           N  
ATOM    791  CA  THR A 105      46.894   5.333  16.473  1.00 22.35           C  
ATOM    792  C   THR A 105      48.117   4.489  16.790  1.00 18.44           C  
ATOM    793  O   THR A 105      49.227   5.045  16.989  1.00 19.68           O  
ATOM    794  CB  THR A 105      47.005   5.928  15.048  1.00 21.44           C  
ATOM    795  CG2 THR A 105      46.845   4.784  13.987  1.00 20.14           C  
ATOM    796  OG1 THR A 105      45.914   6.838  14.905  1.00 21.36           O  
ATOM    797  N   PHE A 106      47.896   3.182  16.936  1.00 18.53           N  
ATOM    798  CA  PHE A 106      48.928   2.261  17.337  1.00 19.49           C  
ATOM    799  C   PHE A 106      48.857   1.084  16.369  1.00 16.41           C  
ATOM    800  O   PHE A 106      48.087   1.109  15.387  1.00 18.28           O  
ATOM    801  CB  PHE A 106      48.650   1.753  18.777  1.00 18.54           C  
ATOM    802  CG  PHE A 106      48.575   2.870  19.811  1.00 21.92           C  
ATOM    803  CD1 PHE A 106      47.404   3.640  19.940  1.00 23.91           C  
ATOM    804  CD2 PHE A 106      49.675   3.147  20.618  1.00 21.65           C  
ATOM    805  CE1 PHE A 106      47.324   4.715  20.938  1.00 24.35           C  
ATOM    806  CE2 PHE A 106      49.612   4.209  21.579  1.00 23.92           C  
ATOM    807  CZ  PHE A 106      48.430   4.958  21.736  1.00 26.08           C  
ATOM    808  N   TRP A 107      49.590   0.025  16.690  1.00 18.96           N  
ATOM    809  CA  TRP A 107      49.456  -1.220  15.941  1.00 17.14           C  
ATOM    810  C   TRP A 107      50.003  -2.327  16.775  1.00 18.34           C  
ATOM    811  O   TRP A 107      50.572  -2.083  17.842  1.00 21.48           O  
ATOM    812  CB  TRP A 107      50.113  -1.220  14.544  1.00 18.32           C  
ATOM    813  CG  TRP A 107      51.604  -1.013  14.468  1.00 18.75           C  
ATOM    814  CD1 TRP A 107      52.309   0.100  14.818  1.00 20.16           C  
ATOM    815  CD2 TRP A 107      52.503  -1.867  13.747  1.00 19.19           C  
ATOM    816  CE2 TRP A 107      53.770  -1.249  13.740  1.00 20.96           C  
ATOM    817  CE3 TRP A 107      52.363  -3.155  13.189  1.00 19.26           C  
ATOM    818  NE1 TRP A 107      53.664  -0.074  14.461  1.00 21.74           N  
ATOM    819  CZ2 TRP A 107      54.900  -1.856  13.141  1.00 18.82           C  
ATOM    820  CZ3 TRP A 107      53.448  -3.713  12.490  1.00 19.62           C  
ATOM    821  CH2 TRP A 107      54.718  -3.091  12.517  1.00 21.81           C  
ATOM    822  N   TYR A 108      49.816  -3.571  16.327  1.00 17.71           N  
ATOM    823  CA  TYR A 108      50.402  -4.692  17.125  1.00 17.69           C  
ATOM    824  C   TYR A 108      50.973  -5.705  16.131  1.00 17.86           C  
ATOM    825  O   TYR A 108      50.516  -5.796  14.976  1.00 19.00           O  
ATOM    826  CB  TYR A 108      49.301  -5.365  18.006  1.00 19.63           C  
ATOM    827  CG  TYR A 108      48.156  -6.010  17.245  1.00 18.59           C  
ATOM    828  CD1 TYR A 108      47.166  -5.221  16.649  1.00 19.57           C  
ATOM    829  CD2 TYR A 108      48.012  -7.428  17.203  1.00 19.72           C  
ATOM    830  CE1 TYR A 108      46.009  -5.823  16.022  1.00 19.52           C  
ATOM    831  CE2 TYR A 108      46.872  -8.036  16.629  1.00 19.31           C  
ATOM    832  CZ  TYR A 108      45.893  -7.214  16.027  1.00 20.12           C  
ATOM    833  OH  TYR A 108      44.787  -7.815  15.507  1.00 21.38           O  
ATOM    834  N   HIS A 109      51.971  -6.449  16.563  1.00 20.15           N  
ATOM    835  CA  HIS A 109      52.680  -7.343  15.642  1.00 18.63           C  
ATOM    836  C   HIS A 109      53.420  -8.372  16.454  1.00 18.88           C  
ATOM    837  O   HIS A 109      53.898  -8.059  17.562  1.00 20.90           O  
ATOM    838  CB  HIS A 109      53.648  -6.540  14.733  1.00 19.49           C  
ATOM    839  CG  HIS A 109      54.633  -5.654  15.463  1.00 18.48           C  
ATOM    840  CD2 HIS A 109      54.628  -4.325  15.701  1.00 19.35           C  
ATOM    841  ND1 HIS A 109      55.849  -6.109  15.915  1.00 18.53           N  
ATOM    842  CE1 HIS A 109      56.558  -5.099  16.397  1.00 21.00           C  
ATOM    843  NE2 HIS A 109      55.822  -4.009  16.293  1.00 19.41           N  
ATOM    844  N   SER A 110      53.762  -9.479  15.807  1.00 18.96           N  
ATOM    845  CA  SER A 110      54.715 -10.395  16.420  1.00 19.93           C  
ATOM    846  C   SER A 110      56.022  -9.670  16.730  1.00 23.87           C  
ATOM    847  O   SER A 110      56.523  -8.842  15.934  1.00 22.65           O  
ATOM    848  CB  SER A 110      54.986 -11.594  15.505  1.00 23.17           C  
ATOM    849  OG  SER A 110      55.987 -12.424  16.100  1.00 22.58           O  
ATOM    850  N   HIS A 111      56.590  -9.951  17.892  1.00 23.33           N  
ATOM    851  CA  HIS A 111      57.918  -9.477  18.207  1.00 22.00           C  
ATOM    852  C   HIS A 111      58.836 -10.681  18.432  1.00 20.37           C  
ATOM    853  O   HIS A 111      59.647 -10.694  19.342  1.00 22.85           O  
ATOM    854  CB  HIS A 111      57.885  -8.547  19.433  1.00 19.77           C  
ATOM    855  CG  HIS A 111      58.862  -7.399  19.358  1.00 23.85           C  
ATOM    856  CD2 HIS A 111      58.669  -6.064  19.276  1.00 25.77           C  
ATOM    857  ND1 HIS A 111      60.224  -7.593  19.213  1.00 24.22           N  
ATOM    858  CE1 HIS A 111      60.833  -6.428  19.194  1.00 24.10           C  
ATOM    859  NE2 HIS A 111      59.910  -5.482  19.154  1.00 28.84           N  
ATOM    860  N   LEU A 112      58.655 -11.716  17.618  1.00 21.93           N  
ATOM    861  CA  LEU A 112      59.575 -12.831  17.610  1.00 25.17           C  
ATOM    862  C   LEU A 112      60.212 -12.923  16.235  1.00 27.00           C  
ATOM    863  O   LEU A 112      59.510 -13.191  15.277  1.00 24.74           O  
ATOM    864  CB  LEU A 112      58.829 -14.138  17.928  1.00 22.58           C  
ATOM    865  CG  LEU A 112      59.587 -15.489  17.774  1.00 26.91           C  
ATOM    866  CD1 LEU A 112      60.798 -15.570  18.715  1.00 25.93           C  
ATOM    867  CD2 LEU A 112      58.654 -16.701  17.943  1.00 26.17           C  
ATOM    868  N   SER A 113      61.543 -12.775  16.156  1.00 28.26           N  
ATOM    869  CA  SER A 113      62.274 -12.951  14.860  1.00 27.87           C  
ATOM    870  C   SER A 113      61.588 -12.121  13.768  1.00 25.02           C  
ATOM    871  O   SER A 113      61.131 -11.015  14.057  1.00 25.13           O  
ATOM    872  CB  SER A 113      62.293 -14.427  14.435  1.00 28.82           C  
ATOM    873  OG  SER A 113      63.196 -14.617  13.340  1.00 32.10           O  
ATOM    874  N   THR A 114      61.388 -12.684  12.567  1.00 24.47           N  
ATOM    875  CA  THR A 114      60.744 -11.916  11.482  1.00 26.16           C  
ATOM    876  C   THR A 114      59.275 -12.332  11.250  1.00 26.83           C  
ATOM    877  O   THR A 114      58.704 -12.166  10.187  1.00 25.19           O  
ATOM    878  CB  THR A 114      61.557 -11.981  10.159  1.00 28.95           C  
ATOM    879  CG2 THR A 114      62.881 -11.244  10.291  1.00 27.75           C  
ATOM    880  OG1 THR A 114      61.798 -13.357   9.837  1.00 27.09           O  
ATOM    881  N   GLN A 115      58.636 -12.863  12.272  1.00 23.41           N  
ATOM    882  CA  GLN A 115      57.335 -13.433  12.061  1.00 20.42           C  
ATOM    883  C   GLN A 115      56.281 -12.398  11.657  1.00 20.08           C  
ATOM    884  O   GLN A 115      55.345 -12.737  10.975  1.00 20.01           O  
ATOM    885  CB  GLN A 115      56.918 -14.094  13.391  1.00 24.23           C  
ATOM    886  CG  GLN A 115      55.649 -14.887  13.267  1.00 23.00           C  
ATOM    887  CD  GLN A 115      55.309 -15.581  14.575  1.00 27.08           C  
ATOM    888  NE2 GLN A 115      55.293 -16.948  14.564  1.00 23.38           N  
ATOM    889  OE1 GLN A 115      55.130 -14.907  15.602  1.00 24.36           O  
ATOM    890  N   TYR A 116      56.398 -11.147  12.087  1.00 20.91           N  
ATOM    891  CA  TYR A 116      55.360 -10.186  11.677  1.00 21.72           C  
ATOM    892  C   TYR A 116      55.361 -10.000  10.178  1.00 23.27           C  
ATOM    893  O   TYR A 116      54.318  -9.813   9.546  1.00 19.96           O  
ATOM    894  CB  TYR A 116      55.391  -8.862  12.504  1.00 20.47           C  
ATOM    895  CG  TYR A 116      56.262  -7.688  12.011  1.00 23.09           C  
ATOM    896  CD1 TYR A 116      55.869  -6.910  10.922  1.00 22.49           C  
ATOM    897  CD2 TYR A 116      57.287  -7.191  12.835  1.00 24.71           C  
ATOM    898  CE1 TYR A 116      56.540  -5.698  10.623  1.00 23.47           C  
ATOM    899  CE2 TYR A 116      57.987  -6.014  12.523  1.00 23.61           C  
ATOM    900  CZ  TYR A 116      57.619  -5.293  11.421  1.00 23.84           C  
ATOM    901  OH  TYR A 116      58.327  -4.131  11.138  1.00 23.74           O  
ATOM    902  N   CYS A 117      56.521 -10.182   9.538  1.00 22.24           N  
ATOM    903  CA ACYS A 117      56.535 -10.097   8.093  0.50 24.64           C  
ATOM    904  CA BCYS A 117      56.550 -10.115   8.065  0.50 23.50           C  
ATOM    905  C   CYS A 117      55.712 -11.162   7.370  1.00 22.48           C  
ATOM    906  O   CYS A 117      55.058 -10.873   6.325  1.00 24.07           O  
ATOM    907  CB ACYS A 117      57.973 -10.057   7.588  0.50 26.05           C  
ATOM    908  CB BCYS A 117      57.976 -10.236   7.546  0.50 24.43           C  
ATOM    909  SG ACYS A 117      58.035  -9.103   6.113  0.50 31.59           S  
ATOM    910  SG BCYS A 117      59.128  -9.210   8.342  0.50 22.32           S  
ATOM    911  N   ASP A 118      55.605 -12.346   7.978  1.00 23.44           N  
ATOM    912  CA  ASP A 118      54.729 -13.384   7.444  1.00 21.40           C  
ATOM    913  C   ASP A 118      53.243 -13.211   7.751  1.00 23.47           C  
ATOM    914  O   ASP A 118      52.430 -14.021   7.318  1.00 23.71           O  
ATOM    915  CB  ASP A 118      55.214 -14.774   7.951  1.00 23.15           C  
ATOM    916  CG  ASP A 118      56.556 -15.183   7.336  1.00 26.91           C  
ATOM    917  OD1 ASP A 118      56.756 -14.893   6.125  1.00 25.89           O  
ATOM    918  OD2 ASP A 118      57.348 -15.876   8.042  1.00 27.61           O1-
ATOM    919  N   GLY A 119      52.873 -12.106   8.432  1.00 20.22           N  
ATOM    920  CA  GLY A 119      51.472 -11.671   8.421  1.00 20.85           C  
ATOM    921  C   GLY A 119      50.936 -11.258   9.798  1.00 18.96           C  
ATOM    922  O   GLY A 119      49.845 -10.710   9.870  1.00 22.55           O  
ATOM    923  N   LEU A 120      51.692 -11.462  10.877  1.00 21.23           N  
ATOM    924  CA  LEU A 120      51.130 -11.198  12.217  1.00 20.98           C  
ATOM    925  C   LEU A 120      51.351  -9.700  12.570  1.00 18.33           C  
ATOM    926  O   LEU A 120      52.298  -9.345  13.281  1.00 20.93           O  
ATOM    927  CB  LEU A 120      51.808 -12.098  13.291  1.00 20.07           C  
ATOM    928  CG  LEU A 120      50.863 -12.506  14.419  1.00 19.78           C  
ATOM    929  CD1 LEU A 120      51.603 -13.410  15.451  1.00 23.33           C  
ATOM    930  CD2 LEU A 120      50.358 -11.291  15.113  1.00 18.86           C  
ATOM    931  N   ARG A 121      50.457  -8.865  12.039  1.00 21.33           N  
ATOM    932  CA  ARG A 121      50.560  -7.399  12.239  1.00 17.78           C  
ATOM    933  C   ARG A 121      49.195  -6.807  11.873  1.00 18.05           C  
ATOM    934  O   ARG A 121      48.566  -7.202  10.858  1.00 21.39           O  
ATOM    935  CB  ARG A 121      51.645  -6.824  11.282  1.00 18.52           C  
ATOM    936  CG  ARG A 121      51.582  -7.331   9.853  1.00 24.60           C  
ATOM    937  CD  ARG A 121      52.685  -6.662   8.992  1.00 21.16           C  
ATOM    938  NE  ARG A 121      52.914  -7.435   7.777  1.00 31.89           N  
ATOM    939  CZ  ARG A 121      53.765  -7.159   6.771  1.00 25.29           C  
ATOM    940  NH1 ARG A 121      54.333  -5.978   6.613  1.00 24.88           N1+
ATOM    941  NH2 ARG A 121      53.772  -7.980   5.734  1.00 35.20           N  
ATOM    942  N   GLY A 122      48.705  -5.859  12.690  1.00 20.12           N  
ATOM    943  CA  GLY A 122      47.499  -5.138  12.327  1.00 19.70           C  
ATOM    944  C   GLY A 122      47.392  -3.857  13.169  1.00 16.92           C  
ATOM    945  O   GLY A 122      48.189  -3.663  14.070  1.00 17.98           O  
ATOM    946  N   PRO A 123      46.350  -3.054  12.910  1.00 18.10           N  
ATOM    947  CA  PRO A 123      46.248  -1.740  13.501  1.00 16.80           C  
ATOM    948  C   PRO A 123      45.510  -1.811  14.851  1.00 19.13           C  
ATOM    949  O   PRO A 123      44.772  -2.775  15.126  1.00 17.14           O  
ATOM    950  CB  PRO A 123      45.386  -0.950  12.489  1.00 15.94           C  
ATOM    951  CG  PRO A 123      44.483  -2.020  11.815  1.00 17.88           C  
ATOM    952  CD  PRO A 123      45.408  -3.251  11.786  1.00 18.55           C  
ATOM    953  N   PHE A 124      45.699  -0.766  15.640  1.00 18.81           N  
ATOM    954  CA  PHE A 124      45.150  -0.734  17.036  1.00 19.31           C  
ATOM    955  C   PHE A 124      44.851   0.764  17.288  1.00 21.25           C  
ATOM    956  O   PHE A 124      45.779   1.600  17.169  1.00 20.73           O  
ATOM    957  CB  PHE A 124      46.230  -1.254  17.976  1.00 19.88           C  
ATOM    958  CG  PHE A 124      45.728  -1.638  19.356  1.00 21.62           C  
ATOM    959  CD1 PHE A 124      44.963  -0.741  20.089  1.00 24.11           C  
ATOM    960  CD2 PHE A 124      46.280  -2.755  20.002  1.00 21.80           C  
ATOM    961  CE1 PHE A 124      44.647  -1.030  21.449  1.00 27.36           C  
ATOM    962  CE2 PHE A 124      45.928  -3.025  21.314  1.00 22.90           C  
ATOM    963  CZ  PHE A 124      45.165  -2.147  22.026  1.00 25.15           C  
ATOM    964  N   VAL A 125      43.586   1.131  17.600  1.00 18.25           N  
ATOM    965  CA  VAL A 125      43.262   2.553  17.778  1.00 18.41           C  
ATOM    966  C   VAL A 125      42.608   2.740  19.160  1.00 23.69           C  
ATOM    967  O   VAL A 125      41.738   1.977  19.561  1.00 21.70           O  
ATOM    968  CB  VAL A 125      42.291   3.052  16.696  1.00 18.12           C  
ATOM    969  CG1 VAL A 125      41.874   4.524  16.972  1.00 22.46           C  
ATOM    970  CG2 VAL A 125      42.982   3.006  15.288  1.00 17.84           C  
ATOM    971  N   VAL A 126      43.080   3.752  19.878  1.00 20.74           N  
ATOM    972  CA  VAL A 126      42.471   4.155  21.153  1.00 23.01           C  
ATOM    973  C   VAL A 126      41.851   5.528  20.985  1.00 23.46           C  
ATOM    974  O   VAL A 126      42.571   6.496  20.802  1.00 24.77           O  
ATOM    975  CB  VAL A 126      43.538   4.174  22.217  1.00 23.74           C  
ATOM    976  CG1 VAL A 126      42.901   4.644  23.589  1.00 25.65           C  
ATOM    977  CG2 VAL A 126      44.155   2.749  22.332  1.00 22.59           C  
ATOM    978  N   TYR A 127      40.524   5.593  20.950  1.00 23.03           N  
ATOM    979  CA  TYR A 127      39.837   6.856  20.727  1.00 23.64           C  
ATOM    980  C   TYR A 127      39.847   7.695  21.999  1.00 25.19           C  
ATOM    981  O   TYR A 127      39.919   7.148  23.096  1.00 24.71           O  
ATOM    982  CB  TYR A 127      38.398   6.578  20.334  1.00 24.61           C  
ATOM    983  CG  TYR A 127      38.369   5.872  19.024  1.00 20.88           C  
ATOM    984  CD1 TYR A 127      38.526   6.589  17.853  1.00 23.91           C  
ATOM    985  CD2 TYR A 127      38.158   4.506  18.960  1.00 23.53           C  
ATOM    986  CE1 TYR A 127      38.503   5.930  16.600  1.00 22.35           C  
ATOM    987  CE2 TYR A 127      38.151   3.829  17.751  1.00 25.80           C  
ATOM    988  CZ  TYR A 127      38.344   4.550  16.566  1.00 25.35           C  
ATOM    989  OH  TYR A 127      38.345   3.907  15.340  1.00 25.08           O  
ATOM    990  N   ASP A 128      39.857   9.017  21.829  1.00 23.78           N  
ATOM    991  CA  ASP A 128      39.778   9.955  22.970  1.00 27.22           C  
ATOM    992  C   ASP A 128      38.387  10.624  22.959  1.00 25.94           C  
ATOM    993  O   ASP A 128      38.033  11.358  22.015  1.00 28.49           O  
ATOM    994  CB  ASP A 128      40.886  11.013  22.852  1.00 22.39           C  
ATOM    995  CG  ASP A 128      40.935  11.949  24.077  1.00 28.41           C  
ATOM    996  OD1 ASP A 128      40.020  11.866  24.917  1.00 28.21           O  
ATOM    997  OD2 ASP A 128      41.899  12.713  24.173  1.00 29.04           O1-
ATOM    998  N   PRO A 129      37.513  10.244  23.906  1.00 28.97           N  
ATOM    999  CA  PRO A 129      36.182  10.913  23.885  1.00 31.64           C  
ATOM   1000  C   PRO A 129      36.275  12.442  24.013  1.00 33.47           C  
ATOM   1001  O   PRO A 129      35.384  13.150  23.533  1.00 36.23           O  
ATOM   1002  CB  PRO A 129      35.428  10.301  25.077  1.00 35.63           C  
ATOM   1003  CG  PRO A 129      36.423   9.465  25.838  1.00 36.01           C  
ATOM   1004  CD  PRO A 129      37.774   9.466  25.132  1.00 29.87           C  
ATOM   1005  N   ASN A 130      37.408  12.941  24.506  1.00 32.65           N  
ATOM   1006  CA  ASN A 130      37.643  14.378  24.617  1.00 35.08           C  
ATOM   1007  C   ASN A 130      38.738  14.853  23.670  1.00 32.90           C  
ATOM   1008  O   ASN A 130      39.514  15.754  23.987  1.00 29.58           O  
ATOM   1009  CB  ASN A 130      38.017  14.741  26.060  1.00 40.29           C  
ATOM   1010  CG  ASN A 130      36.944  14.322  27.048  1.00 40.60           C  
ATOM   1011  ND2 ASN A 130      37.293  13.417  27.975  1.00 42.42           N  
ATOM   1012  OD1 ASN A 130      35.779  14.652  26.852  1.00 46.38           O  
ATOM   1013  N   ASP A 131      38.812  14.234  22.485  1.00 31.07           N  
ATOM   1014  CA  ASP A 131      39.936  14.497  21.610  1.00 26.86           C  
ATOM   1015  C   ASP A 131      40.022  15.998  21.354  1.00 24.43           C  
ATOM   1016  O   ASP A 131      39.060  16.607  20.896  1.00 26.99           O  
ATOM   1017  CB  ASP A 131      39.717  13.749  20.260  1.00 26.46           C  
ATOM   1018  CG  ASP A 131      41.032  13.574  19.509  1.00 28.43           C  
ATOM   1019  OD1 ASP A 131      41.745  14.577  19.316  1.00 25.89           O  
ATOM   1020  OD2 ASP A 131      41.420  12.414  19.298  1.00 28.51           O1-
ATOM   1021  N   PRO A 132      41.178  16.610  21.617  1.00 29.03           N  
ATOM   1022  CA  PRO A 132      41.283  18.064  21.335  1.00 31.26           C  
ATOM   1023  C   PRO A 132      41.157  18.428  19.857  1.00 33.75           C  
ATOM   1024  O   PRO A 132      40.824  19.571  19.533  1.00 29.59           O  
ATOM   1025  CB  PRO A 132      42.665  18.441  21.852  1.00 32.40           C  
ATOM   1026  CG  PRO A 132      43.418  17.146  21.934  1.00 35.02           C  
ATOM   1027  CD  PRO A 132      42.403  16.038  22.159  1.00 26.20           C  
ATOM   1028  N   HIS A 133      41.327  17.450  18.961  1.00 26.23           N  
ATOM   1029  CA  HIS A 133      41.142  17.692  17.533  1.00 27.07           C  
ATOM   1030  C   HIS A 133      39.790  17.296  16.982  1.00 26.58           C  
ATOM   1031  O   HIS A 133      39.547  17.463  15.767  1.00 27.77           O  
ATOM   1032  CB  HIS A 133      42.255  16.917  16.780  1.00 29.74           C  
ATOM   1033  CG  HIS A 133      43.614  17.515  16.913  1.00 27.58           C  
ATOM   1034  CD2 HIS A 133      44.820  16.936  17.123  1.00 28.34           C  
ATOM   1035  ND1 HIS A 133      43.859  18.860  16.728  1.00 29.06           N  
ATOM   1036  CE1 HIS A 133      45.161  19.073  16.780  1.00 32.08           C  
ATOM   1037  NE2 HIS A 133      45.769  17.921  17.017  1.00 31.38           N  
ATOM   1038  N   ALA A 134      38.840  16.982  17.874  1.00 27.41           N  
ATOM   1039  CA  ALA A 134      37.552  16.444  17.430  1.00 28.73           C  
ATOM   1040  C   ALA A 134      36.829  17.368  16.472  1.00 32.33           C  
ATOM   1041  O   ALA A 134      36.162  16.920  15.564  1.00 31.11           O  
ATOM   1042  CB  ALA A 134      36.647  16.047  18.624  1.00 30.59           C  
ATOM   1043  N   SER A 135      36.937  18.680  16.655  1.00 27.63           N  
ATOM   1044  CA  SER A 135      36.116  19.558  15.847  1.00 32.31           C  
ATOM   1045  C   SER A 135      36.697  19.677  14.438  1.00 33.02           C  
ATOM   1046  O   SER A 135      36.103  20.353  13.580  1.00 33.68           O  
ATOM   1047  CB  SER A 135      36.073  20.974  16.467  1.00 32.32           C  
ATOM   1048  OG  SER A 135      37.349  21.562  16.306  1.00 35.43           O  
ATOM   1049  N   LEU A 136      37.869  19.077  14.190  1.00 28.71           N  
ATOM   1050  CA  LEU A 136      38.466  19.215  12.855  1.00 28.30           C  
ATOM   1051  C   LEU A 136      37.887  18.235  11.819  1.00 30.73           C  
ATOM   1052  O   LEU A 136      38.147  18.355  10.605  1.00 28.88           O  
ATOM   1053  CB  LEU A 136      39.992  19.095  12.896  1.00 26.03           C  
ATOM   1054  CG  LEU A 136      40.699  20.125  13.793  1.00 31.97           C  
ATOM   1055  CD1 LEU A 136      42.230  20.035  13.634  1.00 31.39           C  
ATOM   1056  CD2 LEU A 136      40.258  21.518  13.351  1.00 35.70           C  
ATOM   1057  N   TYR A 137      37.089  17.290  12.280  1.00 26.57           N  
ATOM   1058  CA  TYR A 137      36.610  16.244  11.344  1.00 26.23           C  
ATOM   1059  C   TYR A 137      35.238  15.742  11.748  1.00 29.15           C  
ATOM   1060  O   TYR A 137      34.792  15.940  12.888  1.00 28.43           O  
ATOM   1061  CB  TYR A 137      37.651  15.109  11.222  1.00 23.60           C  
ATOM   1062  CG  TYR A 137      38.060  14.544  12.547  1.00 21.61           C  
ATOM   1063  CD1 TYR A 137      37.307  13.523  13.142  1.00 24.27           C  
ATOM   1064  CD2 TYR A 137      39.187  15.001  13.200  1.00 23.85           C  
ATOM   1065  CE1 TYR A 137      37.631  13.025  14.388  1.00 24.62           C  
ATOM   1066  CE2 TYR A 137      39.554  14.475  14.435  1.00 23.98           C  
ATOM   1067  CZ  TYR A 137      38.737  13.527  15.024  1.00 22.89           C  
ATOM   1068  OH  TYR A 137      39.094  12.996  16.217  1.00 25.71           O  
ATOM   1069  N   ASP A 138      34.556  15.093  10.801  1.00 23.64           N  
ATOM   1070  CA  ASP A 138      33.247  14.574  11.015  1.00 23.03           C  
ATOM   1071  C   ASP A 138      33.332  13.094  11.343  1.00 26.26           C  
ATOM   1072  O   ASP A 138      32.513  12.580  12.097  1.00 27.62           O  
ATOM   1073  CB  ASP A 138      32.399  14.760   9.724  1.00 26.26           C  
ATOM   1074  CG  ASP A 138      32.251  16.220   9.337  1.00 32.52           C  
ATOM   1075  OD1 ASP A 138      31.722  16.988  10.162  1.00 31.59           O  
ATOM   1076  OD2 ASP A 138      32.710  16.629   8.252  1.00 28.00           O1-
ATOM   1077  N   ILE A 139      34.200  12.368  10.632  1.00 23.10           N  
ATOM   1078  CA  ILE A 139      34.049  10.891  10.569  1.00 22.52           C  
ATOM   1079  C   ILE A 139      35.382  10.228  10.935  1.00 21.90           C  
ATOM   1080  O   ILE A 139      36.466  10.646  10.480  1.00 23.13           O  
ATOM   1081  CB  ILE A 139      33.594  10.430   9.174  1.00 25.93           C  
ATOM   1082  CG1 ILE A 139      32.120  10.841   8.941  1.00 24.36           C  
ATOM   1083  CG2 ILE A 139      33.761   8.895   9.074  1.00 25.25           C  
ATOM   1084  CD1 ILE A 139      31.661  10.696   7.508  1.00 28.39           C  
ATOM   1085  N   ASP A 140      35.341   9.336  11.912  1.00 21.92           N  
ATOM   1086  CA  ASP A 140      36.571   8.663  12.349  1.00 24.79           C  
ATOM   1087  C   ASP A 140      36.156   7.295  12.855  1.00 23.98           C  
ATOM   1088  O   ASP A 140      35.502   7.227  13.890  1.00 24.08           O  
ATOM   1089  CB  ASP A 140      37.181   9.454  13.513  1.00 25.88           C  
ATOM   1090  CG  ASP A 140      38.395   8.792  14.123  1.00 26.07           C  
ATOM   1091  OD1 ASP A 140      39.077   7.931  13.509  1.00 24.46           O  
ATOM   1092  OD2 ASP A 140      38.693   9.133  15.296  1.00 23.96           O1-
ATOM   1093  N   ASN A 141      36.458   6.223  12.110  1.00 23.32           N  
ATOM   1094  CA  ASN A 141      35.916   4.902  12.430  1.00 21.12           C  
ATOM   1095  C   ASN A 141      36.725   3.787  11.767  1.00 22.49           C  
ATOM   1096  O   ASN A 141      37.842   4.045  11.318  1.00 21.70           O  
ATOM   1097  CB  ASN A 141      34.437   4.816  12.047  1.00 23.62           C  
ATOM   1098  CG  ASN A 141      34.176   4.996  10.546  1.00 26.67           C  
ATOM   1099  ND2 ASN A 141      32.984   5.479  10.238  1.00 28.46           N  
ATOM   1100  OD1 ASN A 141      35.030   4.734   9.679  1.00 25.93           O  
ATOM   1101  N   ASP A 142      36.209   2.546  11.767  1.00 21.76           N  
ATOM   1102  CA  ASP A 142      37.047   1.429  11.243  1.00 22.25           C  
ATOM   1103  C   ASP A 142      37.450   1.773   9.815  1.00 20.75           C  
ATOM   1104  O   ASP A 142      38.532   1.356   9.383  1.00 25.50           O  
ATOM   1105  CB  ASP A 142      36.272   0.112  11.122  1.00 24.40           C  
ATOM   1106  CG  ASP A 142      35.858  -0.481  12.474  1.00 29.85           C  
ATOM   1107  OD1 ASP A 142      36.118   0.118  13.546  1.00 27.78           O  
ATOM   1108  OD2 ASP A 142      35.225  -1.549  12.439  1.00 34.04           O1-
ATOM   1109  N   ASP A 143      36.541   2.426   9.083  1.00 21.76           N  
ATOM   1110  CA  ASP A 143      36.743   2.693   7.659  1.00 24.16           C  
ATOM   1111  C   ASP A 143      37.695   3.859   7.380  1.00 25.81           C  
ATOM   1112  O   ASP A 143      37.983   4.164   6.209  1.00 23.14           O  
ATOM   1113  CB  ASP A 143      35.408   2.967   6.937  1.00 25.14           C  
ATOM   1114  CG  ASP A 143      34.483   1.764   6.958  1.00 34.37           C  
ATOM   1115  OD1 ASP A 143      35.000   0.656   7.079  1.00 29.53           O  
ATOM   1116  OD2 ASP A 143      33.260   1.959   6.922  1.00 38.36           O1-
ATOM   1117  N   THR A 144      38.192   4.518   8.437  1.00 20.43           N  
ATOM   1118  CA  THR A 144      39.182   5.580   8.173  1.00 22.18           C  
ATOM   1119  C   THR A 144      40.587   5.179   8.657  1.00 19.01           C  
ATOM   1120  O   THR A 144      41.515   5.947   8.573  1.00 20.15           O  
ATOM   1121  CB  THR A 144      38.739   6.920   8.828  1.00 20.17           C  
ATOM   1122  CG2 THR A 144      37.321   7.331   8.382  1.00 21.74           C  
ATOM   1123  OG1 THR A 144      38.812   6.777  10.253  1.00 21.65           O  
ATOM   1124  N   VAL A 145      40.795   3.899   9.032  1.00 16.99           N  
ATOM   1125  CA  VAL A 145      42.147   3.410   9.241  1.00 18.08           C  
ATOM   1126  C   VAL A 145      42.679   3.004   7.868  1.00 18.76           C  
ATOM   1127  O   VAL A 145      41.984   2.329   7.100  1.00 20.33           O  
ATOM   1128  CB  VAL A 145      42.110   2.168  10.222  1.00 18.41           C  
ATOM   1129  CG1 VAL A 145      43.513   1.579  10.460  1.00 20.27           C  
ATOM   1130  CG2 VAL A 145      41.457   2.622  11.544  1.00 20.90           C  
ATOM   1131  N   ILE A 146      43.896   3.420   7.585  1.00 19.20           N  
ATOM   1132  CA  ILE A 146      44.615   3.030   6.374  1.00 20.18           C  
ATOM   1133  C   ILE A 146      45.932   2.365   6.773  1.00 19.30           C  
ATOM   1134  O   ILE A 146      46.855   3.003   7.351  1.00 21.42           O  
ATOM   1135  CB  ILE A 146      44.955   4.284   5.555  1.00 20.44           C  
ATOM   1136  CG1 ILE A 146      43.653   5.001   5.241  1.00 20.30           C  
ATOM   1137  CG2 ILE A 146      45.709   3.885   4.233  1.00 21.14           C  
ATOM   1138  CD1 ILE A 146      43.907   6.314   4.388  1.00 21.53           C  
ATOM   1139  N   THR A 147      46.099   1.079   6.434  1.00 17.51           N  
ATOM   1140  CA  THR A 147      47.361   0.450   6.809  1.00 16.55           C  
ATOM   1141  C   THR A 147      48.213   0.304   5.532  1.00 17.78           C  
ATOM   1142  O   THR A 147      47.659   0.115   4.440  1.00 19.69           O  
ATOM   1143  CB  THR A 147      47.179  -1.015   7.369  1.00 19.35           C  
ATOM   1144  CG2 THR A 147      46.274  -0.938   8.681  1.00 21.01           C  
ATOM   1145  OG1 THR A 147      46.432  -1.767   6.389  1.00 18.87           O  
ATOM   1146  N   LEU A 148      49.511   0.352   5.701  1.00 17.55           N  
ATOM   1147  CA  LEU A 148      50.460   0.054   4.585  1.00 19.16           C  
ATOM   1148  C   LEU A 148      51.239  -1.190   5.010  1.00 19.58           C  
ATOM   1149  O   LEU A 148      51.764  -1.237   6.100  1.00 19.62           O  
ATOM   1150  CB  LEU A 148      51.451   1.194   4.401  1.00 19.03           C  
ATOM   1151  CG  LEU A 148      50.798   2.552   4.097  1.00 19.86           C  
ATOM   1152  CD1 LEU A 148      51.891   3.672   3.986  1.00 19.03           C  
ATOM   1153  CD2 LEU A 148      49.813   2.533   2.966  1.00 20.52           C  
ATOM   1154  N   ALA A 149      51.434  -2.145   4.092  1.00 20.05           N  
ATOM   1155  CA  ALA A 149      52.223  -3.325   4.448  1.00 18.12           C  
ATOM   1156  C   ALA A 149      53.023  -3.778   3.207  1.00 20.00           C  
ATOM   1157  O   ALA A 149      52.422  -3.856   2.133  1.00 24.69           O  
ATOM   1158  CB  ALA A 149      51.233  -4.442   4.777  1.00 20.52           C  
ATOM   1159  N   ASP A 150      54.298  -4.070   3.392  1.00 20.18           N  
ATOM   1160  CA  ASP A 150      55.130  -4.651   2.303  1.00 19.24           C  
ATOM   1161  C   ASP A 150      54.773  -6.165   2.294  1.00 23.72           C  
ATOM   1162  O   ASP A 150      54.583  -6.752   3.348  1.00 24.28           O  
ATOM   1163  CB  ASP A 150      56.620  -4.377   2.563  1.00 22.89           C  
ATOM   1164  CG  ASP A 150      57.075  -4.777   3.961  1.00 26.76           C  
ATOM   1165  OD1 ASP A 150      56.272  -4.741   4.937  1.00 26.48           O  
ATOM   1166  OD2 ASP A 150      58.287  -4.969   4.150  1.00 24.19           O1-
ATOM   1167  N   TRP A 151      54.569  -6.765   1.126  1.00 20.72           N  
ATOM   1168  CA  TRP A 151      54.156  -8.166   1.077  1.00 19.39           C  
ATOM   1169  C   TRP A 151      55.127  -8.945   0.193  1.00 23.52           C  
ATOM   1170  O   TRP A 151      55.494  -8.472  -0.876  1.00 21.85           O  
ATOM   1171  CB  TRP A 151      52.759  -8.262   0.501  1.00 21.62           C  
ATOM   1172  CG  TRP A 151      52.208  -9.613   0.681  1.00 24.31           C  
ATOM   1173  CD1 TRP A 151      51.869 -10.482  -0.319  1.00 26.57           C  
ATOM   1174  CD2 TRP A 151      51.889 -10.266   1.921  1.00 24.56           C  
ATOM   1175  CE2 TRP A 151      51.460 -11.574   1.599  1.00 26.81           C  
ATOM   1176  CE3 TRP A 151      51.977  -9.886   3.279  1.00 22.41           C  
ATOM   1177  NE1 TRP A 151      51.442 -11.680   0.219  1.00 23.64           N  
ATOM   1178  CZ2 TRP A 151      51.050 -12.497   2.587  1.00 24.92           C  
ATOM   1179  CZ3 TRP A 151      51.640 -10.814   4.277  1.00 26.70           C  
ATOM   1180  CH2 TRP A 151      51.224 -12.140   3.914  1.00 26.61           C  
ATOM   1181  N   TYR A 152      55.482 -10.158   0.612  1.00 21.42           N  
ATOM   1182  CA  TYR A 152      56.543 -10.927  -0.040  1.00 21.29           C  
ATOM   1183  C   TYR A 152      55.925 -12.263  -0.468  1.00 27.49           C  
ATOM   1184  O   TYR A 152      55.027 -12.785   0.213  1.00 24.64           O  
ATOM   1185  CB  TYR A 152      57.642 -11.211   1.003  1.00 23.50           C  
ATOM   1186  CG  TYR A 152      58.283  -9.969   1.537  1.00 25.60           C  
ATOM   1187  CD1 TYR A 152      57.663  -9.215   2.523  1.00 22.68           C  
ATOM   1188  CD2 TYR A 152      59.421  -9.431   0.903  1.00 25.77           C  
ATOM   1189  CE1 TYR A 152      58.242  -8.027   2.964  1.00 23.69           C  
ATOM   1190  CE2 TYR A 152      60.032  -8.272   1.343  1.00 25.76           C  
ATOM   1191  CZ  TYR A 152      59.378  -7.522   2.322  1.00 22.42           C  
ATOM   1192  OH  TYR A 152      59.972  -6.337   2.735  1.00 23.55           O  
ATOM   1193  N   HIS A 153      56.366 -12.801  -1.600  1.00 24.27           N  
ATOM   1194  CA  HIS A 153      55.779 -14.023  -2.106  1.00 22.09           C  
ATOM   1195  C   HIS A 153      56.545 -15.232  -1.544  1.00 24.19           C  
ATOM   1196  O   HIS A 153      55.989 -16.324  -1.455  1.00 29.29           O  
ATOM   1197  CB  HIS A 153      55.767 -14.031  -3.651  1.00 25.95           C  
ATOM   1198  CG  HIS A 153      54.839 -13.018  -4.234  1.00 28.88           C  
ATOM   1199  CD2 HIS A 153      53.876 -12.258  -3.652  1.00 24.67           C  
ATOM   1200  ND1 HIS A 153      54.776 -12.747  -5.580  1.00 27.34           N  
ATOM   1201  CE1 HIS A 153      53.789 -11.901  -5.818  1.00 29.91           C  
ATOM   1202  NE2 HIS A 153      53.279 -11.525  -4.653  1.00 26.21           N  
ATOM   1203  N   VAL A 154      57.743 -14.974  -1.046  1.00 24.96           N  
ATOM   1204  CA  VAL A 154      58.542 -16.001  -0.425  1.00 26.87           C  
ATOM   1205  C   VAL A 154      58.654 -15.682   1.067  1.00 27.09           C  
ATOM   1206  O   VAL A 154      58.892 -14.545   1.457  1.00 27.72           O  
ATOM   1207  CB  VAL A 154      59.948 -16.080  -1.072  1.00 27.48           C  
ATOM   1208  CG1 VAL A 154      60.878 -17.028  -0.242  1.00 25.63           C  
ATOM   1209  CG2 VAL A 154      59.868 -16.569  -2.565  1.00 30.95           C  
ATOM   1210  N   ALA A 155      58.451 -16.690   1.908  1.00 27.56           N  
ATOM   1211  CA  ALA A 155      58.328 -16.494   3.366  1.00 28.93           C  
ATOM   1212  C   ALA A 155      59.611 -15.934   3.947  1.00 30.72           C  
ATOM   1213  O   ALA A 155      60.675 -16.074   3.331  1.00 31.62           O  
ATOM   1214  CB  ALA A 155      57.986 -17.860   4.017  1.00 25.80           C  
ATOM   1215  N   ALA A 156      59.516 -15.252   5.096  1.00 24.46           N  
ATOM   1216  CA  ALA A 156      60.628 -14.555   5.663  1.00 25.55           C  
ATOM   1217  C   ALA A 156      61.853 -15.426   5.849  1.00 29.89           C  
ATOM   1218  O   ALA A 156      62.982 -14.943   5.708  1.00 29.18           O  
ATOM   1219  CB  ALA A 156      60.235 -13.939   6.994  1.00 25.21           C  
ATOM   1220  N   LYS A 157      61.638 -16.671   6.264  1.00 28.46           N  
ATOM   1221  CA  LYS A 157      62.779 -17.565   6.590  1.00 31.62           C  
ATOM   1222  C   LYS A 157      63.312 -18.270   5.346  1.00 35.47           C  
ATOM   1223  O   LYS A 157      64.318 -18.984   5.418  1.00 34.64           O  
ATOM   1224  CB  LYS A 157      62.346 -18.626   7.588  1.00 35.95           C  
ATOM   1225  CG  LYS A 157      62.169 -18.061   8.973  1.00 34.99           C  
ATOM   1226  CD  LYS A 157      63.432 -18.206   9.753  1.00 44.21           C  
ATOM   1227  CE  LYS A 157      63.094 -18.377  11.243  1.00 45.55           C  
ATOM   1228  NZ  LYS A 157      63.023 -17.041  11.872  1.00 40.34           N1+
ATOM   1229  N   LEU A 158      62.562 -18.191   4.253  1.00 32.21           N  
ATOM   1230  CA  LEU A 158      62.913 -18.936   3.063  1.00 31.48           C  
ATOM   1231  C   LEU A 158      63.556 -18.041   2.026  1.00 35.98           C  
ATOM   1232  O   LEU A 158      64.181 -18.535   1.095  1.00 32.71           O  
ATOM   1233  CB  LEU A 158      61.690 -19.624   2.474  1.00 30.09           C  
ATOM   1234  CG  LEU A 158      61.029 -20.746   3.269  1.00 28.42           C  
ATOM   1235  CD1 LEU A 158      59.898 -21.350   2.507  1.00 32.12           C  
ATOM   1236  CD2 LEU A 158      62.117 -21.812   3.625  1.00 32.16           C  
ATOM   1237  N   GLY A 159      63.404 -16.721   2.149  1.00 34.71           N  
ATOM   1238  CA  GLY A 159      63.973 -15.809   1.142  1.00 33.96           C  
ATOM   1239  C   GLY A 159      65.338 -15.253   1.504  1.00 34.39           C  
ATOM   1240  O   GLY A 159      65.971 -15.734   2.432  1.00 30.13           O  
ATOM   1241  N   PRO A 160      65.724 -14.110   0.905  1.00 34.92           N  
ATOM   1242  CA  PRO A 160      67.021 -13.499   1.241  1.00 34.58           C  
ATOM   1243  C   PRO A 160      67.052 -12.992   2.686  1.00 38.11           C  
ATOM   1244  O   PRO A 160      65.977 -12.669   3.250  1.00 32.57           O  
ATOM   1245  CB  PRO A 160      67.152 -12.334   0.242  1.00 37.16           C  
ATOM   1246  CG  PRO A 160      66.108 -12.545  -0.767  1.00 38.72           C  
ATOM   1247  CD  PRO A 160      65.043 -13.447  -0.218  1.00 35.59           C  
ATOM   1248  N   ARG A 161      68.212 -13.090   3.336  1.00 33.22           N  
ATOM   1249  CA  ARG A 161      68.393 -12.494   4.652  1.00 33.40           C  
ATOM   1250  C   ARG A 161      67.998 -11.003   4.660  1.00 36.70           C  
ATOM   1251  O   ARG A 161      67.301 -10.529   5.573  1.00 30.17           O  
ATOM   1252  CB  ARG A 161      69.832 -12.699   5.117  1.00 37.43           C  
ATOM   1253  CG  ARG A 161      70.138 -12.221   6.521  1.00 41.22           C  
ATOM   1254  CD  ARG A 161      71.546 -12.686   6.935  1.00 44.67           C  
ATOM   1255  NE  ARG A 161      71.905 -12.327   8.304  1.00 45.04           N  
ATOM   1256  CZ  ARG A 161      71.481 -12.981   9.390  1.00 49.07           C  
ATOM   1257  NH1 ARG A 161      70.702 -14.059   9.256  1.00 45.36           N1+
ATOM   1258  NH2 ARG A 161      71.877 -12.599  10.604  1.00 43.98           N  
ATOM   1259  N   PHE A 162      68.392 -10.281   3.617  1.00 31.78           N  
ATOM   1260  CA  PHE A 162      67.959  -8.906   3.396  1.00 30.86           C  
ATOM   1261  C   PHE A 162      67.321  -8.642   2.022  1.00 34.41           C  
ATOM   1262  O   PHE A 162      68.044  -8.242   1.091  1.00 37.31           O  
ATOM   1263  CB  PHE A 162      69.139  -7.965   3.548  1.00 34.27           C  
ATOM   1264  CG  PHE A 162      69.892  -8.165   4.812  1.00 33.10           C  
ATOM   1265  CD1 PHE A 162      69.307  -7.842   6.026  1.00 32.25           C  
ATOM   1266  CD2 PHE A 162      71.124  -8.798   4.811  1.00 33.42           C  
ATOM   1267  CE1 PHE A 162      69.982  -8.015   7.180  1.00 27.44           C  
ATOM   1268  CE2 PHE A 162      71.821  -8.974   5.965  1.00 33.96           C  
ATOM   1269  CZ  PHE A 162      71.228  -8.636   7.176  1.00 33.35           C  
ATOM   1270  N   PRO A 163      65.978  -8.788   1.895  1.00 29.54           N  
ATOM   1271  CA  PRO A 163      65.327  -8.757   0.578  1.00 32.01           C  
ATOM   1272  C   PRO A 163      65.465  -7.367  -0.010  1.00 33.26           C  
ATOM   1273  O   PRO A 163      65.764  -6.421   0.721  1.00 35.31           O  
ATOM   1274  CB  PRO A 163      63.855  -9.054   0.897  1.00 33.70           C  
ATOM   1275  CG  PRO A 163      63.955  -9.869   2.178  1.00 31.69           C  
ATOM   1276  CD  PRO A 163      65.019  -9.203   2.949  1.00 32.05           C  
ATOM   1277  N   PHE A 164      65.484  -7.297  -1.336  1.00 31.48           N  
ATOM   1278  CA  PHE A 164      65.499  -6.009  -1.988  1.00 31.99           C  
ATOM   1279  C   PHE A 164      64.047  -5.547  -2.237  1.00 35.09           C  
ATOM   1280  O   PHE A 164      63.500  -5.603  -3.363  1.00 37.33           O  
ATOM   1281  CB  PHE A 164      66.324  -6.032  -3.306  1.00 30.23           C  
ATOM   1282  CG  PHE A 164      66.341  -4.709  -3.976  1.00 32.39           C  
ATOM   1283  CD1 PHE A 164      66.900  -3.613  -3.318  1.00 35.26           C  
ATOM   1284  CD2 PHE A 164      65.599  -4.496  -5.133  1.00 33.86           C  
ATOM   1285  CE1 PHE A 164      66.801  -2.342  -3.871  1.00 33.74           C  
ATOM   1286  CE2 PHE A 164      65.563  -3.268  -5.707  1.00 35.22           C  
ATOM   1287  CZ  PHE A 164      66.142  -2.177  -5.072  1.00 35.89           C  
ATOM   1288  N   GLY A 165      63.402  -5.112  -1.168  1.00 31.75           N  
ATOM   1289  CA  GLY A 165      62.042  -4.672  -1.292  1.00 32.37           C  
ATOM   1290  C   GLY A 165      61.110  -5.851  -1.391  1.00 29.96           C  
ATOM   1291  O   GLY A 165      61.537  -7.028  -1.372  1.00 30.26           O  
ATOM   1292  N   SER A 166      59.811  -5.558  -1.450  1.00 26.74           N  
ATOM   1293  CA  SER A 166      58.804  -6.567  -1.401  1.00 20.27           C  
ATOM   1294  C   SER A 166      58.262  -6.808  -2.799  1.00 24.99           C  
ATOM   1295  O   SER A 166      58.543  -6.036  -3.717  1.00 25.51           O  
ATOM   1296  CB  SER A 166      57.677  -6.128  -0.449  1.00 21.21           C  
ATOM   1297  OG  SER A 166      57.125  -4.867  -0.882  1.00 24.74           O  
ATOM   1298  N   ASP A 167      57.384  -7.788  -2.931  1.00 22.05           N  
ATOM   1299  CA  ASP A 167      56.711  -8.005  -4.192  1.00 24.41           C  
ATOM   1300  C   ASP A 167      55.587  -7.046  -4.455  1.00 26.41           C  
ATOM   1301  O   ASP A 167      55.268  -6.791  -5.616  1.00 25.03           O  
ATOM   1302  CB  ASP A 167      56.245  -9.465  -4.341  1.00 24.84           C  
ATOM   1303  CG  ASP A 167      57.417 -10.432  -4.323  1.00 34.86           C  
ATOM   1304  OD1 ASP A 167      58.264 -10.311  -5.235  1.00 41.02           O  
ATOM   1305  OD2 ASP A 167      57.675 -11.067  -3.279  1.00 30.00           O1-
ATOM   1306  N   SER A 168      54.852  -6.660  -3.404  1.00 24.24           N  
ATOM   1307  CA  SER A 168      53.725  -5.710  -3.611  1.00 23.04           C  
ATOM   1308  C   SER A 168      53.687  -4.811  -2.398  1.00 23.38           C  
ATOM   1309  O   SER A 168      54.296  -5.120  -1.358  1.00 22.56           O  
ATOM   1310  CB  SER A 168      52.363  -6.433  -3.751  1.00 26.58           C  
ATOM   1311  OG  SER A 168      52.247  -7.375  -2.679  1.00 25.57           O  
ATOM   1312  N   THR A 169      52.928  -3.732  -2.509  1.00 25.34           N  
ATOM   1313  CA  THR A 169      52.557  -2.949  -1.316  1.00 24.24           C  
ATOM   1314  C   THR A 169      51.040  -3.092  -1.141  1.00 22.09           C  
ATOM   1315  O   THR A 169      50.285  -2.954  -2.103  1.00 23.88           O  
ATOM   1316  CB  THR A 169      52.893  -1.423  -1.533  1.00 21.95           C  
ATOM   1317  CG2 THR A 169      52.486  -0.603  -0.269  1.00 19.98           C  
ATOM   1318  OG1 THR A 169      54.303  -1.246  -1.767  1.00 22.67           O  
ATOM   1319  N   LEU A 170      50.587  -3.440   0.065  1.00 20.42           N  
ATOM   1320  CA  LEU A 170      49.162  -3.641   0.304  1.00 20.02           C  
ATOM   1321  C   LEU A 170      48.697  -2.397   1.041  1.00 19.63           C  
ATOM   1322  O   LEU A 170      49.341  -1.948   1.983  1.00 19.65           O  
ATOM   1323  CB  LEU A 170      48.915  -4.848   1.213  1.00 22.49           C  
ATOM   1324  CG  LEU A 170      49.650  -6.105   0.722  1.00 21.94           C  
ATOM   1325  CD1 LEU A 170      49.259  -7.217   1.726  1.00 21.06           C  
ATOM   1326  CD2 LEU A 170      49.148  -6.496  -0.710  1.00 21.34           C  
ATOM   1327  N   ILE A 171      47.602  -1.839   0.579  1.00 21.45           N  
ATOM   1328  CA  ILE A 171      46.963  -0.747   1.315  1.00 18.74           C  
ATOM   1329  C   ILE A 171      45.641  -1.331   1.787  1.00 20.69           C  
ATOM   1330  O   ILE A 171      44.851  -1.845   0.975  1.00 19.65           O  
ATOM   1331  CB  ILE A 171      46.740   0.437   0.339  1.00 20.61           C  
ATOM   1332  CG1 ILE A 171      48.094   1.007  -0.101  1.00 20.64           C  
ATOM   1333  CG2 ILE A 171      45.977   1.581   1.049  1.00 22.23           C  
ATOM   1334  CD1 ILE A 171      47.977   1.976  -1.305  1.00 24.14           C  
ATOM   1335  N   ASN A 172      45.388  -1.297   3.096  1.00 19.25           N  
ATOM   1336  CA  ASN A 172      44.205  -1.993   3.647  1.00 17.27           C  
ATOM   1337  C   ASN A 172      44.097  -3.426   3.151  1.00 19.07           C  
ATOM   1338  O   ASN A 172      42.991  -3.912   2.834  1.00 21.76           O  
ATOM   1339  CB  ASN A 172      42.914  -1.217   3.360  1.00 21.94           C  
ATOM   1340  CG  ASN A 172      42.891   0.136   4.163  1.00 21.98           C  
ATOM   1341  ND2 ASN A 172      41.894   1.028   3.862  1.00 24.66           N  
ATOM   1342  OD1 ASN A 172      43.570   0.187   5.214  1.00 23.57           O  
ATOM   1343  N   GLY A 173      45.256  -4.038   3.079  1.00 21.64           N  
ATOM   1344  CA  GLY A 173      45.445  -5.467   2.914  1.00 21.11           C  
ATOM   1345  C   GLY A 173      45.332  -5.904   1.449  1.00 26.83           C  
ATOM   1346  O   GLY A 173      45.314  -7.101   1.196  1.00 22.74           O  
ATOM   1347  N   LEU A 174      45.177  -4.963   0.506  1.00 22.37           N  
ATOM   1348  CA  LEU A 174      45.067  -5.290  -0.958  1.00 19.19           C  
ATOM   1349  C   LEU A 174      46.078  -4.491  -1.756  1.00 22.34           C  
ATOM   1350  O   LEU A 174      46.391  -3.331  -1.428  1.00 20.74           O  
ATOM   1351  CB  LEU A 174      43.656  -4.982  -1.487  1.00 19.85           C  
ATOM   1352  CG  LEU A 174      42.471  -5.779  -0.894  1.00 25.24           C  
ATOM   1353  CD1 LEU A 174      41.131  -5.116  -1.296  1.00 25.39           C  
ATOM   1354  CD2 LEU A 174      42.508  -7.254  -1.370  1.00 26.34           C  
ATOM   1355  N   GLY A 175      46.585  -5.071  -2.855  1.00 21.17           N  
ATOM   1356  CA  GLY A 175      47.497  -4.280  -3.694  1.00 23.10           C  
ATOM   1357  C   GLY A 175      47.970  -5.166  -4.831  1.00 27.89           C  
ATOM   1358  O   GLY A 175      47.548  -6.291  -4.909  1.00 29.85           O  
ATOM   1359  N   ARG A 176      48.533  -4.563  -5.867  1.00 27.84           N  
ATOM   1360  CA  ARG A 176      48.816  -5.357  -7.084  1.00 27.26           C  
ATOM   1361  C   ARG A 176      50.291  -5.685  -7.142  1.00 26.33           C  
ATOM   1362  O   ARG A 176      51.156  -5.018  -6.578  1.00 26.63           O  
ATOM   1363  CB  ARG A 176      48.408  -4.552  -8.352  1.00 26.07           C  
ATOM   1364  CG  ARG A 176      46.975  -4.589  -8.523  1.00 28.02           C  
ATOM   1365  CD  ARG A 176      46.551  -3.835  -9.762  1.00 26.19           C  
ATOM   1366  NE  ARG A 176      45.131  -3.858  -9.938  1.00 29.40           N  
ATOM   1367  CZ  ARG A 176      44.514  -2.973 -10.709  1.00 27.31           C  
ATOM   1368  NH1 ARG A 176      45.244  -2.116 -11.411  1.00 28.81           N1+
ATOM   1369  NH2 ARG A 176      43.214  -3.037 -10.887  1.00 31.05           N  
ATOM   1370  N   THR A 177      50.594  -6.690  -7.954  1.00 30.40           N  
ATOM   1371  CA  THR A 177      51.950  -7.083  -8.109  1.00 33.38           C  
ATOM   1372  C   THR A 177      52.343  -6.740  -9.543  1.00 40.54           C  
ATOM   1373  O   THR A 177      51.501  -6.333 -10.330  1.00 41.98           O  
ATOM   1374  CB  THR A 177      51.953  -8.575  -7.907  1.00 38.83           C  
ATOM   1375  CG2 THR A 177      51.609  -9.236  -9.261  1.00 30.80           C  
ATOM   1376  OG1 THR A 177      53.200  -8.964  -7.334  1.00 46.87           O  
ATOM   1377  N   THR A 178      53.616  -6.878  -9.894  1.00 43.10           N  
ATOM   1378  CA  THR A 178      53.955  -6.870 -11.305  1.00 48.65           C  
ATOM   1379  C   THR A 178      53.720  -8.295 -11.833  1.00 52.06           C  
ATOM   1380  O   THR A 178      54.330  -9.279 -11.370  1.00 49.26           O  
ATOM   1381  CB  THR A 178      55.393  -6.421 -11.536  1.00 49.65           C  
ATOM   1382  CG2 THR A 178      55.620  -5.041 -10.917  1.00 52.56           C  
ATOM   1383  OG1 THR A 178      56.280  -7.352 -10.902  1.00 49.98           O  
ATOM   1384  N   GLY A 179      52.714  -8.411 -12.677  1.00 50.19           N  
ATOM   1385  CA  GLY A 179      52.238  -9.692 -13.144  1.00 56.99           C  
ATOM   1386  C   GLY A 179      51.129  -9.316 -14.103  1.00 63.76           C  
ATOM   1387  O   GLY A 179      50.737  -8.146 -14.161  1.00 64.10           O  
ATOM   1388  N   ILE A 180      50.673 -10.274 -14.903  1.00 67.61           N  
ATOM   1389  CA  ILE A 180      49.792  -9.964 -16.032  1.00 70.26           C  
ATOM   1390  C   ILE A 180      48.350  -9.641 -15.618  1.00 69.52           C  
ATOM   1391  O   ILE A 180      47.728  -8.744 -16.197  1.00 71.32           O  
ATOM   1392  CB  ILE A 180      49.797 -11.095 -17.097  1.00 71.65           C  
ATOM   1393  CG1 ILE A 180      49.919 -12.470 -16.421  1.00 71.82           C  
ATOM   1394  CG2 ILE A 180      50.914 -10.856 -18.121  1.00 71.73           C  
ATOM   1395  CD1 ILE A 180      48.615 -13.292 -16.408  1.00 71.49           C  
ATOM   1396  N   ALA A 181      47.812 -10.395 -14.651  1.00 66.01           N  
ATOM   1397  CA  ALA A 181      46.432 -10.194 -14.181  1.00 59.41           C  
ATOM   1398  C   ALA A 181      46.374  -9.281 -12.938  1.00 53.45           C  
ATOM   1399  O   ALA A 181      46.706  -9.716 -11.840  1.00 52.51           O  
ATOM   1400  CB  ALA A 181      45.763 -11.536 -13.883  1.00 54.07           C  
ATOM   1401  N   PRO A 182      45.943  -8.019 -13.115  1.00 51.20           N  
ATOM   1402  CA  PRO A 182      45.690  -7.127 -11.973  1.00 46.69           C  
ATOM   1403  C   PRO A 182      44.717  -7.737 -10.946  1.00 41.38           C  
ATOM   1404  O   PRO A 182      43.625  -8.154 -11.308  1.00 44.09           O  
ATOM   1405  CB  PRO A 182      45.042  -5.911 -12.638  1.00 47.83           C  
ATOM   1406  CG  PRO A 182      44.475  -6.423 -13.935  1.00 47.50           C  
ATOM   1407  CD  PRO A 182      45.493  -7.414 -14.382  1.00 50.13           C  
ATOM   1408  N   SER A 183      45.094  -7.767  -9.671  1.00 39.92           N  
ATOM   1409  CA  SER A 183      44.157  -8.123  -8.616  1.00 30.92           C  
ATOM   1410  C   SER A 183      43.403  -6.881  -8.118  1.00 30.90           C  
ATOM   1411  O   SER A 183      43.651  -5.753  -8.586  1.00 29.21           O  
ATOM   1412  CB  SER A 183      44.894  -8.762  -7.436  1.00 34.34           C  
ATOM   1413  OG  SER A 183      45.950  -7.909  -7.020  1.00 36.75           O  
ATOM   1414  N   ASP A 184      42.507  -7.087  -7.153  1.00 26.60           N  
ATOM   1415  CA  ASP A 184      41.564  -6.032  -6.767  1.00 26.71           C  
ATOM   1416  C   ASP A 184      42.338  -4.961  -5.988  1.00 22.34           C  
ATOM   1417  O   ASP A 184      43.096  -5.295  -5.108  1.00 24.92           O  
ATOM   1418  CB  ASP A 184      40.526  -6.583  -5.792  1.00 34.10           C  
ATOM   1419  CG  ASP A 184      39.507  -7.444  -6.467  1.00 37.95           C  
ATOM   1420  OD1 ASP A 184      39.456  -7.428  -7.718  1.00 39.58           O  
ATOM   1421  OD2 ASP A 184      38.780  -8.156  -5.753  1.00 44.00           O1-
ATOM   1422  N   LEU A 185      41.962  -3.703  -6.180  1.00 23.23           N  
ATOM   1423  CA  LEU A 185      42.560  -2.611  -5.383  1.00 23.24           C  
ATOM   1424  C   LEU A 185      41.648  -2.367  -4.184  1.00 22.08           C  
ATOM   1425  O   LEU A 185      40.441  -2.490  -4.304  1.00 22.63           O  
ATOM   1426  CB  LEU A 185      42.588  -1.329  -6.234  1.00 25.23           C  
ATOM   1427  CG  LEU A 185      43.468  -1.435  -7.481  1.00 30.61           C  
ATOM   1428  CD1 LEU A 185      43.058  -0.405  -8.534  1.00 32.27           C  
ATOM   1429  CD2 LEU A 185      44.907  -1.244  -7.124  1.00 32.19           C  
ATOM   1430  N   ALA A 186      42.217  -1.852  -3.079  1.00 21.36           N  
ATOM   1431  CA  ALA A 186      41.397  -1.427  -1.955  1.00 21.97           C  
ATOM   1432  C   ALA A 186      40.688  -0.142  -2.356  1.00 21.19           C  
ATOM   1433  O   ALA A 186      41.253   0.730  -3.051  1.00 21.72           O  
ATOM   1434  CB  ALA A 186      42.247  -1.124  -0.767  1.00 21.03           C  
ATOM   1435  N   VAL A 187      39.516   0.008  -1.790  1.00 20.20           N  
ATOM   1436  CA  VAL A 187      38.709   1.224  -2.061  1.00 20.27           C  
ATOM   1437  C   VAL A 187      38.329   1.857  -0.724  1.00 23.33           C  
ATOM   1438  O   VAL A 187      37.937   1.165   0.221  1.00 23.68           O  
ATOM   1439  CB  VAL A 187      37.409   0.890  -2.747  1.00 21.94           C  
ATOM   1440  CG1 VAL A 187      36.437   2.169  -2.810  1.00 23.02           C  
ATOM   1441  CG2 VAL A 187      37.622   0.320  -4.088  1.00 27.07           C  
ATOM   1442  N   ILE A 188      38.616   3.147  -0.596  1.00 18.53           N  
ATOM   1443  CA  ILE A 188      38.286   3.867   0.615  1.00 22.42           C  
ATOM   1444  C   ILE A 188      37.229   4.875   0.221  1.00 24.91           C  
ATOM   1445  O   ILE A 188      37.457   5.665  -0.702  1.00 23.23           O  
ATOM   1446  CB  ILE A 188      39.516   4.616   1.106  1.00 24.41           C  
ATOM   1447  CG1 ILE A 188      40.555   3.596   1.627  1.00 27.87           C  
ATOM   1448  CG2 ILE A 188      39.093   5.615   2.241  1.00 25.86           C  
ATOM   1449  CD1 ILE A 188      41.715   4.240   2.229  1.00 30.12           C  
ATOM   1450  N   LYS A 189      36.043   4.754   0.830  1.00 22.75           N  
ATOM   1451  CA  LYS A 189      34.850   5.493   0.374  1.00 22.77           C  
ATOM   1452  C   LYS A 189      34.748   6.778   1.224  1.00 25.88           C  
ATOM   1453  O   LYS A 189      35.002   6.761   2.445  1.00 24.59           O  
ATOM   1454  CB  LYS A 189      33.576   4.677   0.577  1.00 25.32           C  
ATOM   1455  CG  LYS A 189      33.589   3.401  -0.229  1.00 30.86           C  
ATOM   1456  CD  LYS A 189      32.300   2.612  -0.017  1.00 37.68           C  
ATOM   1457  CE  LYS A 189      32.372   1.245  -0.638  1.00 46.11           C  
ATOM   1458  NZ  LYS A 189      31.011   0.767  -1.085  1.00 48.74           N1+
ATOM   1459  N   VAL A 190      34.417   7.882   0.562  1.00 22.42           N  
ATOM   1460  CA  VAL A 190      34.114   9.142   1.262  1.00 22.85           C  
ATOM   1461  C   VAL A 190      32.901   9.759   0.558  1.00 22.27           C  
ATOM   1462  O   VAL A 190      32.545   9.390  -0.577  1.00 24.20           O  
ATOM   1463  CB  VAL A 190      35.275  10.194   1.185  1.00 22.50           C  
ATOM   1464  CG1 VAL A 190      36.583   9.701   1.933  1.00 22.36           C  
ATOM   1465  CG2 VAL A 190      35.611  10.541  -0.300  1.00 22.49           C  
ATOM   1466  N   THR A 191      32.232  10.644   1.284  1.00 21.57           N  
ATOM   1467  CA  THR A 191      31.094  11.392   0.767  1.00 20.70           C  
ATOM   1468  C   THR A 191      31.521  12.863   0.615  1.00 22.72           C  
ATOM   1469  O   THR A 191      32.077  13.470   1.518  1.00 22.86           O  
ATOM   1470  CB  THR A 191      29.981  11.332   1.817  1.00 25.94           C  
ATOM   1471  CG2 THR A 191      28.783  12.287   1.424  1.00 26.49           C  
ATOM   1472  OG1 THR A 191      29.500   9.981   1.837  1.00 28.68           O  
ATOM   1473  N   GLN A 192      31.196  13.446  -0.518  1.00 20.22           N  
ATOM   1474  CA  GLN A 192      31.688  14.811  -0.734  1.00 21.01           C  
ATOM   1475  C   GLN A 192      31.123  15.713   0.372  1.00 17.99           C  
ATOM   1476  O   GLN A 192      29.944  15.611   0.759  1.00 21.22           O  
ATOM   1477  CB  GLN A 192      31.172  15.298  -2.050  1.00 21.28           C  
ATOM   1478  CG  GLN A 192      31.801  16.669  -2.510  1.00 24.39           C  
ATOM   1479  CD  GLN A 192      31.107  17.111  -3.786  1.00 23.12           C  
ATOM   1480  NE2 GLN A 192      31.803  17.049  -4.909  1.00 22.86           N  
ATOM   1481  OE1 GLN A 192      29.918  17.451  -3.746  1.00 22.94           O  
ATOM   1482  N   GLY A 193      31.979  16.607   0.863  1.00 22.31           N  
ATOM   1483  CA  GLY A 193      31.555  17.611   1.858  1.00 24.17           C  
ATOM   1484  C   GLY A 193      31.899  17.222   3.283  1.00 31.08           C  
ATOM   1485  O   GLY A 193      31.704  17.989   4.190  1.00 29.53           O  
ATOM   1486  N   LYS A 194      32.260  15.961   3.507  1.00 22.85           N  
ATOM   1487  CA  LYS A 194      32.602  15.523   4.857  1.00 25.65           C  
ATOM   1488  C   LYS A 194      34.088  15.588   5.054  1.00 23.05           C  
ATOM   1489  O   LYS A 194      34.870  15.456   4.068  1.00 24.54           O  
ATOM   1490  CB  LYS A 194      32.110  14.060   5.025  1.00 25.63           C  
ATOM   1491  CG  LYS A 194      30.618  13.961   5.015  1.00 28.95           C  
ATOM   1492  CD  LYS A 194      29.984  14.712   6.175  1.00 33.24           C  
ATOM   1493  CE  LYS A 194      28.439  14.571   6.145  1.00 38.43           C  
ATOM   1494  NZ  LYS A 194      27.892  15.375   7.289  1.00 42.02           N1+
ATOM   1495  N   ARG A 195      34.501  15.657   6.328  1.00 22.40           N  
ATOM   1496  CA AARG A 195      35.909  15.645   6.682  0.50 20.62           C  
ATOM   1497  CA BARG A 195      35.903  15.658   6.692  0.50 21.21           C  
ATOM   1498  C   ARG A 195      36.201  14.382   7.485  1.00 22.02           C  
ATOM   1499  O   ARG A 195      35.388  13.985   8.315  1.00 21.07           O  
ATOM   1500  CB AARG A 195      36.287  16.879   7.536  0.50 23.00           C  
ATOM   1501  CB BARG A 195      36.232  16.885   7.574  0.50 23.35           C  
ATOM   1502  CG AARG A 195      36.631  18.137   6.721  0.50 20.99           C  
ATOM   1503  CG BARG A 195      35.708  18.242   7.039  0.50 25.35           C  
ATOM   1504  CD AARG A 195      36.680  19.443   7.587  0.50 29.16           C  
ATOM   1505  CD BARG A 195      35.701  19.342   8.177  0.50 24.40           C  
ATOM   1506  NE AARG A 195      36.160  20.552   6.774  0.50 36.32           N  
ATOM   1507  NE BARG A 195      34.767  18.991   9.251  0.50 28.63           N  
ATOM   1508  CZ AARG A 195      36.227  21.849   7.064  0.50 41.10           C  
ATOM   1509  CZ BARG A 195      34.787  19.513  10.474  0.50 24.64           C  
ATOM   1510  NH1AARG A 195      36.639  22.273   8.259  0.50 42.41           N1+
ATOM   1511  NH1BARG A 195      35.660  20.472  10.777  0.50 29.47           N1+
ATOM   1512  NH2AARG A 195      35.802  22.729   6.162  0.50 39.41           N  
ATOM   1513  NH2BARG A 195      33.922  19.093  11.380  0.50 25.19           N  
ATOM   1514  N   TYR A 196      37.324  13.741   7.162  1.00 20.73           N  
ATOM   1515  CA  TYR A 196      37.672  12.432   7.698  1.00 23.72           C  
ATOM   1516  C   TYR A 196      38.936  12.537   8.505  1.00 23.53           C  
ATOM   1517  O   TYR A 196      39.945  13.078   8.039  1.00 25.21           O  
ATOM   1518  CB  TYR A 196      37.868  11.456   6.511  1.00 24.45           C  
ATOM   1519  CG  TYR A 196      36.599  11.159   5.792  1.00 20.84           C  
ATOM   1520  CD1 TYR A 196      36.071  12.078   4.852  1.00 21.86           C  
ATOM   1521  CD2 TYR A 196      35.843  10.034   6.120  1.00 21.91           C  
ATOM   1522  CE1 TYR A 196      34.861  11.877   4.261  1.00 20.80           C  
ATOM   1523  CE2 TYR A 196      34.606   9.811   5.530  1.00 24.04           C  
ATOM   1524  CZ  TYR A 196      34.102  10.748   4.619  1.00 21.88           C  
ATOM   1525  OH  TYR A 196      32.876  10.561   4.065  1.00 22.97           O  
ATOM   1526  N   ARG A 197      38.982  11.815   9.619  1.00 19.70           N  
ATOM   1527  CA  ARG A 197      40.263  11.616  10.246  1.00 20.87           C  
ATOM   1528  C   ARG A 197      40.818  10.275   9.718  1.00 21.42           C  
ATOM   1529  O   ARG A 197      40.371   9.228  10.162  1.00 21.39           O  
ATOM   1530  CB  ARG A 197      40.127  11.506  11.764  1.00 20.19           C  
ATOM   1531  CG  ARG A 197      41.519  11.295  12.417  1.00 22.32           C  
ATOM   1532  CD  ARG A 197      41.412  11.096  13.912  1.00 21.47           C  
ATOM   1533  NE  ARG A 197      42.710  10.994  14.597  1.00 20.52           N  
ATOM   1534  CZ  ARG A 197      42.963  11.515  15.804  1.00 22.41           C  
ATOM   1535  NH1 ARG A 197      42.003  12.198  16.461  1.00 23.93           N1+
ATOM   1536  NH2 ARG A 197      44.128  11.290  16.381  1.00 22.61           N  
ATOM   1537  N   PHE A 198      41.753  10.314   8.772  1.00 20.10           N  
ATOM   1538  CA  PHE A 198      42.395   9.038   8.353  1.00 22.29           C  
ATOM   1539  C   PHE A 198      43.588   8.721   9.265  1.00 22.88           C  
ATOM   1540  O   PHE A 198      44.410   9.597   9.583  1.00 23.87           O  
ATOM   1541  CB  PHE A 198      42.822   9.141   6.891  1.00 19.55           C  
ATOM   1542  CG  PHE A 198      41.680   9.003   5.941  1.00 20.04           C  
ATOM   1543  CD1 PHE A 198      40.929   7.815   5.890  1.00 20.45           C  
ATOM   1544  CD2 PHE A 198      41.259  10.063   5.187  1.00 20.62           C  
ATOM   1545  CE1 PHE A 198      39.828   7.729   5.064  1.00 20.47           C  
ATOM   1546  CE2 PHE A 198      40.172   9.974   4.321  1.00 22.14           C  
ATOM   1547  CZ  PHE A 198      39.407   8.833   4.294  1.00 23.62           C  
ATOM   1548  N   ARG A 199      43.701   7.457   9.672  1.00 17.91           N  
ATOM   1549  CA  ARG A 199      44.697   7.085  10.642  1.00 19.23           C  
ATOM   1550  C   ARG A 199      45.639   6.139   9.874  1.00 22.36           C  
ATOM   1551  O   ARG A 199      45.280   4.987   9.603  1.00 20.53           O  
ATOM   1552  CB  ARG A 199      44.039   6.348  11.806  1.00 18.19           C  
ATOM   1553  CG  ARG A 199      43.097   7.343  12.652  1.00 19.14           C  
ATOM   1554  CD  ARG A 199      42.523   6.592  13.821  1.00 21.80           C  
ATOM   1555  NE  ARG A 199      41.697   7.408  14.704  1.00 23.87           N  
ATOM   1556  CZ  ARG A 199      42.086   7.941  15.868  1.00 21.69           C  
ATOM   1557  NH1 ARG A 199      43.315   7.747  16.345  1.00 21.57           N1+
ATOM   1558  NH2 ARG A 199      41.179   8.637  16.578  1.00 20.99           N  
ATOM   1559  N   LEU A 200      46.757   6.705   9.431  1.00 17.15           N  
ATOM   1560  CA  LEU A 200      47.710   6.014   8.545  1.00 16.74           C  
ATOM   1561  C   LEU A 200      48.700   5.270   9.390  1.00 18.98           C  
ATOM   1562  O   LEU A 200      49.396   5.876  10.216  1.00 22.02           O  
ATOM   1563  CB  LEU A 200      48.409   7.044   7.635  1.00 20.57           C  
ATOM   1564  CG  LEU A 200      49.444   6.446   6.680  1.00 19.05           C  
ATOM   1565  CD1 LEU A 200      48.755   5.512   5.611  1.00 19.13           C  
ATOM   1566  CD2 LEU A 200      50.141   7.639   6.002  1.00 23.43           C  
ATOM   1567  N   VAL A 201      48.839   3.960   9.149  1.00 17.33           N  
ATOM   1568  CA  VAL A 201      49.717   3.134  10.034  1.00 17.47           C  
ATOM   1569  C   VAL A 201      50.656   2.305   9.114  1.00 17.30           C  
ATOM   1570  O   VAL A 201      50.162   1.596   8.218  1.00 21.66           O  
ATOM   1571  CB  VAL A 201      48.916   2.026  10.746  1.00 22.83           C  
ATOM   1572  CG1 VAL A 201      49.897   1.297  11.661  1.00 30.08           C  
ATOM   1573  CG2 VAL A 201      47.736   2.633  11.531  1.00 23.61           C  
ATOM   1574  N   SER A 202      51.948   2.453   9.307  1.00 17.21           N  
ATOM   1575  CA  SER A 202      52.897   1.624   8.544  1.00 18.44           C  
ATOM   1576  C   SER A 202      53.130   0.314   9.260  1.00 18.73           C  
ATOM   1577  O   SER A 202      53.748   0.288  10.321  1.00 18.77           O  
ATOM   1578  CB  SER A 202      54.226   2.308   8.295  1.00 19.89           C  
ATOM   1579  OG  SER A 202      55.084   1.300   7.766  1.00 21.57           O  
ATOM   1580  N   LEU A 203      52.608  -0.769   8.681  1.00 17.95           N  
ATOM   1581  CA  LEU A 203      52.938  -2.107   9.210  1.00 19.33           C  
ATOM   1582  C   LEU A 203      54.170  -2.703   8.475  1.00 19.12           C  
ATOM   1583  O   LEU A 203      54.379  -3.925   8.436  1.00 22.64           O  
ATOM   1584  CB  LEU A 203      51.754  -3.059   8.961  1.00 16.30           C  
ATOM   1585  CG  LEU A 203      50.332  -2.557   9.317  1.00 19.48           C  
ATOM   1586  CD1 LEU A 203      49.258  -3.553   8.787  1.00 19.72           C  
ATOM   1587  CD2 LEU A 203      50.180  -2.267  10.810  1.00 21.99           C  
ATOM   1588  N   SER A 204      54.974  -1.836   7.892  1.00 22.21           N  
ATOM   1589  CA  SER A 204      56.089  -2.332   7.042  1.00 23.02           C  
ATOM   1590  C   SER A 204      57.136  -3.157   7.796  1.00 21.16           C  
ATOM   1591  O   SER A 204      57.543  -2.797   8.941  1.00 21.86           O  
ATOM   1592  CB  SER A 204      56.789  -1.141   6.332  1.00 23.44           C  
ATOM   1593  OG  SER A 204      57.744  -1.689   5.402  1.00 22.99           O  
ATOM   1594  N   CYS A 205      57.602  -4.256   7.163  1.00 22.28           N  
ATOM   1595  CA ACYS A 205      58.784  -4.990   7.665  0.50 26.44           C  
ATOM   1596  CA BCYS A 205      58.775  -4.955   7.687  0.50 26.70           C  
ATOM   1597  C   CYS A 205      60.104  -4.297   7.318  1.00 26.39           C  
ATOM   1598  O   CYS A 205      61.103  -4.565   7.926  1.00 26.17           O  
ATOM   1599  CB ACYS A 205      58.871  -6.431   7.148  0.50 27.78           C  
ATOM   1600  CB BCYS A 205      58.781  -6.426   7.292  0.50 27.04           C  
ATOM   1601  SG ACYS A 205      57.347  -7.287   6.764  0.50 30.55           S  
ATOM   1602  SG BCYS A 205      58.158  -7.456   8.606  0.50 33.55           S  
ATOM   1603  N   ASP A 206      60.095  -3.402   6.335  1.00 24.47           N  
ATOM   1604  CA  ASP A 206      61.396  -2.941   5.841  1.00 25.91           C  
ATOM   1605  C   ASP A 206      61.300  -1.589   5.104  1.00 22.43           C  
ATOM   1606  O   ASP A 206      61.654  -0.572   5.672  1.00 24.81           O  
ATOM   1607  CB  ASP A 206      62.026  -4.079   4.987  1.00 22.23           C  
ATOM   1608  CG  ASP A 206      63.396  -3.705   4.442  1.00 26.71           C  
ATOM   1609  OD1 ASP A 206      63.852  -2.551   4.679  1.00 28.81           O  
ATOM   1610  OD2 ASP A 206      64.030  -4.608   3.852  1.00 32.97           O1-
ATOM   1611  N   PRO A 207      60.766  -1.557   3.887  1.00 23.71           N  
ATOM   1612  CA  PRO A 207      60.856  -0.239   3.230  1.00 26.19           C  
ATOM   1613  C   PRO A 207      59.963   0.829   3.848  1.00 28.02           C  
ATOM   1614  O   PRO A 207      58.833   0.511   4.299  1.00 24.13           O  
ATOM   1615  CB  PRO A 207      60.337  -0.516   1.811  1.00 22.42           C  
ATOM   1616  CG  PRO A 207      59.433  -1.760   1.955  1.00 23.87           C  
ATOM   1617  CD  PRO A 207      60.212  -2.573   2.972  1.00 23.80           C  
ATOM   1618  N   ASN A 208      60.411   2.097   3.748  1.00 24.17           N  
ATOM   1619  CA  ASN A 208      59.512   3.233   3.958  1.00 23.03           C  
ATOM   1620  C   ASN A 208      58.694   3.529   2.702  1.00 20.19           C  
ATOM   1621  O   ASN A 208      58.927   2.933   1.640  1.00 24.31           O  
ATOM   1622  CB  ASN A 208      60.283   4.454   4.444  1.00 24.38           C  
ATOM   1623  CG  ASN A 208      61.226   5.053   3.352  1.00 24.35           C  
ATOM   1624  ND2 ASN A 208      62.529   4.843   3.493  1.00 26.99           N  
ATOM   1625  OD1 ASN A 208      60.747   5.783   2.482  1.00 25.92           O  
ATOM   1626  N   HIS A 209      57.646   4.326   2.848  1.00 21.56           N  
ATOM   1627  CA  HIS A 209      56.744   4.580   1.729  1.00 20.21           C  
ATOM   1628  C   HIS A 209      56.478   6.087   1.667  1.00 22.23           C  
ATOM   1629  O   HIS A 209      56.493   6.801   2.676  1.00 24.68           O  
ATOM   1630  CB  HIS A 209      55.385   3.838   1.844  1.00 23.17           C  
ATOM   1631  CG  HIS A 209      55.517   2.353   1.881  1.00 23.96           C  
ATOM   1632  CD2 HIS A 209      55.378   1.414   0.910  1.00 24.84           C  
ATOM   1633  ND1 HIS A 209      55.885   1.678   3.026  1.00 26.00           N  
ATOM   1634  CE1 HIS A 209      56.027   0.395   2.743  1.00 23.84           C  
ATOM   1635  NE2 HIS A 209      55.767   0.217   1.457  1.00 23.88           N  
ATOM   1636  N   THR A 210      56.256   6.550   0.456  1.00 21.92           N  
ATOM   1637  CA  THR A 210      55.835   7.926   0.218  1.00 21.91           C  
ATOM   1638  C   THR A 210      54.399   7.968  -0.188  1.00 19.83           C  
ATOM   1639  O   THR A 210      54.027   7.496  -1.254  1.00 21.70           O  
ATOM   1640  CB  THR A 210      56.816   8.610  -0.873  1.00 21.29           C  
ATOM   1641  CG2 THR A 210      56.363  10.070  -1.047  1.00 25.42           C  
ATOM   1642  OG1 THR A 210      58.126   8.579  -0.288  1.00 25.39           O  
ATOM   1643  N   PHE A 211      53.561   8.510   0.710  1.00 21.06           N  
ATOM   1644  CA  PHE A 211      52.118   8.365   0.660  1.00 21.58           C  
ATOM   1645  C   PHE A 211      51.514   9.696   0.229  1.00 18.74           C  
ATOM   1646  O   PHE A 211      51.874  10.744   0.778  1.00 22.54           O  
ATOM   1647  CB  PHE A 211      51.607   8.066   2.106  1.00 18.41           C  
ATOM   1648  CG  PHE A 211      50.138   7.843   2.170  1.00 22.48           C  
ATOM   1649  CD1 PHE A 211      49.557   6.577   1.896  1.00 24.97           C  
ATOM   1650  CD2 PHE A 211      49.299   8.908   2.422  1.00 20.50           C  
ATOM   1651  CE1 PHE A 211      48.164   6.416   1.916  1.00 22.04           C  
ATOM   1652  CE2 PHE A 211      47.937   8.755   2.427  1.00 20.52           C  
ATOM   1653  CZ  PHE A 211      47.353   7.500   2.161  1.00 22.52           C  
ATOM   1654  N   SER A 212      50.638   9.656  -0.747  1.00 20.31           N  
ATOM   1655  CA  SER A 212      49.951  10.867  -1.190  1.00 23.15           C  
ATOM   1656  C   SER A 212      48.583  10.486  -1.736  1.00 23.01           C  
ATOM   1657  O   SER A 212      48.309   9.310  -2.051  1.00 21.38           O  
ATOM   1658  CB  SER A 212      50.854  11.596  -2.229  1.00 21.34           C  
ATOM   1659  OG  SER A 212      50.802  10.849  -3.444  1.00 24.25           O  
ATOM   1660  N   ILE A 213      47.692  11.459  -1.908  1.00 21.61           N  
ATOM   1661  CA  ILE A 213      46.427  11.176  -2.486  1.00 21.87           C  
ATOM   1662  C   ILE A 213      46.224  12.226  -3.577  1.00 24.77           C  
ATOM   1663  O   ILE A 213      46.255  13.415  -3.299  1.00 25.03           O  
ATOM   1664  CB  ILE A 213      45.279  11.311  -1.416  1.00 23.71           C  
ATOM   1665  CG1 ILE A 213      45.493  10.225  -0.315  1.00 23.61           C  
ATOM   1666  CG2 ILE A 213      43.909  11.113  -2.078  1.00 26.14           C  
ATOM   1667  CD1 ILE A 213      44.558  10.408   0.923  1.00 19.89           C  
ATOM   1668  N   ASP A 214      45.994  11.777  -4.799  1.00 22.99           N  
ATOM   1669  CA  ASP A 214      45.893  12.743  -5.910  1.00 21.75           C  
ATOM   1670  C   ASP A 214      44.813  13.805  -5.615  1.00 26.09           C  
ATOM   1671  O   ASP A 214      43.720  13.500  -5.141  1.00 22.60           O  
ATOM   1672  CB  ASP A 214      45.534  12.015  -7.185  1.00 25.79           C  
ATOM   1673  CG  ASP A 214      46.714  11.244  -7.794  1.00 19.45           C  
ATOM   1674  OD1 ASP A 214      47.805  11.271  -7.227  1.00 24.99           O  
ATOM   1675  OD2 ASP A 214      46.449  10.595  -8.807  1.00 26.10           O1-
ATOM   1676  N   ASN A 215      45.090  15.047  -6.006  1.00 25.99           N  
ATOM   1677  CA  ASN A 215      44.142  16.146  -5.816  1.00 27.43           C  
ATOM   1678  C   ASN A 215      43.742  16.487  -4.398  1.00 26.25           C  
ATOM   1679  O   ASN A 215      42.868  17.332  -4.230  1.00 25.24           O  
ATOM   1680  CB  ASN A 215      42.876  15.915  -6.625  1.00 29.05           C  
ATOM   1681  CG  ASN A 215      43.187  15.793  -8.110  1.00 32.83           C  
ATOM   1682  ND2 ASN A 215      43.375  16.930  -8.752  1.00 36.38           N  
ATOM   1683  OD1 ASN A 215      43.289  14.711  -8.655  1.00 30.76           O  
ATOM   1684  N   HIS A 216      44.422  15.959  -3.376  1.00 21.97           N  
ATOM   1685  CA  HIS A 216      43.961  16.268  -2.007  1.00 23.99           C  
ATOM   1686  C   HIS A 216      45.187  16.569  -1.168  1.00 25.24           C  
ATOM   1687  O   HIS A 216      46.287  16.040  -1.435  1.00 28.08           O  
ATOM   1688  CB  HIS A 216      43.195  15.063  -1.371  1.00 23.11           C  
ATOM   1689  CG  HIS A 216      41.888  14.760  -2.021  1.00 20.86           C  
ATOM   1690  CD2 HIS A 216      40.616  14.926  -1.586  1.00 17.81           C  
ATOM   1691  ND1 HIS A 216      41.794  14.174  -3.252  1.00 21.36           N  
ATOM   1692  CE1 HIS A 216      40.524  14.002  -3.570  1.00 20.84           C  
ATOM   1693  NE2 HIS A 216      39.787  14.450  -2.577  1.00 20.74           N  
ATOM   1694  N   THR A 217      45.017  17.452  -0.182  1.00 24.82           N  
ATOM   1695  CA  THR A 217      46.033  17.643   0.838  1.00 22.32           C  
ATOM   1696  C   THR A 217      45.612  16.996   2.153  1.00 23.32           C  
ATOM   1697  O   THR A 217      44.474  16.524   2.293  1.00 25.68           O  
ATOM   1698  CB  THR A 217      46.270  19.152   1.058  1.00 28.61           C  
ATOM   1699  CG2 THR A 217      46.604  19.744  -0.290  1.00 28.42           C  
ATOM   1700  OG1 THR A 217      45.031  19.724   1.494  1.00 28.10           O  
ATOM   1701  N   MET A 218      46.553  16.942   3.086  1.00 25.87           N  
ATOM   1702  CA  MET A 218      46.377  16.121   4.297  1.00 26.15           C  
ATOM   1703  C   MET A 218      46.826  16.968   5.452  1.00 22.69           C  
ATOM   1704  O   MET A 218      47.962  17.459   5.443  1.00 26.06           O  
ATOM   1705  CB  MET A 218      47.254  14.846   4.199  1.00 23.47           C  
ATOM   1706  CG  MET A 218      46.819  13.960   3.003  1.00 25.40           C  
ATOM   1707  SD  MET A 218      47.934  12.491   2.911  1.00 25.02           S  
ATOM   1708  CE  MET A 218      49.428  13.203   2.214  1.00 22.02           C  
ATOM   1709  N   THR A 219      45.966  17.162   6.450  1.00 21.04           N  
ATOM   1710  CA  THR A 219      46.402  17.973   7.586  1.00 24.55           C  
ATOM   1711  C   THR A 219      46.740  17.014   8.735  1.00 19.79           C  
ATOM   1712  O   THR A 219      45.805  16.462   9.368  1.00 25.14           O  
ATOM   1713  CB  THR A 219      45.303  18.963   8.008  1.00 27.42           C  
ATOM   1714  CG2 THR A 219      45.789  19.778   9.223  1.00 26.63           C  
ATOM   1715  OG1 THR A 219      45.065  19.865   6.914  1.00 29.12           O  
ATOM   1716  N   ILE A 220      48.026  16.913   9.024  1.00 21.64           N  
ATOM   1717  CA  ILE A 220      48.523  16.032  10.088  1.00 21.87           C  
ATOM   1718  C   ILE A 220      48.127  16.563  11.465  1.00 28.89           C  
ATOM   1719  O   ILE A 220      48.327  17.748  11.755  1.00 26.65           O  
ATOM   1720  CB  ILE A 220      50.008  15.865   9.979  1.00 23.11           C  
ATOM   1721  CG1 ILE A 220      50.304  15.059   8.685  1.00 23.56           C  
ATOM   1722  CG2 ILE A 220      50.582  15.156  11.205  1.00 25.50           C  
ATOM   1723  CD1 ILE A 220      51.813  14.954   8.358  1.00 25.77           C  
ATOM   1724  N   ILE A 221      47.556  15.696  12.309  1.00 22.75           N  
ATOM   1725  CA  ILE A 221      47.079  16.128  13.622  1.00 24.20           C  
ATOM   1726  C   ILE A 221      47.643  15.208  14.706  1.00 23.41           C  
ATOM   1727  O   ILE A 221      47.408  15.410  15.905  1.00 26.65           O  
ATOM   1728  CB  ILE A 221      45.554  16.238  13.700  1.00 22.83           C  
ATOM   1729  CG1 ILE A 221      44.886  14.871  13.372  1.00 22.33           C  
ATOM   1730  CG2 ILE A 221      45.006  17.328  12.706  1.00 25.95           C  
ATOM   1731  CD1 ILE A 221      43.444  14.752  13.891  1.00 23.90           C  
ATOM   1732  N   GLU A 222      48.350  14.164  14.291  1.00 21.68           N  
ATOM   1733  CA  GLU A 222      48.900  13.156  15.238  1.00 21.20           C  
ATOM   1734  C   GLU A 222      50.133  12.504  14.576  1.00 22.62           C  
ATOM   1735  O   GLU A 222      50.091  12.135  13.411  1.00 20.87           O  
ATOM   1736  CB  GLU A 222      47.829  12.062  15.563  1.00 20.80           C  
ATOM   1737  CG  GLU A 222      48.266  10.994  16.587  1.00 21.13           C  
ATOM   1738  CD  GLU A 222      47.684   9.575  16.270  1.00 25.12           C  
ATOM   1739  OE1 GLU A 222      46.613   9.490  15.638  1.00 22.32           O  
ATOM   1740  OE2 GLU A 222      48.338   8.560  16.638  1.00 25.86           O1-
ATOM   1741  N   ALA A 223      51.185  12.293  15.339  1.00 23.09           N  
ATOM   1742  CA  ALA A 223      52.344  11.515  14.869  1.00 21.97           C  
ATOM   1743  C   ALA A 223      52.690  10.524  15.942  1.00 24.76           C  
ATOM   1744  O   ALA A 223      52.874  10.907  17.085  1.00 23.66           O  
ATOM   1745  CB  ALA A 223      53.538  12.449  14.595  1.00 26.22           C  
ATOM   1746  N   ASP A 224      52.763   9.236  15.575  1.00 23.34           N  
ATOM   1747  CA  ASP A 224      53.066   8.178  16.539  1.00 19.31           C  
ATOM   1748  C   ASP A 224      52.281   8.346  17.870  1.00 23.46           C  
ATOM   1749  O   ASP A 224      52.849   8.274  18.942  1.00 22.56           O  
ATOM   1750  CB  ASP A 224      54.528   8.129  16.874  1.00 22.71           C  
ATOM   1751  CG  ASP A 224      55.407   7.740  15.690  1.00 23.53           C  
ATOM   1752  OD1 ASP A 224      54.896   7.543  14.578  1.00 21.47           O  
ATOM   1753  OD2 ASP A 224      56.620   7.591  15.914  1.00 22.24           O1-
ATOM   1754  N   SER A 225      51.000   8.620  17.782  1.00 22.11           N  
ATOM   1755  CA  SER A 225      50.159   8.663  19.007  1.00 23.68           C  
ATOM   1756  C   SER A 225      50.328   9.939  19.829  1.00 25.18           C  
ATOM   1757  O   SER A 225      49.759  10.050  20.927  1.00 29.49           O  
ATOM   1758  CB  SER A 225      50.377   7.454  19.921  1.00 24.04           C  
ATOM   1759  OG  SER A 225      50.414   6.229  19.151  1.00 24.34           O  
ATOM   1760  N   ILE A 226      51.052  10.899  19.285  1.00 23.10           N  
ATOM   1761  CA  ILE A 226      51.191  12.219  19.980  1.00 23.04           C  
ATOM   1762  C   ILE A 226      50.428  13.278  19.213  1.00 25.02           C  
ATOM   1763  O   ILE A 226      50.583  13.439  18.008  1.00 23.96           O  
ATOM   1764  CB  ILE A 226      52.672  12.664  20.041  1.00 23.34           C  
ATOM   1765  CG1 ILE A 226      53.580  11.686  20.807  1.00 24.35           C  
ATOM   1766  CG2 ILE A 226      52.787  14.110  20.571  1.00 22.62           C  
ATOM   1767  CD1 ILE A 226      53.216  11.465  22.323  1.00 27.88           C  
ATOM   1768  N   ASN A 227      49.515  13.972  19.867  1.00 21.79           N  
ATOM   1769  CA  ASN A 227      48.811  15.040  19.146  1.00 24.06           C  
ATOM   1770  C   ASN A 227      49.796  16.128  18.665  1.00 23.85           C  
ATOM   1771  O   ASN A 227      50.684  16.516  19.410  1.00 26.04           O  
ATOM   1772  CB  ASN A 227      47.755  15.662  20.076  1.00 23.03           C  
ATOM   1773  CG  ASN A 227      46.634  14.686  20.453  1.00 27.87           C  
ATOM   1774  ND2 ASN A 227      45.999  14.922  21.629  1.00 28.36           N  
ATOM   1775  OD1 ASN A 227      46.347  13.714  19.724  1.00 26.79           O  
ATOM   1776  N   THR A 228      49.592  16.620  17.443  1.00 23.60           N  
ATOM   1777  CA  THR A 228      50.412  17.681  16.881  1.00 24.27           C  
ATOM   1778  C   THR A 228      49.584  18.940  16.652  1.00 25.45           C  
ATOM   1779  O   THR A 228      48.368  18.881  16.496  1.00 26.93           O  
ATOM   1780  CB  THR A 228      51.044  17.252  15.537  1.00 23.85           C  
ATOM   1781  CG2 THR A 228      51.776  15.892  15.669  1.00 23.52           C  
ATOM   1782  OG1 THR A 228      50.010  17.189  14.560  1.00 24.89           O  
ATOM   1783  N   GLN A 229      50.235  20.094  16.575  1.00 24.63           N  
ATOM   1784  CA  GLN A 229      49.629  21.204  15.853  1.00 26.52           C  
ATOM   1785  C   GLN A 229      49.283  20.772  14.433  1.00 23.86           C  
ATOM   1786  O   GLN A 229      50.051  20.072  13.784  1.00 29.32           O  
ATOM   1787  CB  GLN A 229      50.632  22.365  15.795  1.00 28.71           C  
ATOM   1788  CG  GLN A 229      51.075  22.749  17.201  1.00 29.83           C  
ATOM   1789  CD  GLN A 229      52.122  23.876  17.235  1.00 36.57           C  
ATOM   1790  NE2 GLN A 229      52.301  24.437  18.406  1.00 42.91           N  
ATOM   1791  OE1 GLN A 229      52.860  24.105  16.279  1.00 38.24           O  
ATOM   1792  N   PRO A 230      48.152  21.225  13.935  1.00 27.03           N  
ATOM   1793  CA  PRO A 230      47.796  20.851  12.582  1.00 28.21           C  
ATOM   1794  C   PRO A 230      48.875  21.277  11.586  1.00 31.86           C  
ATOM   1795  O   PRO A 230      49.295  22.442  11.586  1.00 34.39           O  
ATOM   1796  CB  PRO A 230      46.509  21.631  12.347  1.00 26.89           C  
ATOM   1797  CG  PRO A 230      45.872  21.708  13.714  1.00 31.03           C  
ATOM   1798  CD  PRO A 230      47.068  21.941  14.633  1.00 26.90           C  
ATOM   1799  N   LEU A 231      49.266  20.390  10.688  1.00 28.61           N  
ATOM   1800  CA  LEU A 231      50.300  20.697   9.676  1.00 27.72           C  
ATOM   1801  C   LEU A 231      49.836  20.221   8.317  1.00 30.70           C  
ATOM   1802  O   LEU A 231      49.734  19.005   8.073  1.00 25.57           O  
ATOM   1803  CB  LEU A 231      51.611  19.998  10.028  1.00 27.47           C  
ATOM   1804  CG  LEU A 231      52.767  20.220   9.030  1.00 28.57           C  
ATOM   1805  CD1 LEU A 231      53.230  21.737   9.073  1.00 28.51           C  
ATOM   1806  CD2 LEU A 231      53.938  19.306   9.432  1.00 26.69           C  
ATOM   1807  N   GLU A 232      49.514  21.148   7.424  1.00 25.86           N  
ATOM   1808  CA  GLU A 232      48.992  20.742   6.133  1.00 28.30           C  
ATOM   1809  C   GLU A 232      50.124  20.312   5.196  1.00 27.57           C  
ATOM   1810  O   GLU A 232      51.137  21.000   5.104  1.00 27.95           O  
ATOM   1811  CB  GLU A 232      48.182  21.871   5.497  1.00 32.55           C  
ATOM   1812  CG  GLU A 232      47.470  21.374   4.255  1.00 35.36           C  
ATOM   1813  CD  GLU A 232      46.827  22.497   3.503  1.00 43.97           C  
ATOM   1814  OE1 GLU A 232      47.137  23.661   3.851  1.00 47.80           O  
ATOM   1815  OE2 GLU A 232      46.025  22.222   2.580  1.00 47.15           O1-
ATOM   1816  N   VAL A 233      50.070  19.081   4.667  1.00 26.48           N  
ATOM   1817  CA  VAL A 233      51.110  18.600   3.750  1.00 21.17           C  
ATOM   1818  C   VAL A 233      50.469  17.983   2.516  1.00 20.82           C  
ATOM   1819  O   VAL A 233      49.259  17.822   2.473  1.00 23.68           O  
ATOM   1820  CB  VAL A 233      52.025  17.521   4.398  1.00 23.03           C  
ATOM   1821  CG1 VAL A 233      52.765  18.047   5.617  1.00 26.79           C  
ATOM   1822  CG2 VAL A 233      51.133  16.273   4.787  1.00 23.56           C  
ATOM   1823  N   ASP A 234      51.250  17.683   1.474  1.00 23.27           N  
ATOM   1824  CA  ASP A 234      50.654  17.038   0.282  1.00 25.78           C  
ATOM   1825  C   ASP A 234      51.361  15.748  -0.085  1.00 21.88           C  
ATOM   1826  O   ASP A 234      50.985  15.091  -1.055  1.00 24.50           O  
ATOM   1827  CB  ASP A 234      50.505  17.986  -0.936  1.00 26.41           C  
ATOM   1828  CG  ASP A 234      51.835  18.541  -1.404  1.00 28.63           C  
ATOM   1829  OD1 ASP A 234      52.862  18.224  -0.791  1.00 27.37           O  
ATOM   1830  OD2 ASP A 234      51.873  19.197  -2.466  1.00 31.45           O1-
ATOM   1831  N   SER A 235      52.205  15.303   0.833  1.00 24.52           N  
ATOM   1832  CA  SER A 235      52.950  14.071   0.685  1.00 25.69           C  
ATOM   1833  C   SER A 235      53.558  13.727   2.028  1.00 24.77           C  
ATOM   1834  O   SER A 235      54.035  14.621   2.733  1.00 25.95           O  
ATOM   1835  CB  SER A 235      54.080  14.263  -0.360  1.00 26.84           C  
ATOM   1836  OG  SER A 235      54.670  12.985  -0.630  1.00 28.85           O  
ATOM   1837  N   ILE A 236      53.623  12.430   2.354  1.00 22.63           N  
ATOM   1838  CA  ILE A 236      54.134  12.010   3.644  1.00 22.41           C  
ATOM   1839  C   ILE A 236      55.036  10.805   3.448  1.00 22.98           C  
ATOM   1840  O   ILE A 236      54.554   9.762   2.968  1.00 22.03           O  
ATOM   1841  CB  ILE A 236      52.981  11.555   4.558  1.00 21.26           C  
ATOM   1842  CG1 ILE A 236      52.095  12.781   4.953  1.00 21.98           C  
ATOM   1843  CG2 ILE A 236      53.598  10.889   5.831  1.00 24.09           C  
ATOM   1844  CD1 ILE A 236      50.769  12.365   5.576  1.00 24.76           C  
ATOM   1845  N   GLN A 237      56.327  10.949   3.729  1.00 22.24           N  
ATOM   1846  CA  GLN A 237      57.234   9.812   3.801  1.00 23.83           C  
ATOM   1847  C   GLN A 237      57.048   9.237   5.201  1.00 24.64           C  
ATOM   1848  O   GLN A 237      57.410   9.878   6.197  1.00 23.18           O  
ATOM   1849  CB  GLN A 237      58.707  10.202   3.605  1.00 26.69           C  
ATOM   1850  CG  GLN A 237      59.651   8.999   3.595  1.00 26.05           C  
ATOM   1851  CD  GLN A 237      61.060   9.336   3.135  1.00 29.69           C  
ATOM   1852  NE2 GLN A 237      61.785   8.331   2.560  1.00 27.45           N  
ATOM   1853  OE1 GLN A 237      61.550  10.433   3.435  1.00 29.67           O  
ATOM   1854  N   ILE A 238      56.602   7.976   5.244  1.00 21.85           N  
ATOM   1855  CA  ILE A 238      56.329   7.315   6.501  1.00 20.35           C  
ATOM   1856  C   ILE A 238      57.198   6.079   6.599  1.00 19.78           C  
ATOM   1857  O   ILE A 238      57.221   5.257   5.685  1.00 21.40           O  
ATOM   1858  CB  ILE A 238      54.793   6.981   6.612  1.00 19.97           C  
ATOM   1859  CG1 ILE A 238      54.488   6.367   8.006  1.00 23.41           C  
ATOM   1860  CG2 ILE A 238      54.267   6.159   5.387  1.00 19.77           C  
ATOM   1861  CD1 ILE A 238      52.949   6.070   8.206  1.00 20.89           C  
ATOM   1862  N   PHE A 239      57.928   5.959   7.697  1.00 19.52           N  
ATOM   1863  CA  PHE A 239      58.853   4.882   7.851  1.00 21.37           C  
ATOM   1864  C   PHE A 239      58.205   3.708   8.596  1.00 21.59           C  
ATOM   1865  O   PHE A 239      57.152   3.850   9.232  1.00 21.39           O  
ATOM   1866  CB  PHE A 239      60.058   5.363   8.659  1.00 24.30           C  
ATOM   1867  CG  PHE A 239      60.844   6.447   7.968  1.00 25.10           C  
ATOM   1868  CD1 PHE A 239      61.862   6.100   7.064  1.00 29.14           C  
ATOM   1869  CD2 PHE A 239      60.505   7.800   8.155  1.00 26.91           C  
ATOM   1870  CE1 PHE A 239      62.552   7.108   6.327  1.00 26.46           C  
ATOM   1871  CE2 PHE A 239      61.147   8.833   7.364  1.00 28.48           C  
ATOM   1872  CZ  PHE A 239      62.121   8.448   6.398  1.00 25.37           C  
ATOM   1873  N   ALA A 240      58.832   2.559   8.502  1.00 21.46           N  
ATOM   1874  CA  ALA A 240      58.239   1.367   9.141  1.00 20.98           C  
ATOM   1875  C   ALA A 240      57.844   1.702  10.569  1.00 18.16           C  
ATOM   1876  O   ALA A 240      58.646   2.230  11.360  1.00 21.13           O  
ATOM   1877  CB  ALA A 240      59.236   0.238   9.139  1.00 21.49           C  
ATOM   1878  N   ALA A 241      56.610   1.288  10.917  1.00 17.89           N  
ATOM   1879  CA  ALA A 241      56.097   1.375  12.316  1.00 18.72           C  
ATOM   1880  C   ALA A 241      55.631   2.743  12.768  1.00 20.95           C  
ATOM   1881  O   ALA A 241      54.980   2.841  13.824  1.00 19.54           O  
ATOM   1882  CB  ALA A 241      57.114   0.814  13.337  1.00 19.12           C  
ATOM   1883  N   GLN A 242      55.802   3.775  11.934  1.00 20.83           N  
ATOM   1884  CA  GLN A 242      55.235   5.106  12.253  1.00 18.48           C  
ATOM   1885  C   GLN A 242      53.730   5.180  12.040  1.00 19.75           C  
ATOM   1886  O   GLN A 242      53.138   4.368  11.289  1.00 19.16           O  
ATOM   1887  CB  GLN A 242      55.919   6.178  11.384  1.00 22.10           C  
ATOM   1888  CG  GLN A 242      57.301   6.495  11.980  1.00 20.17           C  
ATOM   1889  CD  GLN A 242      58.091   7.508  11.122  1.00 24.51           C  
ATOM   1890  NE2 GLN A 242      59.047   8.151  11.753  1.00 20.86           N  
ATOM   1891  OE1 GLN A 242      57.692   7.832   9.990  1.00 22.06           O  
ATOM   1892  N   ARG A 243      53.086   6.143  12.694  1.00 19.30           N  
ATOM   1893  CA  ARG A 243      51.677   6.455  12.444  1.00 17.49           C  
ATOM   1894  C   ARG A 243      51.524   7.978  12.241  1.00 18.76           C  
ATOM   1895  O   ARG A 243      52.197   8.768  12.893  1.00 20.18           O  
ATOM   1896  CB  ARG A 243      50.741   6.041  13.623  1.00 19.01           C  
ATOM   1897  CG  ARG A 243      50.692   4.483  13.816  1.00 21.51           C  
ATOM   1898  CD  ARG A 243      51.838   3.951  14.639  1.00 19.74           C  
ATOM   1899  NE  ARG A 243      51.847   4.488  16.021  1.00 22.06           N  
ATOM   1900  CZ  ARG A 243      52.928   4.613  16.764  1.00 21.32           C  
ATOM   1901  NH1 ARG A 243      54.133   4.343  16.262  1.00 22.72           N1+
ATOM   1902  NH2 ARG A 243      52.817   5.090  17.994  1.00 21.75           N  
ATOM   1903  N   TYR A 244      50.560   8.349  11.420  1.00 19.38           N  
ATOM   1904  CA  TYR A 244      50.033   9.740  11.412  1.00 21.82           C  
ATOM   1905  C   TYR A 244      48.530   9.685  11.315  1.00 23.61           C  
ATOM   1906  O   TYR A 244      47.985   8.845  10.571  1.00 22.44           O  
ATOM   1907  CB  TYR A 244      50.555  10.464  10.173  1.00 20.87           C  
ATOM   1908  CG  TYR A 244      52.041  10.708  10.200  1.00 22.98           C  
ATOM   1909  CD1 TYR A 244      52.585  11.721  11.001  1.00 22.55           C  
ATOM   1910  CD2 TYR A 244      52.919   9.897   9.464  1.00 20.90           C  
ATOM   1911  CE1 TYR A 244      53.969  11.951  11.056  1.00 21.20           C  
ATOM   1912  CE2 TYR A 244      54.296  10.160   9.456  1.00 20.65           C  
ATOM   1913  CZ  TYR A 244      54.805  11.200  10.263  1.00 23.69           C  
ATOM   1914  OH  TYR A 244      56.144  11.429  10.369  1.00 23.23           O  
ATOM   1915  N   SER A 245      47.806  10.590  12.009  1.00 19.18           N  
ATOM   1916  CA  SER A 245      46.456  10.897  11.569  1.00 20.32           C  
ATOM   1917  C   SER A 245      46.532  12.150  10.757  1.00 20.62           C  
ATOM   1918  O   SER A 245      47.291  13.087  11.106  1.00 19.45           O  
ATOM   1919  CB  SER A 245      45.465  11.139  12.737  1.00 19.45           C  
ATOM   1920  OG  SER A 245      45.223   9.987  13.522  1.00 23.17           O  
ATOM   1921  N   PHE A 246      45.739  12.198   9.698  1.00 18.56           N  
ATOM   1922  CA  PHE A 246      45.610  13.465   8.922  1.00 21.68           C  
ATOM   1923  C   PHE A 246      44.149  13.636   8.609  1.00 23.85           C  
ATOM   1924  O   PHE A 246      43.398  12.646   8.460  1.00 23.73           O  
ATOM   1925  CB  PHE A 246      46.490  13.413   7.656  1.00 20.32           C  
ATOM   1926  CG  PHE A 246      46.086  12.323   6.654  1.00 20.38           C  
ATOM   1927  CD1 PHE A 246      45.120  12.550   5.691  1.00 17.82           C  
ATOM   1928  CD2 PHE A 246      46.692  11.064   6.711  1.00 22.84           C  
ATOM   1929  CE1 PHE A 246      44.714  11.522   4.769  1.00 21.98           C  
ATOM   1930  CE2 PHE A 246      46.407  10.112   5.736  1.00 18.08           C  
ATOM   1931  CZ  PHE A 246      45.393  10.310   4.789  1.00 19.43           C  
ATOM   1932  N   VAL A 247      43.687  14.890   8.575  1.00 21.78           N  
ATOM   1933  CA  VAL A 247      42.314  15.159   8.198  1.00 21.53           C  
ATOM   1934  C   VAL A 247      42.315  15.373   6.687  1.00 21.05           C  
ATOM   1935  O   VAL A 247      43.196  16.090   6.139  1.00 23.19           O  
ATOM   1936  CB  VAL A 247      41.748  16.468   8.895  1.00 23.78           C  
ATOM   1937  CG1 VAL A 247      40.310  16.814   8.310  1.00 25.46           C  
ATOM   1938  CG2 VAL A 247      41.743  16.285  10.421  1.00 27.76           C  
ATOM   1939  N   LEU A 248      41.370  14.723   6.020  1.00 22.63           N  
ATOM   1940  CA  LEU A 248      41.154  14.895   4.573  1.00 23.18           C  
ATOM   1941  C   LEU A 248      39.779  15.511   4.460  1.00 22.72           C  
ATOM   1942  O   LEU A 248      38.777  14.968   4.967  1.00 23.26           O  
ATOM   1943  CB  LEU A 248      41.201  13.541   3.790  1.00 22.85           C  
ATOM   1944  CG  LEU A 248      40.972  13.706   2.263  1.00 23.74           C  
ATOM   1945  CD1 LEU A 248      41.964  12.793   1.452  1.00 26.26           C  
ATOM   1946  CD2 LEU A 248      39.538  13.383   1.953  1.00 24.43           C  
ATOM   1947  N   ASP A 249      39.700  16.623   3.723  1.00 23.10           N  
ATOM   1948  CA  ASP A 249      38.403  17.289   3.493  1.00 25.02           C  
ATOM   1949  C   ASP A 249      37.958  16.854   2.093  1.00 24.05           C  
ATOM   1950  O   ASP A 249      38.703  17.039   1.138  1.00 27.63           O  
ATOM   1951  CB  ASP A 249      38.647  18.797   3.504  1.00 29.69           C  
ATOM   1952  CG  ASP A 249      37.379  19.590   3.249  1.00 36.93           C  
ATOM   1953  OD1 ASP A 249      36.282  18.975   3.075  1.00 35.27           O  
ATOM   1954  OD2 ASP A 249      37.548  20.810   3.023  1.00 44.40           O1-
ATOM   1955  N   ALA A 250      36.894  16.068   2.015  1.00 21.05           N  
ATOM   1956  CA  ALA A 250      36.511  15.496   0.733  1.00 19.77           C  
ATOM   1957  C   ALA A 250      35.746  16.567  -0.055  1.00 22.81           C  
ATOM   1958  O   ALA A 250      34.599  16.405  -0.377  1.00 23.63           O  
ATOM   1959  CB  ALA A 250      35.622  14.246   0.959  1.00 24.57           C  
ATOM   1960  N   SER A 251      36.488  17.552  -0.539  1.00 23.74           N  
ATOM   1961  CA  SER A 251      35.833  18.712  -1.111  1.00 24.13           C  
ATOM   1962  C   SER A 251      36.158  18.781  -2.610  1.00 29.71           C  
ATOM   1963  O   SER A 251      35.852  19.761  -3.267  1.00 31.23           O  
ATOM   1964  CB  SER A 251      36.363  19.948  -0.353  1.00 22.35           C  
ATOM   1965  OG  SER A 251      37.762  20.001  -0.549  1.00 28.49           O  
ATOM   1966  N   GLN A 252      36.682  17.706  -3.191  1.00 25.67           N  
ATOM   1967  CA  GLN A 252      36.904  17.686  -4.628  1.00 23.51           C  
ATOM   1968  C   GLN A 252      35.642  17.135  -5.362  1.00 21.78           C  
ATOM   1969  O   GLN A 252      34.685  16.686  -4.727  1.00 22.15           O  
ATOM   1970  CB  GLN A 252      38.141  16.820  -4.963  1.00 21.49           C  
ATOM   1971  CG  GLN A 252      39.444  17.358  -4.395  1.00 25.61           C  
ATOM   1972  CD  GLN A 252      39.791  18.703  -5.045  1.00 30.37           C  
ATOM   1973  NE2 GLN A 252      39.761  18.723  -6.334  1.00 32.13           N  
ATOM   1974  OE1 GLN A 252      39.906  19.703  -4.377  1.00 39.71           O  
ATOM   1975  N   PRO A 253      35.606  17.281  -6.681  1.00 19.40           N  
ATOM   1976  CA  PRO A 253      34.473  16.770  -7.449  1.00 20.25           C  
ATOM   1977  C   PRO A 253      34.335  15.225  -7.293  1.00 22.51           C  
ATOM   1978  O   PRO A 253      35.368  14.520  -7.133  1.00 21.81           O  
ATOM   1979  CB  PRO A 253      34.854  17.110  -8.905  1.00 23.13           C  
ATOM   1980  CG  PRO A 253      35.700  18.384  -8.757  1.00 25.13           C  
ATOM   1981  CD  PRO A 253      36.541  18.106  -7.482  1.00 21.17           C  
ATOM   1982  N   VAL A 254      33.112  14.762  -7.098  1.00 24.87           N  
ATOM   1983  CA  VAL A 254      32.835  13.285  -6.963  1.00 22.05           C  
ATOM   1984  C   VAL A 254      33.596  12.586  -8.102  1.00 26.08           C  
ATOM   1985  O   VAL A 254      33.283  12.769  -9.289  1.00 26.14           O  
ATOM   1986  CB  VAL A 254      31.331  13.002  -7.027  1.00 26.31           C  
ATOM   1987  CG1 VAL A 254      31.029  11.469  -7.038  1.00 22.75           C  
ATOM   1988  CG2 VAL A 254      30.615  13.685  -5.813  1.00 23.24           C  
ATOM   1989  N   ASP A 255      34.576  11.761  -7.735  1.00 22.46           N  
ATOM   1990  CA  ASP A 255      35.356  11.030  -8.716  1.00 24.41           C  
ATOM   1991  C   ASP A 255      36.103   9.928  -7.968  1.00 22.68           C  
ATOM   1992  O   ASP A 255      35.995   9.818  -6.733  1.00 22.28           O  
ATOM   1993  CB  ASP A 255      36.399  11.956  -9.377  1.00 23.28           C  
ATOM   1994  CG  ASP A 255      36.707  11.584 -10.833  1.00 30.28           C  
ATOM   1995  OD1 ASP A 255      36.624  10.416 -11.248  1.00 25.29           O  
ATOM   1996  OD2 ASP A 255      37.093  12.495 -11.585  1.00 29.84           O1-
ATOM   1997  N   ASN A 256      36.930   9.192  -8.721  1.00 24.58           N  
ATOM   1998  CA  ASN A 256      37.942   8.286  -8.171  1.00 25.31           C  
ATOM   1999  C   ASN A 256      39.302   8.961  -8.204  1.00 23.97           C  
ATOM   2000  O   ASN A 256      39.709   9.498  -9.244  1.00 24.08           O  
ATOM   2001  CB  ASN A 256      38.016   7.022  -9.031  1.00 23.90           C  
ATOM   2002  CG  ASN A 256      36.780   6.217  -8.966  1.00 24.61           C  
ATOM   2003  ND2 ASN A 256      35.964   6.243 -10.040  1.00 22.90           N  
ATOM   2004  OD1 ASN A 256      36.469   5.688  -7.915  1.00 23.42           O  
ATOM   2005  N   TYR A 257      40.040   8.917  -7.091  1.00 20.68           N  
ATOM   2006  CA  TYR A 257      41.352   9.487  -7.038  1.00 20.85           C  
ATOM   2007  C   TYR A 257      42.344   8.431  -6.578  1.00 21.48           C  
ATOM   2008  O   TYR A 257      42.081   7.720  -5.608  1.00 23.65           O  
ATOM   2009  CB  TYR A 257      41.348  10.650  -6.035  1.00 22.18           C  
ATOM   2010  CG  TYR A 257      40.406  11.777  -6.496  1.00 22.34           C  
ATOM   2011  CD1 TYR A 257      40.875  12.802  -7.294  1.00 24.35           C  
ATOM   2012  CD2 TYR A 257      39.082  11.831  -6.081  1.00 21.01           C  
ATOM   2013  CE1 TYR A 257      40.000  13.793  -7.768  1.00 22.42           C  
ATOM   2014  CE2 TYR A 257      38.208  12.827  -6.518  1.00 21.89           C  
ATOM   2015  CZ  TYR A 257      38.722  13.841  -7.320  1.00 23.86           C  
ATOM   2016  OH  TYR A 257      37.856  14.811  -7.788  1.00 22.86           O  
ATOM   2017  N   TRP A 258      43.531   8.403  -7.169  1.00 20.93           N  
ATOM   2018  CA  TRP A 258      44.546   7.440  -6.708  1.00 19.96           C  
ATOM   2019  C   TRP A 258      45.095   7.809  -5.314  1.00 20.56           C  
ATOM   2020  O   TRP A 258      45.564   8.948  -5.051  1.00 21.70           O  
ATOM   2021  CB  TRP A 258      45.750   7.395  -7.677  1.00 23.01           C  
ATOM   2022  CG  TRP A 258      45.477   6.758  -8.997  1.00 25.43           C  
ATOM   2023  CD1 TRP A 258      45.594   7.346 -10.235  1.00 24.86           C  
ATOM   2024  CD2 TRP A 258      45.219   5.376  -9.235  1.00 24.54           C  
ATOM   2025  CE2 TRP A 258      45.119   5.199 -10.652  1.00 28.07           C  
ATOM   2026  CE3 TRP A 258      45.071   4.260  -8.401  1.00 26.24           C  
ATOM   2027  NE1 TRP A 258      45.339   6.424 -11.239  1.00 27.74           N  
ATOM   2028  CZ2 TRP A 258      44.948   3.945 -11.239  1.00 28.54           C  
ATOM   2029  CZ3 TRP A 258      44.835   3.023  -8.987  1.00 24.78           C  
ATOM   2030  CH2 TRP A 258      44.765   2.877 -10.403  1.00 29.86           C  
ATOM   2031  N   ILE A 259      45.152   6.789  -4.469  1.00 19.06           N  
ATOM   2032  CA  ILE A 259      45.924   6.824  -3.249  1.00 19.11           C  
ATOM   2033  C   ILE A 259      47.229   6.092  -3.527  1.00 21.53           C  
ATOM   2034  O   ILE A 259      47.227   4.983  -4.096  1.00 21.49           O  
ATOM   2035  CB  ILE A 259      45.159   6.090  -2.087  1.00 21.45           C  
ATOM   2036  CG1 ILE A 259      43.810   6.766  -1.831  1.00 20.70           C  
ATOM   2037  CG2 ILE A 259      46.024   6.012  -0.802  1.00 20.04           C  
ATOM   2038  CD1 ILE A 259      42.815   5.881  -0.974  1.00 19.92           C  
ATOM   2039  N   ARG A 260      48.347   6.733  -3.187  1.00 19.30           N  
ATOM   2040  CA  ARG A 260      49.651   6.240  -3.652  1.00 18.11           C  
ATOM   2041  C   ARG A 260      50.511   5.962  -2.448  1.00 22.05           C  
ATOM   2042  O   ARG A 260      50.559   6.775  -1.527  1.00 22.12           O  
ATOM   2043  CB  ARG A 260      50.325   7.347  -4.503  1.00 21.38           C  
ATOM   2044  CG  ARG A 260      49.615   7.548  -5.865  1.00 25.46           C  
ATOM   2045  CD  ARG A 260      50.266   8.682  -6.680  1.00 23.83           C  
ATOM   2046  NE  ARG A 260      49.386   9.082  -7.789  1.00 22.97           N  
ATOM   2047  CZ  ARG A 260      49.354   8.500  -8.980  1.00 27.40           C  
ATOM   2048  NH1 ARG A 260      50.247   7.542  -9.283  1.00 27.74           N1+
ATOM   2049  NH2 ARG A 260      48.514   8.965  -9.915  1.00 25.07           N  
ATOM   2050  N   ALA A 261      51.152   4.795  -2.412  1.00 20.64           N  
ATOM   2051  CA  ALA A 261      52.153   4.524  -1.402  1.00 21.52           C  
ATOM   2052  C   ALA A 261      53.404   3.888  -2.042  1.00 22.82           C  
ATOM   2053  O   ALA A 261      53.520   2.660  -2.161  1.00 21.73           O  
ATOM   2054  CB  ALA A 261      51.562   3.577  -0.271  1.00 22.33           C  
ATOM   2055  N   ASN A 262      54.344   4.757  -2.403  1.00 23.39           N  
ATOM   2056  CA  ASN A 262      55.501   4.368  -3.248  1.00 20.72           C  
ATOM   2057  C   ASN A 262      56.631   3.918  -2.302  1.00 18.64           C  
ATOM   2058  O   ASN A 262      57.164   4.696  -1.523  1.00 22.21           O  
ATOM   2059  CB  ASN A 262      55.956   5.605  -4.031  1.00 23.41           C  
ATOM   2060  CG  ASN A 262      56.760   5.229  -5.283  1.00 29.00           C  
ATOM   2061  ND2 ASN A 262      57.182   6.233  -6.038  1.00 28.06           N  
ATOM   2062  OD1 ASN A 262      56.907   4.046  -5.598  1.00 26.71           O  
ATOM   2063  N   PRO A 263      56.977   2.620  -2.325  1.00 22.21           N  
ATOM   2064  CA  PRO A 263      58.069   2.181  -1.444  1.00 22.15           C  
ATOM   2065  C   PRO A 263      59.395   2.816  -1.833  1.00 23.85           C  
ATOM   2066  O   PRO A 263      59.584   3.226  -2.971  1.00 23.68           O  
ATOM   2067  CB  PRO A 263      58.188   0.680  -1.717  1.00 21.49           C  
ATOM   2068  CG  PRO A 263      57.532   0.450  -3.046  1.00 24.38           C  
ATOM   2069  CD  PRO A 263      56.543   1.591  -3.274  1.00 21.82           C  
ATOM   2070  N   ALA A 264      60.301   2.876  -0.884  1.00 23.71           N  
ATOM   2071  CA  ALA A 264      61.592   3.555  -1.128  1.00 26.35           C  
ATOM   2072  C   ALA A 264      62.406   2.777  -2.184  1.00 29.00           C  
ATOM   2073  O   ALA A 264      63.256   3.362  -2.850  1.00 27.09           O  
ATOM   2074  CB  ALA A 264      62.354   3.611   0.124  1.00 24.67           C  
ATOM   2075  N   PHE A 265      62.186   1.466  -2.291  1.00 24.65           N  
ATOM   2076  CA  PHE A 265      62.999   0.636  -3.207  1.00 29.35           C  
ATOM   2077  C   PHE A 265      62.204  -0.611  -3.421  1.00 30.69           C  
ATOM   2078  O   PHE A 265      61.243  -0.869  -2.695  1.00 27.70           O  
ATOM   2079  CB  PHE A 265      64.386   0.270  -2.594  1.00 29.41           C  
ATOM   2080  CG  PHE A 265      64.319  -0.205  -1.146  1.00 28.29           C  
ATOM   2081  CD1 PHE A 265      64.107  -1.555  -0.853  1.00 30.47           C  
ATOM   2082  CD2 PHE A 265      64.483   0.697  -0.096  1.00 28.45           C  
ATOM   2083  CE1 PHE A 265      64.043  -2.016   0.458  1.00 30.99           C  
ATOM   2084  CE2 PHE A 265      64.379   0.269   1.217  1.00 28.65           C  
ATOM   2085  CZ  PHE A 265      64.101  -1.108   1.501  1.00 26.06           C  
ATOM   2086  N   GLY A 266      62.559  -1.367  -4.446  1.00 26.12           N  
ATOM   2087  CA  GLY A 266      61.835  -2.597  -4.765  1.00 23.61           C  
ATOM   2088  C   GLY A 266      61.085  -2.364  -6.062  1.00 29.83           C  
ATOM   2089  O   GLY A 266      61.646  -1.781  -7.002  1.00 32.84           O  
ATOM   2090  N   ASN A 267      59.796  -2.692  -6.088  1.00 26.12           N  
ATOM   2091  CA  ASN A 267      58.973  -2.438  -7.262  1.00 24.33           C  
ATOM   2092  C   ASN A 267      58.329  -1.082  -7.081  1.00 30.54           C  
ATOM   2093  O   ASN A 267      57.317  -0.983  -6.350  1.00 30.55           O  
ATOM   2094  CB  ASN A 267      57.869  -3.482  -7.454  1.00 31.53           C  
ATOM   2095  CG  ASN A 267      58.416  -4.847  -7.744  1.00 37.54           C  
ATOM   2096  ND2 ASN A 267      59.345  -4.913  -8.677  1.00 31.21           N  
ATOM   2097  OD1 ASN A 267      58.076  -5.826  -7.075  1.00 39.82           O  
ATOM   2098  N   THR A 268      59.011  -0.044  -7.557  1.00 26.99           N  
ATOM   2099  CA  THR A 268      58.593   1.338  -7.323  1.00 28.91           C  
ATOM   2100  C   THR A 268      57.673   1.869  -8.436  1.00 29.31           C  
ATOM   2101  O   THR A 268      57.458   1.224  -9.479  1.00 29.22           O  
ATOM   2102  CB  THR A 268      59.831   2.291  -7.143  1.00 29.95           C  
ATOM   2103  CG2 THR A 268      60.714   1.832  -5.988  1.00 27.48           C  
ATOM   2104  OG1 THR A 268      60.633   2.261  -8.344  1.00 29.55           O  
ATOM   2105  N   GLY A 269      57.081   3.037  -8.183  1.00 27.61           N  
ATOM   2106  CA  GLY A 269      56.163   3.633  -9.143  1.00 27.49           C  
ATOM   2107  C   GLY A 269      54.784   3.027  -9.152  1.00 31.61           C  
ATOM   2108  O   GLY A 269      54.387   2.304  -8.227  1.00 29.05           O  
ATOM   2109  N   PHE A 270      54.054   3.267 -10.231  1.00 26.46           N  
ATOM   2110  CA  PHE A 270      52.646   2.969 -10.237  1.00 27.46           C  
ATOM   2111  C   PHE A 270      52.213   2.294 -11.488  1.00 27.32           C  
ATOM   2112  O   PHE A 270      51.025   2.238 -11.766  1.00 26.79           O  
ATOM   2113  CB  PHE A 270      51.841   4.269  -9.990  1.00 25.81           C  
ATOM   2114  CG  PHE A 270      52.307   5.007  -8.775  1.00 27.21           C  
ATOM   2115  CD1 PHE A 270      51.922   4.591  -7.505  1.00 25.44           C  
ATOM   2116  CD2 PHE A 270      53.195   6.065  -8.874  1.00 25.50           C  
ATOM   2117  CE1 PHE A 270      52.457   5.202  -6.395  1.00 24.73           C  
ATOM   2118  CE2 PHE A 270      53.692   6.743  -7.727  1.00 27.19           C  
ATOM   2119  CZ  PHE A 270      53.268   6.330  -6.481  1.00 25.08           C  
ATOM   2120  N   ALA A 271      53.160   1.753 -12.261  1.00 28.83           N  
ATOM   2121  CA  ALA A 271      52.745   1.051 -13.462  1.00 30.35           C  
ATOM   2122  C   ALA A 271      51.693  -0.026 -13.158  1.00 29.90           C  
ATOM   2123  O   ALA A 271      51.875  -0.839 -12.233  1.00 33.05           O  
ATOM   2124  CB  ALA A 271      53.975   0.413 -14.160  1.00 31.74           C  
ATOM   2125  N   GLY A 272      50.626  -0.077 -13.948  1.00 27.50           N  
ATOM   2126  CA  GLY A 272      49.638  -1.153 -13.823  1.00 29.87           C  
ATOM   2127  C   GLY A 272      48.829  -1.016 -12.517  1.00 31.28           C  
ATOM   2128  O   GLY A 272      48.031  -1.886 -12.190  1.00 29.62           O  
ATOM   2129  N   GLY A 273      49.028   0.093 -11.796  1.00 27.97           N  
ATOM   2130  CA  GLY A 273      48.236   0.349 -10.570  1.00 25.86           C  
ATOM   2131  C   GLY A 273      48.866  -0.281  -9.328  1.00 28.44           C  
ATOM   2132  O   GLY A 273      48.181  -0.451  -8.308  1.00 28.07           O  
ATOM   2133  N   ILE A 274      50.115  -0.720  -9.416  1.00 23.94           N  
ATOM   2134  CA  ILE A 274      50.854  -1.161  -8.200  1.00 23.13           C  
ATOM   2135  C   ILE A 274      51.008   0.002  -7.241  1.00 26.24           C  
ATOM   2136  O   ILE A 274      50.955   1.178  -7.626  1.00 27.41           O  
ATOM   2137  CB  ILE A 274      52.284  -1.768  -8.476  1.00 25.22           C  
ATOM   2138  CG1 ILE A 274      53.213  -0.727  -9.135  1.00 23.86           C  
ATOM   2139  CG2 ILE A 274      52.143  -3.027  -9.397  1.00 26.65           C  
ATOM   2140  CD1 ILE A 274      54.749  -1.220  -9.223  1.00 26.65           C  
ATOM   2141  N   ASN A 275      51.223  -0.340  -5.981  1.00 21.68           N  
ATOM   2142  CA  ASN A 275      51.494   0.660  -4.927  1.00 22.08           C  
ATOM   2143  C   ASN A 275      50.396   1.691  -4.809  1.00 19.01           C  
ATOM   2144  O   ASN A 275      50.655   2.864  -4.429  1.00 20.96           O  
ATOM   2145  CB  ASN A 275      52.826   1.345  -5.166  1.00 27.64           C  
ATOM   2146  CG  ASN A 275      53.971   0.353  -5.198  1.00 27.82           C  
ATOM   2147  ND2 ASN A 275      54.926   0.597  -6.109  1.00 22.06           N  
ATOM   2148  OD1 ASN A 275      54.035  -0.595  -4.395  1.00 24.69           O  
ATOM   2149  N   SER A 276      49.177   1.265  -5.097  1.00 21.86           N  
ATOM   2150  CA  SER A 276      48.030   2.167  -5.183  1.00 22.70           C  
ATOM   2151  C   SER A 276      46.792   1.581  -4.516  1.00 21.85           C  
ATOM   2152  O   SER A 276      46.563   0.347  -4.518  1.00 22.66           O  
ATOM   2153  CB  SER A 276      47.695   2.430  -6.671  1.00 22.81           C  
ATOM   2154  OG  SER A 276      48.878   2.978  -7.325  1.00 26.93           O  
ATOM   2155  N   ALA A 277      45.854   2.484  -4.222  1.00 21.58           N  
ATOM   2156  CA  ALA A 277      44.482   2.142  -3.837  1.00 20.86           C  
ATOM   2157  C   ALA A 277      43.594   3.270  -4.384  1.00 20.96           C  
ATOM   2158  O   ALA A 277      44.103   4.179  -5.058  1.00 22.60           O  
ATOM   2159  CB  ALA A 277      44.401   2.051  -2.277  1.00 21.73           C  
ATOM   2160  N   ILE A 278      42.301   3.265  -4.065  1.00 21.55           N  
ATOM   2161  CA  ILE A 278      41.356   4.128  -4.739  1.00 19.99           C  
ATOM   2162  C   ILE A 278      40.561   4.890  -3.661  1.00 24.73           C  
ATOM   2163  O   ILE A 278      39.962   4.287  -2.773  1.00 23.31           O  
ATOM   2164  CB  ILE A 278      40.345   3.311  -5.583  1.00 21.31           C  
ATOM   2165  CG1 ILE A 278      41.061   2.443  -6.630  1.00 21.71           C  
ATOM   2166  CG2 ILE A 278      39.245   4.265  -6.246  1.00 25.21           C  
ATOM   2167  CD1 ILE A 278      40.038   1.640  -7.515  1.00 23.89           C  
ATOM   2168  N   LEU A 279      40.616   6.226  -3.701  1.00 20.94           N  
ATOM   2169  CA  LEU A 279      39.697   7.016  -2.878  1.00 20.55           C  
ATOM   2170  C   LEU A 279      38.475   7.249  -3.751  1.00 25.95           C  
ATOM   2171  O   LEU A 279      38.579   7.880  -4.812  1.00 23.13           O  
ATOM   2172  CB  LEU A 279      40.335   8.373  -2.518  1.00 22.24           C  
ATOM   2173  CG  LEU A 279      39.404   9.307  -1.730  1.00 24.00           C  
ATOM   2174  CD1 LEU A 279      39.327   8.807  -0.277  1.00 22.91           C  
ATOM   2175  CD2 LEU A 279      39.993  10.762  -1.740  1.00 20.55           C  
ATOM   2176  N   ARG A 280      37.318   6.750  -3.335  1.00 22.45           N  
ATOM   2177  CA  ARG A 280      36.170   6.785  -4.207  1.00 19.45           C  
ATOM   2178  C   ARG A 280      35.128   7.610  -3.535  1.00 21.63           C  
ATOM   2179  O   ARG A 280      34.594   7.205  -2.493  1.00 21.87           O  
ATOM   2180  CB  ARG A 280      35.619   5.369  -4.523  1.00 21.56           C  
ATOM   2181  CG  ARG A 280      34.311   5.380  -5.349  1.00 21.23           C  
ATOM   2182  CD  ARG A 280      33.982   3.986  -5.937  1.00 26.90           C  
ATOM   2183  NE  ARG A 280      35.024   3.564  -6.870  1.00 23.48           N  
ATOM   2184  CZ  ARG A 280      35.404   2.289  -7.030  1.00 26.48           C  
ATOM   2185  NH1 ARG A 280      34.789   1.303  -6.369  1.00 26.85           N1+
ATOM   2186  NH2 ARG A 280      36.328   1.997  -7.935  1.00 26.31           N  
ATOM   2187  N   TYR A 281      34.750   8.750  -4.151  1.00 20.25           N  
ATOM   2188  CA  TYR A 281      33.603   9.473  -3.627  1.00 21.74           C  
ATOM   2189  C   TYR A 281      32.295   8.766  -3.925  1.00 25.51           C  
ATOM   2190  O   TYR A 281      32.102   8.165  -5.000  1.00 23.13           O  
ATOM   2191  CB  TYR A 281      33.545  10.871  -4.275  1.00 21.62           C  
ATOM   2192  CG  TYR A 281      34.519  11.840  -3.694  1.00 24.05           C  
ATOM   2193  CD1 TYR A 281      35.900  11.667  -3.838  1.00 21.65           C  
ATOM   2194  CD2 TYR A 281      34.049  13.080  -3.254  1.00 21.93           C  
ATOM   2195  CE1 TYR A 281      36.841  12.628  -3.311  1.00 19.13           C  
ATOM   2196  CE2 TYR A 281      34.913  13.991  -2.743  1.00 20.38           C  
ATOM   2197  CZ  TYR A 281      36.276  13.829  -2.818  1.00 22.38           C  
ATOM   2198  OH  TYR A 281      37.061  14.829  -2.294  1.00 20.33           O  
ATOM   2199  N   ASP A 282      31.383   8.803  -2.965  1.00 23.17           N  
ATOM   2200  CA  ASP A 282      30.129   8.100  -3.159  1.00 24.91           C  
ATOM   2201  C   ASP A 282      29.403   8.661  -4.395  1.00 28.60           C  
ATOM   2202  O   ASP A 282      29.157   9.892  -4.464  1.00 27.69           O  
ATOM   2203  CB  ASP A 282      29.228   8.292  -1.929  1.00 24.09           C  
ATOM   2204  CG  ASP A 282      27.990   7.407  -2.005  1.00 33.44           C  
ATOM   2205  OD1 ASP A 282      27.032   7.725  -2.719  1.00 30.86           O  
ATOM   2206  OD2 ASP A 282      28.004   6.379  -1.340  1.00 39.59           O1-
ATOM   2207  N   GLY A 283      29.192   7.812  -5.400  1.00 23.07           N  
ATOM   2208  CA  GLY A 283      28.512   8.183  -6.667  1.00 24.03           C  
ATOM   2209  C   GLY A 283      29.473   8.223  -7.834  1.00 23.87           C  
ATOM   2210  O   GLY A 283      29.058   8.209  -9.006  1.00 26.79           O  
ATOM   2211  N   ALA A 284      30.753   8.052  -7.547  1.00 24.74           N  
ATOM   2212  CA  ALA A 284      31.702   7.876  -8.635  1.00 24.91           C  
ATOM   2213  C   ALA A 284      31.552   6.455  -9.221  1.00 27.23           C  
ATOM   2214  O   ALA A 284      31.194   5.503  -8.488  1.00 29.70           O  
ATOM   2215  CB  ALA A 284      33.106   8.121  -8.147  1.00 23.96           C  
ATOM   2216  N   PRO A 285      31.770   6.317 -10.543  1.00 29.60           N  
ATOM   2217  CA  PRO A 285      31.636   4.967 -11.101  1.00 28.46           C  
ATOM   2218  C   PRO A 285      32.667   4.011 -10.499  1.00 26.63           C  
ATOM   2219  O   PRO A 285      33.781   4.407 -10.110  1.00 25.81           O  
ATOM   2220  CB  PRO A 285      31.917   5.158 -12.600  1.00 26.37           C  
ATOM   2221  CG  PRO A 285      32.793   6.471 -12.671  1.00 31.79           C  
ATOM   2222  CD  PRO A 285      32.200   7.326 -11.545  1.00 28.52           C  
ATOM   2223  N   GLU A 286      32.307   2.731 -10.475  1.00 25.81           N  
ATOM   2224  CA  GLU A 286      33.202   1.712  -9.927  1.00 28.48           C  
ATOM   2225  C   GLU A 286      34.278   1.289 -10.911  1.00 32.10           C  
ATOM   2226  O   GLU A 286      34.292   0.146 -11.393  1.00 33.03           O  
ATOM   2227  CB  GLU A 286      32.370   0.525  -9.394  1.00 32.95           C  
ATOM   2228  CG  GLU A 286      31.326   1.048  -8.396  1.00 39.64           C  
ATOM   2229  CD  GLU A 286      30.610  -0.024  -7.613  1.00 46.31           C  
ATOM   2230  OE1 GLU A 286      29.962  -0.865  -8.240  1.00 43.28           O  
ATOM   2231  OE2 GLU A 286      30.584   0.050  -6.369  1.00 50.15           O1-
ATOM   2232  N   ILE A 287      35.214   2.195 -11.158  1.00 25.35           N  
ATOM   2233  CA  ILE A 287      36.342   1.981 -12.092  1.00 28.83           C  
ATOM   2234  C   ILE A 287      37.631   2.502 -11.457  1.00 31.20           C  
ATOM   2235  O   ILE A 287      37.579   3.162 -10.400  1.00 29.25           O  
ATOM   2236  CB  ILE A 287      36.087   2.699 -13.453  1.00 31.72           C  
ATOM   2237  CG1 ILE A 287      35.873   4.207 -13.247  1.00 31.26           C  
ATOM   2238  CG2 ILE A 287      34.869   2.119 -14.138  1.00 30.75           C  
ATOM   2239  CD1 ILE A 287      35.750   5.015 -14.569  1.00 30.33           C  
ATOM   2240  N   GLU A 288      38.788   2.284 -12.101  1.00 30.36           N  
ATOM   2241  CA  GLU A 288      40.019   2.876 -11.606  1.00 28.56           C  
ATOM   2242  C   GLU A 288      40.045   4.386 -11.825  1.00 28.29           C  
ATOM   2243  O   GLU A 288      39.492   4.891 -12.806  1.00 27.17           O  
ATOM   2244  CB  GLU A 288      41.261   2.277 -12.272  1.00 30.33           C  
ATOM   2245  CG  GLU A 288      41.363   0.804 -12.091  1.00 34.02           C  
ATOM   2246  CD  GLU A 288      42.640   0.259 -12.730  1.00 40.26           C  
ATOM   2247  OE1 GLU A 288      43.390   1.050 -13.351  1.00 38.87           O  
ATOM   2248  OE2 GLU A 288      42.794  -0.977 -12.726  1.00 37.38           O1-
ATOM   2249  N   PRO A 289      40.727   5.102 -10.917  1.00 24.72           N  
ATOM   2250  CA  PRO A 289      41.028   6.524 -11.111  1.00 23.99           C  
ATOM   2251  C   PRO A 289      41.802   6.690 -12.418  1.00 31.31           C  
ATOM   2252  O   PRO A 289      42.649   5.869 -12.719  1.00 27.52           O  
ATOM   2253  CB  PRO A 289      41.989   6.841  -9.979  1.00 22.03           C  
ATOM   2254  CG  PRO A 289      41.665   5.784  -8.889  1.00 23.23           C  
ATOM   2255  CD  PRO A 289      41.284   4.564  -9.652  1.00 25.39           C  
ATOM   2256  N   THR A 290      41.689   7.876 -12.999  1.00 27.11           N  
ATOM   2257  CA  THR A 290      42.626   8.356 -13.988  1.00 28.98           C  
ATOM   2258  C   THR A 290      43.236   9.692 -13.523  1.00 34.98           C  
ATOM   2259  O   THR A 290      43.767  10.475 -14.334  1.00 34.66           O  
ATOM   2260  CB  THR A 290      41.878   8.553 -15.315  1.00 31.49           C  
ATOM   2261  CG2 THR A 290      41.409   7.215 -15.842  1.00 33.80           C  
ATOM   2262  OG1 THR A 290      40.733   9.397 -15.117  1.00 36.65           O  
ATOM   2263  N   SER A 291      43.263   9.900 -12.205  1.00 28.10           N  
ATOM   2264  CA  SER A 291      43.759  11.161 -11.623  1.00 28.35           C  
ATOM   2265  C   SER A 291      45.264  11.241 -11.826  1.00 30.86           C  
ATOM   2266  O   SER A 291      45.938  10.221 -12.080  1.00 30.97           O  
ATOM   2267  CB  SER A 291      43.379  11.254 -10.125  1.00 25.52           C  
ATOM   2268  OG  SER A 291      43.939  10.109  -9.449  1.00 27.61           O  
ATOM   2269  N   VAL A 292      45.828  12.445 -11.769  1.00 32.18           N  
ATOM   2270  CA  VAL A 292      47.266  12.540 -11.940  1.00 33.08           C  
ATOM   2271  C   VAL A 292      47.941  13.168 -10.756  1.00 32.06           C  
ATOM   2272  O   VAL A 292      47.356  13.969 -10.041  1.00 31.86           O  
ATOM   2273  CB  VAL A 292      47.695  13.334 -13.203  1.00 40.57           C  
ATOM   2274  CG1 VAL A 292      46.872  12.902 -14.434  1.00 42.29           C  
ATOM   2275  CG2 VAL A 292      47.565  14.806 -12.944  1.00 37.37           C  
ATOM   2276  N   GLN A 293      49.103  12.616 -10.458  1.00 29.98           N  
ATOM   2277  CA  GLN A 293      49.932  13.060  -9.412  1.00 29.08           C  
ATOM   2278  C   GLN A 293      50.715  14.322  -9.824  1.00 33.49           C  
ATOM   2279  O   GLN A 293      51.059  14.484 -10.981  1.00 34.65           O  
ATOM   2280  CB  GLN A 293      50.907  11.922  -9.110  1.00 30.80           C  
ATOM   2281  CG  GLN A 293      51.848  12.165  -8.030  1.00 33.31           C  
ATOM   2282  CD  GLN A 293      52.699  10.906  -7.772  1.00 35.85           C  
ATOM   2283  NE2 GLN A 293      53.308  10.836  -6.609  1.00 31.64           N  
ATOM   2284  OE1 GLN A 293      52.815  10.037  -8.633  1.00 36.21           O  
ATOM   2285  N   THR A 294      51.105  15.127  -8.850  1.00 34.06           N  
ATOM   2286  CA  THR A 294      52.012  16.244  -9.110  1.00 38.11           C  
ATOM   2287  C   THR A 294      53.151  16.240  -8.103  1.00 39.75           C  
ATOM   2288  O   THR A 294      53.101  15.530  -7.094  1.00 37.73           O  
ATOM   2289  CB  THR A 294      51.250  17.599  -9.118  1.00 37.55           C  
ATOM   2290  CG2 THR A 294      50.221  17.626 -10.239  1.00 39.85           C  
ATOM   2291  OG1 THR A 294      50.582  17.789  -7.869  1.00 45.11           O  
ATOM   2292  N   THR A 295      54.254  16.912  -8.440  1.00 36.19           N  
ATOM   2293  CA  THR A 295      55.360  16.998  -7.515  1.00 34.34           C  
ATOM   2294  C   THR A 295      54.904  17.692  -6.240  1.00 32.00           C  
ATOM   2295  O   THR A 295      54.197  18.697  -6.292  1.00 33.08           O  
ATOM   2296  CB  THR A 295      56.561  17.778  -8.154  1.00 38.34           C  
ATOM   2297  CG2 THR A 295      57.731  17.811  -7.202  1.00 36.91           C  
ATOM   2298  OG1 THR A 295      56.971  17.077  -9.323  1.00 41.16           O  
ATOM   2299  N   PRO A 296      55.254  17.135  -5.070  1.00 31.37           N  
ATOM   2300  CA  PRO A 296      54.729  17.790  -3.861  1.00 29.49           C  
ATOM   2301  C   PRO A 296      55.260  19.243  -3.691  1.00 32.92           C  
ATOM   2302  O   PRO A 296      56.458  19.504  -3.870  1.00 35.78           O  
ATOM   2303  CB  PRO A 296      55.294  16.959  -2.729  1.00 30.80           C  
ATOM   2304  CG  PRO A 296      55.595  15.579  -3.358  1.00 36.14           C  
ATOM   2305  CD  PRO A 296      55.883  15.828  -4.808  1.00 31.35           C  
ATOM   2306  N   THR A 297      54.401  20.146  -3.256  1.00 32.07           N  
ATOM   2307  CA  THR A 297      54.855  21.475  -2.926  1.00 36.28           C  
ATOM   2308  C   THR A 297      54.922  21.681  -1.420  1.00 37.62           C  
ATOM   2309  O   THR A 297      55.548  22.629  -0.950  1.00 32.56           O  
ATOM   2310  CB  THR A 297      53.941  22.556  -3.522  1.00 38.20           C  
ATOM   2311  CG2 THR A 297      53.810  22.411  -5.050  1.00 38.81           C  
ATOM   2312  OG1 THR A 297      52.661  22.511  -2.886  1.00 37.37           O  
ATOM   2313  N   LYS A 298      54.285  20.800  -0.645  1.00 34.95           N  
ATOM   2314  CA  LYS A 298      54.484  20.842   0.802  1.00 31.68           C  
ATOM   2315  C   LYS A 298      54.683  19.455   1.448  1.00 27.95           C  
ATOM   2316  O   LYS A 298      53.820  19.017   2.205  1.00 27.78           O  
ATOM   2317  CB  LYS A 298      53.324  21.532   1.522  1.00 35.99           C  
ATOM   2318  CG  LYS A 298      52.180  22.050   0.664  1.00 45.88           C  
ATOM   2319  CD  LYS A 298      51.224  22.921   1.493  1.00 47.44           C  
ATOM   2320  CE  LYS A 298      49.767  22.632   1.134  1.00 49.08           C  
ATOM   2321  NZ  LYS A 298      49.312  23.288  -0.147  1.00 51.09           N1+
ATOM   2322  N   PRO A 299      55.702  18.729   1.019  1.00 29.18           N  
ATOM   2323  CA  PRO A 299      55.954  17.409   1.606  1.00 27.84           C  
ATOM   2324  C   PRO A 299      56.220  17.540   3.114  1.00 31.53           C  
ATOM   2325  O   PRO A 299      56.691  18.588   3.566  1.00 30.48           O  
ATOM   2326  CB  PRO A 299      57.223  16.970   0.886  1.00 30.76           C  
ATOM   2327  CG  PRO A 299      57.971  18.310   0.676  1.00 31.70           C  
ATOM   2328  CD  PRO A 299      56.849  19.188   0.188  1.00 30.85           C  
ATOM   2329  N   LEU A 300      55.801  16.549   3.912  1.00 27.35           N  
ATOM   2330  CA  LEU A 300      56.132  16.509   5.338  1.00 26.07           C  
ATOM   2331  C   LEU A 300      57.631  16.605   5.563  1.00 23.19           C  
ATOM   2332  O   LEU A 300      58.402  15.865   4.966  1.00 27.56           O  
ATOM   2333  CB  LEU A 300      55.610  15.193   5.967  1.00 24.60           C  
ATOM   2334  CG  LEU A 300      56.124  14.985   7.395  1.00 26.19           C  
ATOM   2335  CD1 LEU A 300      55.526  16.028   8.369  1.00 28.14           C  
ATOM   2336  CD2 LEU A 300      55.732  13.552   7.858  1.00 27.07           C  
ATOM   2337  N   ASN A 301      58.037  17.513   6.452  1.00 27.20           N  
ATOM   2338  CA AASN A 301      59.338  17.486   7.085  0.50 28.11           C  
ATOM   2339  CA BASN A 301      59.338  17.428   7.096  0.50 28.06           C  
ATOM   2340  C   ASN A 301      59.150  17.307   8.592  1.00 29.13           C  
ATOM   2341  O   ASN A 301      58.393  18.036   9.187  1.00 27.98           O  
ATOM   2342  CB AASN A 301      60.039  18.836   6.832  0.50 30.99           C  
ATOM   2343  CB BASN A 301      60.188  18.682   6.821  0.50 31.82           C  
ATOM   2344  CG AASN A 301      60.248  19.113   5.362  0.50 31.81           C  
ATOM   2345  CG BASN A 301      61.646  18.522   7.282  0.50 32.49           C  
ATOM   2346  ND2AASN A 301      59.556  20.115   4.846  0.50 32.91           N  
ATOM   2347  ND2BASN A 301      62.562  19.087   6.498  0.50 36.41           N  
ATOM   2348  OD1AASN A 301      60.949  18.370   4.678  0.50 33.34           O  
ATOM   2349  OD1BASN A 301      61.950  17.898   8.315  0.50 29.94           O  
ATOM   2350  N   GLU A 302      59.837  16.351   9.202  1.00 24.76           N  
ATOM   2351  CA  GLU A 302      59.643  16.097  10.634  1.00 25.79           C  
ATOM   2352  C   GLU A 302      59.912  17.347  11.518  1.00 28.01           C  
ATOM   2353  O   GLU A 302      59.282  17.511  12.548  1.00 26.71           O  
ATOM   2354  CB  GLU A 302      60.598  15.007  11.085  1.00 24.69           C  
ATOM   2355  CG  GLU A 302      60.281  14.424  12.466  1.00 26.47           C  
ATOM   2356  CD  GLU A 302      61.113  13.196  12.798  1.00 30.81           C  
ATOM   2357  OE1 GLU A 302      62.345  13.347  12.910  1.00 30.02           O  
ATOM   2358  OE2 GLU A 302      60.564  12.045  12.850  1.00 29.74           O1-
ATOM   2359  N   VAL A 303      60.868  18.188  11.119  1.00 30.42           N  
ATOM   2360  CA  VAL A 303      61.140  19.400  11.890  1.00 32.77           C  
ATOM   2361  C   VAL A 303      59.939  20.349  11.921  1.00 30.74           C  
ATOM   2362  O   VAL A 303      59.901  21.215  12.757  1.00 31.36           O  
ATOM   2363  CB  VAL A 303      62.411  20.170  11.384  1.00 33.53           C  
ATOM   2364  CG1 VAL A 303      63.616  19.246  11.386  1.00 33.58           C  
ATOM   2365  CG2 VAL A 303      62.163  20.751  10.001  1.00 31.83           C  
ATOM   2366  N   ASP A 304      58.982  20.197  10.993  1.00 27.39           N  
ATOM   2367  CA  ASP A 304      57.768  21.027  11.001  1.00 27.10           C  
ATOM   2368  C   ASP A 304      56.707  20.510  11.972  1.00 29.41           C  
ATOM   2369  O   ASP A 304      55.716  21.187  12.204  1.00 28.34           O  
ATOM   2370  CB  ASP A 304      57.145  21.158   9.604  1.00 29.22           C  
ATOM   2371  CG  ASP A 304      58.091  21.848   8.599  1.00 35.88           C  
ATOM   2372  OD1 ASP A 304      59.044  22.485   9.061  1.00 37.44           O  
ATOM   2373  OD2 ASP A 304      57.996  21.597   7.385  1.00 37.35           O1-
ATOM   2374  N   LEU A 305      56.870  19.290  12.495  1.00 30.15           N  
ATOM   2375  CA  LEU A 305      55.902  18.782  13.467  1.00 26.81           C  
ATOM   2376  C   LEU A 305      56.185  19.327  14.870  1.00 27.31           C  
ATOM   2377  O   LEU A 305      57.303  19.238  15.313  1.00 28.62           O  
ATOM   2378  CB  LEU A 305      55.937  17.212  13.526  1.00 25.79           C  
ATOM   2379  CG  LEU A 305      55.485  16.478  12.237  1.00 26.11           C  
ATOM   2380  CD1 LEU A 305      55.978  14.986  12.273  1.00 26.88           C  
ATOM   2381  CD2 LEU A 305      53.983  16.607  11.910  1.00 27.17           C  
ATOM   2382  N   HIS A 306      55.132  19.658  15.629  1.00 25.90           N  
ATOM   2383  CA  HIS A 306      55.273  20.157  17.011  1.00 29.94           C  
ATOM   2384  C   HIS A 306      54.116  19.598  17.812  1.00 26.21           C  
ATOM   2385  O   HIS A 306      52.995  19.525  17.300  1.00 30.04           O  
ATOM   2386  CB  HIS A 306      55.204  21.711  17.047  1.00 27.63           C  
ATOM   2387  CG  HIS A 306      56.303  22.382  16.264  1.00 35.08           C  
ATOM   2388  CD2 HIS A 306      56.283  23.049  15.082  1.00 34.78           C  
ATOM   2389  ND1 HIS A 306      57.637  22.268  16.612  1.00 36.73           N  
ATOM   2390  CE1 HIS A 306      58.388  22.819  15.670  1.00 33.83           C  
ATOM   2391  NE2 HIS A 306      57.592  23.312  14.740  1.00 36.01           N  
ATOM   2392  N   PRO A 307      54.350  19.256  19.088  1.00 29.84           N  
ATOM   2393  CA  PRO A 307      53.252  18.703  19.899  1.00 26.76           C  
ATOM   2394  C   PRO A 307      52.182  19.753  20.086  1.00 30.65           C  
ATOM   2395  O   PRO A 307      52.500  20.950  20.159  1.00 31.16           O  
ATOM   2396  CB  PRO A 307      53.929  18.381  21.246  1.00 25.14           C  
ATOM   2397  CG  PRO A 307      55.345  18.073  20.833  1.00 28.33           C  
ATOM   2398  CD  PRO A 307      55.662  19.068  19.743  1.00 27.91           C  
ATOM   2399  N   LEU A 308      50.923  19.323  20.094  1.00 26.44           N  
ATOM   2400  CA  LEU A 308      49.800  20.222  20.317  1.00 31.29           C  
ATOM   2401  C   LEU A 308      49.896  20.824  21.720  1.00 33.45           C  
ATOM   2402  O   LEU A 308      49.647  22.029  21.916  1.00 32.22           O  
ATOM   2403  CB  LEU A 308      48.469  19.472  20.120  1.00 29.20           C  
ATOM   2404  CG  LEU A 308      47.244  20.322  20.432  1.00 30.52           C  
ATOM   2405  CD1 LEU A 308      47.118  21.387  19.318  1.00 30.97           C  
ATOM   2406  CD2 LEU A 308      46.044  19.430  20.507  1.00 31.52           C  
ATOM   2407  N   SER A 309      50.246  19.968  22.662  1.00 30.88           N  
ATOM   2408  CA  SER A 309      50.366  20.320  24.090  1.00 38.98           C  
ATOM   2409  C   SER A 309      51.833  20.557  24.323  1.00 35.66           C  
ATOM   2410  O   SER A 309      52.654  19.723  23.941  1.00 34.32           O  
ATOM   2411  CB  SER A 309      49.950  19.131  24.983  1.00 40.27           C  
ATOM   2412  OG ASER A 309      48.734  18.535  24.570  0.50 38.15           O  
ATOM   2413  OG BSER A 309      49.937  19.477  26.365  0.50 38.90           O  
ATOM   2414  N   PRO A 310      52.185  21.624  25.073  1.00 39.23           N  
ATOM   2415  CA  PRO A 310      53.610  21.796  25.309  1.00 37.12           C  
ATOM   2416  C   PRO A 310      54.187  20.576  26.009  1.00 32.59           C  
ATOM   2417  O   PRO A 310      53.630  20.084  26.988  1.00 36.76           O  
ATOM   2418  CB  PRO A 310      53.672  23.055  26.192  1.00 37.37           C  
ATOM   2419  CG  PRO A 310      52.494  23.869  25.689  1.00 42.97           C  
ATOM   2420  CD  PRO A 310      51.404  22.802  25.510  1.00 41.98           C  
ATOM   2421  N   MET A 311      55.277  20.057  25.458  1.00 31.31           N  
ATOM   2422  CA AMET A 311      55.977  18.943  26.055  0.50 30.45           C  
ATOM   2423  CA BMET A 311      55.998  18.929  26.048  0.50 31.33           C  
ATOM   2424  C   MET A 311      57.455  19.320  26.215  1.00 34.21           C  
ATOM   2425  O   MET A 311      58.226  19.291  25.253  1.00 32.00           O  
ATOM   2426  CB AMET A 311      55.775  17.688  25.172  0.50 31.40           C  
ATOM   2427  CB BMET A 311      55.941  17.695  25.123  0.50 32.14           C  
ATOM   2428  CG AMET A 311      54.280  17.479  24.801  0.50 25.23           C  
ATOM   2429  CG BMET A 311      54.755  16.777  25.359  0.50 30.70           C  
ATOM   2430  SD AMET A 311      53.856  15.863  24.017  0.50 30.57           S  
ATOM   2431  SD BMET A 311      54.496  15.722  23.893  0.50 29.61           S  
ATOM   2432  CE AMET A 311      55.025  14.787  24.849  0.50 12.25           C  
ATOM   2433  CE BMET A 311      52.686  15.667  23.898  0.50 20.35           C  
ATOM   2434  N   PRO A 312      57.845  19.741  27.442  1.00 35.94           N  
ATOM   2435  CA  PRO A 312      59.224  20.176  27.707  1.00 37.99           C  
ATOM   2436  C   PRO A 312      60.221  19.089  27.333  1.00 36.30           C  
ATOM   2437  O   PRO A 312      60.009  17.930  27.700  1.00 34.85           O  
ATOM   2438  CB  PRO A 312      59.235  20.385  29.240  1.00 37.20           C  
ATOM   2439  CG  PRO A 312      57.833  20.776  29.551  1.00 39.07           C  
ATOM   2440  CD  PRO A 312      57.021  19.813  28.655  1.00 36.54           C  
ATOM   2441  N   VAL A 313      61.314  19.464  26.658  1.00 30.52           N  
ATOM   2442  CA  VAL A 313      62.405  18.532  26.394  1.00 32.48           C  
ATOM   2443  C   VAL A 313      63.197  18.249  27.704  1.00 38.26           C  
ATOM   2444  O   VAL A 313      63.506  19.179  28.441  1.00 37.10           O  
ATOM   2445  CB  VAL A 313      63.304  19.125  25.303  1.00 33.10           C  
ATOM   2446  CG1 VAL A 313      64.465  18.201  24.931  1.00 33.22           C  
ATOM   2447  CG2 VAL A 313      62.474  19.453  24.072  1.00 36.58           C  
ATOM   2448  N   PRO A 314      63.447  16.967  28.040  1.00 35.64           N  
ATOM   2449  CA  PRO A 314      64.237  16.674  29.239  1.00 38.37           C  
ATOM   2450  C   PRO A 314      65.593  17.389  29.159  1.00 39.58           C  
ATOM   2451  O   PRO A 314      66.154  17.532  28.063  1.00 38.81           O  
ATOM   2452  CB  PRO A 314      64.469  15.151  29.166  1.00 37.77           C  
ATOM   2453  CG  PRO A 314      63.356  14.626  28.342  1.00 37.09           C  
ATOM   2454  CD  PRO A 314      62.967  15.739  27.369  1.00 36.48           C  
ATOM   2455  N   GLY A 315      66.166  17.703  30.325  1.00 41.72           N  
ATOM   2456  CA  GLY A 315      67.558  18.180  30.404  1.00 40.28           C  
ATOM   2457  C   GLY A 315      67.699  19.637  30.034  1.00 41.78           C  
ATOM   2458  O   GLY A 315      66.723  20.395  30.071  1.00 47.36           O  
ATOM   2459  N   SER A 316      68.900  20.024  29.614  1.00 43.46           N  
ATOM   2460  CA  SER A 316      69.236  21.438  29.401  1.00 45.54           C  
ATOM   2461  C   SER A 316      69.642  21.624  27.945  1.00 45.63           C  
ATOM   2462  O   SER A 316      70.075  20.654  27.312  1.00 43.34           O  
ATOM   2463  CB  SER A 316      70.411  21.833  30.307  1.00 45.42           C  
ATOM   2464  OG  SER A 316      71.606  21.197  29.866  1.00 48.11           O  
ATOM   2465  N   PRO A 317      69.522  22.866  27.420  1.00 44.22           N  
ATOM   2466  CA  PRO A 317      69.553  23.128  25.980  1.00 45.67           C  
ATOM   2467  C   PRO A 317      70.918  23.078  25.306  1.00 48.52           C  
ATOM   2468  O   PRO A 317      71.212  23.975  24.511  1.00 51.44           O  
ATOM   2469  CB  PRO A 317      69.003  24.558  25.854  1.00 48.94           C  
ATOM   2470  CG  PRO A 317      68.355  24.877  27.143  1.00 48.78           C  
ATOM   2471  CD  PRO A 317      69.025  24.027  28.184  1.00 47.82           C  
ATOM   2472  N   GLU A 318      71.736  22.058  25.583  1.00 44.26           N  
ATOM   2473  CA  GLU A 318      72.995  21.869  24.846  1.00 49.74           C  
ATOM   2474  C   GLU A 318      73.317  20.399  24.566  1.00 47.46           C  
ATOM   2475  O   GLU A 318      73.007  19.531  25.379  1.00 47.02           O  
ATOM   2476  CB  GLU A 318      74.166  22.475  25.639  1.00 52.42           C  
ATOM   2477  CG  GLU A 318      73.814  23.756  26.359  1.00 60.09           C  
ATOM   2478  CD  GLU A 318      73.400  23.526  27.793  1.00 65.07           C  
ATOM   2479  OE1 GLU A 318      73.810  22.486  28.378  1.00 69.23           O  
ATOM   2480  OE2 GLU A 318      72.686  24.403  28.342  1.00 64.76           O1-
ATOM   2481  N   PRO A 319      74.051  20.131  23.479  1.00 46.80           N  
ATOM   2482  CA  PRO A 319      74.546  18.773  23.305  1.00 47.55           C  
ATOM   2483  C   PRO A 319      75.060  18.251  24.635  1.00 47.43           C  
ATOM   2484  O   PRO A 319      75.790  18.962  25.316  1.00 47.48           O  
ATOM   2485  CB  PRO A 319      75.704  18.951  22.317  1.00 45.68           C  
ATOM   2486  CG  PRO A 319      75.275  20.110  21.461  1.00 47.62           C  
ATOM   2487  CD  PRO A 319      74.495  21.036  22.398  1.00 48.77           C  
ATOM   2488  N   GLY A 320      74.568  17.099  25.081  1.00 41.69           N  
ATOM   2489  CA  GLY A 320      75.094  16.471  26.298  1.00 40.28           C  
ATOM   2490  C   GLY A 320      74.487  17.027  27.575  1.00 36.70           C  
ATOM   2491  O   GLY A 320      74.775  16.530  28.666  1.00 36.49           O  
ATOM   2492  N   GLY A 321      73.557  17.962  27.422  1.00 35.09           N  
ATOM   2493  CA  GLY A 321      72.763  18.524  28.531  1.00 36.30           C  
ATOM   2494  C   GLY A 321      71.800  17.578  29.249  1.00 36.67           C  
ATOM   2495  O   GLY A 321      70.678  17.961  29.559  1.00 36.89           O  
ATOM   2496  N   VAL A 322      72.274  16.404  29.665  1.00 36.31           N  
ATOM   2497  CA  VAL A 322      71.381  15.458  30.303  1.00 36.36           C  
ATOM   2498  C   VAL A 322      72.134  14.627  31.327  1.00 38.53           C  
ATOM   2499  O   VAL A 322      73.356  14.651  31.371  1.00 39.75           O  
ATOM   2500  CB  VAL A 322      70.774  14.501  29.227  1.00 34.27           C  
ATOM   2501  CG1 VAL A 322      69.814  15.276  28.310  1.00 32.65           C  
ATOM   2502  CG2 VAL A 322      71.889  13.818  28.439  1.00 33.33           C  
ATOM   2503  N   ASP A 323      71.405  13.857  32.122  1.00 40.22           N  
ATOM   2504  CA  ASP A 323      72.024  12.961  33.090  1.00 39.93           C  
ATOM   2505  C   ASP A 323      72.892  11.864  32.454  1.00 41.23           C  
ATOM   2506  O   ASP A 323      73.999  11.571  32.925  1.00 39.85           O  
ATOM   2507  CB  ASP A 323      70.967  12.370  34.027  1.00 40.26           C  
ATOM   2508  CG  ASP A 323      70.236  13.430  34.827  1.00 45.75           C  
ATOM   2509  OD1 ASP A 323      70.915  14.297  35.438  1.00 40.71           O  
ATOM   2510  OD2 ASP A 323      68.979  13.404  34.877  1.00 40.69           O1-
ATOM   2511  N   LYS A 324      72.400  11.220  31.400  1.00 37.42           N  
ATOM   2512  CA ALYS A 324      73.145  10.146  30.754  0.50 39.53           C  
ATOM   2513  CA BLYS A 324      73.145  10.148  30.747  0.50 39.17           C  
ATOM   2514  C   LYS A 324      73.123  10.300  29.228  1.00 40.43           C  
ATOM   2515  O   LYS A 324      72.117  10.014  28.577  1.00 38.69           O  
ATOM   2516  CB ALYS A 324      72.585   8.770  31.171  0.50 40.51           C  
ATOM   2517  CB BLYS A 324      72.590   8.770  31.148  0.50 39.91           C  
ATOM   2518  CG ALYS A 324      73.579   7.853  31.915  0.50 43.78           C  
ATOM   2519  CG BLYS A 324      73.356   7.589  30.548  0.50 41.37           C  
ATOM   2520  CD ALYS A 324      73.805   8.276  33.371  0.50 41.91           C  
ATOM   2521  CD BLYS A 324      73.721   6.542  31.600  0.50 44.03           C  
ATOM   2522  CE ALYS A 324      74.577   7.208  34.153  0.50 42.52           C  
ATOM   2523  CE BLYS A 324      74.597   5.433  31.012  0.50 46.18           C  
ATOM   2524  NZ ALYS A 324      75.726   6.637  33.375  0.50 44.81           N1+
ATOM   2525  NZ BLYS A 324      75.752   5.968  30.219  0.50 47.86           N1+
ATOM   2526  N   PRO A 325      74.219  10.807  28.654  1.00 41.58           N  
ATOM   2527  CA  PRO A 325      74.305  10.862  27.211  1.00 37.22           C  
ATOM   2528  C   PRO A 325      74.927   9.596  26.624  1.00 37.29           C  
ATOM   2529  O   PRO A 325      75.728   8.930  27.275  1.00 37.76           O  
ATOM   2530  CB  PRO A 325      75.181  12.088  26.959  1.00 41.90           C  
ATOM   2531  CG  PRO A 325      76.096  12.110  28.169  1.00 43.86           C  
ATOM   2532  CD  PRO A 325      75.155  11.751  29.304  1.00 42.56           C  
ATOM   2533  N   LEU A 326      74.373   9.141  25.502  1.00 33.59           N  
ATOM   2534  CA  LEU A 326      74.800   7.874  24.906  1.00 32.12           C  
ATOM   2535  C   LEU A 326      74.896   8.110  23.428  1.00 33.60           C  
ATOM   2536  O   LEU A 326      73.977   8.675  22.825  1.00 35.17           O  
ATOM   2537  CB  LEU A 326      73.781   6.750  25.171  1.00 37.62           C  
ATOM   2538  CG  LEU A 326      73.764   6.285  26.620  1.00 40.72           C  
ATOM   2539  CD1 LEU A 326      72.420   5.602  26.882  1.00 43.32           C  
ATOM   2540  CD2 LEU A 326      74.927   5.314  26.797  1.00 41.18           C  
ATOM   2541  N   ASN A 327      76.024   7.727  22.853  1.00 32.25           N  
ATOM   2542  CA  ASN A 327      76.179   7.784  21.406  1.00 31.74           C  
ATOM   2543  C   ASN A 327      76.277   6.360  20.867  1.00 35.77           C  
ATOM   2544  O   ASN A 327      77.102   5.555  21.341  1.00 32.37           O  
ATOM   2545  CB  ASN A 327      77.421   8.628  21.024  1.00 34.60           C  
ATOM   2546  CG  ASN A 327      77.579   8.807  19.543  1.00 34.64           C  
ATOM   2547  ND2 ASN A 327      78.651   8.217  18.992  1.00 37.07           N  
ATOM   2548  OD1 ASN A 327      76.765   9.499  18.878  1.00 36.30           O  
ATOM   2549  N   LEU A 328      75.362   5.998  19.961  1.00 29.96           N  
ATOM   2550  CA  LEU A 328      75.377   4.647  19.433  1.00 33.01           C  
ATOM   2551  C   LEU A 328      76.137   4.606  18.118  1.00 31.08           C  
ATOM   2552  O   LEU A 328      75.725   5.220  17.134  1.00 36.89           O  
ATOM   2553  CB  LEU A 328      73.949   4.066  19.265  1.00 30.65           C  
ATOM   2554  CG  LEU A 328      73.135   4.084  20.588  1.00 32.19           C  
ATOM   2555  CD1 LEU A 328      71.751   3.387  20.413  1.00 32.26           C  
ATOM   2556  CD2 LEU A 328      73.885   3.475  21.804  1.00 29.37           C  
ATOM   2557  N   VAL A 329      77.173   3.771  18.109  1.00 34.31           N  
ATOM   2558  CA  VAL A 329      77.989   3.485  16.916  1.00 34.26           C  
ATOM   2559  C   VAL A 329      77.548   2.207  16.163  1.00 32.93           C  
ATOM   2560  O   VAL A 329      77.756   1.086  16.653  1.00 35.32           O  
ATOM   2561  CB  VAL A 329      79.498   3.344  17.327  1.00 38.58           C  
ATOM   2562  CG1 VAL A 329      80.377   3.191  16.093  1.00 36.08           C  
ATOM   2563  CG2 VAL A 329      79.941   4.542  18.205  1.00 36.82           C  
ATOM   2564  N   PHE A 330      77.064   2.388  14.933  1.00 33.05           N  
ATOM   2565  CA  PHE A 330      76.515   1.290  14.116  1.00 32.90           C  
ATOM   2566  C   PHE A 330      77.656   0.656  13.311  1.00 37.11           C  
ATOM   2567  O   PHE A 330      78.610   1.329  12.912  1.00 34.53           O  
ATOM   2568  CB  PHE A 330      75.472   1.799  13.112  1.00 33.98           C  
ATOM   2569  CG  PHE A 330      74.301   2.533  13.718  1.00 32.63           C  
ATOM   2570  CD1 PHE A 330      73.916   2.327  15.035  1.00 31.03           C  
ATOM   2571  CD2 PHE A 330      73.559   3.428  12.932  1.00 34.43           C  
ATOM   2572  CE1 PHE A 330      72.758   2.948  15.530  1.00 32.74           C  
ATOM   2573  CE2 PHE A 330      72.395   4.082  13.434  1.00 34.89           C  
ATOM   2574  CZ  PHE A 330      71.998   3.836  14.744  1.00 30.05           C  
ATOM   2575  N   ASN A 331      77.560  -0.642  13.108  1.00 33.08           N  
ATOM   2576  CA  ASN A 331      78.409  -1.333  12.175  1.00 36.42           C  
ATOM   2577  C   ASN A 331      77.657  -2.530  11.634  1.00 38.86           C  
ATOM   2578  O   ASN A 331      76.546  -2.863  12.087  1.00 33.23           O  
ATOM   2579  CB  ASN A 331      79.704  -1.804  12.864  1.00 35.16           C  
ATOM   2580  CG  ASN A 331      80.943  -1.672  11.946  1.00 37.49           C  
ATOM   2581  ND2 ASN A 331      82.087  -1.414  12.555  1.00 40.36           N  
ATOM   2582  OD1 ASN A 331      80.852  -1.782  10.711  1.00 32.94           O  
ATOM   2583  N   PHE A 332      78.313  -3.247  10.737  1.00 33.49           N  
ATOM   2584  CA  PHE A 332      77.694  -4.342  10.027  1.00 33.75           C  
ATOM   2585  C   PHE A 332      78.854  -5.126   9.452  1.00 41.41           C  
ATOM   2586  O   PHE A 332      79.845  -4.531   9.049  1.00 37.12           O  
ATOM   2587  CB  PHE A 332      76.871  -3.776   8.896  1.00 30.04           C  
ATOM   2588  CG  PHE A 332      76.221  -4.814   8.032  1.00 35.56           C  
ATOM   2589  CD1 PHE A 332      75.185  -5.620   8.528  1.00 35.03           C  
ATOM   2590  CD2 PHE A 332      76.510  -4.873   6.666  1.00 34.59           C  
ATOM   2591  CE1 PHE A 332      74.548  -6.555   7.704  1.00 32.43           C  
ATOM   2592  CE2 PHE A 332      75.825  -5.762   5.812  1.00 37.04           C  
ATOM   2593  CZ  PHE A 332      74.838  -6.620   6.346  1.00 37.50           C  
ATOM   2594  N   ASN A 333      78.755  -6.444   9.429  1.00 40.29           N  
ATOM   2595  CA  ASN A 333      79.864  -7.254   8.939  1.00 43.00           C  
ATOM   2596  C   ASN A 333      79.435  -8.180   7.813  1.00 41.52           C  
ATOM   2597  O   ASN A 333      80.031  -9.235   7.606  1.00 46.86           O  
ATOM   2598  CB  ASN A 333      80.477  -8.042  10.091  1.00 43.64           C  
ATOM   2599  CG  ASN A 333      79.654  -9.274  10.462  1.00 43.16           C  
ATOM   2600  ND2 ASN A 333      80.247 -10.141  11.246  1.00 46.63           N  
ATOM   2601  OD1 ASN A 333      78.511  -9.443  10.034  1.00 37.11           O  
ATOM   2602  N   GLY A 334      78.343  -7.829   7.150  1.00 41.10           N  
ATOM   2603  CA  GLY A 334      77.807  -8.638   6.075  1.00 37.59           C  
ATOM   2604  C   GLY A 334      76.594  -9.496   6.405  1.00 42.77           C  
ATOM   2605  O   GLY A 334      75.714  -9.671   5.563  1.00 42.65           O  
ATOM   2606  N   THR A 335      76.530 -10.014   7.635  1.00 41.66           N  
ATOM   2607  CA  THR A 335      75.395 -10.846   8.050  1.00 36.49           C  
ATOM   2608  C   THR A 335      74.739 -10.268   9.319  1.00 35.55           C  
ATOM   2609  O   THR A 335      73.548 -10.486   9.538  1.00 36.18           O  
ATOM   2610  CB  THR A 335      75.804 -12.329   8.354  1.00 37.14           C  
ATOM   2611  CG2 THR A 335      76.225 -13.091   7.075  1.00 42.34           C  
ATOM   2612  OG1 THR A 335      76.862 -12.354   9.311  1.00 39.40           O  
ATOM   2613  N   ASN A 336      75.511  -9.556  10.143  1.00 33.91           N  
ATOM   2614  CA  ASN A 336      75.016  -9.071  11.435  1.00 37.96           C  
ATOM   2615  C   ASN A 336      75.238  -7.594  11.591  1.00 39.22           C  
ATOM   2616  O   ASN A 336      76.253  -7.069  11.111  1.00 38.32           O  
ATOM   2617  CB  ASN A 336      75.724  -9.801  12.583  1.00 37.31           C  
ATOM   2618  CG  ASN A 336      75.259 -11.220  12.725  1.00 41.45           C  
ATOM   2619  ND2 ASN A 336      75.885 -12.114  11.987  1.00 42.57           N  
ATOM   2620  OD1 ASN A 336      74.282 -11.505  13.427  1.00 43.05           O  
ATOM   2621  N   PHE A 337      74.253  -6.895  12.153  1.00 29.16           N  
ATOM   2622  CA  PHE A 337      74.469  -5.525  12.602  1.00 29.36           C  
ATOM   2623  C   PHE A 337      75.054  -5.464  13.997  1.00 31.62           C  
ATOM   2624  O   PHE A 337      74.821  -6.360  14.837  1.00 31.99           O  
ATOM   2625  CB  PHE A 337      73.184  -4.701  12.572  1.00 30.61           C  
ATOM   2626  CG  PHE A 337      72.723  -4.354  11.185  1.00 26.60           C  
ATOM   2627  CD1 PHE A 337      71.971  -5.240  10.452  1.00 25.15           C  
ATOM   2628  CD2 PHE A 337      73.096  -3.150  10.612  1.00 32.11           C  
ATOM   2629  CE1 PHE A 337      71.536  -4.922   9.163  1.00 27.47           C  
ATOM   2630  CE2 PHE A 337      72.633  -2.785   9.348  1.00 30.62           C  
ATOM   2631  CZ  PHE A 337      71.920  -3.690   8.593  1.00 27.88           C  
ATOM   2632  N   PHE A 338      75.690  -4.333  14.283  1.00 27.97           N  
ATOM   2633  CA  PHE A 338      76.329  -4.086  15.563  1.00 30.49           C  
ATOM   2634  C   PHE A 338      76.021  -2.689  16.048  1.00 30.68           C  
ATOM   2635  O   PHE A 338      75.891  -1.745  15.251  1.00 31.53           O  
ATOM   2636  CB  PHE A 338      77.866  -4.241  15.484  1.00 33.66           C  
ATOM   2637  CG  PHE A 338      78.317  -5.596  15.070  1.00 32.24           C  
ATOM   2638  CD1 PHE A 338      78.221  -5.983  13.760  1.00 31.58           C  
ATOM   2639  CD2 PHE A 338      78.894  -6.467  15.992  1.00 32.30           C  
ATOM   2640  CE1 PHE A 338      78.614  -7.274  13.378  1.00 34.69           C  
ATOM   2641  CE2 PHE A 338      79.253  -7.745  15.630  1.00 33.05           C  
ATOM   2642  CZ  PHE A 338      79.156  -8.133  14.320  1.00 35.66           C  
ATOM   2643  N   ILE A 339      75.905  -2.577  17.376  1.00 32.79           N  
ATOM   2644  CA  ILE A 339      75.821  -1.303  18.085  1.00 31.63           C  
ATOM   2645  C   ILE A 339      76.864  -1.328  19.174  1.00 34.11           C  
ATOM   2646  O   ILE A 339      76.915  -2.267  19.983  1.00 31.08           O  
ATOM   2647  CB  ILE A 339      74.397  -1.088  18.724  1.00 28.33           C  
ATOM   2648  CG1 ILE A 339      73.368  -1.037  17.598  1.00 27.56           C  
ATOM   2649  CG2 ILE A 339      74.366   0.195  19.504  1.00 29.22           C  
ATOM   2650  CD1 ILE A 339      71.888  -0.903  18.102  1.00 26.62           C  
ATOM   2651  N   ASN A 340      77.755  -0.345  19.146  1.00 35.90           N  
ATOM   2652  CA  ASN A 340      78.906  -0.331  20.050  1.00 34.22           C  
ATOM   2653  C   ASN A 340      79.653  -1.664  20.119  1.00 35.01           C  
ATOM   2654  O   ASN A 340      80.023  -2.145  21.194  1.00 37.30           O  
ATOM   2655  CB  ASN A 340      78.511   0.188  21.441  1.00 37.13           C  
ATOM   2656  CG  ASN A 340      78.052   1.643  21.412  1.00 37.31           C  
ATOM   2657  ND2 ASN A 340      77.744   2.195  22.579  1.00 37.62           N  
ATOM   2658  OD1 ASN A 340      77.959   2.257  20.351  1.00 35.81           O  
ATOM   2659  N   ASP A 341      79.846  -2.246  18.940  1.00 36.48           N  
ATOM   2660  CA  ASP A 341      80.590  -3.471  18.738  1.00 37.99           C  
ATOM   2661  C   ASP A 341      79.961  -4.712  19.320  1.00 39.26           C  
ATOM   2662  O   ASP A 341      80.627  -5.736  19.421  1.00 37.06           O  
ATOM   2663  CB  ASP A 341      82.031  -3.322  19.224  1.00 39.81           C  
ATOM   2664  CG  ASP A 341      82.785  -2.257  18.449  1.00 44.04           C  
ATOM   2665  OD1 ASP A 341      82.839  -2.378  17.201  1.00 43.30           O  
ATOM   2666  OD2 ASP A 341      83.137  -1.220  19.063  1.00 42.83           O1-
ATOM   2667  N   HIS A 342      78.635  -4.697  19.474  1.00 37.76           N  
ATOM   2668  CA  HIS A 342      77.906  -5.909  19.884  1.00 33.71           C  
ATOM   2669  C   HIS A 342      76.694  -6.137  19.001  1.00 35.36           C  
ATOM   2670  O   HIS A 342      75.999  -5.207  18.645  1.00 35.48           O  
ATOM   2671  CB  HIS A 342      77.475  -5.806  21.342  1.00 34.05           C  
ATOM   2672  CG  HIS A 342      78.621  -5.734  22.306  1.00 37.50           C  
ATOM   2673  CD2 HIS A 342      79.284  -6.706  22.975  1.00 38.01           C  
ATOM   2674  ND1 HIS A 342      79.217  -4.543  22.672  1.00 39.19           N  
ATOM   2675  CE1 HIS A 342      80.223  -4.790  23.494  1.00 40.74           C  
ATOM   2676  NE2 HIS A 342      80.280  -6.093  23.699  1.00 41.87           N  
ATOM   2677  N   THR A 343      76.539  -7.363  18.528  1.00 34.89           N  
ATOM   2678  CA  THR A 343      75.328  -7.743  17.799  1.00 32.46           C  
ATOM   2679  C   THR A 343      74.394  -8.370  18.848  1.00 32.89           C  
ATOM   2680  O   THR A 343      74.850  -9.058  19.764  1.00 34.97           O  
ATOM   2681  CB  THR A 343      75.641  -8.702  16.653  1.00 32.51           C  
ATOM   2682  CG2 THR A 343      76.123 -10.117  17.132  1.00 32.06           C  
ATOM   2683  OG1 THR A 343      74.508  -8.852  15.787  1.00 30.97           O  
ATOM   2684  N   PHE A 344      73.123  -8.004  18.819  1.00 27.93           N  
ATOM   2685  CA  PHE A 344      72.191  -8.536  19.840  1.00 27.47           C  
ATOM   2686  C   PHE A 344      71.939 -10.024  19.561  1.00 23.96           C  
ATOM   2687  O   PHE A 344      71.470 -10.419  18.489  1.00 32.41           O  
ATOM   2688  CB  PHE A 344      70.868  -7.770  19.819  1.00 28.87           C  
ATOM   2689  CG  PHE A 344      69.962  -8.126  21.005  1.00 28.04           C  
ATOM   2690  CD1 PHE A 344      70.278  -7.676  22.273  1.00 28.72           C  
ATOM   2691  CD2 PHE A 344      68.921  -9.024  20.845  1.00 30.53           C  
ATOM   2692  CE1 PHE A 344      69.465  -7.993  23.373  1.00 30.64           C  
ATOM   2693  CE2 PHE A 344      68.072  -9.353  21.968  1.00 27.78           C  
ATOM   2694  CZ  PHE A 344      68.407  -8.878  23.215  1.00 27.03           C  
ATOM   2695  N   VAL A 345      72.186 -10.854  20.561  1.00 27.31           N  
ATOM   2696  CA  VAL A 345      71.828 -12.256  20.496  1.00 32.66           C  
ATOM   2697  C   VAL A 345      70.840 -12.522  21.653  1.00 30.10           C  
ATOM   2698  O   VAL A 345      71.165 -12.279  22.804  1.00 29.10           O  
ATOM   2699  CB  VAL A 345      73.105 -13.133  20.738  1.00 38.63           C  
ATOM   2700  CG1 VAL A 345      72.766 -14.606  20.709  1.00 38.20           C  
ATOM   2701  CG2 VAL A 345      74.175 -12.813  19.673  1.00 37.75           C  
ATOM   2702  N   PRO A 346      69.607 -12.908  21.328  1.00 31.92           N  
ATOM   2703  CA  PRO A 346      68.599 -12.947  22.394  1.00 31.76           C  
ATOM   2704  C   PRO A 346      68.961 -14.033  23.401  1.00 30.20           C  
ATOM   2705  O   PRO A 346      69.359 -15.141  22.992  1.00 32.32           O  
ATOM   2706  CB  PRO A 346      67.330 -13.377  21.665  1.00 32.40           C  
ATOM   2707  CG  PRO A 346      67.541 -12.886  20.233  1.00 38.34           C  
ATOM   2708  CD  PRO A 346      69.021 -13.117  19.995  1.00 35.57           C  
ATOM   2709  N   PRO A 347      68.865 -13.711  24.702  1.00 29.58           N  
ATOM   2710  CA  PRO A 347      69.314 -14.662  25.738  1.00 29.67           C  
ATOM   2711  C   PRO A 347      68.260 -15.702  26.001  1.00 32.89           C  
ATOM   2712  O   PRO A 347      67.090 -15.488  25.684  1.00 32.45           O  
ATOM   2713  CB  PRO A 347      69.504 -13.773  26.973  1.00 29.58           C  
ATOM   2714  CG  PRO A 347      68.524 -12.624  26.770  1.00 30.15           C  
ATOM   2715  CD  PRO A 347      68.393 -12.433  25.269  1.00 28.31           C  
ATOM   2716  N   SER A 348      68.676 -16.842  26.548  1.00 33.37           N  
ATOM   2717  CA  SER A 348      67.769 -17.937  26.936  1.00 31.76           C  
ATOM   2718  C   SER A 348      66.765 -17.468  27.985  1.00 30.78           C  
ATOM   2719  O   SER A 348      65.618 -17.917  28.026  1.00 34.78           O  
ATOM   2720  CB  SER A 348      68.633 -19.022  27.630  1.00 34.51           C  
ATOM   2721  OG  SER A 348      69.157 -19.907  26.674  1.00 46.62           O  
ATOM   2722  N   VAL A 349      67.287 -16.748  28.960  1.00 30.09           N  
ATOM   2723  CA  VAL A 349      66.480 -16.234  30.052  1.00 28.53           C  
ATOM   2724  C   VAL A 349      66.093 -14.784  29.655  1.00 28.28           C  
ATOM   2725  O   VAL A 349      66.962 -13.944  29.451  1.00 28.99           O  
ATOM   2726  CB  VAL A 349      67.304 -16.277  31.388  1.00 32.08           C  
ATOM   2727  CG1 VAL A 349      66.431 -15.872  32.588  1.00 27.97           C  
ATOM   2728  CG2 VAL A 349      67.838 -17.719  31.608  1.00 31.98           C  
ATOM   2729  N   PRO A 350      64.786 -14.495  29.539  1.00 29.58           N  
ATOM   2730  CA  PRO A 350      64.412 -13.125  29.110  1.00 28.80           C  
ATOM   2731  C   PRO A 350      65.065 -12.102  30.031  1.00 31.47           C  
ATOM   2732  O   PRO A 350      65.146 -12.325  31.267  1.00 28.44           O  
ATOM   2733  CB  PRO A 350      62.868 -13.118  29.290  1.00 25.09           C  
ATOM   2734  CG  PRO A 350      62.488 -14.540  28.977  1.00 25.82           C  
ATOM   2735  CD  PRO A 350      63.623 -15.398  29.593  1.00 27.11           C  
ATOM   2736  N   VAL A 351      65.458 -10.947  29.483  1.00 28.91           N  
ATOM   2737  CA  VAL A 351      66.107  -9.928  30.281  1.00 26.67           C  
ATOM   2738  C   VAL A 351      65.246  -9.600  31.530  1.00 31.06           C  
ATOM   2739  O   VAL A 351      65.769  -9.355  32.638  1.00 30.41           O  
ATOM   2740  CB  VAL A 351      66.370  -8.632  29.446  1.00 27.82           C  
ATOM   2741  CG1 VAL A 351      66.909  -7.518  30.327  1.00 29.38           C  
ATOM   2742  CG2 VAL A 351      67.410  -8.954  28.312  1.00 29.90           C  
ATOM   2743  N   LEU A 352      63.930  -9.475  31.345  1.00 28.78           N  
ATOM   2744  CA  LEU A 352      63.094  -9.088  32.479  1.00 27.67           C  
ATOM   2745  C   LEU A 352      63.190 -10.146  33.571  1.00 25.93           C  
ATOM   2746  O   LEU A 352      63.286  -9.789  34.740  1.00 31.00           O  
ATOM   2747  CB  LEU A 352      61.615  -8.942  32.105  1.00 25.79           C  
ATOM   2748  CG  LEU A 352      60.640  -8.722  33.284  1.00 27.42           C  
ATOM   2749  CD1 LEU A 352      60.932  -7.470  34.040  1.00 25.06           C  
ATOM   2750  CD2 LEU A 352      59.174  -8.643  32.776  1.00 27.38           C  
ATOM   2751  N   LEU A 353      63.253 -11.427  33.179  1.00 28.13           N  
ATOM   2752  CA  LEU A 353      63.312 -12.494  34.181  1.00 29.61           C  
ATOM   2753  C   LEU A 353      64.667 -12.458  34.872  1.00 32.03           C  
ATOM   2754  O   LEU A 353      64.736 -12.696  36.080  1.00 32.00           O  
ATOM   2755  CB  LEU A 353      63.053 -13.855  33.569  1.00 28.73           C  
ATOM   2756  CG  LEU A 353      62.981 -15.035  34.544  1.00 31.73           C  
ATOM   2757  CD1 LEU A 353      62.020 -14.773  35.766  1.00 31.53           C  
ATOM   2758  CD2 LEU A 353      62.648 -16.310  33.772  1.00 32.06           C  
ATOM   2759  N   GLN A 354      65.736 -12.105  34.140  1.00 28.13           N  
ATOM   2760  CA  GLN A 354      67.051 -12.003  34.773  1.00 32.50           C  
ATOM   2761  C   GLN A 354      66.987 -10.943  35.861  1.00 32.13           C  
ATOM   2762  O   GLN A 354      67.566 -11.082  36.953  1.00 34.60           O  
ATOM   2763  CB  GLN A 354      68.149 -11.594  33.753  1.00 27.68           C  
ATOM   2764  CG  GLN A 354      68.472 -12.640  32.665  1.00 28.44           C  
ATOM   2765  CD  GLN A 354      69.459 -12.055  31.636  1.00 27.76           C  
ATOM   2766  NE2 GLN A 354      69.100 -12.136  30.371  1.00 26.94           N  
ATOM   2767  OE1 GLN A 354      70.488 -11.451  31.997  1.00 32.87           O  
ATOM   2768  N   ILE A 355      66.342  -9.839  35.545  1.00 29.87           N  
ATOM   2769  CA  ILE A 355      66.302  -8.719  36.452  1.00 28.06           C  
ATOM   2770  C   ILE A 355      65.450  -9.085  37.661  1.00 33.14           C  
ATOM   2771  O   ILE A 355      65.895  -8.911  38.803  1.00 34.62           O  
ATOM   2772  CB  ILE A 355      65.736  -7.473  35.776  1.00 28.44           C  
ATOM   2773  CG1 ILE A 355      66.755  -6.937  34.768  1.00 29.22           C  
ATOM   2774  CG2 ILE A 355      65.434  -6.358  36.796  1.00 27.55           C  
ATOM   2775  CD1 ILE A 355      66.179  -5.785  33.918  1.00 28.04           C  
ATOM   2776  N   LEU A 356      64.347  -9.784  37.420  1.00 28.40           N  
ATOM   2777  CA  LEU A 356      63.477 -10.190  38.537  1.00 34.02           C  
ATOM   2778  C   LEU A 356      64.233 -11.178  39.444  1.00 35.24           C  
ATOM   2779  O   LEU A 356      64.015 -11.188  40.666  1.00 38.38           O  
ATOM   2780  CB  LEU A 356      62.175 -10.835  38.031  1.00 33.30           C  
ATOM   2781  CG  LEU A 356      61.233  -9.986  37.164  1.00 32.65           C  
ATOM   2782  CD1 LEU A 356      59.926 -10.767  36.850  1.00 30.40           C  
ATOM   2783  CD2 LEU A 356      60.971  -8.577  37.677  1.00 32.83           C  
ATOM   2784  N   SER A 357      65.147 -11.945  38.859  1.00 37.22           N  
ATOM   2785  CA  SER A 357      65.903 -12.954  39.619  1.00 35.96           C  
ATOM   2786  C   SER A 357      67.013 -12.321  40.441  1.00 38.02           C  
ATOM   2787  O   SER A 357      67.681 -13.032  41.178  1.00 39.72           O  
ATOM   2788  CB  SER A 357      66.526 -14.000  38.711  1.00 37.52           C  
ATOM   2789  OG  SER A 357      65.535 -14.759  38.038  1.00 44.29           O  
ATOM   2790  N   GLY A 358      67.290 -11.031  40.229  1.00 35.30           N  
ATOM   2791  CA  GLY A 358      68.301 -10.316  41.007  1.00 38.36           C  
ATOM   2792  C   GLY A 358      69.477  -9.745  40.232  1.00 39.61           C  
ATOM   2793  O   GLY A 358      70.325  -9.095  40.808  1.00 43.18           O  
ATOM   2794  N   ALA A 359      69.547  -9.935  38.920  1.00 37.80           N  
ATOM   2795  CA  ALA A 359      70.607  -9.217  38.160  1.00 35.99           C  
ATOM   2796  C   ALA A 359      70.266  -7.761  37.885  1.00 38.25           C  
ATOM   2797  O   ALA A 359      69.369  -7.472  37.084  1.00 40.56           O  
ATOM   2798  CB  ALA A 359      70.951  -9.956  36.855  1.00 33.76           C  
ATOM   2799  N   GLN A 360      70.954  -6.835  38.557  1.00 35.69           N  
ATOM   2800  CA  GLN A 360      70.610  -5.419  38.430  1.00 35.09           C  
ATOM   2801  C   GLN A 360      71.672  -4.523  37.787  1.00 37.70           C  
ATOM   2802  O   GLN A 360      71.367  -3.393  37.402  1.00 37.96           O  
ATOM   2803  CB  GLN A 360      70.185  -4.847  39.772  1.00 38.87           C  
ATOM   2804  CG  GLN A 360      68.999  -5.598  40.388  1.00 41.46           C  
ATOM   2805  CD  GLN A 360      68.516  -4.954  41.665  1.00 39.57           C  
ATOM   2806  NE2 GLN A 360      69.147  -3.849  42.051  1.00 36.05           N  
ATOM   2807  OE1 GLN A 360      67.522  -5.389  42.250  1.00 40.28           O  
ATOM   2808  N   ALA A 361      72.912  -5.012  37.689  1.00 40.71           N  
ATOM   2809  CA  ALA A 361      73.999  -4.227  37.060  1.00 39.78           C  
ATOM   2810  C   ALA A 361      74.268  -4.684  35.640  1.00 37.10           C  
ATOM   2811  O   ALA A 361      74.240  -5.876  35.353  1.00 38.42           O  
ATOM   2812  CB  ALA A 361      75.289  -4.317  37.874  1.00 39.93           C  
ATOM   2813  N   ALA A 362      74.645  -3.742  34.773  1.00 37.60           N  
ATOM   2814  CA  ALA A 362      74.908  -4.077  33.387  1.00 40.72           C  
ATOM   2815  C   ALA A 362      75.848  -5.260  33.267  1.00 41.83           C  
ATOM   2816  O   ALA A 362      75.605  -6.163  32.469  1.00 43.90           O  
ATOM   2817  CB  ALA A 362      75.423  -2.867  32.604  1.00 41.63           C  
ATOM   2818  N   GLN A 363      76.860  -5.325  34.129  1.00 44.65           N  
ATOM   2819  CA  GLN A 363      77.840  -6.416  34.030  1.00 49.73           C  
ATOM   2820  C   GLN A 363      77.247  -7.797  34.293  1.00 45.62           C  
ATOM   2821  O   GLN A 363      77.839  -8.792  33.913  1.00 48.01           O  
ATOM   2822  CB  GLN A 363      79.005  -6.185  34.988  1.00 56.01           C  
ATOM   2823  CG  GLN A 363      78.721  -6.728  36.366  1.00 60.34           C  
ATOM   2824  CD  GLN A 363      79.544  -6.049  37.426  1.00 66.88           C  
ATOM   2825  NE2 GLN A 363      79.075  -4.888  37.888  1.00 68.88           N  
ATOM   2826  OE1 GLN A 363      80.607  -6.547  37.816  1.00 66.92           O  
ATOM   2827  N   ASP A 364      76.119  -7.860  35.006  1.00 43.92           N  
ATOM   2828  CA  ASP A 364      75.503  -9.140  35.371  1.00 40.81           C  
ATOM   2829  C   ASP A 364      74.377  -9.595  34.416  1.00 40.95           C  
ATOM   2830  O   ASP A 364      73.716 -10.612  34.657  1.00 36.49           O  
ATOM   2831  CB  ASP A 364      74.938  -9.040  36.776  1.00 45.40           C  
ATOM   2832  CG  ASP A 364      76.018  -8.753  37.810  1.00 51.16           C  
ATOM   2833  OD1 ASP A 364      77.116  -9.311  37.656  1.00 53.27           O  
ATOM   2834  OD2 ASP A 364      75.782  -7.970  38.743  1.00 50.32           O1-
ATOM   2835  N   LEU A 365      74.059  -8.760  33.437  1.00 37.55           N  
ATOM   2836  CA  LEU A 365      72.910  -9.024  32.567  1.00 39.89           C  
ATOM   2837  C   LEU A 365      73.446  -9.541  31.242  1.00 38.40           C  
ATOM   2838  O   LEU A 365      74.570  -9.204  30.847  1.00 42.24           O  
ATOM   2839  CB  LEU A 365      72.122  -7.712  32.388  1.00 35.77           C  
ATOM   2840  CG  LEU A 365      71.223  -7.431  33.604  1.00 35.68           C  
ATOM   2841  CD1 LEU A 365      70.851  -5.948  33.762  1.00 32.49           C  
ATOM   2842  CD2 LEU A 365      69.981  -8.336  33.561  1.00 34.10           C  
ATOM   2843  N   VAL A 366      72.709 -10.426  30.590  1.00 34.85           N  
ATOM   2844  CA  VAL A 366      73.147 -10.953  29.315  1.00 37.18           C  
ATOM   2845  C   VAL A 366      72.045 -10.690  28.301  1.00 36.36           C  
ATOM   2846  O   VAL A 366      70.871 -10.671  28.667  1.00 31.91           O  
ATOM   2847  CB  VAL A 366      73.522 -12.475  29.342  1.00 36.76           C  
ATOM   2848  CG1 VAL A 366      74.608 -12.744  30.393  1.00 38.55           C  
ATOM   2849  CG2 VAL A 366      72.339 -13.327  29.603  1.00 39.54           C  
ATOM   2850  N   PRO A 367      72.426 -10.483  27.035  1.00 34.60           N  
ATOM   2851  CA  PRO A 367      73.806 -10.554  26.483  1.00 38.07           C  
ATOM   2852  C   PRO A 367      74.707  -9.400  26.932  1.00 38.66           C  
ATOM   2853  O   PRO A 367      74.343  -8.241  26.780  1.00 34.65           O  
ATOM   2854  CB  PRO A 367      73.576 -10.443  24.974  1.00 37.63           C  
ATOM   2855  CG  PRO A 367      72.350  -9.615  24.858  1.00 39.12           C  
ATOM   2856  CD  PRO A 367      71.450 -10.079  26.006  1.00 34.67           C  
ATOM   2857  N   GLU A 368      75.924  -9.718  27.377  1.00 40.45           N  
ATOM   2858  CA  GLU A 368      76.851  -8.695  27.876  1.00 43.15           C  
ATOM   2859  C   GLU A 368      77.089  -7.667  26.789  1.00 37.11           C  
ATOM   2860  O   GLU A 368      77.270  -8.034  25.615  1.00 40.05           O  
ATOM   2861  CB  GLU A 368      78.216  -9.320  28.228  1.00 46.45           C  
ATOM   2862  CG  GLU A 368      79.292  -8.306  28.694  1.00 51.96           C  
ATOM   2863  CD  GLU A 368      80.095  -7.639  27.547  1.00 57.64           C  
ATOM   2864  OE1 GLU A 368      80.366  -8.275  26.476  1.00 58.62           O  
ATOM   2865  OE2 GLU A 368      80.509  -6.464  27.750  1.00 62.75           O1-
ATOM   2866  N   GLY A 369      77.021  -6.396  27.169  1.00 32.48           N  
ATOM   2867  CA  GLY A 369      77.397  -5.304  26.287  1.00 34.81           C  
ATOM   2868  C   GLY A 369      76.262  -4.811  25.392  1.00 38.21           C  
ATOM   2869  O   GLY A 369      76.420  -3.822  24.660  1.00 36.95           O  
ATOM   2870  N   SER A 370      75.149  -5.543  25.394  1.00 32.31           N  
ATOM   2871  CA  SER A 370      73.914  -5.102  24.695  1.00 32.62           C  
ATOM   2872  C   SER A 370      72.832  -4.616  25.681  1.00 34.95           C  
ATOM   2873  O   SER A 370      71.781  -4.108  25.268  1.00 31.95           O  
ATOM   2874  CB  SER A 370      73.321  -6.245  23.878  1.00 33.67           C  
ATOM   2875  OG  SER A 370      74.161  -6.666  22.819  1.00 37.45           O  
ATOM   2876  N   VAL A 371      73.081  -4.745  26.982  1.00 33.05           N  
ATOM   2877  CA  VAL A 371      72.098  -4.247  27.946  1.00 32.55           C  
ATOM   2878  C   VAL A 371      72.609  -3.028  28.743  1.00 34.43           C  
ATOM   2879  O   VAL A 371      73.629  -3.125  29.460  1.00 35.75           O  
ATOM   2880  CB  VAL A 371      71.640  -5.389  28.870  1.00 30.93           C  
ATOM   2881  CG1 VAL A 371      70.561  -4.890  29.847  1.00 33.65           C  
ATOM   2882  CG2 VAL A 371      71.122  -6.590  28.064  1.00 31.34           C  
ATOM   2883  N   PHE A 372      71.985  -1.861  28.545  1.00 28.11           N  
ATOM   2884  CA  PHE A 372      72.424  -0.609  29.162  1.00 30.98           C  
ATOM   2885  C   PHE A 372      71.580  -0.392  30.410  1.00 35.87           C  
ATOM   2886  O   PHE A 372      70.335  -0.461  30.350  1.00 39.12           O  
ATOM   2887  CB  PHE A 372      72.243   0.584  28.221  1.00 34.70           C  
ATOM   2888  CG  PHE A 372      73.152   0.544  27.015  1.00 37.35           C  
ATOM   2889  CD1 PHE A 372      73.091  -0.514  26.119  1.00 38.00           C  
ATOM   2890  CD2 PHE A 372      74.124   1.525  26.831  1.00 38.30           C  
ATOM   2891  CE1 PHE A 372      73.985  -0.603  25.021  1.00 42.61           C  
ATOM   2892  CE2 PHE A 372      74.962   1.499  25.727  1.00 40.92           C  
ATOM   2893  CZ  PHE A 372      74.951   0.386  24.850  1.00 42.36           C  
ATOM   2894  N   VAL A 373      72.212  -0.116  31.540  1.00 28.98           N  
ATOM   2895  CA  VAL A 373      71.414   0.083  32.757  1.00 32.58           C  
ATOM   2896  C   VAL A 373      71.292   1.569  33.041  1.00 33.37           C  
ATOM   2897  O   VAL A 373      72.306   2.284  33.032  1.00 35.80           O  
ATOM   2898  CB  VAL A 373      72.015  -0.674  33.962  1.00 30.15           C  
ATOM   2899  CG1 VAL A 373      71.269  -0.270  35.254  1.00 31.69           C  
ATOM   2900  CG2 VAL A 373      71.907  -2.183  33.727  1.00 31.04           C  
ATOM   2901  N   LEU A 374      70.065   2.088  33.130  1.00 29.30           N  
ATOM   2902  CA  LEU A 374      69.893   3.515  33.193  1.00 29.05           C  
ATOM   2903  C   LEU A 374      69.320   3.845  34.553  1.00 34.04           C  
ATOM   2904  O   LEU A 374      68.555   3.056  35.077  1.00 35.48           O  
ATOM   2905  CB  LEU A 374      68.929   4.025  32.095  1.00 30.86           C  
ATOM   2906  CG  LEU A 374      69.295   3.920  30.616  1.00 29.02           C  
ATOM   2907  CD1 LEU A 374      68.125   4.464  29.770  1.00 30.17           C  
ATOM   2908  CD2 LEU A 374      70.657   4.668  30.231  1.00 34.38           C  
ATOM   2909  N   PRO A 375      69.708   4.993  35.138  1.00 36.66           N  
ATOM   2910  CA  PRO A 375      69.171   5.389  36.430  1.00 35.60           C  
ATOM   2911  C   PRO A 375      67.759   5.893  36.234  1.00 35.98           C  
ATOM   2912  O   PRO A 375      67.471   6.491  35.191  1.00 34.69           O  
ATOM   2913  CB  PRO A 375      70.061   6.575  36.828  1.00 37.57           C  
ATOM   2914  CG  PRO A 375      70.453   7.175  35.507  1.00 39.68           C  
ATOM   2915  CD  PRO A 375      70.643   5.997  34.591  1.00 37.01           C  
ATOM   2916  N   SER A 376      66.922   5.740  37.260  1.00 36.08           N  
ATOM   2917  CA  SER A 376      65.535   6.170  37.208  1.00 34.04           C  
ATOM   2918  C   SER A 376      65.446   7.680  37.343  1.00 34.38           C  
ATOM   2919  O   SER A 376      66.356   8.328  37.861  1.00 34.49           O  
ATOM   2920  CB  SER A 376      64.816   5.577  38.406  1.00 41.00           C  
ATOM   2921  OG  SER A 376      65.326   6.226  39.561  1.00 44.10           O  
ATOM   2922  N   ASN A 377      64.339   8.237  36.881  1.00 32.19           N  
ATOM   2923  CA  ASN A 377      64.030   9.654  37.017  1.00 36.86           C  
ATOM   2924  C   ASN A 377      65.129  10.574  36.496  1.00 39.19           C  
ATOM   2925  O   ASN A 377      65.432  11.620  37.092  1.00 36.37           O  
ATOM   2926  CB  ASN A 377      63.693   9.967  38.476  1.00 42.63           C  
ATOM   2927  CG  ASN A 377      63.100  11.358  38.667  1.00 49.29           C  
ATOM   2928  ND2 ASN A 377      63.476  11.998  39.774  1.00 56.12           N  
ATOM   2929  OD1 ASN A 377      62.270  11.825  37.873  1.00 45.47           O  
ATOM   2930  N   SER A 378      65.711  10.200  35.360  1.00 34.01           N  
ATOM   2931  CA  SER A 378      66.837  10.933  34.796  1.00 34.50           C  
ATOM   2932  C   SER A 378      66.563  11.343  33.337  1.00 35.98           C  
ATOM   2933  O   SER A 378      65.720  10.715  32.636  1.00 31.66           O  
ATOM   2934  CB  SER A 378      68.086  10.071  34.874  1.00 39.47           C  
ATOM   2935  OG  SER A 378      68.352   9.723  36.225  1.00 34.91           O  
ATOM   2936  N   SER A 379      67.322  12.311  32.851  1.00 32.31           N  
ATOM   2937  CA  SER A 379      67.232  12.682  31.429  1.00 33.43           C  
ATOM   2938  C   SER A 379      68.295  11.908  30.626  1.00 35.18           C  
ATOM   2939  O   SER A 379      69.433  11.726  31.063  1.00 35.15           O  
ATOM   2940  CB  SER A 379      67.390  14.200  31.252  1.00 34.88           C  
ATOM   2941  OG  SER A 379      68.648  14.609  31.795  1.00 33.93           O  
ATOM   2942  N   ILE A 380      67.893  11.384  29.472  1.00 30.02           N  
ATOM   2943  CA  ILE A 380      68.784  10.577  28.656  1.00 30.96           C  
ATOM   2944  C   ILE A 380      68.873  11.223  27.291  1.00 31.97           C  
ATOM   2945  O   ILE A 380      67.861  11.746  26.761  1.00 33.28           O  
ATOM   2946  CB  ILE A 380      68.213   9.146  28.452  1.00 31.09           C  
ATOM   2947  CG1 ILE A 380      67.655   8.562  29.750  1.00 30.30           C  
ATOM   2948  CG2 ILE A 380      69.246   8.221  27.812  1.00 28.82           C  
ATOM   2949  CD1 ILE A 380      68.735   8.116  30.792  1.00 32.70           C  
ATOM   2950  N   GLU A 381      70.073  11.198  26.697  1.00 29.80           N  
ATOM   2951  CA  GLU A 381      70.213  11.653  25.312  1.00 29.77           C  
ATOM   2952  C   GLU A 381      70.917  10.625  24.486  1.00 30.67           C  
ATOM   2953  O   GLU A 381      71.896  10.044  24.928  1.00 34.06           O  
ATOM   2954  CB  GLU A 381      70.918  13.017  25.208  1.00 32.56           C  
ATOM   2955  CG  GLU A 381      71.055  13.533  23.763  1.00 33.11           C  
ATOM   2956  CD  GLU A 381      71.615  14.943  23.742  1.00 38.21           C  
ATOM   2957  OE1 GLU A 381      72.837  15.086  23.943  1.00 41.50           O  
ATOM   2958  OE2 GLU A 381      70.823  15.905  23.643  1.00 37.53           O1-
ATOM   2959  N   ILE A 382      70.310  10.250  23.364  1.00 28.74           N  
ATOM   2960  CA  ILE A 382      70.851   9.226  22.512  1.00 28.09           C  
ATOM   2961  C   ILE A 382      70.996   9.750  21.094  1.00 27.99           C  
ATOM   2962  O   ILE A 382      70.037  10.276  20.488  1.00 30.02           O  
ATOM   2963  CB  ILE A 382      69.995   7.915  22.492  1.00 25.32           C  
ATOM   2964  CG1 ILE A 382      69.672   7.447  23.924  1.00 29.62           C  
ATOM   2965  CG2 ILE A 382      70.718   6.855  21.672  1.00 31.19           C  
ATOM   2966  CD1 ILE A 382      69.041   6.027  24.006  1.00 31.03           C  
ATOM   2967  N   SER A 383      72.202   9.574  20.538  1.00 31.19           N  
ATOM   2968  CA  SER A 383      72.475   9.929  19.167  1.00 28.94           C  
ATOM   2969  C   SER A 383      72.780   8.688  18.371  1.00 28.44           C  
ATOM   2970  O   SER A 383      73.317   7.720  18.895  1.00 30.67           O  
ATOM   2971  CB  SER A 383      73.653  10.959  19.092  1.00 32.68           C  
ATOM   2972  OG  SER A 383      74.753  10.545  19.908  1.00 31.24           O  
ATOM   2973  N   PHE A 384      72.288   8.678  17.133  1.00 28.48           N  
ATOM   2974  CA  PHE A 384      72.328   7.544  16.243  1.00 29.56           C  
ATOM   2975  C   PHE A 384      73.022   8.018  14.955  1.00 31.10           C  
ATOM   2976  O   PHE A 384      72.404   8.068  13.910  1.00 29.14           O  
ATOM   2977  CB  PHE A 384      70.870   7.154  15.832  1.00 25.55           C  
ATOM   2978  CG  PHE A 384      69.956   6.784  17.025  1.00 28.60           C  
ATOM   2979  CD1 PHE A 384      69.303   7.762  17.744  1.00 30.48           C  
ATOM   2980  CD2 PHE A 384      69.815   5.457  17.420  1.00 30.04           C  
ATOM   2981  CE1 PHE A 384      68.457   7.418  18.850  1.00 31.54           C  
ATOM   2982  CE2 PHE A 384      68.957   5.082  18.475  1.00 28.81           C  
ATOM   2983  CZ  PHE A 384      68.312   6.069  19.209  1.00 30.70           C  
ATOM   2984  N   PRO A 385      74.279   8.392  14.988  1.00 31.32           N  
ATOM   2985  CA  PRO A 385      74.892   8.898  13.758  1.00 32.55           C  
ATOM   2986  C   PRO A 385      74.921   7.911  12.588  1.00 29.84           C  
ATOM   2987  O   PRO A 385      75.390   6.828  12.703  1.00 30.42           O  
ATOM   2988  CB  PRO A 385      76.283   9.293  14.208  1.00 33.54           C  
ATOM   2989  CG  PRO A 385      76.523   8.553  15.432  1.00 30.57           C  
ATOM   2990  CD  PRO A 385      75.218   8.435  16.110  1.00 31.06           C  
ATOM   2991  N   ALA A 386      74.375   8.327  11.456  1.00 29.78           N  
ATOM   2992  CA  ALA A 386      74.266   7.490  10.295  1.00 27.87           C  
ATOM   2993  C   ALA A 386      75.633   7.257   9.702  1.00 34.22           C  
ATOM   2994  O   ALA A 386      76.498   8.070   9.874  1.00 33.52           O  
ATOM   2995  CB  ALA A 386      73.399   8.121   9.328  1.00 28.99           C  
ATOM   2996  N   THR A 387      75.808   6.115   9.059  1.00 32.71           N  
ATOM   2997  CA  THR A 387      77.097   5.683   8.552  1.00 37.07           C  
ATOM   2998  C   THR A 387      76.920   4.630   7.503  1.00 36.82           C  
ATOM   2999  O   THR A 387      76.011   3.867   7.563  1.00 37.20           O  
ATOM   3000  CB  THR A 387      77.990   5.079   9.635  1.00 36.97           C  
ATOM   3001  CG2 THR A 387      77.226   4.172  10.513  1.00 33.66           C  
ATOM   3002  OG1 THR A 387      78.992   4.288   9.024  1.00 39.06           O  
ATOM   3003  N   ALA A 388      77.807   4.601   6.528  1.00 40.45           N  
ATOM   3004  CA  ALA A 388      77.761   3.625   5.455  1.00 34.22           C  
ATOM   3005  C   ALA A 388      78.178   2.247   5.952  1.00 35.87           C  
ATOM   3006  O   ALA A 388      78.017   1.277   5.287  1.00 39.93           O  
ATOM   3007  CB  ALA A 388      78.663   4.080   4.328  1.00 38.22           C  
ATOM   3008  N   ASN A 389      78.708   2.209   7.146  1.00 32.06           N  
ATOM   3009  CA  ASN A 389      79.104   0.980   7.843  1.00 35.93           C  
ATOM   3010  C   ASN A 389      77.801   0.274   8.302  1.00 36.08           C  
ATOM   3011  O   ASN A 389      77.859  -0.791   8.884  1.00 33.85           O  
ATOM   3012  CB  ASN A 389      79.865   1.383   9.109  1.00 38.31           C  
ATOM   3013  CG  ASN A 389      81.406   1.320   8.962  1.00 46.90           C  
ATOM   3014  ND2 ASN A 389      82.105   2.036   9.844  1.00 46.30           N  
ATOM   3015  OD1 ASN A 389      81.931   0.512   8.208  1.00 45.49           O  
ATOM   3016  N   ALA A 390      76.664   0.977   8.217  1.00 31.25           N  
ATOM   3017  CA  ALA A 390      75.346   0.319   8.477  1.00 30.88           C  
ATOM   3018  C   ALA A 390      74.442   0.459   7.258  1.00 28.67           C  
ATOM   3019  O   ALA A 390      73.641   1.402   7.176  1.00 32.54           O  
ATOM   3020  CB  ALA A 390      74.681   0.924   9.704  1.00 30.00           C  
ATOM   3021  N   PRO A 391      74.614  -0.431   6.272  1.00 32.79           N  
ATOM   3022  CA  PRO A 391      73.832  -0.340   5.047  1.00 35.33           C  
ATOM   3023  C   PRO A 391      72.370  -0.621   5.332  1.00 36.63           C  
ATOM   3024  O   PRO A 391      72.042  -1.056   6.422  1.00 34.68           O  
ATOM   3025  CB  PRO A 391      74.400  -1.472   4.180  1.00 35.57           C  
ATOM   3026  CG  PRO A 391      74.994  -2.398   5.112  1.00 35.49           C  
ATOM   3027  CD  PRO A 391      75.561  -1.556   6.221  1.00 33.85           C  
ATOM   3028  N   GLY A 392      71.529  -0.342   4.349  1.00 33.13           N  
ATOM   3029  CA  GLY A 392      70.090  -0.334   4.513  1.00 35.74           C  
ATOM   3030  C   GLY A 392      69.545   0.898   5.200  1.00 33.78           C  
ATOM   3031  O   GLY A 392      68.407   0.885   5.687  1.00 31.35           O  
ATOM   3032  N   PHE A 393      70.357   1.940   5.309  1.00 29.55           N  
ATOM   3033  CA  PHE A 393      69.853   3.204   5.828  1.00 28.20           C  
ATOM   3034  C   PHE A 393      68.848   3.777   4.837  1.00 32.10           C  
ATOM   3035  O   PHE A 393      68.800   3.339   3.674  1.00 32.32           O  
ATOM   3036  CB  PHE A 393      70.987   4.147   6.213  1.00 30.35           C  
ATOM   3037  CG  PHE A 393      71.888   4.511   5.055  1.00 33.83           C  
ATOM   3038  CD1 PHE A 393      71.442   5.387   4.063  1.00 35.30           C  
ATOM   3039  CD2 PHE A 393      73.147   3.906   4.926  1.00 32.67           C  
ATOM   3040  CE1 PHE A 393      72.253   5.684   2.936  1.00 39.03           C  
ATOM   3041  CE2 PHE A 393      73.959   4.171   3.793  1.00 36.96           C  
ATOM   3042  CZ  PHE A 393      73.521   5.096   2.827  1.00 35.92           C  
ATOM   3043  N   PRO A 394      67.893   4.613   5.327  1.00 29.48           N  
ATOM   3044  CA  PRO A 394      67.791   5.159   6.690  1.00 27.61           C  
ATOM   3045  C   PRO A 394      67.085   4.182   7.668  1.00 27.26           C  
ATOM   3046  O   PRO A 394      66.071   3.574   7.320  1.00 28.04           O  
ATOM   3047  CB  PRO A 394      66.956   6.441   6.500  1.00 26.77           C  
ATOM   3048  CG  PRO A 394      66.032   6.105   5.326  1.00 29.53           C  
ATOM   3049  CD  PRO A 394      66.865   5.148   4.426  1.00 30.18           C  
ATOM   3050  N   HIS A 395      67.732   3.911   8.787  1.00 24.64           N  
ATOM   3051  CA  HIS A 395      67.212   2.918   9.738  1.00 26.54           C  
ATOM   3052  C   HIS A 395      66.202   3.634  10.626  1.00 28.33           C  
ATOM   3053  O   HIS A 395      66.581   4.518  11.383  1.00 25.27           O  
ATOM   3054  CB  HIS A 395      68.373   2.422  10.588  1.00 24.08           C  
ATOM   3055  CG  HIS A 395      69.425   1.710   9.787  1.00 28.57           C  
ATOM   3056  CD2 HIS A 395      70.655   2.105   9.362  1.00 29.09           C  
ATOM   3057  ND1 HIS A 395      69.187   0.483   9.196  1.00 27.43           N  
ATOM   3058  CE1 HIS A 395      70.265   0.110   8.526  1.00 32.97           C  
ATOM   3059  NE2 HIS A 395      71.153   1.091   8.582  1.00 27.83           N  
ATOM   3060  N   PRO A 396      64.952   3.124  10.676  1.00 24.10           N  
ATOM   3061  CA  PRO A 396      63.997   3.761  11.613  1.00 22.93           C  
ATOM   3062  C   PRO A 396      64.069   3.082  13.024  1.00 25.33           C  
ATOM   3063  O   PRO A 396      63.703   1.915  13.172  1.00 25.92           O  
ATOM   3064  CB  PRO A 396      62.645   3.506  10.938  1.00 25.27           C  
ATOM   3065  CG  PRO A 396      62.808   2.188  10.215  1.00 23.72           C  
ATOM   3066  CD  PRO A 396      64.337   2.086   9.826  1.00 21.51           C  
ATOM   3067  N   PHE A 397      64.687   3.761  13.990  1.00 24.43           N  
ATOM   3068  CA  PHE A 397      64.835   3.213  15.322  1.00 23.50           C  
ATOM   3069  C   PHE A 397      63.595   3.508  16.157  1.00 21.61           C  
ATOM   3070  O   PHE A 397      62.956   4.557  16.063  1.00 23.23           O  
ATOM   3071  CB  PHE A 397      66.117   3.752  16.037  1.00 24.45           C  
ATOM   3072  CG  PHE A 397      67.305   2.863  15.843  1.00 25.42           C  
ATOM   3073  CD1 PHE A 397      67.885   2.713  14.571  1.00 25.21           C  
ATOM   3074  CD2 PHE A 397      67.762   2.065  16.880  1.00 25.92           C  
ATOM   3075  CE1 PHE A 397      68.885   1.757  14.361  1.00 25.62           C  
ATOM   3076  CE2 PHE A 397      68.833   1.210  16.702  1.00 28.92           C  
ATOM   3077  CZ  PHE A 397      69.391   1.033  15.439  1.00 28.30           C  
ATOM   3078  N   HIS A 398      63.327   2.547  17.012  1.00 22.22           N  
ATOM   3079  CA  HIS A 398      62.115   2.532  17.827  1.00 21.81           C  
ATOM   3080  C   HIS A 398      62.553   2.300  19.263  1.00 22.87           C  
ATOM   3081  O   HIS A 398      63.275   1.330  19.529  1.00 23.09           O  
ATOM   3082  CB  HIS A 398      61.299   1.370  17.366  1.00 24.94           C  
ATOM   3083  CG  HIS A 398      60.087   1.171  18.181  1.00 27.31           C  
ATOM   3084  CD2 HIS A 398      59.539   0.047  18.685  1.00 23.25           C  
ATOM   3085  ND1 HIS A 398      59.375   2.235  18.706  1.00 27.15           N  
ATOM   3086  CE1 HIS A 398      58.372   1.758  19.416  1.00 25.24           C  
ATOM   3087  NE2 HIS A 398      58.567   0.463  19.539  1.00 23.36           N  
ATOM   3088  N   LEU A 399      61.996   3.078  20.197  1.00 23.76           N  
ATOM   3089  CA  LEU A 399      62.292   2.874  21.634  1.00 24.09           C  
ATOM   3090  C   LEU A 399      60.987   2.447  22.314  1.00 22.57           C  
ATOM   3091  O   LEU A 399      59.969   3.114  22.155  1.00 21.49           O  
ATOM   3092  CB  LEU A 399      62.700   4.209  22.268  1.00 23.37           C  
ATOM   3093  CG  LEU A 399      62.836   4.191  23.794  1.00 25.00           C  
ATOM   3094  CD1 LEU A 399      63.879   3.220  24.316  1.00 25.79           C  
ATOM   3095  CD2 LEU A 399      63.062   5.575  24.298  1.00 24.71           C  
ATOM   3096  N   HIS A 400      60.993   1.287  22.934  1.00 23.38           N  
ATOM   3097  CA  HIS A 400      59.822   0.812  23.705  1.00 22.66           C  
ATOM   3098  C   HIS A 400      59.671   1.622  24.977  1.00 26.38           C  
ATOM   3099  O   HIS A 400      60.662   2.154  25.492  1.00 26.32           O  
ATOM   3100  CB  HIS A 400      60.012  -0.672  24.086  1.00 20.09           C  
ATOM   3101  CG  HIS A 400      59.901  -1.587  22.914  1.00 26.28           C  
ATOM   3102  CD2 HIS A 400      60.460  -1.496  21.686  1.00 25.31           C  
ATOM   3103  ND1 HIS A 400      59.071  -2.695  22.886  1.00 24.21           N  
ATOM   3104  CE1 HIS A 400      59.173  -3.278  21.688  1.00 25.86           C  
ATOM   3105  NE2 HIS A 400      60.030  -2.578  20.974  1.00 24.08           N  
ATOM   3106  N   GLY A 401      58.435   1.661  25.510  1.00 22.86           N  
ATOM   3107  CA  GLY A 401      58.203   2.134  26.866  1.00 22.79           C  
ATOM   3108  C   GLY A 401      58.021   3.624  27.027  1.00 25.78           C  
ATOM   3109  O   GLY A 401      57.643   4.096  28.125  1.00 27.28           O  
ATOM   3110  N   HIS A 402      58.284   4.371  25.960  1.00 26.77           N  
ATOM   3111  CA  HIS A 402      58.275   5.858  26.031  1.00 25.59           C  
ATOM   3112  C   HIS A 402      57.994   6.503  24.691  1.00 25.90           C  
ATOM   3113  O   HIS A 402      58.190   5.882  23.663  1.00 25.21           O  
ATOM   3114  CB  HIS A 402      59.672   6.355  26.377  1.00 26.47           C  
ATOM   3115  CG  HIS A 402      60.208   5.809  27.649  1.00 29.04           C  
ATOM   3116  CD2 HIS A 402      61.101   4.820  27.868  1.00 28.82           C  
ATOM   3117  ND1 HIS A 402      59.963   6.393  28.879  1.00 31.63           N  
ATOM   3118  CE1 HIS A 402      60.573   5.682  29.810  1.00 26.22           C  
ATOM   3119  NE2 HIS A 402      61.299   4.752  29.219  1.00 27.65           N  
ATOM   3120  N   ALA A 403      57.740   7.802  24.721  1.00 25.20           N  
ATOM   3121  CA  ALA A 403      57.903   8.671  23.567  1.00 23.66           C  
ATOM   3122  C   ALA A 403      59.088   9.585  23.856  1.00 24.73           C  
ATOM   3123  O   ALA A 403      59.331   9.890  25.032  1.00 29.77           O  
ATOM   3124  CB  ALA A 403      56.670   9.521  23.373  1.00 24.73           C  
ATOM   3125  N   PHE A 404      59.915   9.837  22.837  1.00 24.68           N  
ATOM   3126  CA  PHE A 404      61.148  10.653  22.989  1.00 25.77           C  
ATOM   3127  C   PHE A 404      60.978  11.942  22.188  1.00 25.38           C  
ATOM   3128  O   PHE A 404      60.259  11.982  21.166  1.00 25.94           O  
ATOM   3129  CB  PHE A 404      62.399   9.896  22.494  1.00 24.06           C  
ATOM   3130  CG  PHE A 404      62.212   9.182  21.141  1.00 25.60           C  
ATOM   3131  CD1 PHE A 404      62.277   9.885  19.943  1.00 26.69           C  
ATOM   3132  CD2 PHE A 404      61.939   7.811  21.102  1.00 25.22           C  
ATOM   3133  CE1 PHE A 404      62.132   9.241  18.715  1.00 25.36           C  
ATOM   3134  CE2 PHE A 404      61.822   7.134  19.898  1.00 27.86           C  
ATOM   3135  CZ  PHE A 404      61.865   7.872  18.689  1.00 27.07           C  
ATOM   3136  N   ALA A 405      61.691  12.993  22.607  1.00 26.52           N  
ATOM   3137  CA  ALA A 405      61.787  14.235  21.853  1.00 25.47           C  
ATOM   3138  C   ALA A 405      62.836  14.033  20.759  1.00 23.59           C  
ATOM   3139  O   ALA A 405      63.874  13.437  21.017  1.00 26.84           O  
ATOM   3140  CB  ALA A 405      62.228  15.423  22.804  1.00 26.76           C  
ATOM   3141  N   VAL A 406      62.488  14.322  19.504  1.00 25.54           N  
ATOM   3142  CA  VAL A 406      63.474  14.234  18.401  1.00 24.13           C  
ATOM   3143  C   VAL A 406      64.187  15.606  18.313  1.00 25.05           C  
ATOM   3144  O   VAL A 406      63.619  16.560  17.789  1.00 25.77           O  
ATOM   3145  CB  VAL A 406      62.798  13.975  17.031  1.00 23.39           C  
ATOM   3146  CG1 VAL A 406      63.891  13.796  15.912  1.00 24.78           C  
ATOM   3147  CG2 VAL A 406      61.933  12.704  17.126  1.00 27.05           C  
ATOM   3148  N   VAL A 407      65.255  15.771  19.078  1.00 27.64           N  
ATOM   3149  CA  VAL A 407      65.865  17.123  19.190  1.00 28.26           C  
ATOM   3150  C   VAL A 407      66.637  17.467  17.872  1.00 31.37           C  
ATOM   3151  O   VAL A 407      66.662  18.620  17.396  1.00 33.15           O  
ATOM   3152  CB  VAL A 407      66.808  17.169  20.451  1.00 27.69           C  
ATOM   3153  CG1 VAL A 407      66.011  16.917  21.728  1.00 29.17           C  
ATOM   3154  CG2 VAL A 407      67.874  16.122  20.329  1.00 32.35           C  
ATOM   3155  N   ARG A 408      67.039  16.440  17.148  1.00 28.88           N  
ATOM   3156  CA  ARG A 408      67.622  16.653  15.829  1.00 31.35           C  
ATOM   3157  C   ARG A 408      67.074  15.588  14.848  1.00 27.44           C  
ATOM   3158  O   ARG A 408      67.425  14.410  14.988  1.00 31.04           O  
ATOM   3159  CB  ARG A 408      69.165  16.582  15.900  1.00 31.87           C  
ATOM   3160  CG  ARG A 408      69.820  16.797  14.530  1.00 32.68           C  
ATOM   3161  CD  ARG A 408      71.365  17.050  14.587  1.00 31.22           C  
ATOM   3162  NE  ARG A 408      71.893  17.070  13.228  1.00 36.49           N  
ATOM   3163  CZ  ARG A 408      73.182  17.077  12.917  1.00 39.61           C  
ATOM   3164  NH1 ARG A 408      74.093  17.071  13.880  1.00 40.49           N1+
ATOM   3165  NH2 ARG A 408      73.539  17.017  11.641  1.00 40.42           N  
ATOM   3166  N   SER A 409      66.391  16.027  13.781  1.00 27.31           N  
ATOM   3167  CA  SER A 409      65.795  15.125  12.799  1.00 29.92           C  
ATOM   3168  C   SER A 409      66.787  14.841  11.683  1.00 33.57           C  
ATOM   3169  O   SER A 409      67.793  15.558  11.558  1.00 35.18           O  
ATOM   3170  CB  SER A 409      64.530  15.735  12.174  1.00 29.29           C  
ATOM   3171  OG  SER A 409      63.433  15.687  13.092  1.00 28.95           O  
ATOM   3172  N   ALA A 410      66.545  13.766  10.923  1.00 28.76           N  
ATOM   3173  CA  ALA A 410      67.327  13.458   9.731  1.00 30.36           C  
ATOM   3174  C   ALA A 410      67.229  14.617   8.728  1.00 34.72           C  
ATOM   3175  O   ALA A 410      66.146  15.156   8.508  1.00 32.78           O  
ATOM   3176  CB  ALA A 410      66.795  12.134   9.056  1.00 30.20           C  
ATOM   3177  N   GLY A 411      68.320  14.889   8.011  1.00 35.94           N  
ATOM   3178  CA  GLY A 411      68.283  15.875   6.931  1.00 36.42           C  
ATOM   3179  C   GLY A 411      68.335  17.287   7.505  1.00 39.62           C  
ATOM   3180  O   GLY A 411      68.002  18.254   6.830  1.00 42.10           O  
ATOM   3181  N   SER A 412      68.610  17.393   8.798  1.00 38.84           N  
ATOM   3182  CA  SER A 412      68.531  18.688   9.492  1.00 41.51           C  
ATOM   3183  C   SER A 412      69.788  18.792  10.347  1.00 42.58           C  
ATOM   3184  O   SER A 412      70.252  17.777  10.860  1.00 39.31           O  
ATOM   3185  CB  SER A 412      67.296  18.745  10.395  1.00 38.65           C  
ATOM   3186  OG  SER A 412      67.223  19.972  11.125  1.00 37.78           O  
ATOM   3187  N   SER A 413      70.382  19.992  10.444  1.00 45.16           N  
ATOM   3188  CA  SER A 413      71.494  20.195  11.379  1.00 43.92           C  
ATOM   3189  C   SER A 413      71.069  21.062  12.560  1.00 47.35           C  
ATOM   3190  O   SER A 413      71.884  21.368  13.434  1.00 49.80           O  
ATOM   3191  CB  SER A 413      72.733  20.793  10.682  1.00 50.86           C  
ATOM   3192  OG  SER A 413      72.360  21.887   9.866  1.00 48.98           O  
ATOM   3193  N   VAL A 414      69.790  21.434  12.597  1.00 41.33           N  
ATOM   3194  CA  VAL A 414      69.203  22.120  13.747  1.00 44.16           C  
ATOM   3195  C   VAL A 414      69.065  21.181  14.960  1.00 45.17           C  
ATOM   3196  O   VAL A 414      68.631  20.027  14.829  1.00 44.86           O  
ATOM   3197  CB  VAL A 414      67.801  22.689  13.395  1.00 45.30           C  
ATOM   3198  CG1 VAL A 414      67.196  23.486  14.563  1.00 46.48           C  
ATOM   3199  CG2 VAL A 414      67.864  23.518  12.128  1.00 47.76           C  
ATOM   3200  N   TYR A 415      69.416  21.680  16.138  1.00 41.51           N  
ATOM   3201  CA  TYR A 415      68.939  21.097  17.398  1.00 42.30           C  
ATOM   3202  C   TYR A 415      67.764  21.910  17.927  1.00 44.28           C  
ATOM   3203  O   TYR A 415      67.842  23.143  17.994  1.00 46.34           O  
ATOM   3204  CB  TYR A 415      70.080  21.060  18.415  1.00 41.44           C  
ATOM   3205  CG  TYR A 415      71.141  20.073  18.028  1.00 41.36           C  
ATOM   3206  CD1 TYR A 415      72.189  20.433  17.186  1.00 39.93           C  
ATOM   3207  CD2 TYR A 415      71.097  18.763  18.496  1.00 40.61           C  
ATOM   3208  CE1 TYR A 415      73.177  19.503  16.822  1.00 42.61           C  
ATOM   3209  CE2 TYR A 415      72.045  17.842  18.119  1.00 40.11           C  
ATOM   3210  CZ  TYR A 415      73.095  18.212  17.312  1.00 40.10           C  
ATOM   3211  OH  TYR A 415      74.006  17.261  16.943  1.00 38.57           O  
ATOM   3212  N   ASN A 416      66.634  21.250  18.199  1.00 38.31           N  
ATOM   3213  CA  ASN A 416      65.487  21.923  18.780  1.00 35.42           C  
ATOM   3214  C   ASN A 416      65.202  21.437  20.215  1.00 38.98           C  
ATOM   3215  O   ASN A 416      64.657  20.339  20.427  1.00 34.31           O  
ATOM   3216  CB  ASN A 416      64.265  21.778  17.849  1.00 34.62           C  
ATOM   3217  CG  ASN A 416      63.012  22.472  18.380  1.00 31.85           C  
ATOM   3218  ND2 ASN A 416      61.922  22.384  17.626  1.00 32.81           N  
ATOM   3219  OD1 ASN A 416      63.019  23.062  19.447  1.00 37.34           O  
ATOM   3220  N   TYR A 417      65.567  22.254  21.207  1.00 33.97           N  
ATOM   3221  CA  TYR A 417      65.365  21.907  22.614  1.00 33.84           C  
ATOM   3222  C   TYR A 417      64.130  22.574  23.184  1.00 28.85           C  
ATOM   3223  O   TYR A 417      63.828  22.408  24.358  1.00 34.52           O  
ATOM   3224  CB  TYR A 417      66.573  22.334  23.466  1.00 38.51           C  
ATOM   3225  CG  TYR A 417      67.881  21.792  22.992  1.00 42.01           C  
ATOM   3226  CD1 TYR A 417      68.211  20.459  23.191  1.00 43.36           C  
ATOM   3227  CD2 TYR A 417      68.816  22.612  22.371  1.00 44.36           C  
ATOM   3228  CE1 TYR A 417      69.396  19.933  22.704  1.00 45.67           C  
ATOM   3229  CE2 TYR A 417      70.038  22.102  21.930  1.00 43.39           C  
ATOM   3230  CZ  TYR A 417      70.342  20.773  22.142  1.00 44.69           C  
ATOM   3231  OH  TYR A 417      71.542  20.232  21.706  1.00 39.74           O  
ATOM   3232  N   ASP A 418      63.375  23.238  22.315  1.00 34.71           N  
ATOM   3233  CA  ASP A 418      62.181  23.993  22.672  1.00 37.93           C  
ATOM   3234  C   ASP A 418      60.869  23.183  22.459  1.00 35.85           C  
ATOM   3235  O   ASP A 418      60.167  22.810  23.416  1.00 35.44           O  
ATOM   3236  CB  ASP A 418      62.167  25.277  21.819  1.00 41.74           C  
ATOM   3237  CG  ASP A 418      60.974  26.166  22.114  1.00 47.47           C  
ATOM   3238  OD1 ASP A 418      60.216  25.825  23.041  1.00 47.29           O  
ATOM   3239  OD2 ASP A 418      60.758  27.184  21.407  1.00 60.60           O1-
ATOM   3240  N   ASN A 419      60.443  23.065  21.211  1.00 34.45           N  
ATOM   3241  CA  ASN A 419      59.182  22.395  20.964  1.00 31.81           C  
ATOM   3242  C   ASN A 419      59.289  21.294  19.891  1.00 27.93           C  
ATOM   3243  O   ASN A 419      58.472  21.254  18.966  1.00 32.31           O  
ATOM   3244  CB  ASN A 419      58.132  23.445  20.577  1.00 32.39           C  
ATOM   3245  CG  ASN A 419      58.490  24.155  19.296  1.00 32.36           C  
ATOM   3246  ND2 ASN A 419      57.518  24.850  18.723  1.00 36.21           N  
ATOM   3247  OD1 ASN A 419      59.609  24.014  18.773  1.00 34.76           O  
ATOM   3248  N   PRO A 420      60.286  20.388  20.010  1.00 28.01           N  
ATOM   3249  CA  PRO A 420      60.383  19.346  18.978  1.00 28.05           C  
ATOM   3250  C   PRO A 420      59.228  18.344  19.116  1.00 28.02           C  
ATOM   3251  O   PRO A 420      58.689  18.160  20.203  1.00 26.73           O  
ATOM   3252  CB  PRO A 420      61.703  18.650  19.312  1.00 25.84           C  
ATOM   3253  CG  PRO A 420      61.811  18.773  20.793  1.00 31.48           C  
ATOM   3254  CD  PRO A 420      61.268  20.170  21.081  1.00 26.90           C  
ATOM   3255  N   ILE A 421      58.922  17.635  18.028  1.00 27.08           N  
ATOM   3256  CA  ILE A 421      57.942  16.537  18.117  1.00 24.93           C  
ATOM   3257  C   ILE A 421      58.462  15.498  19.125  1.00 21.19           C  
ATOM   3258  O   ILE A 421      59.657  15.256  19.199  1.00 24.05           O  
ATOM   3259  CB  ILE A 421      57.701  15.946  16.677  1.00 25.58           C  
ATOM   3260  CG1 ILE A 421      56.446  15.023  16.596  1.00 23.89           C  
ATOM   3261  CG2 ILE A 421      58.997  15.293  16.150  1.00 26.52           C  
ATOM   3262  CD1 ILE A 421      55.169  15.639  17.167  1.00 25.63           C  
ATOM   3263  N   PHE A 422      57.537  14.819  19.800  1.00 24.45           N  
ATOM   3264  CA  PHE A 422      57.779  13.579  20.519  1.00 23.09           C  
ATOM   3265  C   PHE A 422      57.158  12.443  19.711  1.00 19.04           C  
ATOM   3266  O   PHE A 422      56.096  12.660  19.078  1.00 21.11           O  
ATOM   3267  CB  PHE A 422      57.080  13.627  21.889  1.00 25.86           C  
ATOM   3268  CG  PHE A 422      57.926  14.277  22.961  1.00 27.89           C  
ATOM   3269  CD1 PHE A 422      58.223  15.633  22.890  1.00 32.36           C  
ATOM   3270  CD2 PHE A 422      58.323  13.549  24.076  1.00 28.24           C  
ATOM   3271  CE1 PHE A 422      59.018  16.239  23.903  1.00 30.21           C  
ATOM   3272  CE2 PHE A 422      59.145  14.126  25.078  1.00 29.49           C  
ATOM   3273  CZ  PHE A 422      59.419  15.483  25.009  1.00 31.42           C  
ATOM   3274  N   ARG A 423      57.864  11.328  19.625  1.00 22.46           N  
ATOM   3275  CA  ARG A 423      57.293  10.179  18.897  1.00 22.88           C  
ATOM   3276  C   ARG A 423      57.954   8.918  19.358  1.00 22.15           C  
ATOM   3277  O   ARG A 423      58.708   8.917  20.334  1.00 23.25           O  
ATOM   3278  CB  ARG A 423      57.446  10.377  17.371  1.00 20.61           C  
ATOM   3279  CG  ARG A 423      58.847  10.239  16.781  1.00 19.61           C  
ATOM   3280  CD  ARG A 423      58.805  10.686  15.266  1.00 23.70           C  
ATOM   3281  NE  ARG A 423      57.791   9.903  14.536  1.00 21.22           N  
ATOM   3282  CZ  ARG A 423      57.162  10.320  13.456  1.00 24.14           C  
ATOM   3283  NH1 ARG A 423      57.600  11.411  12.817  1.00 24.25           N1+
ATOM   3284  NH2 ARG A 423      56.166   9.599  12.935  1.00 22.74           N  
ATOM   3285  N   ASP A 424      57.665   7.786  18.698  1.00 20.92           N  
ATOM   3286  CA  ASP A 424      58.373   6.578  19.153  1.00 23.67           C  
ATOM   3287  C   ASP A 424      59.200   5.837  18.111  1.00 22.29           C  
ATOM   3288  O   ASP A 424      59.960   4.953  18.467  1.00 22.40           O  
ATOM   3289  CB  ASP A 424      57.473   5.600  19.931  1.00 23.84           C  
ATOM   3290  CG  ASP A 424      56.302   5.083  19.095  1.00 28.86           C  
ATOM   3291  OD1 ASP A 424      56.481   4.639  17.953  1.00 24.17           O  
ATOM   3292  OD2 ASP A 424      55.173   5.094  19.606  1.00 25.70           O1-
ATOM   3293  N   VAL A 425      59.037   6.191  16.825  1.00 19.21           N  
ATOM   3294  CA  VAL A 425      59.916   5.638  15.779  1.00 20.26           C  
ATOM   3295  C   VAL A 425      60.515   6.819  15.003  1.00 21.73           C  
ATOM   3296  O   VAL A 425      59.767   7.692  14.527  1.00 22.32           O  
ATOM   3297  CB  VAL A 425      59.159   4.752  14.790  1.00 19.45           C  
ATOM   3298  CG1 VAL A 425      60.084   4.369  13.575  1.00 20.38           C  
ATOM   3299  CG2 VAL A 425      58.565   3.503  15.497  1.00 21.85           C  
ATOM   3300  N   VAL A 426      61.834   6.802  14.782  1.00 22.09           N  
ATOM   3301  CA  VAL A 426      62.459   7.970  14.077  1.00 21.70           C  
ATOM   3302  C   VAL A 426      63.491   7.545  13.047  1.00 23.66           C  
ATOM   3303  O   VAL A 426      64.264   6.621  13.269  1.00 22.79           O  
ATOM   3304  CB  VAL A 426      63.148   8.971  15.101  1.00 22.98           C  
ATOM   3305  CG1 VAL A 426      64.287   8.316  15.913  1.00 24.43           C  
ATOM   3306  CG2 VAL A 426      63.648  10.192  14.370  1.00 24.19           C  
ATOM   3307  N   SER A 427      63.378   8.111  11.862  1.00 22.49           N  
ATOM   3308  CA  SER A 427      64.384   7.796  10.841  1.00 21.19           C  
ATOM   3309  C   SER A 427      65.744   8.333  11.300  1.00 25.69           C  
ATOM   3310  O   SER A 427      65.822   9.487  11.704  1.00 27.77           O  
ATOM   3311  CB  SER A 427      64.066   8.504   9.534  1.00 22.73           C  
ATOM   3312  OG  SER A 427      65.142   8.216   8.584  1.00 23.99           O  
ATOM   3313  N   THR A 428      66.776   7.477  11.267  1.00 26.87           N  
ATOM   3314  CA  THR A 428      68.124   7.923  11.616  1.00 27.91           C  
ATOM   3315  C   THR A 428      68.925   8.361  10.388  1.00 29.52           C  
ATOM   3316  O   THR A 428      70.088   8.768  10.522  1.00 32.04           O  
ATOM   3317  CB  THR A 428      68.921   6.899  12.414  1.00 23.52           C  
ATOM   3318  CG2 THR A 428      68.187   6.553  13.773  1.00 23.32           C  
ATOM   3319  OG1 THR A 428      69.141   5.711  11.651  1.00 23.98           O  
ATOM   3320  N   GLY A 429      68.260   8.436   9.247  1.00 28.92           N  
ATOM   3321  CA  GLY A 429      68.785   9.264   8.154  1.00 30.76           C  
ATOM   3322  C   GLY A 429      69.962   8.606   7.443  1.00 34.89           C  
ATOM   3323  O   GLY A 429      70.040   7.371   7.298  1.00 28.47           O  
ATOM   3324  N   GLN A 430      70.815   9.446   6.867  1.00 31.14           N  
ATOM   3325  CA  GLN A 430      71.852   8.969   5.920  1.00 34.75           C  
ATOM   3326  C   GLN A 430      73.165   9.619   6.329  1.00 29.67           C  
ATOM   3327  O   GLN A 430      73.183  10.570   7.121  1.00 30.15           O  
ATOM   3328  CB  GLN A 430      71.493   9.392   4.498  1.00 37.85           C  
ATOM   3329  CG  GLN A 430      71.381  10.911   4.384  1.00 42.23           C  
ATOM   3330  CD  GLN A 430      71.026  11.400   2.993  1.00 49.51           C  
ATOM   3331  NE2 GLN A 430      69.990  12.227   2.903  1.00 50.43           N  
ATOM   3332  OE1 GLN A 430      71.721  11.106   2.025  1.00 52.27           O  
ATOM   3333  N   PRO A 431      74.282   9.026   5.891  1.00 31.15           N  
ATOM   3334  CA  PRO A 431      75.605   9.478   6.301  1.00 32.89           C  
ATOM   3335  C   PRO A 431      75.683  10.987   6.181  1.00 29.43           C  
ATOM   3336  O   PRO A 431      75.181  11.539   5.211  1.00 37.09           O  
ATOM   3337  CB  PRO A 431      76.521   8.796   5.285  1.00 34.34           C  
ATOM   3338  CG  PRO A 431      75.821   7.478   4.998  1.00 35.18           C  
ATOM   3339  CD  PRO A 431      74.329   7.841   5.016  1.00 30.03           C  
ATOM   3340  N   GLY A 432      76.153  11.655   7.229  1.00 35.50           N  
ATOM   3341  CA  GLY A 432      75.994  13.128   7.361  1.00 35.34           C  
ATOM   3342  C   GLY A 432      75.024  13.538   8.473  1.00 37.45           C  
ATOM   3343  O   GLY A 432      75.219  14.548   9.165  1.00 34.37           O  
ATOM   3344  N   ASP A 433      74.021  12.696   8.720  1.00 33.11           N  
ATOM   3345  CA  ASP A 433      73.033  12.969   9.776  1.00 32.06           C  
ATOM   3346  C   ASP A 433      73.551  12.582  11.178  1.00 32.46           C  
ATOM   3347  O   ASP A 433      74.428  11.710  11.349  1.00 35.51           O  
ATOM   3348  CB  ASP A 433      71.736  12.180   9.460  1.00 35.04           C  
ATOM   3349  CG  ASP A 433      70.939  12.783   8.302  1.00 38.36           C  
ATOM   3350  OD1 ASP A 433      70.904  14.031   8.200  1.00 41.11           O  
ATOM   3351  OD2 ASP A 433      70.352  12.019   7.502  1.00 35.29           O1-
ATOM   3352  N   ASN A 434      72.943  13.146  12.221  1.00 32.29           N  
ATOM   3353  CA  ASN A 434      73.236  12.648  13.552  1.00 29.97           C  
ATOM   3354  C   ASN A 434      71.967  12.787  14.383  1.00 29.68           C  
ATOM   3355  O   ASN A 434      71.816  13.675  15.192  1.00 27.85           O  
ATOM   3356  CB  ASN A 434      74.432  13.401  14.189  1.00 33.88           C  
ATOM   3357  CG  ASN A 434      74.985  12.687  15.390  1.00 35.96           C  
ATOM   3358  ND2 ASN A 434      76.056  13.239  15.994  1.00 33.86           N  
ATOM   3359  OD1 ASN A 434      74.429  11.676  15.823  1.00 33.05           O  
ATOM   3360  N   VAL A 435      70.980  11.990  14.007  1.00 25.70           N  
ATOM   3361  CA  VAL A 435      69.657  12.074  14.620  1.00 28.06           C  
ATOM   3362  C   VAL A 435      69.772  11.863  16.129  1.00 25.69           C  
ATOM   3363  O   VAL A 435      70.430  10.922  16.565  1.00 26.92           O  
ATOM   3364  CB  VAL A 435      68.738  11.036  13.950  1.00 27.35           C  
ATOM   3365  CG1 VAL A 435      67.366  10.889  14.752  1.00 24.55           C  
ATOM   3366  CG2 VAL A 435      68.512  11.431  12.476  1.00 23.96           C  
ATOM   3367  N   THR A 436      69.192  12.768  16.912  1.00 26.27           N  
ATOM   3368  CA  THR A 436      69.373  12.759  18.365  1.00 28.33           C  
ATOM   3369  C   THR A 436      68.013  12.911  19.097  1.00 26.94           C  
ATOM   3370  O   THR A 436      67.147  13.708  18.695  1.00 30.28           O  
ATOM   3371  CB  THR A 436      70.364  13.914  18.781  1.00 32.55           C  
ATOM   3372  CG2 THR A 436      70.583  13.951  20.289  1.00 26.57           C  
ATOM   3373  OG1 THR A 436      71.616  13.678  18.120  1.00 31.27           O  
ATOM   3374  N   ILE A 437      67.823  12.083  20.119  1.00 29.66           N  
ATOM   3375  CA  ILE A 437      66.562  12.031  20.876  1.00 27.36           C  
ATOM   3376  C   ILE A 437      66.806  12.250  22.353  1.00 27.75           C  
ATOM   3377  O   ILE A 437      67.886  11.989  22.852  1.00 32.08           O  
ATOM   3378  CB  ILE A 437      65.834  10.650  20.672  1.00 28.07           C  
ATOM   3379  CG1 ILE A 437      66.502   9.545  21.496  1.00 27.06           C  
ATOM   3380  CG2 ILE A 437      65.690  10.327  19.170  1.00 27.63           C  
ATOM   3381  CD1 ILE A 437      65.911   8.102  21.202  1.00 27.47           C  
ATOM   3382  N   ARG A 438      65.785  12.693  23.074  1.00 27.84           N  
ATOM   3383  CA  ARG A 438      65.854  12.617  24.555  1.00 28.37           C  
ATOM   3384  C   ARG A 438      64.591  12.003  25.109  1.00 30.05           C  
ATOM   3385  O   ARG A 438      63.516  12.187  24.547  1.00 27.09           O  
ATOM   3386  CB  ARG A 438      65.952  14.011  25.147  1.00 26.07           C  
ATOM   3387  CG  ARG A 438      67.280  14.661  24.720  1.00 30.15           C  
ATOM   3388  CD  ARG A 438      67.555  15.881  25.577  1.00 32.22           C  
ATOM   3389  NE  ARG A 438      68.843  16.466  25.199  1.00 33.74           N  
ATOM   3390  CZ  ARG A 438      69.285  17.635  25.670  1.00 37.15           C  
ATOM   3391  NH1 ARG A 438      68.530  18.355  26.475  1.00 31.27           N1+
ATOM   3392  NH2 ARG A 438      70.492  18.063  25.331  1.00 33.42           N  
ATOM   3393  N   PHE A 439      64.731  11.384  26.273  1.00 28.65           N  
ATOM   3394  CA  PHE A 439      63.569  10.925  27.040  1.00 28.02           C  
ATOM   3395  C   PHE A 439      63.907  10.949  28.520  1.00 31.35           C  
ATOM   3396  O   PHE A 439      65.074  10.987  28.896  1.00 33.29           O  
ATOM   3397  CB  PHE A 439      63.092   9.515  26.567  1.00 22.08           C  
ATOM   3398  CG  PHE A 439      64.072   8.400  26.816  1.00 25.26           C  
ATOM   3399  CD1 PHE A 439      65.105   8.150  25.940  1.00 26.33           C  
ATOM   3400  CD2 PHE A 439      63.843   7.499  27.824  1.00 23.71           C  
ATOM   3401  CE1 PHE A 439      65.978   7.102  26.141  1.00 24.40           C  
ATOM   3402  CE2 PHE A 439      64.691   6.425  28.021  1.00 26.49           C  
ATOM   3403  CZ  PHE A 439      65.766   6.231  27.168  1.00 26.09           C  
ATOM   3404  N   GLU A 440      62.882  10.863  29.363  1.00 31.31           N  
ATOM   3405  CA AGLU A 440      63.081  10.768  30.811  0.50 33.04           C  
ATOM   3406  CA BGLU A 440      63.075  10.775  30.805  0.50 33.03           C  
ATOM   3407  C   GLU A 440      62.812   9.343  31.238  1.00 33.02           C  
ATOM   3408  O   GLU A 440      61.855   8.724  30.774  1.00 34.03           O  
ATOM   3409  CB AGLU A 440      62.103  11.692  31.548  0.50 36.12           C  
ATOM   3410  CB BGLU A 440      62.079  11.725  31.474  0.50 36.24           C  
ATOM   3411  CG AGLU A 440      62.484  13.163  31.558  0.50 41.65           C  
ATOM   3412  CG BGLU A 440      61.952  11.625  32.977  0.50 40.50           C  
ATOM   3413  CD AGLU A 440      63.579  13.476  32.563  0.50 39.31           C  
ATOM   3414  CD BGLU A 440      60.992  12.679  33.513  0.50 42.70           C  
ATOM   3415  OE1AGLU A 440      63.725  12.725  33.554  0.50 40.88           O  
ATOM   3416  OE1BGLU A 440      61.206  13.867  33.201  0.50 45.46           O  
ATOM   3417  OE2AGLU A 440      64.262  14.509  32.391  0.50 41.05           O1-
ATOM   3418  OE2BGLU A 440      59.959  12.312  34.116  0.50 42.63           O1-
ATOM   3419  N   THR A 441      63.636   8.815  32.136  1.00 29.43           N  
ATOM   3420  CA  THR A 441      63.386   7.480  32.672  1.00 28.68           C  
ATOM   3421  C   THR A 441      62.275   7.479  33.762  1.00 33.47           C  
ATOM   3422  O   THR A 441      62.555   7.360  34.994  1.00 33.01           O  
ATOM   3423  CB  THR A 441      64.665   6.766  33.181  1.00 29.90           C  
ATOM   3424  CG2 THR A 441      65.558   6.307  31.964  1.00 28.33           C  
ATOM   3425  OG1 THR A 441      65.425   7.664  34.041  1.00 34.61           O  
ATOM   3426  N   ASN A 442      61.031   7.471  33.281  1.00 28.77           N  
ATOM   3427  CA  ASN A 442      59.852   7.431  34.149  1.00 25.37           C  
ATOM   3428  C   ASN A 442      59.084   6.131  34.144  1.00 31.47           C  
ATOM   3429  O   ASN A 442      57.930   6.080  34.584  1.00 32.08           O  
ATOM   3430  CB  ASN A 442      58.923   8.574  33.786  1.00 31.67           C  
ATOM   3431  CG  ASN A 442      58.423   8.517  32.309  1.00 35.77           C  
ATOM   3432  ND2 ASN A 442      57.687   9.557  31.962  1.00 41.85           N  
ATOM   3433  OD1 ASN A 442      58.784   7.634  31.473  1.00 33.66           O  
ATOM   3434  N   ASN A 443      59.737   5.057  33.735  1.00 27.87           N  
ATOM   3435  CA  ASN A 443      59.031   3.813  33.464  1.00 29.20           C  
ATOM   3436  C   ASN A 443      59.871   2.584  33.743  1.00 29.20           C  
ATOM   3437  O   ASN A 443      60.469   1.999  32.836  1.00 29.59           O  
ATOM   3438  CB  ASN A 443      58.490   3.814  32.021  1.00 29.72           C  
ATOM   3439  CG  ASN A 443      57.465   2.714  31.788  1.00 31.98           C  
ATOM   3440  ND2 ASN A 443      57.013   2.565  30.522  1.00 27.53           N  
ATOM   3441  OD1 ASN A 443      57.070   2.008  32.730  1.00 27.55           O  
ATOM   3442  N   PRO A 444      60.009   2.219  35.034  1.00 30.59           N  
ATOM   3443  CA  PRO A 444      60.892   1.118  35.405  1.00 27.39           C  
ATOM   3444  C   PRO A 444      60.759  -0.157  34.550  1.00 28.94           C  
ATOM   3445  O   PRO A 444      59.665  -0.718  34.447  1.00 26.21           O  
ATOM   3446  CB  PRO A 444      60.465   0.814  36.840  1.00 32.84           C  
ATOM   3447  CG  PRO A 444      60.039   2.145  37.366  1.00 30.62           C  
ATOM   3448  CD  PRO A 444      59.321   2.811  36.197  1.00 31.74           C  
ATOM   3449  N   GLY A 445      61.864  -0.634  33.971  1.00 25.52           N  
ATOM   3450  CA  GLY A 445      61.856  -1.975  33.362  1.00 27.58           C  
ATOM   3451  C   GLY A 445      62.822  -2.033  32.196  1.00 25.93           C  
ATOM   3452  O   GLY A 445      63.316  -1.002  31.794  1.00 28.14           O  
ATOM   3453  N   PRO A 446      62.992  -3.220  31.582  1.00 26.15           N  
ATOM   3454  CA  PRO A 446      63.906  -3.248  30.425  1.00 22.92           C  
ATOM   3455  C   PRO A 446      63.080  -2.945  29.156  1.00 27.37           C  
ATOM   3456  O   PRO A 446      62.094  -3.637  28.869  1.00 22.94           O  
ATOM   3457  CB  PRO A 446      64.378  -4.690  30.360  1.00 23.24           C  
ATOM   3458  CG  PRO A 446      63.187  -5.519  31.029  1.00 27.45           C  
ATOM   3459  CD  PRO A 446      62.708  -4.551  32.130  1.00 22.38           C  
ATOM   3460  N   TRP A 447      63.544  -1.982  28.375  1.00 25.28           N  
ATOM   3461  CA  TRP A 447      62.849  -1.611  27.153  1.00 24.32           C  
ATOM   3462  C   TRP A 447      63.749  -1.822  25.916  1.00 25.78           C  
ATOM   3463  O   TRP A 447      64.883  -1.348  25.891  1.00 28.44           O  
ATOM   3464  CB  TRP A 447      62.475  -0.132  27.274  1.00 21.00           C  
ATOM   3465  CG  TRP A 447      61.516   0.134  28.478  1.00 25.71           C  
ATOM   3466  CD1 TRP A 447      61.848   0.792  29.651  1.00 25.43           C  
ATOM   3467  CD2 TRP A 447      60.205  -0.406  28.676  1.00 24.89           C  
ATOM   3468  CE2 TRP A 447      59.760   0.035  29.961  1.00 26.66           C  
ATOM   3469  CE3 TRP A 447      59.335  -1.190  27.886  1.00 26.11           C  
ATOM   3470  NE1 TRP A 447      60.779   0.763  30.536  1.00 25.86           N  
ATOM   3471  CZ2 TRP A 447      58.505  -0.283  30.470  1.00 25.40           C  
ATOM   3472  CZ3 TRP A 447      58.029  -1.460  28.401  1.00 26.74           C  
ATOM   3473  CH2 TRP A 447      57.662  -1.037  29.691  1.00 28.61           C  
ATOM   3474  N   PHE A 448      63.213  -2.432  24.860  1.00 22.41           N  
ATOM   3475  CA  PHE A 448      64.030  -2.667  23.636  1.00 25.08           C  
ATOM   3476  C   PHE A 448      64.206  -1.362  22.863  1.00 21.55           C  
ATOM   3477  O   PHE A 448      63.392  -0.449  22.952  1.00 23.19           O  
ATOM   3478  CB  PHE A 448      63.262  -3.632  22.754  1.00 26.52           C  
ATOM   3479  CG  PHE A 448      64.106  -4.701  22.087  1.00 26.85           C  
ATOM   3480  CD1 PHE A 448      65.469  -4.873  22.354  1.00 23.61           C  
ATOM   3481  CD2 PHE A 448      63.471  -5.579  21.195  1.00 25.02           C  
ATOM   3482  CE1 PHE A 448      66.146  -5.977  21.854  1.00 22.99           C  
ATOM   3483  CE2 PHE A 448      64.128  -6.691  20.691  1.00 28.02           C  
ATOM   3484  CZ  PHE A 448      65.483  -6.870  20.976  1.00 25.15           C  
ATOM   3485  N   LEU A 449      65.363  -1.231  22.172  1.00 23.66           N  
ATOM   3486  CA  LEU A 449      65.666  -0.049  21.361  1.00 22.46           C  
ATOM   3487  C   LEU A 449      66.355  -0.582  20.120  1.00 23.60           C  
ATOM   3488  O   LEU A 449      67.344  -1.310  20.233  1.00 22.88           O  
ATOM   3489  CB  LEU A 449      66.641   0.889  22.095  1.00 24.08           C  
ATOM   3490  CG  LEU A 449      67.231   2.034  21.238  1.00 24.06           C  
ATOM   3491  CD1 LEU A 449      66.111   2.949  20.649  1.00 25.58           C  
ATOM   3492  CD2 LEU A 449      68.199   2.877  22.107  1.00 26.60           C  
ATOM   3493  N   HIS A 450      65.673  -0.497  18.975  1.00 22.53           N  
ATOM   3494  CA  HIS A 450      66.152  -1.277  17.823  1.00 24.32           C  
ATOM   3495  C   HIS A 450      65.699  -0.672  16.516  1.00 26.71           C  
ATOM   3496  O   HIS A 450      64.778   0.158  16.475  1.00 22.98           O  
ATOM   3497  CB  HIS A 450      65.701  -2.742  17.864  1.00 23.46           C  
ATOM   3498  CG  HIS A 450      64.215  -2.895  17.794  1.00 25.14           C  
ATOM   3499  CD2 HIS A 450      63.270  -2.879  18.772  1.00 23.78           C  
ATOM   3500  ND1 HIS A 450      63.529  -2.981  16.602  1.00 21.04           N  
ATOM   3501  CE1 HIS A 450      62.223  -3.021  16.847  1.00 28.37           C  
ATOM   3502  NE2 HIS A 450      62.052  -3.035  18.150  1.00 25.12           N  
ATOM   3503  N   CYS A 451      66.355  -1.107  15.425  1.00 22.11           N  
ATOM   3504  CA  CYS A 451      65.856  -0.753  14.129  1.00 19.17           C  
ATOM   3505  C   CYS A 451      64.566  -1.514  13.850  1.00 24.67           C  
ATOM   3506  O   CYS A 451      64.452  -2.711  14.132  1.00 21.64           O  
ATOM   3507  CB  CYS A 451      66.893  -1.123  13.032  1.00 20.04           C  
ATOM   3508  SG  CYS A 451      66.210  -0.626  11.462  1.00 25.34           S  
ATOM   3509  N   HIS A 452      63.579  -0.826  13.302  1.00 22.21           N  
ATOM   3510  CA  HIS A 452      62.304  -1.469  13.066  1.00 23.25           C  
ATOM   3511  C   HIS A 452      62.185  -2.062  11.658  1.00 26.66           C  
ATOM   3512  O   HIS A 452      61.113  -2.468  11.202  1.00 24.79           O  
ATOM   3513  CB  HIS A 452      61.163  -0.470  13.362  1.00 21.22           C  
ATOM   3514  CG  HIS A 452      59.936  -1.140  13.915  1.00 25.50           C  
ATOM   3515  CD2 HIS A 452      59.355  -1.059  15.143  1.00 22.72           C  
ATOM   3516  ND1 HIS A 452      59.248  -2.117  13.225  1.00 21.15           N  
ATOM   3517  CE1 HIS A 452      58.224  -2.536  13.978  1.00 25.04           C  
ATOM   3518  NE2 HIS A 452      58.316  -1.964  15.163  1.00 25.93           N  
ATOM   3519  N   ILE A 453      63.308  -2.088  10.942  1.00 25.19           N  
ATOM   3520  CA  ILE A 453      63.393  -2.958   9.776  1.00 22.38           C  
ATOM   3521  C   ILE A 453      63.617  -4.398  10.279  1.00 22.44           C  
ATOM   3522  O   ILE A 453      64.594  -4.671  10.945  1.00 27.68           O  
ATOM   3523  CB  ILE A 453      64.545  -2.508   8.820  1.00 22.03           C  
ATOM   3524  CG1 ILE A 453      64.153  -1.154   8.222  1.00 21.55           C  
ATOM   3525  CG2 ILE A 453      64.666  -3.533   7.693  1.00 25.85           C  
ATOM   3526  CD1 ILE A 453      65.307  -0.398   7.436  1.00 24.10           C  
ATOM   3527  N   ASP A 454      62.629  -5.266  10.119  1.00 24.42           N  
ATOM   3528  CA  ASP A 454      62.584  -6.475  10.930  1.00 24.39           C  
ATOM   3529  C   ASP A 454      63.752  -7.411  10.576  1.00 27.03           C  
ATOM   3530  O   ASP A 454      64.372  -8.035  11.472  1.00 23.81           O  
ATOM   3531  CB  ASP A 454      61.233  -7.190  10.753  1.00 26.58           C  
ATOM   3532  CG  ASP A 454      60.754  -7.929  12.022  1.00 27.90           C  
ATOM   3533  OD1 ASP A 454      61.032  -7.453  13.172  1.00 26.86           O  
ATOM   3534  OD2 ASP A 454      60.014  -8.931  11.823  1.00 30.81           O1-
ATOM   3535  N   PHE A 455      64.191  -7.324   9.314  1.00 28.19           N  
ATOM   3536  CA  PHE A 455      65.369  -8.089   8.882  1.00 26.12           C  
ATOM   3537  C   PHE A 455      66.638  -7.645   9.583  1.00 26.66           C  
ATOM   3538  O   PHE A 455      67.502  -8.481   9.901  1.00 27.23           O  
ATOM   3539  CB  PHE A 455      65.498  -8.072   7.342  1.00 26.69           C  
ATOM   3540  CG  PHE A 455      64.255  -8.504   6.637  1.00 27.61           C  
ATOM   3541  CD1 PHE A 455      63.826  -9.835   6.653  1.00 29.24           C  
ATOM   3542  CD2 PHE A 455      63.480  -7.567   5.959  1.00 30.05           C  
ATOM   3543  CE1 PHE A 455      62.676 -10.230   5.962  1.00 29.11           C  
ATOM   3544  CE2 PHE A 455      62.326  -7.965   5.262  1.00 31.34           C  
ATOM   3545  CZ  PHE A 455      61.890  -9.264   5.301  1.00 30.13           C  
ATOM   3546  N   HIS A 456      66.747  -6.348   9.871  1.00 24.20           N  
ATOM   3547  CA  HIS A 456      67.886  -5.852  10.610  1.00 25.21           C  
ATOM   3548  C   HIS A 456      67.842  -6.228  12.092  1.00 29.30           C  
ATOM   3549  O   HIS A 456      68.883  -6.530  12.694  1.00 29.05           O  
ATOM   3550  CB  HIS A 456      68.039  -4.323  10.452  1.00 27.12           C  
ATOM   3551  CG  HIS A 456      68.159  -3.882   9.020  1.00 25.18           C  
ATOM   3552  CD2 HIS A 456      68.316  -4.593   7.878  1.00 27.98           C  
ATOM   3553  ND1 HIS A 456      68.051  -2.561   8.641  1.00 27.03           N  
ATOM   3554  CE1 HIS A 456      68.189  -2.472   7.325  1.00 27.42           C  
ATOM   3555  NE2 HIS A 456      68.299  -3.693   6.839  1.00 25.70           N  
ATOM   3556  N   LEU A 457      66.675  -6.013  12.717  1.00 27.23           N  
ATOM   3557  CA  LEU A 457      66.487  -6.467  14.090  1.00 23.75           C  
ATOM   3558  C   LEU A 457      66.949  -7.916  14.223  1.00 23.38           C  
ATOM   3559  O   LEU A 457      67.644  -8.254  15.184  1.00 26.61           O  
ATOM   3560  CB  LEU A 457      64.986  -6.360  14.484  1.00 23.50           C  
ATOM   3561  CG  LEU A 457      64.621  -6.945  15.874  1.00 27.52           C  
ATOM   3562  CD1 LEU A 457      65.538  -6.391  16.956  1.00 25.80           C  
ATOM   3563  CD2 LEU A 457      63.100  -6.651  16.210  1.00 27.65           C  
ATOM   3564  N   ASP A 458      66.417  -8.797  13.365  1.00 24.71           N  
ATOM   3565  CA  ASP A 458      66.725 -10.221  13.440  1.00 28.19           C  
ATOM   3566  C   ASP A 458      68.208 -10.512  13.223  1.00 29.36           C  
ATOM   3567  O   ASP A 458      68.694 -11.546  13.654  1.00 29.78           O  
ATOM   3568  CB  ASP A 458      65.918 -10.997  12.388  1.00 26.48           C  
ATOM   3569  CG  ASP A 458      65.926 -12.475  12.636  1.00 38.63           C  
ATOM   3570  OD1 ASP A 458      65.598 -12.896  13.765  1.00 38.13           O  
ATOM   3571  OD2 ASP A 458      66.273 -13.219  11.703  1.00 41.12           O1-
ATOM   3572  N   ALA A 459      68.920  -9.598  12.573  1.00 28.59           N  
ATOM   3573  CA  ALA A 459      70.370  -9.723  12.348  1.00 32.67           C  
ATOM   3574  C   ALA A 459      71.140  -8.980  13.438  1.00 32.19           C  
ATOM   3575  O   ALA A 459      72.299  -8.601  13.248  1.00 34.00           O  
ATOM   3576  CB  ALA A 459      70.727  -9.142  10.978  1.00 33.07           C  
ATOM   3577  N   GLY A 460      70.443  -8.608  14.524  1.00 25.29           N  
ATOM   3578  CA  GLY A 460      71.106  -8.130  15.737  1.00 24.86           C  
ATOM   3579  C   GLY A 460      71.149  -6.632  15.986  1.00 24.15           C  
ATOM   3580  O   GLY A 460      71.840  -6.168  16.904  1.00 27.42           O  
ATOM   3581  N   PHE A 461      70.372  -5.867  15.226  1.00 24.14           N  
ATOM   3582  CA  PHE A 461      70.499  -4.397  15.316  1.00 22.51           C  
ATOM   3583  C   PHE A 461      69.605  -3.861  16.476  1.00 28.42           C  
ATOM   3584  O   PHE A 461      68.600  -3.183  16.235  1.00 26.29           O  
ATOM   3585  CB  PHE A 461      70.078  -3.767  13.976  1.00 26.09           C  
ATOM   3586  CG  PHE A 461      70.749  -2.404  13.662  1.00 25.35           C  
ATOM   3587  CD1 PHE A 461      71.880  -1.964  14.358  1.00 27.98           C  
ATOM   3588  CD2 PHE A 461      70.362  -1.712  12.523  1.00 22.89           C  
ATOM   3589  CE1 PHE A 461      72.499  -0.766  14.038  1.00 28.28           C  
ATOM   3590  CE2 PHE A 461      70.971  -0.476  12.141  1.00 20.73           C  
ATOM   3591  CZ  PHE A 461      72.045  -0.003  12.932  1.00 24.48           C  
ATOM   3592  N   ALA A 462      70.030  -4.073  17.729  1.00 24.70           N  
ATOM   3593  CA  ALA A 462      69.155  -3.798  18.875  1.00 26.70           C  
ATOM   3594  C   ALA A 462      70.020  -3.735  20.124  1.00 25.39           C  
ATOM   3595  O   ALA A 462      71.070  -4.419  20.198  1.00 25.97           O  
ATOM   3596  CB  ALA A 462      68.086  -4.908  19.016  1.00 24.08           C  
ATOM   3597  N   VAL A 463      69.557  -2.966  21.109  1.00 24.50           N  
ATOM   3598  CA  VAL A 463      70.134  -3.003  22.462  1.00 24.06           C  
ATOM   3599  C   VAL A 463      68.918  -3.000  23.397  1.00 27.38           C  
ATOM   3600  O   VAL A 463      67.780  -2.678  22.965  1.00 25.30           O  
ATOM   3601  CB  VAL A 463      71.039  -1.764  22.772  1.00 23.23           C  
ATOM   3602  CG1 VAL A 463      72.370  -1.843  21.905  1.00 27.04           C  
ATOM   3603  CG2 VAL A 463      70.304  -0.412  22.490  1.00 25.18           C  
ATOM   3604  N   VAL A 464      69.190  -3.169  24.679  1.00 23.55           N  
ATOM   3605  CA  VAL A 464      68.103  -3.084  25.699  1.00 25.38           C  
ATOM   3606  C   VAL A 464      68.396  -1.954  26.668  1.00 28.41           C  
ATOM   3607  O   VAL A 464      69.518  -1.842  27.136  1.00 31.50           O  
ATOM   3608  CB  VAL A 464      67.963  -4.404  26.504  1.00 25.81           C  
ATOM   3609  CG1 VAL A 464      66.899  -4.199  27.650  1.00 25.47           C  
ATOM   3610  CG2 VAL A 464      67.426  -5.524  25.584  1.00 27.78           C  
ATOM   3611  N   MET A 465      67.427  -1.053  26.876  1.00 27.23           N  
ATOM   3612  CA  MET A 465      67.610   0.042  27.801  1.00 27.10           C  
ATOM   3613  C   MET A 465      66.902  -0.333  29.096  1.00 32.62           C  
ATOM   3614  O   MET A 465      65.670  -0.341  29.135  1.00 29.58           O  
ATOM   3615  CB  MET A 465      67.027   1.324  27.241  1.00 24.19           C  
ATOM   3616  CG  MET A 465      67.799   1.867  26.039  1.00 34.65           C  
ATOM   3617  SD  MET A 465      69.448   2.604  26.501  1.00 36.66           S  
ATOM   3618  CE  MET A 465      70.425   1.906  25.167  1.00 38.66           C  
ATOM   3619  N   ALA A 466      67.674  -0.808  30.081  1.00 29.32           N  
ATOM   3620  CA  ALA A 466      67.089  -1.351  31.336  1.00 29.95           C  
ATOM   3621  C   ALA A 466      67.093  -0.245  32.371  1.00 34.02           C  
ATOM   3622  O   ALA A 466      68.150   0.044  32.951  1.00 34.72           O  
ATOM   3623  CB  ALA A 466      67.922  -2.541  31.813  1.00 28.05           C  
ATOM   3624  N   GLU A 467      65.954   0.422  32.583  1.00 32.30           N  
ATOM   3625  CA  GLU A 467      65.934   1.548  33.521  1.00 30.80           C  
ATOM   3626  C   GLU A 467      65.346   1.188  34.875  1.00 34.12           C  
ATOM   3627  O   GLU A 467      64.463   0.313  34.986  1.00 34.45           O  
ATOM   3628  CB  GLU A 467      65.192   2.758  32.974  1.00 30.00           C  
ATOM   3629  CG  GLU A 467      63.669   2.557  32.955  1.00 29.40           C  
ATOM   3630  CD  GLU A 467      62.984   3.670  32.220  1.00 28.67           C  
ATOM   3631  OE1 GLU A 467      63.051   3.639  30.964  1.00 32.81           O  
ATOM   3632  OE2 GLU A 467      62.326   4.529  32.880  1.00 26.36           O1-
ATOM   3633  N   ASP A 468      65.974   1.740  35.909  1.00 33.57           N  
ATOM   3634  CA  ASP A 468      65.571   1.495  37.296  1.00 33.11           C  
ATOM   3635  C   ASP A 468      65.528   0.025  37.625  1.00 31.21           C  
ATOM   3636  O   ASP A 468      64.482  -0.514  38.079  1.00 34.32           O  
ATOM   3637  CB  ASP A 468      64.209   2.103  37.544  1.00 35.77           C  
ATOM   3638  CG  ASP A 468      63.912   2.297  39.014  1.00 38.58           C  
ATOM   3639  OD1 ASP A 468      64.661   1.835  39.908  1.00 38.01           O  
ATOM   3640  OD2 ASP A 468      62.873   2.888  39.253  1.00 36.94           O1-
ATOM   3641  N   THR A 469      66.646  -0.651  37.444  1.00 27.79           N  
ATOM   3642  CA  THR A 469      66.699  -2.077  37.736  1.00 29.22           C  
ATOM   3643  C   THR A 469      66.334  -2.386  39.205  1.00 35.36           C  
ATOM   3644  O   THR A 469      65.711  -3.398  39.484  1.00 31.41           O  
ATOM   3645  CB  THR A 469      68.034  -2.769  37.322  1.00 30.63           C  
ATOM   3646  CG2 THR A 469      68.184  -2.809  35.769  1.00 32.93           C  
ATOM   3647  OG1 THR A 469      69.139  -2.052  37.896  1.00 32.33           O  
ATOM   3648  N   PRO A 470      66.658  -1.474  40.135  1.00 36.67           N  
ATOM   3649  CA  PRO A 470      66.384  -1.865  41.540  1.00 37.77           C  
ATOM   3650  C   PRO A 470      64.873  -1.842  41.891  1.00 37.05           C  
ATOM   3651  O   PRO A 470      64.453  -2.546  42.801  1.00 36.28           O  
ATOM   3652  CB  PRO A 470      67.144  -0.801  42.365  1.00 38.43           C  
ATOM   3653  CG  PRO A 470      68.218  -0.236  41.406  1.00 39.11           C  
ATOM   3654  CD  PRO A 470      67.518  -0.281  40.029  1.00 36.27           C  
ATOM   3655  N   ASP A 471      64.062  -1.133  41.104  1.00 31.55           N  
ATOM   3656  CA  ASP A 471      62.622  -1.072  41.365  1.00 32.04           C  
ATOM   3657  C   ASP A 471      61.785  -1.808  40.318  1.00 30.20           C  
ATOM   3658  O   ASP A 471      60.554  -1.899  40.446  1.00 29.54           O  
ATOM   3659  CB  ASP A 471      62.155   0.363  41.475  1.00 29.58           C  
ATOM   3660  CG  ASP A 471      62.818   1.091  42.609  1.00 36.21           C  
ATOM   3661  OD1 ASP A 471      63.337   0.408  43.493  1.00 35.51           O  
ATOM   3662  OD2 ASP A 471      62.820   2.321  42.615  1.00 36.21           O1-
ATOM   3663  N   THR A 472      62.466  -2.522  39.426  1.00 31.11           N  
ATOM   3664  CA  THR A 472      61.770  -3.213  38.322  1.00 28.25           C  
ATOM   3665  C   THR A 472      60.840  -4.308  38.842  1.00 34.23           C  
ATOM   3666  O   THR A 472      59.720  -4.441  38.373  1.00 33.93           O  
ATOM   3667  CB  THR A 472      62.785  -3.733  37.266  1.00 28.87           C  
ATOM   3668  CG2 THR A 472      62.158  -4.719  36.303  1.00 29.01           C  
ATOM   3669  OG1 THR A 472      63.351  -2.598  36.584  1.00 27.20           O  
ATOM   3670  N   LYS A 473      61.281  -5.075  39.843  1.00 31.04           N  
ATOM   3671  CA  LYS A 473      60.453  -6.173  40.316  1.00 30.60           C  
ATOM   3672  C   LYS A 473      59.178  -5.623  40.989  1.00 29.14           C  
ATOM   3673  O   LYS A 473      58.067  -6.156  40.795  1.00 30.81           O  
ATOM   3674  CB  LYS A 473      61.262  -7.089  41.283  1.00 30.71           C  
ATOM   3675  CG  LYS A 473      60.518  -8.378  41.654  1.00 33.25           C  
ATOM   3676  CD  LYS A 473      61.208  -9.182  42.780  1.00 36.55           C  
ATOM   3677  CE  LYS A 473      60.505 -10.545  42.971  1.00 43.55           C  
ATOM   3678  NZ  LYS A 473      61.421 -11.666  42.548  1.00 51.92           N1+
ATOM   3679  N   ALA A 474      59.352  -4.597  41.818  1.00 29.96           N  
ATOM   3680  CA  ALA A 474      58.254  -4.000  42.563  1.00 31.30           C  
ATOM   3681  C   ALA A 474      57.293  -3.343  41.562  1.00 33.68           C  
ATOM   3682  O   ALA A 474      56.075  -3.356  41.750  1.00 30.82           O  
ATOM   3683  CB  ALA A 474      58.791  -2.932  43.532  1.00 32.30           C  
ATOM   3684  N   ALA A 475      57.851  -2.662  40.563  1.00 29.58           N  
ATOM   3685  CA  ALA A 475      57.018  -1.884  39.658  1.00 27.90           C  
ATOM   3686  C   ALA A 475      56.197  -2.768  38.727  1.00 26.43           C  
ATOM   3687  O   ALA A 475      55.153  -2.324  38.237  1.00 30.46           O  
ATOM   3688  CB  ALA A 475      57.883  -0.899  38.860  1.00 27.29           C  
ATOM   3689  N   ASN A 476      56.688  -3.976  38.447  1.00 30.22           N  
ATOM   3690  CA  ASN A 476      56.134  -4.862  37.395  1.00 29.47           C  
ATOM   3691  C   ASN A 476      55.866  -6.258  37.919  1.00 25.61           C  
ATOM   3692  O   ASN A 476      56.462  -7.237  37.464  1.00 28.28           O  
ATOM   3693  CB  ASN A 476      57.084  -4.961  36.175  1.00 27.55           C  
ATOM   3694  CG  ASN A 476      57.318  -3.613  35.490  1.00 26.92           C  
ATOM   3695  ND2 ASN A 476      58.460  -2.970  35.778  1.00 25.21           N  
ATOM   3696  OD1 ASN A 476      56.508  -3.169  34.684  1.00 26.50           O  
ATOM   3697  N   PRO A 477      54.877  -6.401  38.824  1.00 26.97           N  
ATOM   3698  CA  PRO A 477      54.431  -7.747  39.256  1.00 27.94           C  
ATOM   3699  C   PRO A 477      54.006  -8.633  38.088  1.00 27.13           C  
ATOM   3700  O   PRO A 477      53.435  -8.117  37.129  1.00 31.84           O  
ATOM   3701  CB  PRO A 477      53.228  -7.454  40.208  1.00 29.49           C  
ATOM   3702  CG  PRO A 477      52.883  -6.024  40.037  1.00 30.40           C  
ATOM   3703  CD  PRO A 477      54.088  -5.307  39.374  1.00 26.26           C  
ATOM   3704  N   VAL A 478      54.438  -9.890  38.050  1.00 27.06           N  
ATOM   3705  CA  VAL A 478      54.140 -10.723  36.891  1.00 29.82           C  
ATOM   3706  C   VAL A 478      53.044 -11.722  37.193  1.00 35.18           C  
ATOM   3707  O   VAL A 478      53.100 -12.389  38.243  1.00 37.98           O  
ATOM   3708  CB  VAL A 478      55.380 -11.432  36.279  1.00 28.87           C  
ATOM   3709  CG1 VAL A 478      56.331 -10.359  35.671  1.00 26.10           C  
ATOM   3710  CG2 VAL A 478      56.122 -12.362  37.322  1.00 29.40           C  
ATOM   3711  N   PRO A 479      52.194 -12.005  36.187  1.00 35.02           N  
ATOM   3712  CA  PRO A 479      51.138 -12.941  36.525  1.00 30.27           C  
ATOM   3713  C   PRO A 479      51.707 -14.316  36.471  1.00 32.40           C  
ATOM   3714  O   PRO A 479      52.722 -14.561  35.811  1.00 30.13           O  
ATOM   3715  CB  PRO A 479      50.083 -12.709  35.406  1.00 31.45           C  
ATOM   3716  CG  PRO A 479      50.963 -12.186  34.182  1.00 29.75           C  
ATOM   3717  CD  PRO A 479      51.954 -11.283  34.904  1.00 29.09           C  
ATOM   3718  N   GLN A 480      51.086 -15.243  37.195  1.00 32.78           N  
ATOM   3719  CA  GLN A 480      51.510 -16.609  37.085  1.00 30.05           C  
ATOM   3720  C   GLN A 480      51.627 -17.096  35.647  1.00 30.64           C  
ATOM   3721  O   GLN A 480      52.514 -17.898  35.319  1.00 28.45           O  
ATOM   3722  CB  GLN A 480      50.571 -17.537  37.892  1.00 35.78           C  
ATOM   3723  CG  GLN A 480      51.066 -18.967  37.895  1.00 36.35           C  
ATOM   3724  CD  GLN A 480      52.320 -19.116  38.722  1.00 39.17           C  
ATOM   3725  NE2 GLN A 480      53.317 -19.739  38.154  1.00 39.31           N  
ATOM   3726  OE1 GLN A 480      52.409 -18.600  39.836  1.00 41.66           O  
ATOM   3727  N   ALA A 481      50.702 -16.687  34.775  1.00 31.77           N  
ATOM   3728  CA  ALA A 481      50.736 -17.246  33.421  1.00 28.64           C  
ATOM   3729  C   ALA A 481      52.080 -16.880  32.738  1.00 22.55           C  
ATOM   3730  O   ALA A 481      52.581 -17.608  31.839  1.00 29.06           O  
ATOM   3731  CB  ALA A 481      49.547 -16.731  32.612  1.00 31.27           C  
ATOM   3732  N   TRP A 482      52.565 -15.702  33.088  1.00 24.77           N  
ATOM   3733  CA  TRP A 482      53.814 -15.192  32.503  1.00 25.93           C  
ATOM   3734  C   TRP A 482      54.981 -16.016  33.026  1.00 30.34           C  
ATOM   3735  O   TRP A 482      55.824 -16.475  32.266  1.00 26.57           O  
ATOM   3736  CB  TRP A 482      54.022 -13.698  32.827  1.00 27.41           C  
ATOM   3737  CG  TRP A 482      55.337 -13.142  32.214  1.00 33.27           C  
ATOM   3738  CD1 TRP A 482      55.504 -12.537  30.957  1.00 30.49           C  
ATOM   3739  CD2 TRP A 482      56.643 -13.140  32.833  1.00 33.65           C  
ATOM   3740  CE2 TRP A 482      57.540 -12.481  31.934  1.00 30.67           C  
ATOM   3741  CE3 TRP A 482      57.134 -13.580  34.093  1.00 28.18           C  
ATOM   3742  NE1 TRP A 482      56.828 -12.141  30.797  1.00 28.59           N  
ATOM   3743  CZ2 TRP A 482      58.902 -12.369  32.200  1.00 30.93           C  
ATOM   3744  CZ3 TRP A 482      58.468 -13.439  34.368  1.00 31.18           C  
ATOM   3745  CH2 TRP A 482      59.356 -12.834  33.419  1.00 32.06           C  
ATOM   3746  N   SER A 483      54.980 -16.289  34.328  1.00 31.32           N  
ATOM   3747  CA  SER A 483      55.999 -17.160  34.919  1.00 27.71           C  
ATOM   3748  C   SER A 483      56.018 -18.563  34.362  1.00 30.81           C  
ATOM   3749  O   SER A 483      57.082 -19.174  34.287  1.00 32.78           O  
ATOM   3750  CB  SER A 483      55.863 -17.182  36.461  1.00 29.65           C  
ATOM   3751  OG  SER A 483      55.830 -15.876  36.951  1.00 31.70           O  
ATOM   3752  N   ASP A 484      54.885 -19.010  33.823  1.00 32.30           N  
ATOM   3753  CA  ASP A 484      54.800 -20.331  33.212  1.00 31.08           C  
ATOM   3754  C   ASP A 484      55.391 -20.396  31.827  1.00 31.22           C  
ATOM   3755  O   ASP A 484      55.570 -21.479  31.291  1.00 33.10           O  
ATOM   3756  CB  ASP A 484      53.354 -20.836  33.166  1.00 30.03           C  
ATOM   3757  CG  ASP A 484      52.796 -21.194  34.555  1.00 34.26           C  
ATOM   3758  OD1 ASP A 484      53.575 -21.251  35.542  1.00 35.66           O  
ATOM   3759  OD2 ASP A 484      51.563 -21.202  34.676  1.00 36.38           O1-
ATOM   3760  N   LEU A 485      55.469 -19.252  31.150  1.00 32.18           N  
ATOM   3761  CA  LEU A 485      55.863 -19.264  29.736  1.00 30.69           C  
ATOM   3762  C   LEU A 485      57.253 -19.893  29.524  1.00 29.02           C  
ATOM   3763  O   LEU A 485      57.416 -20.765  28.654  1.00 30.75           O  
ATOM   3764  CB  LEU A 485      55.838 -17.828  29.158  1.00 25.87           C  
ATOM   3765  CG  LEU A 485      54.454 -17.269  28.894  1.00 29.23           C  
ATOM   3766  CD1 LEU A 485      54.675 -15.772  28.504  1.00 28.91           C  
ATOM   3767  CD2 LEU A 485      53.667 -18.076  27.778  1.00 28.58           C  
ATOM   3768  N   CYS A 486      58.250 -19.500  30.307  1.00 29.99           N  
ATOM   3769  CA  CYS A 486      59.582 -20.033  30.018  1.00 31.51           C  
ATOM   3770  C   CYS A 486      59.669 -21.569  30.192  1.00 31.02           C  
ATOM   3771  O   CYS A 486      60.132 -22.262  29.269  1.00 28.90           O  
ATOM   3772  CB  CYS A 486      60.700 -19.252  30.728  1.00 33.44           C  
ATOM   3773  SG  CYS A 486      60.929 -17.517  29.959  1.00 39.18           S  
ATOM   3774  N   PRO A 487      59.040 -22.113  31.261  1.00 32.47           N  
ATOM   3775  CA  PRO A 487      59.142 -23.592  31.392  1.00 34.21           C  
ATOM   3776  C   PRO A 487      58.446 -24.327  30.256  1.00 33.42           C  
ATOM   3777  O   PRO A 487      59.015 -25.301  29.717  1.00 35.45           O  
ATOM   3778  CB  PRO A 487      58.492 -23.882  32.771  1.00 37.30           C  
ATOM   3779  CG  PRO A 487      58.769 -22.640  33.565  1.00 36.65           C  
ATOM   3780  CD  PRO A 487      58.698 -21.469  32.534  1.00 32.46           C  
ATOM   3781  N   ILE A 488      57.313 -23.790  29.770  1.00 31.82           N  
ATOM   3782  CA  ILE A 488      56.670 -24.407  28.620  1.00 30.05           C  
ATOM   3783  C   ILE A 488      57.602 -24.290  27.420  1.00 32.49           C  
ATOM   3784  O   ILE A 488      57.779 -25.239  26.652  1.00 32.61           O  
ATOM   3785  CB  ILE A 488      55.308 -23.756  28.297  1.00 29.87           C  
ATOM   3786  CG1 ILE A 488      54.303 -24.094  29.406  1.00 32.32           C  
ATOM   3787  CG2 ILE A 488      54.813 -24.227  26.921  1.00 29.08           C  
ATOM   3788  CD1 ILE A 488      53.085 -23.155  29.536  1.00 28.59           C  
ATOM   3789  N   TYR A 489      58.136 -23.089  27.203  1.00 31.08           N  
ATOM   3790  CA  TYR A 489      58.862 -22.820  25.975  1.00 32.02           C  
ATOM   3791  C   TYR A 489      60.150 -23.685  25.928  1.00 30.42           C  
ATOM   3792  O   TYR A 489      60.490 -24.251  24.916  1.00 33.35           O  
ATOM   3793  CB  TYR A 489      59.223 -21.322  25.908  1.00 30.69           C  
ATOM   3794  CG  TYR A 489      60.046 -21.005  24.697  1.00 32.11           C  
ATOM   3795  CD1 TYR A 489      59.445 -20.850  23.435  1.00 31.03           C  
ATOM   3796  CD2 TYR A 489      61.418 -20.954  24.778  1.00 32.30           C  
ATOM   3797  CE1 TYR A 489      60.230 -20.567  22.300  1.00 29.04           C  
ATOM   3798  CE2 TYR A 489      62.199 -20.653  23.651  1.00 31.47           C  
ATOM   3799  CZ  TYR A 489      61.593 -20.490  22.421  1.00 29.77           C  
ATOM   3800  OH  TYR A 489      62.344 -20.238  21.287  1.00 30.19           O  
ATOM   3801  N   ASP A 490      60.880 -23.696  27.037  1.00 32.42           N  
ATOM   3802  CA  ASP A 490      62.164 -24.382  27.139  1.00 33.44           C  
ATOM   3803  C   ASP A 490      62.005 -25.889  27.050  1.00 37.39           C  
ATOM   3804  O   ASP A 490      62.969 -26.578  26.749  1.00 38.86           O  
ATOM   3805  CB  ASP A 490      62.842 -24.020  28.456  1.00 33.93           C  
ATOM   3806  CG  ASP A 490      63.414 -22.631  28.435  1.00 37.67           C  
ATOM   3807  OD1 ASP A 490      63.713 -22.159  27.336  1.00 39.33           O  
ATOM   3808  OD2 ASP A 490      63.658 -22.043  29.494  1.00 36.37           O1-
ATOM   3809  N   ALA A 491      60.783 -26.390  27.256  1.00 36.36           N  
ATOM   3810  CA  ALA A 491      60.492 -27.826  27.068  1.00 35.74           C  
ATOM   3811  C   ALA A 491      60.207 -28.226  25.624  1.00 40.85           C  
ATOM   3812  O   ALA A 491      60.014 -29.420  25.353  1.00 37.05           O  
ATOM   3813  CB  ALA A 491      59.319 -28.254  27.952  1.00 37.62           C  
ATOM   3814  N   LEU A 492      60.047 -27.256  24.706  1.00 35.56           N  
ATOM   3815  CA  LEU A 492      59.607 -27.611  23.354  1.00 38.32           C  
ATOM   3816  C   LEU A 492      60.744 -28.305  22.619  1.00 40.61           C  
ATOM   3817  O   LEU A 492      61.901 -27.963  22.798  1.00 41.13           O  
ATOM   3818  CB  LEU A 492      59.204 -26.352  22.548  1.00 36.91           C  
ATOM   3819  CG  LEU A 492      57.986 -25.620  23.087  1.00 35.61           C  
ATOM   3820  CD1 LEU A 492      57.867 -24.206  22.403  1.00 36.43           C  
ATOM   3821  CD2 LEU A 492      56.720 -26.470  22.789  1.00 37.50           C  
ATOM   3822  N   ASP A 493      60.388 -29.258  21.773  1.00 40.91           N  
ATOM   3823  CA  ASP A 493      61.286 -29.782  20.758  1.00 46.34           C  
ATOM   3824  C   ASP A 493      61.587 -28.707  19.713  1.00 48.74           C  
ATOM   3825  O   ASP A 493      60.740 -27.846  19.466  1.00 44.69           O  
ATOM   3826  CB  ASP A 493      60.614 -30.981  20.086  1.00 54.71           C  
ATOM   3827  CG  ASP A 493      61.417 -31.523  18.911  1.00 61.80           C  
ATOM   3828  OD1 ASP A 493      62.668 -31.578  19.003  1.00 67.44           O  
ATOM   3829  OD2 ASP A 493      60.800 -31.922  17.900  1.00 64.13           O1-
ATOM   3830  N   PRO A 494      62.805 -28.729  19.120  1.00 49.36           N  
ATOM   3831  CA  PRO A 494      63.224 -27.664  18.199  1.00 46.52           C  
ATOM   3832  C   PRO A 494      62.324 -27.577  16.983  1.00 49.05           C  
ATOM   3833  O   PRO A 494      62.181 -26.508  16.383  1.00 48.18           O  
ATOM   3834  CB  PRO A 494      64.613 -28.115  17.757  1.00 47.44           C  
ATOM   3835  CG  PRO A 494      65.161 -28.823  18.946  1.00 49.48           C  
ATOM   3836  CD  PRO A 494      63.973 -29.455  19.668  1.00 50.72           C  
ATOM   3837  N   SER A 495      61.711 -28.694  16.624  1.00 44.04           N  
ATOM   3838  CA  SER A 495      60.840 -28.727  15.477  1.00 42.72           C  
ATOM   3839  C   SER A 495      59.465 -28.103  15.771  1.00 42.33           C  
ATOM   3840  O   SER A 495      58.608 -28.017  14.887  1.00 40.33           O  
ATOM   3841  CB  SER A 495      60.694 -30.173  14.991  1.00 43.48           C  
ATOM   3842  OG  SER A 495      59.696 -30.837  15.744  1.00 44.83           O  
ATOM   3843  N   ASP A 496      59.243 -27.692  17.015  1.00 39.64           N  
ATOM   3844  CA  ASP A 496      57.968 -27.057  17.385  1.00 39.75           C  
ATOM   3845  C   ASP A 496      58.128 -25.574  17.711  1.00 34.08           C  
ATOM   3846  O   ASP A 496      57.219 -24.973  18.283  1.00 35.25           O  
ATOM   3847  CB  ASP A 496      57.329 -27.772  18.581  1.00 38.23           C  
ATOM   3848  CG  ASP A 496      56.747 -29.120  18.199  1.00 43.17           C  
ATOM   3849  OD1 ASP A 496      56.326 -29.272  17.030  1.00 40.46           O  
ATOM   3850  OD2 ASP A 496      56.823 -30.037  19.039  1.00 46.06           O1-
ATOM   3851  N   LEU A 497      59.302 -25.019  17.431  1.00 33.53           N  
ATOM   3852  CA  LEU A 497      59.559 -23.583  17.721  1.00 32.22           C  
ATOM   3853  C   LEU A 497      58.814 -22.721  16.678  1.00 30.74           C  
ATOM   3854  O   LEU A 497      58.433 -23.209  15.604  1.00 28.92           O  
ATOM   3855  CB  LEU A 497      61.067 -23.272  17.689  1.00 33.52           C  
ATOM   3856  CG  LEU A 497      61.884 -23.906  18.831  1.00 36.84           C  
ATOM   3857  CD1 LEU A 497      63.346 -23.437  18.750  1.00 37.87           C  
ATOM   3858  CD2 LEU A 497      61.248 -23.525  20.169  1.00 36.65           C  
ATOM   3859  OXT LEU A 497      58.572 -21.522  16.856  1.00 31.90           O1-
TER   
HETATM 3860 CU    CU A 501      67.807  -0.983   9.894  1.00 29.39          CU2+
HETATM 3861 CU    CU A 502      60.282  -3.465  19.189  1.00 29.73          CU2+
HETATM 3862 CU    CU A 503      56.666  -2.147  16.443  1.00 25.33          CU2+
HETATM 3863 CU    CU A 504      57.228  -0.841  20.153  1.00 35.96          CU2+
CONECT  473 3863
CONECT  495 3862
CONECT  843 3862
CONECT  859 3861
CONECT 3057 3860
CONECT 3087 3863
CONECT 3105 3861
CONECT 3502 3861
CONECT 3508 3860
CONECT 3518 3862
CONECT 3553 3860
CONECT 3860 3057 3508 3553
CONECT 3861  859 3105 3502
CONECT 3862  495  843 3518
CONECT 3863  473 3087
END
