# Supplementary material for: Hydrophobic tuning with non-canonical amino acids in a copper metalloenzyme
Source: Nat Chem. 2026 Apr 13;18(7):1269–77. doi: 10.1038/s41557-026-02116-7 (PMC13323077; doi:10.1038/s41557-026-02116-7)
Supplement: Supplementary file 4 — Code related to logP prediction, PDB analysis and redox deconvolution. [file 41557_2026_2116_MOESM4_ESM.zip › Code_lite/PDB_analysis_lite/inputs/starting_pdbs/5lhl.pdb]

CRYST1   74.640   94.720  117.400  90.00  90.67  90.00 P 1 21 1      1
ATOM      1  N   ALA A  40      -6.460  26.063 -20.602  1.00 57.80           N  
ATOM      2  CA  ALA A  40      -7.315  26.869 -21.463  1.00 51.06           C  
ATOM      3  C   ALA A  40      -6.621  27.177 -22.789  1.00 52.83           C  
ATOM      4  O   ALA A  40      -5.423  26.916 -22.959  1.00 51.77           O  
ATOM      5  CB  ALA A  40      -7.720  28.166 -20.757  1.00 52.01           C  
ATOM      6  N   GLY A  41      -7.388  27.736 -23.721  1.00 46.95           N  
ATOM      7  CA  GLY A  41      -6.861  28.131 -25.008  1.00 38.78           C  
ATOM      8  C   GLY A  41      -7.042  27.053 -26.061  1.00 32.17           C  
ATOM      9  O   GLY A  41      -7.865  26.133 -25.947  1.00 25.26           O  
ATOM     10  N   ALA A  42      -6.226  27.168 -27.104  1.00 25.74           N  
ATOM     11  CA  ALA A  42      -6.334  26.312 -28.274  1.00 28.38           C  
ATOM     12  C   ALA A  42      -4.954  25.807 -28.664  1.00 28.63           C  
ATOM     13  O   ALA A  42      -3.936  26.428 -28.351  1.00 29.30           O  
ATOM     14  CB  ALA A  42      -6.981  27.060 -29.444  1.00 24.93           C  
ATOM     15  N   ALA A  43      -4.929  24.661 -29.343  1.00 25.48           N  
ATOM     16  CA  ALA A  43      -3.660  24.079 -29.749  1.00 24.41           C  
ATOM     17  C   ALA A  43      -2.915  25.047 -30.666  1.00 27.20           C  
ATOM     18  O   ALA A  43      -3.531  25.684 -31.526  1.00 24.96           O  
ATOM     19  CB  ALA A  43      -3.876  22.749 -30.471  1.00 20.16           C  
ATOM     20  N   PRO A  44      -1.603  25.181 -30.513  1.00 29.96           N  
ATOM     21  CA  PRO A  44      -0.825  26.005 -31.442  1.00 29.84           C  
ATOM     22  C   PRO A  44      -0.528  25.232 -32.717  1.00 34.97           C  
ATOM     23  O   PRO A  44      -0.799  24.037 -32.829  1.00 33.49           O  
ATOM     24  CB  PRO A  44       0.460  26.298 -30.660  1.00 35.30           C  
ATOM     25  CG  PRO A  44       0.626  25.085 -29.758  1.00 33.17           C  
ATOM     26  CD  PRO A  44      -0.775  24.599 -29.436  1.00 28.53           C  
ATOM     27  N   ALA A  45       0.049  25.937 -33.686  1.00 34.75           N  
ATOM     28  CA  ALA A  45       0.576  25.261 -34.864  1.00 37.95           C  
ATOM     29  C   ALA A  45       1.751  24.367 -34.470  1.00 31.36           C  
ATOM     30  O   ALA A  45       2.536  24.697 -33.574  1.00 28.12           O  
ATOM     31  CB  ALA A  45       1.004  26.282 -35.920  1.00 36.04           C  
ATOM     32  N   GLY A  46       1.863  23.215 -35.136  1.00 30.86           N  
ATOM     33  CA  GLY A  46       2.931  22.278 -34.858  1.00 26.74           C  
ATOM     34  C   GLY A  46       4.162  22.523 -35.717  1.00 31.36           C  
ATOM     35  O   GLY A  46       4.241  23.468 -36.495  1.00 29.25           O  
ATOM     36  N   GLY A  47       5.141  21.640 -35.560  1.00 28.77           N  
ATOM     37  CA  GLY A  47       6.344  21.701 -36.367  1.00 33.38           C  
ATOM     38  C   GLY A  47       7.602  21.463 -35.562  1.00 30.92           C  
ATOM     39  O   GLY A  47       8.710  21.404 -36.107  1.00 35.29           O  
ATOM     40  N   GLU A  48       7.433  21.322 -34.255  1.00 27.80           N  
ATOM     41  CA  GLU A  48       8.545  21.139 -33.337  1.00 30.73           C  
ATOM     42  C   GLU A  48       9.116  19.728 -33.460  1.00 34.19           C  
ATOM     43  O   GLU A  48       8.390  18.757 -33.701  1.00 29.03           O  
ATOM     44  CB  GLU A  48       8.063  21.417 -31.906  1.00 29.61           C  
ATOM     45  CG  GLU A  48       9.129  21.431 -30.822  0.86 36.63           C  
ATOM     46  CD  GLU A  48       8.570  21.865 -29.468  0.63 45.06           C  
ATOM     47  OE1 GLU A  48       7.497  21.363 -29.064  1.00 53.69           O  
ATOM     48  OE2 GLU A  48       9.201  22.718 -28.807  0.70 42.82           O1-
ATOM     49  N   VAL A  49      10.436  19.621 -33.320  1.00 31.32           N  
ATOM     50  CA  VAL A  49      11.110  18.335 -33.162  1.00 27.45           C  
ATOM     51  C   VAL A  49      11.331  18.094 -31.676  1.00 33.60           C  
ATOM     52  O   VAL A  49      12.014  18.882 -31.011  1.00 34.56           O  
ATOM     53  CB  VAL A  49      12.440  18.285 -33.922  1.00 28.20           C  
ATOM     54  CG1 VAL A  49      13.148  16.948 -33.639  1.00 28.82           C  
ATOM     55  CG2 VAL A  49      12.196  18.451 -35.407  1.00 29.26           C  
ATOM     56  N   ARG A  50      10.761  17.008 -31.157  1.00 26.81           N  
ATOM     57  CA  ARG A  50      10.811  16.688 -29.737  1.00 32.56           C  
ATOM     58  C   ARG A  50      11.501  15.346 -29.531  1.00 32.02           C  
ATOM     59  O   ARG A  50      11.462  14.473 -30.405  1.00 28.17           O  
ATOM     60  CB  ARG A  50       9.400  16.604 -29.108  1.00 34.67           C  
ATOM     61  CG  ARG A  50       8.456  17.793 -29.301  1.00 39.43           C  
ATOM     62  CD  ARG A  50       7.150  17.527 -28.519  1.00 39.35           C  
ATOM     63  NE  ARG A  50       7.446  16.785 -27.292  1.00 42.54           N  
ATOM     64  CZ  ARG A  50       6.687  15.823 -26.765  1.00 46.66           C  
ATOM     65  NH1 ARG A  50       7.080  15.212 -25.654  1.00 32.41           N1+
ATOM     66  NH2 ARG A  50       5.546  15.461 -27.338  1.00 42.71           N  
ATOM     67  N   ARG A  51      12.123  15.179 -28.365  1.00 28.55           N  
ATOM     68  CA  ARG A  51      12.617  13.883 -27.919  1.00 33.39           C  
ATOM     69  C   ARG A  51      12.020  13.565 -26.555  1.00 35.36           C  
ATOM     70  O   ARG A  51      11.739  14.470 -25.765  1.00 40.37           O  
ATOM     71  CB  ARG A  51      14.153  13.842 -27.813  1.00 40.28           C  
ATOM     72  CG  ARG A  51      14.884  14.968 -28.530  1.00 50.83           C  
ATOM     73  CD  ARG A  51      16.387  14.681 -28.645  1.00 53.90           C  
ATOM     74  NE  ARG A  51      16.664  13.429 -29.355  1.00 61.50           N  
ATOM     75  CZ  ARG A  51      16.630  13.294 -30.681  1.00 55.51           C  
ATOM     76  NH1 ARG A  51      16.330  14.335 -31.452  1.00 53.18           N1+
ATOM     77  NH2 ARG A  51      16.891  12.116 -31.238  1.00 52.28           N  
ATOM     78  N   VAL A  52      11.786  12.273 -26.305  1.00 30.28           N  
ATOM     79  CA  VAL A  52      11.516  11.750 -24.971  1.00 29.44           C  
ATOM     80  C   VAL A  52      12.156  10.375 -24.879  1.00 32.20           C  
ATOM     81  O   VAL A  52      12.336   9.685 -25.889  1.00 28.68           O  
ATOM     82  CB  VAL A  52      10.008  11.628 -24.628  1.00 32.10           C  
ATOM     83  CG1 VAL A  52       9.314  12.969 -24.652  1.00 34.53           C  
ATOM     84  CG2 VAL A  52       9.324  10.631 -25.566  1.00 30.30           C  
ATOM     85  N   THR A  53      12.489   9.975 -23.655  1.00 26.00           N  
ATOM     86  CA  THR A  53      12.880   8.607 -23.349  1.00 31.70           C  
ATOM     87  C   THR A  53      11.671   7.825 -22.856  1.00 28.98           C  
ATOM     88  O   THR A  53      10.875   8.333 -22.062  1.00 30.37           O  
ATOM     89  CB  THR A  53      13.969   8.560 -22.273  1.00 39.71           C  
ATOM     90  CG2 THR A  53      14.497   7.135 -22.125  1.00 32.37           C  
ATOM     91  OG1 THR A  53      15.046   9.429 -22.641  1.00 45.63           O  
ATOM     92  N   MET A  54      11.552   6.582 -23.310  1.00 32.30           N  
ATOM     93  CA  MET A  54      10.491   5.699 -22.854  1.00 32.85           C  
ATOM     94  C   MET A  54      11.077   4.353 -22.477  1.00 27.85           C  
ATOM     95  O   MET A  54      11.924   3.812 -23.195  1.00 31.90           O  
ATOM     96  CB  MET A  54       9.405   5.517 -23.920  1.00 25.54           C  
ATOM     97  CG  MET A  54       8.217   4.707 -23.427  1.00 32.32           C  
ATOM     98  SD  MET A  54       6.944   4.493 -24.688  1.00 34.96           S  
ATOM     99  CE  MET A  54       6.456   6.195 -24.926  1.00 24.72           C  
ATOM    100  N   TYR A  55      10.611   3.816 -21.353  1.00 28.06           N  
ATOM    101  CA  TYR A  55      11.066   2.540 -20.821  1.00 29.27           C  
ATOM    102  C   TYR A  55       9.905   1.557 -20.790  1.00 29.45           C  
ATOM    103  O   TYR A  55       8.771   1.935 -20.479  1.00 24.89           O  
ATOM    104  CB  TYR A  55      11.630   2.690 -19.390  1.00 31.30           C  
ATOM    105  CG  TYR A  55      12.701   3.748 -19.246  1.00 33.03           C  
ATOM    106  CD1 TYR A  55      12.365   5.090 -19.084  1.00 34.34           C  
ATOM    107  CD2 TYR A  55      14.047   3.408 -19.267  1.00 36.95           C  
ATOM    108  CE1 TYR A  55      13.345   6.069 -18.963  1.00 40.33           C  
ATOM    109  CE2 TYR A  55      15.034   4.378 -19.142  1.00 40.78           C  
ATOM    110  CZ  TYR A  55      14.680   5.703 -18.986  1.00 46.15           C  
ATOM    111  OH  TYR A  55      15.667   6.660 -18.863  1.00 41.40           O  
ATOM    112  N   ALA A  56      10.196   0.298 -21.097  1.00 25.97           N  
ATOM    113  CA  ALA A  56       9.290  -0.809 -20.830  1.00 27.71           C  
ATOM    114  C   ALA A  56       9.793  -1.543 -19.597  1.00 30.76           C  
ATOM    115  O   ALA A  56      10.971  -1.913 -19.539  1.00 31.70           O  
ATOM    116  CB  ALA A  56       9.213  -1.759 -22.026  1.00 18.88           C  
ATOM    117  N   GLU A  57       8.913  -1.732 -18.605  1.00 27.03           N  
ATOM    118  CA  GLU A  57       9.326  -2.262 -17.308  1.00 32.47           C  
ATOM    119  C   GLU A  57       8.334  -3.299 -16.798  1.00 37.73           C  
ATOM    120  O   GLU A  57       7.122  -3.188 -17.014  1.00 28.40           O  
ATOM    121  CB  GLU A  57       9.448  -1.160 -16.237  1.00 31.61           C  
ATOM    122  CG  GLU A  57      10.301   0.037 -16.613  1.00 36.06           C  
ATOM    123  CD  GLU A  57      10.678   0.871 -15.410  0.73 40.87           C  
ATOM    124  OE1 GLU A  57      11.890   1.015 -15.150  0.72 46.88           O  
ATOM    125  OE2 GLU A  57       9.766   1.368 -14.711  0.88 48.13           O1-
ATOM    126  N   ARG A  58       8.859  -4.293 -16.083  1.00 33.11           N  
ATOM    127  CA  ARG A  58       8.003  -5.184 -15.316  1.00 35.44           C  
ATOM    128  C   ARG A  58       7.412  -4.457 -14.113  1.00 38.19           C  
ATOM    129  O   ARG A  58       8.009  -3.535 -13.554  1.00 35.18           O  
ATOM    130  CB  ARG A  58       8.776  -6.412 -14.851  1.00 37.71           C  
ATOM    131  CG  ARG A  58       8.990  -7.403 -15.960  1.00 36.43           C  
ATOM    132  CD  ARG A  58       9.388  -8.759 -15.426  1.00 38.15           C  
ATOM    133  NE  ARG A  58       9.661  -9.674 -16.523  1.00 30.49           N  
ATOM    134  CZ  ARG A  58       8.744 -10.452 -17.080  1.00 34.74           C  
ATOM    135  NH1 ARG A  58       7.493 -10.427 -16.634  1.00 36.06           N1+
ATOM    136  NH2 ARG A  58       9.081 -11.255 -18.081  1.00 28.35           N  
ATOM    137  N   LEU A  59       6.203  -4.856 -13.737  1.00 35.92           N  
ATOM    138  CA  LEU A  59       5.541  -4.300 -12.569  1.00 33.73           C  
ATOM    139  C   LEU A  59       5.011  -5.457 -11.741  1.00 34.50           C  
ATOM    140  O   LEU A  59       4.938  -6.593 -12.215  1.00 39.15           O  
ATOM    141  CB  LEU A  59       4.414  -3.335 -12.963  1.00 35.35           C  
ATOM    142  CG  LEU A  59       4.871  -2.065 -13.690  1.00 37.06           C  
ATOM    143  CD1 LEU A  59       3.717  -1.406 -14.416  1.00 34.46           C  
ATOM    144  CD2 LEU A  59       5.507  -1.088 -12.709  1.00 43.28           C  
ATOM    145  N   ALA A  60       4.665  -5.163 -10.490  1.00 36.16           N  
ATOM    146  CA  ALA A  60       4.147  -6.192  -9.599  1.00 39.14           C  
ATOM    147  C   ALA A  60       3.000  -6.950 -10.254  1.00 35.21           C  
ATOM    148  O   ALA A  60       2.216  -6.389 -11.025  1.00 38.49           O  
ATOM    149  CB  ALA A  60       3.676  -5.570  -8.282  1.00 39.61           C  
ATOM    150  N   GLY A  61       2.928  -8.243  -9.971  1.00 34.76           N  
ATOM    151  CA  GLY A  61       1.763  -9.007 -10.363  1.00 35.00           C  
ATOM    152  C   GLY A  61       1.717  -9.329 -11.833  1.00 37.28           C  
ATOM    153  O   GLY A  61       0.645  -9.258 -12.446  1.00 36.40           O  
ATOM    154  N   GLY A  62       2.860  -9.658 -12.424  1.00 35.32           N  
ATOM    155  CA  GLY A  62       2.914 -10.091 -13.803  1.00 33.90           C  
ATOM    156  C   GLY A  62       2.524  -9.025 -14.806  1.00 29.43           C  
ATOM    157  O   GLY A  62       2.292  -9.336 -15.978  1.00 33.29           O  
ATOM    158  N   GLN A  63       2.433  -7.774 -14.363  1.00 28.54           N  
ATOM    159  CA  GLN A  63       2.110  -6.687 -15.270  1.00 30.22           C  
ATOM    160  C   GLN A  63       3.370  -6.184 -15.962  1.00 31.16           C  
ATOM    161  O   GLN A  63       4.494  -6.446 -15.530  1.00 27.48           O  
ATOM    162  CB  GLN A  63       1.437  -5.532 -14.523  1.00 32.73           C  
ATOM    163  CG  GLN A  63       0.241  -5.922 -13.678  1.00 31.06           C  
ATOM    164  CD  GLN A  63      -0.956  -6.319 -14.511  1.00 37.29           C  
ATOM    165  NE2 GLN A  63      -1.009  -7.590 -14.918  1.00 36.85           N  
ATOM    166  OE1 GLN A  63      -1.831  -5.497 -14.782  1.00 39.41           O  
ATOM    167  N   MET A  64       3.165  -5.444 -17.050  1.00 28.46           N  
ATOM    168  CA  MET A  64       4.233  -4.758 -17.762  1.00 23.95           C  
ATOM    169  C   MET A  64       3.721  -3.385 -18.178  1.00 27.46           C  
ATOM    170  O   MET A  64       2.570  -3.252 -18.604  1.00 26.51           O  
ATOM    171  CB  MET A  64       4.683  -5.534 -19.005  1.00 21.27           C  
ATOM    172  CG  MET A  64       5.163  -6.969 -18.768  1.00 26.40           C  
ATOM    173  SD  MET A  64       5.427  -7.770 -20.357  1.00 25.71           S  
ATOM    174  CE  MET A  64       6.305  -9.279 -19.894  1.00 25.08           C  
ATOM    175  N   GLY A  65       4.569  -2.368 -18.057  1.00 21.06           N  
ATOM    176  CA  GLY A  65       4.141  -1.008 -18.301  1.00 23.11           C  
ATOM    177  C   GLY A  65       5.214  -0.217 -19.023  1.00 26.25           C  
ATOM    178  O   GLY A  65       6.399  -0.546 -18.975  1.00 28.57           O  
ATOM    179  N   TYR A  66       4.762   0.820 -19.724  1.00 21.85           N  
ATOM    180  CA  TYR A  66       5.630   1.855 -20.254  1.00 21.27           C  
ATOM    181  C   TYR A  66       5.713   3.014 -19.261  1.00 20.35           C  
ATOM    182  O   TYR A  66       4.758   3.286 -18.527  1.00 20.08           O  
ATOM    183  CB  TYR A  66       5.085   2.392 -21.579  1.00 19.84           C  
ATOM    184  CG  TYR A  66       5.018   1.434 -22.734  1.00 24.78           C  
ATOM    185  CD1 TYR A  66       6.172   1.007 -23.385  1.00 20.44           C  
ATOM    186  CD2 TYR A  66       3.786   1.009 -23.225  1.00 21.03           C  
ATOM    187  CE1 TYR A  66       6.097   0.152 -24.484  1.00 20.73           C  
ATOM    188  CE2 TYR A  66       3.697   0.166 -24.309  1.00 19.20           C  
ATOM    189  CZ  TYR A  66       4.852  -0.258 -24.942  1.00 21.85           C  
ATOM    190  OH  TYR A  66       4.751  -1.089 -26.029  1.00 18.00           O  
ATOM    191  N   GLY A  67       6.844   3.726 -19.274  1.00 23.08           N  
ATOM    192  CA  GLY A  67       6.968   4.943 -18.483  1.00 23.63           C  
ATOM    193  C   GLY A  67       8.026   5.874 -19.036  1.00 26.95           C  
ATOM    194  O   GLY A  67       8.870   5.487 -19.849  1.00 30.80           O  
ATOM    195  N   LEU A  68       7.968   7.125 -18.579  1.00 29.93           N  
ATOM    196  CA  LEU A  68       8.928   8.150 -18.984  1.00 35.26           C  
ATOM    197  C   LEU A  68      10.179   8.186 -18.109  1.00 43.21           C  
ATOM    198  O   LEU A  68      11.144   8.875 -18.464  1.00 39.05           O  
ATOM    199  CB  LEU A  68       8.275   9.537 -18.973  1.00 31.71           C  
ATOM    200  CG  LEU A  68       7.101   9.762 -19.930  1.00 33.70           C  
ATOM    201  CD1 LEU A  68       6.638  11.201 -19.871  1.00 41.39           C  
ATOM    202  CD2 LEU A  68       7.460   9.366 -21.347  1.00 31.30           C  
ATOM    203  N   GLU A  69      10.171   7.489 -16.971  1.00 39.63           N  
ATOM    204  CA  GLU A  69      11.333   7.341 -16.104  1.00 44.92           C  
ATOM    205  C   GLU A  69      11.312   5.939 -15.517  1.00 44.54           C  
ATOM    206  O   GLU A  69      10.248   5.334 -15.366  1.00 40.91           O  
ATOM    207  CB  GLU A  69      11.356   8.368 -14.955  1.00 51.74           C  
ATOM    208  CG  GLU A  69      10.958   9.783 -15.333  1.00 50.07           C  
ATOM    209  CD  GLU A  69      10.933  10.722 -14.139  1.00 60.74           C  
ATOM    210  OE1 GLU A  69      11.735  10.518 -13.201  1.00 61.02           O  
ATOM    211  OE2 GLU A  69      10.105  11.659 -14.135  1.00 65.73           O1-
ATOM    212  N   LYS A  70      12.495   5.424 -15.186  1.00 45.70           N  
ATOM    213  CA  LYS A  70      12.578   4.106 -14.568  1.00 43.08           C  
ATOM    214  C   LYS A  70      11.832   4.098 -13.238  1.00 46.68           C  
ATOM    215  O   LYS A  70      11.893   5.061 -12.469  1.00 45.95           O  
ATOM    216  CB  LYS A  70      14.038   3.700 -14.360  1.00 43.38           C  
ATOM    217  CG  LYS A  70      14.766   3.379 -15.644  1.00 41.54           C  
ATOM    218  CD  LYS A  70      16.002   2.524 -15.411  1.00 40.34           C  
ATOM    219  CE  LYS A  70      16.564   2.054 -16.752  1.00 47.81           C  
ATOM    220  NZ  LYS A  70      17.993   1.639 -16.725  1.00 44.01           N1+
ATOM    221  N   GLY A  71      11.103   3.009 -12.984  1.00 44.61           N  
ATOM    222  CA  GLY A  71      10.317   2.887 -11.771  1.00 48.56           C  
ATOM    223  C   GLY A  71       9.127   3.816 -11.672  1.00 53.93           C  
ATOM    224  O   GLY A  71       8.580   3.991 -10.578  1.00 51.10           O  
ATOM    225  N   LYS A  72       8.718   4.438 -12.778  1.00 40.58           N  
ATOM    226  CA  LYS A  72       7.483   5.211 -12.824  1.00 46.04           C  
ATOM    227  C   LYS A  72       6.618   4.776 -14.002  1.00 38.57           C  
ATOM    228  O   LYS A  72       5.857   5.576 -14.555  1.00 36.06           O  
ATOM    229  CB  LYS A  72       7.767   6.713 -12.881  1.00 51.37           C  
ATOM    230  CG  LYS A  72       8.237   7.290 -11.554  1.00 53.71           C  
ATOM    231  CD  LYS A  72       8.173   8.800 -11.549  1.00 53.47           C  
ATOM    232  CE  LYS A  72       9.518   9.389 -11.181  1.00 58.28           C  
ATOM    233  NZ  LYS A  72       9.381  10.488 -10.188  1.00 61.02           N1+
ATOM    234  N   ALA A  73       6.732   3.512 -14.400  1.00 37.54           N  
ATOM    235  CA  ALA A  73       5.840   2.970 -15.412  1.00 33.61           C  
ATOM    236  C   ALA A  73       4.405   2.997 -14.903  1.00 32.52           C  
ATOM    237  O   ALA A  73       4.145   2.995 -13.696  1.00 29.08           O  
ATOM    238  CB  ALA A  73       6.250   1.543 -15.776  1.00 28.60           C  
ATOM    239  N   SER A  74       3.464   3.035 -15.837  1.00 27.28           N  
ATOM    240  CA  SER A  74       2.055   3.128 -15.485  1.00 29.77           C  
ATOM    241  C   SER A  74       1.240   2.324 -16.486  1.00 21.55           C  
ATOM    242  O   SER A  74       1.674   2.086 -17.614  1.00 22.69           O  
ATOM    243  CB  SER A  74       1.575   4.593 -15.458  1.00 23.74           C  
ATOM    244  OG  SER A  74       1.717   5.222 -16.728  1.00 24.82           O  
ATOM    245  N   ILE A  75       0.061   1.896 -16.051  1.00 21.70           N  
ATOM    246  CA  ILE A  75      -0.940   1.323 -16.953  1.00 21.21           C  
ATOM    247  C   ILE A  75      -2.223   2.125 -16.775  1.00 19.29           C  
ATOM    248  O   ILE A  75      -2.761   2.142 -15.682  1.00 19.93           O  
ATOM    249  CB  ILE A  75      -1.198  -0.165 -16.671  1.00 19.29           C  
ATOM    250  CG1 ILE A  75       0.098  -0.979 -16.759  1.00 21.85           C  
ATOM    251  CG2 ILE A  75      -2.231  -0.708 -17.645  1.00 18.91           C  
ATOM    252  CD1 ILE A  75      -0.024  -2.363 -16.120  1.00 22.16           C  
ATOM    253  N   PRO A  76      -2.707   2.806 -17.836  1.00 21.29           N  
ATOM    254  CA  PRO A  76      -2.073   2.943 -19.160  1.00 18.10           C  
ATOM    255  C   PRO A  76      -0.761   3.723 -19.108  1.00 21.38           C  
ATOM    256  O   PRO A  76      -0.502   4.402 -18.109  1.00 19.57           O  
ATOM    257  CB  PRO A  76      -3.118   3.704 -19.987  1.00 17.38           C  
ATOM    258  CG  PRO A  76      -4.064   4.307 -18.991  1.00 22.45           C  
ATOM    259  CD  PRO A  76      -4.030   3.455 -17.779  1.00 20.85           C  
ATOM    260  N   GLY A  77       0.078   3.627 -20.159  1.00 20.52           N  
ATOM    261  CA  GLY A  77       1.331   4.339 -20.201  1.00 19.33           C  
ATOM    262  C   GLY A  77       1.140   5.828 -20.337  1.00 17.68           C  
ATOM    263  O   GLY A  77       0.017   6.330 -20.391  1.00 15.71           O  
ATOM    264  N   PRO A  78       2.250   6.551 -20.451  1.00 18.72           N  
ATOM    265  CA  PRO A  78       2.173   8.014 -20.442  1.00 23.76           C  
ATOM    266  C   PRO A  78       1.408   8.556 -21.653  1.00 21.50           C  
ATOM    267  O   PRO A  78       1.514   8.043 -22.775  1.00 19.73           O  
ATOM    268  CB  PRO A  78       3.641   8.472 -20.486  1.00 33.45           C  
ATOM    269  CG  PRO A  78       4.455   7.228 -20.699  1.00 21.88           C  
ATOM    270  CD  PRO A  78       3.620   6.070 -20.328  1.00 21.19           C  
ATOM    271  N   LEU A  79       0.584   9.583 -21.401  1.00 20.00           N  
ATOM    272  CA  LEU A  79      -0.097  10.296 -22.477  1.00 18.70           C  
ATOM    273  C   LEU A  79       0.926  11.099 -23.269  1.00 24.08           C  
ATOM    274  O   LEU A  79       1.650  11.926 -22.713  1.00 21.53           O  
ATOM    275  CB  LEU A  79      -1.170  11.211 -21.903  1.00 19.31           C  
ATOM    276  CG  LEU A  79      -1.834  12.220 -22.856  1.00 27.44           C  
ATOM    277  CD1 LEU A  79      -2.610  11.507 -23.967  1.00 21.23           C  
ATOM    278  CD2 LEU A  79      -2.743  13.163 -22.081  1.00 23.75           C  
ATOM    279  N   ILE A  80       0.985  10.848 -24.564  1.00 22.06           N  
ATOM    280  CA  ILE A  80       1.843  11.579 -25.480  1.00 25.03           C  
ATOM    281  C   ILE A  80       0.952  12.501 -26.297  1.00 27.19           C  
ATOM    282  O   ILE A  80      -0.054  12.052 -26.866  1.00 22.54           O  
ATOM    283  CB  ILE A  80       2.644  10.618 -26.373  1.00 25.45           C  
ATOM    284  CG1 ILE A  80       3.678   9.909 -25.498  1.00 23.81           C  
ATOM    285  CG2 ILE A  80       3.268  11.350 -27.586  1.00 25.58           C  
ATOM    286  CD1 ILE A  80       4.519   8.960 -26.240  1.00 29.11           C  
ATOM    287  N   GLU A  81       1.293  13.789 -26.318  1.00 21.06           N  
ATOM    288  CA  GLU A  81       0.532  14.799 -27.046  1.00 26.73           C  
ATOM    289  C   GLU A  81       1.441  15.480 -28.054  1.00 28.31           C  
ATOM    290  O   GLU A  81       2.567  15.861 -27.724  1.00 28.97           O  
ATOM    291  CB  GLU A  81      -0.078  15.832 -26.100  1.00 29.31           C  
ATOM    292  CG  GLU A  81      -1.273  16.558 -26.681  1.00 29.71           C  
ATOM    293  CD  GLU A  81      -0.996  18.005 -27.037  0.40 28.49           C  
ATOM    294  OE1 GLU A  81       0.035  18.280 -27.689  0.63 32.28           O  
ATOM    295  OE2 GLU A  81      -1.823  18.866 -26.661  0.76 34.91           O1-
ATOM    296  N   LEU A  82       0.950  15.608 -29.282  1.00 29.24           N  
ATOM    297  CA  LEU A  82       1.655  16.236 -30.385  1.00 26.21           C  
ATOM    298  C   LEU A  82       0.699  17.185 -31.090  1.00 25.43           C  
ATOM    299  O   LEU A  82      -0.517  16.962 -31.100  1.00 21.19           O  
ATOM    300  CB  LEU A  82       2.173  15.188 -31.390  1.00 21.00           C  
ATOM    301  CG  LEU A  82       3.115  14.109 -30.844  1.00 26.98           C  
ATOM    302  CD1 LEU A  82       3.357  13.056 -31.903  1.00 25.59           C  
ATOM    303  CD2 LEU A  82       4.424  14.723 -30.390  1.00 29.53           C  
ATOM    304  N   ASN A  83       1.247  18.250 -31.673  1.00 23.22           N  
ATOM    305  CA  ASN A  83       0.495  19.114 -32.574  1.00 23.61           C  
ATOM    306  C   ASN A  83       0.868  18.758 -34.000  1.00 20.36           C  
ATOM    307  O   ASN A  83       2.034  18.458 -34.277  1.00 29.22           O  
ATOM    308  CB  ASN A  83       0.777  20.596 -32.310  1.00 25.61           C  
ATOM    309  CG  ASN A  83       0.492  20.986 -30.883  1.00 27.47           C  
ATOM    310  ND2 ASN A  83       1.493  21.531 -30.208  1.00 21.60           N  
ATOM    311  OD1 ASN A  83      -0.609  20.773 -30.381  1.00 24.52           O  
ATOM    312  N   GLU A  84      -0.121  18.778 -34.896  1.00 16.15           N  
ATOM    313  CA  GLU A  84       0.105  18.350 -36.280  1.00 19.22           C  
ATOM    314  C   GLU A  84       1.343  19.025 -36.866  1.00 24.64           C  
ATOM    315  O   GLU A  84       1.491  20.246 -36.803  1.00 23.89           O  
ATOM    316  CB  GLU A  84      -1.116  18.663 -37.149  1.00 23.79           C  
ATOM    317  CG  GLU A  84      -2.264  17.657 -37.045  1.00 17.49           C  
ATOM    318  CD  GLU A  84      -3.430  18.002 -37.970  1.00 21.18           C  
ATOM    319  OE1 GLU A  84      -3.681  19.213 -38.227  1.00 21.20           O  
ATOM    320  OE2 GLU A  84      -4.079  17.053 -38.476  1.00 22.70           O1-
ATOM    321  N   GLY A  85       2.241  18.218 -37.419  1.00 22.34           N  
ATOM    322  CA  GLY A  85       3.521  18.688 -37.885  1.00 23.84           C  
ATOM    323  C   GLY A  85       4.688  18.323 -36.987  1.00 24.77           C  
ATOM    324  O   GLY A  85       5.823  18.272 -37.472  1.00 21.91           O  
ATOM    325  N   ASP A  86       4.441  18.081 -35.694  1.00 25.10           N  
ATOM    326  CA  ASP A  86       5.516  17.725 -34.769  1.00 23.78           C  
ATOM    327  C   ASP A  86       6.137  16.383 -35.135  1.00 26.87           C  
ATOM    328  O   ASP A  86       5.470  15.472 -35.637  1.00 28.44           O  
ATOM    329  CB  ASP A  86       5.011  17.627 -33.327  1.00 21.82           C  
ATOM    330  CG  ASP A  86       4.640  18.959 -32.734  1.00 27.71           C  
ATOM    331  OD1 ASP A  86       4.920  20.009 -33.357  1.00 24.09           O  
ATOM    332  OD2 ASP A  86       4.042  18.942 -31.637  1.00 25.27           O1-
ATOM    333  N   THR A  87       7.427  16.260 -34.847  1.00 25.68           N  
ATOM    334  CA  THR A  87       8.142  15.001 -34.930  1.00 22.41           C  
ATOM    335  C   THR A  87       8.567  14.606 -33.521  1.00 24.84           C  
ATOM    336  O   THR A  87       8.979  15.457 -32.730  1.00 25.30           O  
ATOM    337  CB  THR A  87       9.344  15.130 -35.864  1.00 25.37           C  
ATOM    338  CG2 THR A  87      10.125  13.821 -35.945  1.00 26.52           C  
ATOM    339  OG1 THR A  87       8.883  15.486 -37.176  1.00 25.51           O  
ATOM    340  N   LEU A  88       8.427  13.324 -33.195  1.00 23.37           N  
ATOM    341  CA  LEU A  88       8.805  12.799 -31.890  1.00 21.53           C  
ATOM    342  C   LEU A  88       9.796  11.661 -32.080  1.00 27.28           C  
ATOM    343  O   LEU A  88       9.462  10.648 -32.709  1.00 24.98           O  
ATOM    344  CB  LEU A  88       7.576  12.309 -31.113  1.00 21.51           C  
ATOM    345  CG  LEU A  88       7.892  11.818 -29.696  1.00 25.93           C  
ATOM    346  CD1 LEU A  88       8.413  12.963 -28.860  1.00 26.10           C  
ATOM    347  CD2 LEU A  88       6.675  11.179 -29.031  1.00 24.17           C  
ATOM    348  N   HIS A  89      11.009  11.828 -31.538  1.00 22.16           N  
ATOM    349  CA  HIS A  89      11.997  10.753 -31.458  1.00 30.75           C  
ATOM    350  C   HIS A  89      11.869  10.109 -30.082  1.00 28.22           C  
ATOM    351  O   HIS A  89      12.136  10.754 -29.060  1.00 27.50           O  
ATOM    352  CB  HIS A  89      13.422  11.268 -31.677  1.00 32.14           C  
ATOM    353  CG  HIS A  89      13.661  11.849 -33.040  1.00 32.35           C  
ATOM    354  CD2 HIS A  89      13.993  13.105 -33.427  1.00 33.93           C  
ATOM    355  ND1 HIS A  89      13.566  11.103 -34.199  1.00 29.02           N  
ATOM    356  CE1 HIS A  89      13.827  11.877 -35.240  1.00 31.59           C  
ATOM    357  NE2 HIS A  89      14.087  13.097 -34.800  1.00 27.74           N  
ATOM    358  N   VAL A  90      11.463   8.847 -30.059  1.00 23.04           N  
ATOM    359  CA  VAL A  90      11.278   8.091 -28.822  1.00 26.16           C  
ATOM    360  C   VAL A  90      12.526   7.251 -28.604  1.00 29.71           C  
ATOM    361  O   VAL A  90      12.753   6.273 -29.322  1.00 30.87           O  
ATOM    362  CB  VAL A  90      10.027   7.205 -28.890  1.00 25.69           C  
ATOM    363  CG1 VAL A  90       9.847   6.401 -27.590  1.00 20.07           C  
ATOM    364  CG2 VAL A  90       8.802   8.053 -29.196  1.00 24.39           C  
ATOM    365  N   GLU A  91      13.345   7.625 -27.624  1.00 29.68           N  
ATOM    366  CA  GLU A  91      14.518   6.830 -27.267  1.00 28.20           C  
ATOM    367  C   GLU A  91      14.037   5.717 -26.351  1.00 29.86           C  
ATOM    368  O   GLU A  91      13.854   5.920 -25.146  1.00 31.60           O  
ATOM    369  CB  GLU A  91      15.593   7.685 -26.598  1.00 33.52           C  
ATOM    370  CG  GLU A  91      16.815   6.868 -26.115  1.00 36.40           C  
ATOM    371  CD  GLU A  91      17.940   7.716 -25.517  0.35 40.73           C  
ATOM    372  OE1 GLU A  91      17.847   8.112 -24.334  0.77 44.39           O  
ATOM    373  OE2 GLU A  91      18.930   7.979 -26.232  0.53 43.42           O1-
ATOM    374  N   PHE A  92      13.829   4.533 -26.917  1.00 25.51           N  
ATOM    375  CA  PHE A  92      13.139   3.450 -26.231  1.00 29.04           C  
ATOM    376  C   PHE A  92      14.141   2.476 -25.616  1.00 34.28           C  
ATOM    377  O   PHE A  92      15.085   2.043 -26.283  1.00 32.12           O  
ATOM    378  CB  PHE A  92      12.208   2.720 -27.202  1.00 26.07           C  
ATOM    379  CG  PHE A  92      11.400   1.619 -26.564  1.00 26.72           C  
ATOM    380  CD1 PHE A  92      10.163   1.889 -25.996  1.00 24.43           C  
ATOM    381  CD2 PHE A  92      11.874   0.314 -26.545  1.00 30.17           C  
ATOM    382  CE1 PHE A  92       9.410   0.876 -25.404  1.00 26.76           C  
ATOM    383  CE2 PHE A  92      11.131  -0.703 -25.962  1.00 32.04           C  
ATOM    384  CZ  PHE A  92       9.894  -0.419 -25.387  1.00 29.20           C  
ATOM    385  N   GLU A  93      13.926   2.125 -24.347  1.00 25.99           N  
ATOM    386  CA  GLU A  93      14.773   1.163 -23.655  1.00 30.97           C  
ATOM    387  C   GLU A  93      13.920   0.048 -23.073  1.00 32.45           C  
ATOM    388  O   GLU A  93      12.982   0.304 -22.306  1.00 34.38           O  
ATOM    389  CB  GLU A  93      15.583   1.828 -22.536  1.00 34.82           C  
ATOM    390  CG  GLU A  93      16.135   3.197 -22.900  1.00 40.82           C  
ATOM    391  CD  GLU A  93      17.272   3.613 -21.998  1.00 50.61           C  
ATOM    392  OE1 GLU A  93      17.684   2.784 -21.142  1.00 49.58           O  
ATOM    393  OE2 GLU A  93      17.738   4.767 -22.142  1.00 46.06           O1-
ATOM    394  N   ASN A  94      14.258  -1.184 -23.429  1.00 30.26           N  
ATOM    395  CA  ASN A  94      13.641  -2.358 -22.835  1.00 33.55           C  
ATOM    396  C   ASN A  94      14.453  -2.739 -21.601  1.00 38.94           C  
ATOM    397  O   ASN A  94      15.605  -3.170 -21.720  1.00 33.74           O  
ATOM    398  CB  ASN A  94      13.590  -3.501 -23.846  1.00 27.65           C  
ATOM    399  CG  ASN A  94      12.923  -4.738 -23.288  1.00 28.87           C  
ATOM    400  ND2 ASN A  94      13.034  -5.848 -24.010  1.00 27.05           N  
ATOM    401  OD1 ASN A  94      12.297  -4.693 -22.225  1.00 29.73           O  
ATOM    402  N   THR A  95      13.868  -2.553 -20.418  1.00 34.93           N  
ATOM    403  CA  THR A  95      14.502  -2.976 -19.177  1.00 30.47           C  
ATOM    404  C   THR A  95      14.143  -4.406 -18.809  1.00 37.95           C  
ATOM    405  O   THR A  95      14.636  -4.911 -17.796  1.00 37.21           O  
ATOM    406  CB  THR A  95      14.127  -2.028 -18.018  1.00 35.24           C  
ATOM    407  CG2 THR A  95      14.287  -0.567 -18.424  1.00 34.95           C  
ATOM    408  OG1 THR A  95      12.768  -2.244 -17.613  1.00 31.33           O  
ATOM    409  N   MET A  96      13.316  -5.075 -19.612  1.00 34.41           N  
ATOM    410  CA  MET A  96      12.812  -6.400 -19.281  1.00 35.75           C  
ATOM    411  C   MET A  96      13.709  -7.482 -19.869  1.00 38.85           C  
ATOM    412  O   MET A  96      14.607  -7.214 -20.674  1.00 33.13           O  
ATOM    413  CB  MET A  96      11.378  -6.575 -19.788  1.00 29.17           C  
ATOM    414  CG  MET A  96      10.461  -5.411 -19.440  1.00 28.47           C  
ATOM    415  SD  MET A  96       8.771  -5.908 -19.789  1.00 30.18           S  
ATOM    416  CE  MET A  96       8.912  -6.310 -21.524  1.00 27.66           C  
ATOM    417  N   ASP A  97      13.446  -8.729 -19.465  1.00 32.60           N  
ATOM    418  CA  ASP A  97      14.245  -9.865 -19.900  1.00 29.61           C  
ATOM    419  C   ASP A  97      13.601 -10.631 -21.049  1.00 36.74           C  
ATOM    420  O   ASP A  97      13.989 -11.772 -21.321  1.00 36.99           O  
ATOM    421  CB  ASP A  97      14.532 -10.798 -18.719  1.00 40.02           C  
ATOM    422  CG  ASP A  97      13.274 -11.411 -18.132  0.46 39.97           C  
ATOM    423  OD1 ASP A  97      12.162 -10.982 -18.512  0.78 34.23           O  
ATOM    424  OD2 ASP A  97      13.405 -12.305 -17.266  0.91 46.96           O1-
ATOM    425  N   VAL A  98      12.624 -10.031 -21.730  1.00 28.98           N  
ATOM    426  CA  VAL A  98      12.025 -10.623 -22.922  1.00 33.30           C  
ATOM    427  C   VAL A  98      11.883  -9.548 -23.982  1.00 29.65           C  
ATOM    428  O   VAL A  98      11.898  -8.343 -23.670  1.00 28.46           O  
ATOM    429  CB  VAL A  98      10.653 -11.270 -22.621  1.00 37.77           C  
ATOM    430  CG1 VAL A  98      10.800 -12.422 -21.609  1.00 33.28           C  
ATOM    431  CG2 VAL A  98       9.668 -10.234 -22.125  1.00 33.39           C  
ATOM    432  N   PRO A  99      11.769  -9.929 -25.255  1.00 29.59           N  
ATOM    433  CA  PRO A  99      11.607  -8.920 -26.306  1.00 29.73           C  
ATOM    434  C   PRO A  99      10.320  -8.124 -26.116  1.00 31.92           C  
ATOM    435  O   PRO A  99       9.346  -8.598 -25.524  1.00 26.85           O  
ATOM    436  CB  PRO A  99      11.573  -9.739 -27.601  1.00 30.73           C  
ATOM    437  CG  PRO A  99      12.164 -11.063 -27.249  1.00 37.74           C  
ATOM    438  CD  PRO A  99      11.819 -11.298 -25.810  1.00 28.22           C  
ATOM    439  N   VAL A 100      10.333  -6.892 -26.629  1.00 26.23           N  
ATOM    440  CA  VAL A 100       9.192  -5.987 -26.553  1.00 24.78           C  
ATOM    441  C   VAL A 100       9.286  -5.050 -27.750  1.00 29.63           C  
ATOM    442  O   VAL A 100      10.339  -4.920 -28.377  1.00 28.66           O  
ATOM    443  CB  VAL A 100       9.180  -5.205 -25.212  1.00 24.22           C  
ATOM    444  CG1 VAL A 100      10.238  -4.099 -25.215  1.00 27.57           C  
ATOM    445  CG2 VAL A 100       7.793  -4.639 -24.893  1.00 23.43           C  
ATOM    446  N   SER A 101       8.173  -4.400 -28.087  1.00 23.12           N  
ATOM    447  CA  SER A 101       8.196  -3.418 -29.162  1.00 20.69           C  
ATOM    448  C   SER A 101       7.274  -2.255 -28.827  1.00 22.42           C  
ATOM    449  O   SER A 101       6.551  -2.266 -27.828  1.00 20.50           O  
ATOM    450  CB  SER A 101       7.801  -4.047 -30.492  1.00 20.23           C  
ATOM    451  OG  SER A 101       6.398  -4.197 -30.575  1.00 21.02           O  
ATOM    452  N   LEU A 102       7.319  -1.233 -29.680  1.00 24.51           N  
ATOM    453  CA  LEU A 102       6.458  -0.062 -29.564  1.00 19.66           C  
ATOM    454  C   LEU A 102       5.869   0.206 -30.944  1.00 23.83           C  
ATOM    455  O   LEU A 102       6.604   0.517 -31.884  1.00 22.33           O  
ATOM    456  CB  LEU A 102       7.235   1.147 -29.045  1.00 22.65           C  
ATOM    457  CG  LEU A 102       6.447   2.447 -28.920  1.00 26.39           C  
ATOM    458  CD1 LEU A 102       5.393   2.308 -27.815  1.00 23.17           C  
ATOM    459  CD2 LEU A 102       7.378   3.611 -28.642  1.00 27.99           C  
ATOM    460  N   HIS A 103       4.552   0.059 -31.072  1.00 17.49           N  
ATOM    461  CA  HIS A 103       3.858   0.235 -32.337  1.00 19.39           C  
ATOM    462  C   HIS A 103       2.733   1.234 -32.121  1.00 21.03           C  
ATOM    463  O   HIS A 103       2.013   1.150 -31.121  1.00 19.16           O  
ATOM    464  CB  HIS A 103       3.309  -1.101 -32.855  1.00 20.62           C  
ATOM    465  CG  HIS A 103       2.224  -0.949 -33.872  1.00 22.36           C  
ATOM    466  CD2 HIS A 103       0.880  -1.099 -33.770  1.00 24.28           C  
ATOM    467  ND1 HIS A 103       2.474  -0.595 -35.181  1.00 24.20           N  
ATOM    468  CE1 HIS A 103       1.332  -0.523 -35.841  1.00 25.86           C  
ATOM    469  NE2 HIS A 103       0.351  -0.830 -35.008  1.00 28.03           N  
ATOM    470  N   VAL A 104       2.594   2.200 -33.025  1.00 20.95           N  
ATOM    471  CA  VAL A 104       1.647   3.288 -32.817  1.00 17.23           C  
ATOM    472  C   VAL A 104       0.614   3.280 -33.935  1.00 18.78           C  
ATOM    473  O   VAL A 104       0.938   2.998 -35.095  1.00 20.13           O  
ATOM    474  CB  VAL A 104       2.360   4.653 -32.717  1.00 22.72           C  
ATOM    475  CG1 VAL A 104       2.982   5.058 -34.061  1.00 26.49           C  
ATOM    476  CG2 VAL A 104       1.405   5.737 -32.188  1.00 15.93           C  
ATOM    477  N   HIS A 105      -0.636   3.569 -33.577  1.00 16.17           N  
ATOM    478  CA  HIS A 105      -1.699   3.772 -34.553  1.00 15.38           C  
ATOM    479  C   HIS A 105      -1.714   5.222 -35.039  1.00 18.88           C  
ATOM    480  O   HIS A 105      -1.338   6.143 -34.313  1.00 16.69           O  
ATOM    481  CB  HIS A 105      -3.070   3.445 -33.949  1.00 19.28           C  
ATOM    482  CG  HIS A 105      -3.343   1.976 -33.797  1.00 18.76           C  
ATOM    483  CD2 HIS A 105      -2.682   1.007 -33.118  1.00 18.94           C  
ATOM    484  ND1 HIS A 105      -4.421   1.357 -34.390  1.00 18.36           N  
ATOM    485  CE1 HIS A 105      -4.409   0.068 -34.092  1.00 16.99           C  
ATOM    486  NE2 HIS A 105      -3.366  -0.169 -33.318  1.00 19.30           N  
ATOM    487  N   GLY A 106      -2.142   5.416 -36.287  1.00 18.78           N  
ATOM    488  CA  GLY A 106      -2.494   6.742 -36.770  1.00 17.62           C  
ATOM    489  C   GLY A 106      -1.386   7.659 -37.261  1.00 21.47           C  
ATOM    490  O   GLY A 106      -1.589   8.392 -38.233  1.00 19.60           O  
ATOM    491  N   LEU A 107      -0.233   7.664 -36.590  1.00 21.34           N  
ATOM    492  CA  LEU A 107       0.825   8.606 -36.926  1.00 23.13           C  
ATOM    493  C   LEU A 107       1.607   8.107 -38.137  1.00 20.85           C  
ATOM    494  O   LEU A 107       1.485   6.958 -38.559  1.00 21.09           O  
ATOM    495  CB  LEU A 107       1.784   8.816 -35.746  1.00 17.55           C  
ATOM    496  CG  LEU A 107       1.303   9.052 -34.308  1.00 26.56           C  
ATOM    497  CD1 LEU A 107       2.371   9.745 -33.467  1.00 24.76           C  
ATOM    498  CD2 LEU A 107      -0.002   9.815 -34.232  1.00 21.54           C  
ATOM    499  N   ASP A 108       2.419   8.997 -38.702  1.00 20.85           N  
ATOM    500  CA  ASP A 108       3.315   8.629 -39.787  1.00 19.45           C  
ATOM    501  C   ASP A 108       4.587   8.034 -39.209  1.00 20.20           C  
ATOM    502  O   ASP A 108       5.205   8.624 -38.321  1.00 23.42           O  
ATOM    503  CB  ASP A 108       3.688   9.845 -40.643  1.00 23.32           C  
ATOM    504  CG  ASP A 108       2.490  10.632 -41.118  1.00 21.88           C  
ATOM    505  OD1 ASP A 108       1.489  10.014 -41.531  1.00 22.29           O  
ATOM    506  OD2 ASP A 108       2.563  11.886 -41.085  1.00 23.78           O1-
ATOM    507  N   TYR A 109       4.993   6.882 -39.725  1.00 20.75           N  
ATOM    508  CA  TYR A 109       6.286   6.310 -39.381  1.00 24.54           C  
ATOM    509  C   TYR A 109       6.770   5.515 -40.585  1.00 22.70           C  
ATOM    510  O   TYR A 109       5.966   4.978 -41.344  1.00 22.17           O  
ATOM    511  CB  TYR A 109       6.198   5.431 -38.113  1.00 22.83           C  
ATOM    512  CG  TYR A 109       5.104   4.395 -38.196  1.00 25.85           C  
ATOM    513  CD1 TYR A 109       5.359   3.132 -38.723  1.00 22.60           C  
ATOM    514  CD2 TYR A 109       3.804   4.693 -37.787  1.00 24.41           C  
ATOM    515  CE1 TYR A 109       4.358   2.190 -38.827  1.00 25.68           C  
ATOM    516  CE2 TYR A 109       2.792   3.757 -37.895  1.00 24.52           C  
ATOM    517  CZ  TYR A 109       3.076   2.506 -38.413  1.00 26.87           C  
ATOM    518  OH  TYR A 109       2.079   1.564 -38.537  1.00 28.00           O  
ATOM    519  N   GLU A 110       8.085   5.441 -40.765  1.00 24.08           N  
ATOM    520  CA  GLU A 110       8.552   4.537 -41.798  1.00 20.99           C  
ATOM    521  C   GLU A 110       8.621   3.119 -41.253  1.00 23.41           C  
ATOM    522  O   GLU A 110       8.470   2.878 -40.051  1.00 23.27           O  
ATOM    523  CB  GLU A 110       9.883   5.004 -42.371  1.00 30.55           C  
ATOM    524  CG  GLU A 110       9.988   6.513 -42.431  1.00 31.67           C  
ATOM    525  CD  GLU A 110      11.350   6.986 -42.870  0.75 33.27           C  
ATOM    526  OE1 GLU A 110      11.718   8.150 -42.584  0.31 31.79           O  
ATOM    527  OE2 GLU A 110      12.067   6.198 -43.525  0.78 44.86           O1-
ATOM    528  N   ILE A 111       8.810   2.163 -42.166  1.00 20.40           N  
ATOM    529  CA  ILE A 111       8.650   0.756 -41.799  1.00 22.49           C  
ATOM    530  C   ILE A 111       9.624   0.348 -40.697  1.00 26.57           C  
ATOM    531  O   ILE A 111       9.352  -0.596 -39.949  1.00 26.48           O  
ATOM    532  CB  ILE A 111       8.787  -0.133 -43.062  1.00 27.22           C  
ATOM    533  CG1 ILE A 111       8.186  -1.521 -42.827  1.00 34.16           C  
ATOM    534  CG2 ILE A 111      10.241  -0.221 -43.532  1.00 25.87           C  
ATOM    535  CD1 ILE A 111       6.676  -1.549 -42.907  1.00 27.24           C  
ATOM    536  N   SER A 112      10.736   1.071 -40.545  1.00 23.78           N  
ATOM    537  CA  SER A 112      11.709   0.750 -39.504  1.00 28.35           C  
ATOM    538  C   SER A 112      11.270   1.184 -38.105  1.00 23.12           C  
ATOM    539  O   SER A 112      11.897   0.766 -37.126  1.00 30.17           O  
ATOM    540  CB  SER A 112      13.055   1.382 -39.851  1.00 28.27           C  
ATOM    541  OG  SER A 112      12.938   2.790 -39.920  1.00 23.75           O  
ATOM    542  N   SER A 113      10.216   1.995 -37.977  1.00 23.53           N  
ATOM    543  CA  SER A 113       9.572   2.253 -36.689  1.00 20.47           C  
ATOM    544  C   SER A 113       8.197   1.585 -36.604  1.00 27.26           C  
ATOM    545  O   SER A 113       7.318   2.057 -35.875  1.00 26.20           O  
ATOM    546  CB  SER A 113       9.440   3.753 -36.425  1.00 24.54           C  
ATOM    547  OG  SER A 113      10.684   4.345 -36.107  1.00 28.29           O  
ATOM    548  N   ASP A 114       7.992   0.493 -37.358  1.00 23.15           N  
ATOM    549  CA  ASP A 114       6.735  -0.263 -37.277  1.00 23.14           C  
ATOM    550  C   ASP A 114       6.560  -0.928 -35.914  1.00 24.62           C  
ATOM    551  O   ASP A 114       5.430  -1.032 -35.406  1.00 25.01           O  
ATOM    552  CB  ASP A 114       6.693  -1.326 -38.385  1.00 24.54           C  
ATOM    553  CG  ASP A 114       5.284  -1.831 -38.677  1.00 28.26           C  
ATOM    554  OD1 ASP A 114       4.315  -1.079 -38.464  1.00 26.14           O  
ATOM    555  OD2 ASP A 114       5.155  -2.987 -39.133  1.00 28.44           O1-
ATOM    556  N   GLY A 115       7.653  -1.380 -35.311  1.00 22.97           N  
ATOM    557  CA  GLY A 115       7.582  -2.033 -34.018  1.00 22.82           C  
ATOM    558  C   GLY A 115       7.090  -3.460 -34.074  1.00 26.76           C  
ATOM    559  O   GLY A 115       6.291  -3.868 -33.225  1.00 26.30           O  
ATOM    560  N   THR A 116       7.531  -4.236 -35.063  1.00 23.72           N  
ATOM    561  CA  THR A 116       7.124  -5.631 -35.174  1.00 26.31           C  
ATOM    562  C   THR A 116       8.347  -6.506 -35.385  1.00 34.08           C  
ATOM    563  O   THR A 116       9.362  -6.062 -35.935  1.00 28.64           O  
ATOM    564  CB  THR A 116       6.153  -5.873 -36.345  1.00 28.66           C  
ATOM    565  CG2 THR A 116       4.934  -4.959 -36.250  1.00 26.50           C  
ATOM    566  OG1 THR A 116       6.836  -5.643 -37.579  1.00 29.47           O  
ATOM    567  N   LYS A 117       8.236  -7.765 -34.957  1.00 29.55           N  
ATOM    568  CA  LYS A 117       9.292  -8.725 -35.266  1.00 35.77           C  
ATOM    569  C   LYS A 117       9.324  -9.044 -36.756  1.00 33.32           C  
ATOM    570  O   LYS A 117      10.405  -9.257 -37.320  1.00 33.11           O  
ATOM    571  CB  LYS A 117       9.106 -10.007 -34.446  1.00 34.69           C  
ATOM    572  CG  LYS A 117      10.372 -10.854 -34.320  1.00 39.92           C  
ATOM    573  CD  LYS A 117      10.108 -12.217 -33.663  1.00 44.53           C  
ATOM    574  CE  LYS A 117       9.853 -12.106 -32.149  1.00 48.67           C  
ATOM    575  NZ  LYS A 117      11.059 -11.722 -31.332  1.00 48.13           N1+
ATOM    576  N   GLN A 118       8.155  -9.038 -37.406  1.00 31.65           N  
ATOM    577  CA  GLN A 118       8.048  -9.425 -38.812  1.00 39.81           C  
ATOM    578  C   GLN A 118       9.036  -8.662 -39.696  1.00 36.77           C  
ATOM    579  O   GLN A 118       9.575  -9.222 -40.657  1.00 44.32           O  
ATOM    580  CB  GLN A 118       6.606  -9.222 -39.294  1.00 34.77           C  
ATOM    581  CG  GLN A 118       5.586 -10.225 -38.706  1.00 35.25           C  
ATOM    582  CD  GLN A 118       5.090  -9.850 -37.311  1.00 37.18           C  
ATOM    583  NE2 GLN A 118       3.848 -10.223 -37.002  1.00 31.93           N  
ATOM    584  OE1 GLN A 118       5.809  -9.236 -36.524  1.00 37.95           O  
ATOM    585  N   ASN A 119       9.308  -7.394 -39.379  1.00 36.44           N  
ATOM    586  CA  ASN A 119      10.338  -6.640 -40.090  1.00 36.37           C  
ATOM    587  C   ASN A 119      11.422  -6.130 -39.141  1.00 38.83           C  
ATOM    588  O   ASN A 119      12.002  -5.066 -39.363  1.00 35.78           O  
ATOM    589  CB  ASN A 119       9.733  -5.488 -40.893  1.00 35.53           C  
ATOM    590  CG  ASN A 119       8.910  -4.557 -40.045  1.00 40.91           C  
ATOM    591  ND2 ASN A 119       7.587  -4.568 -40.254  1.00 32.02           N  
ATOM    592  OD1 ASN A 119       9.450  -3.817 -39.222  1.00 41.50           O  
ATOM    593  N   LYS A 120      11.682  -6.879 -38.067  1.00 35.95           N  
ATOM    594  CA  LYS A 120      12.879  -6.702 -37.239  1.00 39.44           C  
ATOM    595  C   LYS A 120      13.004  -5.280 -36.687  1.00 35.39           C  
ATOM    596  O   LYS A 120      14.094  -4.705 -36.634  1.00 30.77           O  
ATOM    597  CB  LYS A 120      14.132  -7.102 -38.018  1.00 40.38           C  
ATOM    598  CG  LYS A 120      14.325  -8.607 -38.111  1.00 42.42           C  
ATOM    599  CD  LYS A 120      15.333  -8.979 -39.188  1.00 60.75           C  
ATOM    600  CE  LYS A 120      15.236 -10.455 -39.543  1.00 70.11           C  
ATOM    601  NZ  LYS A 120      13.960 -10.764 -40.251  1.00 69.97           N1+
ATOM    602  N   SER A 121      11.877  -4.717 -36.257  1.00 26.84           N  
ATOM    603  CA  SER A 121      11.830  -3.416 -35.600  1.00 30.14           C  
ATOM    604  C   SER A 121      11.418  -3.535 -34.136  1.00 32.34           C  
ATOM    605  O   SER A 121      10.927  -2.563 -33.544  1.00 32.16           O  
ATOM    606  CB  SER A 121      10.880  -2.483 -36.350  1.00 28.47           C  
ATOM    607  OG  SER A 121       9.616  -3.097 -36.512  1.00 29.80           O  
ATOM    608  N   HIS A 122      11.587  -4.721 -33.553  1.00 29.00           N  
ATOM    609  CA  HIS A 122      11.372  -4.955 -32.138  1.00 27.38           C  
ATOM    610  C   HIS A 122      12.664  -4.679 -31.375  1.00 33.22           C  
ATOM    611  O   HIS A 122      13.724  -4.422 -31.957  1.00 30.05           O  
ATOM    612  CB  HIS A 122      10.900  -6.383 -31.901  1.00 28.11           C  
ATOM    613  CG  HIS A 122      11.923  -7.413 -32.262  1.00 33.91           C  
ATOM    614  CD2 HIS A 122      12.560  -8.341 -31.508  1.00 40.40           C  
ATOM    615  ND1 HIS A 122      12.404  -7.565 -33.546  1.00 33.08           N  
ATOM    616  CE1 HIS A 122      13.295  -8.540 -33.568  1.00 38.98           C  
ATOM    617  NE2 HIS A 122      13.405  -9.033 -32.346  1.00 40.12           N  
ATOM    618  N   VAL A 123      12.581  -4.745 -30.050  1.00 29.95           N  
ATOM    619  CA  VAL A 123      13.705  -4.441 -29.176  1.00 31.54           C  
ATOM    620  C   VAL A 123      14.028  -5.695 -28.374  1.00 36.19           C  
ATOM    621  O   VAL A 123      13.190  -6.176 -27.600  1.00 32.53           O  
ATOM    622  CB  VAL A 123      13.397  -3.251 -28.255  1.00 32.92           C  
ATOM    623  CG1 VAL A 123      14.659  -2.779 -27.521  1.00 30.42           C  
ATOM    624  CG2 VAL A 123      12.770  -2.111 -29.050  1.00 30.79           C  
ATOM    625  N  AGLU A 124      15.245  -6.216 -28.560  0.45 33.61           N  
ATOM    626  N  BGLU A 124      15.234  -6.232 -28.567  0.55 33.61           N  
ATOM    627  CA AGLU A 124      15.723  -7.377 -27.824  0.45 35.83           C  
ATOM    628  CA BGLU A 124      15.668  -7.404 -27.822  0.55 35.84           C  
ATOM    629  C  AGLU A 124      15.837  -7.053 -26.331  0.45 33.58           C  
ATOM    630  C  BGLU A 124      15.831  -7.061 -26.338  0.55 33.57           C  
ATOM    631  O  AGLU A 124      15.851  -5.883 -25.942  0.45 34.29           O  
ATOM    632  O  BGLU A 124      15.872  -5.888 -25.962  0.55 34.29           O  
ATOM    633  CB AGLU A 124      17.077  -7.825 -28.388  0.45 36.51           C  
ATOM    634  CB BGLU A 124      16.977  -7.944 -28.406  0.55 36.53           C  
ATOM    635  CG AGLU A 124      18.238  -6.837 -28.193  0.45 35.37           C  
ATOM    636  CG BGLU A 124      16.789  -8.812 -29.645  0.55 34.01           C  
ATOM    637  CD AGLU A 124      18.127  -5.565 -29.037  0.45 35.90           C  
ATOM    638  CD BGLU A 124      15.868  -9.992 -29.394  0.55 38.38           C  
ATOM    639  OE1AGLU A 124      17.441  -5.577 -30.083  0.45 35.28           O  
ATOM    640  OE1BGLU A 124      16.330 -11.008 -28.828  0.55 42.02           O  
ATOM    641  OE2AGLU A 124      18.741  -4.548 -28.650  0.45 37.11           O1-
ATOM    642  OE2BGLU A 124      14.676  -9.902 -29.751  0.55 37.89           O1-
ATOM    643  N   PRO A 125      15.905  -8.077 -25.471  1.00 36.51           N  
ATOM    644  CA  PRO A 125      16.030  -7.798 -24.029  1.00 37.84           C  
ATOM    645  C   PRO A 125      17.260  -6.960 -23.716  1.00 39.14           C  
ATOM    646  O   PRO A 125      18.353  -7.206 -24.231  1.00 36.59           O  
ATOM    647  CB  PRO A 125      16.124  -9.195 -23.403  1.00 32.56           C  
ATOM    648  CG  PRO A 125      15.472 -10.095 -24.374  1.00 36.55           C  
ATOM    649  CD  PRO A 125      15.757  -9.520 -25.736  1.00 34.67           C  
ATOM    650  N   GLY A 126      17.056  -5.935 -22.889  1.00 34.98           N  
ATOM    651  CA  GLY A 126      18.114  -5.043 -22.475  1.00 33.33           C  
ATOM    652  C   GLY A 126      18.535  -4.010 -23.494  1.00 35.98           C  
ATOM    653  O   GLY A 126      19.407  -3.190 -23.189  1.00 35.79           O  
ATOM    654  N   GLY A 127      17.934  -4.001 -24.685  1.00 39.37           N  
ATOM    655  CA  GLY A 127      18.398  -3.155 -25.764  1.00 31.62           C  
ATOM    656  C   GLY A 127      17.756  -1.781 -25.781  1.00 34.23           C  
ATOM    657  O   GLY A 127      16.918  -1.430 -24.950  1.00 33.56           O  
ATOM    658  N   THR A 128      18.185  -0.989 -26.762  1.00 32.51           N  
ATOM    659  CA  THR A 128      17.706   0.367 -26.968  1.00 32.64           C  
ATOM    660  C   THR A 128      17.409   0.552 -28.449  1.00 37.59           C  
ATOM    661  O   THR A 128      18.008  -0.102 -29.306  1.00 38.63           O  
ATOM    662  CB  THR A 128      18.736   1.412 -26.481  1.00 39.38           C  
ATOM    663  CG2 THR A 128      18.142   2.808 -26.468  1.00 43.25           C  
ATOM    664  OG1 THR A 128      19.137   1.096 -25.143  1.00 50.32           O  
ATOM    665  N   ARG A 129      16.460   1.430 -28.745  1.00 35.08           N  
ATOM    666  CA  ARG A 129      16.127   1.743 -30.126  1.00 33.96           C  
ATOM    667  C   ARG A 129      15.456   3.102 -30.141  1.00 33.80           C  
ATOM    668  O   ARG A 129      14.786   3.482 -29.178  1.00 35.37           O  
ATOM    669  CB  ARG A 129      15.210   0.682 -30.743  1.00 30.41           C  
ATOM    670  CG  ARG A 129      14.946   0.902 -32.220  1.00 32.19           C  
ATOM    671  CD  ARG A 129      13.981  -0.118 -32.760  1.00 27.11           C  
ATOM    672  NE  ARG A 129      13.914  -0.044 -34.213  1.00 29.54           N  
ATOM    673  CZ  ARG A 129      14.414  -0.970 -35.021  1.00 33.72           C  
ATOM    674  NH1 ARG A 129      15.011  -2.041 -34.512  1.00 36.60           N1+
ATOM    675  NH2 ARG A 129      14.314  -0.830 -36.334  1.00 28.56           N  
ATOM    676  N   THR A 130      15.670   3.848 -31.218  1.00 29.98           N  
ATOM    677  CA  THR A 130      14.983   5.116 -31.420  1.00 30.33           C  
ATOM    678  C   THR A 130      13.832   4.879 -32.389  1.00 30.49           C  
ATOM    679  O   THR A 130      14.055   4.530 -33.552  1.00 28.68           O  
ATOM    680  CB  THR A 130      15.928   6.197 -31.938  1.00 38.43           C  
ATOM    681  CG2 THR A 130      15.148   7.467 -32.270  1.00 30.82           C  
ATOM    682  OG1 THR A 130      16.898   6.499 -30.927  1.00 37.17           O  
ATOM    683  N   TYR A 131      12.607   5.021 -31.889  1.00 27.66           N  
ATOM    684  CA  TYR A 131      11.413   5.027 -32.723  1.00 22.61           C  
ATOM    685  C   TYR A 131      11.085   6.469 -33.084  1.00 27.60           C  
ATOM    686  O   TYR A 131      11.073   7.337 -32.210  1.00 27.83           O  
ATOM    687  CB  TYR A 131      10.234   4.399 -31.981  1.00 21.47           C  
ATOM    688  CG  TYR A 131      10.314   2.899 -31.781  1.00 22.67           C  
ATOM    689  CD1 TYR A 131      10.124   2.034 -32.848  1.00 22.11           C  
ATOM    690  CD2 TYR A 131      10.549   2.346 -30.519  1.00 24.95           C  
ATOM    691  CE1 TYR A 131      10.175   0.660 -32.677  1.00 27.03           C  
ATOM    692  CE2 TYR A 131      10.605   0.959 -30.335  1.00 23.14           C  
ATOM    693  CZ  TYR A 131      10.412   0.128 -31.419  1.00 24.54           C  
ATOM    694  OH  TYR A 131      10.449  -1.238 -31.275  1.00 24.62           O  
ATOM    695  N   THR A 132      10.810   6.730 -34.359  1.00 23.21           N  
ATOM    696  CA  THR A 132      10.478   8.080 -34.792  1.00 24.83           C  
ATOM    697  C   THR A 132       9.069   8.112 -35.352  1.00 22.53           C  
ATOM    698  O   THR A 132       8.735   7.332 -36.252  1.00 25.17           O  
ATOM    699  CB  THR A 132      11.460   8.607 -35.837  1.00 25.62           C  
ATOM    700  CG2 THR A 132      11.042  10.004 -36.290  1.00 25.75           C  
ATOM    701  OG1 THR A 132      12.766   8.664 -35.268  1.00 27.23           O  
ATOM    702  N   TRP A 133       8.263   9.021 -34.812  1.00 22.36           N  
ATOM    703  CA  TRP A 133       6.886   9.254 -35.213  1.00 22.30           C  
ATOM    704  C   TRP A 133       6.785  10.651 -35.797  1.00 25.98           C  
ATOM    705  O   TRP A 133       7.301  11.607 -35.207  1.00 24.82           O  
ATOM    706  CB  TRP A 133       5.939   9.145 -34.019  1.00 19.47           C  
ATOM    707  CG  TRP A 133       5.931   7.797 -33.335  1.00 25.10           C  
ATOM    708  CD1 TRP A 133       6.426   6.620 -33.819  1.00 24.16           C  
ATOM    709  CD2 TRP A 133       5.383   7.502 -32.043  1.00 24.23           C  
ATOM    710  CE2 TRP A 133       5.582   6.127 -31.808  1.00 20.16           C  
ATOM    711  CE3 TRP A 133       4.740   8.270 -31.063  1.00 20.67           C  
ATOM    712  NE1 TRP A 133       6.216   5.608 -32.907  1.00 22.09           N  
ATOM    713  CZ2 TRP A 133       5.160   5.505 -30.638  1.00 21.22           C  
ATOM    714  CZ3 TRP A 133       4.324   7.645 -29.895  1.00 26.20           C  
ATOM    715  CH2 TRP A 133       4.533   6.278 -29.694  1.00 22.20           C  
ATOM    716  N   ARG A 134       6.112  10.773 -36.935  1.00 19.44           N  
ATOM    717  CA  ARG A 134       5.852  12.075 -37.527  1.00 23.99           C  
ATOM    718  C   ARG A 134       4.347  12.297 -37.621  1.00 24.38           C  
ATOM    719  O   ARG A 134       3.556  11.351 -37.532  1.00 27.50           O  
ATOM    720  CB  ARG A 134       6.512  12.197 -38.906  1.00 24.07           C  
ATOM    721  CG  ARG A 134       8.033  12.277 -38.848  1.00 26.82           C  
ATOM    722  CD  ARG A 134       8.647  12.177 -40.249  1.00 26.24           C  
ATOM    723  NE  ARG A 134       8.571  10.803 -40.748  1.00 28.19           N  
ATOM    724  CZ  ARG A 134       7.688  10.379 -41.647  1.00 30.76           C  
ATOM    725  NH1 ARG A 134       6.805  11.225 -42.178  1.00 25.67           N1+
ATOM    726  NH2 ARG A 134       7.694   9.107 -42.023  1.00 28.71           N  
ATOM    727  N   THR A 135       3.964  13.569 -37.733  1.00 20.30           N  
ATOM    728  CA  THR A 135       2.590  14.001 -37.960  1.00 23.98           C  
ATOM    729  C   THR A 135       2.589  15.065 -39.057  1.00 24.98           C  
ATOM    730  O   THR A 135       3.595  15.746 -39.278  1.00 24.28           O  
ATOM    731  CB  THR A 135       1.932  14.576 -36.676  1.00 25.41           C  
ATOM    732  CG2 THR A 135       2.035  13.599 -35.521  1.00 21.94           C  
ATOM    733  OG1 THR A 135       2.577  15.800 -36.291  1.00 19.85           O  
ATOM    734  N   HIS A 136       1.449  15.216 -39.743  1.00 25.84           N  
ATOM    735  CA  HIS A 136       1.311  16.200 -40.818  1.00 23.44           C  
ATOM    736  C   HIS A 136      -0.024  16.932 -40.712  1.00 23.64           C  
ATOM    737  O   HIS A 136      -1.005  16.407 -40.173  1.00 21.13           O  
ATOM    738  CB  HIS A 136       1.428  15.537 -42.208  1.00 21.40           C  
ATOM    739  CG  HIS A 136       0.349  14.534 -42.484  1.00 20.95           C  
ATOM    740  CD2 HIS A 136      -0.875  14.672 -43.049  1.00 22.72           C  
ATOM    741  ND1 HIS A 136       0.469  13.200 -42.147  1.00 23.36           N  
ATOM    742  CE1 HIS A 136      -0.637  12.562 -42.490  1.00 22.27           C  
ATOM    743  NE2 HIS A 136      -1.468  13.430 -43.041  1.00 20.09           N  
ATOM    744  N   GLU A 137      -0.059  18.153 -41.249  1.00 25.69           N  
ATOM    745  CA  GLU A 137      -1.297  18.906 -41.359  1.00 20.89           C  
ATOM    746  C   GLU A 137      -2.082  18.432 -42.566  1.00 19.22           C  
ATOM    747  O   GLU A 137      -1.512  17.887 -43.508  1.00 19.58           O  
ATOM    748  CB  GLU A 137      -1.014  20.400 -41.523  1.00 23.72           C  
ATOM    749  CG  GLU A 137      -0.301  21.042 -40.356  1.00 24.36           C  
ATOM    750  CD  GLU A 137       0.034  22.489 -40.637  1.00 34.33           C  
ATOM    751  OE1 GLU A 137       0.156  22.842 -41.828  1.00 40.81           O  
ATOM    752  OE2 GLU A 137       0.172  23.264 -39.676  1.00 36.94           O1-
ATOM    753  N   PRO A 138      -3.388  18.659 -42.590  1.00 18.50           N  
ATOM    754  CA  PRO A 138      -4.136  18.413 -43.824  1.00 19.25           C  
ATOM    755  C   PRO A 138      -3.745  19.431 -44.883  1.00 24.04           C  
ATOM    756  O   PRO A 138      -3.111  20.447 -44.593  1.00 23.00           O  
ATOM    757  CB  PRO A 138      -5.600  18.577 -43.404  1.00 19.57           C  
ATOM    758  CG  PRO A 138      -5.558  19.396 -42.152  1.00 18.32           C  
ATOM    759  CD  PRO A 138      -4.262  19.074 -41.476  1.00 19.48           C  
ATOM    760  N   GLY A 139      -4.108  19.137 -46.132  1.00 21.81           N  
ATOM    761  CA  GLY A 139      -3.890  20.112 -47.189  1.00 25.62           C  
ATOM    762  C   GLY A 139      -4.183  19.614 -48.584  1.00 28.13           C  
ATOM    763  O   GLY A 139      -4.282  18.403 -48.810  1.00 27.41           O  
ATOM    764  N   ARG A 140      -4.315  20.545 -49.529  1.00 27.29           N  
ATOM    765  CA  ARG A 140      -4.688  20.202 -50.896  1.00 27.17           C  
ATOM    766  C   ARG A 140      -3.514  19.554 -51.622  1.00 34.65           C  
ATOM    767  O   ARG A 140      -2.372  20.005 -51.513  1.00 36.26           O  
ATOM    768  CB  ARG A 140      -5.154  21.467 -51.631  1.00 36.89           C  
ATOM    769  CG  ARG A 140      -5.754  21.269 -53.024  1.00 36.40           C  
ATOM    770  CD  ARG A 140      -7.163  20.684 -52.976  1.00 36.04           C  
ATOM    771  NE  ARG A 140      -8.089  21.433 -52.126  1.00 32.81           N  
ATOM    772  CZ  ARG A 140      -9.299  20.989 -51.789  1.00 33.46           C  
ATOM    773  NH1 ARG A 140     -10.089  21.710 -51.006  1.00 34.43           N1+
ATOM    774  NH2 ARG A 140      -9.716  19.808 -52.232  1.00 33.07           N  
ATOM    775  N   ARG A 141      -3.796  18.480 -52.355  1.00 35.90           N  
ATOM    776  CA  ARG A 141      -2.775  17.804 -53.141  1.00 34.35           C  
ATOM    777  C   ARG A 141      -2.653  18.442 -54.523  1.00 37.99           C  
ATOM    778  O   ARG A 141      -3.522  19.196 -54.972  1.00 35.50           O  
ATOM    779  CB  ARG A 141      -3.086  16.311 -53.287  1.00 31.00           C  
ATOM    780  CG  ARG A 141      -2.816  15.466 -52.060  1.00 29.22           C  
ATOM    781  CD  ARG A 141      -2.871  13.993 -52.407  1.00 29.44           C  
ATOM    782  NE  ARG A 141      -2.946  13.148 -51.221  1.00 28.72           N  
ATOM    783  CZ  ARG A 141      -4.087  12.813 -50.623  1.00 30.69           C  
ATOM    784  NH1 ARG A 141      -5.249  13.249 -51.109  1.00 27.45           N1+
ATOM    785  NH2 ARG A 141      -4.070  12.031 -49.549  1.00 24.14           N  
ATOM    786  N   ALA A 142      -1.548  18.117 -55.203  1.00 35.43           N  
ATOM    787  CA  ALA A 142      -1.394  18.503 -56.604  1.00 42.66           C  
ATOM    788  C   ALA A 142      -2.557  17.996 -57.451  1.00 43.44           C  
ATOM    789  O   ALA A 142      -3.101  18.739 -58.277  1.00 49.57           O  
ATOM    790  CB  ALA A 142      -0.063  17.982 -57.147  1.00 41.88           C  
ATOM    791  N   ASP A 143      -2.976  16.730 -57.239  1.00 43.76           N  
ATOM    792  CA  ASP A 143      -4.119  16.157 -57.969  1.00 40.85           C  
ATOM    793  C   ASP A 143      -5.490  16.816 -57.588  1.00 41.62           C  
ATOM    794  O   ASP A 143      -6.549  16.341 -58.028  1.00 46.80           O  
ATOM    795  CB  ASP A 143      -4.173  14.628 -57.771  1.00 40.12           C  
ATOM    796  CG  ASP A 143      -4.528  14.203 -56.338  1.00 47.31           C  
ATOM    797  OD1 ASP A 143      -5.043  15.033 -55.559  1.00 44.60           O  
ATOM    798  OD2 ASP A 143      -4.305  13.012 -55.987  1.00 44.04           O1-
ATOM    799  N   GLY A 144      -5.518  17.873 -56.775  1.00 38.74           N  
ATOM    800  CA  GLY A 144      -6.759  18.505 -56.386  1.00 41.26           C  
ATOM    801  C   GLY A 144      -7.476  17.873 -55.211  1.00 36.92           C  
ATOM    802  O   GLY A 144      -8.486  18.422 -54.756  1.00 36.22           O  
ATOM    803  N   THR A 145      -7.004  16.743 -54.700  1.00 37.69           N  
ATOM    804  CA  THR A 145      -7.698  16.086 -53.602  1.00 34.14           C  
ATOM    805  C   THR A 145      -7.204  16.613 -52.261  1.00 30.56           C  
ATOM    806  O   THR A 145      -6.141  17.226 -52.162  1.00 29.87           O  
ATOM    807  CB  THR A 145      -7.509  14.575 -53.671  1.00 35.86           C  
ATOM    808  CG2 THR A 145      -8.113  14.027 -54.957  1.00 38.43           C  
ATOM    809  OG1 THR A 145      -6.109  14.280 -53.655  1.00 35.32           O  
ATOM    810  N   TRP A 146      -7.986  16.350 -51.217  1.00 29.55           N  
ATOM    811  CA  TRP A 146      -7.699  16.847 -49.876  1.00 27.71           C  
ATOM    812  C   TRP A 146      -7.069  15.738 -49.035  1.00 27.49           C  
ATOM    813  O   TRP A 146      -7.703  14.712 -48.776  1.00 24.25           O  
ATOM    814  CB  TRP A 146      -8.976  17.381 -49.222  1.00 25.52           C  
ATOM    815  CG  TRP A 146      -8.761  18.053 -47.880  1.00 29.87           C  
ATOM    816  CD1 TRP A 146      -9.022  17.526 -46.648  1.00 27.13           C  
ATOM    817  CD2 TRP A 146      -8.261  19.379 -47.649  1.00 30.52           C  
ATOM    818  CE2 TRP A 146      -8.241  19.582 -46.252  1.00 29.59           C  
ATOM    819  CE3 TRP A 146      -7.827  20.413 -48.486  1.00 29.15           C  
ATOM    820  NE1 TRP A 146      -8.710  18.435 -45.664  1.00 27.31           N  
ATOM    821  CZ2 TRP A 146      -7.802  20.771 -45.678  1.00 28.51           C  
ATOM    822  CZ3 TRP A 146      -7.392  21.595 -47.912  1.00 26.28           C  
ATOM    823  CH2 TRP A 146      -7.383  21.764 -46.525  1.00 31.47           C  
ATOM    824  N   ARG A 147      -5.827  15.957 -48.604  1.00 27.72           N  
ATOM    825  CA  ARG A 147      -5.097  15.000 -47.780  1.00 27.23           C  
ATOM    826  C   ARG A 147      -5.499  15.175 -46.318  1.00 25.17           C  
ATOM    827  O   ARG A 147      -5.355  16.263 -45.754  1.00 20.21           O  
ATOM    828  CB  ARG A 147      -3.587  15.191 -47.944  1.00 20.77           C  
ATOM    829  CG  ARG A 147      -2.749  14.216 -47.137  1.00 21.37           C  
ATOM    830  CD  ARG A 147      -1.288  14.656 -47.078  1.00 26.44           C  
ATOM    831  NE  ARG A 147      -0.432  13.685 -46.393  1.00 19.12           N  
ATOM    832  CZ  ARG A 147       0.872  13.860 -46.174  1.00 27.24           C  
ATOM    833  NH1 ARG A 147       1.468  14.968 -46.583  1.00 28.70           N1+
ATOM    834  NH2 ARG A 147       1.587  12.933 -45.545  1.00 19.54           N  
ATOM    835  N   ALA A 148      -6.005  14.108 -45.710  1.00 21.88           N  
ATOM    836  CA  ALA A 148      -6.392  14.157 -44.310  1.00 22.16           C  
ATOM    837  C   ALA A 148      -5.162  14.346 -43.429  1.00 21.73           C  
ATOM    838  O   ALA A 148      -4.083  13.818 -43.721  1.00 22.90           O  
ATOM    839  CB  ALA A 148      -7.133  12.876 -43.921  1.00 21.64           C  
ATOM    840  N   GLY A 149      -5.325  15.133 -42.355  1.00 17.27           N  
ATOM    841  CA  GLY A 149      -4.243  15.344 -41.415  1.00 19.72           C  
ATOM    842  C   GLY A 149      -4.146  14.222 -40.401  1.00 23.26           C  
ATOM    843  O   GLY A 149      -5.008  13.344 -40.334  1.00 19.36           O  
ATOM    844  N   SER A 150      -3.083  14.274 -39.590  1.00 19.65           N  
ATOM    845  CA  SER A 150      -2.846  13.281 -38.548  1.00 17.06           C  
ATOM    846  C   SER A 150      -3.739  13.437 -37.314  1.00 20.98           C  
ATOM    847  O   SER A 150      -3.731  12.541 -36.461  1.00 20.04           O  
ATOM    848  CB  SER A 150      -1.384  13.333 -38.084  1.00 17.53           C  
ATOM    849  OG  SER A 150      -0.465  13.144 -39.153  1.00 20.56           O  
ATOM    850  N   ALA A 151      -4.481  14.537 -37.168  1.00 20.10           N  
ATOM    851  CA  ALA A 151      -5.125  14.824 -35.885  1.00 18.07           C  
ATOM    852  C   ALA A 151      -6.138  13.749 -35.501  1.00 21.75           C  
ATOM    853  O   ALA A 151      -6.904  13.256 -36.339  1.00 20.32           O  
ATOM    854  CB  ALA A 151      -5.822  16.184 -35.912  1.00 18.90           C  
ATOM    855  N   GLY A 152      -6.151  13.403 -34.223  1.00 18.34           N  
ATOM    856  CA  GLY A 152      -7.137  12.469 -33.727  1.00 19.60           C  
ATOM    857  C   GLY A 152      -6.698  11.839 -32.426  1.00 20.65           C  
ATOM    858  O   GLY A 152      -5.656  12.176 -31.853  1.00 17.51           O  
ATOM    859  N   TYR A 153      -7.545  10.924 -31.956  1.00 20.23           N  
ATOM    860  CA  TYR A 153      -7.294  10.154 -30.744  1.00 17.28           C  
ATOM    861  C   TYR A 153      -6.721   8.805 -31.143  1.00 17.92           C  
ATOM    862  O   TYR A 153      -7.399   8.011 -31.808  1.00 18.93           O  
ATOM    863  CB  TYR A 153      -8.578   9.986 -29.927  1.00 15.57           C  
ATOM    864  CG  TYR A 153      -9.035  11.281 -29.335  1.00 18.64           C  
ATOM    865  CD1 TYR A 153      -8.537  11.715 -28.106  1.00 18.01           C  
ATOM    866  CD2 TYR A 153      -9.933  12.098 -30.011  1.00 18.39           C  
ATOM    867  CE1 TYR A 153      -8.944  12.932 -27.555  1.00 20.10           C  
ATOM    868  CE2 TYR A 153     -10.345  13.303 -29.474  1.00 19.49           C  
ATOM    869  CZ  TYR A 153      -9.846  13.717 -28.247  1.00 20.28           C  
ATOM    870  OH  TYR A 153     -10.258  14.917 -27.715  1.00 19.96           O  
ATOM    871  N   TRP A 154      -5.476   8.554 -30.745  1.00 15.84           N  
ATOM    872  CA  TRP A 154      -4.756   7.363 -31.174  1.00 16.04           C  
ATOM    873  C   TRP A 154      -4.137   6.643 -29.972  1.00 17.00           C  
ATOM    874  O   TRP A 154      -4.438   6.972 -28.822  1.00 18.09           O  
ATOM    875  CB  TRP A 154      -3.663   7.741 -32.179  1.00 15.63           C  
ATOM    876  CG  TRP A 154      -4.118   8.520 -33.377  1.00 18.57           C  
ATOM    877  CD1 TRP A 154      -3.922   9.849 -33.616  1.00 16.34           C  
ATOM    878  CD2 TRP A 154      -4.811   8.003 -34.524  1.00 16.37           C  
ATOM    879  CE2 TRP A 154      -5.002   9.073 -35.418  1.00 17.59           C  
ATOM    880  CE3 TRP A 154      -5.280   6.732 -34.883  1.00 17.71           C  
ATOM    881  NE1 TRP A 154      -4.445  10.189 -34.848  1.00 16.68           N  
ATOM    882  CZ2 TRP A 154      -5.650   8.914 -36.655  1.00 15.34           C  
ATOM    883  CZ3 TRP A 154      -5.939   6.576 -36.101  1.00 15.51           C  
ATOM    884  CH2 TRP A 154      -6.108   7.662 -36.974  1.00 16.48           C  
ATOM    885  N   HIS A 155      -3.251   5.685 -30.219  1.00 16.51           N  
ATOM    886  CA  HIS A 155      -2.704   4.887 -29.131  1.00 21.22           C  
ATOM    887  C   HIS A 155      -1.498   4.108 -29.629  1.00 20.01           C  
ATOM    888  O   HIS A 155      -1.315   3.906 -30.837  1.00 16.23           O  
ATOM    889  CB  HIS A 155      -3.758   3.933 -28.534  1.00 17.91           C  
ATOM    890  CG  HIS A 155      -4.313   2.937 -29.508  1.00 19.18           C  
ATOM    891  CD2 HIS A 155      -5.267   3.059 -30.467  1.00 20.63           C  
ATOM    892  ND1 HIS A 155      -3.910   1.617 -29.539  1.00 15.86           N  
ATOM    893  CE1 HIS A 155      -4.584   0.972 -30.476  1.00 19.48           C  
ATOM    894  NE2 HIS A 155      -5.413   1.824 -31.054  1.00 19.30           N  
ATOM    895  N   TYR A 156      -0.674   3.678 -28.667  1.00 18.26           N  
ATOM    896  CA  TYR A 156       0.492   2.842 -28.904  1.00 16.45           C  
ATOM    897  C   TYR A 156       0.417   1.620 -27.995  1.00 17.90           C  
ATOM    898  O   TYR A 156      -0.232   1.639 -26.948  1.00 16.34           O  
ATOM    899  CB  TYR A 156       1.796   3.619 -28.652  1.00 18.19           C  
ATOM    900  CG  TYR A 156       1.936   4.142 -27.223  1.00 19.33           C  
ATOM    901  CD1 TYR A 156       2.452   3.340 -26.211  1.00 21.43           C  
ATOM    902  CD2 TYR A 156       1.567   5.439 -26.896  1.00 18.85           C  
ATOM    903  CE1 TYR A 156       2.582   3.814 -24.911  1.00 19.96           C  
ATOM    904  CE2 TYR A 156       1.699   5.923 -25.600  1.00 16.17           C  
ATOM    905  CZ  TYR A 156       2.207   5.104 -24.611  1.00 20.35           C  
ATOM    906  OH  TYR A 156       2.329   5.570 -23.306  1.00 22.57           O  
ATOM    907  N   HIS A 157       1.096   0.550 -28.394  1.00 21.19           N  
ATOM    908  CA  HIS A 157       1.010  -0.700 -27.645  1.00 16.80           C  
ATOM    909  C   HIS A 157       2.081  -1.655 -28.160  1.00 19.13           C  
ATOM    910  O   HIS A 157       2.687  -1.437 -29.213  1.00 19.83           O  
ATOM    911  CB  HIS A 157      -0.390  -1.329 -27.741  1.00 16.81           C  
ATOM    912  CG  HIS A 157      -0.745  -1.827 -29.108  1.00 18.10           C  
ATOM    913  CD2 HIS A 157      -1.518  -1.286 -30.082  1.00 17.70           C  
ATOM    914  ND1 HIS A 157      -0.301  -3.034 -29.599  1.00 18.74           N  
ATOM    915  CE1 HIS A 157      -0.772  -3.209 -30.821  1.00 20.46           C  
ATOM    916  NE2 HIS A 157      -1.515  -2.164 -31.134  1.00 17.59           N  
ATOM    917  N   ASP A 158       2.316  -2.714 -27.387  1.00 17.71           N  
ATOM    918  CA  ASP A 158       3.309  -3.712 -27.764  1.00 18.23           C  
ATOM    919  C   ASP A 158       2.768  -4.617 -28.868  1.00 17.86           C  
ATOM    920  O   ASP A 158       1.556  -4.821 -28.993  1.00 17.22           O  
ATOM    921  CB  ASP A 158       3.711  -4.555 -26.546  1.00 19.11           C  
ATOM    922  CG  ASP A 158       4.446  -5.821 -26.947  1.00 20.37           C  
ATOM    923  OD1 ASP A 158       5.601  -5.711 -27.435  1.00 20.78           O  
ATOM    924  OD2 ASP A 158       3.841  -6.912 -26.846  1.00 18.21           O1-
ATOM    925  N   HIS A 159       3.684  -5.145 -29.692  1.00 14.23           N  
ATOM    926  CA  HIS A 159       3.340  -5.999 -30.827  1.00 16.90           C  
ATOM    927  C   HIS A 159       4.112  -7.318 -30.793  1.00 20.57           C  
ATOM    928  O   HIS A 159       4.039  -8.091 -31.757  1.00 20.43           O  
ATOM    929  CB  HIS A 159       3.617  -5.257 -32.154  1.00 17.16           C  
ATOM    930  CG  HIS A 159       2.705  -5.625 -33.290  1.00 20.89           C  
ATOM    931  CD2 HIS A 159       1.808  -4.881 -33.988  1.00 19.10           C  
ATOM    932  ND1 HIS A 159       2.701  -6.874 -33.876  1.00 21.22           N  
ATOM    933  CE1 HIS A 159       1.833  -6.889 -34.875  1.00 23.78           C  
ATOM    934  NE2 HIS A 159       1.276  -5.693 -34.960  1.00 22.68           N  
ATOM    935  N   VAL A 160       4.827  -7.611 -29.704  1.00 18.78           N  
ATOM    936  CA  VAL A 160       5.807  -8.694 -29.706  1.00 22.92           C  
ATOM    937  C   VAL A 160       5.710  -9.632 -28.497  1.00 23.04           C  
ATOM    938  O   VAL A 160       6.128 -10.805 -28.586  1.00 24.40           O  
ATOM    939  CB  VAL A 160       7.233  -8.081 -29.822  1.00 23.37           C  
ATOM    940  CG1 VAL A 160       8.304  -8.992 -29.308  1.00 32.08           C  
ATOM    941  CG2 VAL A 160       7.516  -7.700 -31.274  1.00 29.49           C  
ATOM    942  N   VAL A 161       5.146  -9.233 -27.358  1.00 21.36           N  
ATOM    943  CA  VAL A 161       5.175 -10.079 -26.163  1.00 22.85           C  
ATOM    944  C   VAL A 161       4.086 -11.144 -26.244  1.00 20.92           C  
ATOM    945  O   VAL A 161       2.908 -10.838 -26.463  1.00 24.26           O  
ATOM    946  CB  VAL A 161       5.031  -9.226 -24.893  1.00 21.62           C  
ATOM    947  CG1 VAL A 161       4.964 -10.122 -23.638  1.00 19.16           C  
ATOM    948  CG2 VAL A 161       6.191  -8.259 -24.789  1.00 20.81           C  
ATOM    949  N   GLY A 162       4.475 -12.399 -26.051  1.00 21.86           N  
ATOM    950  CA  GLY A 162       3.530 -13.525 -26.063  1.00 17.04           C  
ATOM    951  C   GLY A 162       3.177 -14.096 -27.419  1.00 24.32           C  
ATOM    952  O   GLY A 162       3.150 -15.319 -27.599  1.00 20.64           O  
ATOM    953  N   THR A 163       2.862 -13.229 -28.380  1.00 21.74           N  
ATOM    954  CA  THR A 163       2.634 -13.610 -29.768  1.00 20.87           C  
ATOM    955  C   THR A 163       3.244 -12.525 -30.640  1.00 19.00           C  
ATOM    956  O   THR A 163       3.596 -11.441 -30.151  1.00 18.92           O  
ATOM    957  CB  THR A 163       1.142 -13.727 -30.115  1.00 21.47           C  
ATOM    958  CG2 THR A 163       0.375 -14.519 -29.069  1.00 19.23           C  
ATOM    959  OG1 THR A 163       0.586 -12.406 -30.213  1.00 17.36           O  
ATOM    960  N   GLU A 164       3.304 -12.782 -31.950  1.00 20.00           N  
ATOM    961  CA  GLU A 164       3.814 -11.760 -32.869  1.00 23.78           C  
ATOM    962  C   GLU A 164       2.796 -10.666 -33.159  1.00 21.00           C  
ATOM    963  O   GLU A 164       3.021  -9.847 -34.062  1.00 24.88           O  
ATOM    964  CB  GLU A 164       4.306 -12.397 -34.184  1.00 24.77           C  
ATOM    965  CG  GLU A 164       5.558 -13.272 -33.983  1.00 32.84           C  
ATOM    966  CD  GLU A 164       6.422 -13.439 -35.232  0.44 31.51           C  
ATOM    967  OE1 GLU A 164       6.097 -12.865 -36.288  0.81 30.18           O  
ATOM    968  OE2 GLU A 164       7.449 -14.146 -35.149  0.66 34.11           O1-
ATOM    969  N   HIS A 165       1.688 -10.626 -32.415  1.00 22.81           N  
ATOM    970  CA  HIS A 165       0.770  -9.492 -32.432  1.00 22.16           C  
ATOM    971  C   HIS A 165       0.604  -8.870 -31.047  1.00 20.34           C  
ATOM    972  O   HIS A 165      -0.346  -8.109 -30.814  1.00 19.83           O  
ATOM    973  CB  HIS A 165      -0.572  -9.917 -33.021  1.00 20.96           C  
ATOM    974  CG  HIS A 165      -0.515 -10.128 -34.501  1.00 21.12           C  
ATOM    975  CD2 HIS A 165      -0.614  -9.250 -35.529  1.00 21.99           C  
ATOM    976  ND1 HIS A 165      -0.285 -11.361 -35.070  1.00 19.74           N  
ATOM    977  CE1 HIS A 165      -0.265 -11.238 -36.385  1.00 24.11           C  
ATOM    978  NE2 HIS A 165      -0.459  -9.966 -36.689  1.00 23.80           N  
ATOM    979  N   GLY A 166       1.530  -9.154 -30.132  1.00 18.56           N  
ATOM    980  CA  GLY A 166       1.541  -8.509 -28.827  1.00 16.36           C  
ATOM    981  C   GLY A 166       0.411  -8.887 -27.892  1.00 21.95           C  
ATOM    982  O   GLY A 166       0.118  -8.137 -26.946  1.00 18.29           O  
ATOM    983  N   THR A 167      -0.214 -10.049 -28.100  1.00 17.31           N  
ATOM    984  CA  THR A 167      -1.355 -10.427 -27.267  1.00 18.93           C  
ATOM    985  C   THR A 167      -0.983 -10.491 -25.785  1.00 17.40           C  
ATOM    986  O   THR A 167      -1.737 -10.015 -24.933  1.00 18.27           O  
ATOM    987  CB  THR A 167      -1.931 -11.751 -27.746  1.00 20.62           C  
ATOM    988  CG2 THR A 167      -3.111 -12.153 -26.864  1.00 20.21           C  
ATOM    989  OG1 THR A 167      -2.372 -11.589 -29.106  1.00 19.01           O  
ATOM    990  N   GLY A 168       0.193 -11.024 -25.461  1.00 18.71           N  
ATOM    991  CA  GLY A 168       0.622 -11.036 -24.072  1.00 17.77           C  
ATOM    992  C   GLY A 168       0.952  -9.653 -23.537  1.00 19.45           C  
ATOM    993  O   GLY A 168       0.561  -9.300 -22.417  1.00 17.08           O  
ATOM    994  N   GLY A 169       1.673  -8.851 -24.327  1.00 17.93           N  
ATOM    995  CA  GLY A 169       2.039  -7.514 -23.877  1.00 17.30           C  
ATOM    996  C   GLY A 169       0.824  -6.652 -23.595  1.00 16.50           C  
ATOM    997  O   GLY A 169       0.744  -5.978 -22.560  1.00 17.14           O  
ATOM    998  N   ILE A 170      -0.143  -6.669 -24.520  1.00 17.13           N  
ATOM    999  CA  ILE A 170      -1.385  -5.916 -24.357  1.00 19.66           C  
ATOM   1000  C   ILE A 170      -2.121  -6.361 -23.094  1.00 19.31           C  
ATOM   1001  O   ILE A 170      -2.604  -5.538 -22.301  1.00 15.85           O  
ATOM   1002  CB  ILE A 170      -2.269  -6.080 -25.609  1.00 15.10           C  
ATOM   1003  CG1 ILE A 170      -1.642  -5.364 -26.825  1.00 18.70           C  
ATOM   1004  CG2 ILE A 170      -3.667  -5.545 -25.321  1.00 15.18           C  
ATOM   1005  CD1 ILE A 170      -2.250  -5.776 -28.179  1.00 18.08           C  
ATOM   1006  N   ARG A 171      -2.239  -7.676 -22.905  1.00 19.57           N  
ATOM   1007  CA  ARG A 171      -2.876  -8.204 -21.700  1.00 17.80           C  
ATOM   1008  C   ARG A 171      -2.139  -7.753 -20.436  1.00 19.97           C  
ATOM   1009  O   ARG A 171      -2.769  -7.424 -19.421  1.00 18.46           O  
ATOM   1010  CB  ARG A 171      -2.941  -9.729 -21.800  1.00 20.36           C  
ATOM   1011  CG  ARG A 171      -3.518 -10.454 -20.582  1.00 27.20           C  
ATOM   1012  CD  ARG A 171      -3.500 -11.974 -20.809  1.00 29.35           C  
ATOM   1013  NE  ARG A 171      -4.195 -12.332 -22.051  1.00 29.36           N  
ATOM   1014  CZ  ARG A 171      -4.073 -13.497 -22.685  1.00 29.24           C  
ATOM   1015  NH1 ARG A 171      -4.755 -13.713 -23.793  1.00 26.55           N1+
ATOM   1016  NH2 ARG A 171      -3.291 -14.458 -22.204  1.00 30.66           N  
ATOM   1017  N   ASN A 172      -0.807  -7.685 -20.487  1.00 18.35           N  
ATOM   1018  CA  ASN A 172      -0.035  -7.330 -19.300  1.00 19.07           C  
ATOM   1019  C   ASN A 172      -0.015  -5.833 -18.992  1.00 21.32           C  
ATOM   1020  O   ASN A 172       0.390  -5.456 -17.884  1.00 18.32           O  
ATOM   1021  CB  ASN A 172       1.405  -7.830 -19.433  1.00 18.96           C  
ATOM   1022  CG  ASN A 172       1.480  -9.338 -19.592  1.00 22.30           C  
ATOM   1023  ND2 ASN A 172       2.629  -9.836 -20.024  1.00 18.75           N  
ATOM   1024  OD1 ASN A 172       0.506 -10.046 -19.337  1.00 21.01           O  
ATOM   1025  N   GLY A 173      -0.406  -4.971 -19.936  1.00 20.66           N  
ATOM   1026  CA  GLY A 173      -0.489  -3.542 -19.659  1.00 17.30           C  
ATOM   1027  C   GLY A 173       0.305  -2.611 -20.568  1.00 17.93           C  
ATOM   1028  O   GLY A 173       0.387  -1.406 -20.299  1.00 18.63           O  
ATOM   1029  N   LEU A 174       0.893  -3.129 -21.648  1.00 14.88           N  
ATOM   1030  CA  LEU A 174       1.748  -2.307 -22.507  1.00 16.39           C  
ATOM   1031  C   LEU A 174       0.883  -1.634 -23.568  1.00 17.65           C  
ATOM   1032  O   LEU A 174       0.832  -2.045 -24.729  1.00 19.25           O  
ATOM   1033  CB  LEU A 174       2.869  -3.148 -23.128  1.00 17.04           C  
ATOM   1034  CG  LEU A 174       3.936  -3.601 -22.118  1.00 18.43           C  
ATOM   1035  CD1 LEU A 174       4.795  -4.774 -22.646  1.00 18.60           C  
ATOM   1036  CD2 LEU A 174       4.824  -2.405 -21.721  1.00 16.79           C  
ATOM   1037  N   TYR A 175       0.183  -0.577 -23.141  1.00 16.12           N  
ATOM   1038  CA  TYR A 175      -0.640   0.257 -24.009  1.00 19.13           C  
ATOM   1039  C   TYR A 175      -0.715   1.659 -23.411  1.00 19.53           C  
ATOM   1040  O   TYR A 175      -0.561   1.840 -22.198  1.00 20.05           O  
ATOM   1041  CB  TYR A 175      -2.058  -0.323 -24.202  1.00 18.95           C  
ATOM   1042  CG  TYR A 175      -2.807  -0.640 -22.911  1.00 22.03           C  
ATOM   1043  CD1 TYR A 175      -3.392   0.368 -22.156  1.00 16.02           C  
ATOM   1044  CD2 TYR A 175      -2.937  -1.952 -22.463  1.00 18.57           C  
ATOM   1045  CE1 TYR A 175      -4.085   0.085 -20.981  1.00 17.47           C  
ATOM   1046  CE2 TYR A 175      -3.625  -2.249 -21.288  1.00 19.58           C  
ATOM   1047  CZ  TYR A 175      -4.193  -1.222 -20.554  1.00 19.65           C  
ATOM   1048  OH  TYR A 175      -4.870  -1.507 -19.395  1.00 18.59           O  
ATOM   1049  N   GLY A 176      -0.965   2.654 -24.265  1.00 19.20           N  
ATOM   1050  CA  GLY A 176      -1.091   4.022 -23.802  1.00 16.36           C  
ATOM   1051  C   GLY A 176      -1.671   4.944 -24.861  1.00 17.99           C  
ATOM   1052  O   GLY A 176      -1.727   4.600 -26.040  1.00 17.35           O  
ATOM   1053  N   PRO A 177      -2.118   6.131 -24.459  1.00 21.13           N  
ATOM   1054  CA  PRO A 177      -2.812   7.032 -25.385  1.00 17.86           C  
ATOM   1055  C   PRO A 177      -1.897   8.039 -26.064  1.00 23.31           C  
ATOM   1056  O   PRO A 177      -0.890   8.495 -25.512  1.00 18.95           O  
ATOM   1057  CB  PRO A 177      -3.791   7.761 -24.458  1.00 19.15           C  
ATOM   1058  CG  PRO A 177      -2.976   7.913 -23.185  1.00 19.64           C  
ATOM   1059  CD  PRO A 177      -2.144   6.640 -23.075  1.00 19.64           C  
ATOM   1060  N   VAL A 178      -2.289   8.406 -27.283  1.00 20.48           N  
ATOM   1061  CA  VAL A 178      -1.635   9.465 -28.047  1.00 22.61           C  
ATOM   1062  C   VAL A 178      -2.702  10.398 -28.590  1.00 23.76           C  
ATOM   1063  O   VAL A 178      -3.662   9.942 -29.229  1.00 25.85           O  
ATOM   1064  CB  VAL A 178      -0.792   8.923 -29.218  1.00 23.79           C  
ATOM   1065  CG1 VAL A 178      -0.121  10.091 -29.966  1.00 23.79           C  
ATOM   1066  CG2 VAL A 178       0.224   7.931 -28.740  1.00 24.88           C  
ATOM   1067  N   ILE A 179      -2.525  11.698 -28.361  1.00 15.20           N  
ATOM   1068  CA  ILE A 179      -3.429  12.720 -28.875  1.00 19.05           C  
ATOM   1069  C   ILE A 179      -2.641  13.602 -29.835  1.00 20.74           C  
ATOM   1070  O   ILE A 179      -1.588  14.135 -29.469  1.00 22.53           O  
ATOM   1071  CB  ILE A 179      -4.049  13.576 -27.754  1.00 17.62           C  
ATOM   1072  CG1 ILE A 179      -4.910  12.727 -26.806  1.00 20.64           C  
ATOM   1073  CG2 ILE A 179      -4.875  14.718 -28.362  1.00 19.10           C  
ATOM   1074  CD1 ILE A 179      -5.618  13.549 -25.690  1.00 18.37           C  
ATOM   1075  N   VAL A 180      -3.138  13.748 -31.059  1.00 20.33           N  
ATOM   1076  CA  VAL A 180      -2.606  14.717 -32.011  1.00 19.77           C  
ATOM   1077  C   VAL A 180      -3.678  15.771 -32.238  1.00 20.34           C  
ATOM   1078  O   VAL A 180      -4.826  15.445 -32.567  1.00 19.61           O  
ATOM   1079  CB  VAL A 180      -2.174  14.056 -33.330  1.00 19.06           C  
ATOM   1080  CG1 VAL A 180      -1.622  15.102 -34.310  1.00 18.74           C  
ATOM   1081  CG2 VAL A 180      -1.145  12.967 -33.056  1.00 25.78           C  
ATOM   1082  N   ARG A 181      -3.312  17.029 -32.043  1.00 20.82           N  
ATOM   1083  CA  ARG A 181      -4.255  18.133 -32.119  1.00 21.42           C  
ATOM   1084  C   ARG A 181      -4.009  18.940 -33.381  1.00 22.50           C  
ATOM   1085  O   ARG A 181      -2.859  19.173 -33.770  1.00 19.73           O  
ATOM   1086  CB  ARG A 181      -4.132  19.033 -30.892  1.00 22.55           C  
ATOM   1087  CG  ARG A 181      -4.179  18.269 -29.574  1.00 23.95           C  
ATOM   1088  CD  ARG A 181      -4.690  19.163 -28.456  1.00 24.68           C  
ATOM   1089  NE  ARG A 181      -4.659  18.527 -27.143  1.00 20.32           N  
ATOM   1090  CZ  ARG A 181      -5.672  17.860 -26.597  1.00 20.41           C  
ATOM   1091  NH1 ARG A 181      -6.819  17.716 -27.249  1.00 14.72           N1+
ATOM   1092  NH2 ARG A 181      -5.530  17.332 -25.389  1.00 17.71           N  
ATOM   1093  N   ARG A 182      -5.101  19.342 -34.018  1.00 18.05           N  
ATOM   1094  CA  ARG A 182      -5.040  20.281 -35.116  1.00 17.95           C  
ATOM   1095  C   ARG A 182      -4.936  21.697 -34.557  1.00 24.73           C  
ATOM   1096  O   ARG A 182      -5.441  21.993 -33.471  1.00 22.07           O  
ATOM   1097  CB  ARG A 182      -6.283  20.129 -36.000  1.00 20.72           C  
ATOM   1098  CG  ARG A 182      -6.509  21.268 -37.005  1.00 26.12           C  
ATOM   1099  CD  ARG A 182      -7.300  20.720 -38.169  1.00 27.59           C  
ATOM   1100  NE  ARG A 182      -6.682  19.462 -38.576  1.00 23.67           N  
ATOM   1101  CZ  ARG A 182      -7.355  18.362 -38.891  1.00 25.23           C  
ATOM   1102  NH1 ARG A 182      -8.693  18.360 -38.863  1.00 23.54           N1+
ATOM   1103  NH2 ARG A 182      -6.682  17.262 -39.221  1.00 20.54           N  
ATOM   1104  N   LYS A 183      -4.237  22.561 -35.288  1.00 25.68           N  
ATOM   1105  CA  LYS A 183      -4.098  23.953 -34.875  1.00 24.17           C  
ATOM   1106  C   LYS A 183      -5.467  24.570 -34.639  1.00 21.31           C  
ATOM   1107  O   LYS A 183      -6.320  24.560 -35.526  1.00 22.23           O  
ATOM   1108  CB  LYS A 183      -3.329  24.749 -35.938  1.00 24.84           C  
ATOM   1109  CG  LYS A 183      -3.167  26.218 -35.566  1.00 36.64           C  
ATOM   1110  CD  LYS A 183      -2.538  27.064 -36.669  1.00 33.42           C  
ATOM   1111  CE  LYS A 183      -2.134  28.423 -36.092  1.00 40.33           C  
ATOM   1112  NZ  LYS A 183      -1.952  29.458 -37.139  1.00 48.87           N1+
ATOM   1113  N   GLY A 184      -5.680  25.093 -33.431  1.00 22.36           N  
ATOM   1114  CA  GLY A 184      -6.957  25.658 -33.052  1.00 28.11           C  
ATOM   1115  C   GLY A 184      -7.904  24.736 -32.302  1.00 27.61           C  
ATOM   1116  O   GLY A 184      -9.000  25.182 -31.947  1.00 24.44           O  
ATOM   1117  N   ASP A 185      -7.540  23.468 -32.072  1.00 25.34           N  
ATOM   1118  CA  ASP A 185      -8.379  22.577 -31.269  1.00 22.55           C  
ATOM   1119  C   ASP A 185      -8.508  23.111 -29.844  1.00 23.41           C  
ATOM   1120  O   ASP A 185      -7.530  23.557 -29.245  1.00 21.45           O  
ATOM   1121  CB  ASP A 185      -7.792  21.149 -31.212  1.00 18.04           C  
ATOM   1122  CG  ASP A 185      -8.072  20.305 -32.480  1.00 24.04           C  
ATOM   1123  OD1 ASP A 185      -8.904  20.691 -33.331  1.00 19.95           O  
ATOM   1124  OD2 ASP A 185      -7.459  19.222 -32.613  1.00 20.60           O1-
ATOM   1125  N   VAL A 186      -9.715  23.030 -29.280  1.00 21.00           N  
ATOM   1126  CA  VAL A 186      -9.908  23.452 -27.898  1.00 21.04           C  
ATOM   1127  C   VAL A 186      -9.152  22.520 -26.959  1.00 24.14           C  
ATOM   1128  O   VAL A 186      -9.141  21.293 -27.138  1.00 23.12           O  
ATOM   1129  CB  VAL A 186     -11.407  23.498 -27.554  1.00 24.21           C  
ATOM   1130  CG1 VAL A 186     -11.597  23.932 -26.110  1.00 21.33           C  
ATOM   1131  CG2 VAL A 186     -12.119  24.450 -28.502  1.00 27.89           C  
ATOM   1132  N   LEU A 187      -8.494  23.098 -25.971  1.00 22.88           N  
ATOM   1133  CA  LEU A 187      -7.720  22.359 -24.985  1.00 23.51           C  
ATOM   1134  C   LEU A 187      -8.536  22.174 -23.710  1.00 24.39           C  
ATOM   1135  O   LEU A 187      -9.294  23.071 -23.323  1.00 21.39           O  
ATOM   1136  CB  LEU A 187      -6.407  23.079 -24.650  1.00 24.68           C  
ATOM   1137  CG  LEU A 187      -5.402  23.337 -25.787  1.00 28.11           C  
ATOM   1138  CD1 LEU A 187      -4.218  24.135 -25.275  1.00 27.66           C  
ATOM   1139  CD2 LEU A 187      -4.917  22.034 -26.416  1.00 24.49           C  
ATOM   1140  N   PRO A 188      -8.408  21.024 -23.054  1.00 20.57           N  
ATOM   1141  CA  PRO A 188      -9.220  20.726 -21.873  1.00 17.85           C  
ATOM   1142  C   PRO A 188      -8.541  21.148 -20.573  1.00 21.64           C  
ATOM   1143  O   PRO A 188      -7.339  21.410 -20.522  1.00 20.42           O  
ATOM   1144  CB  PRO A 188      -9.334  19.195 -21.934  1.00 17.66           C  
ATOM   1145  CG  PRO A 188      -7.987  18.788 -22.445  1.00 19.07           C  
ATOM   1146  CD  PRO A 188      -7.581  19.869 -23.454  1.00 19.19           C  
ATOM   1147  N   ASP A 189      -9.343  21.159 -19.500  1.00 20.75           N  
ATOM   1148  CA  ASP A 189      -8.801  21.346 -18.154  1.00 24.23           C  
ATOM   1149  C   ASP A 189      -8.090  20.093 -17.649  1.00 26.69           C  
ATOM   1150  O   ASP A 189      -7.137  20.190 -16.862  1.00 22.32           O  
ATOM   1151  CB  ASP A 189      -9.929  21.742 -17.187  1.00 23.01           C  
ATOM   1152  CG  ASP A 189     -10.521  23.107 -17.519  1.00 26.27           C  
ATOM   1153  OD1 ASP A 189      -9.729  24.002 -17.873  1.00 30.34           O  
ATOM   1154  OD2 ASP A 189     -11.758  23.290 -17.443  1.00 19.70           O1-
ATOM   1155  N   ALA A 190      -8.545  18.916 -18.069  1.00 21.44           N  
ATOM   1156  CA  ALA A 190      -7.916  17.654 -17.692  1.00 24.00           C  
ATOM   1157  C   ALA A 190      -8.305  16.593 -18.711  1.00 20.38           C  
ATOM   1158  O   ALA A 190      -9.305  16.727 -19.424  1.00 21.03           O  
ATOM   1159  CB  ALA A 190      -8.322  17.220 -16.282  1.00 20.86           C  
ATOM   1160  N   THR A 191      -7.504  15.528 -18.763  1.00 21.43           N  
ATOM   1161  CA  THR A 191      -7.711  14.414 -19.689  1.00 20.25           C  
ATOM   1162  C   THR A 191      -7.628  13.102 -18.916  1.00 25.40           C  
ATOM   1163  O   THR A 191      -6.705  12.907 -18.118  1.00 19.26           O  
ATOM   1164  CB  THR A 191      -6.658  14.425 -20.807  1.00 20.16           C  
ATOM   1165  CG2 THR A 191      -6.849  13.235 -21.770  1.00 16.72           C  
ATOM   1166  OG1 THR A 191      -6.745  15.656 -21.538  1.00 21.81           O  
ATOM   1167  N   HIS A 192      -8.574  12.199 -19.155  1.00 19.16           N  
ATOM   1168  CA  HIS A 192      -8.572  10.903 -18.489  1.00 19.57           C  
ATOM   1169  C   HIS A 192      -8.671   9.815 -19.541  1.00 19.41           C  
ATOM   1170  O   HIS A 192      -9.485   9.920 -20.458  1.00 21.17           O  
ATOM   1171  CB  HIS A 192      -9.727  10.795 -17.486  1.00 21.47           C  
ATOM   1172  CG  HIS A 192      -9.789  11.946 -16.528  1.00 21.24           C  
ATOM   1173  CD2 HIS A 192     -10.704  12.934 -16.376  1.00 17.89           C  
ATOM   1174  ND1 HIS A 192      -8.794  12.199 -15.609  1.00 23.29           N  
ATOM   1175  CE1 HIS A 192      -9.107  13.280 -14.911  1.00 21.15           C  
ATOM   1176  NE2 HIS A 192     -10.255  13.753 -15.367  1.00 20.24           N  
ATOM   1177  N   THR A 193      -7.847   8.781 -19.407  1.00 15.59           N  
ATOM   1178  CA  THR A 193      -7.794   7.696 -20.375  1.00 20.54           C  
ATOM   1179  C   THR A 193      -8.477   6.475 -19.784  1.00 19.65           C  
ATOM   1180  O   THR A 193      -8.177   6.072 -18.658  1.00 18.37           O  
ATOM   1181  CB  THR A 193      -6.351   7.362 -20.767  1.00 19.38           C  
ATOM   1182  CG2 THR A 193      -6.326   6.219 -21.790  1.00 15.53           C  
ATOM   1183  OG1 THR A 193      -5.760   8.508 -21.385  1.00 20.48           O  
ATOM   1184  N   ILE A 194      -9.411   5.908 -20.535  1.00 17.40           N  
ATOM   1185  CA  ILE A 194     -10.166   4.740 -20.103  1.00 16.81           C  
ATOM   1186  C   ILE A 194      -9.973   3.679 -21.174  1.00 20.68           C  
ATOM   1187  O   ILE A 194     -10.336   3.891 -22.340  1.00 16.85           O  
ATOM   1188  CB  ILE A 194     -11.655   5.067 -19.900  1.00 21.32           C  
ATOM   1189  CG1 ILE A 194     -11.834   6.124 -18.797  1.00 21.04           C  
ATOM   1190  CG2 ILE A 194     -12.437   3.816 -19.539  1.00 19.23           C  
ATOM   1191  CD1 ILE A 194     -13.232   6.742 -18.753  1.00 17.16           C  
ATOM   1192  N   VAL A 195      -9.385   2.555 -20.787  1.00 14.18           N  
ATOM   1193  CA  VAL A 195      -9.072   1.469 -21.700  1.00 16.57           C  
ATOM   1194  C   VAL A 195      -9.838   0.229 -21.242  1.00 17.76           C  
ATOM   1195  O   VAL A 195      -9.653  -0.242 -20.111  1.00 17.30           O  
ATOM   1196  CB  VAL A 195      -7.560   1.180 -21.756  1.00 19.16           C  
ATOM   1197  CG1 VAL A 195      -7.276   0.052 -22.782  1.00 16.47           C  
ATOM   1198  CG2 VAL A 195      -6.764   2.446 -22.061  1.00 14.92           C  
ATOM   1199  N   PHE A 196     -10.711  -0.280 -22.106  1.00 14.39           N  
ATOM   1200  CA  PHE A 196     -11.397  -1.551 -21.869  1.00 17.54           C  
ATOM   1201  C   PHE A 196     -10.464  -2.636 -22.397  1.00 18.08           C  
ATOM   1202  O   PHE A 196     -10.414  -2.894 -23.602  1.00 16.49           O  
ATOM   1203  CB  PHE A 196     -12.761  -1.580 -22.565  1.00 16.53           C  
ATOM   1204  CG  PHE A 196     -13.847  -0.762 -21.871  1.00 19.21           C  
ATOM   1205  CD1 PHE A 196     -13.609  -0.113 -20.676  1.00 19.18           C  
ATOM   1206  CD2 PHE A 196     -15.135  -0.689 -22.415  1.00 21.61           C  
ATOM   1207  CE1 PHE A 196     -14.631   0.626 -20.036  1.00 16.75           C  
ATOM   1208  CE2 PHE A 196     -16.156   0.039 -21.788  1.00 17.16           C  
ATOM   1209  CZ  PHE A 196     -15.892   0.701 -20.590  1.00 18.86           C  
ATOM   1210  N   ASN A 197      -9.675  -3.243 -21.508  1.00 16.74           N  
ATOM   1211  CA  ASN A 197      -8.734  -4.288 -21.899  1.00 17.93           C  
ATOM   1212  C   ASN A 197      -9.295  -5.622 -21.418  1.00 20.29           C  
ATOM   1213  O   ASN A 197      -9.277  -5.912 -20.216  1.00 21.11           O  
ATOM   1214  CB  ASN A 197      -7.343  -4.028 -21.330  1.00 15.54           C  
ATOM   1215  CG  ASN A 197      -6.312  -4.995 -21.874  1.00 22.13           C  
ATOM   1216  ND2 ASN A 197      -5.267  -5.271 -21.095  1.00 19.87           N  
ATOM   1217  OD1 ASN A 197      -6.472  -5.514 -22.974  1.00 17.26           O  
ATOM   1218  N   ASP A 198      -9.784  -6.431 -22.362  1.00 20.56           N  
ATOM   1219  CA  ASP A 198     -10.574  -7.629 -22.077  1.00 21.19           C  
ATOM   1220  C   ASP A 198     -11.624  -7.314 -21.010  1.00 24.69           C  
ATOM   1221  O   ASP A 198     -12.421  -6.394 -21.211  1.00 22.80           O  
ATOM   1222  CB  ASP A 198      -9.659  -8.803 -21.711  1.00 15.99           C  
ATOM   1223  CG  ASP A 198      -9.042  -9.451 -22.966  1.00 22.24           C  
ATOM   1224  OD1 ASP A 198      -9.738  -9.486 -24.008  1.00 20.33           O  
ATOM   1225  OD2 ASP A 198      -7.870  -9.890 -22.937  1.00 25.32           O1-
ATOM   1226  N   MET A 199     -11.636  -8.008 -19.868  1.00 18.90           N  
ATOM   1227  CA  MET A 199     -12.673  -7.769 -18.866  1.00 25.66           C  
ATOM   1228  C   MET A 199     -12.250  -6.798 -17.748  1.00 27.29           C  
ATOM   1229  O   MET A 199     -12.810  -6.857 -16.648  1.00 23.20           O  
ATOM   1230  CB  MET A 199     -13.144  -9.098 -18.264  1.00 26.96           C  
ATOM   1231  CG  MET A 199     -13.839 -10.028 -19.265  1.00 27.48           C  
ATOM   1232  SD  MET A 199     -15.330  -9.317 -20.009  1.00 35.12           S  
ATOM   1233  CE  MET A 199     -16.349  -9.054 -18.548  1.00 25.47           C  
ATOM   1234  N   THR A 200     -11.301  -5.889 -18.001  1.00 21.31           N  
ATOM   1235  CA  THR A 200     -10.855  -4.928 -16.991  1.00 20.98           C  
ATOM   1236  C   THR A 200     -10.874  -3.511 -17.554  1.00 24.03           C  
ATOM   1237  O   THR A 200     -10.891  -3.303 -18.767  1.00 19.85           O  
ATOM   1238  CB  THR A 200      -9.421  -5.214 -16.508  1.00 25.30           C  
ATOM   1239  CG2 THR A 200      -9.244  -6.681 -16.107  1.00 28.76           C  
ATOM   1240  OG1 THR A 200      -8.509  -4.910 -17.568  1.00 22.40           O  
ATOM   1241  N   ILE A 201     -10.831  -2.526 -16.664  1.00 18.45           N  
ATOM   1242  CA  ILE A 201     -10.623  -1.135 -17.055  1.00 16.56           C  
ATOM   1243  C   ILE A 201      -9.222  -0.752 -16.609  1.00 18.85           C  
ATOM   1244  O   ILE A 201      -8.915  -0.801 -15.410  1.00 18.02           O  
ATOM   1245  CB  ILE A 201     -11.661  -0.191 -16.438  1.00 18.27           C  
ATOM   1246  CG1 ILE A 201     -13.086  -0.626 -16.779  1.00 18.06           C  
ATOM   1247  CG2 ILE A 201     -11.405   1.244 -16.900  1.00 19.15           C  
ATOM   1248  CD1 ILE A 201     -14.145   0.235 -16.073  1.00 17.51           C  
ATOM   1249  N   ASN A 202      -8.368  -0.387 -17.569  1.00 17.33           N  
ATOM   1250  CA  ASN A 202      -6.983  -0.001 -17.275  1.00 20.05           C  
ATOM   1251  C   ASN A 202      -6.266  -1.065 -16.440  1.00 20.57           C  
ATOM   1252  O   ASN A 202      -5.451  -0.755 -15.567  1.00 19.06           O  
ATOM   1253  CB  ASN A 202      -6.926   1.359 -16.570  1.00 20.41           C  
ATOM   1254  CG  ASN A 202      -7.414   2.483 -17.445  1.00 23.38           C  
ATOM   1255  ND2 ASN A 202      -7.531   3.677 -16.862  1.00 19.25           N  
ATOM   1256  OD1 ASN A 202      -7.683   2.287 -18.643  1.00 18.79           O  
ATOM   1257  N   ASN A 203      -6.570  -2.331 -16.712  1.00 17.97           N  
ATOM   1258  CA  ASN A 203      -6.006  -3.489 -16.018  1.00 19.74           C  
ATOM   1259  C   ASN A 203      -6.357  -3.538 -14.536  1.00 23.88           C  
ATOM   1260  O   ASN A 203      -5.811  -4.371 -13.814  1.00 19.29           O  
ATOM   1261  CB  ASN A 203      -4.479  -3.579 -16.178  1.00 21.80           C  
ATOM   1262  CG  ASN A 203      -4.065  -4.302 -17.453  1.00 21.40           C  
ATOM   1263  ND2 ASN A 203      -3.072  -5.191 -17.338  1.00 19.18           N  
ATOM   1264  OD1 ASN A 203      -4.638  -4.073 -18.529  1.00 19.42           O  
ATOM   1265  N   ARG A 204      -7.258  -2.676 -14.061  1.00 21.79           N  
ATOM   1266  CA  ARG A 204      -7.652  -2.714 -12.663  1.00 27.45           C  
ATOM   1267  C   ARG A 204      -8.602  -3.883 -12.423  1.00 31.73           C  
ATOM   1268  O   ARG A 204      -9.411  -4.220 -13.292  1.00 27.44           O  
ATOM   1269  CB  ARG A 204      -8.339  -1.415 -12.260  1.00 24.72           C  
ATOM   1270  CG  ARG A 204      -7.542  -0.149 -12.591  1.00 33.09           C  
ATOM   1271  CD  ARG A 204      -6.578   0.226 -11.479  1.00 38.81           C  
ATOM   1272  NE  ARG A 204      -7.274   0.938 -10.407  1.00 56.64           N  
ATOM   1273  CZ  ARG A 204      -7.293   2.262 -10.274  1.00 52.19           C  
ATOM   1274  NH1 ARG A 204      -6.646   3.033 -11.143  1.00 43.74           N1+
ATOM   1275  NH2 ARG A 204      -7.960   2.814  -9.269  1.00 55.51           N  
ATOM   1276  N   PRO A 205      -8.529  -4.511 -11.249  1.00 30.96           N  
ATOM   1277  CA  PRO A 205      -9.436  -5.628 -10.950  1.00 34.05           C  
ATOM   1278  C   PRO A 205     -10.893  -5.188 -10.939  1.00 27.50           C  
ATOM   1279  O   PRO A 205     -11.212  -4.001 -10.799  1.00 30.82           O  
ATOM   1280  CB  PRO A 205      -8.986  -6.093  -9.559  1.00 37.96           C  
ATOM   1281  CG  PRO A 205      -8.236  -4.924  -8.982  1.00 37.46           C  
ATOM   1282  CD  PRO A 205      -7.592  -4.240 -10.148  1.00 34.39           C  
ATOM   1283  N   ALA A 206     -11.782  -6.174 -11.101  1.00 26.83           N  
ATOM   1284  CA  ALA A 206     -13.216  -5.906 -11.184  1.00 31.06           C  
ATOM   1285  C   ALA A 206     -13.669  -5.007 -10.039  1.00 33.86           C  
ATOM   1286  O   ALA A 206     -13.226  -5.162  -8.898  1.00 31.59           O  
ATOM   1287  CB  ALA A 206     -14.006  -7.215 -11.159  1.00 29.17           C  
ATOM   1288  N   HIS A 207     -14.523  -4.034 -10.365  1.00 28.14           N  
ATOM   1289  CA  HIS A 207     -15.143  -3.137  -9.386  1.00 30.28           C  
ATOM   1290  C   HIS A 207     -14.140  -2.224  -8.687  1.00 32.66           C  
ATOM   1291  O   HIS A 207     -14.475  -1.629  -7.664  1.00 35.03           O  
ATOM   1292  CB  HIS A 207     -15.922  -3.910  -8.309  1.00 31.37           C  
ATOM   1293  CG  HIS A 207     -17.010  -4.791  -8.838  1.00 29.12           C  
ATOM   1294  CD2 HIS A 207     -18.304  -4.527  -9.138  1.00 33.55           C  
ATOM   1295  ND1 HIS A 207     -16.824  -6.134  -9.096  1.00 35.57           N  
ATOM   1296  CE1 HIS A 207     -17.953  -6.657  -9.542  1.00 34.98           C  
ATOM   1297  NE2 HIS A 207     -18.867  -5.703  -9.577  1.00 30.06           N  
ATOM   1298  N   THR A 208     -12.904  -2.100  -9.175  1.00 34.03           N  
ATOM   1299  CA  THR A 208     -11.967  -1.228  -8.469  1.00 38.92           C  
ATOM   1300  C   THR A 208     -11.524  -0.048  -9.324  1.00 42.71           C  
ATOM   1301  O   THR A 208     -10.325   0.235  -9.421  1.00 44.36           O  
ATOM   1302  CB  THR A 208     -10.733  -1.996  -7.983  1.00 36.02           C  
ATOM   1303  CG2 THR A 208     -11.118  -3.363  -7.442  1.00 30.31           C  
ATOM   1304  OG1 THR A 208      -9.805  -2.147  -9.060  1.00 41.28           O  
ATOM   1305  N   GLY A 209     -12.478   0.648  -9.934  1.00 38.11           N  
ATOM   1306  CA  GLY A 209     -12.184   1.886 -10.634  1.00 28.86           C  
ATOM   1307  C   GLY A 209     -11.728   1.726 -12.068  1.00 36.34           C  
ATOM   1308  O   GLY A 209     -12.017   0.712 -12.703  1.00 33.20           O  
ATOM   1309  N   PRO A 210     -11.008   2.731 -12.592  1.00 34.21           N  
ATOM   1310  CA  PRO A 210     -10.640   3.945 -11.853  1.00 33.35           C  
ATOM   1311  C   PRO A 210     -11.789   4.939 -11.669  1.00 28.71           C  
ATOM   1312  O   PRO A 210     -12.759   4.932 -12.422  1.00 25.90           O  
ATOM   1313  CB  PRO A 210      -9.537   4.557 -12.729  1.00 27.35           C  
ATOM   1314  CG  PRO A 210      -9.842   4.077 -14.096  1.00 26.64           C  
ATOM   1315  CD  PRO A 210     -10.360   2.680 -13.914  1.00 22.90           C  
ATOM   1316  N   ASN A 211     -11.678   5.785 -10.653  1.00 22.32           N  
ATOM   1317  CA  ASN A 211     -12.577   6.914 -10.496  1.00 23.07           C  
ATOM   1318  C   ASN A 211     -11.844   8.189 -10.891  1.00 22.92           C  
ATOM   1319  O   ASN A 211     -10.620   8.283 -10.775  1.00 24.31           O  
ATOM   1320  CB  ASN A 211     -13.089   7.021  -9.056  1.00 26.69           C  
ATOM   1321  CG  ASN A 211     -13.992   5.862  -8.663  1.00 37.79           C  
ATOM   1322  ND2 ASN A 211     -14.441   5.873  -7.404  1.00 36.61           N  
ATOM   1323  OD1 ASN A 211     -14.281   4.963  -9.469  1.00 28.02           O  
ATOM   1324  N   PHE A 212     -12.598   9.154 -11.396  1.00 23.44           N  
ATOM   1325  CA  PHE A 212     -12.074  10.453 -11.783  1.00 22.50           C  
ATOM   1326  C   PHE A 212     -12.921  11.519 -11.106  1.00 25.68           C  
ATOM   1327  O   PHE A 212     -14.107  11.305 -10.852  1.00 24.84           O  
ATOM   1328  CB  PHE A 212     -12.094  10.631 -13.314  1.00 24.87           C  
ATOM   1329  CG  PHE A 212     -11.376   9.536 -14.065  1.00 19.62           C  
ATOM   1330  CD1 PHE A 212      -9.987   9.478 -14.082  1.00 19.84           C  
ATOM   1331  CD2 PHE A 212     -12.095   8.561 -14.749  1.00 24.79           C  
ATOM   1332  CE1 PHE A 212      -9.316   8.475 -14.781  1.00 24.50           C  
ATOM   1333  CE2 PHE A 212     -11.440   7.545 -15.450  1.00 23.33           C  
ATOM   1334  CZ  PHE A 212     -10.046   7.497 -15.464  1.00 26.38           C  
ATOM   1335  N   GLU A 213     -12.305  12.665 -10.797  1.00 26.40           N  
ATOM   1336  CA  GLU A 213     -12.982  13.763 -10.110  1.00 25.40           C  
ATOM   1337  C   GLU A 213     -12.963  15.021 -10.963  1.00 21.56           C  
ATOM   1338  O   GLU A 213     -11.984  15.287 -11.667  1.00 22.57           O  
ATOM   1339  CB  GLU A 213     -12.326  14.088  -8.760  1.00 28.73           C  
ATOM   1340  CG  GLU A 213     -12.318  12.971  -7.752  1.00 33.73           C  
ATOM   1341  CD  GLU A 213     -12.027  13.474  -6.355  0.55 35.56           C  
ATOM   1342  OE1 GLU A 213     -12.804  14.317  -5.863  0.81 38.45           O  
ATOM   1343  OE2 GLU A 213     -11.017  13.040  -5.760  0.41 39.33           O1-
ATOM   1344  N   ALA A 214     -14.037  15.805 -10.883  1.00 21.19           N  
ATOM   1345  CA  ALA A 214     -14.072  17.119 -11.512  1.00 24.76           C  
ATOM   1346  C   ALA A 214     -14.968  18.045 -10.696  1.00 19.46           C  
ATOM   1347  O   ALA A 214     -15.675  17.614  -9.776  1.00 20.50           O  
ATOM   1348  CB  ALA A 214     -14.564  17.057 -12.966  1.00 19.08           C  
ATOM   1349  N   THR A 215     -14.929  19.327 -11.062  1.00 21.53           N  
ATOM   1350  CA  THR A 215     -15.836  20.354 -10.557  1.00 20.59           C  
ATOM   1351  C   THR A 215     -16.815  20.743 -11.659  1.00 19.82           C  
ATOM   1352  O   THR A 215     -16.442  20.777 -12.836  1.00 21.67           O  
ATOM   1353  CB  THR A 215     -15.041  21.583 -10.090  1.00 25.51           C  
ATOM   1354  CG2 THR A 215     -15.951  22.658  -9.514  1.00 23.82           C  
ATOM   1355  OG1 THR A 215     -14.097  21.181  -9.096  1.00 26.75           O  
ATOM   1356  N   VAL A 216     -18.070  21.018 -11.279  1.00 20.62           N  
ATOM   1357  CA  VAL A 216     -19.071  21.477 -12.243  1.00 22.05           C  
ATOM   1358  C   VAL A 216     -18.477  22.582 -13.109  1.00 22.94           C  
ATOM   1359  O   VAL A 216     -17.847  23.513 -12.598  1.00 22.10           O  
ATOM   1360  CB  VAL A 216     -20.339  21.969 -11.522  1.00 23.57           C  
ATOM   1361  CG1 VAL A 216     -21.339  22.476 -12.543  1.00 21.98           C  
ATOM   1362  CG2 VAL A 216     -20.954  20.863 -10.698  1.00 22.51           C  
ATOM   1363  N   GLY A 217     -18.633  22.460 -14.430  1.00 18.47           N  
ATOM   1364  CA  GLY A 217     -18.075  23.423 -15.343  1.00 18.71           C  
ATOM   1365  C   GLY A 217     -16.690  23.109 -15.889  1.00 19.90           C  
ATOM   1366  O   GLY A 217     -16.275  23.749 -16.864  1.00 21.38           O  
ATOM   1367  N   ASP A 218     -15.954  22.165 -15.298  1.00 18.55           N  
ATOM   1368  CA  ASP A 218     -14.668  21.769 -15.866  1.00 21.59           C  
ATOM   1369  C   ASP A 218     -14.856  21.246 -17.286  1.00 25.80           C  
ATOM   1370  O   ASP A 218     -15.853  20.586 -17.594  1.00 22.07           O  
ATOM   1371  CB  ASP A 218     -13.999  20.666 -15.029  1.00 20.83           C  
ATOM   1372  CG  ASP A 218     -13.394  21.173 -13.723  0.69 23.10           C  
ATOM   1373  OD1 ASP A 218     -13.406  22.394 -13.477  1.00 21.84           O  
ATOM   1374  OD2 ASP A 218     -12.886  20.328 -12.947  1.00 23.22           O1-
ATOM   1375  N   ARG A 219     -13.883  21.527 -18.152  1.00 21.54           N  
ATOM   1376  CA  ARG A 219     -13.837  20.914 -19.475  1.00 22.41           C  
ATOM   1377  C   ARG A 219     -12.978  19.654 -19.384  1.00 21.93           C  
ATOM   1378  O   ARG A 219     -11.753  19.732 -19.241  1.00 22.48           O  
ATOM   1379  CB  ARG A 219     -13.303  21.895 -20.516  1.00 20.90           C  
ATOM   1380  CG  ARG A 219     -13.025  21.257 -21.876  1.00 21.40           C  
ATOM   1381  CD  ARG A 219     -12.785  22.311 -22.977  1.00 21.31           C  
ATOM   1382  NE  ARG A 219     -13.991  23.076 -23.268  1.00 18.53           N  
ATOM   1383  CZ  ARG A 219     -14.879  22.764 -24.209  1.00 25.40           C  
ATOM   1384  NH1 ARG A 219     -14.700  21.693 -24.983  1.00 22.31           N1+
ATOM   1385  NH2 ARG A 219     -15.954  23.530 -24.376  1.00 23.34           N  
ATOM   1386  N   VAL A 220     -13.621  18.492 -19.462  1.00 19.33           N  
ATOM   1387  CA  VAL A 220     -12.961  17.209 -19.273  1.00 18.76           C  
ATOM   1388  C   VAL A 220     -12.873  16.485 -20.608  1.00 16.20           C  
ATOM   1389  O   VAL A 220     -13.886  16.283 -21.290  1.00 18.77           O  
ATOM   1390  CB  VAL A 220     -13.697  16.343 -18.239  1.00 19.64           C  
ATOM   1391  CG1 VAL A 220     -12.924  15.045 -18.012  1.00 19.94           C  
ATOM   1392  CG2 VAL A 220     -13.870  17.109 -16.943  1.00 22.61           C  
ATOM   1393  N   GLU A 221     -11.668  16.070 -20.952  1.00 16.60           N  
ATOM   1394  CA  GLU A 221     -11.387  15.271 -22.131  1.00 16.71           C  
ATOM   1395  C   GLU A 221     -11.335  13.803 -21.734  1.00 16.95           C  
ATOM   1396  O   GLU A 221     -10.698  13.451 -20.735  1.00 16.22           O  
ATOM   1397  CB  GLU A 221     -10.052  15.707 -22.736  1.00 17.58           C  
ATOM   1398  CG  GLU A 221      -9.671  14.986 -24.015  1.00 19.80           C  
ATOM   1399  CD  GLU A 221      -8.519  15.669 -24.687  1.00 19.82           C  
ATOM   1400  OE1 GLU A 221      -7.437  15.776 -24.072  1.00 18.61           O  
ATOM   1401  OE2 GLU A 221      -8.702  16.121 -25.829  1.00 17.69           O1-
ATOM   1402  N   ILE A 222     -11.994  12.947 -22.513  1.00 19.79           N  
ATOM   1403  CA  ILE A 222     -11.949  11.501 -22.309  1.00 17.77           C  
ATOM   1404  C   ILE A 222     -11.339  10.863 -23.546  1.00 20.66           C  
ATOM   1405  O   ILE A 222     -11.754  11.168 -24.674  1.00 18.51           O  
ATOM   1406  CB  ILE A 222     -13.347  10.909 -22.038  1.00 17.84           C  
ATOM   1407  CG1 ILE A 222     -13.991  11.544 -20.807  1.00 20.42           C  
ATOM   1408  CG2 ILE A 222     -13.281   9.385 -21.939  1.00 17.09           C  
ATOM   1409  CD1 ILE A 222     -13.262  11.261 -19.518  1.00 20.78           C  
ATOM   1410  N   VAL A 223     -10.347   9.993 -23.333  1.00 17.22           N  
ATOM   1411  CA  VAL A 223      -9.742   9.171 -24.380  1.00 20.22           C  
ATOM   1412  C   VAL A 223     -10.147   7.727 -24.110  1.00 17.50           C  
ATOM   1413  O   VAL A 223      -9.918   7.215 -23.013  1.00 17.00           O  
ATOM   1414  CB  VAL A 223      -8.204   9.285 -24.411  1.00 17.61           C  
ATOM   1415  CG1 VAL A 223      -7.669   8.503 -25.608  1.00 18.57           C  
ATOM   1416  CG2 VAL A 223      -7.755  10.725 -24.469  1.00 21.30           C  
ATOM   1417  N   MET A 224     -10.719   7.066 -25.113  1.00 20.51           N  
ATOM   1418  CA  MET A 224     -11.287   5.733 -24.946  1.00 17.63           C  
ATOM   1419  C   MET A 224     -10.601   4.777 -25.917  1.00 21.00           C  
ATOM   1420  O   MET A 224     -10.561   5.039 -27.125  1.00 22.27           O  
ATOM   1421  CB  MET A 224     -12.801   5.782 -25.173  1.00 23.92           C  
ATOM   1422  CG  MET A 224     -13.622   4.853 -24.284  1.00 24.17           C  
ATOM   1423  SD  MET A 224     -13.802   3.229 -25.046  1.00 30.52           S  
ATOM   1424  CE  MET A 224     -13.066   2.161 -23.798  1.00 19.87           C  
ATOM   1425  N   ILE A 225     -10.029   3.693 -25.381  1.00 16.78           N  
ATOM   1426  CA  ILE A 225      -9.298   2.695 -26.158  1.00 20.10           C  
ATOM   1427  C   ILE A 225      -9.825   1.329 -25.749  1.00 14.88           C  
ATOM   1428  O   ILE A 225     -10.196   1.129 -24.591  1.00 15.51           O  
ATOM   1429  CB  ILE A 225      -7.770   2.776 -25.920  1.00 17.42           C  
ATOM   1430  CG1 ILE A 225      -7.234   4.169 -26.217  1.00 18.42           C  
ATOM   1431  CG2 ILE A 225      -6.999   1.744 -26.770  1.00 16.74           C  
ATOM   1432  CD1 ILE A 225      -5.858   4.387 -25.596  1.00 15.47           C  
ATOM   1433  N   THR A 226      -9.899   0.410 -26.700  1.00 17.25           N  
ATOM   1434  CA  THR A 226     -10.311  -0.963 -26.449  1.00 17.09           C  
ATOM   1435  C   THR A 226      -9.197  -1.896 -26.899  1.00 14.49           C  
ATOM   1436  O   THR A 226      -8.489  -1.603 -27.866  1.00 18.84           O  
ATOM   1437  CB  THR A 226     -11.613  -1.323 -27.195  1.00 16.92           C  
ATOM   1438  CG2 THR A 226     -12.055  -2.743 -26.864  1.00 16.55           C  
ATOM   1439  OG1 THR A 226     -12.654  -0.412 -26.820  1.00 25.20           O  
ATOM   1440  N   HIS A 227      -9.040  -3.011 -26.184  1.00 15.82           N  
ATOM   1441  CA  HIS A 227      -8.001  -3.994 -26.464  1.00 16.39           C  
ATOM   1442  C   HIS A 227      -8.498  -5.387 -26.095  1.00 15.08           C  
ATOM   1443  O   HIS A 227      -9.315  -5.551 -25.184  1.00 18.36           O  
ATOM   1444  CB  HIS A 227      -6.719  -3.716 -25.669  1.00 16.52           C  
ATOM   1445  CG  HIS A 227      -5.750  -2.805 -26.354  1.00 14.65           C  
ATOM   1446  CD2 HIS A 227      -5.127  -1.681 -25.917  1.00 19.92           C  
ATOM   1447  ND1 HIS A 227      -5.284  -3.027 -27.631  1.00 16.98           N  
ATOM   1448  CE1 HIS A 227      -4.431  -2.073 -27.960  1.00 17.48           C  
ATOM   1449  NE2 HIS A 227      -4.321  -1.240 -26.938  1.00 17.72           N  
ATOM   1450  N   GLY A 228      -7.964  -6.396 -26.786  1.00 16.27           N  
ATOM   1451  CA  GLY A 228      -8.169  -7.766 -26.355  1.00 16.35           C  
ATOM   1452  C   GLY A 228      -9.043  -8.568 -27.292  1.00 15.86           C  
ATOM   1453  O   GLY A 228      -8.809  -8.580 -28.506  1.00 17.94           O  
ATOM   1454  N   GLU A 229     -10.066  -9.223 -26.749  1.00 16.13           N  
ATOM   1455  CA  GLU A 229     -10.869 -10.175 -27.505  1.00 18.94           C  
ATOM   1456  C   GLU A 229     -12.328  -9.782 -27.630  1.00 20.18           C  
ATOM   1457  O   GLU A 229     -13.015 -10.317 -28.509  1.00 19.84           O  
ATOM   1458  CB  GLU A 229     -10.817 -11.572 -26.853  1.00 23.26           C  
ATOM   1459  CG  GLU A 229      -9.449 -11.979 -26.311  1.00 20.82           C  
ATOM   1460  CD  GLU A 229      -8.470 -12.369 -27.401  0.51 18.65           C  
ATOM   1461  OE1 GLU A 229      -8.863 -12.372 -28.587  0.81 20.47           O  
ATOM   1462  OE2 GLU A 229      -7.302 -12.667 -27.069  0.68 18.18           O1-
ATOM   1463  N   TYR A 230     -12.822  -8.891 -26.777  1.00 14.34           N  
ATOM   1464  CA  TYR A 230     -14.248  -8.626 -26.666  1.00 20.41           C  
ATOM   1465  C   TYR A 230     -14.616  -7.290 -27.299  1.00 16.95           C  
ATOM   1466  O   TYR A 230     -13.846  -6.322 -27.259  1.00 16.21           O  
ATOM   1467  CB  TYR A 230     -14.694  -8.569 -25.206  1.00 20.58           C  
ATOM   1468  CG  TYR A 230     -14.477  -9.788 -24.348  1.00 22.70           C  
ATOM   1469  CD1 TYR A 230     -13.210 -10.128 -23.869  1.00 21.34           C  
ATOM   1470  CD2 TYR A 230     -15.567 -10.549 -23.934  1.00 29.52           C  
ATOM   1471  CE1 TYR A 230     -13.034 -11.240 -23.048  1.00 29.70           C  
ATOM   1472  CE2 TYR A 230     -15.406 -11.649 -23.109  1.00 35.08           C  
ATOM   1473  CZ  TYR A 230     -14.145 -11.992 -22.667  1.00 35.03           C  
ATOM   1474  OH  TYR A 230     -14.015 -13.088 -21.842  1.00 39.17           O  
ATOM   1475  N   TYR A 231     -15.826  -7.235 -27.837  1.00 16.46           N  
ATOM   1476  CA  TYR A 231     -16.461  -5.954 -28.078  1.00 17.19           C  
ATOM   1477  C   TYR A 231     -17.037  -5.445 -26.754  1.00 18.28           C  
ATOM   1478  O   TYR A 231     -17.309  -6.215 -25.825  1.00 17.62           O  
ATOM   1479  CB  TYR A 231     -17.565  -6.067 -29.164  1.00 14.14           C  
ATOM   1480  CG  TYR A 231     -18.906  -6.427 -28.571  1.00 18.03           C  
ATOM   1481  CD1 TYR A 231     -19.787  -5.441 -28.151  1.00 17.72           C  
ATOM   1482  CD2 TYR A 231     -19.276  -7.761 -28.399  1.00 16.34           C  
ATOM   1483  CE1 TYR A 231     -20.999  -5.774 -27.558  1.00 18.95           C  
ATOM   1484  CE2 TYR A 231     -20.480  -8.101 -27.808  1.00 18.69           C  
ATOM   1485  CZ  TYR A 231     -21.337  -7.104 -27.393  1.00 18.39           C  
ATOM   1486  OH  TYR A 231     -22.541  -7.426 -26.819  1.00 19.57           O  
ATOM   1487  N   HIS A 232     -17.195  -4.126 -26.661  1.00 13.33           N  
ATOM   1488  CA  HIS A 232     -17.791  -3.494 -25.490  1.00 16.63           C  
ATOM   1489  C   HIS A 232     -18.668  -2.341 -25.963  1.00 21.18           C  
ATOM   1490  O   HIS A 232     -18.588  -1.925 -27.124  1.00 18.45           O  
ATOM   1491  CB  HIS A 232     -16.726  -2.963 -24.523  1.00 17.46           C  
ATOM   1492  CG  HIS A 232     -15.732  -3.990 -24.062  1.00 14.50           C  
ATOM   1493  CD2 HIS A 232     -14.488  -4.293 -24.507  1.00 18.62           C  
ATOM   1494  ND1 HIS A 232     -15.954  -4.805 -22.971  1.00 17.79           N  
ATOM   1495  CE1 HIS A 232     -14.900  -5.578 -22.774  1.00 18.22           C  
ATOM   1496  NE2 HIS A 232     -13.995  -5.289 -23.694  1.00 19.04           N  
ATOM   1497  N   THR A 233     -19.483  -1.794 -25.047  1.00 17.07           N  
ATOM   1498  CA  THR A 233     -20.201  -0.541 -25.291  1.00 16.46           C  
ATOM   1499  C   THR A 233     -19.982   0.417 -24.123  1.00 21.70           C  
ATOM   1500  O   THR A 233     -20.500   0.199 -23.020  1.00 21.14           O  
ATOM   1501  CB  THR A 233     -21.701  -0.772 -25.513  1.00 21.32           C  
ATOM   1502  CG2 THR A 233     -21.946  -1.428 -26.879  1.00 16.83           C  
ATOM   1503  OG1 THR A 233     -22.237  -1.589 -24.460  1.00 16.45           O  
ATOM   1504  N   PHE A 234     -19.264   1.503 -24.387  1.00 18.67           N  
ATOM   1505  CA  PHE A 234     -18.971   2.518 -23.384  1.00 20.82           C  
ATOM   1506  C   PHE A 234     -20.173   3.448 -23.175  1.00 20.15           C  
ATOM   1507  O   PHE A 234     -20.687   4.028 -24.133  1.00 17.12           O  
ATOM   1508  CB  PHE A 234     -17.741   3.310 -23.835  1.00 21.00           C  
ATOM   1509  CG  PHE A 234     -17.434   4.521 -22.980  1.00 18.56           C  
ATOM   1510  CD1 PHE A 234     -16.657   4.387 -21.846  1.00 17.29           C  
ATOM   1511  CD2 PHE A 234     -17.906   5.785 -23.328  1.00 18.99           C  
ATOM   1512  CE1 PHE A 234     -16.358   5.485 -21.043  1.00 18.27           C  
ATOM   1513  CE2 PHE A 234     -17.606   6.912 -22.525  1.00 15.96           C  
ATOM   1514  CZ  PHE A 234     -16.829   6.753 -21.393  1.00 20.77           C  
ATOM   1515  N   HIS A 235     -20.615   3.602 -21.917  1.00 16.92           N  
ATOM   1516  CA  HIS A 235     -21.728   4.484 -21.579  1.00 17.16           C  
ATOM   1517  C   HIS A 235     -21.326   5.395 -20.425  1.00 19.13           C  
ATOM   1518  O   HIS A 235     -20.625   4.963 -19.503  1.00 17.03           O  
ATOM   1519  CB  HIS A 235     -22.982   3.665 -21.208  1.00 16.21           C  
ATOM   1520  CG  HIS A 235     -24.141   4.485 -20.726  1.00 18.32           C  
ATOM   1521  CD2 HIS A 235     -24.895   4.380 -19.607  1.00 22.00           C  
ATOM   1522  ND1 HIS A 235     -24.664   5.546 -21.439  1.00 21.12           N  
ATOM   1523  CE1 HIS A 235     -25.683   6.064 -20.775  1.00 19.86           C  
ATOM   1524  NE2 HIS A 235     -25.838   5.379 -19.654  1.00 26.11           N  
ATOM   1525  N   MET A 236     -21.764   6.656 -20.481  1.00 19.87           N  
ATOM   1526  CA  MET A 236     -21.582   7.616 -19.393  1.00 18.73           C  
ATOM   1527  C   MET A 236     -22.939   8.110 -18.932  1.00 20.06           C  
ATOM   1528  O   MET A 236     -23.738   8.577 -19.754  1.00 19.90           O  
ATOM   1529  CB  MET A 236     -20.776   8.842 -19.823  1.00 24.08           C  
ATOM   1530  CG  MET A 236     -19.275   8.695 -19.940  1.00 30.10           C  
ATOM   1531  SD  MET A 236     -18.533  10.362 -19.995  1.00 31.95           S  
ATOM   1532  CE  MET A 236     -18.650  10.842 -18.262  1.00 25.69           C  
ATOM   1533  N   HIS A 237     -23.199   8.038 -17.631  1.00 17.41           N  
ATOM   1534  CA  HIS A 237     -24.397   8.685 -17.118  1.00 20.10           C  
ATOM   1535  C   HIS A 237     -24.245  10.206 -17.180  1.00 23.60           C  
ATOM   1536  O   HIS A 237     -23.151  10.747 -16.970  1.00 19.86           O  
ATOM   1537  CB  HIS A 237     -24.665   8.255 -15.679  1.00 21.50           C  
ATOM   1538  CG  HIS A 237     -25.216   6.874 -15.543  1.00 18.88           C  
ATOM   1539  CD2 HIS A 237     -24.823   5.697 -16.086  1.00 20.17           C  
ATOM   1540  ND1 HIS A 237     -26.282   6.581 -14.720  1.00 19.78           N  
ATOM   1541  CE1 HIS A 237     -26.532   5.283 -14.776  1.00 22.48           C  
ATOM   1542  NE2 HIS A 237     -25.662   4.727 -15.600  1.00 18.42           N  
ATOM   1543  N   GLY A 238     -25.347  10.891 -17.498  1.00 20.85           N  
ATOM   1544  CA  GLY A 238     -25.469  12.329 -17.310  1.00 20.17           C  
ATOM   1545  C   GLY A 238     -24.766  13.207 -18.327  1.00 22.31           C  
ATOM   1546  O   GLY A 238     -24.882  14.441 -18.232  1.00 19.38           O  
ATOM   1547  N   HIS A 239     -24.053  12.627 -19.295  1.00 18.28           N  
ATOM   1548  CA  HIS A 239     -23.269  13.390 -20.263  1.00 20.84           C  
ATOM   1549  C   HIS A 239     -23.386  12.737 -21.638  1.00 22.72           C  
ATOM   1550  O   HIS A 239     -23.704  11.553 -21.752  1.00 20.14           O  
ATOM   1551  CB  HIS A 239     -21.796  13.484 -19.826  1.00 22.28           C  
ATOM   1552  CG  HIS A 239     -21.619  14.058 -18.452  1.00 22.03           C  
ATOM   1553  CD2 HIS A 239     -21.195  15.279 -18.042  1.00 18.89           C  
ATOM   1554  ND1 HIS A 239     -21.936  13.359 -17.306  1.00 18.98           N  
ATOM   1555  CE1 HIS A 239     -21.688  14.114 -16.248  1.00 20.64           C  
ATOM   1556  NE2 HIS A 239     -21.252  15.290 -16.668  1.00 18.66           N  
ATOM   1557  N   ARG A 240     -23.135  13.527 -22.686  1.00 18.48           N  
ATOM   1558  CA  ARG A 240     -23.237  13.050 -24.063  1.00 18.54           C  
ATOM   1559  C   ARG A 240     -22.190  13.775 -24.898  1.00 21.55           C  
ATOM   1560  O   ARG A 240     -21.658  14.810 -24.480  1.00 18.67           O  
ATOM   1561  CB  ARG A 240     -24.655  13.265 -24.630  1.00 17.74           C  
ATOM   1562  CG  ARG A 240     -25.048  14.743 -24.859  1.00 21.98           C  
ATOM   1563  CD  ARG A 240     -26.540  14.973 -24.527  1.00 25.14           C  
ATOM   1564  NE  ARG A 240     -26.801  14.636 -23.135  1.00 23.30           N  
ATOM   1565  CZ  ARG A 240     -26.458  15.435 -22.127  1.00 30.20           C  
ATOM   1566  NH1 ARG A 240     -25.873  16.598 -22.408  1.00 25.61           N1+
ATOM   1567  NH2 ARG A 240     -26.689  15.087 -20.855  1.00 20.24           N  
ATOM   1568  N   TRP A 241     -21.876  13.218 -26.074  1.00 16.74           N  
ATOM   1569  CA  TRP A 241     -20.871  13.825 -26.945  1.00 18.13           C  
ATOM   1570  C   TRP A 241     -21.263  13.615 -28.407  1.00 20.84           C  
ATOM   1571  O   TRP A 241     -22.227  12.918 -28.722  1.00 19.13           O  
ATOM   1572  CB  TRP A 241     -19.455  13.283 -26.649  1.00 17.86           C  
ATOM   1573  CG  TRP A 241     -19.285  11.810 -26.938  1.00 20.08           C  
ATOM   1574  CD1 TRP A 241     -18.779  11.249 -28.081  1.00 20.67           C  
ATOM   1575  CD2 TRP A 241     -19.645  10.713 -26.080  1.00 16.84           C  
ATOM   1576  CE2 TRP A 241     -19.337   9.525 -26.773  1.00 17.62           C  
ATOM   1577  CE3 TRP A 241     -20.202  10.625 -24.801  1.00 16.53           C  
ATOM   1578  NE1 TRP A 241     -18.805   9.878 -27.987  1.00 19.43           N  
ATOM   1579  CZ2 TRP A 241     -19.553   8.259 -26.217  1.00 20.73           C  
ATOM   1580  CZ3 TRP A 241     -20.419   9.375 -24.251  1.00 17.29           C  
ATOM   1581  CH2 TRP A 241     -20.097   8.209 -24.958  1.00 18.01           C  
ATOM   1582  N   ALA A 242     -20.524  14.267 -29.302  1.00 20.74           N  
ATOM   1583  CA  ALA A 242     -20.728  14.100 -30.734  1.00 20.34           C  
ATOM   1584  C   ALA A 242     -19.823  13.002 -31.284  1.00 19.06           C  
ATOM   1585  O   ALA A 242     -18.640  12.928 -30.952  1.00 17.07           O  
ATOM   1586  CB  ALA A 242     -20.456  15.409 -31.486  1.00 19.02           C  
ATOM   1587  N   ASP A 243     -20.382  12.171 -32.164  1.00 19.04           N  
ATOM   1588  CA  ASP A 243     -19.632  11.084 -32.795  1.00 17.57           C  
ATOM   1589  C   ASP A 243     -18.876  11.615 -34.023  1.00 22.61           C  
ATOM   1590  O   ASP A 243     -19.232  11.371 -35.183  1.00 15.40           O  
ATOM   1591  CB  ASP A 243     -20.590   9.952 -33.148  1.00 18.67           C  
ATOM   1592  CG  ASP A 243     -19.877   8.642 -33.424  1.00 28.55           C  
ATOM   1593  OD1 ASP A 243     -18.656   8.536 -33.133  1.00 22.58           O  
ATOM   1594  OD2 ASP A 243     -20.552   7.717 -33.927  1.00 21.66           O1-
ATOM   1595  N   ASN A 244     -17.802  12.364 -33.750  1.00 18.93           N  
ATOM   1596  CA  ASN A 244     -16.953  12.912 -34.818  1.00 21.29           C  
ATOM   1597  C   ASN A 244     -15.520  13.021 -34.293  1.00 21.52           C  
ATOM   1598  O   ASN A 244     -15.211  12.536 -33.198  1.00 18.65           O  
ATOM   1599  CB  ASN A 244     -17.516  14.252 -35.327  1.00 22.56           C  
ATOM   1600  CG  ASN A 244     -17.439  15.375 -34.288  1.00 17.48           C  
ATOM   1601  ND2 ASN A 244     -17.945  16.548 -34.656  1.00 18.88           N  
ATOM   1602  OD1 ASN A 244     -16.921  15.200 -33.189  1.00 17.87           O  
ATOM   1603  N   ARG A 245     -14.642  13.694 -35.059  1.00 15.53           N  
ATOM   1604  CA  ARG A 245     -13.217  13.661 -34.732  1.00 21.82           C  
ATOM   1605  C   ARG A 245     -12.950  14.145 -33.307  1.00 22.70           C  
ATOM   1606  O   ARG A 245     -12.266  13.464 -32.535  1.00 22.93           O  
ATOM   1607  CB  ARG A 245     -12.381  14.477 -35.722  1.00 17.38           C  
ATOM   1608  CG  ARG A 245     -10.925  14.543 -35.224  1.00 21.88           C  
ATOM   1609  CD  ARG A 245      -9.939  15.246 -36.150  1.00 24.37           C  
ATOM   1610  NE  ARG A 245     -10.086  16.700 -36.168  1.00 23.80           N  
ATOM   1611  CZ  ARG A 245      -9.573  17.545 -35.270  1.00 22.97           C  
ATOM   1612  NH1 ARG A 245      -8.876  17.107 -34.232  1.00 20.14           N1+
ATOM   1613  NH2 ARG A 245      -9.770  18.851 -35.417  1.00 25.19           N  
ATOM   1614  N   THR A 246     -13.486  15.309 -32.932  1.00 20.09           N  
ATOM   1615  CA  THR A 246     -13.180  15.905 -31.631  1.00 20.74           C  
ATOM   1616  C   THR A 246     -14.184  15.562 -30.540  1.00 22.75           C  
ATOM   1617  O   THR A 246     -13.994  15.990 -29.394  1.00 21.16           O  
ATOM   1618  CB  THR A 246     -13.122  17.436 -31.724  1.00 25.07           C  
ATOM   1619  CG2 THR A 246     -12.057  17.891 -32.700  1.00 18.98           C  
ATOM   1620  OG1 THR A 246     -14.410  17.931 -32.122  1.00 21.70           O  
ATOM   1621  N   GLY A 247     -15.253  14.840 -30.857  1.00 20.76           N  
ATOM   1622  CA  GLY A 247     -16.310  14.647 -29.886  1.00 18.97           C  
ATOM   1623  C   GLY A 247     -17.183  15.861 -29.648  1.00 20.50           C  
ATOM   1624  O   GLY A 247     -18.084  15.789 -28.811  1.00 18.12           O  
ATOM   1625  N   MET A 248     -16.948  16.969 -30.360  1.00 19.81           N  
ATOM   1626  CA  MET A 248     -17.725  18.199 -30.235  1.00 22.37           C  
ATOM   1627  C   MET A 248     -18.259  18.591 -31.606  1.00 19.74           C  
ATOM   1628  O   MET A 248     -17.516  18.572 -32.595  1.00 21.21           O  
ATOM   1629  CB  MET A 248     -16.862  19.343 -29.665  1.00 22.24           C  
ATOM   1630  CG  MET A 248     -16.121  18.990 -28.380  1.00 27.02           C  
ATOM   1631  SD  MET A 248     -14.840  20.182 -27.853  1.00 39.34           S  
ATOM   1632  CE  MET A 248     -13.552  19.912 -29.048  1.00 27.49           C  
ATOM   1633  N   LEU A 249     -19.534  18.959 -31.673  1.00 18.48           N  
ATOM   1634  CA  LEU A 249     -20.085  19.413 -32.942  1.00 18.57           C  
ATOM   1635  C   LEU A 249     -19.376  20.691 -33.374  1.00 24.13           C  
ATOM   1636  O   LEU A 249     -19.104  21.568 -32.555  1.00 23.26           O  
ATOM   1637  CB  LEU A 249     -21.586  19.664 -32.818  1.00 20.04           C  
ATOM   1638  CG  LEU A 249     -22.517  18.502 -32.525  1.00 18.93           C  
ATOM   1639  CD1 LEU A 249     -23.902  19.052 -32.320  1.00 20.76           C  
ATOM   1640  CD2 LEU A 249     -22.508  17.475 -33.660  1.00 17.41           C  
ATOM   1641  N   THR A 250     -19.043  20.781 -34.662  1.00 24.34           N  
ATOM   1642  CA  THR A 250     -18.314  21.946 -35.143  1.00 22.91           C  
ATOM   1643  C   THR A 250     -19.172  23.204 -35.188  1.00 26.45           C  
ATOM   1644  O   THR A 250     -18.623  24.297 -35.340  1.00 23.05           O  
ATOM   1645  CB  THR A 250     -17.749  21.675 -36.534  1.00 28.89           C  
ATOM   1646  CG2 THR A 250     -16.935  20.386 -36.538  1.00 32.13           C  
ATOM   1647  OG1 THR A 250     -18.834  21.538 -37.458  1.00 28.70           O  
ATOM   1648  N   GLY A 251     -20.489  23.075 -35.065  1.00 24.92           N  
ATOM   1649  CA  GLY A 251     -21.393  24.187 -35.198  1.00 23.63           C  
ATOM   1650  C   GLY A 251     -22.763  23.681 -35.588  1.00 27.41           C  
ATOM   1651  O   GLY A 251     -23.042  22.479 -35.520  1.00 27.00           O  
ATOM   1652  N   PRO A 252     -23.652  24.587 -36.006  1.00 26.49           N  
ATOM   1653  CA  PRO A 252     -25.036  24.177 -36.326  1.00 23.57           C  
ATOM   1654  C   PRO A 252     -25.189  23.345 -37.599  1.00 29.95           C  
ATOM   1655  O   PRO A 252     -26.287  22.822 -37.842  1.00 28.02           O  
ATOM   1656  CB  PRO A 252     -25.778  25.517 -36.463  1.00 30.94           C  
ATOM   1657  CG  PRO A 252     -24.695  26.527 -36.774  1.00 32.02           C  
ATOM   1658  CD  PRO A 252     -23.463  26.051 -36.062  1.00 28.86           C  
ATOM   1659  N   ASP A 253     -24.153  23.210 -38.425  1.00 25.86           N  
ATOM   1660  CA  ASP A 253     -24.265  22.460 -39.669  1.00 30.46           C  
ATOM   1661  C   ASP A 253     -23.647  21.065 -39.583  1.00 28.86           C  
ATOM   1662  O   ASP A 253     -23.599  20.364 -40.593  1.00 25.25           O  
ATOM   1663  CB  ASP A 253     -23.628  23.249 -40.824  1.00 25.76           C  
ATOM   1664  CG  ASP A 253     -24.304  24.600 -41.051  0.19 30.85           C  
ATOM   1665  OD1 ASP A 253     -25.504  24.744 -40.721  0.81 32.79           O  
ATOM   1666  OD2 ASP A 253     -23.636  25.522 -41.559  0.46 35.96           O1-
ATOM   1667  N   ASP A 254     -23.182  20.651 -38.408  1.00 27.23           N  
ATOM   1668  CA  ASP A 254     -22.593  19.331 -38.201  1.00 21.21           C  
ATOM   1669  C   ASP A 254     -23.702  18.310 -37.946  1.00 18.99           C  
ATOM   1670  O   ASP A 254     -24.397  18.392 -36.928  1.00 21.63           O  
ATOM   1671  CB  ASP A 254     -21.611  19.386 -37.024  1.00 21.12           C  
ATOM   1672  CG  ASP A 254     -20.777  18.123 -36.877  1.00 24.87           C  
ATOM   1673  OD1 ASP A 254     -21.173  17.048 -37.391  1.00 24.04           O  
ATOM   1674  OD2 ASP A 254     -19.709  18.214 -36.234  1.00 23.05           O1-
ATOM   1675  N   PRO A 255     -23.897  17.337 -38.826  1.00 20.74           N  
ATOM   1676  CA  PRO A 255     -24.986  16.364 -38.644  1.00 21.78           C  
ATOM   1677  C   PRO A 255     -24.612  15.114 -37.852  1.00 19.83           C  
ATOM   1678  O   PRO A 255     -25.432  14.192 -37.789  1.00 18.57           O  
ATOM   1679  CB  PRO A 255     -25.317  16.005 -40.094  1.00 18.58           C  
ATOM   1680  CG  PRO A 255     -23.930  15.956 -40.728  1.00 22.18           C  
ATOM   1681  CD  PRO A 255     -23.131  17.067 -40.061  1.00 22.14           C  
ATOM   1682  N   SER A 256     -23.408  15.057 -37.268  1.00 18.26           N  
ATOM   1683  CA  SER A 256     -22.963  13.912 -36.469  1.00 17.11           C  
ATOM   1684  C   SER A 256     -23.995  13.534 -35.412  1.00 20.25           C  
ATOM   1685  O   SER A 256     -24.542  14.404 -34.733  1.00 19.12           O  
ATOM   1686  CB  SER A 256     -21.636  14.252 -35.777  1.00 16.22           C  
ATOM   1687  OG  SER A 256     -20.600  14.558 -36.704  1.00 20.47           O  
ATOM   1688  N   GLN A 257     -24.234  12.225 -35.238  1.00 13.85           N  
ATOM   1689  CA  GLN A 257     -25.134  11.790 -34.173  1.00 16.34           C  
ATOM   1690  C   GLN A 257     -24.558  12.164 -32.816  1.00 16.08           C  
ATOM   1691  O   GLN A 257     -23.350  12.049 -32.577  1.00 16.54           O  
ATOM   1692  CB  GLN A 257     -25.384  10.276 -34.232  1.00 18.15           C  
ATOM   1693  CG  GLN A 257     -26.499   9.773 -33.293  1.00 19.59           C  
ATOM   1694  CD  GLN A 257     -26.676   8.253 -33.355  1.00 20.00           C  
ATOM   1695  NE2 GLN A 257     -27.472   7.706 -32.448  1.00 18.88           N  
ATOM   1696  OE1 GLN A 257     -26.108   7.591 -34.218  1.00 26.29           O  
ATOM   1697  N   VAL A 258     -25.426  12.636 -31.937  1.00 16.37           N  
ATOM   1698  CA  VAL A 258     -25.072  12.877 -30.546  1.00 16.63           C  
ATOM   1699  C   VAL A 258     -25.475  11.647 -29.746  1.00 18.69           C  
ATOM   1700  O   VAL A 258     -26.620  11.179 -29.847  1.00 17.62           O  
ATOM   1701  CB  VAL A 258     -25.759  14.149 -30.013  1.00 18.21           C  
ATOM   1702  CG1 VAL A 258     -25.496  14.313 -28.530  1.00 20.28           C  
ATOM   1703  CG2 VAL A 258     -25.272  15.373 -30.791  1.00 16.93           C  
ATOM   1704  N   ILE A 259     -24.531  11.116 -28.954  1.00 17.44           N  
ATOM   1705  CA  ILE A 259     -24.655   9.798 -28.336  1.00 15.29           C  
ATOM   1706  C   ILE A 259     -24.183   9.857 -26.887  1.00 19.14           C  
ATOM   1707  O   ILE A 259     -23.443  10.756 -26.493  1.00 18.25           O  
ATOM   1708  CB  ILE A 259     -23.817   8.740 -29.099  1.00 15.72           C  
ATOM   1709  CG1 ILE A 259     -22.350   9.189 -29.139  1.00 15.16           C  
ATOM   1710  CG2 ILE A 259     -24.383   8.493 -30.520  1.00 16.32           C  
ATOM   1711  CD1 ILE A 259     -21.435   8.327 -29.991  1.00 18.17           C  
ATOM   1712  N   ASP A 260     -24.592   8.848 -26.095  1.00 14.24           N  
ATOM   1713  CA  ASP A 260     -23.986   8.580 -24.791  1.00 15.65           C  
ATOM   1714  C   ASP A 260     -23.584   7.110 -24.642  1.00 18.73           C  
ATOM   1715  O   ASP A 260     -23.359   6.635 -23.518  1.00 15.29           O  
ATOM   1716  CB  ASP A 260     -24.910   9.016 -23.638  1.00 17.84           C  
ATOM   1717  CG  ASP A 260     -26.182   8.167 -23.510  1.00 21.05           C  
ATOM   1718  OD1 ASP A 260     -26.349   7.144 -24.213  1.00 19.46           O  
ATOM   1719  OD2 ASP A 260     -27.026   8.520 -22.656  1.00 19.73           O1-
ATOM   1720  N   ASN A 261     -23.447   6.399 -25.761  1.00 16.37           N  
ATOM   1721  CA  ASN A 261     -23.269   4.955 -25.786  1.00 17.23           C  
ATOM   1722  C   ASN A 261     -22.661   4.617 -27.141  1.00 16.66           C  
ATOM   1723  O   ASN A 261     -23.151   5.101 -28.164  1.00 14.29           O  
ATOM   1724  CB  ASN A 261     -24.624   4.253 -25.598  1.00 20.77           C  
ATOM   1725  CG  ASN A 261     -24.497   2.877 -24.988  1.00 26.77           C  
ATOM   1726  ND2 ASN A 261     -24.337   1.865 -25.846  1.00 22.86           N  
ATOM   1727  OD1 ASN A 261     -24.554   2.715 -23.759  1.00 25.43           O  
ATOM   1728  N   LYS A 262     -21.585   3.828 -27.153  1.00 13.95           N  
ATOM   1729  CA  LYS A 262     -20.872   3.568 -28.406  1.00 23.46           C  
ATOM   1730  C   LYS A 262     -20.236   2.182 -28.377  1.00 21.79           C  
ATOM   1731  O   LYS A 262     -19.562   1.848 -27.401  1.00 21.77           O  
ATOM   1732  CB  LYS A 262     -19.794   4.643 -28.632  1.00 18.13           C  
ATOM   1733  CG  LYS A 262     -19.040   4.560 -29.965  1.00 23.99           C  
ATOM   1734  CD  LYS A 262     -18.031   5.717 -30.068  1.00 22.78           C  
ATOM   1735  CE  LYS A 262     -17.127   5.613 -31.285  1.00 24.32           C  
ATOM   1736  NZ  LYS A 262     -17.857   5.963 -32.543  1.00 26.90           N1+
ATOM   1737  N   ILE A 263     -20.423   1.383 -29.448  1.00 16.58           N  
ATOM   1738  CA  ILE A 263     -19.795   0.063 -29.499  1.00 17.59           C  
ATOM   1739  C   ILE A 263     -18.364   0.221 -29.993  1.00 18.76           C  
ATOM   1740  O   ILE A 263     -18.090   0.989 -30.915  1.00 18.01           O  
ATOM   1741  CB  ILE A 263     -20.599  -0.918 -30.383  1.00 18.42           C  
ATOM   1742  CG1 ILE A 263     -20.040  -2.339 -30.259  1.00 17.13           C  
ATOM   1743  CG2 ILE A 263     -20.548  -0.530 -31.840  1.00 20.34           C  
ATOM   1744  CD1 ILE A 263     -20.707  -3.357 -31.187  1.00 17.76           C  
ATOM   1745  N  ACYS A 264     -17.428  -0.486 -29.368  0.61 18.18           N  
ATOM   1746  N  BCYS A 264     -17.448  -0.516 -29.371  0.39 18.19           N  
ATOM   1747  CA ACYS A 264     -16.056  -0.477 -29.857  0.61 18.25           C  
ATOM   1748  CA BCYS A 264     -16.044  -0.508 -29.752  0.39 18.26           C  
ATOM   1749  C  ACYS A 264     -15.447  -1.868 -29.712  0.61 17.65           C  
ATOM   1750  C  BCYS A 264     -15.516  -1.935 -29.786  0.39 17.61           C  
ATOM   1751  O  ACYS A 264     -15.873  -2.683 -28.887  0.61 17.33           O  
ATOM   1752  O  BCYS A 264     -16.054  -2.839 -29.140  0.39 17.15           O  
ATOM   1753  CB ACYS A 264     -15.202   0.590 -29.139  0.61 18.01           C  
ATOM   1754  CB BCYS A 264     -15.208   0.339 -28.784  0.39 17.66           C  
ATOM   1755  SG ACYS A 264     -15.213   2.249 -29.978  0.61 27.50           S  
ATOM   1756  SG BCYS A 264     -15.777   0.248 -27.075  0.39 23.76           S  
ATOM   1757  N   GLY A 265     -14.437  -2.125 -30.537  1.00 18.21           N  
ATOM   1758  CA  GLY A 265     -13.749  -3.388 -30.548  1.00 15.42           C  
ATOM   1759  C   GLY A 265     -12.250  -3.198 -30.448  1.00 17.82           C  
ATOM   1760  O   GLY A 265     -11.733  -2.078 -30.485  1.00 16.07           O  
ATOM   1761  N   PRO A 266     -11.527  -4.303 -30.326  1.00 19.28           N  
ATOM   1762  CA  PRO A 266     -10.071  -4.239 -30.106  1.00 18.11           C  
ATOM   1763  C   PRO A 266      -9.330  -3.286 -31.035  1.00 19.83           C  
ATOM   1764  O   PRO A 266      -9.463  -3.358 -32.263  1.00 14.29           O  
ATOM   1765  CB  PRO A 266      -9.643  -5.699 -30.319  1.00 16.59           C  
ATOM   1766  CG  PRO A 266     -10.811  -6.469 -29.762  1.00 14.27           C  
ATOM   1767  CD  PRO A 266     -12.055  -5.665 -30.151  1.00 15.81           C  
ATOM   1768  N   ALA A 267      -8.589  -2.356 -30.414  1.00 16.95           N  
ATOM   1769  CA  ALA A 267      -7.724  -1.317 -30.968  1.00 19.40           C  
ATOM   1770  C   ALA A 267      -8.480  -0.121 -31.549  1.00 20.71           C  
ATOM   1771  O   ALA A 267      -7.827   0.777 -32.121  1.00 18.64           O  
ATOM   1772  CB  ALA A 267      -6.755  -1.846 -32.032  1.00 16.16           C  
ATOM   1773  N   ASP A 268      -9.807  -0.067 -31.434  1.00 18.32           N  
ATOM   1774  CA  ASP A 268     -10.522   1.176 -31.684  1.00 17.56           C  
ATOM   1775  C   ASP A 268     -10.113   2.220 -30.658  1.00 20.09           C  
ATOM   1776  O   ASP A 268      -9.858   1.908 -29.490  1.00 17.26           O  
ATOM   1777  CB  ASP A 268     -12.041   0.986 -31.599  1.00 18.52           C  
ATOM   1778  CG  ASP A 268     -12.622   0.281 -32.796  0.75 18.86           C  
ATOM   1779  OD1 ASP A 268     -11.926   0.161 -33.823  0.86 20.81           O  
ATOM   1780  OD2 ASP A 268     -13.795  -0.152 -32.705  0.80 20.38           O1-
ATOM   1781  N   SER A 269     -10.065   3.474 -31.100  1.00 17.53           N  
ATOM   1782  CA  SER A 269      -9.828   4.593 -30.202  1.00 18.67           C  
ATOM   1783  C   SER A 269     -10.698   5.763 -30.637  1.00 15.19           C  
ATOM   1784  O   SER A 269     -10.951   5.953 -31.832  1.00 15.29           O  
ATOM   1785  CB  SER A 269      -8.336   4.994 -30.176  1.00 17.17           C  
ATOM   1786  OG  SER A 269      -7.860   5.400 -31.452  1.00 18.16           O  
ATOM   1787  N   PHE A 270     -11.195   6.518 -29.663  1.00 20.81           N  
ATOM   1788  CA  PHE A 270     -11.912   7.756 -29.949  1.00 18.27           C  
ATOM   1789  C   PHE A 270     -11.809   8.633 -28.712  1.00 18.40           C  
ATOM   1790  O   PHE A 270     -11.391   8.181 -27.648  1.00 17.06           O  
ATOM   1791  CB  PHE A 270     -13.376   7.504 -30.341  1.00 16.20           C  
ATOM   1792  CG  PHE A 270     -14.247   7.013 -29.205  1.00 19.26           C  
ATOM   1793  CD1 PHE A 270     -14.328   5.659 -28.902  1.00 18.02           C  
ATOM   1794  CD2 PHE A 270     -15.000   7.910 -28.456  1.00 17.38           C  
ATOM   1795  CE1 PHE A 270     -15.142   5.207 -27.847  1.00 20.22           C  
ATOM   1796  CE2 PHE A 270     -15.807   7.473 -27.405  1.00 17.79           C  
ATOM   1797  CZ  PHE A 270     -15.881   6.130 -27.101  1.00 19.59           C  
ATOM   1798  N   GLY A 271     -12.188   9.904 -28.868  1.00 16.95           N  
ATOM   1799  CA  GLY A 271     -12.125  10.823 -27.751  1.00 18.74           C  
ATOM   1800  C   GLY A 271     -13.160  11.916 -27.868  1.00 18.92           C  
ATOM   1801  O   GLY A 271     -13.795  12.104 -28.914  1.00 15.78           O  
ATOM   1802  N   PHE A 272     -13.330  12.639 -26.765  1.00 17.62           N  
ATOM   1803  CA  PHE A 272     -14.296  13.724 -26.726  1.00 16.94           C  
ATOM   1804  C   PHE A 272     -13.996  14.612 -25.527  1.00 18.94           C  
ATOM   1805  O   PHE A 272     -13.193  14.268 -24.659  1.00 18.11           O  
ATOM   1806  CB  PHE A 272     -15.740  13.198 -26.680  1.00 15.96           C  
ATOM   1807  CG  PHE A 272     -16.038  12.276 -25.518  1.00 23.34           C  
ATOM   1808  CD1 PHE A 272     -16.490  12.787 -24.299  1.00 20.92           C  
ATOM   1809  CD2 PHE A 272     -15.895  10.891 -25.651  1.00 15.84           C  
ATOM   1810  CE1 PHE A 272     -16.772  11.944 -23.222  1.00 21.27           C  
ATOM   1811  CE2 PHE A 272     -16.179  10.035 -24.571  1.00 15.92           C  
ATOM   1812  CZ  PHE A 272     -16.628  10.558 -23.363  1.00 19.41           C  
ATOM   1813  N   GLN A 273     -14.667  15.764 -25.496  1.00 19.20           N  
ATOM   1814  CA  GLN A 273     -14.651  16.662 -24.352  1.00 24.17           C  
ATOM   1815  C   GLN A 273     -16.089  16.964 -23.941  1.00 20.14           C  
ATOM   1816  O   GLN A 273     -16.969  17.107 -24.796  1.00 18.93           O  
ATOM   1817  CB  GLN A 273     -13.878  17.951 -24.685  1.00 22.38           C  
ATOM   1818  CG  GLN A 273     -12.390  17.718 -24.996  1.00 21.75           C  
ATOM   1819  CD  GLN A 273     -11.649  19.004 -25.334  1.00 23.19           C  
ATOM   1820  NE2 GLN A 273     -10.362  18.885 -25.682  1.00 19.47           N  
ATOM   1821  OE1 GLN A 273     -12.224  20.091 -25.270  1.00 23.02           O  
ATOM   1822  N   ILE A 274     -16.330  17.012 -22.625  1.00 16.54           N  
ATOM   1823  CA  ILE A 274     -17.632  17.329 -22.051  1.00 18.39           C  
ATOM   1824  C   ILE A 274     -17.434  18.433 -21.023  1.00 20.25           C  
ATOM   1825  O   ILE A 274     -16.339  18.626 -20.492  1.00 19.60           O  
ATOM   1826  CB  ILE A 274     -18.309  16.117 -21.366  1.00 21.00           C  
ATOM   1827  CG1 ILE A 274     -17.341  15.494 -20.355  1.00 23.57           C  
ATOM   1828  CG2 ILE A 274     -18.807  15.116 -22.385  1.00 21.67           C  
ATOM   1829  CD1 ILE A 274     -17.965  14.455 -19.438  1.00 30.59           C  
ATOM   1830  N   ILE A 275     -18.513  19.150 -20.724  1.00 15.76           N  
ATOM   1831  CA  ILE A 275     -18.511  20.080 -19.600  1.00 22.05           C  
ATOM   1832  C   ILE A 275     -19.108  19.350 -18.403  1.00 18.73           C  
ATOM   1833  O   ILE A 275     -20.276  18.933 -18.440  1.00 19.84           O  
ATOM   1834  CB  ILE A 275     -19.289  21.367 -19.908  1.00 21.16           C  
ATOM   1835  CG1 ILE A 275     -18.729  22.072 -21.161  1.00 20.82           C  
ATOM   1836  CG2 ILE A 275     -19.300  22.286 -18.666  1.00 18.72           C  
ATOM   1837  CD1 ILE A 275     -17.255  22.418 -21.081  1.00 24.18           C  
ATOM   1838  N   ALA A 276     -18.305  19.190 -17.352  1.00 19.54           N  
ATOM   1839  CA  ALA A 276     -18.712  18.399 -16.192  1.00 19.29           C  
ATOM   1840  C   ALA A 276     -19.989  18.957 -15.573  1.00 23.34           C  
ATOM   1841  O   ALA A 276     -20.073  20.151 -15.259  1.00 18.74           O  
ATOM   1842  CB  ALA A 276     -17.591  18.363 -15.147  1.00 20.84           C  
ATOM   1843  N   GLY A 277     -20.991  18.086 -15.421  1.00 18.26           N  
ATOM   1844  CA  GLY A 277     -22.276  18.451 -14.851  1.00 15.44           C  
ATOM   1845  C   GLY A 277     -23.125  19.388 -15.673  1.00 23.77           C  
ATOM   1846  O   GLY A 277     -24.101  19.936 -15.142  1.00 20.95           O  
ATOM   1847  N   GLU A 278     -22.806  19.592 -16.953  1.00 22.43           N  
ATOM   1848  CA  GLU A 278     -23.524  20.602 -17.730  1.00 20.29           C  
ATOM   1849  C   GLU A 278     -24.992  20.212 -17.897  1.00 26.99           C  
ATOM   1850  O   GLU A 278     -25.302  19.158 -18.469  1.00 22.80           O  
ATOM   1851  CB  GLU A 278     -22.871  20.787 -19.093  1.00 22.80           C  
ATOM   1852  CG  GLU A 278     -23.483  21.898 -19.901  1.00 24.06           C  
ATOM   1853  CD  GLU A 278     -22.835  22.047 -21.264  1.00 24.96           C  
ATOM   1854  OE1 GLU A 278     -22.820  21.069 -22.041  1.00 22.76           O  
ATOM   1855  OE2 GLU A 278     -22.330  23.146 -21.561  1.00 30.34           O1-
ATOM   1856  N   GLY A 279     -25.886  21.076 -17.401  1.00 22.15           N  
ATOM   1857  CA  GLY A 279     -27.321  20.863 -17.385  1.00 16.83           C  
ATOM   1858  C   GLY A 279     -27.815  19.813 -16.411  1.00 25.10           C  
ATOM   1859  O   GLY A 279     -29.032  19.618 -16.297  1.00 25.68           O  
ATOM   1860  N   VAL A 280     -26.929  19.123 -15.703  1.00 23.33           N  
ATOM   1861  CA  VAL A 280     -27.345  18.005 -14.865  1.00 19.34           C  
ATOM   1862  C   VAL A 280     -26.915  18.151 -13.413  1.00 20.69           C  
ATOM   1863  O   VAL A 280     -27.515  17.502 -12.540  1.00 23.88           O  
ATOM   1864  CB  VAL A 280     -26.847  16.661 -15.447  1.00 20.77           C  
ATOM   1865  CG1 VAL A 280     -27.370  16.494 -16.844  1.00 23.56           C  
ATOM   1866  CG2 VAL A 280     -25.317  16.570 -15.454  1.00 16.64           C  
ATOM   1867  N   GLY A 281     -25.905  18.970 -13.114  1.00 23.28           N  
ATOM   1868  CA  GLY A 281     -25.488  19.219 -11.756  1.00 22.32           C  
ATOM   1869  C   GLY A 281     -24.441  18.244 -11.266  1.00 26.66           C  
ATOM   1870  O   GLY A 281     -23.969  17.357 -11.980  1.00 22.58           O  
ATOM   1871  N   ALA A 282     -24.089  18.414  -9.992  1.00 23.35           N  
ATOM   1872  CA  ALA A 282     -23.091  17.576  -9.346  1.00 21.87           C  
ATOM   1873  C   ALA A 282     -23.657  16.189  -9.042  1.00 21.69           C  
ATOM   1874  O   ALA A 282     -24.868  15.974  -9.017  1.00 24.47           O  
ATOM   1875  CB  ALA A 282     -22.599  18.235  -8.054  1.00 23.48           C  
ATOM   1876  N   GLY A 283     -22.763  15.243  -8.799  1.00 21.36           N  
ATOM   1877  CA  GLY A 283     -23.195  13.891  -8.495  1.00 21.79           C  
ATOM   1878  C   GLY A 283     -22.115  12.878  -8.792  1.00 22.22           C  
ATOM   1879  O   GLY A 283     -21.071  13.182  -9.383  1.00 20.69           O  
ATOM   1880  N   ALA A 284     -22.386  11.644  -8.365  1.00 19.50           N  
ATOM   1881  CA  ALA A 284     -21.545  10.493  -8.706  1.00 19.94           C  
ATOM   1882  C   ALA A 284     -22.065   9.895 -10.011  1.00 22.19           C  
ATOM   1883  O   ALA A 284     -22.902   8.993 -10.011  1.00 20.91           O  
ATOM   1884  CB  ALA A 284     -21.550   9.469  -7.577  1.00 17.18           C  
ATOM   1885  N   TRP A 285     -21.561  10.402 -11.139  1.00 17.77           N  
ATOM   1886  CA  TRP A 285     -21.999   9.959 -12.463  1.00 18.69           C  
ATOM   1887  C   TRP A 285     -21.222   8.713 -12.893  1.00 23.42           C  
ATOM   1888  O   TRP A 285     -20.013   8.782 -13.142  1.00 20.76           O  
ATOM   1889  CB  TRP A 285     -21.814  11.094 -13.468  1.00 19.46           C  
ATOM   1890  CG  TRP A 285     -22.659  12.293 -13.121  1.00 21.44           C  
ATOM   1891  CD1 TRP A 285     -22.232  13.490 -12.599  1.00 19.42           C  
ATOM   1892  CD2 TRP A 285     -24.084  12.397 -13.251  1.00 22.47           C  
ATOM   1893  CE2 TRP A 285     -24.454  13.687 -12.810  1.00 17.91           C  
ATOM   1894  CE3 TRP A 285     -25.083  11.527 -13.714  1.00 21.22           C  
ATOM   1895  NE1 TRP A 285     -23.308  14.333 -12.420  1.00 20.67           N  
ATOM   1896  CZ2 TRP A 285     -25.780  14.123 -12.808  1.00 23.41           C  
ATOM   1897  CZ3 TRP A 285     -26.406  11.965 -13.717  1.00 20.56           C  
ATOM   1898  CH2 TRP A 285     -26.742  13.248 -13.265  1.00 17.14           C  
ATOM   1899  N   MET A 286     -21.914   7.579 -13.006  1.00 20.49           N  
ATOM   1900  CA  MET A 286     -21.260   6.328 -13.372  1.00 21.78           C  
ATOM   1901  C   MET A 286     -20.865   6.319 -14.849  1.00 20.04           C  
ATOM   1902  O   MET A 286     -21.556   6.874 -15.707  1.00 19.80           O  
ATOM   1903  CB  MET A 286     -22.179   5.130 -13.111  1.00 22.13           C  
ATOM   1904  CG  MET A 286     -22.650   4.893 -11.667  1.00 30.81           C  
ATOM   1905  SD  MET A 286     -24.124   3.800 -11.608  1.00 49.88           S  
ATOM   1906  CE  MET A 286     -23.514   2.367 -12.512  1.00 34.89           C  
ATOM   1907  N   TYR A 287     -19.741   5.671 -15.147  1.00 20.21           N  
ATOM   1908  CA  TYR A 287     -19.475   5.196 -16.499  1.00 18.25           C  
ATOM   1909  C   TYR A 287     -19.255   3.690 -16.435  1.00 20.53           C  
ATOM   1910  O   TYR A 287     -18.769   3.166 -15.430  1.00 17.14           O  
ATOM   1911  CB  TYR A 287     -18.265   5.904 -17.155  1.00 19.35           C  
ATOM   1912  CG  TYR A 287     -16.930   5.482 -16.600  1.00 21.18           C  
ATOM   1913  CD1 TYR A 287     -16.369   6.137 -15.515  1.00 22.33           C  
ATOM   1914  CD2 TYR A 287     -16.236   4.404 -17.146  1.00 18.28           C  
ATOM   1915  CE1 TYR A 287     -15.142   5.743 -14.995  1.00 17.56           C  
ATOM   1916  CE2 TYR A 287     -15.005   4.004 -16.631  1.00 21.24           C  
ATOM   1917  CZ  TYR A 287     -14.470   4.674 -15.551  1.00 22.61           C  
ATOM   1918  OH  TYR A 287     -13.252   4.266 -15.028  1.00 24.99           O  
ATOM   1919  N   HIS A 288     -19.618   2.989 -17.507  1.00 17.66           N  
ATOM   1920  CA  HIS A 288     -19.474   1.538 -17.493  1.00 14.68           C  
ATOM   1921  C   HIS A 288     -19.683   0.993 -18.895  1.00 18.66           C  
ATOM   1922  O   HIS A 288     -20.313   1.631 -19.743  1.00 17.93           O  
ATOM   1923  CB  HIS A 288     -20.444   0.858 -16.500  1.00 16.31           C  
ATOM   1924  CG  HIS A 288     -21.901   1.170 -16.718  1.00 23.86           C  
ATOM   1925  CD2 HIS A 288     -22.728   2.043 -16.087  1.00 20.37           C  
ATOM   1926  ND1 HIS A 288     -22.688   0.491 -17.627  1.00 17.91           N  
ATOM   1927  CE1 HIS A 288     -23.923   0.958 -17.572  1.00 15.99           C  
ATOM   1928  NE2 HIS A 288     -23.972   1.906 -16.651  1.00 17.23           N  
ATOM   1929  N   CYS A 289     -19.135  -0.198 -19.130  1.00 18.85           N  
ATOM   1930  CA  CYS A 289     -19.589  -0.976 -20.271  1.00 16.27           C  
ATOM   1931  C   CYS A 289     -21.052  -1.334 -20.050  1.00 16.11           C  
ATOM   1932  O   CYS A 289     -21.476  -1.610 -18.922  1.00 20.83           O  
ATOM   1933  CB  CYS A 289     -18.743  -2.240 -20.453  1.00 16.79           C  
ATOM   1934  SG  CYS A 289     -19.286  -3.193 -21.893  1.00 18.88           S  
ATOM   1935  N   HIS A 290     -21.839  -1.266 -21.117  1.00 15.31           N  
ATOM   1936  CA  HIS A 290     -23.264  -1.530 -21.025  1.00 17.56           C  
ATOM   1937  C   HIS A 290     -23.637  -2.942 -21.465  1.00 20.02           C  
ATOM   1938  O   HIS A 290     -24.831  -3.271 -21.465  1.00 14.62           O  
ATOM   1939  CB  HIS A 290     -24.059  -0.513 -21.861  1.00 16.12           C  
ATOM   1940  CG  HIS A 290     -25.383  -0.149 -21.264  1.00 17.37           C  
ATOM   1941  CD2 HIS A 290     -25.917   1.055 -20.936  1.00 16.24           C  
ATOM   1942  ND1 HIS A 290     -26.331  -1.091 -20.927  1.00 16.22           N  
ATOM   1943  CE1 HIS A 290     -27.396  -0.486 -20.429  1.00 15.75           C  
ATOM   1944  NE2 HIS A 290     -27.171   0.815 -20.425  1.00 18.58           N  
ATOM   1945  N   VAL A 291     -22.660  -3.761 -21.882  1.00 16.54           N  
ATOM   1946  CA  VAL A 291     -22.899  -5.197 -22.002  1.00 13.55           C  
ATOM   1947  C   VAL A 291     -23.227  -5.714 -20.612  1.00 14.62           C  
ATOM   1948  O   VAL A 291     -22.443  -5.530 -19.676  1.00 19.15           O  
ATOM   1949  CB  VAL A 291     -21.684  -5.913 -22.584  1.00 13.90           C  
ATOM   1950  CG1 VAL A 291     -21.954  -7.429 -22.614  1.00 17.00           C  
ATOM   1951  CG2 VAL A 291     -21.345  -5.361 -23.973  1.00 13.75           C  
ATOM   1952  N   GLN A 292     -24.399  -6.323 -20.457  1.00 12.68           N  
ATOM   1953  CA  GLN A 292     -24.985  -6.421 -19.122  1.00 16.88           C  
ATOM   1954  C   GLN A 292     -24.120  -7.259 -18.181  1.00 19.96           C  
ATOM   1955  O   GLN A 292     -23.877  -6.865 -17.035  1.00 22.10           O  
ATOM   1956  CB  GLN A 292     -26.407  -6.976 -19.202  1.00 18.97           C  
ATOM   1957  CG  GLN A 292     -27.404  -6.012 -19.863  1.00 17.26           C  
ATOM   1958  CD  GLN A 292     -27.592  -4.721 -19.078  1.00 20.45           C  
ATOM   1959  NE2 GLN A 292     -27.696  -4.847 -17.767  1.00 20.07           N  
ATOM   1960  OE1 GLN A 292     -27.650  -3.624 -19.649  1.00 18.63           O  
ATOM   1961  N   SER A 293     -23.642  -8.417 -18.645  1.00 18.31           N  
ATOM   1962  CA  SER A 293     -22.795  -9.237 -17.786  1.00 19.66           C  
ATOM   1963  C   SER A 293     -21.478  -8.541 -17.474  1.00 22.43           C  
ATOM   1964  O   SER A 293     -20.870  -8.824 -16.438  1.00 20.52           O  
ATOM   1965  CB  SER A 293     -22.527 -10.602 -18.433  1.00 20.28           C  
ATOM   1966  OG  SER A 293     -21.765 -10.470 -19.609  1.00 23.63           O  
ATOM   1967  N   HIS A 294     -21.031  -7.625 -18.346  1.00 19.26           N  
ATOM   1968  CA  HIS A 294     -19.768  -6.928 -18.107  1.00 21.59           C  
ATOM   1969  C   HIS A 294     -19.914  -5.916 -16.978  1.00 19.69           C  
ATOM   1970  O   HIS A 294     -19.037  -5.809 -16.105  1.00 16.43           O  
ATOM   1971  CB  HIS A 294     -19.281  -6.230 -19.391  1.00 20.16           C  
ATOM   1972  CG  HIS A 294     -18.875  -7.167 -20.497  1.00 18.72           C  
ATOM   1973  CD2 HIS A 294     -19.034  -8.503 -20.648  1.00 20.68           C  
ATOM   1974  ND1 HIS A 294     -18.216  -6.734 -21.630  1.00 22.54           N  
ATOM   1975  CE1 HIS A 294     -18.001  -7.757 -22.439  1.00 16.22           C  
ATOM   1976  NE2 HIS A 294     -18.485  -8.845 -21.864  1.00 18.97           N  
ATOM   1977  N   SER A 295     -21.007  -5.151 -16.987  1.00 17.46           N  
ATOM   1978  CA  SER A 295     -21.231  -4.211 -15.896  1.00 23.52           C  
ATOM   1979  C   SER A 295     -21.474  -4.951 -14.588  1.00 21.55           C  
ATOM   1980  O   SER A 295     -20.932  -4.565 -13.546  1.00 22.50           O  
ATOM   1981  CB  SER A 295     -22.401  -3.287 -16.220  1.00 20.64           C  
ATOM   1982  OG  SER A 295     -23.555  -4.048 -16.477  1.00 21.02           O  
ATOM   1983  N   ASP A 296     -22.245  -6.045 -14.633  1.00 18.36           N  
ATOM   1984  CA  ASP A 296     -22.463  -6.842 -13.429  1.00 18.30           C  
ATOM   1985  C   ASP A 296     -21.161  -7.383 -12.858  1.00 21.82           C  
ATOM   1986  O   ASP A 296     -21.066  -7.616 -11.650  1.00 21.38           O  
ATOM   1987  CB  ASP A 296     -23.397  -8.014 -13.709  1.00 21.70           C  
ATOM   1988  CG  ASP A 296     -24.786  -7.575 -14.040  1.00 23.65           C  
ATOM   1989  OD1 ASP A 296     -25.202  -6.490 -13.556  1.00 19.47           O  
ATOM   1990  OD2 ASP A 296     -25.446  -8.322 -14.786  1.00 18.58           O1-
ATOM   1991  N   MET A 297     -20.161  -7.621 -13.700  1.00 20.29           N  
ATOM   1992  CA  MET A 297     -18.899  -8.172 -13.223  1.00 22.48           C  
ATOM   1993  C   MET A 297     -17.806  -7.111 -13.122  1.00 25.71           C  
ATOM   1994  O   MET A 297     -16.619  -7.430 -13.223  1.00 26.02           O  
ATOM   1995  CB  MET A 297     -18.471  -9.355 -14.098  1.00 22.48           C  
ATOM   1996  CG  MET A 297     -19.350 -10.614 -13.805  1.00 18.15           C  
ATOM   1997  SD  MET A 297     -18.959 -12.136 -14.733  1.00 26.39           S  
ATOM   1998  CE  MET A 297     -19.766 -11.800 -16.306  1.00 27.05           C  
ATOM   1999  N   GLY A 298     -18.189  -5.850 -12.917  1.00 23.19           N  
ATOM   2000  CA  GLY A 298     -17.274  -4.837 -12.427  1.00 25.05           C  
ATOM   2001  C   GLY A 298     -16.639  -3.907 -13.440  1.00 19.96           C  
ATOM   2002  O   GLY A 298     -15.727  -3.162 -13.069  1.00 18.43           O  
ATOM   2003  N   MET A 299     -17.080  -3.915 -14.698  1.00 17.00           N  
ATOM   2004  CA  MET A 299     -16.567  -2.958 -15.682  1.00 16.73           C  
ATOM   2005  C   MET A 299     -17.300  -1.628 -15.501  1.00 18.32           C  
ATOM   2006  O   MET A 299     -18.089  -1.192 -16.344  1.00 14.19           O  
ATOM   2007  CB  MET A 299     -16.720  -3.489 -17.103  1.00 17.84           C  
ATOM   2008  CG  MET A 299     -15.678  -4.529 -17.513  1.00 20.77           C  
ATOM   2009  SD  MET A 299     -15.662  -4.827 -19.320  1.00 29.08           S  
ATOM   2010  CE  MET A 299     -14.472  -3.598 -19.833  1.00 21.11           C  
ATOM   2011  N   VAL A 300     -17.026  -0.983 -14.356  1.00 15.93           N  
ATOM   2012  CA  VAL A 300     -17.748   0.201 -13.901  1.00 18.60           C  
ATOM   2013  C   VAL A 300     -16.765   1.155 -13.225  1.00 22.63           C  
ATOM   2014  O   VAL A 300     -15.798   0.731 -12.589  1.00 17.84           O  
ATOM   2015  CB  VAL A 300     -18.895  -0.163 -12.932  1.00 22.07           C  
ATOM   2016  CG1 VAL A 300     -19.608   1.084 -12.430  1.00 27.40           C  
ATOM   2017  CG2 VAL A 300     -19.893  -1.084 -13.592  1.00 20.02           C  
ATOM   2018  N   GLY A 301     -17.008   2.459 -13.376  1.00 21.26           N  
ATOM   2019  CA  GLY A 301     -16.204   3.457 -12.699  1.00 20.85           C  
ATOM   2020  C   GLY A 301     -17.037   4.685 -12.399  1.00 22.10           C  
ATOM   2021  O   GLY A 301     -18.194   4.789 -12.811  1.00 23.23           O  
ATOM   2022  N   LEU A 302     -16.447   5.633 -11.677  1.00 18.42           N  
ATOM   2023  CA  LEU A 302     -17.190   6.811 -11.250  1.00 22.88           C  
ATOM   2024  C   LEU A 302     -16.534   8.088 -11.745  1.00 24.70           C  
ATOM   2025  O   LEU A 302     -15.316   8.266 -11.617  1.00 23.55           O  
ATOM   2026  CB  LEU A 302     -17.335   6.851  -9.729  1.00 28.57           C  
ATOM   2027  CG  LEU A 302     -18.395   5.855  -9.222  1.00 34.04           C  
ATOM   2028  CD1 LEU A 302     -18.628   6.008  -7.716  1.00 34.18           C  
ATOM   2029  CD2 LEU A 302     -19.729   5.955 -10.007  1.00 26.56           C  
ATOM   2030  N   PHE A 303     -17.355   8.959 -12.320  1.00 21.12           N  
ATOM   2031  CA  PHE A 303     -16.996  10.332 -12.670  1.00 22.66           C  
ATOM   2032  C   PHE A 303     -17.617  11.221 -11.592  1.00 20.50           C  
ATOM   2033  O   PHE A 303     -18.809  11.528 -11.640  1.00 23.76           O  
ATOM   2034  CB  PHE A 303     -17.501  10.664 -14.077  1.00 21.99           C  
ATOM   2035  CG  PHE A 303     -17.087  12.012 -14.578  1.00 22.09           C  
ATOM   2036  CD1 PHE A 303     -15.793  12.474 -14.383  1.00 28.40           C  
ATOM   2037  CD2 PHE A 303     -17.988  12.817 -15.251  1.00 21.68           C  
ATOM   2038  CE1 PHE A 303     -15.409  13.729 -14.844  1.00 28.17           C  
ATOM   2039  CE2 PHE A 303     -17.616  14.073 -15.719  1.00 28.25           C  
ATOM   2040  CZ  PHE A 303     -16.331  14.533 -15.514  1.00 22.95           C  
ATOM   2041  N   LEU A 304     -16.821  11.592 -10.589  1.00 21.45           N  
ATOM   2042  CA  LEU A 304     -17.318  12.329  -9.426  1.00 21.83           C  
ATOM   2043  C   LEU A 304     -17.268  13.820  -9.725  1.00 22.55           C  
ATOM   2044  O   LEU A 304     -16.182  14.407  -9.796  1.00 23.43           O  
ATOM   2045  CB  LEU A 304     -16.491  12.008  -8.180  1.00 24.13           C  
ATOM   2046  CG  LEU A 304     -16.290  10.523  -7.871  1.00 26.98           C  
ATOM   2047  CD1 LEU A 304     -15.144  10.345  -6.876  1.00 35.02           C  
ATOM   2048  CD2 LEU A 304     -17.584   9.887  -7.350  1.00 31.85           C  
ATOM   2049  N   VAL A 305     -18.441  14.432  -9.886  1.00 18.66           N  
ATOM   2050  CA  VAL A 305     -18.559  15.841 -10.236  1.00 19.46           C  
ATOM   2051  C   VAL A 305     -19.004  16.585  -8.986  1.00 23.30           C  
ATOM   2052  O   VAL A 305     -20.089  16.319  -8.448  1.00 22.20           O  
ATOM   2053  CB  VAL A 305     -19.531  16.052 -11.409  1.00 20.94           C  
ATOM   2054  CG1 VAL A 305     -19.672  17.521 -11.737  1.00 21.40           C  
ATOM   2055  CG2 VAL A 305     -19.022  15.312 -12.645  1.00 23.38           C  
ATOM   2056  N   LYS A 306     -18.157  17.498  -8.522  1.00 21.31           N  
ATOM   2057  CA  LYS A 306     -18.364  18.243  -7.289  1.00 23.83           C  
ATOM   2058  C   LYS A 306     -18.815  19.666  -7.593  1.00 24.54           C  
ATOM   2059  O   LYS A 306     -18.426  20.263  -8.603  1.00 23.53           O  
ATOM   2060  CB  LYS A 306     -17.080  18.312  -6.459  1.00 23.77           C  
ATOM   2061  CG  LYS A 306     -16.410  16.986  -6.211  1.00 28.92           C  
ATOM   2062  CD  LYS A 306     -15.001  17.201  -5.665  1.00 39.25           C  
ATOM   2063  CE  LYS A 306     -14.136  17.954  -6.683  1.00 44.55           C  
ATOM   2064  NZ  LYS A 306     -12.814  18.355  -6.131  1.00 49.13           N1+
ATOM   2065  N   LYS A 307     -19.628  20.216  -6.691  1.00 23.76           N  
ATOM   2066  CA  LYS A 307     -19.871  21.654  -6.666  1.00 28.52           C  
ATOM   2067  C   LYS A 307     -18.575  22.381  -6.320  1.00 25.23           C  
ATOM   2068  O   LYS A 307     -17.640  21.777  -5.783  1.00 24.13           O  
ATOM   2069  CB  LYS A 307     -20.966  21.989  -5.649  1.00 27.55           C  
ATOM   2070  CG  LYS A 307     -22.337  21.430  -5.984  1.00 34.03           C  
ATOM   2071  CD  LYS A 307     -23.336  21.632  -4.841  1.00 37.86           C  
ATOM   2072  CE  LYS A 307     -23.977  23.013  -4.888  1.00 43.18           C  
ATOM   2073  NZ  LYS A 307     -25.020  23.199  -3.822  1.00 49.81           N1+
ATOM   2074  N   PRO A 308     -18.493  23.683  -6.603  1.00 31.05           N  
ATOM   2075  CA  PRO A 308     -17.287  24.422  -6.211  1.00 30.31           C  
ATOM   2076  C   PRO A 308     -17.024  24.443  -4.702  1.00 29.50           C  
ATOM   2077  O   PRO A 308     -15.876  24.678  -4.301  1.00 34.90           O  
ATOM   2078  CB  PRO A 308     -17.515  25.831  -6.780  1.00 40.72           C  
ATOM   2079  CG  PRO A 308     -18.709  25.725  -7.675  1.00 35.18           C  
ATOM   2080  CD  PRO A 308     -19.502  24.553  -7.217  1.00 27.39           C  
ATOM   2081  N   ASP A 309     -18.005  24.149  -3.847  1.00 27.51           N  
ATOM   2082  CA  ASP A 309     -17.713  24.031  -2.420  1.00 30.18           C  
ATOM   2083  C   ASP A 309     -17.270  22.630  -2.018  1.00 27.30           C  
ATOM   2084  O   ASP A 309     -17.112  22.363  -0.823  1.00 26.30           O  
ATOM   2085  CB  ASP A 309     -18.920  24.464  -1.567  1.00 32.71           C  
ATOM   2086  CG  ASP A 309     -20.146  23.574  -1.743  1.00 36.10           C  
ATOM   2087  OD1 ASP A 309     -20.100  22.556  -2.468  1.00 35.44           O  
ATOM   2088  OD2 ASP A 309     -21.182  23.897  -1.126  1.00 39.12           O1-
ATOM   2089  N   GLY A 310     -17.070  21.730  -2.983  1.00 24.95           N  
ATOM   2090  CA  GLY A 310     -16.610  20.392  -2.695  1.00 25.50           C  
ATOM   2091  C   GLY A 310     -17.683  19.355  -2.436  1.00 28.32           C  
ATOM   2092  O   GLY A 310     -17.342  18.180  -2.218  1.00 28.83           O  
ATOM   2093  N   THR A 311     -18.959  19.730  -2.457  1.00 25.62           N  
ATOM   2094  CA  THR A 311     -20.019  18.791  -2.101  1.00 28.39           C  
ATOM   2095  C   THR A 311     -20.550  18.013  -3.311  1.00 32.23           C  
ATOM   2096  O   THR A 311     -20.576  18.517  -4.442  1.00 27.05           O  
ATOM   2097  CB  THR A 311     -21.173  19.520  -1.409  1.00 31.02           C  
ATOM   2098  CG2 THR A 311     -20.683  20.192  -0.132  1.00 33.45           C  
ATOM   2099  OG1 THR A 311     -21.693  20.520  -2.281  1.00 34.86           O  
ATOM   2100  N   ILE A 312     -20.978  16.774  -3.054  1.00 28.36           N  
ATOM   2101  CA  ILE A 312     -21.568  15.903  -4.070  1.00 32.33           C  
ATOM   2102  C   ILE A 312     -22.923  15.409  -3.576  1.00 39.29           C  
ATOM   2103  O   ILE A 312     -22.976  14.642  -2.605  1.00 36.91           O  
ATOM   2104  CB  ILE A 312     -20.640  14.723  -4.371  1.00 28.63           C  
ATOM   2105  CG1 ILE A 312     -19.232  15.215  -4.748  1.00 30.07           C  
ATOM   2106  CG2 ILE A 312     -21.222  13.883  -5.474  1.00 35.54           C  
ATOM   2107  CD1 ILE A 312     -18.259  14.090  -4.910  1.00 35.33           C  
ATOM   2108  N   PRO A 313     -24.026  15.799  -4.204  1.00 40.72           N  
ATOM   2109  CA  PRO A 313     -25.344  15.542  -3.616  1.00 39.67           C  
ATOM   2110  C   PRO A 313     -25.666  14.055  -3.589  1.00 44.58           C  
ATOM   2111  O   PRO A 313     -25.573  13.348  -4.606  1.00 42.04           O  
ATOM   2112  CB  PRO A 313     -26.311  16.287  -4.543  1.00 48.22           C  
ATOM   2113  CG  PRO A 313     -25.552  16.535  -5.798  1.00 31.63           C  
ATOM   2114  CD  PRO A 313     -24.115  16.634  -5.396  1.00 41.17           C  
ATOM   2115  N   GLY A 314     -26.030  13.567  -2.402  1.00 46.89           N  
ATOM   2116  CA  GLY A 314     -26.482  12.181  -2.286  1.00 47.97           C  
ATOM   2117  C   GLY A 314     -25.451  11.144  -2.646  1.00 49.05           C  
ATOM   2118  O   GLY A 314     -25.810   9.988  -2.865  1.00 53.32           O  
ATOM   2119  N   TYR A 315     -24.177  11.527  -2.742  1.00 44.14           N  
ATOM   2120  CA  TYR A 315     -23.118  10.536  -2.826  1.00 41.25           C  
ATOM   2121  C   TYR A 315     -22.931   9.958  -1.431  1.00 41.07           C  
ATOM   2122  O   TYR A 315     -22.572  10.682  -0.490  1.00 39.39           O  
ATOM   2123  CB  TYR A 315     -21.832  11.163  -3.350  1.00 30.60           C  
ATOM   2124  CG  TYR A 315     -20.713  10.183  -3.607  1.00 33.68           C  
ATOM   2125  CD1 TYR A 315     -20.961   8.940  -4.177  1.00 32.65           C  
ATOM   2126  CD2 TYR A 315     -19.403  10.511  -3.303  1.00 29.52           C  
ATOM   2127  CE1 TYR A 315     -19.929   8.050  -4.419  1.00 27.96           C  
ATOM   2128  CE2 TYR A 315     -18.372   9.635  -3.543  1.00 27.20           C  
ATOM   2129  CZ  TYR A 315     -18.634   8.408  -4.102  1.00 30.84           C  
ATOM   2130  OH  TYR A 315     -17.587   7.545  -4.326  1.00 38.16           O  
ATOM   2131  N   ASP A 316     -23.223   8.670  -1.283  1.00 42.17           N  
ATOM   2132  CA  ASP A 316     -23.229   8.020   0.027  1.00 45.00           C  
ATOM   2133  C   ASP A 316     -22.871   6.555  -0.162  1.00 41.16           C  
ATOM   2134  O   ASP A 316     -23.699   5.661   0.038  1.00 45.18           O  
ATOM   2135  CB  ASP A 316     -24.593   8.181   0.700  1.00 46.03           C  
ATOM   2136  CG  ASP A 316     -24.596   7.727   2.152  1.00 56.45           C  
ATOM   2137  OD1 ASP A 316     -23.615   7.092   2.598  1.00 53.69           O  
ATOM   2138  OD2 ASP A 316     -25.603   7.990   2.844  1.00 59.97           O1-
ATOM   2139  N   PRO A 317     -21.621   6.269  -0.547  1.00 40.63           N  
ATOM   2140  CA  PRO A 317     -21.209   4.881  -0.743  1.00 43.13           C  
ATOM   2141  C   PRO A 317     -21.012   4.152   0.581  1.00 43.37           C  
ATOM   2142  O   PRO A 317     -21.571   3.070   0.745  1.00 53.60           O  
ATOM   2143  CB  PRO A 317     -19.887   5.022  -1.493  1.00 37.64           C  
ATOM   2144  CG  PRO A 317     -19.322   6.289  -0.973  1.00 35.66           C  
ATOM   2145  CD  PRO A 317     -20.486   7.200  -0.678  1.00 37.81           C  
TER   
HETATM 2146 CU    CU A 401     -17.785  -4.837 -22.051  0.93 18.25          CU  
HETATM 2147 CU    CU A 402     -25.878   2.599 -15.798  1.00 23.51          CU  
HETATM 2148 CU    CU A 403     -27.468   6.284 -18.711  0.21 30.84          CU  
HETATM 2149 CU    CU A 404      -2.741  -1.968 -32.831  1.00 19.17          CU  
HETATM 2150  O1  OXY A 406      -1.615  -2.934 -34.256  1.00 25.44           O  
HETATM 2151  O2  OXY A 406      -1.082  -3.832 -34.868  1.00 22.98           O  
HETATM 2152  O1  OXY A 407     -27.330   1.733 -17.675  1.00 22.62           O  
HETATM 2153  O2  OXY A 407     -27.361   2.886 -17.971  1.00 20.63           O  
HETATM 2154 CU    CU A 408      -0.379  -5.168 -36.309  1.00 24.14          CU  
HETATM 2155 CU    CU A 409      -0.923  -0.734 -36.336  0.33 30.34          CU  
HETATM 2156 CU    CU A 410     -28.630   2.218 -20.252  1.00 22.78          CU  
ATOM   2157  N   ALA B  40      -7.173  14.559 -60.505  1.00 46.13           N  
ATOM   2158  CA  ALA B  40      -7.345  13.117 -60.640  1.00 48.87           C  
ATOM   2159  C   ALA B  40      -8.555  12.790 -61.520  1.00 47.83           C  
ATOM   2160  O   ALA B  40      -9.419  13.645 -61.729  1.00 43.55           O  
ATOM   2161  CB  ALA B  40      -7.488  12.471 -59.265  1.00 46.00           C  
ATOM   2162  N   GLY B  41      -8.606  11.558 -62.036  1.00 53.47           N  
ATOM   2163  CA  GLY B  41      -9.750  11.134 -62.830  1.00 37.99           C  
ATOM   2164  C   GLY B  41     -11.019  11.066 -61.999  1.00 37.90           C  
ATOM   2165  O   GLY B  41     -10.988  10.846 -60.789  1.00 36.18           O  
ATOM   2166  N   ALA B  42     -12.161  11.270 -62.660  1.00 32.93           N  
ATOM   2167  CA  ALA B  42     -13.421  11.430 -61.950  1.00 31.86           C  
ATOM   2168  C   ALA B  42     -14.522  10.644 -62.644  1.00 31.28           C  
ATOM   2169  O   ALA B  42     -14.540  10.517 -63.869  1.00 36.06           O  
ATOM   2170  CB  ALA B  42     -13.830  12.905 -61.842  1.00 34.02           C  
ATOM   2171  N   ALA B  43     -15.448  10.132 -61.844  1.00 27.24           N  
ATOM   2172  CA  ALA B  43     -16.564   9.394 -62.401  1.00 27.20           C  
ATOM   2173  C   ALA B  43     -17.442  10.328 -63.234  1.00 27.71           C  
ATOM   2174  O   ALA B  43     -17.628  11.493 -62.874  1.00 21.66           O  
ATOM   2175  CB  ALA B  43     -17.390   8.745 -61.289  1.00 22.01           C  
ATOM   2176  N   PRO B  44     -17.973   9.858 -64.355  1.00 27.50           N  
ATOM   2177  CA  PRO B  44     -18.938  10.650 -65.118  1.00 36.53           C  
ATOM   2178  C   PRO B  44     -20.348  10.442 -64.573  1.00 29.23           C  
ATOM   2179  O   PRO B  44     -20.591   9.583 -63.725  1.00 28.26           O  
ATOM   2180  CB  PRO B  44     -18.802  10.074 -66.533  1.00 34.90           C  
ATOM   2181  CG  PRO B  44     -18.527   8.613 -66.278  1.00 33.23           C  
ATOM   2182  CD  PRO B  44     -17.644   8.589 -65.031  1.00 30.45           C  
ATOM   2183  N   ALA B  45     -21.278  11.250 -65.086  1.00 28.21           N  
ATOM   2184  CA  ALA B  45     -22.691  11.041 -64.789  1.00 33.96           C  
ATOM   2185  C   ALA B  45     -23.155   9.699 -65.346  1.00 30.60           C  
ATOM   2186  O   ALA B  45     -22.705   9.259 -66.405  1.00 30.07           O  
ATOM   2187  CB  ALA B  45     -23.536  12.171 -65.379  1.00 38.51           C  
ATOM   2188  N   GLY B  46     -24.047   9.034 -64.618  1.00 29.31           N  
ATOM   2189  CA  GLY B  46     -24.592   7.763 -65.046  1.00 28.07           C  
ATOM   2190  C   GLY B  46     -25.855   7.931 -65.870  1.00 30.50           C  
ATOM   2191  O   GLY B  46     -26.202   9.021 -66.326  1.00 32.34           O  
ATOM   2192  N   GLY B  47     -26.549   6.815 -66.063  1.00 25.71           N  
ATOM   2193  CA  GLY B  47     -27.784   6.805 -66.827  1.00 31.05           C  
ATOM   2194  C   GLY B  47     -27.806   5.720 -67.885  1.00 29.27           C  
ATOM   2195  O   GLY B  47     -28.794   5.573 -68.613  1.00 33.27           O  
ATOM   2196  N   GLU B  48     -26.717   4.958 -67.984  1.00 25.17           N  
ATOM   2197  CA  GLU B  48     -26.607   3.896 -68.979  1.00 30.03           C  
ATOM   2198  C   GLU B  48     -27.357   2.653 -68.519  1.00 27.67           C  
ATOM   2199  O   GLU B  48     -27.493   2.399 -67.324  1.00 26.94           O  
ATOM   2200  CB  GLU B  48     -25.142   3.522 -69.223  1.00 29.10           C  
ATOM   2201  CG  GLU B  48     -24.412   4.303 -70.296  1.00 39.00           C  
ATOM   2202  CD  GLU B  48     -25.232   4.538 -71.548  0.39 32.10           C  
ATOM   2203  OE1 GLU B  48     -25.164   5.661 -72.087  0.53 34.76           O  
ATOM   2204  OE2 GLU B  48     -25.931   3.610 -72.010  0.52 30.15           O1-
ATOM   2205  N   VAL B  49     -27.834   1.874 -69.486  1.00 22.97           N  
ATOM   2206  CA  VAL B  49     -28.474   0.586 -69.245  1.00 24.73           C  
ATOM   2207  C   VAL B  49     -27.534  -0.492 -69.778  1.00 28.01           C  
ATOM   2208  O   VAL B  49     -27.215  -0.506 -70.973  1.00 24.99           O  
ATOM   2209  CB  VAL B  49     -29.857   0.506 -69.911  1.00 27.21           C  
ATOM   2210  CG1 VAL B  49     -30.489  -0.869 -69.678  1.00 31.39           C  
ATOM   2211  CG2 VAL B  49     -30.765   1.618 -69.382  1.00 28.86           C  
ATOM   2212  N   ARG B  50     -27.055  -1.362 -68.887  1.00 21.46           N  
ATOM   2213  CA  ARG B  50     -26.079  -2.388 -69.229  1.00 26.84           C  
ATOM   2214  C   ARG B  50     -26.631  -3.775 -68.927  1.00 27.75           C  
ATOM   2215  O   ARG B  50     -27.575  -3.944 -68.149  1.00 22.28           O  
ATOM   2216  CB  ARG B  50     -24.752  -2.206 -68.465  1.00 33.31           C  
ATOM   2217  CG  ARG B  50     -23.936  -1.005 -68.889  1.00 43.95           C  
ATOM   2218  CD  ARG B  50     -22.487  -1.135 -68.457  1.00 43.79           C  
ATOM   2219  NE  ARG B  50     -22.222  -0.448 -67.193  1.00 54.72           N  
ATOM   2220  CZ  ARG B  50     -21.940   0.852 -67.087  1.00 55.59           C  
ATOM   2221  NH1 ARG B  50     -21.704   1.382 -65.893  1.00 42.10           N1+
ATOM   2222  NH2 ARG B  50     -21.901   1.619 -68.175  1.00 50.41           N  
ATOM   2223  N   ARG B  51     -26.017  -4.776 -69.559  1.00 27.46           N  
ATOM   2224  CA  ARG B  51     -26.366  -6.171 -69.336  1.00 28.08           C  
ATOM   2225  C   ARG B  51     -25.083  -6.968 -69.167  1.00 33.33           C  
ATOM   2226  O   ARG B  51     -24.066  -6.679 -69.802  1.00 30.39           O  
ATOM   2227  CB  ARG B  51     -27.202  -6.771 -70.493  1.00 35.38           C  
ATOM   2228  CG  ARG B  51     -28.405  -5.946 -70.934  1.00 42.41           C  
ATOM   2229  CD  ARG B  51     -29.412  -6.816 -71.689  1.00 40.67           C  
ATOM   2230  NE  ARG B  51     -30.775  -6.534 -71.223  1.00 48.69           N  
ATOM   2231  CZ  ARG B  51     -31.607  -7.440 -70.721  1.00 43.94           C  
ATOM   2232  NH1 ARG B  51     -31.212  -8.701 -70.614  1.00 48.01           N1+
ATOM   2233  NH2 ARG B  51     -32.826  -7.077 -70.340  1.00 45.35           N  
ATOM   2234  N   VAL B  52     -25.140  -7.979 -68.304  1.00 23.16           N  
ATOM   2235  CA  VAL B  52     -24.008  -8.870 -68.084  1.00 24.62           C  
ATOM   2236  C   VAL B  52     -24.557 -10.262 -67.781  1.00 27.91           C  
ATOM   2237  O   VAL B  52     -25.677 -10.418 -67.281  1.00 24.32           O  
ATOM   2238  CB  VAL B  52     -23.083  -8.328 -66.958  1.00 31.03           C  
ATOM   2239  CG1 VAL B  52     -23.743  -8.460 -65.591  1.00 26.83           C  
ATOM   2240  CG2 VAL B  52     -21.720  -9.016 -66.973  1.00 34.29           C  
ATOM   2241  N   THR B  53     -23.786 -11.284 -68.133  1.00 22.39           N  
ATOM   2242  CA  THR B  53     -24.124 -12.640 -67.740  1.00 24.42           C  
ATOM   2243  C   THR B  53     -23.415 -12.945 -66.428  1.00 22.46           C  
ATOM   2244  O   THR B  53     -22.264 -12.553 -66.234  1.00 22.31           O  
ATOM   2245  CB  THR B  53     -23.709 -13.655 -68.813  1.00 26.95           C  
ATOM   2246  CG2 THR B  53     -24.400 -13.346 -70.150  1.00 28.14           C  
ATOM   2247  OG1 THR B  53     -22.285 -13.606 -68.997  1.00 23.83           O  
ATOM   2248  N   MET B  54     -24.105 -13.649 -65.527  1.00 24.51           N  
ATOM   2249  CA  MET B  54     -23.471 -14.161 -64.319  1.00 22.16           C  
ATOM   2250  C   MET B  54     -23.875 -15.614 -64.108  1.00 20.86           C  
ATOM   2251  O   MET B  54     -25.006 -16.006 -64.407  1.00 22.82           O  
ATOM   2252  CB  MET B  54     -23.826 -13.309 -63.073  1.00 19.91           C  
ATOM   2253  CG  MET B  54     -23.211 -13.821 -61.763  1.00 21.96           C  
ATOM   2254  SD  MET B  54     -23.631 -12.758 -60.356  1.00 25.99           S  
ATOM   2255  CE  MET B  54     -22.897 -11.217 -60.941  1.00 24.66           C  
ATOM   2256  N   TYR B  55     -22.938 -16.405 -63.588  1.00 21.40           N  
ATOM   2257  CA  TYR B  55     -23.160 -17.805 -63.259  1.00 19.54           C  
ATOM   2258  C   TYR B  55     -22.768 -18.065 -61.809  1.00 22.42           C  
ATOM   2259  O   TYR B  55     -21.812 -17.467 -61.300  1.00 21.75           O  
ATOM   2260  CB  TYR B  55     -22.343 -18.719 -64.185  1.00 23.98           C  
ATOM   2261  CG  TYR B  55     -22.478 -18.402 -65.671  1.00 32.04           C  
ATOM   2262  CD1 TYR B  55     -21.644 -17.468 -66.277  1.00 30.54           C  
ATOM   2263  CD2 TYR B  55     -23.435 -19.035 -66.463  1.00 32.36           C  
ATOM   2264  CE1 TYR B  55     -21.752 -17.165 -67.629  1.00 29.76           C  
ATOM   2265  CE2 TYR B  55     -23.547 -18.743 -67.835  1.00 34.78           C  
ATOM   2266  CZ  TYR B  55     -22.697 -17.804 -68.405  1.00 32.56           C  
ATOM   2267  OH  TYR B  55     -22.776 -17.490 -69.747  1.00 30.84           O  
ATOM   2268  N   ALA B  56     -23.507 -18.965 -61.159  1.00 23.60           N  
ATOM   2269  CA  ALA B  56     -23.116 -19.579 -59.896  1.00 20.71           C  
ATOM   2270  C   ALA B  56     -22.575 -20.971 -60.188  1.00 23.69           C  
ATOM   2271  O   ALA B  56     -23.251 -21.773 -60.851  1.00 21.29           O  
ATOM   2272  CB  ALA B  56     -24.309 -19.676 -58.941  1.00 19.81           C  
ATOM   2273  N   GLU B  57     -21.356 -21.256 -59.717  1.00 22.32           N  
ATOM   2274  CA  GLU B  57     -20.701 -22.526 -60.020  1.00 22.92           C  
ATOM   2275  C   GLU B  57     -20.037 -23.109 -58.782  1.00 23.11           C  
ATOM   2276  O   GLU B  57     -19.526 -22.370 -57.933  1.00 17.60           O  
ATOM   2277  CB  GLU B  57     -19.613 -22.390 -61.083  1.00 22.72           C  
ATOM   2278  CG  GLU B  57     -19.798 -21.258 -62.058  1.00 33.73           C  
ATOM   2279  CD  GLU B  57     -18.749 -21.288 -63.149  0.80 30.32           C  
ATOM   2280  OE1 GLU B  57     -17.541 -21.403 -62.823  0.86 40.36           O  
ATOM   2281  OE2 GLU B  57     -19.140 -21.207 -64.326  0.72 33.30           O1-
ATOM   2282  N   ARG B  58     -19.996 -24.448 -58.720  1.00 14.39           N  
ATOM   2283  CA  ARG B  58     -19.209 -25.116 -57.697  1.00 19.89           C  
ATOM   2284  C   ARG B  58     -17.729 -24.996 -58.035  1.00 23.90           C  
ATOM   2285  O   ARG B  58     -17.335 -25.055 -59.197  1.00 21.76           O  
ATOM   2286  CB  ARG B  58     -19.603 -26.596 -57.557  1.00 25.66           C  
ATOM   2287  CG  ARG B  58     -21.011 -26.835 -56.977  1.00 20.50           C  
ATOM   2288  CD  ARG B  58     -21.215 -28.301 -56.538  1.00 23.16           C  
ATOM   2289  NE  ARG B  58     -22.510 -28.491 -55.876  1.00 23.75           N  
ATOM   2290  CZ  ARG B  58     -22.718 -28.312 -54.569  1.00 23.42           C  
ATOM   2291  NH1 ARG B  58     -21.712 -27.951 -53.769  1.00 20.92           N1+
ATOM   2292  NH2 ARG B  58     -23.925 -28.507 -54.056  1.00 23.68           N  
ATOM   2293  N   LEU B  59     -16.913 -24.812 -57.010  1.00 22.01           N  
ATOM   2294  CA  LEU B  59     -15.476 -24.661 -57.157  1.00 21.81           C  
ATOM   2295  C   LEU B  59     -14.769 -25.775 -56.391  1.00 32.67           C  
ATOM   2296  O   LEU B  59     -15.387 -26.535 -55.643  1.00 29.48           O  
ATOM   2297  CB  LEU B  59     -15.033 -23.278 -56.664  1.00 22.48           C  
ATOM   2298  CG  LEU B  59     -15.529 -22.107 -57.523  1.00 27.04           C  
ATOM   2299  CD1 LEU B  59     -15.174 -20.746 -56.890  1.00 25.68           C  
ATOM   2300  CD2 LEU B  59     -14.986 -22.210 -58.968  1.00 25.30           C  
ATOM   2301  N   ALA B  60     -13.457 -25.874 -56.596  1.00 28.18           N  
ATOM   2302  CA  ALA B  60     -12.668 -26.899 -55.925  1.00 28.79           C  
ATOM   2303  C   ALA B  60     -12.817 -26.788 -54.413  1.00 31.91           C  
ATOM   2304  O   ALA B  60     -12.879 -25.685 -53.861  1.00 32.88           O  
ATOM   2305  CB  ALA B  60     -11.192 -26.768 -56.310  1.00 32.36           C  
ATOM   2306  N   GLY B  61     -12.905 -27.939 -53.751  1.00 32.53           N  
ATOM   2307  CA  GLY B  61     -12.897 -27.993 -52.300  1.00 35.54           C  
ATOM   2308  C   GLY B  61     -14.194 -27.617 -51.613  1.00 32.11           C  
ATOM   2309  O   GLY B  61     -14.162 -27.004 -50.537  1.00 34.38           O  
ATOM   2310  N   GLY B  62     -15.336 -27.968 -52.201  1.00 30.63           N  
ATOM   2311  CA  GLY B  62     -16.626 -27.673 -51.599  1.00 25.01           C  
ATOM   2312  C   GLY B  62     -17.027 -26.213 -51.636  1.00 23.91           C  
ATOM   2313  O   GLY B  62     -17.925 -25.803 -50.905  1.00 26.67           O  
ATOM   2314  N   GLN B  63     -16.385 -25.408 -52.459  1.00 23.72           N  
ATOM   2315  CA  GLN B  63     -16.695 -23.991 -52.516  1.00 22.67           C  
ATOM   2316  C   GLN B  63     -17.656 -23.695 -53.661  1.00 23.61           C  
ATOM   2317  O   GLN B  63     -17.922 -24.540 -54.520  1.00 22.11           O  
ATOM   2318  CB  GLN B  63     -15.399 -23.194 -52.629  1.00 23.44           C  
ATOM   2319  CG  GLN B  63     -14.464 -23.524 -51.471  1.00 29.77           C  
ATOM   2320  CD  GLN B  63     -13.482 -22.430 -51.176  1.00 30.97           C  
ATOM   2321  NE2 GLN B  63     -12.411 -22.373 -51.962  1.00 30.83           N  
ATOM   2322  OE1 GLN B  63     -13.679 -21.634 -50.259  1.00 30.19           O  
ATOM   2323  N   MET B  64     -18.232 -22.490 -53.617  1.00 18.39           N  
ATOM   2324  CA  MET B  64     -19.176 -21.997 -54.607  1.00 18.36           C  
ATOM   2325  C   MET B  64     -18.822 -20.552 -54.908  1.00 22.70           C  
ATOM   2326  O   MET B  64     -18.564 -19.773 -53.985  1.00 17.36           O  
ATOM   2327  CB  MET B  64     -20.632 -22.056 -54.101  1.00 18.48           C  
ATOM   2328  CG  MET B  64     -21.200 -23.446 -53.810  1.00 14.26           C  
ATOM   2329  SD  MET B  64     -22.854 -23.270 -53.133  1.00 23.13           S  
ATOM   2330  CE  MET B  64     -23.413 -24.969 -53.077  1.00 22.57           C  
ATOM   2331  N   GLY B  65     -18.837 -20.182 -56.189  1.00 20.61           N  
ATOM   2332  CA  GLY B  65     -18.505 -18.827 -56.574  1.00 17.94           C  
ATOM   2333  C   GLY B  65     -19.365 -18.324 -57.718  1.00 20.48           C  
ATOM   2334  O   GLY B  65     -19.949 -19.100 -58.480  1.00 20.36           O  
ATOM   2335  N   TYR B  66     -19.435 -16.993 -57.812  1.00 16.00           N  
ATOM   2336  CA  TYR B  66     -20.004 -16.288 -58.952  1.00 17.02           C  
ATOM   2337  C   TYR B  66     -18.911 -15.953 -59.965  1.00 18.19           C  
ATOM   2338  O   TYR B  66     -17.757 -15.731 -59.600  1.00 20.27           O  
ATOM   2339  CB  TYR B  66     -20.668 -14.976 -58.524  1.00 18.61           C  
ATOM   2340  CG  TYR B  66     -21.822 -15.063 -57.556  1.00 21.93           C  
ATOM   2341  CD1 TYR B  66     -23.038 -15.606 -57.936  1.00 19.95           C  
ATOM   2342  CD2 TYR B  66     -21.710 -14.544 -56.271  1.00 16.05           C  
ATOM   2343  CE1 TYR B  66     -24.101 -15.647 -57.055  1.00 18.44           C  
ATOM   2344  CE2 TYR B  66     -22.765 -14.577 -55.391  1.00 16.33           C  
ATOM   2345  CZ  TYR B  66     -23.953 -15.117 -55.775  1.00 17.49           C  
ATOM   2346  OH  TYR B  66     -24.994 -15.148 -54.872  1.00 17.82           O  
ATOM   2347  N   GLY B  67     -19.289 -15.884 -61.246  1.00 26.53           N  
ATOM   2348  CA  GLY B  67     -18.383 -15.396 -62.274  1.00 20.12           C  
ATOM   2349  C   GLY B  67     -19.149 -14.856 -63.465  1.00 22.92           C  
ATOM   2350  O   GLY B  67     -20.322 -15.178 -63.664  1.00 23.05           O  
ATOM   2351  N   LEU B  68     -18.472 -14.020 -64.265  1.00 22.58           N  
ATOM   2352  CA  LEU B  68     -19.103 -13.446 -65.459  1.00 30.25           C  
ATOM   2353  C   LEU B  68     -19.027 -14.363 -66.680  1.00 30.64           C  
ATOM   2354  O   LEU B  68     -19.783 -14.160 -67.642  1.00 31.75           O  
ATOM   2355  CB  LEU B  68     -18.476 -12.087 -65.806  1.00 30.33           C  
ATOM   2356  CG  LEU B  68     -18.505 -11.027 -64.696  1.00 27.42           C  
ATOM   2357  CD1 LEU B  68     -18.079  -9.659 -65.241  1.00 28.38           C  
ATOM   2358  CD2 LEU B  68     -19.892 -10.957 -64.047  1.00 26.40           C  
ATOM   2359  N   GLU B  69     -18.153 -15.370 -66.659  1.00 28.60           N  
ATOM   2360  CA  GLU B  69     -18.043 -16.353 -67.727  1.00 34.15           C  
ATOM   2361  C   GLU B  69     -18.054 -17.748 -67.122  1.00 33.53           C  
ATOM   2362  O   GLU B  69     -17.497 -17.964 -66.040  1.00 29.90           O  
ATOM   2363  CB  GLU B  69     -16.756 -16.164 -68.550  1.00 37.04           C  
ATOM   2364  CG  GLU B  69     -16.629 -14.827 -69.270  1.00 38.68           C  
ATOM   2365  CD  GLU B  69     -15.210 -14.590 -69.784  0.60 47.57           C  
ATOM   2366  OE1 GLU B  69     -14.581 -15.555 -70.265  0.87 46.10           O  
ATOM   2367  OE2 GLU B  69     -14.720 -13.445 -69.710  0.79 51.50           O1-
ATOM   2368  N   LYS B  70     -18.699 -18.686 -67.821  1.00 34.12           N  
ATOM   2369  CA  LYS B  70     -18.694 -20.087 -67.409  1.00 38.34           C  
ATOM   2370  C   LYS B  70     -17.274 -20.569 -67.167  1.00 33.32           C  
ATOM   2371  O   LYS B  70     -16.370 -20.304 -67.967  1.00 31.04           O  
ATOM   2372  CB  LYS B  70     -19.354 -20.963 -68.474  1.00 35.22           C  
ATOM   2373  CG  LYS B  70     -20.705 -21.521 -68.100  1.00 32.44           C  
ATOM   2374  CD  LYS B  70     -21.274 -22.302 -69.269  1.00 38.80           C  
ATOM   2375  CE  LYS B  70     -22.518 -23.071 -68.882  1.00 40.94           C  
ATOM   2376  NZ  LYS B  70     -23.634 -22.167 -68.500  1.00 40.36           N1+
ATOM   2377  N   GLY B  71     -17.085 -21.268 -66.049  1.00 32.65           N  
ATOM   2378  CA  GLY B  71     -15.797 -21.811 -65.679  1.00 31.58           C  
ATOM   2379  C   GLY B  71     -14.805 -20.829 -65.083  1.00 38.53           C  
ATOM   2380  O   GLY B  71     -13.675 -21.233 -64.785  1.00 41.46           O  
ATOM   2381  N   LYS B  72     -15.174 -19.558 -64.889  1.00 35.85           N  
ATOM   2382  CA  LYS B  72     -14.231 -18.583 -64.342  1.00 25.53           C  
ATOM   2383  C   LYS B  72     -14.795 -17.872 -63.112  1.00 24.06           C  
ATOM   2384  O   LYS B  72     -14.482 -16.706 -62.852  1.00 26.50           O  
ATOM   2385  CB  LYS B  72     -13.807 -17.578 -65.413  1.00 36.28           C  
ATOM   2386  CG  LYS B  72     -13.158 -18.254 -66.622  1.00 39.37           C  
ATOM   2387  CD  LYS B  72     -11.857 -17.574 -67.026  1.00 48.07           C  
ATOM   2388  CE  LYS B  72     -10.857 -18.594 -67.581  1.00 59.16           C  
ATOM   2389  NZ  LYS B  72      -9.492 -18.462 -66.982  1.00 57.84           N1+
ATOM   2390  N   ALA B  73     -15.616 -18.564 -62.338  1.00 25.63           N  
ATOM   2391  CA  ALA B  73     -16.077 -18.013 -61.070  1.00 28.35           C  
ATOM   2392  C   ALA B  73     -14.904 -17.816 -60.116  1.00 24.49           C  
ATOM   2393  O   ALA B  73     -13.888 -18.513 -60.191  1.00 21.95           O  
ATOM   2394  CB  ALA B  73     -17.127 -18.932 -60.445  1.00 26.04           C  
ATOM   2395  N   SER B  74     -15.040 -16.837 -59.222  1.00 23.33           N  
ATOM   2396  CA  SER B  74     -13.991 -16.499 -58.267  1.00 17.53           C  
ATOM   2397  C   SER B  74     -14.612 -16.227 -56.897  1.00 17.27           C  
ATOM   2398  O   SER B  74     -15.811 -15.985 -56.777  1.00 18.94           O  
ATOM   2399  CB  SER B  74     -13.198 -15.270 -58.732  1.00 23.72           C  
ATOM   2400  OG  SER B  74     -14.038 -14.115 -58.794  1.00 18.68           O  
ATOM   2401  N   ILE B  75     -13.783 -16.290 -55.860  1.00 17.53           N  
ATOM   2402  CA  ILE B  75     -14.154 -15.839 -54.515  1.00 20.23           C  
ATOM   2403  C   ILE B  75     -13.097 -14.814 -54.103  1.00 16.75           C  
ATOM   2404  O   ILE B  75     -11.910 -15.128 -54.122  1.00 20.05           O  
ATOM   2405  CB  ILE B  75     -14.232 -17.020 -53.506  1.00 18.06           C  
ATOM   2406  CG1 ILE B  75     -15.293 -18.047 -53.923  1.00 18.48           C  
ATOM   2407  CG2 ILE B  75     -14.440 -16.524 -52.045  1.00 15.46           C  
ATOM   2408  CD1 ILE B  75     -15.069 -19.425 -53.295  1.00 21.99           C  
ATOM   2409  N   PRO B  76     -13.500 -13.569 -53.794  1.00 15.90           N  
ATOM   2410  CA  PRO B  76     -14.850 -13.002 -53.918  1.00 15.23           C  
ATOM   2411  C   PRO B  76     -15.258 -12.914 -55.382  1.00 17.73           C  
ATOM   2412  O   PRO B  76     -14.382 -12.998 -56.245  1.00 15.85           O  
ATOM   2413  CB  PRO B  76     -14.721 -11.593 -53.300  1.00 17.52           C  
ATOM   2414  CG  PRO B  76     -13.245 -11.433 -52.898  1.00 22.29           C  
ATOM   2415  CD  PRO B  76     -12.477 -12.530 -53.558  1.00 18.48           C  
ATOM   2416  N   GLY B  77     -16.552 -12.764 -55.655  1.00 14.43           N  
ATOM   2417  CA  GLY B  77     -17.024 -12.666 -57.012  1.00 17.49           C  
ATOM   2418  C   GLY B  77     -16.556 -11.396 -57.702  1.00 19.14           C  
ATOM   2419  O   GLY B  77     -15.931 -10.521 -57.093  1.00 17.71           O  
ATOM   2420  N   PRO B  78     -16.858 -11.271 -58.995  1.00 18.52           N  
ATOM   2421  CA  PRO B  78     -16.353 -10.123 -59.764  1.00 22.43           C  
ATOM   2422  C   PRO B  78     -16.864  -8.790 -59.231  1.00 18.37           C  
ATOM   2423  O   PRO B  78     -17.979  -8.677 -58.714  1.00 16.36           O  
ATOM   2424  CB  PRO B  78     -16.871 -10.388 -61.187  1.00 21.57           C  
ATOM   2425  CG  PRO B  78     -18.041 -11.334 -60.996  1.00 22.03           C  
ATOM   2426  CD  PRO B  78     -17.685 -12.177 -59.808  1.00 20.16           C  
ATOM   2427  N   LEU B  79     -16.011  -7.778 -59.350  1.00 15.88           N  
ATOM   2428  CA  LEU B  79     -16.358  -6.421 -58.948  1.00 21.17           C  
ATOM   2429  C   LEU B  79     -17.308  -5.805 -59.965  1.00 21.74           C  
ATOM   2430  O   LEU B  79     -16.976  -5.684 -61.147  1.00 25.04           O  
ATOM   2431  CB  LEU B  79     -15.099  -5.570 -58.818  1.00 20.67           C  
ATOM   2432  CG  LEU B  79     -15.283  -4.049 -58.724  1.00 24.35           C  
ATOM   2433  CD1 LEU B  79     -15.991  -3.650 -57.426  1.00 17.91           C  
ATOM   2434  CD2 LEU B  79     -13.929  -3.330 -58.875  1.00 23.67           C  
ATOM   2435  N   ILE B  80     -18.480  -5.401 -59.506  1.00 18.11           N  
ATOM   2436  CA  ILE B  80     -19.438  -4.692 -60.338  1.00 22.64           C  
ATOM   2437  C   ILE B  80     -19.401  -3.202 -59.989  1.00 23.46           C  
ATOM   2438  O   ILE B  80     -19.525  -2.827 -58.817  1.00 19.06           O  
ATOM   2439  CB  ILE B  80     -20.838  -5.297 -60.169  1.00 17.91           C  
ATOM   2440  CG1 ILE B  80     -20.818  -6.724 -60.730  1.00 18.61           C  
ATOM   2441  CG2 ILE B  80     -21.888  -4.443 -60.877  1.00 18.10           C  
ATOM   2442  CD1 ILE B  80     -22.059  -7.525 -60.404  1.00 20.96           C  
ATOM   2443  N   GLU B  81     -19.226  -2.357 -61.012  1.00 19.97           N  
ATOM   2444  CA  GLU B  81     -19.054  -0.913 -60.878  1.00 19.75           C  
ATOM   2445  C   GLU B  81     -20.154  -0.214 -61.664  1.00 24.67           C  
ATOM   2446  O   GLU B  81     -20.352  -0.515 -62.852  1.00 20.31           O  
ATOM   2447  CB  GLU B  81     -17.690  -0.463 -61.431  1.00 24.81           C  
ATOM   2448  CG  GLU B  81     -16.524  -0.445 -60.464  1.00 32.28           C  
ATOM   2449  CD  GLU B  81     -15.188  -0.114 -61.149  0.32 29.97           C  
ATOM   2450  OE1 GLU B  81     -14.337   0.549 -60.514  0.81 34.59           O  
ATOM   2451  OE2 GLU B  81     -14.977  -0.536 -62.312  0.61 34.07           O1-
ATOM   2452  N   LEU B  82     -20.840   0.739 -61.025  1.00 17.80           N  
ATOM   2453  CA  LEU B  82     -21.920   1.482 -61.665  1.00 21.42           C  
ATOM   2454  C   LEU B  82     -21.819   2.960 -61.312  1.00 21.35           C  
ATOM   2455  O   LEU B  82     -21.408   3.322 -60.208  1.00 19.62           O  
ATOM   2456  CB  LEU B  82     -23.298   0.954 -61.237  1.00 20.12           C  
ATOM   2457  CG  LEU B  82     -23.698  -0.441 -61.720  1.00 25.77           C  
ATOM   2458  CD1 LEU B  82     -24.798  -1.022 -60.848  1.00 26.66           C  
ATOM   2459  CD2 LEU B  82     -24.144  -0.377 -63.164  1.00 28.00           C  
ATOM   2460  N   ASN B  83     -22.196   3.817 -62.262  1.00 20.47           N  
ATOM   2461  CA  ASN B  83     -22.382   5.238 -61.987  1.00 17.67           C  
ATOM   2462  C   ASN B  83     -23.832   5.509 -61.629  1.00 19.65           C  
ATOM   2463  O   ASN B  83     -24.741   4.885 -62.189  1.00 21.54           O  
ATOM   2464  CB  ASN B  83     -21.983   6.082 -63.195  1.00 19.74           C  
ATOM   2465  CG  ASN B  83     -20.578   5.823 -63.615  1.00 24.45           C  
ATOM   2466  ND2 ASN B  83     -20.365   5.604 -64.914  1.00 28.83           N  
ATOM   2467  OD1 ASN B  83     -19.680   5.799 -62.780  1.00 27.04           O  
ATOM   2468  N   GLU B  84     -24.048   6.449 -60.700  1.00 17.12           N  
ATOM   2469  CA  GLU B  84     -25.399   6.699 -60.202  1.00 21.12           C  
ATOM   2470  C   GLU B  84     -26.337   7.014 -61.358  1.00 23.61           C  
ATOM   2471  O   GLU B  84     -26.035   7.865 -62.198  1.00 23.27           O  
ATOM   2472  CB  GLU B  84     -25.415   7.859 -59.205  1.00 20.58           C  
ATOM   2473  CG  GLU B  84     -24.970   7.527 -57.779  1.00 19.32           C  
ATOM   2474  CD  GLU B  84     -25.157   8.727 -56.845  1.00 22.23           C  
ATOM   2475  OE1 GLU B  84     -24.921   9.873 -57.290  1.00 19.78           O  
ATOM   2476  OE2 GLU B  84     -25.555   8.537 -55.674  1.00 21.97           O1-
ATOM   2477  N   GLY B  85     -27.484   6.335 -61.393  1.00 21.54           N  
ATOM   2478  CA  GLY B  85     -28.398   6.406 -62.514  1.00 22.66           C  
ATOM   2479  C   GLY B  85     -28.377   5.184 -63.417  1.00 21.91           C  
ATOM   2480  O   GLY B  85     -29.382   4.907 -64.083  1.00 23.38           O  
ATOM   2481  N   ASP B  86     -27.262   4.452 -63.457  1.00 24.47           N  
ATOM   2482  CA  ASP B  86     -27.133   3.273 -64.317  1.00 22.97           C  
ATOM   2483  C   ASP B  86     -28.091   2.164 -63.904  1.00 22.47           C  
ATOM   2484  O   ASP B  86     -28.482   2.049 -62.744  1.00 23.01           O  
ATOM   2485  CB  ASP B  86     -25.721   2.691 -64.268  1.00 19.91           C  
ATOM   2486  CG  ASP B  86     -24.691   3.586 -64.901  1.00 25.77           C  
ATOM   2487  OD1 ASP B  86     -25.091   4.582 -65.546  1.00 26.77           O  
ATOM   2488  OD2 ASP B  86     -23.479   3.276 -64.762  1.00 21.57           O1-
ATOM   2489  N   THR B  87     -28.429   1.311 -64.874  1.00 21.11           N  
ATOM   2490  CA  THR B  87     -29.183   0.085 -64.643  1.00 23.50           C  
ATOM   2491  C   THR B  87     -28.337  -1.107 -65.076  1.00 23.42           C  
ATOM   2492  O   THR B  87     -27.543  -1.017 -66.019  1.00 24.77           O  
ATOM   2493  CB  THR B  87     -30.531   0.089 -65.410  1.00 27.51           C  
ATOM   2494  CG2 THR B  87     -31.292  -1.234 -65.237  1.00 21.92           C  
ATOM   2495  OG1 THR B  87     -31.352   1.157 -64.932  1.00 21.28           O  
ATOM   2496  N   LEU B  88     -28.483  -2.222 -64.361  1.00 21.05           N  
ATOM   2497  CA  LEU B  88     -27.761  -3.443 -64.689  1.00 25.13           C  
ATOM   2498  C   LEU B  88     -28.746  -4.596 -64.744  1.00 23.97           C  
ATOM   2499  O   LEU B  88     -29.407  -4.891 -63.748  1.00 21.04           O  
ATOM   2500  CB  LEU B  88     -26.663  -3.737 -63.660  1.00 21.40           C  
ATOM   2501  CG  LEU B  88     -25.828  -4.996 -63.945  1.00 21.15           C  
ATOM   2502  CD1 LEU B  88     -25.090  -4.871 -65.274  1.00 26.78           C  
ATOM   2503  CD2 LEU B  88     -24.846  -5.247 -62.800  1.00 19.82           C  
ATOM   2504  N   HIS B  89     -28.831  -5.260 -65.892  1.00 20.68           N  
ATOM   2505  CA  HIS B  89     -29.580  -6.508 -66.006  1.00 24.68           C  
ATOM   2506  C   HIS B  89     -28.581  -7.656 -65.922  1.00 22.93           C  
ATOM   2507  O   HIS B  89     -27.741  -7.822 -66.814  1.00 24.29           O  
ATOM   2508  CB  HIS B  89     -30.385  -6.560 -67.306  1.00 27.48           C  
ATOM   2509  CG  HIS B  89     -31.350  -5.422 -67.465  1.00 24.80           C  
ATOM   2510  CD2 HIS B  89     -31.360  -4.372 -68.323  1.00 26.31           C  
ATOM   2511  ND1 HIS B  89     -32.475  -5.282 -66.679  1.00 24.47           N  
ATOM   2512  CE1 HIS B  89     -33.134  -4.194 -67.044  1.00 21.15           C  
ATOM   2513  NE2 HIS B  89     -32.481  -3.627 -68.042  1.00 22.07           N  
ATOM   2514  N   VAL B  90     -28.656  -8.437 -64.845  1.00 23.43           N  
ATOM   2515  CA  VAL B  90     -27.780  -9.595 -64.667  1.00 23.27           C  
ATOM   2516  C   VAL B  90     -28.517 -10.816 -65.204  1.00 22.20           C  
ATOM   2517  O   VAL B  90     -29.491 -11.271 -64.601  1.00 22.03           O  
ATOM   2518  CB  VAL B  90     -27.393  -9.793 -63.196  1.00 24.97           C  
ATOM   2519  CG1 VAL B  90     -26.373 -10.906 -63.059  1.00 23.01           C  
ATOM   2520  CG2 VAL B  90     -26.852  -8.513 -62.617  1.00 23.00           C  
ATOM   2521  N   GLU B  91     -28.054 -11.350 -66.333  1.00 23.42           N  
ATOM   2522  CA  GLU B  91     -28.642 -12.570 -66.889  1.00 22.58           C  
ATOM   2523  C   GLU B  91     -27.992 -13.748 -66.172  1.00 20.71           C  
ATOM   2524  O   GLU B  91     -26.851 -14.120 -66.462  1.00 20.61           O  
ATOM   2525  CB  GLU B  91     -28.440 -12.634 -68.401  1.00 22.77           C  
ATOM   2526  CG  GLU B  91     -29.184 -11.525 -69.173  1.00 31.56           C  
ATOM   2527  CD  GLU B  91     -28.816 -11.473 -70.653  0.61 40.50           C  
ATOM   2528  OE1 GLU B  91     -28.680 -12.548 -71.282  0.69 43.67           O  
ATOM   2529  OE2 GLU B  91     -28.674 -10.351 -71.187  0.96 47.69           O1-
ATOM   2530  N   PHE B  92     -28.726 -14.343 -65.241  1.00 21.09           N  
ATOM   2531  CA  PHE B  92     -28.162 -15.209 -64.211  1.00 20.90           C  
ATOM   2532  C   PHE B  92     -28.439 -16.671 -64.542  1.00 21.12           C  
ATOM   2533  O   PHE B  92     -29.550 -17.018 -64.935  1.00 23.18           O  
ATOM   2534  CB  PHE B  92     -28.764 -14.851 -62.846  1.00 16.20           C  
ATOM   2535  CG  PHE B  92     -28.093 -15.523 -61.685  1.00 20.29           C  
ATOM   2536  CD1 PHE B  92     -26.992 -14.939 -61.072  1.00 21.54           C  
ATOM   2537  CD2 PHE B  92     -28.555 -16.742 -61.209  1.00 22.43           C  
ATOM   2538  CE1 PHE B  92     -26.375 -15.558 -60.001  1.00 22.68           C  
ATOM   2539  CE2 PHE B  92     -27.938 -17.365 -60.148  1.00 22.09           C  
ATOM   2540  CZ  PHE B  92     -26.842 -16.773 -59.543  1.00 20.32           C  
ATOM   2541  N   GLU B  93     -27.432 -17.528 -64.378  1.00 20.81           N  
ATOM   2542  CA  GLU B  93     -27.605 -18.956 -64.616  1.00 23.16           C  
ATOM   2543  C   GLU B  93     -27.033 -19.735 -63.441  1.00 21.34           C  
ATOM   2544  O   GLU B  93     -25.888 -19.507 -63.043  1.00 23.74           O  
ATOM   2545  CB  GLU B  93     -26.936 -19.408 -65.931  1.00 23.18           C  
ATOM   2546  CG  GLU B  93     -27.323 -20.849 -66.328  1.00 27.01           C  
ATOM   2547  CD  GLU B  93     -26.535 -21.409 -67.537  1.00 31.36           C  
ATOM   2548  OE1 GLU B  93     -26.144 -20.646 -68.441  1.00 36.95           O  
ATOM   2549  OE2 GLU B  93     -26.307 -22.627 -67.577  1.00 34.05           O1-
ATOM   2550  N   ASN B  94     -27.829 -20.648 -62.889  1.00 19.38           N  
ATOM   2551  CA  ASN B  94     -27.397 -21.524 -61.803  1.00 17.59           C  
ATOM   2552  C   ASN B  94     -26.930 -22.847 -62.404  1.00 20.51           C  
ATOM   2553  O   ASN B  94     -27.750 -23.664 -62.837  1.00 23.87           O  
ATOM   2554  CB  ASN B  94     -28.539 -21.736 -60.810  1.00 16.37           C  
ATOM   2555  CG  ASN B  94     -28.184 -22.691 -59.687  1.00 18.76           C  
ATOM   2556  ND2 ASN B  94     -29.193 -23.054 -58.895  1.00 19.14           N  
ATOM   2557  OD1 ASN B  94     -27.015 -23.080 -59.510  1.00 19.53           O  
ATOM   2558  N   THR B  95     -25.620 -23.065 -62.424  1.00 18.73           N  
ATOM   2559  CA  THR B  95     -25.083 -24.318 -62.933  1.00 18.95           C  
ATOM   2560  C   THR B  95     -24.984 -25.409 -61.863  1.00 25.36           C  
ATOM   2561  O   THR B  95     -24.451 -26.485 -62.150  1.00 24.09           O  
ATOM   2562  CB  THR B  95     -23.708 -24.086 -63.573  1.00 23.65           C  
ATOM   2563  CG2 THR B  95     -23.731 -22.860 -64.467  1.00 26.53           C  
ATOM   2564  OG1 THR B  95     -22.724 -23.881 -62.554  1.00 25.04           O  
ATOM   2565  N   MET B  96     -25.507 -25.181 -60.657  1.00 21.73           N  
ATOM   2566  CA  MET B  96     -25.324 -26.099 -59.533  1.00 20.96           C  
ATOM   2567  C   MET B  96     -26.518 -27.046 -59.370  1.00 23.93           C  
ATOM   2568  O   MET B  96     -27.546 -26.917 -60.038  1.00 24.85           O  
ATOM   2569  CB  MET B  96     -25.090 -25.319 -58.226  1.00 17.67           C  
ATOM   2570  CG  MET B  96     -23.869 -24.396 -58.273  1.00 20.89           C  
ATOM   2571  SD  MET B  96     -23.462 -23.577 -56.709  1.00 19.90           S  
ATOM   2572  CE  MET B  96     -25.056 -22.973 -56.160  1.00 16.91           C  
ATOM   2573  N   ASP B  97     -26.377 -27.999 -58.440  1.00 23.28           N  
ATOM   2574  CA  ASP B  97     -27.451 -28.940 -58.127  1.00 23.25           C  
ATOM   2575  C   ASP B  97     -28.337 -28.494 -56.959  1.00 25.52           C  
ATOM   2576  O   ASP B  97     -29.207 -29.261 -56.533  1.00 21.40           O  
ATOM   2577  CB  ASP B  97     -26.874 -30.331 -57.840  1.00 26.40           C  
ATOM   2578  CG  ASP B  97     -26.007 -30.366 -56.592  1.00 26.07           C  
ATOM   2579  OD1 ASP B  97     -25.538 -29.292 -56.140  1.00 23.25           O  
ATOM   2580  OD2 ASP B  97     -25.787 -31.476 -56.059  1.00 29.13           O1-
ATOM   2581  N   VAL B  98     -28.149 -27.284 -56.435  1.00 20.24           N  
ATOM   2582  CA  VAL B  98     -29.024 -26.778 -55.378  1.00 22.44           C  
ATOM   2583  C   VAL B  98     -29.521 -25.392 -55.772  1.00 20.16           C  
ATOM   2584  O   VAL B  98     -28.831 -24.681 -56.518  1.00 19.55           O  
ATOM   2585  CB  VAL B  98     -28.303 -26.735 -54.018  1.00 20.73           C  
ATOM   2586  CG1 VAL B  98     -27.913 -28.127 -53.581  1.00 24.61           C  
ATOM   2587  CG2 VAL B  98     -27.078 -25.824 -54.109  1.00 21.36           C  
ATOM   2588  N   PRO B  99     -30.703 -24.977 -55.311  1.00 19.20           N  
ATOM   2589  CA  PRO B  99     -31.171 -23.613 -55.586  1.00 23.75           C  
ATOM   2590  C   PRO B  99     -30.200 -22.584 -55.030  1.00 21.04           C  
ATOM   2591  O   PRO B  99     -29.475 -22.841 -54.068  1.00 22.99           O  
ATOM   2592  CB  PRO B  99     -32.528 -23.547 -54.874  1.00 21.69           C  
ATOM   2593  CG  PRO B  99     -32.939 -24.980 -54.710  1.00 21.83           C  
ATOM   2594  CD  PRO B  99     -31.674 -25.755 -54.529  1.00 19.95           C  
ATOM   2595  N   VAL B 100     -30.175 -21.413 -55.668  1.00 19.49           N  
ATOM   2596  CA  VAL B 100     -29.217 -20.356 -55.359  1.00 18.47           C  
ATOM   2597  C   VAL B 100     -29.901 -19.031 -55.682  1.00 20.48           C  
ATOM   2598  O   VAL B 100     -30.838 -18.975 -56.480  1.00 20.23           O  
ATOM   2599  CB  VAL B 100     -27.897 -20.537 -56.160  1.00 20.99           C  
ATOM   2600  CG1 VAL B 100     -28.083 -20.111 -57.620  1.00 20.42           C  
ATOM   2601  CG2 VAL B 100     -26.729 -19.781 -55.530  1.00 16.98           C  
ATOM   2602  N   SER B 101     -29.443 -17.953 -55.053  1.00 21.16           N  
ATOM   2603  CA  SER B 101     -30.009 -16.645 -55.357  1.00 20.60           C  
ATOM   2604  C   SER B 101     -28.910 -15.597 -55.462  1.00 19.42           C  
ATOM   2605  O   SER B 101     -27.745 -15.838 -55.132  1.00 21.09           O  
ATOM   2606  CB  SER B 101     -31.050 -16.214 -54.312  1.00 21.00           C  
ATOM   2607  OG  SER B 101     -30.457 -15.675 -53.131  1.00 20.14           O  
ATOM   2608  N   LEU B 102     -29.317 -14.416 -55.926  1.00 18.78           N  
ATOM   2609  CA  LEU B 102     -28.485 -13.219 -55.973  1.00 19.36           C  
ATOM   2610  C   LEU B 102     -29.242 -12.102 -55.276  1.00 20.18           C  
ATOM   2611  O   LEU B 102     -30.316 -11.692 -55.736  1.00 20.90           O  
ATOM   2612  CB  LEU B 102     -28.157 -12.815 -57.412  1.00 18.62           C  
ATOM   2613  CG  LEU B 102     -27.207 -11.636 -57.613  1.00 21.04           C  
ATOM   2614  CD1 LEU B 102     -25.824 -11.946 -57.038  1.00 15.80           C  
ATOM   2615  CD2 LEU B 102     -27.106 -11.289 -59.101  1.00 23.73           C  
ATOM   2616  N   HIS B 103     -28.700 -11.626 -54.166  1.00 17.81           N  
ATOM   2617  CA  HIS B 103     -29.318 -10.556 -53.399  1.00 19.77           C  
ATOM   2618  C   HIS B 103     -28.293  -9.455 -53.209  1.00 19.50           C  
ATOM   2619  O   HIS B 103     -27.129  -9.743 -52.928  1.00 19.86           O  
ATOM   2620  CB  HIS B 103     -29.801 -11.045 -52.035  1.00 21.59           C  
ATOM   2621  CG  HIS B 103     -30.261  -9.942 -51.141  1.00 23.01           C  
ATOM   2622  CD2 HIS B 103     -29.678  -9.370 -50.062  1.00 23.95           C  
ATOM   2623  ND1 HIS B 103     -31.449  -9.271 -51.341  1.00 28.42           N  
ATOM   2624  CE1 HIS B 103     -31.583  -8.337 -50.418  1.00 27.80           C  
ATOM   2625  NE2 HIS B 103     -30.524  -8.380 -49.627  1.00 26.29           N  
ATOM   2626  N   VAL B 104     -28.718  -8.201 -53.344  1.00 17.29           N  
ATOM   2627  CA  VAL B 104     -27.787  -7.079 -53.365  1.00 20.17           C  
ATOM   2628  C   VAL B 104     -28.185  -6.060 -52.299  1.00 18.94           C  
ATOM   2629  O   VAL B 104     -29.373  -5.828 -52.051  1.00 16.19           O  
ATOM   2630  CB  VAL B 104     -27.713  -6.431 -54.772  1.00 20.92           C  
ATOM   2631  CG1 VAL B 104     -28.994  -5.651 -55.100  1.00 19.53           C  
ATOM   2632  CG2 VAL B 104     -26.459  -5.544 -54.906  1.00 18.28           C  
ATOM   2633  N   HIS B 105     -27.182  -5.471 -51.653  1.00 16.35           N  
ATOM   2634  CA  HIS B 105     -27.391  -4.403 -50.680  1.00 17.30           C  
ATOM   2635  C   HIS B 105     -27.350  -3.043 -51.374  1.00 16.53           C  
ATOM   2636  O   HIS B 105     -26.641  -2.867 -52.363  1.00 17.28           O  
ATOM   2637  CB  HIS B 105     -26.305  -4.447 -49.602  1.00 15.50           C  
ATOM   2638  CG  HIS B 105     -26.518  -5.495 -48.545  1.00 18.09           C  
ATOM   2639  CD2 HIS B 105     -26.666  -6.841 -48.629  1.00 16.96           C  
ATOM   2640  ND1 HIS B 105     -26.590  -5.185 -47.201  1.00 16.73           N  
ATOM   2641  CE1 HIS B 105     -26.782  -6.297 -46.504  1.00 14.45           C  
ATOM   2642  NE2 HIS B 105     -26.837  -7.313 -47.347  1.00 15.74           N  
ATOM   2643  N   GLY B 106     -28.121  -2.087 -50.850  1.00 16.59           N  
ATOM   2644  CA  GLY B 106     -27.977  -0.683 -51.213  1.00 16.46           C  
ATOM   2645  C   GLY B 106     -28.628  -0.205 -52.503  1.00 22.37           C  
ATOM   2646  O   GLY B 106     -29.133   0.923 -52.563  1.00 19.70           O  
ATOM   2647  N   LEU B 107     -28.615  -1.041 -53.542  1.00 18.27           N  
ATOM   2648  CA  LEU B 107     -29.134  -0.656 -54.848  1.00 23.13           C  
ATOM   2649  C   LEU B 107     -30.659  -0.756 -54.878  1.00 18.36           C  
ATOM   2650  O   LEU B 107     -31.278  -1.360 -54.010  1.00 20.03           O  
ATOM   2651  CB  LEU B 107     -28.519  -1.535 -55.941  1.00 19.85           C  
ATOM   2652  CG  LEU B 107     -27.173  -1.078 -56.517  1.00 24.03           C  
ATOM   2653  CD1 LEU B 107     -26.123  -0.817 -55.456  1.00 20.88           C  
ATOM   2654  CD2 LEU B 107     -26.675  -2.112 -57.524  1.00 22.35           C  
ATOM   2655  N   ASP B 108     -31.260  -0.116 -55.882  1.00 18.82           N  
ATOM   2656  CA  ASP B 108     -32.701  -0.170 -56.106  1.00 21.62           C  
ATOM   2657  C   ASP B 108     -33.068  -1.445 -56.847  1.00 18.35           C  
ATOM   2658  O   ASP B 108     -32.464  -1.769 -57.871  1.00 23.34           O  
ATOM   2659  CB  ASP B 108     -33.167   1.029 -56.937  1.00 23.14           C  
ATOM   2660  CG  ASP B 108     -32.866   2.339 -56.276  1.00 22.61           C  
ATOM   2661  OD1 ASP B 108     -32.940   2.392 -55.030  1.00 21.72           O  
ATOM   2662  OD2 ASP B 108     -32.551   3.311 -57.000  1.00 23.24           O1-
ATOM   2663  N   TYR B 109     -34.058  -2.162 -56.343  1.00 17.93           N  
ATOM   2664  CA  TYR B 109     -34.537  -3.346 -57.035  1.00 22.70           C  
ATOM   2665  C   TYR B 109     -35.991  -3.543 -56.658  1.00 23.48           C  
ATOM   2666  O   TYR B 109     -36.416  -3.146 -55.572  1.00 26.17           O  
ATOM   2667  CB  TYR B 109     -33.698  -4.596 -56.696  1.00 21.34           C  
ATOM   2668  CG  TYR B 109     -33.510  -4.869 -55.206  1.00 22.73           C  
ATOM   2669  CD1 TYR B 109     -34.429  -5.646 -54.501  1.00 25.75           C  
ATOM   2670  CD2 TYR B 109     -32.408  -4.371 -54.512  1.00 23.54           C  
ATOM   2671  CE1 TYR B 109     -34.267  -5.908 -53.140  1.00 25.38           C  
ATOM   2672  CE2 TYR B 109     -32.243  -4.622 -53.139  1.00 25.92           C  
ATOM   2673  CZ  TYR B 109     -33.187  -5.390 -52.464  1.00 26.57           C  
ATOM   2674  OH  TYR B 109     -33.058  -5.654 -51.106  1.00 27.76           O  
ATOM   2675  N   GLU B 110     -36.759  -4.129 -57.567  1.00 26.42           N  
ATOM   2676  CA  GLU B 110     -38.110  -4.507 -57.195  1.00 28.12           C  
ATOM   2677  C   GLU B 110     -38.104  -5.847 -56.460  1.00 22.03           C  
ATOM   2678  O   GLU B 110     -37.092  -6.554 -56.394  1.00 23.38           O  
ATOM   2679  CB  GLU B 110     -39.016  -4.545 -58.425  1.00 25.27           C  
ATOM   2680  CG  GLU B 110     -39.303  -3.158 -58.952  1.00 32.83           C  
ATOM   2681  CD  GLU B 110     -40.035  -3.167 -60.272  1.00 44.54           C  
ATOM   2682  OE1 GLU B 110     -40.874  -4.069 -60.487  1.00 44.60           O  
ATOM   2683  OE2 GLU B 110     -39.772  -2.262 -61.092  1.00 52.12           O1-
ATOM   2684  N   ILE B 111     -39.256  -6.184 -55.874  1.00 20.01           N  
ATOM   2685  CA  ILE B 111     -39.327  -7.373 -55.025  1.00 22.89           C  
ATOM   2686  C   ILE B 111     -39.012  -8.625 -55.833  1.00 21.89           C  
ATOM   2687  O   ILE B 111     -38.491  -9.608 -55.292  1.00 22.66           O  
ATOM   2688  CB  ILE B 111     -40.707  -7.449 -54.323  1.00 25.50           C  
ATOM   2689  CG1 ILE B 111     -40.646  -8.365 -53.103  1.00 31.74           C  
ATOM   2690  CG2 ILE B 111     -41.791  -7.949 -55.265  1.00 27.93           C  
ATOM   2691  CD1 ILE B 111     -39.792  -7.834 -51.967  1.00 29.07           C  
ATOM   2692  N   SER B 112     -39.237  -8.588 -57.152  1.00 22.14           N  
ATOM   2693  CA  SER B 112     -38.948  -9.759 -57.969  1.00 22.56           C  
ATOM   2694  C   SER B 112     -37.456  -9.981 -58.173  1.00 24.31           C  
ATOM   2695  O   SER B 112     -37.072 -11.042 -58.671  1.00 24.01           O  
ATOM   2696  CB  SER B 112     -39.663  -9.658 -59.323  1.00 24.63           C  
ATOM   2697  OG  SER B 112     -39.323  -8.468 -59.988  1.00 27.02           O  
ATOM   2698  N   SER B 113     -36.610  -9.018 -57.806  1.00 23.34           N  
ATOM   2699  CA  SER B 113     -35.168  -9.218 -57.778  1.00 21.01           C  
ATOM   2700  C   SER B 113     -34.614  -9.175 -56.350  1.00 24.32           C  
ATOM   2701  O   SER B 113     -33.437  -8.870 -56.140  1.00 23.82           O  
ATOM   2702  CB  SER B 113     -34.472  -8.189 -58.669  1.00 21.33           C  
ATOM   2703  OG  SER B 113     -34.723  -8.474 -60.041  1.00 22.94           O  
ATOM   2704  N   ASP B 114     -35.451  -9.509 -55.363  1.00 27.36           N  
ATOM   2705  CA  ASP B 114     -34.995  -9.592 -53.976  1.00 26.45           C  
ATOM   2706  C   ASP B 114     -33.967 -10.708 -53.794  1.00 26.71           C  
ATOM   2707  O   ASP B 114     -32.997 -10.557 -53.039  1.00 24.80           O  
ATOM   2708  CB  ASP B 114     -36.199  -9.823 -53.053  1.00 22.15           C  
ATOM   2709  CG  ASP B 114     -35.918  -9.457 -51.602  1.00 28.26           C  
ATOM   2710  OD1 ASP B 114     -35.051  -8.591 -51.350  1.00 24.48           O  
ATOM   2711  OD2 ASP B 114     -36.573 -10.038 -50.709  1.00 27.31           O1-
ATOM   2712  N   GLY B 115     -34.166 -11.836 -54.466  1.00 20.90           N  
ATOM   2713  CA  GLY B 115     -33.229 -12.943 -54.347  1.00 21.56           C  
ATOM   2714  C   GLY B 115     -33.447 -13.823 -53.136  1.00 24.22           C  
ATOM   2715  O   GLY B 115     -32.481 -14.245 -52.491  1.00 24.10           O  
ATOM   2716  N   THR B 116     -34.697 -14.092 -52.788  1.00 23.25           N  
ATOM   2717  CA  THR B 116     -35.024 -14.928 -51.645  1.00 24.65           C  
ATOM   2718  C   THR B 116     -36.078 -15.944 -52.051  1.00 32.85           C  
ATOM   2719  O   THR B 116     -36.911 -15.683 -52.930  1.00 30.28           O  
ATOM   2720  CB  THR B 116     -35.563 -14.118 -50.457  1.00 33.24           C  
ATOM   2721  CG2 THR B 116     -34.658 -12.914 -50.149  1.00 26.29           C  
ATOM   2722  OG1 THR B 116     -36.895 -13.676 -50.755  1.00 31.16           O  
ATOM   2723  N   LYS B 117     -36.017 -17.110 -51.398  1.00 25.99           N  
ATOM   2724  CA  LYS B 117     -37.074 -18.105 -51.536  1.00 34.44           C  
ATOM   2725  C   LYS B 117     -38.412 -17.545 -51.071  1.00 36.58           C  
ATOM   2726  O   LYS B 117     -39.461 -17.861 -51.644  1.00 32.53           O  
ATOM   2727  CB  LYS B 117     -36.710 -19.346 -50.724  1.00 38.19           C  
ATOM   2728  CG  LYS B 117     -37.001 -20.669 -51.386  1.00 40.28           C  
ATOM   2729  CD  LYS B 117     -36.568 -21.778 -50.455  1.00 42.17           C  
ATOM   2730  CE  LYS B 117     -36.701 -23.138 -51.097  1.00 42.13           C  
ATOM   2731  NZ  LYS B 117     -35.444 -23.908 -50.902  1.00 37.07           N1+
ATOM   2732  N   GLN B 118     -38.386 -16.690 -50.043  1.00 36.03           N  
ATOM   2733  CA  GLN B 118     -39.602 -16.224 -49.387  1.00 40.32           C  
ATOM   2734  C   GLN B 118     -40.549 -15.510 -50.343  1.00 41.46           C  
ATOM   2735  O   GLN B 118     -41.754 -15.453 -50.073  1.00 45.94           O  
ATOM   2736  CB  GLN B 118     -39.242 -15.303 -48.214  1.00 36.37           C  
ATOM   2737  CG  GLN B 118     -38.529 -15.991 -47.041  1.00 36.06           C  
ATOM   2738  CD  GLN B 118     -37.009 -16.060 -47.203  1.00 39.18           C  
ATOM   2739  NE2 GLN B 118     -36.283 -15.734 -46.132  1.00 34.27           N  
ATOM   2740  OE1 GLN B 118     -36.496 -16.403 -48.272  1.00 31.34           O  
ATOM   2741  N   ASN B 119     -40.042 -14.966 -51.449  1.00 39.55           N  
ATOM   2742  CA  ASN B 119     -40.902 -14.390 -52.479  1.00 39.76           C  
ATOM   2743  C   ASN B 119     -40.545 -14.932 -53.861  1.00 40.48           C  
ATOM   2744  O   ASN B 119     -40.732 -14.246 -54.873  1.00 38.23           O  
ATOM   2745  CB  ASN B 119     -40.839 -12.864 -52.459  1.00 37.99           C  
ATOM   2746  CG  ASN B 119     -39.429 -12.345 -52.551  1.00 36.54           C  
ATOM   2747  ND2 ASN B 119     -38.980 -11.629 -51.513  1.00 36.91           N  
ATOM   2748  OD1 ASN B 119     -38.748 -12.570 -53.549  1.00 36.60           O  
ATOM   2749  N   LYS B 120     -39.999 -16.153 -53.906  1.00 35.00           N  
ATOM   2750  CA  LYS B 120     -39.815 -16.917 -55.144  1.00 37.18           C  
ATOM   2751  C   LYS B 120     -38.990 -16.156 -56.181  1.00 32.71           C  
ATOM   2752  O   LYS B 120     -39.320 -16.130 -57.367  1.00 27.74           O  
ATOM   2753  CB  LYS B 120     -41.166 -17.339 -55.729  1.00 35.43           C  
ATOM   2754  CG  LYS B 120     -42.020 -18.174 -54.769  1.00 41.69           C  
ATOM   2755  CD  LYS B 120     -42.705 -19.321 -55.499  1.00 51.85           C  
ATOM   2756  CE  LYS B 120     -44.065 -19.648 -54.894  1.00 55.92           C  
ATOM   2757  NZ  LYS B 120     -44.813 -20.611 -55.752  1.00 57.07           N1+
ATOM   2758  N   SER B 121     -37.903 -15.532 -55.737  1.00 25.58           N  
ATOM   2759  CA  SER B 121     -36.957 -14.899 -56.646  1.00 24.65           C  
ATOM   2760  C   SER B 121     -35.592 -15.573 -56.564  1.00 25.33           C  
ATOM   2761  O   SER B 121     -34.564 -14.948 -56.826  1.00 23.61           O  
ATOM   2762  CB  SER B 121     -36.837 -13.402 -56.360  1.00 27.23           C  
ATOM   2763  OG  SER B 121     -36.584 -13.180 -54.981  1.00 30.68           O  
ATOM   2764  N   HIS B 122     -35.575 -16.844 -56.175  1.00 26.61           N  
ATOM   2765  CA  HIS B 122     -34.394 -17.691 -56.245  1.00 24.13           C  
ATOM   2766  C   HIS B 122     -34.340 -18.397 -57.604  1.00 25.53           C  
ATOM   2767  O   HIS B 122     -35.270 -18.314 -58.405  1.00 27.99           O  
ATOM   2768  CB  HIS B 122     -34.440 -18.724 -55.129  1.00 27.85           C  
ATOM   2769  CG  HIS B 122     -35.634 -19.613 -55.221  1.00 30.21           C  
ATOM   2770  CD2 HIS B 122     -35.770 -20.876 -55.686  1.00 37.17           C  
ATOM   2771  ND1 HIS B 122     -36.896 -19.197 -54.858  1.00 35.42           N  
ATOM   2772  CE1 HIS B 122     -37.756 -20.178 -55.064  1.00 39.32           C  
ATOM   2773  NE2 HIS B 122     -37.099 -21.208 -55.568  1.00 46.18           N  
ATOM   2774  N   VAL B 123     -33.244 -19.108 -57.857  1.00 19.26           N  
ATOM   2775  CA  VAL B 123     -33.025 -19.794 -59.129  1.00 19.50           C  
ATOM   2776  C   VAL B 123     -32.794 -21.276 -58.864  1.00 22.62           C  
ATOM   2777  O   VAL B 123     -31.812 -21.649 -58.207  1.00 21.95           O  
ATOM   2778  CB  VAL B 123     -31.840 -19.207 -59.912  1.00 22.13           C  
ATOM   2779  CG1 VAL B 123     -31.720 -19.912 -61.272  1.00 18.56           C  
ATOM   2780  CG2 VAL B 123     -32.015 -17.706 -60.094  1.00 21.70           C  
ATOM   2781  N   GLU B 124     -33.676 -22.118 -59.414  1.00 26.12           N  
ATOM   2782  CA  GLU B 124     -33.575 -23.566 -59.280  1.00 24.14           C  
ATOM   2783  C   GLU B 124     -32.364 -24.120 -60.039  1.00 22.56           C  
ATOM   2784  O   GLU B 124     -31.792 -23.442 -60.897  1.00 19.49           O  
ATOM   2785  CB  GLU B 124     -34.860 -24.223 -59.784  1.00 27.63           C  
ATOM   2786  CG  GLU B 124     -36.085 -23.899 -58.936  1.00 29.42           C  
ATOM   2787  CD  GLU B 124     -36.029 -24.549 -57.550  1.00 39.40           C  
ATOM   2788  OE1 GLU B 124     -35.381 -25.613 -57.400  1.00 32.77           O  
ATOM   2789  OE2 GLU B 124     -36.623 -23.986 -56.606  1.00 41.90           O1-
ATOM   2790  N   PRO B 125     -31.950 -25.351 -59.725  1.00 22.07           N  
ATOM   2791  CA  PRO B 125     -30.817 -25.965 -60.431  1.00 20.48           C  
ATOM   2792  C   PRO B 125     -31.012 -25.968 -61.936  1.00 23.37           C  
ATOM   2793  O   PRO B 125     -32.041 -26.407 -62.443  1.00 24.63           O  
ATOM   2794  CB  PRO B 125     -30.791 -27.388 -59.869  1.00 20.61           C  
ATOM   2795  CG  PRO B 125     -31.276 -27.200 -58.463  1.00 24.12           C  
ATOM   2796  CD  PRO B 125     -32.374 -26.173 -58.575  1.00 24.36           C  
ATOM   2797  N   GLY B 126     -30.007 -25.471 -62.649  1.00 24.51           N  
ATOM   2798  CA  GLY B 126     -30.072 -25.353 -64.091  1.00 28.27           C  
ATOM   2799  C   GLY B 126     -30.865 -24.172 -64.596  1.00 28.05           C  
ATOM   2800  O   GLY B 126     -30.870 -23.926 -65.811  1.00 24.28           O  
ATOM   2801  N   GLY B 127     -31.515 -23.415 -63.703  1.00 23.36           N  
ATOM   2802  CA  GLY B 127     -32.394 -22.345 -64.116  1.00 23.31           C  
ATOM   2803  C   GLY B 127     -31.671 -21.072 -64.493  1.00 23.16           C  
ATOM   2804  O   GLY B 127     -30.479 -20.889 -64.244  1.00 22.77           O  
ATOM   2805  N   THR B 128     -32.431 -20.176 -65.121  1.00 25.66           N  
ATOM   2806  CA  THR B 128     -31.968 -18.847 -65.481  1.00 22.15           C  
ATOM   2807  C   THR B 128     -32.993 -17.814 -65.037  1.00 30.89           C  
ATOM   2808  O   THR B 128     -34.189 -18.097 -64.918  1.00 22.93           O  
ATOM   2809  CB  THR B 128     -31.719 -18.699 -66.991  1.00 28.77           C  
ATOM   2810  CG2 THR B 128     -30.677 -19.701 -67.466  1.00 23.23           C  
ATOM   2811  OG1 THR B 128     -32.945 -18.901 -67.703  1.00 33.18           O  
ATOM   2812  N   ARG B 129     -32.501 -16.605 -64.796  1.00 24.06           N  
ATOM   2813  CA  ARG B 129     -33.336 -15.503 -64.351  1.00 21.81           C  
ATOM   2814  C   ARG B 129     -32.584 -14.218 -64.654  1.00 19.81           C  
ATOM   2815  O   ARG B 129     -31.358 -14.174 -64.538  1.00 24.29           O  
ATOM   2816  CB  ARG B 129     -33.645 -15.612 -62.847  1.00 25.73           C  
ATOM   2817  CG  ARG B 129     -34.638 -14.596 -62.330  1.00 25.18           C  
ATOM   2818  CD  ARG B 129     -34.866 -14.754 -60.819  1.00 26.04           C  
ATOM   2819  NE  ARG B 129     -35.970 -13.909 -60.396  1.00 33.69           N  
ATOM   2820  CZ  ARG B 129     -37.215 -14.342 -60.231  1.00 29.90           C  
ATOM   2821  NH1 ARG B 129     -37.500 -15.618 -60.431  1.00 27.43           N1+
ATOM   2822  NH2 ARG B 129     -38.170 -13.501 -59.857  1.00 28.67           N  
ATOM   2823  N   THR B 130     -33.310 -13.187 -65.065  1.00 24.27           N  
ATOM   2824  CA  THR B 130     -32.738 -11.856 -65.206  1.00 22.43           C  
ATOM   2825  C   THR B 130     -33.033 -11.085 -63.926  1.00 22.12           C  
ATOM   2826  O   THR B 130     -34.196 -10.815 -63.605  1.00 21.29           O  
ATOM   2827  CB  THR B 130     -33.285 -11.123 -66.431  1.00 23.92           C  
ATOM   2828  CG2 THR B 130     -32.727  -9.700 -66.471  1.00 26.73           C  
ATOM   2829  OG1 THR B 130     -32.875 -11.813 -67.614  1.00 25.46           O  
ATOM   2830  N   TYR B 131     -31.979 -10.771 -63.178  1.00 21.83           N  
ATOM   2831  CA  TYR B 131     -32.078  -9.891 -62.025  1.00 21.18           C  
ATOM   2832  C   TYR B 131     -31.755  -8.477 -62.478  1.00 18.47           C  
ATOM   2833  O   TYR B 131     -30.833  -8.275 -63.267  1.00 26.05           O  
ATOM   2834  CB  TYR B 131     -31.092 -10.313 -60.932  1.00 20.57           C  
ATOM   2835  CG  TYR B 131     -31.404 -11.570 -60.132  1.00 17.35           C  
ATOM   2836  CD1 TYR B 131     -32.402 -11.577 -59.153  1.00 18.41           C  
ATOM   2837  CD2 TYR B 131     -30.649 -12.727 -60.310  1.00 20.71           C  
ATOM   2838  CE1 TYR B 131     -32.662 -12.717 -58.388  1.00 19.15           C  
ATOM   2839  CE2 TYR B 131     -30.899 -13.874 -59.563  1.00 21.03           C  
ATOM   2840  CZ  TYR B 131     -31.907 -13.860 -58.599  1.00 22.29           C  
ATOM   2841  OH  TYR B 131     -32.141 -14.989 -57.847  1.00 19.62           O  
ATOM   2842  N   THR B 132     -32.489  -7.493 -61.963  1.00 18.44           N  
ATOM   2843  CA  THR B 132     -32.318  -6.106 -62.390  1.00 19.02           C  
ATOM   2844  C   THR B 132     -32.006  -5.223 -61.192  1.00 17.08           C  
ATOM   2845  O   THR B 132     -32.785  -5.183 -60.233  1.00 22.38           O  
ATOM   2846  CB  THR B 132     -33.567  -5.587 -63.116  1.00 19.95           C  
ATOM   2847  CG2 THR B 132     -33.421  -4.115 -63.424  1.00 16.96           C  
ATOM   2848  OG1 THR B 132     -33.727  -6.297 -64.349  1.00 23.12           O  
ATOM   2849  N   TRP B 133     -30.877  -4.515 -61.255  1.00 18.58           N  
ATOM   2850  CA  TRP B 133     -30.475  -3.539 -60.242  1.00 21.81           C  
ATOM   2851  C   TRP B 133     -30.550  -2.141 -60.840  1.00 20.54           C  
ATOM   2852  O   TRP B 133     -30.025  -1.914 -61.932  1.00 18.24           O  
ATOM   2853  CB  TRP B 133     -29.043  -3.789 -59.762  1.00 16.14           C  
ATOM   2854  CG  TRP B 133     -28.789  -5.144 -59.186  1.00 14.65           C  
ATOM   2855  CD1 TRP B 133     -29.716  -6.042 -58.753  1.00 18.90           C  
ATOM   2856  CD2 TRP B 133     -27.509  -5.745 -58.965  1.00 18.10           C  
ATOM   2857  CE2 TRP B 133     -27.735  -7.012 -58.391  1.00 17.67           C  
ATOM   2858  CE3 TRP B 133     -26.189  -5.331 -59.195  1.00 19.90           C  
ATOM   2859  NE1 TRP B 133     -29.090  -7.174 -58.277  1.00 20.10           N  
ATOM   2860  CZ2 TRP B 133     -26.690  -7.880 -58.058  1.00 18.92           C  
ATOM   2861  CZ3 TRP B 133     -25.149  -6.185 -58.846  1.00 20.92           C  
ATOM   2862  CH2 TRP B 133     -25.409  -7.449 -58.288  1.00 17.36           C  
ATOM   2863  N   ARG B 134     -31.175  -1.208 -60.123  1.00 18.32           N  
ATOM   2864  CA  ARG B 134     -31.227   0.192 -60.534  1.00 22.12           C  
ATOM   2865  C   ARG B 134     -30.525   1.072 -59.503  1.00 21.60           C  
ATOM   2866  O   ARG B 134     -30.305   0.664 -58.359  1.00 19.72           O  
ATOM   2867  CB  ARG B 134     -32.676   0.668 -60.735  1.00 22.08           C  
ATOM   2868  CG  ARG B 134     -33.280   0.300 -62.112  1.00 23.49           C  
ATOM   2869  CD  ARG B 134     -34.752   0.713 -62.191  1.00 27.61           C  
ATOM   2870  NE  ARG B 134     -35.572  -0.049 -61.243  1.00 26.34           N  
ATOM   2871  CZ  ARG B 134     -36.029   0.410 -60.077  1.00 34.08           C  
ATOM   2872  NH1 ARG B 134     -36.750  -0.393 -59.295  1.00 31.90           N1+
ATOM   2873  NH2 ARG B 134     -35.778   1.661 -59.686  1.00 27.37           N  
ATOM   2874  N   THR B 135     -30.146   2.284 -59.929  1.00 22.48           N  
ATOM   2875  CA  THR B 135     -29.492   3.266 -59.067  1.00 18.79           C  
ATOM   2876  C   THR B 135     -30.042   4.644 -59.404  1.00 25.77           C  
ATOM   2877  O   THR B 135     -30.550   4.883 -60.507  1.00 19.95           O  
ATOM   2878  CB  THR B 135     -27.952   3.307 -59.235  1.00 22.61           C  
ATOM   2879  CG2 THR B 135     -27.292   1.982 -58.864  1.00 21.84           C  
ATOM   2880  OG1 THR B 135     -27.616   3.656 -60.592  1.00 20.98           O  
ATOM   2881  N   HIS B 136     -29.920   5.567 -58.449  1.00 19.42           N  
ATOM   2882  CA  HIS B 136     -30.464   6.905 -58.639  1.00 22.92           C  
ATOM   2883  C   HIS B 136     -29.503   7.942 -58.075  1.00 23.79           C  
ATOM   2884  O   HIS B 136     -28.699   7.654 -57.177  1.00 20.17           O  
ATOM   2885  CB  HIS B 136     -31.849   7.038 -57.975  1.00 21.67           C  
ATOM   2886  CG  HIS B 136     -31.812   6.844 -56.488  1.00 23.26           C  
ATOM   2887  CD2 HIS B 136     -31.544   7.712 -55.484  1.00 22.68           C  
ATOM   2888  ND1 HIS B 136     -32.016   5.618 -55.891  1.00 21.80           N  
ATOM   2889  CE1 HIS B 136     -31.888   5.742 -54.581  1.00 26.73           C  
ATOM   2890  NE2 HIS B 136     -31.612   7.005 -54.307  1.00 24.33           N  
ATOM   2891  N   GLU B 137     -29.591   9.157 -58.625  1.00 18.29           N  
ATOM   2892  CA  GLU B 137     -28.831  10.302 -58.150  1.00 23.07           C  
ATOM   2893  C   GLU B 137     -29.533  10.899 -56.943  1.00 22.61           C  
ATOM   2894  O   GLU B 137     -30.731  10.686 -56.750  1.00 21.60           O  
ATOM   2895  CB  GLU B 137     -28.709  11.355 -59.256  1.00 24.01           C  
ATOM   2896  CG  GLU B 137     -28.025  10.851 -60.526  1.00 25.68           C  
ATOM   2897  CD  GLU B 137     -27.868  11.945 -61.594  1.00 37.46           C  
ATOM   2898  OE1 GLU B 137     -28.579  12.972 -61.519  1.00 37.25           O  
ATOM   2899  OE2 GLU B 137     -27.016  11.778 -62.497  1.00 39.25           O1-
ATOM   2900  N   PRO B 138     -28.816  11.627 -56.093  1.00 18.92           N  
ATOM   2901  CA  PRO B 138     -29.495  12.367 -55.024  1.00 23.33           C  
ATOM   2902  C   PRO B 138     -30.281  13.527 -55.614  1.00 25.70           C  
ATOM   2903  O   PRO B 138     -30.054  13.939 -56.751  1.00 24.63           O  
ATOM   2904  CB  PRO B 138     -28.346  12.863 -54.138  1.00 21.82           C  
ATOM   2905  CG  PRO B 138     -27.173  12.925 -55.047  1.00 22.18           C  
ATOM   2906  CD  PRO B 138     -27.356  11.831 -56.073  1.00 23.03           C  
ATOM   2907  N   GLY B 139     -31.222  14.055 -54.844  1.00 23.77           N  
ATOM   2908  CA  GLY B 139     -31.924  15.230 -55.334  1.00 27.79           C  
ATOM   2909  C   GLY B 139     -33.061  15.642 -54.429  1.00 31.66           C  
ATOM   2910  O   GLY B 139     -33.440  14.934 -53.487  1.00 25.47           O  
ATOM   2911  N   ARG B 140     -33.615  16.815 -54.744  1.00 24.18           N  
ATOM   2912  CA  ARG B 140     -34.601  17.448 -53.879  1.00 28.02           C  
ATOM   2913  C   ARG B 140     -35.960  16.788 -54.055  1.00 34.61           C  
ATOM   2914  O   ARG B 140     -36.383  16.516 -55.180  1.00 35.52           O  
ATOM   2915  CB  ARG B 140     -34.703  18.939 -54.194  1.00 34.05           C  
ATOM   2916  CG  ARG B 140     -35.159  19.767 -53.018  1.00 36.23           C  
ATOM   2917  CD  ARG B 140     -33.964  20.136 -52.169  1.00 39.08           C  
ATOM   2918  NE  ARG B 140     -34.268  20.084 -50.749  1.00 39.69           N  
ATOM   2919  CZ  ARG B 140     -33.360  20.238 -49.794  1.00 44.80           C  
ATOM   2920  NH1 ARG B 140     -32.094  20.476 -50.121  1.00 41.13           N1+
ATOM   2921  NH2 ARG B 140     -33.715  20.161 -48.517  1.00 45.48           N  
ATOM   2922  N   ARG B 141     -36.641  16.517 -52.940  1.00 33.43           N  
ATOM   2923  CA  ARG B 141     -37.996  15.979 -53.008  1.00 39.15           C  
ATOM   2924  C   ARG B 141     -39.041  17.097 -52.928  1.00 39.09           C  
ATOM   2925  O   ARG B 141     -38.777  18.198 -52.439  1.00 42.70           O  
ATOM   2926  CB  ARG B 141     -38.261  14.986 -51.878  1.00 37.02           C  
ATOM   2927  CG  ARG B 141     -37.519  13.661 -51.924  1.00 35.52           C  
ATOM   2928  CD  ARG B 141     -38.097  12.783 -50.825  1.00 33.38           C  
ATOM   2929  NE  ARG B 141     -37.405  11.517 -50.608  1.00 25.86           N  
ATOM   2930  CZ  ARG B 141     -36.417  11.350 -49.743  1.00 30.26           C  
ATOM   2931  NH1 ARG B 141     -35.973  12.380 -49.033  1.00 26.53           N1+
ATOM   2932  NH2 ARG B 141     -35.871  10.152 -49.589  1.00 27.74           N  
ATOM   2933  N   ALA B 142     -40.259  16.776 -53.380  1.00 37.79           N  
ATOM   2934  CA  ALA B 142     -41.365  17.723 -53.266  1.00 35.55           C  
ATOM   2935  C   ALA B 142     -41.626  18.124 -51.818  1.00 45.03           C  
ATOM   2936  O   ALA B 142     -42.035  19.262 -51.557  1.00 40.76           O  
ATOM   2937  CB  ALA B 142     -42.634  17.136 -53.890  1.00 33.68           C  
ATOM   2938  N   ASP B 143     -41.393  17.226 -50.858  1.00 42.49           N  
ATOM   2939  CA  ASP B 143     -41.630  17.610 -49.471  1.00 41.52           C  
ATOM   2940  C   ASP B 143     -40.508  18.470 -48.893  1.00 44.11           C  
ATOM   2941  O   ASP B 143     -40.583  18.852 -47.721  1.00 42.62           O  
ATOM   2942  CB  ASP B 143     -41.879  16.367 -48.590  1.00 47.78           C  
ATOM   2943  CG  ASP B 143     -40.688  15.398 -48.527  1.00 46.08           C  
ATOM   2944  OD1 ASP B 143     -39.531  15.793 -48.791  1.00 44.05           O  
ATOM   2945  OD2 ASP B 143     -40.926  14.212 -48.195  1.00 42.19           O1-
ATOM   2946  N   GLY B 144     -39.491  18.802 -49.688  1.00 43.71           N  
ATOM   2947  CA  GLY B 144     -38.386  19.613 -49.232  1.00 39.11           C  
ATOM   2948  C   GLY B 144     -37.219  18.842 -48.661  1.00 42.66           C  
ATOM   2949  O   GLY B 144     -36.217  19.463 -48.279  1.00 38.44           O  
ATOM   2950  N   THR B 145     -37.312  17.517 -48.574  1.00 38.35           N  
ATOM   2951  CA  THR B 145     -36.197  16.726 -48.081  1.00 37.98           C  
ATOM   2952  C   THR B 145     -35.237  16.384 -49.217  1.00 32.38           C  
ATOM   2953  O   THR B 145     -35.540  16.539 -50.402  1.00 33.33           O  
ATOM   2954  CB  THR B 145     -36.685  15.443 -47.408  1.00 37.86           C  
ATOM   2955  CG2 THR B 145     -37.389  15.760 -46.089  1.00 41.40           C  
ATOM   2956  OG1 THR B 145     -37.592  14.763 -48.285  1.00 38.71           O  
ATOM   2957  N   TRP B 146     -34.066  15.902 -48.829  1.00 31.42           N  
ATOM   2958  CA  TRP B 146     -32.988  15.557 -49.745  1.00 27.64           C  
ATOM   2959  C   TRP B 146     -32.938  14.040 -49.844  1.00 28.33           C  
ATOM   2960  O   TRP B 146     -32.546  13.369 -48.886  1.00 24.28           O  
ATOM   2961  CB  TRP B 146     -31.661  16.107 -49.236  1.00 28.46           C  
ATOM   2962  CG  TRP B 146     -30.544  15.917 -50.184  1.00 27.43           C  
ATOM   2963  CD1 TRP B 146     -29.532  15.001 -50.099  1.00 27.31           C  
ATOM   2964  CD2 TRP B 146     -30.320  16.660 -51.379  1.00 26.12           C  
ATOM   2965  CE2 TRP B 146     -29.139  16.156 -51.971  1.00 27.52           C  
ATOM   2966  CE3 TRP B 146     -30.999  17.715 -52.006  1.00 29.28           C  
ATOM   2967  NE1 TRP B 146     -28.677  15.143 -51.172  1.00 27.28           N  
ATOM   2968  CZ2 TRP B 146     -28.630  16.660 -53.166  1.00 27.21           C  
ATOM   2969  CZ3 TRP B 146     -30.489  18.221 -53.189  1.00 31.76           C  
ATOM   2970  CH2 TRP B 146     -29.312  17.691 -53.758  1.00 31.03           C  
ATOM   2971  N   ARG B 147     -33.341  13.502 -50.990  1.00 26.40           N  
ATOM   2972  CA  ARG B 147     -33.242  12.065 -51.196  1.00 26.17           C  
ATOM   2973  C   ARG B 147     -31.782  11.681 -51.384  1.00 25.33           C  
ATOM   2974  O   ARG B 147     -31.089  12.252 -52.234  1.00 24.73           O  
ATOM   2975  CB  ARG B 147     -34.057  11.647 -52.417  1.00 25.92           C  
ATOM   2976  CG  ARG B 147     -34.052  10.152 -52.694  1.00 25.52           C  
ATOM   2977  CD  ARG B 147     -34.681   9.867 -54.038  1.00 23.06           C  
ATOM   2978  NE  ARG B 147     -34.792   8.433 -54.279  1.00 25.83           N  
ATOM   2979  CZ  ARG B 147     -35.148   7.884 -55.432  1.00 25.82           C  
ATOM   2980  NH1 ARG B 147     -35.432   8.654 -56.477  1.00 31.04           N1+
ATOM   2981  NH2 ARG B 147     -35.215   6.560 -55.539  1.00 24.07           N  
ATOM   2982  N   ALA B 148     -31.319  10.711 -50.594  1.00 26.50           N  
ATOM   2983  CA  ALA B 148     -29.959  10.200 -50.732  1.00 25.82           C  
ATOM   2984  C   ALA B 148     -29.795   9.390 -52.015  1.00 23.84           C  
ATOM   2985  O   ALA B 148     -30.680   8.626 -52.412  1.00 26.69           O  
ATOM   2986  CB  ALA B 148     -29.594   9.324 -49.531  1.00 23.18           C  
ATOM   2987  N   GLY B 149     -28.643   9.533 -52.644  1.00 19.29           N  
ATOM   2988  CA  GLY B 149     -28.337   8.742 -53.811  1.00 25.16           C  
ATOM   2989  C   GLY B 149     -27.902   7.326 -53.459  1.00 22.37           C  
ATOM   2990  O   GLY B 149     -27.742   6.963 -52.291  1.00 22.19           O  
ATOM   2991  N   SER B 150     -27.693   6.536 -54.511  1.00 19.82           N  
ATOM   2992  CA  SER B 150     -27.254   5.150 -54.409  1.00 17.15           C  
ATOM   2993  C   SER B 150     -25.757   5.000 -54.152  1.00 22.32           C  
ATOM   2994  O   SER B 150     -25.326   3.904 -53.782  1.00 21.78           O  
ATOM   2995  CB  SER B 150     -27.618   4.399 -55.695  1.00 19.46           C  
ATOM   2996  OG  SER B 150     -29.030   4.346 -55.875  1.00 20.24           O  
ATOM   2997  N   ALA B 151     -24.959   6.052 -54.335  1.00 16.14           N  
ATOM   2998  CA  ALA B 151     -23.508   5.894 -54.309  1.00 20.39           C  
ATOM   2999  C   ALA B 151     -23.038   5.319 -52.977  1.00 22.05           C  
ATOM   3000  O   ALA B 151     -23.563   5.669 -51.908  1.00 19.74           O  
ATOM   3001  CB  ALA B 151     -22.816   7.228 -54.575  1.00 18.56           C  
ATOM   3002  N   GLY B 152     -22.071   4.411 -53.058  1.00 20.17           N  
ATOM   3003  CA  GLY B 152     -21.469   3.838 -51.871  1.00 20.03           C  
ATOM   3004  C   GLY B 152     -20.773   2.527 -52.173  1.00 22.43           C  
ATOM   3005  O   GLY B 152     -20.682   2.078 -53.325  1.00 17.27           O  
ATOM   3006  N   TYR B 153     -20.266   1.925 -51.094  1.00 17.81           N  
ATOM   3007  CA  TYR B 153     -19.599   0.627 -51.137  1.00 19.72           C  
ATOM   3008  C   TYR B 153     -20.587  -0.433 -50.671  1.00 19.28           C  
ATOM   3009  O   TYR B 153     -20.991  -0.449 -49.504  1.00 19.88           O  
ATOM   3010  CB  TYR B 153     -18.333   0.644 -50.285  1.00 15.33           C  
ATOM   3011  CG  TYR B 153     -17.257   1.525 -50.892  1.00 18.37           C  
ATOM   3012  CD1 TYR B 153     -16.451   1.053 -51.928  1.00 17.58           C  
ATOM   3013  CD2 TYR B 153     -17.066   2.835 -50.455  1.00 17.73           C  
ATOM   3014  CE1 TYR B 153     -15.475   1.850 -52.502  1.00 18.94           C  
ATOM   3015  CE2 TYR B 153     -16.093   3.648 -51.025  1.00 17.25           C  
ATOM   3016  CZ  TYR B 153     -15.297   3.150 -52.045  1.00 21.93           C  
ATOM   3017  OH  TYR B 153     -14.317   3.937 -52.609  1.00 20.29           O  
ATOM   3018  N   TRP B 154     -20.986  -1.305 -51.596  1.00 17.35           N  
ATOM   3019  CA  TRP B 154     -22.051  -2.268 -51.352  1.00 18.18           C  
ATOM   3020  C   TRP B 154     -21.568  -3.678 -51.697  1.00 19.77           C  
ATOM   3021  O   TRP B 154     -20.377  -3.873 -51.959  1.00 15.83           O  
ATOM   3022  CB  TRP B 154     -23.281  -1.883 -52.187  1.00 20.77           C  
ATOM   3023  CG  TRP B 154     -23.807  -0.467 -51.947  1.00 19.85           C  
ATOM   3024  CD1 TRP B 154     -23.672   0.623 -52.778  1.00 21.23           C  
ATOM   3025  CD2 TRP B 154     -24.585  -0.018 -50.827  1.00 18.84           C  
ATOM   3026  CE2 TRP B 154     -24.872   1.357 -51.036  1.00 20.78           C  
ATOM   3027  CE3 TRP B 154     -25.049  -0.635 -49.659  1.00 16.57           C  
ATOM   3028  NE1 TRP B 154     -24.296   1.725 -52.224  1.00 17.90           N  
ATOM   3029  CZ2 TRP B 154     -25.620   2.115 -50.122  1.00 17.85           C  
ATOM   3030  CZ3 TRP B 154     -25.802   0.111 -48.758  1.00 13.17           C  
ATOM   3031  CH2 TRP B 154     -26.081   1.476 -49.001  1.00 15.03           C  
ATOM   3032  N   HIS B 155     -22.472  -4.659 -51.742  1.00 14.86           N  
ATOM   3033  CA  HIS B 155     -22.065  -6.032 -52.017  1.00 17.48           C  
ATOM   3034  C   HIS B 155     -23.298  -6.840 -52.372  1.00 16.61           C  
ATOM   3035  O   HIS B 155     -24.433  -6.436 -52.089  1.00 17.06           O  
ATOM   3036  CB  HIS B 155     -21.323  -6.677 -50.818  1.00 15.25           C  
ATOM   3037  CG  HIS B 155     -22.120  -6.697 -49.546  1.00 15.98           C  
ATOM   3038  CD2 HIS B 155     -22.428  -5.709 -48.671  1.00 16.51           C  
ATOM   3039  ND1 HIS B 155     -22.700  -7.844 -49.044  1.00 17.32           N  
ATOM   3040  CE1 HIS B 155     -23.347  -7.562 -47.926  1.00 16.37           C  
ATOM   3041  NE2 HIS B 155     -23.190  -6.273 -47.671  1.00 19.41           N  
ATOM   3042  N   TYR B 156     -23.055  -7.996 -52.989  1.00 13.88           N  
ATOM   3043  CA  TYR B 156     -24.093  -8.983 -53.290  1.00 17.70           C  
ATOM   3044  C   TYR B 156     -23.703 -10.347 -52.726  1.00 14.21           C  
ATOM   3045  O   TYR B 156     -22.517 -10.652 -52.576  1.00 14.20           O  
ATOM   3046  CB  TYR B 156     -24.322  -9.135 -54.804  1.00 14.45           C  
ATOM   3047  CG  TYR B 156     -23.057  -9.499 -55.594  1.00 18.21           C  
ATOM   3048  CD1 TYR B 156     -22.238  -8.506 -56.125  1.00 17.39           C  
ATOM   3049  CD2 TYR B 156     -22.697 -10.830 -55.825  1.00 16.52           C  
ATOM   3050  CE1 TYR B 156     -21.086  -8.827 -56.857  1.00 16.75           C  
ATOM   3051  CE2 TYR B 156     -21.545 -11.156 -56.564  1.00 16.08           C  
ATOM   3052  CZ  TYR B 156     -20.750 -10.143 -57.074  1.00 17.17           C  
ATOM   3053  OH  TYR B 156     -19.607 -10.440 -57.804  1.00 18.81           O  
ATOM   3054  N   HIS B 157     -24.705 -11.190 -52.456  1.00 14.88           N  
ATOM   3055  CA  HIS B 157     -24.413 -12.533 -51.967  1.00 15.54           C  
ATOM   3056  C   HIS B 157     -25.630 -13.435 -52.139  1.00 14.02           C  
ATOM   3057  O   HIS B 157     -26.730 -12.981 -52.445  1.00 17.06           O  
ATOM   3058  CB  HIS B 157     -23.986 -12.499 -50.495  1.00 14.25           C  
ATOM   3059  CG  HIS B 157     -25.037 -11.945 -49.590  1.00 16.13           C  
ATOM   3060  CD2 HIS B 157     -25.241 -10.690 -49.113  1.00 17.83           C  
ATOM   3061  ND1 HIS B 157     -26.046 -12.721 -49.070  1.00 14.79           N  
ATOM   3062  CE1 HIS B 157     -26.830 -11.974 -48.308  1.00 18.21           C  
ATOM   3063  NE2 HIS B 157     -26.366 -10.737 -48.318  1.00 16.33           N  
ATOM   3064  N   ASP B 158     -25.420 -14.727 -51.896  1.00 16.69           N  
ATOM   3065  CA  ASP B 158     -26.514 -15.684 -51.919  1.00 15.98           C  
ATOM   3066  C   ASP B 158     -27.394 -15.563 -50.676  1.00 15.44           C  
ATOM   3067  O   ASP B 158     -26.927 -15.225 -49.586  1.00 16.75           O  
ATOM   3068  CB  ASP B 158     -25.963 -17.104 -52.025  1.00 18.88           C  
ATOM   3069  CG  ASP B 158     -27.027 -18.144 -51.807  0.66 16.98           C  
ATOM   3070  OD1 ASP B 158     -27.932 -18.263 -52.673  0.92 16.28           O  
ATOM   3071  OD2 ASP B 158     -26.972 -18.814 -50.757  0.90 17.49           O1-
ATOM   3072  N   HIS B 159     -28.684 -15.883 -50.846  1.00 17.66           N  
ATOM   3073  CA  HIS B 159     -29.685 -15.794 -49.784  1.00 16.53           C  
ATOM   3074  C   HIS B 159     -30.492 -17.088 -49.638  1.00 23.23           C  
ATOM   3075  O   HIS B 159     -31.535 -17.082 -48.970  1.00 22.08           O  
ATOM   3076  CB  HIS B 159     -30.628 -14.613 -50.063  1.00 16.90           C  
ATOM   3077  CG  HIS B 159     -31.258 -13.986 -48.849  1.00 21.05           C  
ATOM   3078  CD2 HIS B 159     -31.169 -12.725 -48.356  1.00 18.95           C  
ATOM   3079  ND1 HIS B 159     -32.156 -14.648 -48.035  1.00 20.99           N  
ATOM   3080  CE1 HIS B 159     -32.574 -13.831 -47.086  1.00 21.07           C  
ATOM   3081  NE2 HIS B 159     -31.985 -12.660 -47.254  1.00 19.67           N  
ATOM   3082  N   VAL B 160     -30.035 -18.210 -50.222  1.00 19.23           N  
ATOM   3083  CA  VAL B 160     -30.883 -19.405 -50.306  1.00 22.46           C  
ATOM   3084  C   VAL B 160     -30.170 -20.723 -49.976  1.00 20.97           C  
ATOM   3085  O   VAL B 160     -30.816 -21.702 -49.579  1.00 25.72           O  
ATOM   3086  CB  VAL B 160     -31.551 -19.461 -51.702  1.00 23.17           C  
ATOM   3087  CG1 VAL B 160     -31.876 -20.814 -52.125  1.00 25.87           C  
ATOM   3088  CG2 VAL B 160     -32.771 -18.650 -51.714  1.00 28.87           C  
ATOM   3089  N   VAL B 161     -28.845 -20.765 -50.094  1.00 19.74           N  
ATOM   3090  CA  VAL B 161     -28.113 -22.018 -49.920  1.00 21.38           C  
ATOM   3091  C   VAL B 161     -27.930 -22.320 -48.432  1.00 22.90           C  
ATOM   3092  O   VAL B 161     -27.478 -21.466 -47.656  1.00 21.54           O  
ATOM   3093  CB  VAL B 161     -26.759 -21.959 -50.651  1.00 23.14           C  
ATOM   3094  CG1 VAL B 161     -25.911 -23.188 -50.325  1.00 21.59           C  
ATOM   3095  CG2 VAL B 161     -26.974 -21.836 -52.179  1.00 18.85           C  
ATOM   3096  N   GLY B 162     -28.273 -23.550 -48.033  1.00 20.06           N  
ATOM   3097  CA  GLY B 162     -28.150 -23.984 -46.651  1.00 20.50           C  
ATOM   3098  C   GLY B 162     -29.308 -23.538 -45.773  1.00 22.15           C  
ATOM   3099  O   GLY B 162     -29.956 -24.360 -45.117  1.00 25.02           O  
ATOM   3100  N   THR B 163     -29.570 -22.234 -45.729  1.00 22.27           N  
ATOM   3101  CA  THR B 163     -30.737 -21.718 -45.033  1.00 20.31           C  
ATOM   3102  C   THR B 163     -31.397 -20.662 -45.902  1.00 24.28           C  
ATOM   3103  O   THR B 163     -30.849 -20.229 -46.920  1.00 21.28           O  
ATOM   3104  CB  THR B 163     -30.387 -21.103 -43.669  1.00 25.96           C  
ATOM   3105  CG2 THR B 163     -29.361 -21.966 -42.902  1.00 20.83           C  
ATOM   3106  OG1 THR B 163     -29.863 -19.785 -43.867  1.00 22.45           O  
ATOM   3107  N   GLU B 164     -32.568 -20.211 -45.454  1.00 21.25           N  
ATOM   3108  CA  GLU B 164     -33.297 -19.124 -46.102  1.00 22.52           C  
ATOM   3109  C   GLU B 164     -32.619 -17.769 -45.948  1.00 22.25           C  
ATOM   3110  O   GLU B 164     -33.159 -16.771 -46.447  1.00 19.84           O  
ATOM   3111  CB  GLU B 164     -34.714 -19.046 -45.535  1.00 32.58           C  
ATOM   3112  CG  GLU B 164     -35.228 -20.375 -45.032  1.00 40.36           C  
ATOM   3113  CD  GLU B 164     -36.703 -20.344 -44.692  0.37 36.69           C  
ATOM   3114  OE1 GLU B 164     -37.114 -19.531 -43.830  0.66 40.11           O  
ATOM   3115  OE2 GLU B 164     -37.458 -21.142 -45.284  0.60 40.26           O1-
ATOM   3116  N   HIS B 165     -31.475 -17.690 -45.264  1.00 21.67           N  
ATOM   3117  CA  HIS B 165     -30.693 -16.460 -45.220  1.00 20.79           C  
ATOM   3118  C   HIS B 165     -29.326 -16.632 -45.868  1.00 18.86           C  
ATOM   3119  O   HIS B 165     -28.443 -15.790 -45.680  1.00 20.00           O  
ATOM   3120  CB  HIS B 165     -30.583 -15.955 -43.779  1.00 17.62           C  
ATOM   3121  CG  HIS B 165     -31.916 -15.601 -43.217  1.00 20.35           C  
ATOM   3122  CD2 HIS B 165     -32.833 -16.353 -42.568  1.00 19.75           C  
ATOM   3123  ND1 HIS B 165     -32.513 -14.378 -43.448  1.00 24.72           N  
ATOM   3124  CE1 HIS B 165     -33.718 -14.375 -42.910  1.00 23.02           C  
ATOM   3125  NE2 HIS B 165     -33.935 -15.559 -42.368  1.00 24.47           N  
ATOM   3126  N   GLY B 166     -29.151 -17.699 -46.648  1.00 21.17           N  
ATOM   3127  CA  GLY B 166     -27.924 -17.918 -47.395  1.00 19.84           C  
ATOM   3128  C   GLY B 166     -26.700 -18.258 -46.577  1.00 20.08           C  
ATOM   3129  O   GLY B 166     -25.581 -18.067 -47.064  1.00 16.72           O  
ATOM   3130  N   THR B 167     -26.872 -18.787 -45.354  1.00 23.58           N  
ATOM   3131  CA  THR B 167     -25.719 -19.054 -44.488  1.00 16.64           C  
ATOM   3132  C   THR B 167     -24.722 -19.990 -45.150  1.00 19.26           C  
ATOM   3133  O   THR B 167     -23.505 -19.748 -45.101  1.00 16.65           O  
ATOM   3134  CB  THR B 167     -26.178 -19.624 -43.145  1.00 18.76           C  
ATOM   3135  CG2 THR B 167     -24.979 -19.911 -42.209  1.00 17.48           C  
ATOM   3136  OG1 THR B 167     -27.047 -18.678 -42.515  1.00 20.96           O  
ATOM   3137  N   GLY B 168     -25.210 -21.067 -45.776  1.00 17.57           N  
ATOM   3138  CA  GLY B 168     -24.303 -21.967 -46.464  1.00 16.73           C  
ATOM   3139  C   GLY B 168     -23.668 -21.343 -47.698  1.00 17.34           C  
ATOM   3140  O   GLY B 168     -22.480 -21.552 -47.971  1.00 17.77           O  
ATOM   3141  N   GLY B 169     -24.442 -20.573 -48.460  1.00 16.56           N  
ATOM   3142  CA  GLY B 169     -23.904 -20.002 -49.691  1.00 20.23           C  
ATOM   3143  C   GLY B 169     -22.789 -19.008 -49.424  1.00 15.96           C  
ATOM   3144  O   GLY B 169     -21.743 -19.028 -50.079  1.00 15.98           O  
ATOM   3145  N   ILE B 170     -23.013 -18.123 -48.454  1.00 17.52           N  
ATOM   3146  CA  ILE B 170     -22.000 -17.168 -48.014  1.00 17.07           C  
ATOM   3147  C   ILE B 170     -20.754 -17.899 -47.520  1.00 19.06           C  
ATOM   3148  O   ILE B 170     -19.626 -17.571 -47.909  1.00 17.20           O  
ATOM   3149  CB  ILE B 170     -22.601 -16.254 -46.927  1.00 15.77           C  
ATOM   3150  CG1 ILE B 170     -23.750 -15.422 -47.501  1.00 18.62           C  
ATOM   3151  CG2 ILE B 170     -21.546 -15.364 -46.299  1.00 19.42           C  
ATOM   3152  CD1 ILE B 170     -24.700 -14.837 -46.435  1.00 17.09           C  
ATOM   3153  N   ARG B 171     -20.936 -18.919 -46.667  1.00 17.02           N  
ATOM   3154  CA  ARG B 171     -19.778 -19.669 -46.181  1.00 21.26           C  
ATOM   3155  C   ARG B 171     -18.978 -20.270 -47.331  1.00 18.16           C  
ATOM   3156  O   ARG B 171     -17.742 -20.233 -47.316  1.00 19.66           O  
ATOM   3157  CB  ARG B 171     -20.196 -20.782 -45.211  1.00 21.00           C  
ATOM   3158  CG  ARG B 171     -18.987 -21.424 -44.514  1.00 30.60           C  
ATOM   3159  CD  ARG B 171     -18.975 -22.953 -44.566  1.00 32.73           C  
ATOM   3160  NE  ARG B 171     -18.686 -23.515 -45.897  1.00 34.56           N  
ATOM   3161  CZ  ARG B 171     -17.460 -23.682 -46.397  1.00 32.14           C  
ATOM   3162  NH1 ARG B 171     -16.391 -23.299 -45.694  1.00 32.77           N1+
ATOM   3163  NH2 ARG B 171     -17.294 -24.226 -47.601  1.00 25.74           N  
ATOM   3164  N   ASN B 172     -19.668 -20.813 -48.348  1.00 17.68           N  
ATOM   3165  CA  ASN B 172     -19.008 -21.437 -49.496  1.00 16.98           C  
ATOM   3166  C   ASN B 172     -18.315 -20.433 -50.428  1.00 19.32           C  
ATOM   3167  O   ASN B 172     -17.541 -20.851 -51.293  1.00 16.19           O  
ATOM   3168  CB  ASN B 172     -20.029 -22.245 -50.315  1.00 19.27           C  
ATOM   3169  CG  ASN B 172     -20.526 -23.477 -49.589  1.00 27.45           C  
ATOM   3170  ND2 ASN B 172     -21.713 -23.962 -49.976  1.00 16.00           N  
ATOM   3171  OD1 ASN B 172     -19.848 -24.001 -48.699  1.00 24.38           O  
ATOM   3172  N   GLY B 173     -18.607 -19.141 -50.325  1.00 17.25           N  
ATOM   3173  CA  GLY B 173     -17.948 -18.146 -51.155  1.00 20.29           C  
ATOM   3174  C   GLY B 173     -18.820 -17.354 -52.126  1.00 17.91           C  
ATOM   3175  O   GLY B 173     -18.271 -16.623 -52.964  1.00 19.57           O  
ATOM   3176  N   LEU B 174     -20.147 -17.446 -52.030  1.00 15.29           N  
ATOM   3177  CA  LEU B 174     -21.044 -16.688 -52.905  1.00 16.04           C  
ATOM   3178  C   LEU B 174     -21.245 -15.277 -52.351  1.00 16.00           C  
ATOM   3179  O   LEU B 174     -22.271 -14.945 -51.760  1.00 16.93           O  
ATOM   3180  CB  LEU B 174     -22.377 -17.406 -53.062  1.00 14.37           C  
ATOM   3181  CG  LEU B 174     -22.305 -18.697 -53.890  1.00 17.56           C  
ATOM   3182  CD1 LEU B 174     -23.568 -19.524 -53.730  1.00 17.88           C  
ATOM   3183  CD2 LEU B 174     -22.042 -18.396 -55.361  1.00 15.45           C  
ATOM   3184  N   TYR B 175     -20.253 -14.426 -52.588  1.00 15.19           N  
ATOM   3185  CA  TYR B 175     -20.327 -13.012 -52.235  1.00 15.04           C  
ATOM   3186  C   TYR B 175     -19.378 -12.247 -53.137  1.00 15.15           C  
ATOM   3187  O   TYR B 175     -18.363 -12.789 -53.585  1.00 15.67           O  
ATOM   3188  CB  TYR B 175     -19.943 -12.737 -50.766  1.00 13.90           C  
ATOM   3189  CG  TYR B 175     -18.606 -13.352 -50.346  1.00 15.64           C  
ATOM   3190  CD1 TYR B 175     -17.398 -12.721 -50.640  1.00 14.36           C  
ATOM   3191  CD2 TYR B 175     -18.562 -14.545 -49.624  1.00 17.68           C  
ATOM   3192  CE1 TYR B 175     -16.179 -13.282 -50.250  1.00 17.36           C  
ATOM   3193  CE2 TYR B 175     -17.352 -15.117 -49.218  1.00 15.98           C  
ATOM   3194  CZ  TYR B 175     -16.170 -14.481 -49.531  1.00 20.41           C  
ATOM   3195  OH  TYR B 175     -14.982 -15.039 -49.129  1.00 20.19           O  
ATOM   3196  N   GLY B 176     -19.696 -10.973 -53.372  1.00 15.70           N  
ATOM   3197  CA  GLY B 176     -18.862 -10.125 -54.196  1.00 13.68           C  
ATOM   3198  C   GLY B 176     -19.151  -8.654 -53.970  1.00 14.45           C  
ATOM   3199  O   GLY B 176     -20.193  -8.287 -53.420  1.00 15.70           O  
ATOM   3200  N   PRO B 177     -18.238  -7.781 -54.395  1.00 16.35           N  
ATOM   3201  CA  PRO B 177     -18.390  -6.345 -54.135  1.00 16.96           C  
ATOM   3202  C   PRO B 177     -19.108  -5.595 -55.251  1.00 21.14           C  
ATOM   3203  O   PRO B 177     -19.014  -5.938 -56.436  1.00 17.55           O  
ATOM   3204  CB  PRO B 177     -16.934  -5.873 -54.028  1.00 15.38           C  
ATOM   3205  CG  PRO B 177     -16.216  -6.744 -55.029  1.00 17.24           C  
ATOM   3206  CD  PRO B 177     -16.914  -8.102 -54.962  1.00 16.99           C  
ATOM   3207  N   VAL B 178     -19.817  -4.534 -54.845  1.00 18.16           N  
ATOM   3208  CA  VAL B 178     -20.485  -3.602 -55.755  1.00 19.22           C  
ATOM   3209  C   VAL B 178     -20.102  -2.181 -55.359  1.00 22.86           C  
ATOM   3210  O   VAL B 178     -20.248  -1.801 -54.192  1.00 18.82           O  
ATOM   3211  CB  VAL B 178     -22.021  -3.724 -55.719  1.00 26.71           C  
ATOM   3212  CG1 VAL B 178     -22.639  -2.804 -56.794  1.00 25.01           C  
ATOM   3213  CG2 VAL B 178     -22.482  -5.164 -55.881  1.00 21.75           C  
ATOM   3214  N   ILE B 179     -19.661  -1.383 -56.330  1.00 17.48           N  
ATOM   3215  CA  ILE B 179     -19.307   0.019 -56.098  1.00 19.10           C  
ATOM   3216  C   ILE B 179     -20.197   0.894 -56.974  1.00 19.76           C  
ATOM   3217  O   ILE B 179     -20.232   0.722 -58.200  1.00 16.79           O  
ATOM   3218  CB  ILE B 179     -17.823   0.296 -56.390  1.00 17.58           C  
ATOM   3219  CG1 ILE B 179     -16.924  -0.528 -55.459  1.00 18.35           C  
ATOM   3220  CG2 ILE B 179     -17.525   1.794 -56.253  1.00 20.49           C  
ATOM   3221  CD1 ILE B 179     -15.451  -0.360 -55.735  1.00 20.54           C  
ATOM   3222  N   VAL B 180     -20.916   1.821 -56.350  1.00 18.29           N  
ATOM   3223  CA  VAL B 180     -21.693   2.827 -57.059  1.00 17.51           C  
ATOM   3224  C   VAL B 180     -21.017   4.168 -56.843  1.00 20.71           C  
ATOM   3225  O   VAL B 180     -20.813   4.590 -55.694  1.00 17.48           O  
ATOM   3226  CB  VAL B 180     -23.153   2.873 -56.583  1.00 20.02           C  
ATOM   3227  CG1 VAL B 180     -23.922   3.970 -57.331  1.00 16.18           C  
ATOM   3228  CG2 VAL B 180     -23.823   1.513 -56.779  1.00 19.54           C  
ATOM   3229  N   ARG B 181     -20.682   4.843 -57.940  1.00 16.15           N  
ATOM   3230  CA  ARG B 181     -19.937   6.090 -57.885  1.00 19.84           C  
ATOM   3231  C   ARG B 181     -20.845   7.257 -58.252  1.00 22.71           C  
ATOM   3232  O   ARG B 181     -21.721   7.131 -59.113  1.00 25.45           O  
ATOM   3233  CB  ARG B 181     -18.720   6.044 -58.817  1.00 20.55           C  
ATOM   3234  CG  ARG B 181     -17.730   4.916 -58.505  1.00 20.71           C  
ATOM   3235  CD  ARG B 181     -16.384   5.186 -59.152  1.00 19.75           C  
ATOM   3236  NE  ARG B 181     -15.463   4.054 -59.100  1.00 18.94           N  
ATOM   3237  CZ  ARG B 181     -14.726   3.720 -58.042  1.00 22.78           C  
ATOM   3238  NH1 ARG B 181     -14.795   4.426 -56.919  1.00 19.65           N1+
ATOM   3239  NH2 ARG B 181     -13.920   2.667 -58.102  1.00 17.93           N  
ATOM   3240  N   ARG B 182     -20.661   8.375 -57.558  1.00 20.97           N  
ATOM   3241  CA  ARG B 182     -21.356   9.617 -57.874  1.00 23.91           C  
ATOM   3242  C   ARG B 182     -20.539  10.402 -58.899  1.00 21.51           C  
ATOM   3243  O   ARG B 182     -19.312  10.279 -58.954  1.00 21.59           O  
ATOM   3244  CB  ARG B 182     -21.565  10.432 -56.590  1.00 22.35           C  
ATOM   3245  CG  ARG B 182     -22.115  11.842 -56.771  1.00 24.06           C  
ATOM   3246  CD  ARG B 182     -22.738  12.306 -55.465  1.00 22.22           C  
ATOM   3247  NE  ARG B 182     -23.714  11.316 -55.031  1.00 23.76           N  
ATOM   3248  CZ  ARG B 182     -23.980  11.006 -53.766  1.00 23.13           C  
ATOM   3249  NH1 ARG B 182     -23.332  11.602 -52.766  1.00 21.65           N1+
ATOM   3250  NH2 ARG B 182     -24.889  10.073 -53.501  1.00 18.79           N  
ATOM   3251  N   LYS B 183     -21.220  11.188 -59.740  1.00 24.15           N  
ATOM   3252  CA  LYS B 183     -20.484  12.050 -60.666  1.00 27.34           C  
ATOM   3253  C   LYS B 183     -19.482  12.899 -59.896  1.00 23.45           C  
ATOM   3254  O   LYS B 183     -19.834  13.548 -58.908  1.00 25.50           O  
ATOM   3255  CB  LYS B 183     -21.422  12.969 -61.458  1.00 25.43           C  
ATOM   3256  CG  LYS B 183     -20.610  13.922 -62.381  1.00 33.28           C  
ATOM   3257  CD  LYS B 183     -21.446  14.770 -63.348  1.00 30.05           C  
ATOM   3258  CE  LYS B 183     -22.408  15.705 -62.614  1.00 47.64           C  
ATOM   3259  NZ  LYS B 183     -22.788  16.920 -63.423  1.00 49.31           N1+
ATOM   3260  N   GLY B 184     -18.225  12.877 -60.335  1.00 22.99           N  
ATOM   3261  CA  GLY B 184     -17.186  13.632 -59.674  1.00 26.80           C  
ATOM   3262  C   GLY B 184     -16.349  12.854 -58.671  1.00 26.13           C  
ATOM   3263  O   GLY B 184     -15.299  13.359 -58.254  1.00 23.83           O  
ATOM   3264  N   ASP B 185     -16.781  11.657 -58.260  1.00 28.15           N  
ATOM   3265  CA  ASP B 185     -15.985  10.849 -57.338  1.00 24.70           C  
ATOM   3266  C   ASP B 185     -14.608  10.564 -57.935  1.00 20.49           C  
ATOM   3267  O   ASP B 185     -14.481  10.247 -59.119  1.00 26.58           O  
ATOM   3268  CB  ASP B 185     -16.683   9.511 -57.032  1.00 23.41           C  
ATOM   3269  CG  ASP B 185     -17.813   9.624 -56.010  1.00 22.69           C  
ATOM   3270  OD1 ASP B 185     -18.070  10.716 -55.456  1.00 21.35           O  
ATOM   3271  OD2 ASP B 185     -18.449   8.574 -55.742  1.00 24.36           O1-
ATOM   3272  N   VAL B 186     -13.577  10.640 -57.097  1.00 23.59           N  
ATOM   3273  CA  VAL B 186     -12.214  10.341 -57.533  1.00 24.00           C  
ATOM   3274  C   VAL B 186     -12.071   8.852 -57.844  1.00 23.16           C  
ATOM   3275  O   VAL B 186     -12.470   7.990 -57.050  1.00 24.44           O  
ATOM   3276  CB  VAL B 186     -11.214  10.790 -56.456  1.00 27.78           C  
ATOM   3277  CG1 VAL B 186      -9.788  10.580 -56.934  1.00 32.99           C  
ATOM   3278  CG2 VAL B 186     -11.451  12.257 -56.109  1.00 31.28           C  
ATOM   3279  N   LEU B 187     -11.454   8.532 -59.022  1.00 21.32           N  
ATOM   3280  CA  LEU B 187     -11.196   7.170 -59.485  1.00 24.21           C  
ATOM   3281  C   LEU B 187      -9.811   6.698 -59.041  1.00 23.62           C  
ATOM   3282  O   LEU B 187      -8.864   7.486 -59.034  1.00 23.08           O  
ATOM   3283  CB  LEU B 187     -11.286   7.097 -61.008  1.00 27.31           C  
ATOM   3284  CG  LEU B 187     -12.619   7.539 -61.611  1.00 24.32           C  
ATOM   3285  CD1 LEU B 187     -12.585   7.430 -63.118  1.00 29.24           C  
ATOM   3286  CD2 LEU B 187     -13.775   6.718 -61.030  1.00 26.86           C  
ATOM   3287  N   PRO B 188      -9.660   5.420 -58.696  1.00 22.80           N  
ATOM   3288  CA  PRO B 188      -8.375   4.902 -58.223  1.00 18.17           C  
ATOM   3289  C   PRO B 188      -7.528   4.313 -59.349  1.00 21.62           C  
ATOM   3290  O   PRO B 188      -8.013   4.045 -60.449  1.00 24.01           O  
ATOM   3291  CB  PRO B 188      -8.813   3.779 -57.278  1.00 22.39           C  
ATOM   3292  CG  PRO B 188      -9.963   3.172 -58.038  1.00 17.10           C  
ATOM   3293  CD  PRO B 188     -10.700   4.373 -58.660  1.00 23.42           C  
ATOM   3294  N   ASP B 189      -6.248   4.074 -59.029  1.00 18.52           N  
ATOM   3295  CA  ASP B 189      -5.375   3.272 -59.898  1.00 23.78           C  
ATOM   3296  C   ASP B 189      -5.705   1.781 -59.827  1.00 27.32           C  
ATOM   3297  O   ASP B 189      -5.541   1.061 -60.821  1.00 26.49           O  
ATOM   3298  CB  ASP B 189      -3.905   3.476 -59.516  1.00 22.36           C  
ATOM   3299  CG  ASP B 189      -3.433   4.895 -59.755  1.00 29.03           C  
ATOM   3300  OD1 ASP B 189      -3.936   5.520 -60.714  1.00 27.18           O  
ATOM   3301  OD2 ASP B 189      -2.563   5.388 -58.997  1.00 25.28           O1-
ATOM   3302  N   ALA B 190      -6.145   1.292 -58.669  1.00 22.14           N  
ATOM   3303  CA  ALA B 190      -6.509  -0.115 -58.540  1.00 20.81           C  
ATOM   3304  C   ALA B 190      -7.447  -0.274 -57.354  1.00 22.20           C  
ATOM   3305  O   ALA B 190      -7.449   0.546 -56.433  1.00 22.06           O  
ATOM   3306  CB  ALA B 190      -5.275  -1.009 -58.362  1.00 23.30           C  
ATOM   3307  N   THR B 191      -8.236  -1.349 -57.386  1.00 18.18           N  
ATOM   3308  CA  THR B 191      -9.215  -1.661 -56.344  1.00 25.72           C  
ATOM   3309  C   THR B 191      -8.972  -3.074 -55.821  1.00 22.17           C  
ATOM   3310  O   THR B 191      -8.763  -4.004 -56.612  1.00 24.51           O  
ATOM   3311  CB  THR B 191     -10.658  -1.549 -56.870  1.00 20.58           C  
ATOM   3312  CG2 THR B 191     -11.671  -1.959 -55.776  1.00 21.93           C  
ATOM   3313  OG1 THR B 191     -10.924  -0.193 -57.251  1.00 24.15           O  
ATOM   3314  N   HIS B 192      -9.002  -3.233 -54.491  1.00 19.55           N  
ATOM   3315  CA  HIS B 192      -8.801  -4.531 -53.845  1.00 20.13           C  
ATOM   3316  C   HIS B 192      -9.923  -4.789 -52.851  1.00 19.15           C  
ATOM   3317  O   HIS B 192     -10.235  -3.921 -52.028  1.00 18.76           O  
ATOM   3318  CB  HIS B 192      -7.450  -4.602 -53.127  1.00 19.10           C  
ATOM   3319  CG  HIS B 192      -6.285  -4.284 -54.007  1.00 21.91           C  
ATOM   3320  CD2 HIS B 192      -5.361  -3.297 -53.941  1.00 20.43           C  
ATOM   3321  ND1 HIS B 192      -5.982  -5.017 -55.133  1.00 24.73           N  
ATOM   3322  CE1 HIS B 192      -4.919  -4.498 -55.723  1.00 25.49           C  
ATOM   3323  NE2 HIS B 192      -4.524  -3.451 -55.021  1.00 22.17           N  
ATOM   3324  N   THR B 193     -10.499  -5.990 -52.907  1.00 16.12           N  
ATOM   3325  CA  THR B 193     -11.618  -6.363 -52.054  1.00 17.93           C  
ATOM   3326  C   THR B 193     -11.135  -7.324 -50.973  1.00 19.95           C  
ATOM   3327  O   THR B 193     -10.534  -8.365 -51.268  1.00 16.22           O  
ATOM   3328  CB  THR B 193     -12.755  -6.980 -52.875  1.00 20.72           C  
ATOM   3329  CG2 THR B 193     -13.942  -7.343 -51.982  1.00 15.18           C  
ATOM   3330  OG1 THR B 193     -13.196  -6.023 -53.844  1.00 19.95           O  
ATOM   3331  N   ILE B 194     -11.402  -6.966 -49.724  1.00 17.59           N  
ATOM   3332  CA  ILE B 194     -11.009  -7.745 -48.554  1.00 11.76           C  
ATOM   3333  C   ILE B 194     -12.285  -8.134 -47.822  1.00 15.61           C  
ATOM   3334  O   ILE B 194     -13.017  -7.259 -47.353  1.00 18.26           O  
ATOM   3335  CB  ILE B 194     -10.093  -6.918 -47.632  1.00 19.54           C  
ATOM   3336  CG1 ILE B 194      -8.802  -6.525 -48.364  1.00 15.81           C  
ATOM   3337  CG2 ILE B 194      -9.825  -7.660 -46.321  1.00 17.04           C  
ATOM   3338  CD1 ILE B 194      -7.897  -5.569 -47.585  1.00 13.52           C  
ATOM   3339  N   VAL B 195     -12.551  -9.433 -47.705  1.00 15.01           N  
ATOM   3340  CA  VAL B 195     -13.780  -9.905 -47.068  1.00 13.66           C  
ATOM   3341  C   VAL B 195     -13.398 -10.707 -45.831  1.00 17.06           C  
ATOM   3342  O   VAL B 195     -12.643 -11.682 -45.921  1.00 18.30           O  
ATOM   3343  CB  VAL B 195     -14.651 -10.746 -48.019  1.00 16.93           C  
ATOM   3344  CG1 VAL B 195     -15.957 -11.140 -47.321  1.00 16.73           C  
ATOM   3345  CG2 VAL B 195     -14.939  -9.977 -49.321  1.00 12.82           C  
ATOM   3346  N   PHE B 196     -13.899 -10.287 -44.673  1.00 12.27           N  
ATOM   3347  CA  PHE B 196     -13.755 -11.091 -43.465  1.00 14.94           C  
ATOM   3348  C   PHE B 196     -14.981 -12.001 -43.429  1.00 15.90           C  
ATOM   3349  O   PHE B 196     -16.088 -11.554 -43.119  1.00 16.42           O  
ATOM   3350  CB  PHE B 196     -13.657 -10.195 -42.232  1.00 14.59           C  
ATOM   3351  CG  PHE B 196     -12.344  -9.480 -42.081  1.00 13.20           C  
ATOM   3352  CD1 PHE B 196     -11.279  -9.735 -42.933  1.00 21.56           C  
ATOM   3353  CD2 PHE B 196     -12.157  -8.583 -41.038  1.00 18.25           C  
ATOM   3354  CE1 PHE B 196     -10.058  -9.089 -42.753  1.00 22.72           C  
ATOM   3355  CE2 PHE B 196     -10.944  -7.937 -40.854  1.00 19.22           C  
ATOM   3356  CZ  PHE B 196      -9.896  -8.187 -41.712  1.00 18.37           C  
ATOM   3357  N   ASN B 197     -14.803 -13.268 -43.798  1.00 17.38           N  
ATOM   3358  CA  ASN B 197     -15.898 -14.241 -43.841  1.00 17.83           C  
ATOM   3359  C   ASN B 197     -15.660 -15.273 -42.739  1.00 20.88           C  
ATOM   3360  O   ASN B 197     -14.781 -16.134 -42.868  1.00 18.23           O  
ATOM   3361  CB  ASN B 197     -15.995 -14.907 -45.213  1.00 18.20           C  
ATOM   3362  CG  ASN B 197     -17.239 -15.774 -45.346  1.00 21.92           C  
ATOM   3363  ND2 ASN B 197     -17.166 -16.801 -46.186  1.00 16.96           N  
ATOM   3364  OD1 ASN B 197     -18.248 -15.525 -44.686  1.00 18.36           O  
ATOM   3365  N   ASP B 198     -16.456 -15.185 -41.669  1.00 21.23           N  
ATOM   3366  CA  ASP B 198     -16.193 -15.897 -40.423  1.00 20.68           C  
ATOM   3367  C   ASP B 198     -14.732 -15.676 -40.055  1.00 23.88           C  
ATOM   3368  O   ASP B 198     -14.298 -14.526 -39.925  1.00 21.70           O  
ATOM   3369  CB  ASP B 198     -16.535 -17.394 -40.546  1.00 19.18           C  
ATOM   3370  CG  ASP B 198     -18.032 -17.639 -40.689  1.00 25.71           C  
ATOM   3371  OD1 ASP B 198     -18.828 -16.944 -40.026  1.00 23.02           O  
ATOM   3372  OD2 ASP B 198     -18.422 -18.524 -41.471  1.00 27.26           O1-
ATOM   3373  N   MET B 199     -13.951 -16.752 -39.942  1.00 19.80           N  
ATOM   3374  CA  MET B 199     -12.561 -16.649 -39.525  1.00 17.13           C  
ATOM   3375  C   MET B 199     -11.571 -16.694 -40.692  1.00 24.19           C  
ATOM   3376  O   MET B 199     -10.399 -17.020 -40.482  1.00 22.01           O  
ATOM   3377  CB  MET B 199     -12.233 -17.759 -38.522  1.00 26.33           C  
ATOM   3378  CG  MET B 199     -13.042 -17.685 -37.238  1.00 22.95           C  
ATOM   3379  SD  MET B 199     -12.835 -16.087 -36.421  1.00 26.92           S  
ATOM   3380  CE  MET B 199     -11.047 -16.003 -36.337  1.00 28.79           C  
ATOM   3381  N   THR B 200     -12.001 -16.361 -41.910  1.00 22.11           N  
ATOM   3382  CA  THR B 200     -11.106 -16.325 -43.061  1.00 17.98           C  
ATOM   3383  C   THR B 200     -11.125 -14.939 -43.695  1.00 20.45           C  
ATOM   3384  O   THR B 200     -12.069 -14.162 -43.503  1.00 16.92           O  
ATOM   3385  CB  THR B 200     -11.501 -17.361 -44.125  1.00 23.65           C  
ATOM   3386  CG2 THR B 200     -11.834 -18.715 -43.487  1.00 20.67           C  
ATOM   3387  OG1 THR B 200     -12.637 -16.872 -44.857  1.00 19.14           O  
ATOM   3388  N   ILE B 201     -10.066 -14.641 -44.455  1.00 18.03           N  
ATOM   3389  CA  ILE B 201     -10.060 -13.552 -45.427  1.00 20.54           C  
ATOM   3390  C   ILE B 201     -10.251 -14.150 -46.815  1.00 18.69           C  
ATOM   3391  O   ILE B 201      -9.414 -14.932 -47.287  1.00 19.29           O  
ATOM   3392  CB  ILE B 201      -8.764 -12.724 -45.366  1.00 20.71           C  
ATOM   3393  CG1 ILE B 201      -8.501 -12.237 -43.933  1.00 18.06           C  
ATOM   3394  CG2 ILE B 201      -8.872 -11.543 -46.332  1.00 15.80           C  
ATOM   3395  CD1 ILE B 201      -7.093 -11.701 -43.675  1.00 21.06           C  
ATOM   3396  N   ASN B 202     -11.344 -13.768 -47.482  1.00 19.22           N  
ATOM   3397  CA  ASN B 202     -11.641 -14.220 -48.843  1.00 19.81           C  
ATOM   3398  C   ASN B 202     -11.633 -15.747 -48.967  1.00 19.88           C  
ATOM   3399  O   ASN B 202     -11.232 -16.285 -49.999  1.00 16.18           O  
ATOM   3400  CB  ASN B 202     -10.674 -13.603 -49.860  1.00 18.74           C  
ATOM   3401  CG  ASN B 202     -10.860 -12.120 -50.005  1.00 17.69           C  
ATOM   3402  ND2 ASN B 202     -10.017 -11.498 -50.829  1.00 13.93           N  
ATOM   3403  OD1 ASN B 202     -11.749 -11.522 -49.372  1.00 16.55           O  
ATOM   3404  N   ASN B 203     -12.094 -16.447 -47.925  1.00 20.92           N  
ATOM   3405  CA  ASN B 203     -12.229 -17.911 -47.870  1.00 21.98           C  
ATOM   3406  C   ASN B 203     -10.899 -18.651 -47.915  1.00 24.46           C  
ATOM   3407  O   ASN B 203     -10.878 -19.859 -48.167  1.00 25.97           O  
ATOM   3408  CB  ASN B 203     -13.149 -18.449 -48.981  1.00 17.12           C  
ATOM   3409  CG  ASN B 203     -14.617 -18.410 -48.579  1.00 19.35           C  
ATOM   3410  ND2 ASN B 203     -15.332 -19.511 -48.809  1.00 17.66           N  
ATOM   3411  OD1 ASN B 203     -15.088 -17.418 -48.022  1.00 20.75           O  
ATOM   3412  N   ARG B 204      -9.814 -17.982 -47.685  1.00 21.07           N  
ATOM   3413  CA  ARG B 204      -8.505 -18.607 -47.765  1.00 22.81           C  
ATOM   3414  C   ARG B 204      -8.067 -19.165 -46.412  1.00 26.72           C  
ATOM   3415  O   ARG B 204      -8.413 -18.610 -45.360  1.00 21.62           O  
ATOM   3416  CB  ARG B 204      -7.474 -17.601 -48.249  1.00 25.11           C  
ATOM   3417  CG  ARG B 204      -7.565 -17.358 -49.747  1.00 28.36           C  
ATOM   3418  CD  ARG B 204      -6.917 -16.058 -50.096  1.00 36.17           C  
ATOM   3419  NE  ARG B 204      -5.470 -16.176 -50.219  1.00 43.85           N  
ATOM   3420  CZ  ARG B 204      -4.795 -15.859 -51.320  1.00 38.27           C  
ATOM   3421  NH1 ARG B 204      -5.446 -15.401 -52.387  1.00 36.68           N1+
ATOM   3422  NH2 ARG B 204      -3.476 -15.983 -51.348  1.00 34.54           N  
ATOM   3423  N   PRO B 205      -7.279 -20.245 -46.434  1.00 28.62           N  
ATOM   3424  CA  PRO B 205      -6.753 -20.809 -45.182  1.00 29.01           C  
ATOM   3425  C   PRO B 205      -5.937 -19.775 -44.417  1.00 26.83           C  
ATOM   3426  O   PRO B 205      -5.419 -18.809 -44.982  1.00 27.71           O  
ATOM   3427  CB  PRO B 205      -5.862 -21.972 -45.654  1.00 28.78           C  
ATOM   3428  CG  PRO B 205      -6.292 -22.264 -47.073  1.00 30.86           C  
ATOM   3429  CD  PRO B 205      -6.758 -20.943 -47.627  1.00 30.09           C  
ATOM   3430  N   ALA B 206      -5.823 -20.000 -43.108  1.00 33.95           N  
ATOM   3431  CA  ALA B 206      -5.096 -19.087 -42.236  1.00 32.59           C  
ATOM   3432  C   ALA B 206      -3.674 -18.873 -42.728  1.00 33.39           C  
ATOM   3433  O   ALA B 206      -3.029 -19.799 -43.228  1.00 36.39           O  
ATOM   3434  CB  ALA B 206      -5.068 -19.633 -40.811  1.00 35.54           C  
ATOM   3435  N   HIS B 207      -3.192 -17.636 -42.583  1.00 32.93           N  
ATOM   3436  CA  HIS B 207      -1.825 -17.245 -42.922  1.00 35.81           C  
ATOM   3437  C   HIS B 207      -1.507 -17.407 -44.403  1.00 36.55           C  
ATOM   3438  O   HIS B 207      -0.337 -17.549 -44.759  1.00 34.16           O  
ATOM   3439  CB  HIS B 207      -0.784 -18.028 -42.108  1.00 42.01           C  
ATOM   3440  CG  HIS B 207      -0.840 -17.780 -40.634  1.00 41.84           C  
ATOM   3441  CD2 HIS B 207      -0.402 -16.737 -39.888  1.00 42.69           C  
ATOM   3442  ND1 HIS B 207      -1.387 -18.684 -39.749  1.00 41.17           N  
ATOM   3443  CE1 HIS B 207      -1.290 -18.206 -38.520  1.00 44.44           C  
ATOM   3444  NE2 HIS B 207      -0.701 -17.023 -38.578  1.00 45.29           N  
ATOM   3445  N   THR B 208      -2.510 -17.404 -45.288  1.00 35.22           N  
ATOM   3446  CA  THR B 208      -2.268 -17.535 -46.723  1.00 34.31           C  
ATOM   3447  C   THR B 208      -2.794 -16.326 -47.489  1.00 37.21           C  
ATOM   3448  O   THR B 208      -3.234 -16.451 -48.636  1.00 36.05           O  
ATOM   3449  CB  THR B 208      -2.881 -18.819 -47.291  1.00 33.87           C  
ATOM   3450  CG2 THR B 208      -2.520 -20.022 -46.429  1.00 32.24           C  
ATOM   3451  OG1 THR B 208      -4.309 -18.692 -47.353  1.00 34.29           O  
ATOM   3452  N   GLY B 209      -2.760 -15.151 -46.867  1.00 28.85           N  
ATOM   3453  CA  GLY B 209      -3.097 -13.927 -47.565  1.00 28.73           C  
ATOM   3454  C   GLY B 209      -4.584 -13.631 -47.541  1.00 34.94           C  
ATOM   3455  O   GLY B 209      -5.288 -14.046 -46.616  1.00 33.83           O  
ATOM   3456  N   PRO B 210      -5.079 -12.931 -48.570  1.00 29.42           N  
ATOM   3457  CA  PRO B 210      -4.329 -12.489 -49.754  1.00 27.09           C  
ATOM   3458  C   PRO B 210      -3.372 -11.326 -49.501  1.00 28.28           C  
ATOM   3459  O   PRO B 210      -3.575 -10.557 -48.549  1.00 22.76           O  
ATOM   3460  CB  PRO B 210      -5.436 -12.046 -50.710  1.00 27.76           C  
ATOM   3461  CG  PRO B 210      -6.534 -11.614 -49.809  1.00 24.97           C  
ATOM   3462  CD  PRO B 210      -6.509 -12.591 -48.679  1.00 28.68           C  
ATOM   3463  N   ASN B 211      -2.340 -11.221 -50.337  1.00 20.50           N  
ATOM   3464  CA  ASN B 211      -1.470 -10.054 -50.385  1.00 25.18           C  
ATOM   3465  C   ASN B 211      -1.821  -9.215 -51.610  1.00 24.71           C  
ATOM   3466  O   ASN B 211      -2.327  -9.735 -52.607  1.00 23.64           O  
ATOM   3467  CB  ASN B 211       0.003 -10.462 -50.438  1.00 22.37           C  
ATOM   3468  CG  ASN B 211       0.410 -11.310 -49.260  1.00 27.94           C  
ATOM   3469  ND2 ASN B 211       1.374 -12.207 -49.476  1.00 27.03           N  
ATOM   3470  OD1 ASN B 211      -0.146 -11.178 -48.165  1.00 22.35           O  
ATOM   3471  N   PHE B 212      -1.568  -7.908 -51.515  1.00 20.66           N  
ATOM   3472  CA  PHE B 212      -1.815  -6.957 -52.590  1.00 22.11           C  
ATOM   3473  C   PHE B 212      -0.574  -6.103 -52.804  1.00 24.91           C  
ATOM   3474  O   PHE B 212       0.110  -5.748 -51.844  1.00 26.52           O  
ATOM   3475  CB  PHE B 212      -3.025  -6.061 -52.270  1.00 23.49           C  
ATOM   3476  CG  PHE B 212      -4.285  -6.828 -51.983  1.00 25.42           C  
ATOM   3477  CD1 PHE B 212      -5.024  -7.384 -53.023  1.00 21.54           C  
ATOM   3478  CD2 PHE B 212      -4.730  -7.006 -50.673  1.00 26.08           C  
ATOM   3479  CE1 PHE B 212      -6.198  -8.107 -52.763  1.00 23.72           C  
ATOM   3480  CE2 PHE B 212      -5.903  -7.732 -50.404  1.00 21.15           C  
ATOM   3481  CZ  PHE B 212      -6.637  -8.275 -51.461  1.00 18.54           C  
ATOM   3482  N   GLU B 213      -0.294  -5.758 -54.061  1.00 26.89           N  
ATOM   3483  CA  GLU B 213       0.904  -5.017 -54.437  1.00 27.42           C  
ATOM   3484  C   GLU B 213       0.553  -3.604 -54.879  1.00 24.71           C  
ATOM   3485  O   GLU B 213      -0.433  -3.395 -55.588  1.00 24.78           O  
ATOM   3486  CB  GLU B 213       1.640  -5.701 -55.596  1.00 32.61           C  
ATOM   3487  CG  GLU B 213       2.106  -7.109 -55.337  1.00 37.47           C  
ATOM   3488  CD  GLU B 213       3.457  -7.367 -55.972  0.55 36.86           C  
ATOM   3489  OE1 GLU B 213       4.278  -8.070 -55.358  0.85 42.03           O  
ATOM   3490  OE2 GLU B 213       3.708  -6.838 -57.073  0.54 34.28           O1-
ATOM   3491  N   ALA B 214       1.392  -2.644 -54.503  1.00 22.55           N  
ATOM   3492  CA  ALA B 214       1.303  -1.293 -55.043  1.00 20.36           C  
ATOM   3493  C   ALA B 214       2.702  -0.701 -55.141  1.00 23.31           C  
ATOM   3494  O   ALA B 214       3.656  -1.206 -54.539  1.00 24.02           O  
ATOM   3495  CB  ALA B 214       0.407  -0.390 -54.181  1.00 21.46           C  
ATOM   3496  N   THR B 215       2.805   0.400 -55.888  1.00 21.09           N  
ATOM   3497  CA  THR B 215       3.983   1.264 -55.902  1.00 23.24           C  
ATOM   3498  C   THR B 215       3.682   2.529 -55.102  1.00 20.27           C  
ATOM   3499  O   THR B 215       2.564   3.037 -55.160  1.00 22.75           O  
ATOM   3500  CB  THR B 215       4.375   1.631 -57.344  1.00 21.45           C  
ATOM   3501  CG2 THR B 215       5.592   2.563 -57.378  1.00 21.27           C  
ATOM   3502  OG1 THR B 215       4.683   0.442 -58.083  1.00 22.52           O  
ATOM   3503  N   VAL B 216       4.674   3.035 -54.348  1.00 18.49           N  
ATOM   3504  CA  VAL B 216       4.515   4.321 -53.656  1.00 20.13           C  
ATOM   3505  C   VAL B 216       3.871   5.349 -54.586  1.00 28.54           C  
ATOM   3506  O   VAL B 216       4.254   5.482 -55.758  1.00 23.35           O  
ATOM   3507  CB  VAL B 216       5.849   4.877 -53.109  1.00 27.24           C  
ATOM   3508  CG1 VAL B 216       6.401   4.004 -51.987  1.00 24.83           C  
ATOM   3509  CG2 VAL B 216       6.867   5.065 -54.225  1.00 28.48           C  
ATOM   3510  N   GLY B 217       2.861   6.056 -54.082  1.00 24.45           N  
ATOM   3511  CA  GLY B 217       2.153   7.048 -54.852  1.00 22.33           C  
ATOM   3512  C   GLY B 217       0.890   6.560 -55.529  1.00 23.10           C  
ATOM   3513  O   GLY B 217       0.043   7.386 -55.878  1.00 22.78           O  
ATOM   3514  N   ASP B 218       0.742   5.247 -55.733  1.00 23.59           N  
ATOM   3515  CA  ASP B 218      -0.484   4.689 -56.294  1.00 25.76           C  
ATOM   3516  C   ASP B 218      -1.694   5.092 -55.463  1.00 22.54           C  
ATOM   3517  O   ASP B 218      -1.653   5.067 -54.230  1.00 20.93           O  
ATOM   3518  CB  ASP B 218      -0.413   3.155 -56.326  1.00 22.74           C  
ATOM   3519  CG  ASP B 218       0.483   2.621 -57.422  0.89 22.75           C  
ATOM   3520  OD1 ASP B 218       1.107   3.432 -58.132  0.83 22.34           O  
ATOM   3521  OD2 ASP B 218       0.575   1.376 -57.553  0.94 24.55           O1-
ATOM   3522  N   ARG B 219      -2.792   5.419 -56.137  1.00 21.04           N  
ATOM   3523  CA  ARG B 219      -4.063   5.641 -55.456  1.00 17.98           C  
ATOM   3524  C   ARG B 219      -4.815   4.311 -55.427  1.00 22.40           C  
ATOM   3525  O   ARG B 219      -5.252   3.806 -56.468  1.00 21.92           O  
ATOM   3526  CB  ARG B 219      -4.862   6.741 -56.149  1.00 21.94           C  
ATOM   3527  CG  ARG B 219      -6.267   6.931 -55.607  1.00 19.60           C  
ATOM   3528  CD  ARG B 219      -6.919   8.200 -56.192  1.00 18.78           C  
ATOM   3529  NE  ARG B 219      -6.399   9.419 -55.580  1.00 23.62           N  
ATOM   3530  CZ  ARG B 219      -6.822   9.902 -54.413  1.00 25.44           C  
ATOM   3531  NH1 ARG B 219      -7.764   9.254 -53.738  1.00 23.12           N1+
ATOM   3532  NH2 ARG B 219      -6.304  11.022 -53.916  1.00 25.33           N  
ATOM   3533  N   VAL B 220      -4.949   3.733 -54.238  1.00 15.78           N  
ATOM   3534  CA  VAL B 220      -5.427   2.366 -54.065  1.00 15.71           C  
ATOM   3535  C   VAL B 220      -6.772   2.402 -53.338  1.00 18.26           C  
ATOM   3536  O   VAL B 220      -6.891   2.997 -52.256  1.00 19.02           O  
ATOM   3537  CB  VAL B 220      -4.401   1.517 -53.291  1.00 19.41           C  
ATOM   3538  CG1 VAL B 220      -4.985   0.159 -52.927  1.00 18.20           C  
ATOM   3539  CG2 VAL B 220      -3.097   1.346 -54.113  1.00 20.64           C  
ATOM   3540  N   GLU B 221      -7.776   1.757 -53.920  1.00 16.76           N  
ATOM   3541  CA  GLU B 221      -9.104   1.669 -53.318  1.00 19.94           C  
ATOM   3542  C   GLU B 221      -9.269   0.331 -52.611  1.00 18.08           C  
ATOM   3543  O   GLU B 221      -8.920  -0.712 -53.170  1.00 22.17           O  
ATOM   3544  CB  GLU B 221     -10.188   1.820 -54.379  1.00 16.42           C  
ATOM   3545  CG  GLU B 221     -11.608   1.888 -53.845  1.00 16.77           C  
ATOM   3546  CD  GLU B 221     -12.578   2.313 -54.953  1.00 21.44           C  
ATOM   3547  OE1 GLU B 221     -12.610   1.641 -56.004  1.00 19.38           O  
ATOM   3548  OE2 GLU B 221     -13.270   3.333 -54.781  1.00 20.22           O1-
ATOM   3549  N   ILE B 222      -9.825   0.361 -51.404  1.00 16.93           N  
ATOM   3550  CA  ILE B 222     -10.072  -0.842 -50.612  1.00 15.88           C  
ATOM   3551  C   ILE B 222     -11.574  -0.959 -50.397  1.00 18.23           C  
ATOM   3552  O   ILE B 222     -12.207  -0.012 -49.914  1.00 20.21           O  
ATOM   3553  CB  ILE B 222      -9.352  -0.803 -49.251  1.00 16.75           C  
ATOM   3554  CG1 ILE B 222      -7.839  -0.687 -49.409  1.00 16.44           C  
ATOM   3555  CG2 ILE B 222      -9.689  -2.058 -48.449  1.00 16.79           C  
ATOM   3556  CD1 ILE B 222      -7.221  -1.902 -50.082  1.00 16.85           C  
ATOM   3557  N   VAL B 223     -12.142  -2.113 -50.742  1.00 15.16           N  
ATOM   3558  CA  VAL B 223     -13.525  -2.435 -50.401  1.00 15.38           C  
ATOM   3559  C   VAL B 223     -13.495  -3.499 -49.319  1.00 18.61           C  
ATOM   3560  O   VAL B 223     -12.845  -4.535 -49.483  1.00 18.43           O  
ATOM   3561  CB  VAL B 223     -14.328  -2.927 -51.613  1.00 19.49           C  
ATOM   3562  CG1 VAL B 223     -15.792  -3.172 -51.208  1.00 16.60           C  
ATOM   3563  CG2 VAL B 223     -14.200  -1.923 -52.766  1.00 21.33           C  
ATOM   3564  N   MET B 224     -14.207  -3.250 -48.228  1.00 18.32           N  
ATOM   3565  CA  MET B 224     -14.125  -4.079 -47.033  1.00 19.49           C  
ATOM   3566  C   MET B 224     -15.531  -4.557 -46.710  1.00 16.98           C  
ATOM   3567  O   MET B 224     -16.416  -3.738 -46.454  1.00 19.71           O  
ATOM   3568  CB  MET B 224     -13.532  -3.272 -45.872  1.00 18.91           C  
ATOM   3569  CG  MET B 224     -12.572  -4.024 -44.966  1.00 28.95           C  
ATOM   3570  SD  MET B 224     -13.245  -5.367 -43.963  1.00 41.43           S  
ATOM   3571  CE  MET B 224     -14.263  -4.504 -42.863  1.00 26.03           C  
ATOM   3572  N   ILE B 225     -15.733  -5.869 -46.716  1.00 17.70           N  
ATOM   3573  CA  ILE B 225     -17.027  -6.495 -46.472  1.00 20.04           C  
ATOM   3574  C   ILE B 225     -16.838  -7.519 -45.361  1.00 21.03           C  
ATOM   3575  O   ILE B 225     -15.787  -8.161 -45.289  1.00 14.68           O  
ATOM   3576  CB  ILE B 225     -17.574  -7.183 -47.744  1.00 16.79           C  
ATOM   3577  CG1 ILE B 225     -17.639  -6.205 -48.917  1.00 17.27           C  
ATOM   3578  CG2 ILE B 225     -18.943  -7.826 -47.484  1.00 16.03           C  
ATOM   3579  CD1 ILE B 225     -17.821  -6.918 -50.284  1.00 18.12           C  
ATOM   3580  N   THR B 226     -17.852  -7.689 -44.508  1.00 15.57           N  
ATOM   3581  CA  THR B 226     -17.822  -8.697 -43.454  1.00 17.31           C  
ATOM   3582  C   THR B 226     -19.027  -9.618 -43.586  1.00 18.66           C  
ATOM   3583  O   THR B 226     -20.107  -9.189 -44.004  1.00 14.96           O  
ATOM   3584  CB  THR B 226     -17.788  -8.020 -42.064  1.00 20.25           C  
ATOM   3585  CG2 THR B 226     -17.813  -9.047 -40.914  1.00 17.22           C  
ATOM   3586  OG1 THR B 226     -16.586  -7.262 -41.960  1.00 19.21           O  
ATOM   3587  N   HIS B 227     -18.836 -10.894 -43.244  1.00 17.11           N  
ATOM   3588  CA  HIS B 227     -19.896 -11.884 -43.381  1.00 14.25           C  
ATOM   3589  C   HIS B 227     -19.794 -12.926 -42.279  1.00 14.11           C  
ATOM   3590  O   HIS B 227     -18.705 -13.228 -41.774  1.00 15.35           O  
ATOM   3591  CB  HIS B 227     -19.826 -12.622 -44.728  1.00 14.30           C  
ATOM   3592  CG  HIS B 227     -20.636 -11.995 -45.820  1.00 16.65           C  
ATOM   3593  CD2 HIS B 227     -20.283 -11.578 -47.062  1.00 13.62           C  
ATOM   3594  ND1 HIS B 227     -21.993 -11.773 -45.711  1.00 21.79           N  
ATOM   3595  CE1 HIS B 227     -22.440 -11.236 -46.834  1.00 18.24           C  
ATOM   3596  NE2 HIS B 227     -21.424 -11.116 -47.674  1.00 17.36           N  
ATOM   3597  N   GLY B 228     -20.932 -13.523 -41.965  1.00 15.93           N  
ATOM   3598  CA  GLY B 228     -20.917 -14.739 -41.192  1.00 13.87           C  
ATOM   3599  C   GLY B 228     -21.454 -14.545 -39.797  1.00 15.24           C  
ATOM   3600  O   GLY B 228     -22.562 -14.024 -39.612  1.00 16.19           O  
ATOM   3601  N   GLU B 229     -20.655 -14.939 -38.805  1.00 15.40           N  
ATOM   3602  CA  GLU B 229     -21.103 -15.042 -37.427  1.00 15.11           C  
ATOM   3603  C   GLU B 229     -20.426 -14.069 -36.460  1.00 19.93           C  
ATOM   3604  O   GLU B 229     -21.012 -13.765 -35.420  1.00 17.11           O  
ATOM   3605  CB  GLU B 229     -20.880 -16.486 -36.931  1.00 19.45           C  
ATOM   3606  CG  GLU B 229     -21.423 -16.827 -35.562  1.00 23.80           C  
ATOM   3607  CD  GLU B 229     -22.931 -16.751 -35.504  0.46 20.28           C  
ATOM   3608  OE1 GLU B 229     -23.577 -16.856 -36.576  0.95 24.12           O  
ATOM   3609  OE2 GLU B 229     -23.459 -16.576 -34.385  0.90 21.74           O1-
ATOM   3610  N   TYR B 230     -19.237 -13.556 -36.773  1.00 16.42           N  
ATOM   3611  CA  TYR B 230     -18.406 -12.861 -35.794  1.00 16.88           C  
ATOM   3612  C   TYR B 230     -18.203 -11.389 -36.160  1.00 15.88           C  
ATOM   3613  O   TYR B 230     -18.167 -11.021 -37.345  1.00 15.83           O  
ATOM   3614  CB  TYR B 230     -17.041 -13.563 -35.674  1.00 16.92           C  
ATOM   3615  CG  TYR B 230     -17.167 -15.076 -35.495  1.00 21.45           C  
ATOM   3616  CD1 TYR B 230     -17.753 -15.611 -34.348  1.00 25.13           C  
ATOM   3617  CD2 TYR B 230     -16.719 -15.960 -36.472  1.00 21.65           C  
ATOM   3618  CE1 TYR B 230     -17.895 -16.986 -34.181  1.00 23.00           C  
ATOM   3619  CE2 TYR B 230     -16.853 -17.339 -36.310  1.00 23.18           C  
ATOM   3620  CZ  TYR B 230     -17.441 -17.841 -35.162  1.00 22.99           C  
ATOM   3621  OH  TYR B 230     -17.581 -19.200 -34.979  1.00 23.64           O  
ATOM   3622  N   TYR B 231     -18.080 -10.542 -35.135  1.00 18.28           N  
ATOM   3623  CA  TYR B 231     -17.570  -9.189 -35.343  1.00 19.01           C  
ATOM   3624  C   TYR B 231     -16.055  -9.245 -35.558  1.00 18.69           C  
ATOM   3625  O   TYR B 231     -15.393 -10.199 -35.152  1.00 16.84           O  
ATOM   3626  CB  TYR B 231     -17.889  -8.272 -34.148  1.00 18.08           C  
ATOM   3627  CG  TYR B 231     -16.821  -8.297 -33.067  1.00 19.89           C  
ATOM   3628  CD1 TYR B 231     -15.725  -7.425 -33.109  1.00 17.94           C  
ATOM   3629  CD2 TYR B 231     -16.897  -9.209 -32.016  1.00 17.70           C  
ATOM   3630  CE1 TYR B 231     -14.738  -7.477 -32.134  1.00 21.14           C  
ATOM   3631  CE2 TYR B 231     -15.925  -9.271 -31.046  1.00 14.96           C  
ATOM   3632  CZ  TYR B 231     -14.847  -8.405 -31.100  1.00 19.55           C  
ATOM   3633  OH  TYR B 231     -13.872  -8.482 -30.122  1.00 20.61           O  
ATOM   3634  N   HIS B 232     -15.512  -8.198 -36.189  1.00 15.30           N  
ATOM   3635  CA  HIS B 232     -14.078  -8.054 -36.435  1.00 15.31           C  
ATOM   3636  C   HIS B 232     -13.699  -6.585 -36.290  1.00 16.22           C  
ATOM   3637  O   HIS B 232     -14.570  -5.720 -36.224  1.00 17.55           O  
ATOM   3638  CB  HIS B 232     -13.692  -8.534 -37.845  1.00 14.06           C  
ATOM   3639  CG  HIS B 232     -14.050  -9.958 -38.114  1.00 20.37           C  
ATOM   3640  CD2 HIS B 232     -15.118 -10.510 -38.738  1.00 17.79           C  
ATOM   3641  ND1 HIS B 232     -13.268 -11.009 -37.688  1.00 17.25           N  
ATOM   3642  CE1 HIS B 232     -13.827 -12.148 -38.057  1.00 19.25           C  
ATOM   3643  NE2 HIS B 232     -14.949 -11.873 -38.698  1.00 20.20           N  
ATOM   3644  N   THR B 233     -12.389  -6.302 -36.248  1.00 14.04           N  
ATOM   3645  CA  THR B 233     -11.868  -4.934 -36.330  1.00 16.85           C  
ATOM   3646  C   THR B 233     -10.765  -4.892 -37.390  1.00 18.77           C  
ATOM   3647  O   THR B 233      -9.663  -5.404 -37.170  1.00 22.25           O  
ATOM   3648  CB  THR B 233     -11.339  -4.425 -34.979  1.00 17.51           C  
ATOM   3649  CG2 THR B 233     -12.467  -4.246 -33.953  1.00 16.94           C  
ATOM   3650  OG1 THR B 233     -10.374  -5.333 -34.434  1.00 19.38           O  
ATOM   3651  N   PHE B 234     -11.051  -4.272 -38.528  1.00 18.36           N  
ATOM   3652  CA  PHE B 234     -10.080  -4.170 -39.618  1.00 17.44           C  
ATOM   3653  C   PHE B 234      -9.051  -3.078 -39.317  1.00 21.13           C  
ATOM   3654  O   PHE B 234      -9.424  -1.951 -38.980  1.00 20.94           O  
ATOM   3655  CB  PHE B 234     -10.823  -3.866 -40.922  1.00 18.67           C  
ATOM   3656  CG  PHE B 234      -9.926  -3.533 -42.080  1.00 19.87           C  
ATOM   3657  CD1 PHE B 234      -9.310  -4.538 -42.805  1.00 20.98           C  
ATOM   3658  CD2 PHE B 234      -9.725  -2.210 -42.465  1.00 19.50           C  
ATOM   3659  CE1 PHE B 234      -8.484  -4.235 -43.888  1.00 21.47           C  
ATOM   3660  CE2 PHE B 234      -8.908  -1.893 -43.538  1.00 18.62           C  
ATOM   3661  CZ  PHE B 234      -8.281  -2.903 -44.253  1.00 22.43           C  
ATOM   3662  N   HIS B 235      -7.755  -3.404 -39.455  1.00 17.21           N  
ATOM   3663  CA  HIS B 235      -6.668  -2.473 -39.174  1.00 19.01           C  
ATOM   3664  C   HIS B 235      -5.626  -2.498 -40.289  1.00 16.99           C  
ATOM   3665  O   HIS B 235      -5.241  -3.573 -40.757  1.00 17.64           O  
ATOM   3666  CB  HIS B 235      -5.977  -2.801 -37.833  1.00 17.73           C  
ATOM   3667  CG  HIS B 235      -4.799  -1.925 -37.534  1.00 17.85           C  
ATOM   3668  CD2 HIS B 235      -3.522  -2.227 -37.194  1.00 22.36           C  
ATOM   3669  ND1 HIS B 235      -4.871  -0.550 -37.561  1.00 16.50           N  
ATOM   3670  CE1 HIS B 235      -3.690  -0.040 -37.265  1.00 20.16           C  
ATOM   3671  NE2 HIS B 235      -2.854  -1.036 -37.036  1.00 21.38           N  
ATOM   3672  N   MET B 236      -5.144  -1.316 -40.689  1.00 15.83           N  
ATOM   3673  CA  MET B 236      -4.072  -1.190 -41.683  1.00 19.27           C  
ATOM   3674  C   MET B 236      -2.865  -0.477 -41.083  1.00 19.53           C  
ATOM   3675  O   MET B 236      -2.966   0.694 -40.712  1.00 20.91           O  
ATOM   3676  CB  MET B 236      -4.540  -0.400 -42.903  1.00 19.31           C  
ATOM   3677  CG  MET B 236      -5.337  -1.153 -43.923  1.00 23.73           C  
ATOM   3678  SD  MET B 236      -5.294  -0.282 -45.515  1.00 34.28           S  
ATOM   3679  CE  MET B 236      -3.547  -0.462 -45.890  1.00 23.98           C  
ATOM   3680  N   HIS B 237      -1.717  -1.152 -41.052  1.00 19.12           N  
ATOM   3681  CA  HIS B 237      -0.460  -0.490 -40.700  1.00 19.47           C  
ATOM   3682  C   HIS B 237      -0.091   0.582 -41.731  1.00 20.03           C  
ATOM   3683  O   HIS B 237      -0.241   0.385 -42.943  1.00 19.77           O  
ATOM   3684  CB  HIS B 237       0.680  -1.507 -40.625  1.00 19.86           C  
ATOM   3685  CG  HIS B 237       0.664  -2.366 -39.399  1.00 21.58           C  
ATOM   3686  CD2 HIS B 237      -0.332  -3.071 -38.809  1.00 21.03           C  
ATOM   3687  ND1 HIS B 237       1.789  -2.576 -38.631  1.00 24.42           N  
ATOM   3688  CE1 HIS B 237       1.488  -3.372 -37.620  1.00 21.03           C  
ATOM   3689  NE2 HIS B 237       0.208  -3.685 -37.706  1.00 22.15           N  
ATOM   3690  N   GLY B 238       0.390   1.719 -41.242  1.00 20.81           N  
ATOM   3691  CA  GLY B 238       1.029   2.726 -42.065  1.00 23.16           C  
ATOM   3692  C   GLY B 238       0.115   3.651 -42.842  1.00 18.34           C  
ATOM   3693  O   GLY B 238       0.625   4.549 -43.525  1.00 18.32           O  
ATOM   3694  N   HIS B 239      -1.209   3.479 -42.757  1.00 14.51           N  
ATOM   3695  CA  HIS B 239      -2.156   4.229 -43.576  1.00 18.73           C  
ATOM   3696  C   HIS B 239      -3.418   4.498 -42.769  1.00 19.53           C  
ATOM   3697  O   HIS B 239      -3.696   3.814 -41.788  1.00 17.03           O  
ATOM   3698  CB  HIS B 239      -2.506   3.464 -44.857  1.00 20.56           C  
ATOM   3699  CG  HIS B 239      -1.313   3.145 -45.705  1.00 20.35           C  
ATOM   3700  CD2 HIS B 239      -0.785   3.787 -46.770  1.00 17.66           C  
ATOM   3701  ND1 HIS B 239      -0.482   2.070 -45.452  1.00 20.86           N  
ATOM   3702  CE1 HIS B 239       0.497   2.058 -46.339  1.00 21.58           C  
ATOM   3703  NE2 HIS B 239       0.335   3.085 -47.155  1.00 19.03           N  
ATOM   3704  N   ARG B 240      -4.192   5.493 -43.196  1.00 18.79           N  
ATOM   3705  CA  ARG B 240      -5.423   5.843 -42.489  1.00 20.66           C  
ATOM   3706  C   ARG B 240      -6.419   6.429 -43.481  1.00 19.39           C  
ATOM   3707  O   ARG B 240      -6.044   6.850 -44.573  1.00 16.32           O  
ATOM   3708  CB  ARG B 240      -5.147   6.839 -41.352  1.00 19.01           C  
ATOM   3709  CG  ARG B 240      -4.706   8.230 -41.865  1.00 18.95           C  
ATOM   3710  CD  ARG B 240      -3.627   8.862 -40.987  1.00 16.92           C  
ATOM   3711  NE  ARG B 240      -2.414   8.057 -40.983  1.00 17.96           N  
ATOM   3712  CZ  ARG B 240      -1.519   8.050 -41.960  1.00 19.76           C  
ATOM   3713  NH1 ARG B 240      -1.701   8.817 -43.027  1.00 22.02           N1+
ATOM   3714  NH2 ARG B 240      -0.446   7.270 -41.872  1.00 21.19           N  
ATOM   3715  N   TRP B 241      -7.694   6.482 -43.079  1.00 17.59           N  
ATOM   3716  CA  TRP B 241      -8.750   6.968 -43.964  1.00 18.90           C  
ATOM   3717  C   TRP B 241      -9.843   7.643 -43.133  1.00 15.68           C  
ATOM   3718  O   TRP B 241      -9.811   7.641 -41.896  1.00 15.97           O  
ATOM   3719  CB  TRP B 241      -9.309   5.819 -44.833  1.00 17.54           C  
ATOM   3720  CG  TRP B 241     -10.118   4.843 -44.033  1.00 16.97           C  
ATOM   3721  CD1 TRP B 241     -11.470   4.873 -43.836  1.00 18.67           C  
ATOM   3722  CD2 TRP B 241      -9.627   3.717 -43.294  1.00 15.93           C  
ATOM   3723  CE2 TRP B 241     -10.742   3.108 -42.674  1.00 15.50           C  
ATOM   3724  CE3 TRP B 241      -8.350   3.171 -43.083  1.00 15.14           C  
ATOM   3725  NE1 TRP B 241     -11.855   3.827 -43.027  1.00 17.41           N  
ATOM   3726  CZ2 TRP B 241     -10.625   1.969 -41.865  1.00 20.73           C  
ATOM   3727  CZ3 TRP B 241      -8.233   2.033 -42.275  1.00 17.65           C  
ATOM   3728  CH2 TRP B 241      -9.367   1.446 -41.681  1.00 20.73           C  
ATOM   3729  N   ALA B 242     -10.807   8.248 -43.831  1.00 17.49           N  
ATOM   3730  CA  ALA B 242     -11.885   9.011 -43.205  1.00 18.45           C  
ATOM   3731  C   ALA B 242     -13.153   8.168 -43.074  1.00 18.75           C  
ATOM   3732  O   ALA B 242     -13.571   7.510 -44.029  1.00 19.03           O  
ATOM   3733  CB  ALA B 242     -12.183  10.268 -44.024  1.00 17.34           C  
ATOM   3734  N   ASP B 243     -13.796   8.221 -41.909  1.00 15.94           N  
ATOM   3735  CA  ASP B 243     -14.996   7.407 -41.669  1.00 19.25           C  
ATOM   3736  C   ASP B 243     -16.237   8.089 -42.259  1.00 18.89           C  
ATOM   3737  O   ASP B 243     -17.109   8.601 -41.552  1.00 16.09           O  
ATOM   3738  CB  ASP B 243     -15.166   7.151 -40.177  1.00 17.70           C  
ATOM   3739  CG  ASP B 243     -16.076   5.966 -39.880  1.00 23.72           C  
ATOM   3740  OD1 ASP B 243     -16.456   5.227 -40.812  1.00 23.30           O  
ATOM   3741  OD2 ASP B 243     -16.381   5.756 -38.696  1.00 24.15           O1-
ATOM   3742  N   ASN B 244     -16.325   8.073 -43.592  1.00 16.22           N  
ATOM   3743  CA  ASN B 244     -17.468   8.694 -44.277  1.00 20.64           C  
ATOM   3744  C   ASN B 244     -17.769   7.913 -45.557  1.00 20.75           C  
ATOM   3745  O   ASN B 244     -17.273   6.798 -45.749  1.00 20.35           O  
ATOM   3746  CB  ASN B 244     -17.195  10.184 -44.533  1.00 18.67           C  
ATOM   3747  CG  ASN B 244     -16.011  10.420 -45.486  1.00 19.56           C  
ATOM   3748  ND2 ASN B 244     -15.597  11.677 -45.611  1.00 21.22           N  
ATOM   3749  OD1 ASN B 244     -15.493   9.493 -46.106  1.00 16.48           O  
ATOM   3750  N   ARG B 245     -18.590   8.494 -46.449  1.00 22.30           N  
ATOM   3751  CA  ARG B 245     -19.058   7.719 -47.604  1.00 22.89           C  
ATOM   3752  C   ARG B 245     -17.894   7.268 -48.482  1.00 23.82           C  
ATOM   3753  O   ARG B 245     -17.793   6.087 -48.829  1.00 18.24           O  
ATOM   3754  CB  ARG B 245     -20.073   8.495 -48.456  1.00 27.66           C  
ATOM   3755  CG  ARG B 245     -20.326   7.762 -49.806  1.00 21.37           C  
ATOM   3756  CD  ARG B 245     -21.317   8.408 -50.765  1.00 19.93           C  
ATOM   3757  NE  ARG B 245     -20.782   9.580 -51.458  1.00 20.45           N  
ATOM   3758  CZ  ARG B 245     -20.097   9.569 -52.601  1.00 21.51           C  
ATOM   3759  NH1 ARG B 245     -19.822   8.430 -53.222  1.00 17.47           N1+
ATOM   3760  NH2 ARG B 245     -19.676  10.720 -53.133  1.00 23.05           N  
ATOM   3761  N   THR B 246     -16.994   8.189 -48.844  1.00 19.82           N  
ATOM   3762  CA  THR B 246     -15.919   7.866 -49.779  1.00 18.72           C  
ATOM   3763  C   THR B 246     -14.625   7.429 -49.110  1.00 21.41           C  
ATOM   3764  O   THR B 246     -13.715   6.966 -49.810  1.00 18.77           O  
ATOM   3765  CB  THR B 246     -15.595   9.072 -50.662  1.00 21.39           C  
ATOM   3766  CG2 THR B 246     -16.834   9.519 -51.408  1.00 21.71           C  
ATOM   3767  OG1 THR B 246     -15.121  10.139 -49.827  1.00 23.76           O  
ATOM   3768  N   GLY B 247     -14.501   7.590 -47.794  1.00 21.83           N  
ATOM   3769  CA  GLY B 247     -13.241   7.330 -47.140  1.00 18.31           C  
ATOM   3770  C   GLY B 247     -12.228   8.444 -47.252  1.00 22.19           C  
ATOM   3771  O   GLY B 247     -11.089   8.274 -46.791  1.00 24.43           O  
ATOM   3772  N   MET B 248     -12.589   9.578 -47.855  1.00 20.65           N  
ATOM   3773  CA  MET B 248     -11.708  10.734 -47.825  1.00 24.84           C  
ATOM   3774  C   MET B 248     -12.526  11.980 -47.513  1.00 23.44           C  
ATOM   3775  O   MET B 248     -13.715  12.076 -47.839  1.00 22.67           O  
ATOM   3776  CB  MET B 248     -10.877  10.900 -49.131  1.00 27.19           C  
ATOM   3777  CG  MET B 248     -11.524  10.434 -50.398  1.00 28.72           C  
ATOM   3778  SD  MET B 248     -10.388   9.902 -51.741  1.00 29.02           S  
ATOM   3779  CE  MET B 248     -11.627   9.055 -52.708  1.00 24.69           C  
ATOM   3780  N   LEU B 249     -11.875  12.916 -46.837  1.00 18.39           N  
ATOM   3781  CA  LEU B 249     -12.535  14.144 -46.433  1.00 22.09           C  
ATOM   3782  C   LEU B 249     -12.777  15.009 -47.662  1.00 29.56           C  
ATOM   3783  O   LEU B 249     -11.926  15.086 -48.552  1.00 24.94           O  
ATOM   3784  CB  LEU B 249     -11.673  14.878 -45.404  1.00 23.68           C  
ATOM   3785  CG  LEU B 249     -11.391  14.068 -44.134  1.00 22.71           C  
ATOM   3786  CD1 LEU B 249     -10.255  14.686 -43.314  1.00 21.56           C  
ATOM   3787  CD2 LEU B 249     -12.659  13.928 -43.283  1.00 18.68           C  
ATOM   3788  N   THR B 250     -13.961  15.639 -47.722  1.00 27.59           N  
ATOM   3789  CA  THR B 250     -14.296  16.496 -48.860  1.00 37.30           C  
ATOM   3790  C   THR B 250     -13.417  17.738 -48.923  1.00 33.72           C  
ATOM   3791  O   THR B 250     -13.342  18.383 -49.973  1.00 45.09           O  
ATOM   3792  CB  THR B 250     -15.769  16.922 -48.791  1.00 38.61           C  
ATOM   3793  CG2 THR B 250     -16.678  15.703 -48.684  1.00 34.90           C  
ATOM   3794  OG1 THR B 250     -15.981  17.732 -47.630  1.00 38.03           O  
ATOM   3795  N   GLY B 251     -12.745  18.071 -47.827  1.00 31.32           N  
ATOM   3796  CA  GLY B 251     -12.092  19.344 -47.655  1.00 28.74           C  
ATOM   3797  C   GLY B 251     -12.022  19.642 -46.176  1.00 27.82           C  
ATOM   3798  O   GLY B 251     -12.279  18.767 -45.340  1.00 26.00           O  
ATOM   3799  N   PRO B 252     -11.703  20.888 -45.814  1.00 28.12           N  
ATOM   3800  CA  PRO B 252     -11.430  21.201 -44.402  1.00 26.36           C  
ATOM   3801  C   PRO B 252     -12.661  21.310 -43.508  1.00 31.77           C  
ATOM   3802  O   PRO B 252     -12.490  21.428 -42.289  1.00 29.78           O  
ATOM   3803  CB  PRO B 252     -10.701  22.553 -44.482  1.00 32.30           C  
ATOM   3804  CG  PRO B 252     -11.248  23.181 -45.724  1.00 31.38           C  
ATOM   3805  CD  PRO B 252     -11.450  22.042 -46.700  1.00 30.27           C  
ATOM   3806  N   ASP B 253     -13.882  21.274 -44.049  1.00 25.26           N  
ATOM   3807  CA  ASP B 253     -15.093  21.375 -43.231  1.00 28.94           C  
ATOM   3808  C   ASP B 253     -15.703  20.016 -42.878  1.00 28.91           C  
ATOM   3809  O   ASP B 253     -16.767  19.968 -42.254  1.00 33.24           O  
ATOM   3810  CB  ASP B 253     -16.140  22.228 -43.950  1.00 32.08           C  
ATOM   3811  CG  ASP B 253     -15.696  23.662 -44.125  0.31 30.42           C  
ATOM   3812  OD1 ASP B 253     -15.124  24.223 -43.167  0.89 29.96           O  
ATOM   3813  OD2 ASP B 253     -15.905  24.220 -45.223  0.51 28.01           O1-
ATOM   3814  N   ASP B 254     -15.056  18.920 -43.250  1.00 20.68           N  
ATOM   3815  CA  ASP B 254     -15.570  17.586 -42.968  1.00 25.39           C  
ATOM   3816  C   ASP B 254     -15.078  17.142 -41.590  1.00 22.51           C  
ATOM   3817  O   ASP B 254     -13.859  17.008 -41.399  1.00 20.56           O  
ATOM   3818  CB  ASP B 254     -15.106  16.625 -44.056  1.00 25.02           C  
ATOM   3819  CG  ASP B 254     -15.750  15.249 -43.963  1.00 22.75           C  
ATOM   3820  OD1 ASP B 254     -16.240  14.874 -42.873  1.00 22.53           O  
ATOM   3821  OD2 ASP B 254     -15.720  14.533 -44.992  1.00 22.73           O1-
ATOM   3822  N   PRO B 255     -15.959  16.952 -40.608  1.00 18.67           N  
ATOM   3823  CA  PRO B 255     -15.533  16.553 -39.254  1.00 23.68           C  
ATOM   3824  C   PRO B 255     -15.429  15.050 -39.001  1.00 23.09           C  
ATOM   3825  O   PRO B 255     -15.192  14.657 -37.849  1.00 19.97           O  
ATOM   3826  CB  PRO B 255     -16.647  17.153 -38.381  1.00 23.76           C  
ATOM   3827  CG  PRO B 255     -17.856  17.018 -39.234  1.00 25.96           C  
ATOM   3828  CD  PRO B 255     -17.401  17.244 -40.660  1.00 20.69           C  
ATOM   3829  N   SER B 256     -15.610  14.206 -40.016  1.00 17.45           N  
ATOM   3830  CA  SER B 256     -15.536  12.757 -39.824  1.00 16.46           C  
ATOM   3831  C   SER B 256     -14.235  12.357 -39.132  1.00 19.18           C  
ATOM   3832  O   SER B 256     -13.164  12.893 -39.426  1.00 17.23           O  
ATOM   3833  CB  SER B 256     -15.626  12.040 -41.180  1.00 19.11           C  
ATOM   3834  OG  SER B 256     -16.761  12.461 -41.935  1.00 19.45           O  
ATOM   3835  N   GLN B 257     -14.324  11.392 -38.218  1.00 18.99           N  
ATOM   3836  CA  GLN B 257     -13.113  10.876 -37.600  1.00 16.16           C  
ATOM   3837  C   GLN B 257     -12.205  10.252 -38.650  1.00 16.87           C  
ATOM   3838  O   GLN B 257     -12.662   9.561 -39.573  1.00 17.33           O  
ATOM   3839  CB  GLN B 257     -13.458   9.849 -36.509  1.00 15.64           C  
ATOM   3840  CG  GLN B 257     -12.277   9.430 -35.617  1.00 17.70           C  
ATOM   3841  CD  GLN B 257     -12.677   8.360 -34.580  1.00 20.47           C  
ATOM   3842  NE2 GLN B 257     -11.700   7.826 -33.864  1.00 17.02           N  
ATOM   3843  OE1 GLN B 257     -13.852   8.054 -34.418  1.00 25.67           O  
ATOM   3844  N   VAL B 258     -10.915  10.532 -38.526  1.00 13.94           N  
ATOM   3845  CA  VAL B 258      -9.891   9.850 -39.304  1.00 14.24           C  
ATOM   3846  C   VAL B 258      -9.397   8.667 -38.478  1.00 16.94           C  
ATOM   3847  O   VAL B 258      -9.035   8.832 -37.305  1.00 18.47           O  
ATOM   3848  CB  VAL B 258      -8.743  10.809 -39.655  1.00 17.64           C  
ATOM   3849  CG1 VAL B 258      -7.582  10.045 -40.295  1.00 12.76           C  
ATOM   3850  CG2 VAL B 258      -9.235  11.919 -40.611  1.00 18.95           C  
ATOM   3851  N   ILE B 259      -9.389   7.475 -39.081  1.00 14.66           N  
ATOM   3852  CA  ILE B 259      -9.205   6.216 -38.363  1.00 17.58           C  
ATOM   3853  C   ILE B 259      -8.232   5.322 -39.118  1.00 15.53           C  
ATOM   3854  O   ILE B 259      -7.995   5.494 -40.315  1.00 16.86           O  
ATOM   3855  CB  ILE B 259     -10.531   5.444 -38.166  1.00 16.48           C  
ATOM   3856  CG1 ILE B 259     -11.154   5.110 -39.533  1.00 16.41           C  
ATOM   3857  CG2 ILE B 259     -11.490   6.233 -37.270  1.00 15.15           C  
ATOM   3858  CD1 ILE B 259     -12.532   4.429 -39.429  1.00 19.95           C  
ATOM   3859  N   ASP B 260      -7.677   4.335 -38.397  1.00 16.64           N  
ATOM   3860  CA  ASP B 260      -6.970   3.228 -39.034  1.00 17.59           C  
ATOM   3861  C   ASP B 260      -7.455   1.874 -38.519  1.00 15.71           C  
ATOM   3862  O   ASP B 260      -6.803   0.862 -38.770  1.00 18.22           O  
ATOM   3863  CB  ASP B 260      -5.436   3.366 -38.877  1.00 15.21           C  
ATOM   3864  CG  ASP B 260      -4.934   3.119 -37.435  1.00 19.02           C  
ATOM   3865  OD1 ASP B 260      -5.759   2.885 -36.526  1.00 16.75           O  
ATOM   3866  OD2 ASP B 260      -3.693   3.167 -37.214  1.00 19.42           O1-
ATOM   3867  N   ASN B 261      -8.615   1.839 -37.856  1.00 14.88           N  
ATOM   3868  CA  ASN B 261      -9.142   0.676 -37.154  1.00 17.11           C  
ATOM   3869  C   ASN B 261     -10.660   0.831 -37.115  1.00 19.54           C  
ATOM   3870  O   ASN B 261     -11.150   1.904 -36.755  1.00 16.48           O  
ATOM   3871  CB  ASN B 261      -8.580   0.616 -35.715  1.00 17.64           C  
ATOM   3872  CG  ASN B 261      -8.501  -0.799 -35.158  1.00 20.23           C  
ATOM   3873  ND2 ASN B 261      -9.581  -1.268 -34.538  1.00 19.18           N  
ATOM   3874  OD1 ASN B 261      -7.468  -1.446 -35.266  1.00 22.26           O  
ATOM   3875  N   LYS B 262     -11.409  -0.213 -37.466  1.00 16.55           N  
ATOM   3876  CA  LYS B 262     -12.863  -0.050 -37.565  1.00 20.76           C  
ATOM   3877  C   LYS B 262     -13.553  -1.362 -37.212  1.00 19.24           C  
ATOM   3878  O   LYS B 262     -13.200  -2.396 -37.776  1.00 18.35           O  
ATOM   3879  CB  LYS B 262     -13.255   0.407 -38.983  1.00 19.17           C  
ATOM   3880  CG  LYS B 262     -14.750   0.658 -39.218  1.00 21.69           C  
ATOM   3881  CD  LYS B 262     -14.954   1.379 -40.544  1.00 23.07           C  
ATOM   3882  CE  LYS B 262     -16.427   1.473 -40.959  1.00 26.95           C  
ATOM   3883  NZ  LYS B 262     -17.161   2.473 -40.143  1.00 33.53           N1+
ATOM   3884  N   ILE B 263     -14.537  -1.322 -36.287  1.00 19.27           N  
ATOM   3885  CA  ILE B 263     -15.310  -2.519 -35.943  1.00 16.85           C  
ATOM   3886  C   ILE B 263     -16.382  -2.766 -37.004  1.00 21.10           C  
ATOM   3887  O   ILE B 263     -17.031  -1.830 -37.481  1.00 19.39           O  
ATOM   3888  CB  ILE B 263     -15.922  -2.386 -34.535  1.00 16.78           C  
ATOM   3889  CG1 ILE B 263     -16.519  -3.730 -34.081  1.00 18.54           C  
ATOM   3890  CG2 ILE B 263     -16.991  -1.292 -34.500  1.00 20.61           C  
ATOM   3891  CD1 ILE B 263     -17.049  -3.739 -32.633  1.00 22.30           C  
ATOM   3892  N   CYS B 264     -16.567  -4.024 -37.413  1.00 17.30           N  
ATOM   3893  CA ACYS B 264     -17.637  -4.322 -38.353  0.56 19.04           C  
ATOM   3894  CA BCYS B 264     -17.562  -4.375 -38.421  0.44 19.04           C  
ATOM   3895  C   CYS B 264     -18.238  -5.687 -38.044  1.00 21.13           C  
ATOM   3896  O   CYS B 264     -17.622  -6.558 -37.425  1.00 15.69           O  
ATOM   3897  CB ACYS B 264     -17.170  -4.238 -39.819  0.56 19.84           C  
ATOM   3898  CB BCYS B 264     -16.923  -4.500 -39.810  0.44 19.90           C  
ATOM   3899  SG ACYS B 264     -17.536  -2.614 -40.615  0.56 28.64           S  
ATOM   3900  SG BCYS B 264     -15.295  -5.303 -39.790  0.44 27.18           S  
ATOM   3901  N   GLY B 265     -19.495  -5.833 -38.440  1.00 21.43           N  
ATOM   3902  CA  GLY B 265     -20.207  -7.068 -38.248  1.00 19.79           C  
ATOM   3903  C   GLY B 265     -20.753  -7.592 -39.558  1.00 19.86           C  
ATOM   3904  O   GLY B 265     -20.679  -6.931 -40.604  1.00 19.31           O  
ATOM   3905  N   PRO B 266     -21.332  -8.789 -39.507  1.00 16.65           N  
ATOM   3906  CA  PRO B 266     -21.809  -9.458 -40.726  1.00 19.92           C  
ATOM   3907  C   PRO B 266     -22.677  -8.570 -41.605  1.00 18.36           C  
ATOM   3908  O   PRO B 266     -23.647  -7.961 -41.148  1.00 16.78           O  
ATOM   3909  CB  PRO B 266     -22.595 -10.653 -40.174  1.00 14.09           C  
ATOM   3910  CG  PRO B 266     -21.826 -11.007 -38.905  1.00 15.64           C  
ATOM   3911  CD  PRO B 266     -21.430  -9.659 -38.318  1.00 18.75           C  
ATOM   3912  N   ALA B 267     -22.299  -8.517 -42.884  1.00 17.62           N  
ATOM   3913  CA  ALA B 267     -22.917  -7.776 -43.981  1.00 18.74           C  
ATOM   3914  C   ALA B 267     -22.665  -6.275 -43.936  1.00 15.94           C  
ATOM   3915  O   ALA B 267     -23.232  -5.552 -44.758  1.00 13.02           O  
ATOM   3916  CB  ALA B 267     -24.424  -8.018 -44.072  1.00 17.60           C  
ATOM   3917  N   ASP B 268     -21.848  -5.778 -43.014  1.00 15.25           N  
ATOM   3918  CA  ASP B 268     -21.362  -4.405 -43.139  1.00 16.22           C  
ATOM   3919  C   ASP B 268     -20.467  -4.285 -44.364  1.00 18.14           C  
ATOM   3920  O   ASP B 268     -19.767  -5.232 -44.739  1.00 19.21           O  
ATOM   3921  CB  ASP B 268     -20.561  -3.976 -41.896  1.00 16.86           C  
ATOM   3922  CG  ASP B 268     -21.443  -3.625 -40.720  1.00 21.57           C  
ATOM   3923  OD1 ASP B 268     -22.662  -3.419 -40.921  1.00 25.95           O  
ATOM   3924  OD2 ASP B 268     -20.917  -3.570 -39.583  1.00 26.58           O1-
ATOM   3925  N   SER B 269     -20.489  -3.109 -44.995  1.00 17.73           N  
ATOM   3926  CA  SER B 269     -19.543  -2.806 -46.058  1.00 19.02           C  
ATOM   3927  C   SER B 269     -19.142  -1.338 -45.967  1.00 19.03           C  
ATOM   3928  O   SER B 269     -19.948  -0.478 -45.602  1.00 17.63           O  
ATOM   3929  CB  SER B 269     -20.110  -3.149 -47.465  1.00 17.15           C  
ATOM   3930  OG  SER B 269     -21.352  -2.514 -47.754  1.00 18.37           O  
ATOM   3931  N   PHE B 270     -17.874  -1.070 -46.263  1.00 13.41           N  
ATOM   3932  CA  PHE B 270     -17.380   0.288 -46.386  1.00 15.38           C  
ATOM   3933  C   PHE B 270     -16.186   0.242 -47.319  1.00 17.85           C  
ATOM   3934  O   PHE B 270     -15.706  -0.835 -47.688  1.00 20.34           O  
ATOM   3935  CB  PHE B 270     -17.012   0.905 -45.020  1.00 18.63           C  
ATOM   3936  CG  PHE B 270     -15.789   0.308 -44.387  1.00 15.92           C  
ATOM   3937  CD1 PHE B 270     -15.891  -0.803 -43.582  1.00 21.53           C  
ATOM   3938  CD2 PHE B 270     -14.533   0.874 -44.592  1.00 20.28           C  
ATOM   3939  CE1 PHE B 270     -14.763  -1.350 -42.980  1.00 23.17           C  
ATOM   3940  CE2 PHE B 270     -13.403   0.338 -44.005  1.00 18.45           C  
ATOM   3941  CZ  PHE B 270     -13.514  -0.784 -43.196  1.00 21.97           C  
ATOM   3942  N   GLY B 271     -15.716   1.422 -47.710  1.00 13.07           N  
ATOM   3943  CA  GLY B 271     -14.537   1.476 -48.556  1.00 18.13           C  
ATOM   3944  C   GLY B 271     -13.890   2.836 -48.465  1.00 18.08           C  
ATOM   3945  O   GLY B 271     -14.459   3.787 -47.927  1.00 19.88           O  
ATOM   3946  N   PHE B 272     -12.680   2.917 -49.010  1.00 19.00           N  
ATOM   3947  CA  PHE B 272     -11.894   4.139 -48.934  1.00 18.63           C  
ATOM   3948  C   PHE B 272     -10.813   4.081 -50.000  1.00 18.38           C  
ATOM   3949  O   PHE B 272     -10.639   3.068 -50.681  1.00 20.22           O  
ATOM   3950  CB  PHE B 272     -11.278   4.321 -47.536  1.00 19.37           C  
ATOM   3951  CG  PHE B 272     -10.458   3.142 -47.063  1.00 18.71           C  
ATOM   3952  CD1 PHE B 272     -11.048   2.113 -46.330  1.00 19.34           C  
ATOM   3953  CD2 PHE B 272      -9.095   3.073 -47.322  1.00 21.32           C  
ATOM   3954  CE1 PHE B 272     -10.284   1.021 -45.872  1.00 17.34           C  
ATOM   3955  CE2 PHE B 272      -8.327   1.980 -46.879  1.00 22.51           C  
ATOM   3956  CZ  PHE B 272      -8.929   0.958 -46.146  1.00 15.63           C  
ATOM   3957  N   GLN B 273     -10.077   5.180 -50.126  1.00 18.40           N  
ATOM   3958  CA  GLN B 273      -8.902   5.236 -50.980  1.00 17.40           C  
ATOM   3959  C   GLN B 273      -7.745   5.824 -50.191  1.00 18.54           C  
ATOM   3960  O   GLN B 273      -7.931   6.694 -49.339  1.00 16.86           O  
ATOM   3961  CB  GLN B 273      -9.137   6.077 -52.253  1.00 19.66           C  
ATOM   3962  CG  GLN B 273     -10.264   5.553 -53.129  1.00 19.21           C  
ATOM   3963  CD  GLN B 273     -10.404   6.315 -54.439  1.00 23.82           C  
ATOM   3964  NE2 GLN B 273     -11.341   5.880 -55.274  1.00 20.29           N  
ATOM   3965  OE1 GLN B 273      -9.680   7.277 -54.696  1.00 22.34           O  
ATOM   3966  N   ILE B 274      -6.545   5.337 -50.484  1.00 15.97           N  
ATOM   3967  CA  ILE B 274      -5.333   5.802 -49.831  1.00 19.81           C  
ATOM   3968  C   ILE B 274      -4.263   5.973 -50.897  1.00 20.49           C  
ATOM   3969  O   ILE B 274      -4.300   5.339 -51.955  1.00 24.72           O  
ATOM   3970  CB  ILE B 274      -4.830   4.831 -48.733  1.00 18.55           C  
ATOM   3971  CG1 ILE B 274      -4.711   3.396 -49.280  1.00 19.92           C  
ATOM   3972  CG2 ILE B 274      -5.706   4.932 -47.505  1.00 22.66           C  
ATOM   3973  CD1 ILE B 274      -3.886   2.460 -48.411  1.00 20.04           C  
ATOM   3974  N   ILE B 275      -3.294   6.831 -50.600  1.00 20.32           N  
ATOM   3975  CA  ILE B 275      -2.083   6.937 -51.406  1.00 21.17           C  
ATOM   3976  C   ILE B 275      -1.048   5.993 -50.801  1.00 19.20           C  
ATOM   3977  O   ILE B 275      -0.609   6.174 -49.660  1.00 19.12           O  
ATOM   3978  CB  ILE B 275      -1.566   8.377 -51.468  1.00 20.85           C  
ATOM   3979  CG1 ILE B 275      -2.658   9.309 -52.011  1.00 19.06           C  
ATOM   3980  CG2 ILE B 275      -0.304   8.442 -52.337  1.00 22.53           C  
ATOM   3981  CD1 ILE B 275      -3.278   8.838 -53.328  1.00 26.36           C  
ATOM   3982  N   ALA B 276      -0.666   4.975 -51.564  1.00 19.99           N  
ATOM   3983  CA  ALA B 276       0.201   3.928 -51.044  1.00 18.52           C  
ATOM   3984  C   ALA B 276       1.541   4.509 -50.610  1.00 21.71           C  
ATOM   3985  O   ALA B 276       2.227   5.161 -51.402  1.00 18.85           O  
ATOM   3986  CB  ALA B 276       0.392   2.838 -52.108  1.00 18.83           C  
ATOM   3987  N   GLY B 277       1.897   4.290 -49.338  1.00 18.20           N  
ATOM   3988  CA  GLY B 277       3.141   4.795 -48.788  1.00 20.15           C  
ATOM   3989  C   GLY B 277       3.200   6.281 -48.502  1.00 20.95           C  
ATOM   3990  O   GLY B 277       4.286   6.796 -48.215  1.00 22.70           O  
ATOM   3991  N   GLU B 278       2.077   6.989 -48.551  1.00 20.30           N  
ATOM   3992  CA  GLU B 278       2.104   8.442 -48.422  1.00 20.86           C  
ATOM   3993  C   GLU B 278       2.565   8.858 -47.022  1.00 20.61           C  
ATOM   3994  O   GLU B 278       1.960   8.469 -46.015  1.00 22.07           O  
ATOM   3995  CB  GLU B 278       0.727   9.019 -48.734  1.00 22.05           C  
ATOM   3996  CG  GLU B 278       0.651  10.528 -48.567  1.00 25.49           C  
ATOM   3997  CD  GLU B 278      -0.698  11.083 -48.974  1.00 24.61           C  
ATOM   3998  OE1 GLU B 278      -1.729  10.610 -48.450  0.84 24.32           O  
ATOM   3999  OE2 GLU B 278      -0.725  11.982 -49.831  1.00 27.65           O1-
ATOM   4000  N   GLY B 279       3.646   9.639 -46.960  1.00 20.27           N  
ATOM   4001  CA  GLY B 279       4.251  10.062 -45.704  1.00 18.06           C  
ATOM   4002  C   GLY B 279       4.966   8.972 -44.935  1.00 21.25           C  
ATOM   4003  O   GLY B 279       5.504   9.249 -43.853  1.00 22.87           O  
ATOM   4004  N   VAL B 280       4.988   7.737 -45.444  1.00 19.55           N  
ATOM   4005  CA  VAL B 280       5.545   6.609 -44.704  1.00 20.78           C  
ATOM   4006  C   VAL B 280       6.512   5.756 -45.522  1.00 22.55           C  
ATOM   4007  O   VAL B 280       7.348   5.041 -44.934  1.00 21.07           O  
ATOM   4008  CB  VAL B 280       4.411   5.728 -44.121  1.00 17.54           C  
ATOM   4009  CG1 VAL B 280       3.508   6.567 -43.213  1.00 21.83           C  
ATOM   4010  CG2 VAL B 280       3.573   5.081 -45.226  1.00 17.52           C  
ATOM   4011  N   GLY B 281       6.464   5.769 -46.855  1.00 22.93           N  
ATOM   4012  CA  GLY B 281       7.457   5.066 -47.642  1.00 20.08           C  
ATOM   4013  C   GLY B 281       7.050   3.648 -47.984  1.00 24.85           C  
ATOM   4014  O   GLY B 281       5.959   3.172 -47.662  1.00 17.73           O  
ATOM   4015  N   ALA B 282       7.973   2.958 -48.657  1.00 24.18           N  
ATOM   4016  CA  ALA B 282       7.766   1.582 -49.088  1.00 25.01           C  
ATOM   4017  C   ALA B 282       7.932   0.607 -47.921  1.00 21.01           C  
ATOM   4018  O   ALA B 282       8.605   0.897 -46.927  1.00 22.05           O  
ATOM   4019  CB  ALA B 282       8.749   1.227 -50.214  1.00 24.66           C  
ATOM   4020  N   GLY B 283       7.302  -0.551 -48.047  1.00 22.67           N  
ATOM   4021  CA  GLY B 283       7.404  -1.571 -47.022  1.00 26.20           C  
ATOM   4022  C   GLY B 283       6.313  -2.608 -47.153  1.00 24.52           C  
ATOM   4023  O   GLY B 283       5.337  -2.445 -47.880  1.00 21.99           O  
ATOM   4024  N   ALA B 284       6.500  -3.701 -46.421  1.00 24.91           N  
ATOM   4025  CA  ALA B 284       5.457  -4.719 -46.280  1.00 26.32           C  
ATOM   4026  C   ALA B 284       4.515  -4.287 -45.155  1.00 25.57           C  
ATOM   4027  O   ALA B 284       4.718  -4.615 -43.984  1.00 20.74           O  
ATOM   4028  CB  ALA B 284       6.078  -6.080 -45.996  1.00 26.74           C  
ATOM   4029  N   TRP B 285       3.471  -3.538 -45.509  1.00 19.08           N  
ATOM   4030  CA  TRP B 285       2.541  -2.981 -44.527  1.00 21.46           C  
ATOM   4031  C   TRP B 285       1.427  -3.988 -44.242  1.00 22.07           C  
ATOM   4032  O   TRP B 285       0.574  -4.248 -45.097  1.00 23.16           O  
ATOM   4033  CB  TRP B 285       1.970  -1.659 -45.031  1.00 22.65           C  
ATOM   4034  CG  TRP B 285       3.009  -0.576 -45.244  1.00 21.14           C  
ATOM   4035  CD1 TRP B 285       3.522  -0.132 -46.439  1.00 20.69           C  
ATOM   4036  CD2 TRP B 285       3.636   0.204 -44.227  1.00 22.37           C  
ATOM   4037  CE2 TRP B 285       4.523   1.103 -44.868  1.00 20.88           C  
ATOM   4038  CE3 TRP B 285       3.541   0.227 -42.829  1.00 21.89           C  
ATOM   4039  NE1 TRP B 285       4.428   0.886 -46.218  1.00 19.10           N  
ATOM   4040  CZ2 TRP B 285       5.301   2.012 -44.159  1.00 21.23           C  
ATOM   4041  CZ3 TRP B 285       4.325   1.132 -42.127  1.00 20.18           C  
ATOM   4042  CH2 TRP B 285       5.193   2.007 -42.794  1.00 22.21           C  
ATOM   4043  N   MET B 286       1.419  -4.536 -43.034  1.00 23.32           N  
ATOM   4044  CA  MET B 286       0.431  -5.541 -42.681  1.00 21.56           C  
ATOM   4045  C   MET B 286      -0.950  -4.920 -42.543  1.00 20.99           C  
ATOM   4046  O   MET B 286      -1.101  -3.776 -42.093  1.00 19.04           O  
ATOM   4047  CB  MET B 286       0.804  -6.228 -41.359  1.00 21.42           C  
ATOM   4048  CG  MET B 286       2.243  -6.711 -41.231  1.00 31.27           C  
ATOM   4049  SD  MET B 286       2.649  -7.098 -39.481  1.00 48.34           S  
ATOM   4050  CE  MET B 286       1.502  -8.456 -39.201  1.00 31.64           C  
ATOM   4051  N   TYR B 287      -1.965  -5.679 -42.942  1.00 15.20           N  
ATOM   4052  CA  TYR B 287      -3.336  -5.414 -42.544  1.00 16.94           C  
ATOM   4053  C   TYR B 287      -3.836  -6.667 -41.836  1.00 18.44           C  
ATOM   4054  O   TYR B 287      -3.382  -7.778 -42.140  1.00 19.96           O  
ATOM   4055  CB  TYR B 287      -4.218  -5.035 -43.756  1.00 19.32           C  
ATOM   4056  CG  TYR B 287      -4.571  -6.202 -44.653  1.00 17.73           C  
ATOM   4057  CD1 TYR B 287      -5.651  -7.016 -44.351  1.00 17.59           C  
ATOM   4058  CD2 TYR B 287      -3.842  -6.476 -45.808  1.00 19.63           C  
ATOM   4059  CE1 TYR B 287      -5.984  -8.101 -45.139  1.00 17.48           C  
ATOM   4060  CE2 TYR B 287      -4.173  -7.570 -46.629  1.00 16.80           C  
ATOM   4061  CZ  TYR B 287      -5.251  -8.376 -46.278  1.00 19.91           C  
ATOM   4062  OH  TYR B 287      -5.606  -9.458 -47.057  1.00 18.34           O  
ATOM   4063  N   HIS B 288      -4.723  -6.494 -40.854  1.00 14.01           N  
ATOM   4064  CA  HIS B 288      -5.203  -7.654 -40.112  1.00 17.00           C  
ATOM   4065  C   HIS B 288      -6.429  -7.271 -39.304  1.00 16.57           C  
ATOM   4066  O   HIS B 288      -6.694  -6.088 -39.061  1.00 19.59           O  
ATOM   4067  CB  HIS B 288      -4.109  -8.256 -39.198  1.00 13.20           C  
ATOM   4068  CG  HIS B 288      -3.548  -7.318 -38.163  1.00 19.80           C  
ATOM   4069  CD2 HIS B 288      -2.379  -6.631 -38.124  1.00 20.99           C  
ATOM   4070  ND1 HIS B 288      -4.174  -7.069 -36.957  1.00 17.93           N  
ATOM   4071  CE1 HIS B 288      -3.433  -6.242 -36.238  1.00 18.98           C  
ATOM   4072  NE2 HIS B 288      -2.337  -5.961 -36.925  1.00 19.82           N  
ATOM   4073  N   CYS B 289      -7.193  -8.285 -38.916  1.00 11.95           N  
ATOM   4074  CA  CYS B 289      -8.148  -8.086 -37.836  1.00 20.04           C  
ATOM   4075  C   CYS B 289      -7.351  -7.793 -36.569  1.00 17.90           C  
ATOM   4076  O   CYS B 289      -6.287  -8.383 -36.355  1.00 18.92           O  
ATOM   4077  CB  CYS B 289      -9.035  -9.327 -37.649  1.00 18.69           C  
ATOM   4078  SG  CYS B 289     -10.257  -9.126 -36.341  1.00 20.80           S  
ATOM   4079  N   HIS B 290      -7.823  -6.844 -35.751  1.00 13.71           N  
ATOM   4080  CA  HIS B 290      -7.113  -6.540 -34.510  1.00 17.56           C  
ATOM   4081  C   HIS B 290      -7.693  -7.256 -33.293  1.00 15.01           C  
ATOM   4082  O   HIS B 290      -7.191  -7.056 -32.179  1.00 17.57           O  
ATOM   4083  CB  HIS B 290      -7.072  -5.023 -34.260  1.00 15.84           C  
ATOM   4084  CG  HIS B 290      -5.810  -4.553 -33.593  1.00 17.29           C  
ATOM   4085  CD2 HIS B 290      -4.881  -3.640 -33.973  1.00 15.90           C  
ATOM   4086  ND1 HIS B 290      -5.416  -5.001 -32.351  1.00 17.48           N  
ATOM   4087  CE1 HIS B 290      -4.288  -4.405 -32.003  1.00 16.49           C  
ATOM   4088  NE2 HIS B 290      -3.945  -3.572 -32.967  1.00 18.51           N  
ATOM   4089  N   VAL B 291      -8.721  -8.093 -33.470  1.00 16.20           N  
ATOM   4090  CA  VAL B 291      -9.108  -9.014 -32.401  1.00 19.32           C  
ATOM   4091  C   VAL B 291      -7.950  -9.970 -32.171  1.00 17.43           C  
ATOM   4092  O   VAL B 291      -7.541 -10.690 -33.090  1.00 16.66           O  
ATOM   4093  CB  VAL B 291     -10.387  -9.774 -32.758  1.00 16.70           C  
ATOM   4094  CG1 VAL B 291     -10.723 -10.800 -31.647  1.00 17.92           C  
ATOM   4095  CG2 VAL B 291     -11.566  -8.810 -33.027  1.00 14.40           C  
ATOM   4096  N   GLN B 292      -7.411  -9.984 -30.943  1.00 14.68           N  
ATOM   4097  CA  GLN B 292      -6.083 -10.567 -30.746  1.00 17.95           C  
ATOM   4098  C   GLN B 292      -6.040 -12.043 -31.133  1.00 19.91           C  
ATOM   4099  O   GLN B 292      -5.071 -12.499 -31.759  1.00 21.53           O  
ATOM   4100  CB  GLN B 292      -5.620 -10.384 -29.293  1.00 20.77           C  
ATOM   4101  CG  GLN B 292      -5.283  -8.943 -28.892  1.00 14.40           C  
ATOM   4102  CD  GLN B 292      -4.247  -8.263 -29.780  1.00 19.85           C  
ATOM   4103  NE2 GLN B 292      -3.081  -8.905 -29.976  1.00 18.88           N  
ATOM   4104  OE1 GLN B 292      -4.476  -7.151 -30.251  1.00 20.83           O  
ATOM   4105  N   SER B 293      -7.061 -12.817 -30.760  1.00 18.04           N  
ATOM   4106  CA  SER B 293      -7.010 -14.235 -31.096  1.00 22.73           C  
ATOM   4107  C   SER B 293      -7.164 -14.452 -32.599  1.00 25.74           C  
ATOM   4108  O   SER B 293      -6.677 -15.459 -33.126  1.00 22.15           O  
ATOM   4109  CB  SER B 293      -8.076 -15.023 -30.319  1.00 20.11           C  
ATOM   4110  OG  SER B 293      -9.389 -14.724 -30.760  1.00 27.37           O  
ATOM   4111  N   HIS B 294      -7.806 -13.510 -33.307  1.00 20.49           N  
ATOM   4112  CA  HIS B 294      -7.988 -13.664 -34.750  1.00 18.81           C  
ATOM   4113  C   HIS B 294      -6.683 -13.396 -35.500  1.00 23.18           C  
ATOM   4114  O   HIS B 294      -6.295 -14.163 -36.392  1.00 18.66           O  
ATOM   4115  CB  HIS B 294      -9.093 -12.729 -35.256  1.00 19.78           C  
ATOM   4116  CG  HIS B 294     -10.457 -13.008 -34.686  1.00 16.93           C  
ATOM   4117  CD2 HIS B 294     -10.865 -13.819 -33.683  1.00 24.26           C  
ATOM   4118  ND1 HIS B 294     -11.591 -12.376 -35.146  1.00 20.17           N  
ATOM   4119  CE1 HIS B 294     -12.640 -12.787 -34.457  1.00 20.45           C  
ATOM   4120  NE2 HIS B 294     -12.226 -13.666 -33.563  1.00 22.43           N  
ATOM   4121  N   SER B 295      -5.983 -12.311 -35.155  1.00 16.52           N  
ATOM   4122  CA  SER B 295      -4.704 -12.064 -35.810  1.00 23.12           C  
ATOM   4123  C   SER B 295      -3.688 -13.149 -35.457  1.00 22.61           C  
ATOM   4124  O   SER B 295      -2.915 -13.575 -36.322  1.00 25.74           O  
ATOM   4125  CB  SER B 295      -4.178 -10.672 -35.463  1.00 19.61           C  
ATOM   4126  OG  SER B 295      -3.833 -10.547 -34.101  1.00 22.75           O  
ATOM   4127  N   ASP B 296      -3.692 -13.626 -34.200  1.00 22.62           N  
ATOM   4128  CA  ASP B 296      -2.838 -14.754 -33.814  1.00 22.97           C  
ATOM   4129  C   ASP B 296      -3.125 -15.989 -34.666  1.00 28.03           C  
ATOM   4130  O   ASP B 296      -2.209 -16.745 -35.001  1.00 26.44           O  
ATOM   4131  CB  ASP B 296      -3.020 -15.105 -32.323  1.00 19.29           C  
ATOM   4132  CG  ASP B 296      -2.434 -14.068 -31.384  1.00 21.57           C  
ATOM   4133  OD1 ASP B 296      -1.571 -13.271 -31.814  1.00 21.06           O  
ATOM   4134  OD2 ASP B 296      -2.828 -14.054 -30.190  1.00 19.51           O1-
ATOM   4135  N   MET B 297      -4.392 -16.217 -35.019  1.00 27.93           N  
ATOM   4136  CA  MET B 297      -4.764 -17.392 -35.800  1.00 28.22           C  
ATOM   4137  C   MET B 297      -4.528 -17.228 -37.295  1.00 33.91           C  
ATOM   4138  O   MET B 297      -4.598 -18.222 -38.022  1.00 34.49           O  
ATOM   4139  CB  MET B 297      -6.236 -17.748 -35.555  1.00 31.78           C  
ATOM   4140  CG  MET B 297      -6.513 -18.486 -34.228  1.00 45.03           C  
ATOM   4141  SD  MET B 297      -5.414 -19.876 -33.855  1.00 64.34           S  
ATOM   4142  CE  MET B 297      -4.071 -19.081 -32.957  1.00 41.80           C  
ATOM   4143  N   GLY B 298      -4.266 -16.016 -37.778  1.00 30.69           N  
ATOM   4144  CA  GLY B 298      -3.920 -15.846 -39.175  1.00 33.18           C  
ATOM   4145  C   GLY B 298      -4.812 -14.970 -40.038  1.00 26.68           C  
ATOM   4146  O   GLY B 298      -4.687 -15.016 -41.267  1.00 28.53           O  
ATOM   4147  N   MET B 299      -5.709 -14.170 -39.449  1.00 19.16           N  
ATOM   4148  CA  MET B 299      -6.467 -13.183 -40.233  1.00 22.48           C  
ATOM   4149  C   MET B 299      -5.562 -11.979 -40.517  1.00 21.52           C  
ATOM   4150  O   MET B 299      -5.781 -10.862 -40.042  1.00 21.49           O  
ATOM   4151  CB  MET B 299      -7.742 -12.760 -39.513  1.00 20.45           C  
ATOM   4152  CG  MET B 299      -8.872 -13.798 -39.495  1.00 25.66           C  
ATOM   4153  SD  MET B 299     -10.436 -13.095 -38.892  1.00 25.92           S  
ATOM   4154  CE  MET B 299     -11.015 -12.252 -40.369  1.00 21.70           C  
ATOM   4155  N   VAL B 300      -4.513 -12.238 -41.299  1.00 17.16           N  
ATOM   4156  CA  VAL B 300      -3.475 -11.266 -41.609  1.00 18.96           C  
ATOM   4157  C   VAL B 300      -3.194 -11.326 -43.105  1.00 19.58           C  
ATOM   4158  O   VAL B 300      -3.324 -12.382 -43.728  1.00 20.52           O  
ATOM   4159  CB  VAL B 300      -2.178 -11.549 -40.805  1.00 24.10           C  
ATOM   4160  CG1 VAL B 300      -1.147 -10.449 -41.031  1.00 31.55           C  
ATOM   4161  CG2 VAL B 300      -2.478 -11.726 -39.301  1.00 20.81           C  
ATOM   4162  N   GLY B 301      -2.818 -10.181 -43.688  1.00 18.22           N  
ATOM   4163  CA  GLY B 301      -2.361 -10.129 -45.067  1.00 18.58           C  
ATOM   4164  C   GLY B 301      -1.368  -8.997 -45.216  1.00 22.48           C  
ATOM   4165  O   GLY B 301      -1.160  -8.215 -44.286  1.00 19.92           O  
ATOM   4166  N   LEU B 302      -0.746  -8.904 -46.395  1.00 19.24           N  
ATOM   4167  CA  LEU B 302       0.249  -7.866 -46.632  1.00 21.45           C  
ATOM   4168  C   LEU B 302      -0.202  -6.902 -47.722  1.00 22.45           C  
ATOM   4169  O   LEU B 302      -0.704  -7.315 -48.771  1.00 20.52           O  
ATOM   4170  CB  LEU B 302       1.611  -8.466 -47.003  1.00 24.12           C  
ATOM   4171  CG  LEU B 302       2.311  -9.220 -45.866  1.00 25.46           C  
ATOM   4172  CD1 LEU B 302       3.678  -9.726 -46.317  1.00 26.26           C  
ATOM   4173  CD2 LEU B 302       2.435  -8.353 -44.590  1.00 25.28           C  
ATOM   4174  N   PHE B 303      -0.021  -5.614 -47.448  1.00 19.23           N  
ATOM   4175  CA  PHE B 303      -0.113  -4.550 -48.438  1.00 22.24           C  
ATOM   4176  C   PHE B 303       1.331  -4.231 -48.821  1.00 22.20           C  
ATOM   4177  O   PHE B 303       2.019  -3.495 -48.118  1.00 22.57           O  
ATOM   4178  CB  PHE B 303      -0.856  -3.348 -47.854  1.00 17.53           C  
ATOM   4179  CG  PHE B 303      -1.056  -2.207 -48.822  1.00 23.88           C  
ATOM   4180  CD1 PHE B 303      -1.333  -2.444 -50.159  1.00 21.94           C  
ATOM   4181  CD2 PHE B 303      -0.975  -0.895 -48.382  1.00 20.54           C  
ATOM   4182  CE1 PHE B 303      -1.516  -1.391 -51.045  1.00 24.28           C  
ATOM   4183  CE2 PHE B 303      -1.168   0.167 -49.259  1.00 22.04           C  
ATOM   4184  CZ  PHE B 303      -1.431  -0.080 -50.590  1.00 24.31           C  
ATOM   4185  N   LEU B 304       1.813  -4.824 -49.915  1.00 22.28           N  
ATOM   4186  CA  LEU B 304       3.214  -4.679 -50.329  1.00 18.86           C  
ATOM   4187  C   LEU B 304       3.364  -3.406 -51.155  1.00 19.55           C  
ATOM   4188  O   LEU B 304       2.991  -3.368 -52.331  1.00 21.44           O  
ATOM   4189  CB  LEU B 304       3.665  -5.908 -51.117  1.00 20.05           C  
ATOM   4190  CG  LEU B 304       3.531  -7.224 -50.337  1.00 24.75           C  
ATOM   4191  CD1 LEU B 304       3.532  -8.442 -51.266  1.00 29.69           C  
ATOM   4192  CD2 LEU B 304       4.641  -7.337 -49.305  1.00 24.67           C  
ATOM   4193  N   VAL B 305       3.922  -2.360 -50.549  1.00 19.48           N  
ATOM   4194  CA  VAL B 305       4.144  -1.079 -51.218  1.00 19.95           C  
ATOM   4195  C   VAL B 305       5.617  -0.996 -51.622  1.00 23.61           C  
ATOM   4196  O   VAL B 305       6.507  -0.954 -50.763  1.00 23.03           O  
ATOM   4197  CB  VAL B 305       3.746   0.102 -50.318  1.00 16.21           C  
ATOM   4198  CG1 VAL B 305       3.932   1.427 -51.066  1.00 17.81           C  
ATOM   4199  CG2 VAL B 305       2.312  -0.041 -49.862  1.00 16.84           C  
ATOM   4200  N   LYS B 306       5.876  -0.944 -52.925  1.00 22.91           N  
ATOM   4201  CA  LYS B 306       7.223  -1.010 -53.486  1.00 23.98           C  
ATOM   4202  C   LYS B 306       7.757   0.369 -53.880  1.00 20.08           C  
ATOM   4203  O   LYS B 306       7.003   1.273 -54.241  1.00 21.77           O  
ATOM   4204  CB  LYS B 306       7.230  -1.924 -54.714  1.00 27.97           C  
ATOM   4205  CG  LYS B 306       6.866  -3.373 -54.406  1.00 31.28           C  
ATOM   4206  CD  LYS B 306       6.421  -4.126 -55.647  1.00 32.04           C  
ATOM   4207  CE  LYS B 306       5.346  -3.335 -56.362  1.00 35.99           C  
ATOM   4208  NZ  LYS B 306       4.763  -4.080 -57.510  1.00 41.65           N1+
ATOM   4209  N   LYS B 307       9.084   0.519 -53.822  1.00 21.76           N  
ATOM   4210  CA  LYS B 307       9.751   1.677 -54.421  1.00 25.17           C  
ATOM   4211  C   LYS B 307       9.562   1.656 -55.937  1.00 25.79           C  
ATOM   4212  O   LYS B 307       9.139   0.643 -56.501  1.00 22.05           O  
ATOM   4213  CB  LYS B 307      11.237   1.668 -54.066  1.00 25.16           C  
ATOM   4214  CG  LYS B 307      11.511   1.466 -52.588  1.00 24.61           C  
ATOM   4215  CD  LYS B 307      13.004   1.348 -52.326  1.00 36.21           C  
ATOM   4216  CE  LYS B 307      13.683   2.697 -52.335  1.00 40.66           C  
ATOM   4217  NZ  LYS B 307      15.165   2.548 -52.502  1.00 50.81           N1+
ATOM   4218  N   PRO B 308       9.856   2.765 -56.632  1.00 25.63           N  
ATOM   4219  CA  PRO B 308       9.725   2.744 -58.102  1.00 26.25           C  
ATOM   4220  C   PRO B 308      10.528   1.649 -58.771  1.00 22.17           C  
ATOM   4221  O   PRO B 308      10.109   1.153 -59.821  1.00 23.57           O  
ATOM   4222  CB  PRO B 308      10.213   4.139 -58.520  1.00 28.45           C  
ATOM   4223  CG  PRO B 308       9.839   5.007 -57.337  1.00 31.69           C  
ATOM   4224  CD  PRO B 308      10.097   4.128 -56.125  1.00 22.30           C  
ATOM   4225  N   ASP B 309      11.655   1.235 -58.194  1.00 27.77           N  
ATOM   4226  CA  ASP B 309      12.456   0.175 -58.804  1.00 26.54           C  
ATOM   4227  C   ASP B 309      11.933  -1.223 -58.475  1.00 26.73           C  
ATOM   4228  O   ASP B 309      12.596  -2.201 -58.811  1.00 25.46           O  
ATOM   4229  CB  ASP B 309      13.936   0.305 -58.397  1.00 29.36           C  
ATOM   4230  CG  ASP B 309      14.193  -0.019 -56.924  1.00 33.90           C  
ATOM   4231  OD1 ASP B 309      13.228  -0.181 -56.154  1.00 34.45           O  
ATOM   4232  OD2 ASP B 309      15.376  -0.117 -56.534  1.00 32.10           O1-
ATOM   4233  N   GLY B 310      10.766  -1.333 -57.829  1.00 28.12           N  
ATOM   4234  CA  GLY B 310      10.141  -2.611 -57.534  1.00 27.85           C  
ATOM   4235  C   GLY B 310      10.644  -3.338 -56.296  1.00 33.17           C  
ATOM   4236  O   GLY B 310      10.158  -4.439 -56.008  1.00 34.47           O  
ATOM   4237  N   THR B 311      11.604  -2.786 -55.564  1.00 30.80           N  
ATOM   4238  CA  THR B 311      12.102  -3.448 -54.368  1.00 34.53           C  
ATOM   4239  C   THR B 311      11.361  -2.943 -53.134  1.00 36.22           C  
ATOM   4240  O   THR B 311      10.729  -1.883 -53.145  1.00 28.60           O  
ATOM   4241  CB  THR B 311      13.605  -3.226 -54.187  1.00 35.09           C  
ATOM   4242  CG2 THR B 311      14.366  -3.658 -55.451  1.00 38.68           C  
ATOM   4243  OG1 THR B 311      13.854  -1.840 -53.920  1.00 30.49           O  
ATOM   4244  N   ILE B 312      11.445  -3.732 -52.067  1.00 34.77           N  
ATOM   4245  CA  ILE B 312      10.873  -3.401 -50.764  1.00 42.19           C  
ATOM   4246  C   ILE B 312      11.959  -3.571 -49.710  1.00 47.10           C  
ATOM   4247  O   ILE B 312      12.251  -4.705 -49.314  1.00 45.27           O  
ATOM   4248  CB  ILE B 312       9.658  -4.279 -50.420  1.00 39.03           C  
ATOM   4249  CG1 ILE B 312       8.601  -4.241 -51.512  1.00 34.62           C  
ATOM   4250  CG2 ILE B 312       9.051  -3.861 -49.080  1.00 40.86           C  
ATOM   4251  CD1 ILE B 312       7.352  -5.011 -51.151  1.00 42.02           C  
ATOM   4252  N   PRO B 313      12.619  -2.493 -49.293  1.00 44.15           N  
ATOM   4253  CA  PRO B 313      13.484  -2.535 -48.109  1.00 54.54           C  
ATOM   4254  C   PRO B 313      12.971  -3.406 -46.970  1.00 59.27           C  
ATOM   4255  O   PRO B 313      11.888  -3.159 -46.427  1.00 59.75           O  
ATOM   4256  CB  PRO B 313      13.536  -1.058 -47.695  1.00 58.12           C  
ATOM   4257  CG  PRO B 313      13.410  -0.312 -49.010  1.00 54.95           C  
ATOM   4258  CD  PRO B 313      12.873  -1.273 -50.069  1.00 47.73           C  
ATOM   4259  N   GLY B 314      13.729  -4.452 -46.636  1.00 61.92           N  
ATOM   4260  CA  GLY B 314      13.437  -5.256 -45.465  1.00 55.31           C  
ATOM   4261  C   GLY B 314      12.410  -6.360 -45.617  1.00 59.37           C  
ATOM   4262  O   GLY B 314      11.761  -6.725 -44.629  1.00 59.38           O  
ATOM   4263  N   TYR B 315      12.257  -6.931 -46.813  1.00 54.76           N  
ATOM   4264  CA  TYR B 315      11.246  -7.951 -47.037  1.00 55.69           C  
ATOM   4265  C   TYR B 315      11.839  -9.171 -47.740  1.00 62.67           C  
ATOM   4266  O   TYR B 315      12.843  -9.076 -48.453  1.00 67.40           O  
ATOM   4267  CB  TYR B 315      10.066  -7.379 -47.836  1.00 51.76           C  
ATOM   4268  CG  TYR B 315       8.976  -8.386 -48.077  1.00 47.76           C  
ATOM   4269  CD1 TYR B 315       8.318  -8.987 -47.014  1.00 38.94           C  
ATOM   4270  CD2 TYR B 315       8.610  -8.743 -49.365  1.00 46.49           C  
ATOM   4271  CE1 TYR B 315       7.321  -9.916 -47.228  1.00 41.60           C  
ATOM   4272  CE2 TYR B 315       7.613  -9.667 -49.593  1.00 48.74           C  
ATOM   4273  CZ  TYR B 315       6.971 -10.252 -48.522  1.00 47.12           C  
ATOM   4274  OH  TYR B 315       5.981 -11.179 -48.760  1.00 50.75           O  
ATOM   4275  N   ASP B 316      11.179 -10.318 -47.522  1.00 67.99           N  
ATOM   4276  CA  ASP B 316      11.583 -11.675 -47.893  1.00 67.55           C  
ATOM   4277  C   ASP B 316      10.654 -12.186 -48.994  1.00 72.76           C  
ATOM   4278  O   ASP B 316       9.569 -12.711 -48.698  1.00 72.42           O  
ATOM   4279  CB  ASP B 316      11.513 -12.574 -46.646  1.00 74.41           C  
ATOM   4280  CG  ASP B 316      11.783 -14.060 -46.928  1.00 88.62           C  
ATOM   4281  OD1 ASP B 316      11.017 -14.714 -47.678  1.00 86.82           O  
ATOM   4282  OD2 ASP B 316      12.744 -14.600 -46.339  1.00 86.93           O1-
ATOM   4283  N   PRO B 317      11.004 -12.031 -50.288  1.00 80.01           N  
ATOM   4284  CA  PRO B 317      10.137 -12.676 -51.286  1.00 78.26           C  
ATOM   4285  C   PRO B 317      10.456 -14.161 -51.441  1.00 83.52           C  
ATOM   4286  O   PRO B 317       9.647 -14.898 -52.006  1.00 82.61           O  
ATOM   4287  CB  PRO B 317      10.445 -11.912 -52.587  1.00 74.68           C  
ATOM   4288  CG  PRO B 317      11.244 -10.701 -52.174  1.00 77.29           C  
ATOM   4289  CD  PRO B 317      11.966 -11.113 -50.919  1.00 81.74           C  
TER   
HETATM 4290 CU    CU B 401     -11.591 -10.833 -36.556  0.88 18.05          CU  
HETATM 4291 CU    CU B 402     -27.061  -9.320 -46.974  1.00 21.42          CU  
HETATM 4292 CU    CU B 403     -30.302  -7.370 -48.144  0.28 29.45          CU  
HETATM 4293  O1  OXY B 405     -29.072  -9.947 -46.859  1.00 23.01           O  
HETATM 4294  O2  OXY B 405     -30.131 -10.362 -46.447  1.00 19.38           O  
HETATM 4295 CU    CU B 407     -32.033 -10.820 -46.048  1.00 23.56          CU  
ATOM   4296  N   GLY C  41     -45.445  18.009 -42.124  1.00 51.84           N  
ATOM   4297  CA  GLY C  41     -45.294  18.505 -40.769  1.00 46.92           C  
ATOM   4298  C   GLY C  41     -43.846  18.606 -40.328  1.00 34.79           C  
ATOM   4299  O   GLY C  41     -43.020  17.753 -40.673  1.00 34.61           O  
ATOM   4300  N   ALA C  42     -43.533  19.666 -39.588  1.00 35.36           N  
ATOM   4301  CA  ALA C  42     -42.222  19.839 -38.979  1.00 33.58           C  
ATOM   4302  C   ALA C  42     -42.394  20.091 -37.489  1.00 37.28           C  
ATOM   4303  O   ALA C  42     -43.435  20.586 -37.043  1.00 34.81           O  
ATOM   4304  CB  ALA C  42     -41.436  20.987 -39.612  1.00 29.35           C  
ATOM   4305  N   ALA C  43     -41.356  19.748 -36.725  1.00 31.47           N  
ATOM   4306  CA  ALA C  43     -41.416  19.867 -35.278  1.00 30.69           C  
ATOM   4307  C   ALA C  43     -41.398  21.338 -34.869  1.00 31.48           C  
ATOM   4308  O   ALA C  43     -40.656  22.133 -35.456  1.00 27.09           O  
ATOM   4309  CB  ALA C  43     -40.239  19.136 -34.631  1.00 26.65           C  
ATOM   4310  N   PRO C  44     -42.192  21.726 -33.869  1.00 32.26           N  
ATOM   4311  CA  PRO C  44     -42.132  23.098 -33.358  1.00 33.48           C  
ATOM   4312  C   PRO C  44     -40.989  23.264 -32.372  1.00 36.97           C  
ATOM   4313  O   PRO C  44     -40.441  22.293 -31.844  1.00 31.63           O  
ATOM   4314  CB  PRO C  44     -43.479  23.259 -32.647  1.00 35.37           C  
ATOM   4315  CG  PRO C  44     -43.720  21.893 -32.077  1.00 29.98           C  
ATOM   4316  CD  PRO C  44     -43.184  20.918 -33.133  1.00 31.17           C  
ATOM   4317  N   ALA C  45     -40.633  24.526 -32.130  1.00 34.59           N  
ATOM   4318  CA  ALA C  45     -39.793  24.830 -30.983  1.00 37.75           C  
ATOM   4319  C   ALA C  45     -40.491  24.354 -29.717  1.00 36.98           C  
ATOM   4320  O   ALA C  45     -41.704  24.518 -29.559  1.00 39.15           O  
ATOM   4321  CB  ALA C  45     -39.504  26.329 -30.903  1.00 35.46           C  
ATOM   4322  N   GLY C  46     -39.730  23.722 -28.829  1.00 32.74           N  
ATOM   4323  CA  GLY C  46     -40.259  23.240 -27.571  1.00 28.25           C  
ATOM   4324  C   GLY C  46     -40.204  24.301 -26.489  1.00 35.03           C  
ATOM   4325  O   GLY C  46     -39.901  25.471 -26.731  1.00 39.49           O  
ATOM   4326  N   GLY C  47     -40.498  23.870 -25.267  1.00 27.26           N  
ATOM   4327  CA  GLY C  47     -40.477  24.767 -24.132  1.00 30.02           C  
ATOM   4328  C   GLY C  47     -41.621  24.530 -23.170  1.00 36.16           C  
ATOM   4329  O   GLY C  47     -41.754  25.255 -22.185  1.00 39.50           O  
ATOM   4330  N   GLU C  48     -42.446  23.520 -23.432  1.00 31.05           N  
ATOM   4331  CA  GLU C  48     -43.600  23.231 -22.590  1.00 33.45           C  
ATOM   4332  C   GLU C  48     -43.231  22.265 -21.474  1.00 32.33           C  
ATOM   4333  O   GLU C  48     -42.413  21.360 -21.656  1.00 29.36           O  
ATOM   4334  CB  GLU C  48     -44.749  22.642 -23.414  1.00 34.12           C  
ATOM   4335  CG  GLU C  48     -44.934  23.297 -24.780  1.00 46.25           C  
ATOM   4336  CD  GLU C  48     -46.038  24.347 -24.786  0.54 40.53           C  
ATOM   4337  OE1 GLU C  48     -46.562  24.673 -23.697  0.44 41.55           O  
ATOM   4338  OE2 GLU C  48     -46.379  24.883 -25.871  0.94 45.91           O1-
ATOM   4339  N   VAL C  49     -43.850  22.464 -20.316  1.00 30.75           N  
ATOM   4340  CA  VAL C  49     -43.723  21.536 -19.198  1.00 31.36           C  
ATOM   4341  C   VAL C  49     -44.827  20.505 -19.343  1.00 37.52           C  
ATOM   4342  O   VAL C  49     -46.009  20.858 -19.400  1.00 33.64           O  
ATOM   4343  CB  VAL C  49     -43.816  22.257 -17.844  1.00 35.39           C  
ATOM   4344  CG1 VAL C  49     -43.817  21.249 -16.703  1.00 32.61           C  
ATOM   4345  CG2 VAL C  49     -42.665  23.256 -17.685  1.00 37.00           C  
ATOM   4346  N   ARG C  50     -44.422  19.223 -19.425  1.00 29.41           N  
ATOM   4347  CA  ARG C  50     -45.378  18.149 -19.611  1.00 26.57           C  
ATOM   4348  C   ARG C  50     -45.339  17.197 -18.428  1.00 25.86           C  
ATOM   4349  O   ARG C  50     -44.341  17.084 -17.710  1.00 25.35           O  
ATOM   4350  CB  ARG C  50     -45.109  17.363 -20.900  1.00 37.67           C  
ATOM   4351  CG  ARG C  50     -45.334  18.144 -22.181  1.00 35.89           C  
ATOM   4352  CD  ARG C  50     -45.192  17.235 -23.382  1.00 44.88           C  
ATOM   4353  NE  ARG C  50     -44.762  17.981 -24.561  1.00 52.42           N  
ATOM   4354  CZ  ARG C  50     -44.657  17.455 -25.775  1.00 50.95           C  
ATOM   4355  NH1 ARG C  50     -44.260  18.212 -26.787  1.00 50.80           N1+
ATOM   4356  NH2 ARG C  50     -44.958  16.177 -25.978  1.00 52.52           N  
ATOM   4357  N   ARG C  51     -46.470  16.516 -18.250  1.00 26.88           N  
ATOM   4358  CA  ARG C  51     -46.608  15.520 -17.205  1.00 30.91           C  
ATOM   4359  C   ARG C  51     -47.162  14.246 -17.824  1.00 33.82           C  
ATOM   4360  O   ARG C  51     -47.889  14.287 -18.822  1.00 36.58           O  
ATOM   4361  CB  ARG C  51     -47.525  16.035 -16.093  1.00 39.08           C  
ATOM   4362  CG  ARG C  51     -47.222  17.481 -15.696  1.00 44.51           C  
ATOM   4363  CD  ARG C  51     -48.256  18.039 -14.738  1.00 50.81           C  
ATOM   4364  NE  ARG C  51     -49.617  17.824 -15.228  1.00 54.53           N  
ATOM   4365  CZ  ARG C  51     -50.347  18.738 -15.862  1.00 57.53           C  
ATOM   4366  NH1 ARG C  51     -49.856  19.949 -16.095  1.00 55.52           N1+
ATOM   4367  NH2 ARG C  51     -51.576  18.436 -16.264  1.00 58.82           N  
ATOM   4368  N   VAL C  52     -46.789  13.107 -17.244  1.00 26.87           N  
ATOM   4369  CA  VAL C  52     -47.338  11.818 -17.639  1.00 26.35           C  
ATOM   4370  C   VAL C  52     -47.236  10.879 -16.442  1.00 27.70           C  
ATOM   4371  O   VAL C  52     -46.411  11.066 -15.550  1.00 28.19           O  
ATOM   4372  CB  VAL C  52     -46.614  11.233 -18.876  1.00 30.98           C  
ATOM   4373  CG1 VAL C  52     -45.266  10.609 -18.487  1.00 28.38           C  
ATOM   4374  CG2 VAL C  52     -47.503  10.231 -19.576  1.00 38.22           C  
ATOM   4375  N   THR C  53     -48.105   9.877 -16.404  1.00 25.40           N  
ATOM   4376  CA  THR C  53     -47.991   8.822 -15.406  1.00 32.15           C  
ATOM   4377  C   THR C  53     -47.409   7.580 -16.067  1.00 29.46           C  
ATOM   4378  O   THR C  53     -47.714   7.287 -17.225  1.00 29.74           O  
ATOM   4379  CB  THR C  53     -49.344   8.492 -14.761  1.00 31.36           C  
ATOM   4380  CG2 THR C  53     -49.885   9.702 -13.991  1.00 31.45           C  
ATOM   4381  OG1 THR C  53     -50.279   8.111 -15.782  1.00 33.28           O  
ATOM   4382  N   MET C  54     -46.553   6.871 -15.337  1.00 28.02           N  
ATOM   4383  CA  MET C  54     -45.983   5.624 -15.824  1.00 29.46           C  
ATOM   4384  C   MET C  54     -45.984   4.599 -14.699  1.00 26.26           C  
ATOM   4385  O   MET C  54     -45.851   4.945 -13.524  1.00 21.85           O  
ATOM   4386  CB  MET C  54     -44.557   5.824 -16.373  1.00 25.23           C  
ATOM   4387  CG  MET C  54     -43.997   4.595 -17.097  1.00 32.10           C  
ATOM   4388  SD  MET C  54     -42.288   4.804 -17.677  1.00 34.18           S  
ATOM   4389  CE  MET C  54     -42.540   6.059 -18.923  1.00 26.98           C  
ATOM   4390  N   TYR C  55     -46.161   3.332 -15.070  1.00 21.35           N  
ATOM   4391  CA  TYR C  55     -46.213   2.239 -14.109  1.00 23.01           C  
ATOM   4392  C   TYR C  55     -45.376   1.071 -14.609  1.00 27.04           C  
ATOM   4393  O   TYR C  55     -45.323   0.799 -15.814  1.00 24.12           O  
ATOM   4394  CB  TYR C  55     -47.645   1.750 -13.889  1.00 25.63           C  
ATOM   4395  CG  TYR C  55     -48.641   2.826 -13.514  1.00 27.13           C  
ATOM   4396  CD1 TYR C  55     -49.245   3.621 -14.492  1.00 26.16           C  
ATOM   4397  CD2 TYR C  55     -48.990   3.038 -12.185  1.00 27.42           C  
ATOM   4398  CE1 TYR C  55     -50.165   4.612 -14.149  1.00 27.67           C  
ATOM   4399  CE2 TYR C  55     -49.903   4.018 -11.831  1.00 27.63           C  
ATOM   4400  CZ  TYR C  55     -50.491   4.798 -12.811  1.00 30.43           C  
ATOM   4401  OH  TYR C  55     -51.398   5.769 -12.455  1.00 32.07           O  
ATOM   4402  N   ALA C  56     -44.743   0.372 -13.682  1.00 26.19           N  
ATOM   4403  CA  ALA C  56     -44.091  -0.893 -13.975  1.00 25.36           C  
ATOM   4404  C   ALA C  56     -44.995  -2.009 -13.471  1.00 29.32           C  
ATOM   4405  O   ALA C  56     -45.436  -1.980 -12.316  1.00 27.45           O  
ATOM   4406  CB  ALA C  56     -42.706  -0.971 -13.327  1.00 22.76           C  
ATOM   4407  N   GLU C  57     -45.296  -2.964 -14.347  1.00 24.70           N  
ATOM   4408  CA  GLU C  57     -46.236  -4.038 -14.069  1.00 26.18           C  
ATOM   4409  C   GLU C  57     -45.622  -5.377 -14.448  1.00 29.67           C  
ATOM   4410  O   GLU C  57     -44.823  -5.467 -15.383  1.00 27.01           O  
ATOM   4411  CB  GLU C  57     -47.541  -3.846 -14.855  1.00 30.34           C  
ATOM   4412  CG  GLU C  57     -48.224  -2.505 -14.609  1.00 34.90           C  
ATOM   4413  CD  GLU C  57     -49.244  -2.157 -15.682  0.86 31.23           C  
ATOM   4414  OE1 GLU C  57     -49.707  -3.070 -16.402  0.66 35.12           O  
ATOM   4415  OE2 GLU C  57     -49.567  -0.962 -15.815  0.59 34.11           O1-
ATOM   4416  N   ARG C  58     -45.989  -6.418 -13.709  1.00 22.62           N  
ATOM   4417  CA  ARG C  58     -45.724  -7.774 -14.171  1.00 24.77           C  
ATOM   4418  C   ARG C  58     -46.659  -8.118 -15.322  1.00 33.06           C  
ATOM   4419  O   ARG C  58     -47.834  -7.736 -15.328  1.00 32.18           O  
ATOM   4420  CB  ARG C  58     -45.903  -8.784 -13.036  1.00 27.82           C  
ATOM   4421  CG  ARG C  58     -44.798  -8.746 -11.994  1.00 28.60           C  
ATOM   4422  CD  ARG C  58     -44.819  -9.986 -11.113  1.00 28.81           C  
ATOM   4423  NE  ARG C  58     -43.689  -9.986 -10.186  1.00 27.02           N  
ATOM   4424  CZ  ARG C  58     -42.494 -10.491 -10.472  1.00 35.70           C  
ATOM   4425  NH1 ARG C  58     -42.278 -11.047 -11.660  1.00 27.66           N1+
ATOM   4426  NH2 ARG C  58     -41.516 -10.439  -9.574  1.00 36.42           N  
ATOM   4427  N   LEU C  59     -46.124  -8.818 -16.313  1.00 27.99           N  
ATOM   4428  CA  LEU C  59     -46.898  -9.386 -17.405  1.00 31.17           C  
ATOM   4429  C   LEU C  59     -46.812 -10.910 -17.315  1.00 36.16           C  
ATOM   4430  O   LEU C  59     -46.212 -11.466 -16.389  1.00 35.04           O  
ATOM   4431  CB  LEU C  59     -46.401  -8.850 -18.752  1.00 32.33           C  
ATOM   4432  CG  LEU C  59     -46.507  -7.324 -18.923  1.00 33.51           C  
ATOM   4433  CD1 LEU C  59     -45.601  -6.806 -20.053  1.00 28.16           C  
ATOM   4434  CD2 LEU C  59     -47.951  -6.895 -19.174  1.00 29.44           C  
ATOM   4435  N   ALA C  60     -47.422 -11.592 -18.281  1.00 37.55           N  
ATOM   4436  CA  ALA C  60     -47.429 -13.047 -18.262  1.00 32.84           C  
ATOM   4437  C   ALA C  60     -46.027 -13.609 -18.483  1.00 38.35           C  
ATOM   4438  O   ALA C  60     -45.197 -13.024 -19.187  1.00 37.60           O  
ATOM   4439  CB  ALA C  60     -48.378 -13.588 -19.333  1.00 39.15           C  
ATOM   4440  N   GLY C  61     -45.769 -14.757 -17.860  1.00 38.56           N  
ATOM   4441  CA  GLY C  61     -44.554 -15.506 -18.119  1.00 36.93           C  
ATOM   4442  C   GLY C  61     -43.282 -14.895 -17.578  1.00 37.65           C  
ATOM   4443  O   GLY C  61     -42.229 -15.022 -18.211  1.00 39.90           O  
ATOM   4444  N   GLY C  62     -43.343 -14.248 -16.414  1.00 37.18           N  
ATOM   4445  CA  GLY C  62     -42.157 -13.650 -15.832  1.00 33.26           C  
ATOM   4446  C   GLY C  62     -41.690 -12.369 -16.489  1.00 32.95           C  
ATOM   4447  O   GLY C  62     -40.620 -11.860 -16.133  1.00 35.21           O  
ATOM   4448  N   GLN C  63     -42.454 -11.826 -17.428  1.00 26.56           N  
ATOM   4449  CA  GLN C  63     -42.085 -10.576 -18.067  1.00 30.12           C  
ATOM   4450  C   GLN C  63     -42.544  -9.390 -17.222  1.00 24.86           C  
ATOM   4451  O   GLN C  63     -43.379  -9.516 -16.320  1.00 27.90           O  
ATOM   4452  CB  GLN C  63     -42.681 -10.495 -19.482  1.00 26.69           C  
ATOM   4453  CG  GLN C  63     -42.295 -11.671 -20.366  1.00 29.36           C  
ATOM   4454  CD  GLN C  63     -42.108 -11.286 -21.822  1.00 36.85           C  
ATOM   4455  NE2 GLN C  63     -43.208 -11.182 -22.553  1.00 30.21           N  
ATOM   4456  OE1 GLN C  63     -40.985 -11.087 -22.283  1.00 36.95           O  
ATOM   4457  N   MET C  64     -41.969  -8.227 -17.516  1.00 23.10           N  
ATOM   4458  CA  MET C  64     -42.327  -6.976 -16.853  1.00 20.19           C  
ATOM   4459  C   MET C  64     -42.363  -5.886 -17.911  1.00 22.45           C  
ATOM   4460  O   MET C  64     -41.544  -5.892 -18.830  1.00 23.27           O  
ATOM   4461  CB  MET C  64     -41.328  -6.591 -15.744  1.00 19.00           C  
ATOM   4462  CG  MET C  64     -41.145  -7.619 -14.618  1.00 19.52           C  
ATOM   4463  SD  MET C  64     -39.642  -7.270 -13.652  1.00 25.25           S  
ATOM   4464  CE  MET C  64     -39.889  -8.303 -12.193  1.00 26.37           C  
ATOM   4465  N   GLY C  65     -43.306  -4.952 -17.782  1.00 20.82           N  
ATOM   4466  CA  GLY C  65     -43.458  -3.909 -18.772  1.00 19.32           C  
ATOM   4467  C   GLY C  65     -43.765  -2.576 -18.123  1.00 24.14           C  
ATOM   4468  O   GLY C  65     -44.258  -2.501 -16.993  1.00 21.41           O  
ATOM   4469  N   TYR C  66     -43.446  -1.521 -18.861  1.00 22.36           N  
ATOM   4470  CA  TYR C  66     -43.894  -0.173 -18.535  1.00 21.61           C  
ATOM   4471  C   TYR C  66     -45.199   0.149 -19.253  1.00 21.08           C  
ATOM   4472  O   TYR C  66     -45.396  -0.249 -20.404  1.00 18.63           O  
ATOM   4473  CB  TYR C  66     -42.851   0.855 -18.959  1.00 19.31           C  
ATOM   4474  CG  TYR C  66     -41.526   0.812 -18.242  1.00 18.72           C  
ATOM   4475  CD1 TYR C  66     -41.416   1.194 -16.899  1.00 22.17           C  
ATOM   4476  CD2 TYR C  66     -40.366   0.475 -18.923  1.00 18.79           C  
ATOM   4477  CE1 TYR C  66     -40.184   1.195 -16.248  1.00 19.79           C  
ATOM   4478  CE2 TYR C  66     -39.133   0.479 -18.288  1.00 18.89           C  
ATOM   4479  CZ  TYR C  66     -39.042   0.845 -16.951  1.00 21.39           C  
ATOM   4480  OH  TYR C  66     -37.805   0.848 -16.324  1.00 19.13           O  
ATOM   4481  N   GLY C  67     -46.075   0.904 -18.583  1.00 23.18           N  
ATOM   4482  CA  GLY C  67     -47.277   1.416 -19.225  1.00 23.33           C  
ATOM   4483  C   GLY C  67     -47.621   2.808 -18.736  1.00 25.79           C  
ATOM   4484  O   GLY C  67     -47.211   3.221 -17.647  1.00 25.04           O  
ATOM   4485  N   LEU C  68     -48.375   3.542 -19.564  1.00 22.43           N  
ATOM   4486  CA  LEU C  68     -48.882   4.851 -19.142  1.00 31.81           C  
ATOM   4487  C   LEU C  68     -50.098   4.744 -18.227  1.00 30.52           C  
ATOM   4488  O   LEU C  68     -50.539   5.759 -17.676  1.00 31.97           O  
ATOM   4489  CB  LEU C  68     -49.235   5.711 -20.362  1.00 34.37           C  
ATOM   4490  CG  LEU C  68     -48.075   6.085 -21.288  1.00 33.12           C  
ATOM   4491  CD1 LEU C  68     -48.549   6.864 -22.500  1.00 26.01           C  
ATOM   4492  CD2 LEU C  68     -47.028   6.866 -20.504  1.00 26.85           C  
ATOM   4493  N   GLU C  69     -50.632   3.541 -18.052  1.00 26.00           N  
ATOM   4494  CA  GLU C  69     -51.816   3.286 -17.245  1.00 40.39           C  
ATOM   4495  C   GLU C  69     -51.705   1.886 -16.665  1.00 37.71           C  
ATOM   4496  O   GLU C  69     -51.182   0.982 -17.324  1.00 32.70           O  
ATOM   4497  CB  GLU C  69     -53.098   3.385 -18.076  1.00 36.59           C  
ATOM   4498  CG  GLU C  69     -53.653   4.776 -18.250  1.00 37.27           C  
ATOM   4499  CD  GLU C  69     -54.936   4.753 -19.052  0.56 43.88           C  
ATOM   4500  OE1 GLU C  69     -54.913   4.192 -20.165  0.82 44.67           O  
ATOM   4501  OE2 GLU C  69     -55.965   5.266 -18.562  0.83 42.75           O1-
ATOM   4502  N   LYS C  70     -52.217   1.704 -15.445  1.00 37.59           N  
ATOM   4503  CA  LYS C  70     -52.232   0.373 -14.850  1.00 34.70           C  
ATOM   4504  C   LYS C  70     -53.031  -0.582 -15.729  1.00 39.97           C  
ATOM   4505  O   LYS C  70     -54.135  -0.259 -16.172  1.00 39.50           O  
ATOM   4506  CB  LYS C  70     -52.813   0.421 -13.438  1.00 37.63           C  
ATOM   4507  CG  LYS C  70     -51.784   0.709 -12.365  1.00 40.76           C  
ATOM   4508  CD  LYS C  70     -52.396   0.716 -10.961  1.00 42.44           C  
ATOM   4509  CE  LYS C  70     -52.176   2.057 -10.281  1.00 42.28           C  
ATOM   4510  NZ  LYS C  70     -52.315   2.007  -8.808  1.00 41.98           N1+
ATOM   4511  N   GLY C  71     -52.451  -1.751 -16.009  1.00 43.69           N  
ATOM   4512  CA  GLY C  71     -53.020  -2.700 -16.947  1.00 35.97           C  
ATOM   4513  C   GLY C  71     -52.735  -2.433 -18.417  1.00 43.46           C  
ATOM   4514  O   GLY C  71     -53.191  -3.211 -19.265  1.00 39.14           O  
ATOM   4515  N   LYS C  72     -52.009  -1.362 -18.755  1.00 39.27           N  
ATOM   4516  CA  LYS C  72     -51.675  -1.035 -20.141  1.00 42.60           C  
ATOM   4517  C   LYS C  72     -50.189  -1.220 -20.449  1.00 38.02           C  
ATOM   4518  O   LYS C  72     -49.686  -0.621 -21.405  1.00 30.03           O  
ATOM   4519  CB  LYS C  72     -52.078   0.408 -20.476  1.00 39.40           C  
ATOM   4520  CG  LYS C  72     -53.471   0.616 -21.055  1.00 45.99           C  
ATOM   4521  CD  LYS C  72     -54.519  -0.216 -20.359  1.00 42.40           C  
ATOM   4522  CE  LYS C  72     -55.557  -0.709 -21.346  1.00 49.63           C  
ATOM   4523  NZ  LYS C  72     -56.612  -1.512 -20.664  1.00 47.74           N1+
ATOM   4524  N   ALA C  73     -49.471  -2.009 -19.650  1.00 30.38           N  
ATOM   4525  CA  ALA C  73     -48.048  -2.227 -19.898  1.00 31.49           C  
ATOM   4526  C   ALA C  73     -47.828  -2.926 -21.238  1.00 33.72           C  
ATOM   4527  O   ALA C  73     -48.657  -3.722 -21.689  1.00 32.50           O  
ATOM   4528  CB  ALA C  73     -47.430  -3.055 -18.773  1.00 30.96           C  
ATOM   4529  N   SER C  74     -46.702  -2.607 -21.885  1.00 29.65           N  
ATOM   4530  CA  SER C  74     -46.334  -3.204 -23.166  1.00 22.84           C  
ATOM   4531  C   SER C  74     -44.815  -3.334 -23.239  1.00 29.37           C  
ATOM   4532  O   SER C  74     -44.081  -2.663 -22.505  1.00 20.75           O  
ATOM   4533  CB  SER C  74     -46.862  -2.377 -24.355  1.00 25.62           C  
ATOM   4534  OG  SER C  74     -46.304  -1.062 -24.395  1.00 27.31           O  
ATOM   4535  N   ILE C  75     -44.354  -4.232 -24.119  1.00 25.96           N  
ATOM   4536  CA  ILE C  75     -42.932  -4.411 -24.441  1.00 20.85           C  
ATOM   4537  C   ILE C  75     -42.782  -4.275 -25.957  1.00 27.71           C  
ATOM   4538  O   ILE C  75     -43.275  -5.130 -26.691  1.00 23.57           O  
ATOM   4539  CB  ILE C  75     -42.381  -5.784 -24.003  1.00 24.89           C  
ATOM   4540  CG1 ILE C  75     -42.672  -6.080 -22.538  1.00 22.12           C  
ATOM   4541  CG2 ILE C  75     -40.875  -5.879 -24.282  1.00 20.48           C  
ATOM   4542  CD1 ILE C  75     -42.354  -7.524 -22.183  1.00 22.29           C  
ATOM   4543  N   PRO C  76     -42.102  -3.214 -26.430  1.00 23.01           N  
ATOM   4544  CA  PRO C  76     -41.472  -2.159 -25.624  1.00 21.80           C  
ATOM   4545  C   PRO C  76     -42.484  -1.238 -24.991  1.00 20.27           C  
ATOM   4546  O   PRO C  76     -43.650  -1.267 -25.370  1.00 19.23           O  
ATOM   4547  CB  PRO C  76     -40.619  -1.380 -26.638  1.00 20.07           C  
ATOM   4548  CG  PRO C  76     -40.867  -2.028 -27.984  1.00 24.61           C  
ATOM   4549  CD  PRO C  76     -42.090  -2.876 -27.860  1.00 22.88           C  
ATOM   4550  N   GLY C  77     -42.035  -0.429 -24.031  1.00 20.96           N  
ATOM   4551  CA  GLY C  77     -42.903   0.505 -23.373  1.00 21.84           C  
ATOM   4552  C   GLY C  77     -43.333   1.618 -24.308  1.00 19.08           C  
ATOM   4553  O   GLY C  77     -42.883   1.707 -25.452  1.00 22.79           O  
ATOM   4554  N   PRO C  78     -44.212   2.488 -23.817  1.00 21.21           N  
ATOM   4555  CA  PRO C  78     -44.761   3.551 -24.675  1.00 21.77           C  
ATOM   4556  C   PRO C  78     -43.684   4.490 -25.208  1.00 23.80           C  
ATOM   4557  O   PRO C  78     -42.698   4.798 -24.528  1.00 24.02           O  
ATOM   4558  CB  PRO C  78     -45.733   4.296 -23.746  1.00 24.87           C  
ATOM   4559  CG  PRO C  78     -45.288   3.945 -22.352  1.00 23.55           C  
ATOM   4560  CD  PRO C  78     -44.696   2.564 -22.424  1.00 18.79           C  
ATOM   4561  N   LEU C  79     -43.881   4.935 -26.449  1.00 22.53           N  
ATOM   4562  CA  LEU C  79     -43.016   5.949 -27.032  1.00 22.18           C  
ATOM   4563  C   LEU C  79     -43.244   7.281 -26.332  1.00 23.26           C  
ATOM   4564  O   LEU C  79     -44.382   7.747 -26.218  1.00 23.32           O  
ATOM   4565  CB  LEU C  79     -43.285   6.079 -28.531  1.00 22.60           C  
ATOM   4566  CG  LEU C  79     -42.656   7.282 -29.241  1.00 24.18           C  
ATOM   4567  CD1 LEU C  79     -41.128   7.218 -29.198  1.00 22.87           C  
ATOM   4568  CD2 LEU C  79     -43.152   7.372 -30.668  1.00 33.42           C  
ATOM   4569  N   ILE C  80     -42.167   7.876 -25.830  1.00 18.85           N  
ATOM   4570  CA  ILE C  80     -42.178   9.241 -25.315  1.00 21.41           C  
ATOM   4571  C   ILE C  80     -41.508  10.138 -26.352  1.00 27.58           C  
ATOM   4572  O   ILE C  80     -40.380   9.865 -26.782  1.00 24.55           O  
ATOM   4573  CB  ILE C  80     -41.477   9.317 -23.947  1.00 22.39           C  
ATOM   4574  CG1 ILE C  80     -42.311   8.564 -22.912  1.00 23.80           C  
ATOM   4575  CG2 ILE C  80     -41.256  10.758 -23.499  1.00 24.75           C  
ATOM   4576  CD1 ILE C  80     -41.555   8.181 -21.707  1.00 29.34           C  
ATOM   4577  N   GLU C  81     -42.201  11.197 -26.771  1.00 22.79           N  
ATOM   4578  CA  GLU C  81     -41.667  12.143 -27.741  1.00 27.53           C  
ATOM   4579  C   GLU C  81     -41.673  13.544 -27.141  1.00 32.08           C  
ATOM   4580  O   GLU C  81     -42.640  13.938 -26.481  1.00 28.41           O  
ATOM   4581  CB  GLU C  81     -42.479  12.108 -29.039  1.00 29.41           C  
ATOM   4582  CG  GLU C  81     -41.898  12.953 -30.172  1.00 34.84           C  
ATOM   4583  CD  GLU C  81     -42.421  14.377 -30.217  0.25 33.29           C  
ATOM   4584  OE1 GLU C  81     -41.726  15.297 -29.736  0.57 33.47           O  
ATOM   4585  OE2 GLU C  81     -43.530  14.589 -30.754  0.76 45.21           O1-
ATOM   4586  N   LEU C  82     -40.588  14.293 -27.368  1.00 26.32           N  
ATOM   4587  CA  LEU C  82     -40.412  15.621 -26.794  1.00 22.74           C  
ATOM   4588  C   LEU C  82     -39.765  16.542 -27.813  1.00 24.80           C  
ATOM   4589  O   LEU C  82     -39.000  16.097 -28.671  1.00 27.11           O  
ATOM   4590  CB  LEU C  82     -39.525  15.601 -25.533  1.00 19.60           C  
ATOM   4591  CG  LEU C  82     -39.958  14.755 -24.340  1.00 24.42           C  
ATOM   4592  CD1 LEU C  82     -38.828  14.666 -23.323  1.00 23.61           C  
ATOM   4593  CD2 LEU C  82     -41.203  15.345 -23.703  1.00 28.12           C  
ATOM   4594  N   ASN C  83     -40.051  17.836 -27.699  1.00 26.29           N  
ATOM   4595  CA  ASN C  83     -39.368  18.846 -28.496  1.00 22.94           C  
ATOM   4596  C   ASN C  83     -38.272  19.479 -27.650  1.00 23.50           C  
ATOM   4597  O   ASN C  83     -38.451  19.679 -26.447  1.00 27.94           O  
ATOM   4598  CB  ASN C  83     -40.338  19.917 -29.004  1.00 23.62           C  
ATOM   4599  CG  ASN C  83     -41.446  19.349 -29.891  1.00 29.88           C  
ATOM   4600  ND2 ASN C  83     -41.076  18.547 -30.880  1.00 25.48           N  
ATOM   4601  OD1 ASN C  83     -42.627  19.640 -29.681  1.00 37.23           O  
ATOM   4602  N   GLU C  84     -37.123  19.757 -28.275  1.00 22.11           N  
ATOM   4603  CA  GLU C  84     -35.987  20.323 -27.550  1.00 23.95           C  
ATOM   4604  C   GLU C  84     -36.415  21.561 -26.776  1.00 29.06           C  
ATOM   4605  O   GLU C  84     -36.979  22.501 -27.347  1.00 27.68           O  
ATOM   4606  CB  GLU C  84     -34.857  20.693 -28.514  1.00 26.64           C  
ATOM   4607  CG  GLU C  84     -34.003  19.539 -29.009  1.00 20.12           C  
ATOM   4608  CD  GLU C  84     -32.807  20.033 -29.795  1.00 25.51           C  
ATOM   4609  OE1 GLU C  84     -32.977  20.977 -30.620  1.00 18.40           O  
ATOM   4610  OE2 GLU C  84     -31.695  19.494 -29.564  1.00 22.24           O1-
ATOM   4611  N   GLY C  85     -36.123  21.561 -25.472  1.00 24.47           N  
ATOM   4612  CA  GLY C  85     -36.603  22.562 -24.548  1.00 25.58           C  
ATOM   4613  C   GLY C  85     -37.678  22.047 -23.610  1.00 27.64           C  
ATOM   4614  O   GLY C  85     -37.805  22.558 -22.491  1.00 25.06           O  
ATOM   4615  N   ASP C  86     -38.454  21.049 -24.044  1.00 24.05           N  
ATOM   4616  CA  ASP C  86     -39.484  20.466 -23.193  1.00 25.78           C  
ATOM   4617  C   ASP C  86     -38.897  19.902 -21.899  1.00 32.49           C  
ATOM   4618  O   ASP C  86     -37.773  19.389 -21.863  1.00 29.10           O  
ATOM   4619  CB  ASP C  86     -40.212  19.337 -23.919  1.00 29.31           C  
ATOM   4620  CG  ASP C  86     -41.149  19.832 -25.000  1.00 33.24           C  
ATOM   4621  OD1 ASP C  86     -41.307  21.067 -25.165  1.00 33.77           O  
ATOM   4622  OD2 ASP C  86     -41.752  18.962 -25.666  1.00 31.40           O1-
ATOM   4623  N   THR C  87     -39.692  19.990 -20.832  1.00 25.70           N  
ATOM   4624  CA  THR C  87     -39.458  19.295 -19.574  1.00 20.40           C  
ATOM   4625  C   THR C  87     -40.589  18.306 -19.355  1.00 24.84           C  
ATOM   4626  O   THR C  87     -41.752  18.628 -19.609  1.00 26.53           O  
ATOM   4627  CB  THR C  87     -39.410  20.273 -18.399  1.00 25.89           C  
ATOM   4628  CG2 THR C  87     -39.437  19.521 -17.065  1.00 21.62           C  
ATOM   4629  OG1 THR C  87     -38.229  21.074 -18.491  1.00 30.98           O  
ATOM   4630  N   LEU C  88     -40.259  17.109 -18.875  1.00 21.58           N  
ATOM   4631  CA  LEU C  88     -41.255  16.072 -18.635  1.00 21.40           C  
ATOM   4632  C   LEU C  88     -41.158  15.605 -17.192  1.00 26.20           C  
ATOM   4633  O   LEU C  88     -40.084  15.177 -16.751  1.00 28.41           O  
ATOM   4634  CB  LEU C  88     -41.049  14.887 -19.590  1.00 22.04           C  
ATOM   4635  CG  LEU C  88     -42.085  13.770 -19.504  1.00 23.95           C  
ATOM   4636  CD1 LEU C  88     -43.410  14.262 -20.051  1.00 25.79           C  
ATOM   4637  CD2 LEU C  88     -41.618  12.516 -20.255  1.00 23.56           C  
ATOM   4638  N   HIS C  89     -42.274  15.671 -16.459  1.00 24.68           N  
ATOM   4639  CA  HIS C  89     -42.376  15.079 -15.125  1.00 25.89           C  
ATOM   4640  C   HIS C  89     -43.056  13.725 -15.252  1.00 26.65           C  
ATOM   4641  O   HIS C  89     -44.239  13.648 -15.604  1.00 26.64           O  
ATOM   4642  CB  HIS C  89     -43.140  15.990 -14.165  1.00 29.30           C  
ATOM   4643  CG  HIS C  89     -42.518  17.341 -14.009  1.00 30.55           C  
ATOM   4644  CD2 HIS C  89     -42.961  18.575 -14.352  1.00 33.25           C  
ATOM   4645  ND1 HIS C  89     -41.265  17.521 -13.465  1.00 30.87           N  
ATOM   4646  CE1 HIS C  89     -40.965  18.810 -13.472  1.00 32.92           C  
ATOM   4647  NE2 HIS C  89     -41.978  19.471 -14.002  1.00 29.36           N  
ATOM   4648  N   VAL C  90     -42.308  12.660 -14.971  1.00 23.40           N  
ATOM   4649  CA  VAL C  90     -42.818  11.298 -15.046  1.00 24.43           C  
ATOM   4650  C   VAL C  90     -43.202  10.869 -13.637  1.00 25.29           C  
ATOM   4651  O   VAL C  90     -42.334  10.590 -12.800  1.00 21.44           O  
ATOM   4652  CB  VAL C  90     -41.803  10.329 -15.663  1.00 27.70           C  
ATOM   4653  CG1 VAL C  90     -42.405   8.921 -15.737  1.00 23.42           C  
ATOM   4654  CG2 VAL C  90     -41.359  10.814 -17.056  1.00 25.19           C  
ATOM   4655  N   GLU C  91     -44.509  10.818 -13.380  1.00 28.23           N  
ATOM   4656  CA  GLU C  91     -45.045  10.363 -12.099  1.00 22.65           C  
ATOM   4657  C   GLU C  91     -45.102   8.840 -12.145  1.00 25.37           C  
ATOM   4658  O   GLU C  91     -45.988   8.253 -12.776  1.00 24.39           O  
ATOM   4659  CB  GLU C  91     -46.419  10.981 -11.852  1.00 25.76           C  
ATOM   4660  CG  GLU C  91     -47.006  10.641 -10.496  1.00 32.48           C  
ATOM   4661  CD  GLU C  91     -48.209  11.503 -10.130  0.67 30.75           C  
ATOM   4662  OE1 GLU C  91     -48.659  11.418  -8.973  0.71 28.91           O  
ATOM   4663  OE2 GLU C  91     -48.697  12.266 -10.989  0.93 28.50           O1-
ATOM   4664  N   PHE C  92     -44.145   8.194 -11.490  1.00 24.90           N  
ATOM   4665  CA  PHE C  92     -43.845   6.785 -11.720  1.00 26.64           C  
ATOM   4666  C   PHE C  92     -44.257   5.960 -10.516  1.00 26.39           C  
ATOM   4667  O   PHE C  92     -43.850   6.267  -9.388  1.00 24.88           O  
ATOM   4668  CB  PHE C  92     -42.345   6.586 -11.977  1.00 26.10           C  
ATOM   4669  CG  PHE C  92     -41.956   5.149 -12.230  1.00 28.63           C  
ATOM   4670  CD1 PHE C  92     -41.694   4.281 -11.171  1.00 30.81           C  
ATOM   4671  CD2 PHE C  92     -41.856   4.669 -13.525  1.00 24.68           C  
ATOM   4672  CE1 PHE C  92     -41.341   2.957 -11.406  1.00 30.89           C  
ATOM   4673  CE2 PHE C  92     -41.507   3.340 -13.767  1.00 29.13           C  
ATOM   4674  CZ  PHE C  92     -41.246   2.487 -12.708  1.00 26.98           C  
ATOM   4675  N   GLU C  93     -45.026   4.897 -10.752  1.00 24.60           N  
ATOM   4676  CA  GLU C  93     -45.426   3.999  -9.675  1.00 25.58           C  
ATOM   4677  C   GLU C  93     -44.949   2.579  -9.948  1.00 26.87           C  
ATOM   4678  O   GLU C  93     -45.146   2.046 -11.048  1.00 23.50           O  
ATOM   4679  CB  GLU C  93     -46.946   3.998  -9.464  1.00 27.84           C  
ATOM   4680  CG  GLU C  93     -47.360   3.074  -8.326  1.00 30.08           C  
ATOM   4681  CD  GLU C  93     -48.849   3.133  -8.031  1.00 36.10           C  
ATOM   4682  OE1 GLU C  93     -49.307   4.171  -7.510  1.00 34.88           O  
ATOM   4683  OE2 GLU C  93     -49.550   2.146  -8.325  1.00 34.93           O1-
ATOM   4684  N   ASN C  94     -44.338   1.963  -8.938  1.00 20.75           N  
ATOM   4685  CA  ASN C  94     -43.949   0.561  -9.021  1.00 24.55           C  
ATOM   4686  C   ASN C  94     -45.085  -0.273  -8.448  1.00 26.44           C  
ATOM   4687  O   ASN C  94     -45.312  -0.255  -7.239  1.00 24.06           O  
ATOM   4688  CB  ASN C  94     -42.650   0.309  -8.261  1.00 21.42           C  
ATOM   4689  CG  ASN C  94     -42.240  -1.163  -8.276  1.00 23.46           C  
ATOM   4690  ND2 ASN C  94     -41.262  -1.518  -7.440  1.00 22.99           N  
ATOM   4691  OD1 ASN C  94     -42.794  -1.968  -9.032  1.00 22.53           O  
ATOM   4692  N   THR C  95     -45.794  -1.004  -9.312  1.00 23.72           N  
ATOM   4693  CA  THR C  95     -46.880  -1.883  -8.887  1.00 26.44           C  
ATOM   4694  C   THR C  95     -46.412  -3.307  -8.623  1.00 30.02           C  
ATOM   4695  O   THR C  95     -47.240  -4.166  -8.303  1.00 30.65           O  
ATOM   4696  CB  THR C  95     -48.014  -1.914  -9.937  1.00 24.47           C  
ATOM   4697  CG2 THR C  95     -48.334  -0.516 -10.461  1.00 25.93           C  
ATOM   4698  OG1 THR C  95     -47.647  -2.762 -11.035  1.00 29.81           O  
ATOM   4699  N   MET C  96     -45.115  -3.582  -8.760  1.00 23.73           N  
ATOM   4700  CA  MET C  96     -44.590  -4.930  -8.627  1.00 29.26           C  
ATOM   4701  C   MET C  96     -44.140  -5.191  -7.190  1.00 27.28           C  
ATOM   4702  O   MET C  96     -44.148  -4.306  -6.333  1.00 29.02           O  
ATOM   4703  CB  MET C  96     -43.425  -5.163  -9.593  1.00 22.63           C  
ATOM   4704  CG  MET C  96     -43.698  -4.782 -11.046  1.00 26.82           C  
ATOM   4705  SD  MET C  96     -42.337  -5.313 -12.118  1.00 26.57           S  
ATOM   4706  CE  MET C  96     -40.990  -4.306 -11.497  1.00 20.87           C  
ATOM   4707  N   ASP C  97     -43.694  -6.419  -6.942  1.00 25.07           N  
ATOM   4708  CA  ASP C  97     -43.268  -6.862  -5.622  1.00 30.79           C  
ATOM   4709  C   ASP C  97     -41.750  -6.859  -5.460  1.00 33.97           C  
ATOM   4710  O   ASP C  97     -41.243  -7.431  -4.490  1.00 31.09           O  
ATOM   4711  CB  ASP C  97     -43.819  -8.267  -5.337  1.00 29.79           C  
ATOM   4712  CG  ASP C  97     -43.197  -9.342  -6.236  1.00 34.64           C  
ATOM   4713  OD1 ASP C  97     -42.709  -9.014  -7.338  1.00 33.27           O  
ATOM   4714  OD2 ASP C  97     -43.197 -10.528  -5.839  1.00 47.98           O1-
ATOM   4715  N   VAL C  98     -41.017  -6.276  -6.405  1.00 26.54           N  
ATOM   4716  CA  VAL C  98     -39.570  -6.103  -6.274  1.00 26.00           C  
ATOM   4717  C   VAL C  98     -39.235  -4.669  -6.640  1.00 24.99           C  
ATOM   4718  O   VAL C  98     -40.006  -3.997  -7.349  1.00 29.58           O  
ATOM   4719  CB  VAL C  98     -38.787  -7.100  -7.165  1.00 27.81           C  
ATOM   4720  CG1 VAL C  98     -39.099  -8.555  -6.796  1.00 31.76           C  
ATOM   4721  CG2 VAL C  98     -39.060  -6.821  -8.647  1.00 29.40           C  
ATOM   4722  N   PRO C  99     -38.084  -4.159  -6.193  1.00 23.09           N  
ATOM   4723  CA  PRO C  99     -37.700  -2.794  -6.572  1.00 25.45           C  
ATOM   4724  C   PRO C  99     -37.479  -2.686  -8.074  1.00 21.08           C  
ATOM   4725  O   PRO C  99     -37.146  -3.668  -8.748  1.00 22.76           O  
ATOM   4726  CB  PRO C  99     -36.401  -2.548  -5.790  1.00 23.60           C  
ATOM   4727  CG  PRO C  99     -36.452  -3.539  -4.647  1.00 28.06           C  
ATOM   4728  CD  PRO C  99     -37.154  -4.746  -5.212  1.00 24.93           C  
ATOM   4729  N   VAL C 100     -37.674  -1.468  -8.589  1.00 23.24           N  
ATOM   4730  CA  VAL C 100     -37.585  -1.170 -10.018  1.00 23.45           C  
ATOM   4731  C   VAL C 100     -37.121   0.275 -10.160  1.00 24.44           C  
ATOM   4732  O   VAL C 100     -37.177   1.062  -9.210  1.00 23.79           O  
ATOM   4733  CB  VAL C 100     -38.937  -1.386 -10.742  1.00 22.83           C  
ATOM   4734  CG1 VAL C 100     -39.846  -0.203 -10.503  1.00 21.90           C  
ATOM   4735  CG2 VAL C 100     -38.736  -1.632 -12.255  1.00 23.36           C  
ATOM   4736  N   SER C 101     -36.662   0.637 -11.359  1.00 23.56           N  
ATOM   4737  CA  SER C 101     -36.308   2.028 -11.602  1.00 22.68           C  
ATOM   4738  C   SER C 101     -36.614   2.405 -13.043  1.00 24.61           C  
ATOM   4739  O   SER C 101     -36.982   1.564 -13.871  1.00 21.96           O  
ATOM   4740  CB  SER C 101     -34.834   2.305 -11.268  1.00 21.86           C  
ATOM   4741  OG  SER C 101     -33.957   1.762 -12.243  1.00 21.19           O  
ATOM   4742  N   LEU C 102     -36.465   3.704 -13.317  1.00 20.98           N  
ATOM   4743  CA  LEU C 102     -36.554   4.274 -14.656  1.00 19.48           C  
ATOM   4744  C   LEU C 102     -35.298   5.108 -14.886  1.00 23.84           C  
ATOM   4745  O   LEU C 102     -35.097   6.134 -14.226  1.00 27.61           O  
ATOM   4746  CB  LEU C 102     -37.826   5.120 -14.804  1.00 23.80           C  
ATOM   4747  CG  LEU C 102     -38.131   5.715 -16.174  1.00 22.99           C  
ATOM   4748  CD1 LEU C 102     -38.494   4.602 -17.140  1.00 21.32           C  
ATOM   4749  CD2 LEU C 102     -39.260   6.742 -16.081  1.00 25.33           C  
ATOM   4750  N   HIS C 103     -34.443   4.667 -15.804  1.00 21.36           N  
ATOM   4751  CA  HIS C 103     -33.212   5.361 -16.148  1.00 19.55           C  
ATOM   4752  C   HIS C 103     -33.265   5.724 -17.632  1.00 22.41           C  
ATOM   4753  O   HIS C 103     -33.719   4.923 -18.452  1.00 20.78           O  
ATOM   4754  CB  HIS C 103     -31.985   4.481 -15.826  1.00 17.26           C  
ATOM   4755  CG  HIS C 103     -30.732   4.915 -16.528  1.00 21.86           C  
ATOM   4756  CD2 HIS C 103     -30.056   4.363 -17.563  1.00 22.59           C  
ATOM   4757  ND1 HIS C 103     -30.058   6.075 -16.206  1.00 25.20           N  
ATOM   4758  CE1 HIS C 103     -29.011   6.210 -17.001  1.00 26.20           C  
ATOM   4759  NE2 HIS C 103     -28.991   5.186 -17.838  1.00 21.39           N  
ATOM   4760  N   VAL C 104     -32.818   6.926 -17.993  1.00 18.79           N  
ATOM   4761  CA  VAL C 104     -32.982   7.397 -19.366  1.00 20.68           C  
ATOM   4762  C   VAL C 104     -31.628   7.806 -19.937  1.00 23.44           C  
ATOM   4763  O   VAL C 104     -30.776   8.359 -19.233  1.00 18.25           O  
ATOM   4764  CB  VAL C 104     -34.005   8.550 -19.466  1.00 22.01           C  
ATOM   4765  CG1 VAL C 104     -33.454   9.851 -18.851  1.00 21.01           C  
ATOM   4766  CG2 VAL C 104     -34.471   8.764 -20.940  1.00 17.89           C  
ATOM   4767  N   HIS C 105     -31.423   7.495 -21.211  1.00 17.61           N  
ATOM   4768  CA  HIS C 105     -30.256   7.932 -21.963  1.00 20.27           C  
ATOM   4769  C   HIS C 105     -30.514   9.291 -22.603  1.00 19.55           C  
ATOM   4770  O   HIS C 105     -31.644   9.618 -22.984  1.00 18.64           O  
ATOM   4771  CB  HIS C 105     -29.900   6.920 -23.058  1.00 18.58           C  
ATOM   4772  CG  HIS C 105     -29.273   5.663 -22.539  1.00 20.86           C  
ATOM   4773  CD2 HIS C 105     -29.699   4.762 -21.621  1.00 20.01           C  
ATOM   4774  ND1 HIS C 105     -28.038   5.226 -22.961  1.00 18.77           N  
ATOM   4775  CE1 HIS C 105     -27.730   4.106 -22.331  1.00 18.99           C  
ATOM   4776  NE2 HIS C 105     -28.721   3.803 -21.512  1.00 20.55           N  
ATOM   4777  N   GLY C 106     -29.444  10.077 -22.729  1.00 19.98           N  
ATOM   4778  CA  GLY C 106     -29.445  11.265 -23.562  1.00 20.79           C  
ATOM   4779  C   GLY C 106     -30.008  12.545 -22.965  1.00 20.71           C  
ATOM   4780  O   GLY C 106     -29.480  13.633 -23.209  1.00 19.95           O  
ATOM   4781  N   LEU C 107     -31.088  12.443 -22.203  1.00 20.86           N  
ATOM   4782  CA  LEU C 107     -31.738  13.651 -21.720  1.00 19.50           C  
ATOM   4783  C   LEU C 107     -31.006  14.218 -20.504  1.00 23.90           C  
ATOM   4784  O   LEU C 107     -30.178  13.557 -19.872  1.00 22.12           O  
ATOM   4785  CB  LEU C 107     -33.193  13.371 -21.361  1.00 18.79           C  
ATOM   4786  CG  LEU C 107     -34.086  12.688 -22.400  1.00 23.17           C  
ATOM   4787  CD1 LEU C 107     -35.562  12.897 -22.071  1.00 22.78           C  
ATOM   4788  CD2 LEU C 107     -33.800  13.178 -23.779  1.00 22.97           C  
ATOM   4789  N   ASP C 108     -31.338  15.465 -20.174  1.00 18.34           N  
ATOM   4790  CA  ASP C 108     -30.832  16.094 -18.964  1.00 22.09           C  
ATOM   4791  C   ASP C 108     -31.671  15.649 -17.775  1.00 21.63           C  
ATOM   4792  O   ASP C 108     -32.901  15.609 -17.857  1.00 23.32           O  
ATOM   4793  CB  ASP C 108     -30.890  17.620 -19.076  1.00 20.28           C  
ATOM   4794  CG  ASP C 108     -30.230  18.148 -20.341  1.00 27.15           C  
ATOM   4795  OD1 ASP C 108     -29.114  17.708 -20.662  1.00 21.89           O  
ATOM   4796  OD2 ASP C 108     -30.828  19.015 -21.018  1.00 24.86           O1-
ATOM   4797  N   TYR C 109     -31.007  15.326 -16.667  1.00 22.19           N  
ATOM   4798  CA  TYR C 109     -31.700  15.012 -15.417  1.00 22.94           C  
ATOM   4799  C   TYR C 109     -30.711  15.203 -14.277  1.00 23.23           C  
ATOM   4800  O   TYR C 109     -29.507  15.019 -14.457  1.00 22.70           O  
ATOM   4801  CB  TYR C 109     -32.255  13.576 -15.408  1.00 24.17           C  
ATOM   4802  CG  TYR C 109     -31.205  12.529 -15.693  1.00 23.16           C  
ATOM   4803  CD1 TYR C 109     -30.464  11.961 -14.661  1.00 25.35           C  
ATOM   4804  CD2 TYR C 109     -30.945  12.110 -16.991  1.00 27.49           C  
ATOM   4805  CE1 TYR C 109     -29.483  11.007 -14.918  1.00 25.52           C  
ATOM   4806  CE2 TYR C 109     -29.964  11.157 -17.261  1.00 26.63           C  
ATOM   4807  CZ  TYR C 109     -29.235  10.613 -16.222  1.00 28.83           C  
ATOM   4808  OH  TYR C 109     -28.267   9.659 -16.493  1.00 28.64           O  
ATOM   4809  N   GLU C 110     -31.219  15.573 -13.106  1.00 23.61           N  
ATOM   4810  CA  GLU C 110     -30.319  15.661 -11.963  1.00 24.47           C  
ATOM   4811  C   GLU C 110     -30.039  14.273 -11.401  1.00 24.06           C  
ATOM   4812  O   GLU C 110     -30.728  13.299 -11.715  1.00 24.88           O  
ATOM   4813  CB  GLU C 110     -30.892  16.580 -10.887  1.00 25.59           C  
ATOM   4814  CG  GLU C 110     -31.245  17.961 -11.427  1.00 30.51           C  
ATOM   4815  CD  GLU C 110     -31.843  18.866 -10.371  1.00 44.87           C  
ATOM   4816  OE1 GLU C 110     -32.192  20.016 -10.708  1.00 56.78           O  
ATOM   4817  OE2 GLU C 110     -31.954  18.433  -9.204  1.00 51.30           O1-
ATOM   4818  N   ILE C 111     -29.012  14.188 -10.547  1.00 21.03           N  
ATOM   4819  CA  ILE C 111     -28.612  12.890 -10.012  1.00 23.48           C  
ATOM   4820  C   ILE C 111     -29.780  12.207  -9.302  1.00 23.29           C  
ATOM   4821  O   ILE C 111     -29.876  10.968  -9.290  1.00 21.14           O  
ATOM   4822  CB  ILE C 111     -27.380  13.043  -9.091  1.00 26.62           C  
ATOM   4823  CG1 ILE C 111     -26.685  11.693  -8.898  1.00 26.76           C  
ATOM   4824  CG2 ILE C 111     -27.777  13.659  -7.738  1.00 27.12           C  
ATOM   4825  CD1 ILE C 111     -25.954  11.172 -10.147  1.00 22.37           C  
ATOM   4826  N   SER C 112     -30.702  12.992  -8.740  1.00 24.04           N  
ATOM   4827  CA  SER C 112     -31.874  12.438  -8.066  1.00 24.71           C  
ATOM   4828  C   SER C 112     -32.858  11.754  -9.015  1.00 24.85           C  
ATOM   4829  O   SER C 112     -33.753  11.043  -8.539  1.00 24.50           O  
ATOM   4830  CB  SER C 112     -32.593  13.540  -7.280  1.00 23.97           C  
ATOM   4831  OG  SER C 112     -32.816  14.687  -8.082  1.00 32.50           O  
ATOM   4832  N   SER C 113     -32.737  11.947 -10.332  1.00 22.93           N  
ATOM   4833  CA  SER C 113     -33.504  11.164 -11.297  1.00 24.00           C  
ATOM   4834  C   SER C 113     -32.621  10.214 -12.115  1.00 28.13           C  
ATOM   4835  O   SER C 113     -33.017   9.778 -13.206  1.00 22.21           O  
ATOM   4836  CB  SER C 113     -34.308  12.088 -12.217  1.00 27.36           C  
ATOM   4837  OG  SER C 113     -35.477  12.562 -11.552  1.00 27.67           O  
ATOM   4838  N   ASP C 114     -31.435   9.875 -11.600  1.00 23.25           N  
ATOM   4839  CA  ASP C 114     -30.588   8.873 -12.245  1.00 27.33           C  
ATOM   4840  C   ASP C 114     -31.286   7.519 -12.340  1.00 23.28           C  
ATOM   4841  O   ASP C 114     -31.094   6.778 -13.313  1.00 24.31           O  
ATOM   4842  CB  ASP C 114     -29.275   8.737 -11.468  1.00 22.74           C  
ATOM   4843  CG  ASP C 114     -28.168   8.112 -12.285  1.00 29.23           C  
ATOM   4844  OD1 ASP C 114     -28.161   8.261 -13.530  1.00 26.67           O  
ATOM   4845  OD2 ASP C 114     -27.288   7.481 -11.671  1.00 27.76           O1-
ATOM   4846  N   GLY C 115     -32.088   7.178 -11.341  1.00 22.92           N  
ATOM   4847  CA  GLY C 115     -32.821   5.924 -11.361  1.00 22.56           C  
ATOM   4848  C   GLY C 115     -31.947   4.727 -11.083  1.00 21.11           C  
ATOM   4849  O   GLY C 115     -32.042   3.721 -11.796  1.00 23.69           O  
ATOM   4850  N   THR C 116     -31.073   4.817 -10.082  1.00 22.26           N  
ATOM   4851  CA  THR C 116     -30.237   3.694  -9.687  1.00 23.95           C  
ATOM   4852  C   THR C 116     -30.325   3.505  -8.180  1.00 29.11           C  
ATOM   4853  O   THR C 116     -30.464   4.474  -7.424  1.00 25.33           O  
ATOM   4854  CB  THR C 116     -28.758   3.888 -10.068  1.00 22.52           C  
ATOM   4855  CG2 THR C 116     -28.599   4.259 -11.543  1.00 25.83           C  
ATOM   4856  OG1 THR C 116     -28.190   4.919  -9.253  1.00 25.96           O  
ATOM   4857  N   LYS C 117     -30.210   2.244  -7.752  1.00 25.58           N  
ATOM   4858  CA  LYS C 117     -30.084   1.965  -6.326  1.00 31.19           C  
ATOM   4859  C   LYS C 117     -28.856   2.651  -5.740  1.00 30.74           C  
ATOM   4860  O   LYS C 117     -28.895   3.128  -4.598  1.00 30.36           O  
ATOM   4861  CB  LYS C 117     -30.017   0.458  -6.093  1.00 29.08           C  
ATOM   4862  CG  LYS C 117     -29.906   0.054  -4.626  1.00 40.65           C  
ATOM   4863  CD  LYS C 117     -30.074  -1.460  -4.450  1.00 50.06           C  
ATOM   4864  CE  LYS C 117     -31.101  -2.032  -5.442  1.00 53.82           C  
ATOM   4865  NZ  LYS C 117     -31.940  -3.133  -4.871  1.00 50.47           N1+
ATOM   4866  N   GLN C 118     -27.774   2.730  -6.523  1.00 30.90           N  
ATOM   4867  CA  GLN C 118     -26.544   3.376  -6.074  1.00 34.59           C  
ATOM   4868  C   GLN C 118     -26.810   4.778  -5.531  1.00 33.85           C  
ATOM   4869  O   GLN C 118     -26.269   5.155  -4.484  1.00 32.17           O  
ATOM   4870  CB  GLN C 118     -25.529   3.418  -7.227  1.00 32.93           C  
ATOM   4871  CG  GLN C 118     -24.962   2.039  -7.663  1.00 33.29           C  
ATOM   4872  CD  GLN C 118     -25.798   1.303  -8.735  1.00 36.65           C  
ATOM   4873  NE2 GLN C 118     -25.116   0.520  -9.580  1.00 28.09           N  
ATOM   4874  OE1 GLN C 118     -27.029   1.418  -8.789  1.00 29.04           O  
ATOM   4875  N   ASN C 119     -27.659   5.556  -6.217  1.00 37.35           N  
ATOM   4876  CA  ASN C 119     -28.044   6.903  -5.793  1.00 33.70           C  
ATOM   4877  C   ASN C 119     -29.320   6.945  -4.964  1.00 33.19           C  
ATOM   4878  O   ASN C 119     -29.814   8.045  -4.690  1.00 34.03           O  
ATOM   4879  CB  ASN C 119     -28.262   7.822  -6.998  1.00 38.08           C  
ATOM   4880  CG  ASN C 119     -27.067   7.907  -7.887  1.00 44.05           C  
ATOM   4881  ND2 ASN C 119     -25.905   8.183  -7.299  1.00 51.97           N  
ATOM   4882  OD1 ASN C 119     -27.177   7.736  -9.099  1.00 43.10           O  
ATOM   4883  N   LYS C 120     -29.882   5.792  -4.594  1.00 29.05           N  
ATOM   4884  CA  LYS C 120     -31.191   5.721  -3.930  1.00 31.05           C  
ATOM   4885  C   LYS C 120     -32.264   6.468  -4.728  1.00 33.13           C  
ATOM   4886  O   LYS C 120     -33.073   7.219  -4.181  1.00 29.21           O  
ATOM   4887  CB  LYS C 120     -31.119   6.244  -2.490  1.00 36.17           C  
ATOM   4888  CG  LYS C 120     -30.374   5.336  -1.503  1.00 43.08           C  
ATOM   4889  CD  LYS C 120     -28.870   5.273  -1.748  1.00 45.31           C  
ATOM   4890  CE  LYS C 120     -28.137   6.398  -1.027  1.00 54.43           C  
ATOM   4891  NZ  LYS C 120     -26.651   6.241  -1.077  1.00 53.59           N1+
ATOM   4892  N   SER C 121     -32.260   6.270  -6.048  1.00 27.99           N  
ATOM   4893  CA  SER C 121     -33.282   6.851  -6.908  1.00 24.34           C  
ATOM   4894  C   SER C 121     -34.152   5.775  -7.542  1.00 26.98           C  
ATOM   4895  O   SER C 121     -34.847   6.038  -8.531  1.00 26.91           O  
ATOM   4896  CB  SER C 121     -32.655   7.753  -7.975  1.00 27.37           C  
ATOM   4897  OG  SER C 121     -31.552   7.128  -8.619  1.00 29.42           O  
ATOM   4898  N   HIS C 122     -34.121   4.567  -6.985  1.00 22.61           N  
ATOM   4899  CA  HIS C 122     -35.020   3.486  -7.356  1.00 28.55           C  
ATOM   4900  C   HIS C 122     -36.353   3.647  -6.620  1.00 27.82           C  
ATOM   4901  O   HIS C 122     -36.567   4.607  -5.881  1.00 32.77           O  
ATOM   4902  CB  HIS C 122     -34.370   2.135  -7.046  1.00 28.34           C  
ATOM   4903  CG  HIS C 122     -34.052   1.937  -5.596  1.00 32.42           C  
ATOM   4904  CD2 HIS C 122     -34.350   0.925  -4.747  1.00 33.73           C  
ATOM   4905  ND1 HIS C 122     -33.319   2.848  -4.865  1.00 29.71           N  
ATOM   4906  CE1 HIS C 122     -33.190   2.411  -3.625  1.00 35.73           C  
ATOM   4907  NE2 HIS C 122     -33.805   1.246  -3.527  1.00 37.77           N  
ATOM   4908  N   VAL C 123     -37.256   2.684  -6.817  1.00 28.60           N  
ATOM   4909  CA  VAL C 123     -38.629   2.751  -6.316  1.00 33.80           C  
ATOM   4910  C   VAL C 123     -38.987   1.408  -5.682  1.00 29.36           C  
ATOM   4911  O   VAL C 123     -38.974   0.370  -6.357  1.00 26.06           O  
ATOM   4912  CB  VAL C 123     -39.633   3.101  -7.430  1.00 25.70           C  
ATOM   4913  CG1 VAL C 123     -41.036   3.290  -6.856  1.00 26.37           C  
ATOM   4914  CG2 VAL C 123     -39.177   4.341  -8.186  1.00 25.14           C  
ATOM   4915  N   GLU C 124     -39.301   1.425  -4.388  1.00 25.81           N  
ATOM   4916  CA  GLU C 124     -39.690   0.210  -3.684  1.00 25.80           C  
ATOM   4917  C   GLU C 124     -41.087  -0.240  -4.126  1.00 24.04           C  
ATOM   4918  O   GLU C 124     -41.846   0.541  -4.709  1.00 26.04           O  
ATOM   4919  CB  GLU C 124     -39.649   0.446  -2.171  1.00 24.63           C  
ATOM   4920  CG  GLU C 124     -38.255   0.756  -1.634  1.00 27.81           C  
ATOM   4921  CD  GLU C 124     -37.312  -0.435  -1.723  0.86 31.15           C  
ATOM   4922  OE1 GLU C 124     -36.088  -0.217  -1.760  0.77 32.97           O  
ATOM   4923  OE2 GLU C 124     -37.791  -1.590  -1.759  0.71 35.63           O1-
ATOM   4924  N   PRO C 125     -41.434  -1.505  -3.888  1.00 27.22           N  
ATOM   4925  CA  PRO C 125     -42.781  -1.979  -4.235  1.00 31.00           C  
ATOM   4926  C   PRO C 125     -43.858  -1.052  -3.688  1.00 29.35           C  
ATOM   4927  O   PRO C 125     -43.739  -0.519  -2.584  1.00 30.18           O  
ATOM   4928  CB  PRO C 125     -42.841  -3.364  -3.586  1.00 27.64           C  
ATOM   4929  CG  PRO C 125     -41.436  -3.835  -3.659  1.00 29.83           C  
ATOM   4930  CD  PRO C 125     -40.577  -2.609  -3.420  1.00 28.16           C  
ATOM   4931  N   GLY C 126     -44.889  -0.820  -4.504  1.00 25.43           N  
ATOM   4932  CA  GLY C 126     -45.964   0.083  -4.151  1.00 27.96           C  
ATOM   4933  C   GLY C 126     -45.608   1.550  -4.133  1.00 30.04           C  
ATOM   4934  O   GLY C 126     -46.509   2.379  -3.984  1.00 29.80           O  
ATOM   4935  N   GLY C 127     -44.325   1.910  -4.290  1.00 29.69           N  
ATOM   4936  CA  GLY C 127     -43.928   3.296  -4.173  1.00 27.26           C  
ATOM   4937  C   GLY C 127     -44.195   4.114  -5.427  1.00 29.00           C
[truncated: 121,189 more chars]
