# Supplementary material for: Hydrophobic tuning with non-canonical amino acids in a copper metalloenzyme
Source: Nat Chem. 2026 Apr 13;18(7):1269–77. doi: 10.1038/s41557-026-02116-7 (PMC13323077; doi:10.1038/s41557-026-02116-7)
Supplement: Supplementary file 4 — Code related to logP prediction, PDB analysis and redox deconvolution. [file 41557_2026_2116_MOESM4_ESM.zip › Code_lite/PDB_analysis_lite/inputs/starting_pdbs/6xj0.pdb]

CRYST1  127.370  127.370   75.270  90.00  90.00 120.00 P 32 2 1      1
ATOM      1  N   LYS A   2      -5.877  19.547  33.844  1.00 62.51           N  
ATOM      2  CA  LYS A   2      -4.620  20.199  34.361  1.00 64.41           C  
ATOM      3  C   LYS A   2      -3.749  19.145  35.035  1.00 61.37           C  
ATOM      4  O   LYS A   2      -2.626  18.872  34.581  1.00 57.61           O  
ATOM      5  CB  LYS A   2      -4.923  21.351  35.356  1.00 62.78           C  
ATOM      6  CG  LYS A   2      -3.760  22.313  35.615  1.00 63.46           C  
ATOM      7  CD  LYS A   2      -3.352  23.072  34.344  1.00 65.66           C  
ATOM      8  CE  LYS A   2      -3.421  24.585  34.529  1.00 67.27           C  
ATOM      9  NZ  LYS A   2      -2.628  25.072  35.697  1.00 68.98           N1+
ATOM     10  N   ASN A   3      -4.293  18.545  36.098  1.00 53.94           N  
ATOM     11  CA  ASN A   3      -3.601  17.535  36.882  1.00 46.43           C  
ATOM     12  C   ASN A   3      -4.368  16.220  36.757  1.00 45.54           C  
ATOM     13  O   ASN A   3      -5.562  16.176  37.074  1.00 43.46           O  
ATOM     14  CB  ASN A   3      -3.517  17.998  38.313  1.00 47.58           C  
ATOM     15  CG  ASN A   3      -2.366  17.383  39.033  1.00 45.31           C  
ATOM     16  ND2 ASN A   3      -2.461  16.120  39.235  1.00 45.96           N  
ATOM     17  OD1 ASN A   3      -1.378  18.031  39.354  1.00 53.12           O  
ATOM     18  N   TYR A   4      -3.720  15.161  36.249  1.00 38.10           N  
ATOM     19  CA  TYR A   4      -4.467  13.924  35.952  1.00 32.99           C  
ATOM     20  C   TYR A   4      -4.245  12.911  37.050  1.00 31.01           C  
ATOM     21  O   TYR A   4      -3.104  12.453  37.288  1.00 26.52           O  
ATOM     22  CB  TYR A   4      -4.078  13.330  34.602  1.00 30.76           C  
ATOM     23  CG  TYR A   4      -4.459  14.191  33.451  1.00 26.67           C  
ATOM     24  CD1 TYR A   4      -5.789  14.223  32.998  1.00 25.04           C  
ATOM     25  CD2 TYR A   4      -3.503  14.980  32.801  1.00 23.91           C  
ATOM     26  CE1 TYR A   4      -6.148  15.014  31.925  1.00 23.76           C  
ATOM     27  CE2 TYR A   4      -3.854  15.784  31.746  1.00 23.64           C  
ATOM     28  CZ  TYR A   4      -5.182  15.785  31.313  1.00 24.30           C  
ATOM     29  OH  TYR A   4      -5.539  16.569  30.270  1.00 24.52           O  
ATOM     30  N   THR A   5      -5.351  12.573  37.702  1.00 29.85           N  
ATOM     31  CA  THR A   5      -5.351  11.783  38.924  1.00 31.59           C  
ATOM     32  C   THR A   5      -5.812  10.356  38.729  1.00 32.07           C  
ATOM     33  O   THR A   5      -5.848   9.568  39.708  1.00 36.26           O  
ATOM     34  CB  THR A   5      -6.249  12.442  39.985  1.00 33.69           C  
ATOM     35  CG2 THR A   5      -5.785  13.888  40.200  1.00 34.06           C  
ATOM     36  OG1 THR A   5      -7.639  12.407  39.572  1.00 33.96           O  
ATOM     37  N   ASP A   6      -6.141  10.027  37.481  1.00 31.53           N  
ATOM     38  CA  ASP A   6      -6.670   8.724  37.100  1.00 34.27           C  
ATOM     39  C   ASP A   6      -5.887   8.150  35.933  1.00 30.68           C  
ATOM     40  O   ASP A   6      -5.438   8.894  35.019  1.00 28.44           O  
ATOM     41  CB  ASP A   6      -8.151   8.828  36.677  1.00 40.15           C  
ATOM     42  CG  ASP A   6      -9.068   9.126  37.851  1.00 47.62           C  
ATOM     43  OD1 ASP A   6      -9.136   8.263  38.767  1.00 49.04           O  
ATOM     44  OD2 ASP A   6      -9.699  10.222  37.848  1.00 52.50           O1-
ATOM     45  N   TYR A   7      -5.761   6.824  35.959  1.00 26.41           N  
ATOM     46  CA  TYR A   7      -5.055   6.105  34.927  1.00 25.26           C  
ATOM     47  C   TYR A   7      -5.952   6.197  33.727  1.00 24.82           C  
ATOM     48  O   TYR A   7      -7.174   6.207  33.874  1.00 24.31           O  
ATOM     49  CB  TYR A   7      -4.846   4.663  35.345  1.00 24.00           C  
ATOM     50  CG  TYR A   7      -4.144   4.515  36.664  1.00 25.87           C  
ATOM     51  CD1 TYR A   7      -2.805   4.987  36.824  1.00 27.31           C  
ATOM     52  CD2 TYR A   7      -4.778   3.895  37.783  1.00 24.48           C  
ATOM     53  CE1 TYR A   7      -2.133   4.851  38.055  1.00 26.30           C  
ATOM     54  CE2 TYR A   7      -4.092   3.760  39.003  1.00 24.96           C  
ATOM     55  CZ  TYR A   7      -2.771   4.238  39.124  1.00 25.66           C  
ATOM     56  OH  TYR A   7      -2.060   4.131  40.294  1.00 26.38           O  
ATOM     57  N   PHE A   8      -5.361   6.271  32.543  1.00 24.40           N  
ATOM     58  CA  PHE A   8      -6.156   6.470  31.326  1.00 23.21           C  
ATOM     59  C   PHE A   8      -6.807   5.217  30.746  1.00 24.01           C  
ATOM     60  O   PHE A   8      -7.838   5.332  30.052  1.00 23.33           O  
ATOM     61  CB  PHE A   8      -5.327   7.113  30.235  1.00 23.34           C  
ATOM     62  CG  PHE A   8      -4.788   8.464  30.586  1.00 24.06           C  
ATOM     63  CD1 PHE A   8      -5.605   9.441  31.191  1.00 23.67           C  
ATOM     64  CD2 PHE A   8      -3.443   8.778  30.315  1.00 23.77           C  
ATOM     65  CE1 PHE A   8      -5.085  10.698  31.512  1.00 25.19           C  
ATOM     66  CE2 PHE A   8      -2.932  10.051  30.616  1.00 24.38           C  
ATOM     67  CZ  PHE A   8      -3.748  11.003  31.233  1.00 24.22           C  
ATOM     68  N   PHE A   9      -6.205   4.038  30.978  1.00 21.80           N  
ATOM     69  CA  PHE A   9      -6.649   2.830  30.282  1.00 21.13           C  
ATOM     70  C   PHE A   9      -7.914   2.377  30.967  1.00 20.50           C  
ATOM     71  O   PHE A   9      -8.266   2.923  31.965  1.00 20.50           O  
ATOM     72  CB  PHE A   9      -5.576   1.751  30.294  1.00 21.29           C  
ATOM     73  CG  PHE A   9      -4.317   2.154  29.576  1.00 20.09           C  
ATOM     74  CD1 PHE A   9      -4.162   1.898  28.216  1.00 19.33           C  
ATOM     75  CD2 PHE A   9      -3.308   2.825  30.242  1.00 19.97           C  
ATOM     76  CE1 PHE A   9      -3.023   2.289  27.536  1.00 19.20           C  
ATOM     77  CE2 PHE A   9      -2.162   3.228  29.551  1.00 20.37           C  
ATOM     78  CZ  PHE A   9      -2.012   2.952  28.199  1.00 18.65           C  
ATOM     79  N   ASP A  10      -8.598   1.407  30.395  1.00 22.38           N  
ATOM     80  CA  ASP A  10      -9.922   0.957  30.876  1.00 22.88           C  
ATOM     81  C   ASP A  10      -9.754   0.002  32.030  1.00 23.48           C  
ATOM     82  O   ASP A  10      -9.252  -1.133  31.868  1.00 23.59           O  
ATOM     83  CB  ASP A  10     -10.695   0.284  29.753  1.00 23.20           C  
ATOM     84  CG  ASP A  10     -11.034   1.240  28.609  1.00 26.09           C  
ATOM     85  OD1 ASP A  10     -10.949   2.497  28.787  1.00 26.49           O  
ATOM     86  OD2 ASP A  10     -11.396   0.725  27.513  1.00 25.34           O1-
ATOM     87  N   GLU A  11     -10.183   0.456  33.201  1.00 24.74           N  
ATOM     88  CA  GLU A  11      -9.881  -0.238  34.452  1.00 26.99           C  
ATOM     89  C   GLU A  11     -10.320  -1.697  34.478  1.00 27.76           C  
ATOM     90  O   GLU A  11      -9.577  -2.519  35.032  1.00 28.13           O  
ATOM     91  CB  GLU A  11     -10.434   0.559  35.634  1.00 30.63           C  
ATOM     92  CG  GLU A  11     -10.234  -0.025  37.034  1.00 31.75           C  
ATOM     93  CD  GLU A  11     -11.186  -1.177  37.381  1.00 31.62           C  
ATOM     94  OE1 GLU A  11     -12.309  -1.284  36.854  1.00 32.51           O  
ATOM     95  OE2 GLU A  11     -10.758  -2.027  38.174  1.00 32.21           O1-
ATOM     96  N   PRO A  12     -11.502  -2.036  33.878  1.00 28.05           N  
ATOM     97  CA  PRO A  12     -11.901  -3.464  33.908  1.00 27.33           C  
ATOM     98  C   PRO A  12     -10.962  -4.399  33.133  1.00 28.45           C  
ATOM     99  O   PRO A  12     -11.029  -5.637  33.339  1.00 28.17           O  
ATOM    100  CB  PRO A  12     -13.331  -3.461  33.276  1.00 26.94           C  
ATOM    101  CG  PRO A  12     -13.842  -2.049  33.455  1.00 25.76           C  
ATOM    102  CD  PRO A  12     -12.608  -1.171  33.377  1.00 26.33           C  
ATOM    103  N   ALA A  13     -10.131  -3.839  32.234  1.00 26.17           N  
ATOM    104  CA  ALA A  13      -9.211  -4.649  31.433  1.00 24.33           C  
ATOM    105  C   ALA A  13      -7.851  -4.814  32.105  1.00 23.78           C  
ATOM    106  O   ALA A  13      -7.015  -5.567  31.616  1.00 22.06           O  
ATOM    107  CB  ALA A  13      -9.063  -4.069  30.018  1.00 24.87           C  
ATOM    108  N   PHE A  14      -7.629  -4.143  33.237  1.00 23.86           N  
ATOM    109  CA  PHE A  14      -6.316  -4.180  33.868  1.00 24.12           C  
ATOM    110  C   PHE A  14      -5.894  -5.599  34.237  1.00 25.77           C  
ATOM    111  O   PHE A  14      -6.757  -6.467  34.544  1.00 26.67           O  
ATOM    112  CB  PHE A  14      -6.283  -3.386  35.159  1.00 23.47           C  
ATOM    113  CG  PHE A  14      -6.396  -1.905  35.004  1.00 22.19           C  
ATOM    114  CD1 PHE A  14      -6.354  -1.264  33.758  1.00 21.96           C  
ATOM    115  CD2 PHE A  14      -6.526  -1.144  36.131  1.00 21.40           C  
ATOM    116  CE1 PHE A  14      -6.434   0.096  33.649  1.00 20.04           C  
ATOM    117  CE2 PHE A  14      -6.635   0.217  36.023  1.00 22.99           C  
ATOM    118  CZ  PHE A  14      -6.578   0.840  34.776  1.00 21.49           C  
ATOM    119  N   ASP A  15      -4.567  -5.788  34.269  1.00 24.85           N  
ATOM    120  CA  ASP A  15      -3.937  -7.083  34.578  1.00 24.79           C  
ATOM    121  C   ASP A  15      -4.418  -7.648  35.898  1.00 25.88           C  
ATOM    122  O   ASP A  15      -4.572  -8.884  36.052  1.00 24.94           O  
ATOM    123  CB  ASP A  15      -2.390  -7.004  34.565  1.00 25.24           C  
ATOM    124  CG  ASP A  15      -1.796  -5.986  35.556  1.00 25.45           C  
ATOM    125  OD1 ASP A  15      -2.498  -5.205  36.223  1.00 26.37           O  
ATOM    126  OD2 ASP A  15      -0.561  -5.981  35.691  1.00 28.66           O1-
ATOM    127  N   LEU A  16      -4.656  -6.748  36.852  1.00 26.75           N  
ATOM    128  CA  LEU A  16      -5.011  -7.175  38.216  1.00 29.61           C  
ATOM    129  C   LEU A  16      -6.356  -7.910  38.298  1.00 32.50           C  
ATOM    130  O   LEU A  16      -6.577  -8.602  39.266  1.00 36.03           O  
ATOM    131  CB  LEU A  16      -4.880  -6.060  39.263  1.00 26.90           C  
ATOM    132  CG  LEU A  16      -5.511  -4.697  38.991  1.00 30.14           C  
ATOM    133  CD1 LEU A  16      -7.044  -4.789  38.954  1.00 29.88           C  
ATOM    134  CD2 LEU A  16      -4.999  -3.633  39.972  1.00 30.24           C  
ATOM    135  N   HIS A  17      -7.212  -7.814  37.278  1.00 34.49           N  
ATOM    136  CA  HIS A  17      -8.459  -8.636  37.224  1.00 35.11           C  
ATOM    137  C   HIS A  17      -8.305 -10.015  36.615  1.00 35.38           C  
ATOM    138  O   HIS A  17      -9.272 -10.781  36.609  1.00 35.96           O  
ATOM    139  CB  HIS A  17      -9.528  -7.913  36.420  1.00 32.97           C  
ATOM    140  CG  HIS A  17      -9.927  -6.628  37.025  1.00 30.57           C  
ATOM    141  CD2 HIS A  17      -9.845  -5.361  36.573  1.00 30.57           C  
ATOM    142  ND1 HIS A  17     -10.451  -6.554  38.295  1.00 31.44           N  
ATOM    143  CE1 HIS A  17     -10.702  -5.293  38.592  1.00 31.55           C  
ATOM    144  NE2 HIS A  17     -10.355  -4.549  37.559  1.00 32.56           N  
ATOM    145  N   ASP A  18      -7.111 -10.328  36.104  1.00 35.23           N  
ATOM    146  CA  ASP A  18      -6.867 -11.614  35.467  1.00 35.47           C  
ATOM    147  C   ASP A  18      -7.026 -12.701  36.517  1.00 34.68           C  
ATOM    148  O   ASP A  18      -6.642 -12.495  37.691  1.00 31.59           O  
ATOM    149  CB  ASP A  18      -5.470 -11.680  34.812  1.00 34.81           C  
ATOM    150  CG  ASP A  18      -5.324 -12.867  33.867  1.00 35.50           C  
ATOM    151  OD1 ASP A  18      -5.125 -12.669  32.660  1.00 41.41           O  
ATOM    152  OD2 ASP A  18      -5.408 -14.014  34.319  1.00 34.27           O1-
ATOM    153  N   GLY A  19      -7.595 -13.837  36.098  1.00 33.45           N  
ATOM    154  CA  GLY A  19      -7.775 -14.990  36.976  1.00 36.44           C  
ATOM    155  C   GLY A  19      -6.450 -15.472  37.555  1.00 36.89           C  
ATOM    156  O   GLY A  19      -6.349 -15.713  38.758  1.00 37.69           O  
ATOM    157  N   GLY A  20      -5.431 -15.565  36.696  1.00 34.36           N  
ATOM    158  CA  GLY A  20      -4.075 -15.953  37.102  1.00 33.90           C  
ATOM    159  C   GLY A  20      -3.107 -14.804  37.374  1.00 31.29           C  
ATOM    160  O   GLY A  20      -1.904 -14.965  37.175  1.00 29.42           O  
ATOM    161  N   TYR A  21      -3.634 -13.662  37.822  1.00 29.22           N  
ATOM    162  CA  TYR A  21      -2.825 -12.497  38.223  1.00 30.18           C  
ATOM    163  C   TYR A  21      -1.857 -12.848  39.357  1.00 28.97           C  
ATOM    164  O   TYR A  21      -2.198 -13.569  40.252  1.00 31.96           O  
ATOM    165  CB  TYR A  21      -3.740 -11.348  38.659  1.00 28.87           C  
ATOM    166  CG  TYR A  21      -3.017 -10.077  39.097  1.00 30.44           C  
ATOM    167  CD1 TYR A  21      -2.138  -9.412  38.224  1.00 30.42           C  
ATOM    168  CD2 TYR A  21      -3.232  -9.522  40.358  1.00 28.81           C  
ATOM    169  CE1 TYR A  21      -1.503  -8.234  38.596  1.00 30.42           C  
ATOM    170  CE2 TYR A  21      -2.578  -8.361  40.751  1.00 30.09           C  
ATOM    171  CZ  TYR A  21      -1.710  -7.725  39.871  1.00 30.20           C  
ATOM    172  OH  TYR A  21      -1.064  -6.581  40.238  1.00 28.86           O  
ATOM    173  N   VAL A  22      -0.639 -12.351  39.293  1.00 30.95           N  
ATOM    174  CA  VAL A  22       0.338 -12.534  40.386  1.00 29.23           C  
ATOM    175  C   VAL A  22       0.511 -11.160  40.993  1.00 28.86           C  
ATOM    176  O   VAL A  22       1.089 -10.294  40.350  1.00 26.53           O  
ATOM    177  CB  VAL A  22       1.672 -13.053  39.832  1.00 29.14           C  
ATOM    178  CG1 VAL A  22       2.791 -12.965  40.878  1.00 29.22           C  
ATOM    179  CG2 VAL A  22       1.489 -14.472  39.298  1.00 27.81           C  
ATOM    180  N   PRO A  23      -0.039 -10.923  42.204  1.00 30.72           N  
ATOM    181  CA  PRO A  23       0.248  -9.625  42.826  1.00 28.34           C  
ATOM    182  C   PRO A  23       1.702  -9.493  43.219  1.00 27.29           C  
ATOM    183  O   PRO A  23       2.405 -10.487  43.457  1.00 28.55           O  
ATOM    184  CB  PRO A  23      -0.631  -9.590  44.098  1.00 28.51           C  
ATOM    185  CG  PRO A  23      -1.413 -10.846  44.096  1.00 29.61           C  
ATOM    186  CD  PRO A  23      -0.880 -11.788  43.057  1.00 30.65           C  
ATOM    187  N   LEU A  24       2.143  -8.262  43.321  1.00 26.93           N  
ATOM    188  CA  LEU A  24       3.454  -8.003  43.852  1.00 29.11           C  
ATOM    189  C   LEU A  24       3.405  -8.076  45.373  1.00 30.49           C  
ATOM    190  O   LEU A  24       2.410  -7.630  46.003  1.00 29.16           O  
ATOM    191  CB  LEU A  24       3.933  -6.622  43.421  1.00 30.05           C  
ATOM    192  CG  LEU A  24       4.375  -6.515  41.958  1.00 29.94           C  
ATOM    193  CD1 LEU A  24       4.513  -5.032  41.648  1.00 29.00           C  
ATOM    194  CD2 LEU A  24       5.675  -7.305  41.725  1.00 30.33           C  
ATOM    195  N   GLU A  25       4.487  -8.617  45.932  1.00 30.09           N  
ATOM    196  CA  GLU A  25       4.672  -8.741  47.361  1.00 35.11           C  
ATOM    197  C   GLU A  25       5.988  -8.068  47.739  1.00 33.03           C  
ATOM    198  O   GLU A  25       7.019  -8.293  47.083  1.00 28.46           O  
ATOM    199  CB  GLU A  25       4.730 -10.216  47.740  1.00 42.45           C  
ATOM    200  CG  GLU A  25       3.504 -11.014  47.307  1.00 52.14           C  
ATOM    201  CD  GLU A  25       3.525 -12.465  47.799  1.00 60.35           C  
ATOM    202  OE1 GLU A  25       3.102 -12.693  48.966  1.00 67.69           O  
ATOM    203  OE2 GLU A  25       3.934 -13.373  47.019  1.00 57.17           O1-
ATOM    204  N   VAL A  26       5.955  -7.277  48.816  1.00 31.00           N  
ATOM    205  CA  VAL A  26       7.153  -6.585  49.312  1.00 30.98           C  
ATOM    206  C   VAL A  26       8.135  -7.657  49.750  1.00 29.01           C  
ATOM    207  O   VAL A  26       7.799  -8.497  50.553  1.00 29.19           O  
ATOM    208  CB  VAL A  26       6.863  -5.589  50.475  1.00 31.55           C  
ATOM    209  CG1 VAL A  26       8.134  -4.856  50.917  1.00 31.94           C  
ATOM    210  CG2 VAL A  26       5.847  -4.547  50.038  1.00 30.99           C  
ATOM    211  N   SER A  27       9.304  -7.668  49.125  1.00 29.68           N  
ATOM    212  CA  SER A  27      10.361  -8.611  49.466  1.00 30.32           C  
ATOM    213  C   SER A  27      10.866  -8.329  50.874  1.00 33.30           C  
ATOM    214  O   SER A  27      10.786  -7.184  51.350  1.00 34.37           O  
ATOM    215  CB  SER A  27      11.534  -8.493  48.508  1.00 27.76           C  
ATOM    216  OG  SER A  27      12.597  -9.342  48.917  1.00 26.89           O  
ATOM    217  N   ASP A  28      11.380  -9.376  51.527  1.00 35.14           N  
ATOM    218  CA  ASP A  28      12.028  -9.253  52.840  1.00 37.25           C  
ATOM    219  C   ASP A  28      13.432  -8.629  52.681  1.00 35.84           C  
ATOM    220  O   ASP A  28      14.031  -8.157  53.632  1.00 31.14           O  
ATOM    221  CB  ASP A  28      12.148 -10.631  53.527  1.00 42.21           C  
ATOM    222  CG  ASP A  28      10.808 -11.162  54.076  1.00 47.64           C  
ATOM    223  OD1 ASP A  28       9.949 -10.359  54.501  1.00 49.63           O  
ATOM    224  OD2 ASP A  28      10.616 -12.410  54.091  1.00 57.66           O1-
ATOM    225  N   ALA A  29      13.971  -8.623  51.472  1.00 34.90           N  
ATOM    226  CA  ALA A  29      15.355  -8.270  51.321  1.00 34.28           C  
ATOM    227  C   ALA A  29      15.623  -6.850  51.860  1.00 31.32           C  
ATOM    228  O   ALA A  29      14.720  -5.984  51.877  1.00 28.66           O  
ATOM    229  CB  ALA A  29      15.767  -8.414  49.864  1.00 34.67           C  
ATOM    230  N   PRO A  30      16.857  -6.625  52.332  1.00 29.00           N  
ATOM    231  CA  PRO A  30      17.180  -5.345  52.919  1.00 28.86           C  
ATOM    232  C   PRO A  30      17.245  -4.272  51.840  1.00 27.97           C  
ATOM    233  O   PRO A  30      17.763  -4.539  50.726  1.00 25.19           O  
ATOM    234  CB  PRO A  30      18.575  -5.585  53.540  1.00 29.89           C  
ATOM    235  CG  PRO A  30      19.202  -6.606  52.660  1.00 32.03           C  
ATOM    236  CD  PRO A  30      18.051  -7.492  52.214  1.00 31.29           C  
ATOM    237  N   GLU A  31      16.736  -3.085  52.188  1.00 27.38           N  
ATOM    238  CA  GLU A  31      16.705  -1.950  51.286  1.00 28.54           C  
ATOM    239  C   GLU A  31      18.128  -1.436  51.065  1.00 28.74           C  
ATOM    240  O   GLU A  31      18.987  -1.637  51.906  1.00 28.32           O  
ATOM    241  CB  GLU A  31      15.737  -0.850  51.786  1.00 29.23           C  
ATOM    242  CG  GLU A  31      16.258  -0.040  52.958  1.00 31.68           C  
ATOM    243  CD  GLU A  31      15.509   1.257  53.227  1.00 34.11           C  
ATOM    244  OE1 GLU A  31      14.518   1.611  52.558  1.00 32.41           O  
ATOM    245  OE2 GLU A  31      15.938   1.941  54.163  1.00 40.27           O1-
ATOM    246  N   LYS A  32      18.369  -0.829  49.908  1.00 27.15           N  
ATOM    247  CA  LYS A  32      19.707  -0.505  49.490  1.00 28.06           C  
ATOM    248  C   LYS A  32      19.665   0.538  48.361  1.00 29.53           C  
ATOM    249  O   LYS A  32      18.602   0.747  47.732  1.00 28.25           O  
ATOM    250  CB  LYS A  32      20.428  -1.784  49.029  1.00 30.76           C  
ATOM    251  CG  LYS A  32      19.812  -2.427  47.788  1.00 31.73           C  
ATOM    252  CD  LYS A  32      20.534  -3.690  47.343  1.00 31.74           C  
ATOM    253  CE  LYS A  32      20.244  -4.888  48.230  1.00 30.99           C  
ATOM    254  NZ  LYS A  32      18.768  -5.101  48.372  1.00 31.17           N1+
ATOM    255  N   PRO A  33      20.800   1.219  48.106  1.00 27.92           N  
ATOM    256  CA  PRO A  33      20.818   2.194  47.013  1.00 28.24           C  
ATOM    257  C   PRO A  33      20.353   1.600  45.667  1.00 27.31           C  
ATOM    258  O   PRO A  33      20.714   0.444  45.329  1.00 28.48           O  
ATOM    259  CB  PRO A  33      22.309   2.597  46.923  1.00 29.53           C  
ATOM    260  CG  PRO A  33      22.851   2.337  48.303  1.00 29.36           C  
ATOM    261  CD  PRO A  33      22.100   1.143  48.807  1.00 28.89           C  
ATOM    262  N   LEU A  34      19.532   2.359  44.939  1.00 24.06           N  
ATOM    263  CA  LEU A  34      19.143   1.976  43.600  1.00 23.41           C  
ATOM    264  C   LEU A  34      20.389   1.843  42.760  1.00 22.78           C  
ATOM    265  O   LEU A  34      21.192   2.746  42.786  1.00 22.36           O  
ATOM    266  CB  LEU A  34      18.253   3.060  42.981  1.00 22.67           C  
ATOM    267  CG  LEU A  34      17.886   2.912  41.501  1.00 22.17           C  
ATOM    268  CD1 LEU A  34      16.968   1.697  41.327  1.00 23.08           C  
ATOM    269  CD2 LEU A  34      17.211   4.197  41.026  1.00 22.21           C  
ATOM    270  N  AASN A  35      20.546   0.743  42.027  0.70 24.40           N  
ATOM    271  N  BASN A  35      20.554   0.739  42.025  0.30 23.11           N  
ATOM    272  CA AASN A  35      21.643   0.639  41.048  0.70 27.10           C  
ATOM    273  CA BASN A  35      21.645   0.626  41.036  0.30 23.90           C  
ATOM    274  C  AASN A  35      21.367   1.564  39.873  0.70 27.38           C  
ATOM    275  C  BASN A  35      21.369   1.556  39.872  0.30 25.00           C  
ATOM    276  O  AASN A  35      20.312   1.475  39.228  0.70 29.45           O  
ATOM    277  O  BASN A  35      20.315   1.462  39.237  0.30 25.81           O  
ATOM    278  CB AASN A  35      21.823  -0.786  40.515  0.70 27.68           C  
ATOM    279  CB BASN A  35      21.789  -0.799  40.484  0.30 23.18           C  
ATOM    280  CG AASN A  35      22.341  -1.743  41.567  0.70 29.89           C  
ATOM    281  CG BASN A  35      22.612  -0.859  39.196  0.30 22.82           C  
ATOM    282  ND2AASN A  35      23.495  -1.421  42.120  0.70 31.07           N  
ATOM    283  ND2BASN A  35      22.019  -1.400  38.129  0.30 22.09           N  
ATOM    284  OD1AASN A  35      21.708  -2.771  41.881  0.70 32.22           O  
ATOM    285  OD1BASN A  35      23.773  -0.457  39.170  0.30 23.27           O  
ATOM    286  N   VAL A  36      22.296   2.464  39.599  1.00 25.51           N  
ATOM    287  CA  VAL A  36      22.234   3.244  38.377  1.00 26.04           C  
ATOM    288  C   VAL A  36      23.270   2.686  37.408  1.00 23.33           C  
ATOM    289  O   VAL A  36      24.456   2.742  37.681  1.00 23.94           O  
ATOM    290  CB  VAL A  36      22.409   4.724  38.691  1.00 26.22           C  
ATOM    291  CG1 VAL A  36      22.517   5.520  37.402  1.00 25.73           C  
ATOM    292  CG2 VAL A  36      21.234   5.164  39.550  1.00 26.83           C  
ATOM    293  N   PRO A  37      22.825   2.103  36.293  1.00 23.36           N  
ATOM    294  CA  PRO A  37      23.850   1.527  35.394  1.00 22.64           C  
ATOM    295  C   PRO A  37      24.776   2.585  34.861  1.00 22.39           C  
ATOM    296  O   PRO A  37      24.291   3.633  34.407  1.00 20.74           O  
ATOM    297  CB  PRO A  37      23.036   0.939  34.227  1.00 22.50           C  
ATOM    298  CG  PRO A  37      21.653   0.733  34.773  1.00 22.99           C  
ATOM    299  CD  PRO A  37      21.450   1.760  35.868  1.00 23.53           C  
ATOM    300  N   PRO A  38      26.095   2.313  34.865  1.00 22.71           N  
ATOM    301  CA  PRO A  38      27.020   3.288  34.262  1.00 22.27           C  
ATOM    302  C   PRO A  38      26.770   3.547  32.792  1.00 22.65           C  
ATOM    303  O   PRO A  38      26.129   2.774  32.116  1.00 21.50           O  
ATOM    304  CB  PRO A  38      28.419   2.666  34.436  1.00 22.09           C  
ATOM    305  CG  PRO A  38      28.229   1.333  35.017  1.00 23.29           C  
ATOM    306  CD  PRO A  38      26.780   1.120  35.389  1.00 22.90           C  
ATOM    307  N   LEU A  39      27.309   4.661  32.315  1.00 23.39           N  
ATOM    308  CA  LEU A  39      27.346   4.966  30.909  1.00 21.93           C  
ATOM    309  C   LEU A  39      28.433   4.161  30.242  1.00 22.40           C  
ATOM    310  O   LEU A  39      29.621   4.331  30.547  1.00 22.92           O  
ATOM    311  CB  LEU A  39      27.632   6.449  30.721  1.00 22.12           C  
ATOM    312  CG  LEU A  39      26.508   7.337  31.278  1.00 23.26           C  
ATOM    313  CD1 LEU A  39      26.898   8.795  31.050  1.00 22.09           C  
ATOM    314  CD2 LEU A  39      25.136   7.023  30.640  1.00 22.66           C  
ATOM    315  N   LEU A  40      28.022   3.276  29.338  1.00 23.50           N  
ATOM    316  CA  LEU A  40      28.966   2.572  28.466  1.00 24.96           C  
ATOM    317  C   LEU A  40      30.031   3.501  27.893  1.00 23.69           C  
ATOM    318  O   LEU A  40      29.709   4.448  27.175  1.00 21.03           O  
ATOM    319  CB  LEU A  40      28.234   1.871  27.303  1.00 25.13           C  
ATOM    320  CG  LEU A  40      29.129   0.917  26.467  1.00 26.15           C  
ATOM    321  CD1 LEU A  40      29.682  -0.243  27.303  1.00 24.52           C  
ATOM    322  CD2 LEU A  40      28.349   0.403  25.248  1.00 26.97           C  
ATOM    323  N   LYS A  41      31.291   3.230  28.208  1.00 25.86           N  
ATOM    324  CA  LYS A  41      32.382   4.049  27.684  1.00 30.08           C  
ATOM    325  C   LYS A  41      32.498   3.710  26.218  1.00 25.11           C  
ATOM    326  O   LYS A  41      32.635   2.574  25.870  1.00 23.02           O  
ATOM    327  CB  LYS A  41      33.717   3.827  28.422  1.00 38.13           C  
ATOM    328  CG  LYS A  41      34.784   4.921  28.163  1.00 48.15           C  
ATOM    329  CD  LYS A  41      36.178   4.567  28.728  1.00 54.78           C  
ATOM    330  CE  LYS A  41      37.277   5.582  28.376  1.00 59.11           C  
ATOM    331  NZ  LYS A  41      37.170   6.889  29.103  1.00 63.45           N1+
ATOM    332  N   PRO A  42      32.391   4.694  25.350  1.00 23.80           N  
ATOM    333  CA  PRO A  42      32.804   4.403  23.968  1.00 27.02           C  
ATOM    334  C   PRO A  42      34.281   3.898  23.853  1.00 29.30           C  
ATOM    335  O   PRO A  42      35.170   4.354  24.592  1.00 30.03           O  
ATOM    336  CB  PRO A  42      32.685   5.754  23.259  1.00 24.96           C  
ATOM    337  CG  PRO A  42      31.953   6.653  24.214  1.00 26.15           C  
ATOM    338  CD  PRO A  42      32.205   6.129  25.593  1.00 25.61           C  
ATOM    339  N   ASP A  43      34.508   2.995  22.905  1.00 31.79           N  
ATOM    340  CA  ASP A  43      35.857   2.684  22.411  1.00 32.21           C  
ATOM    341  C   ASP A  43      36.527   3.959  21.913  1.00 33.70           C  
ATOM    342  O   ASP A  43      37.733   4.152  22.108  1.00 31.47           O  
ATOM    343  CB  ASP A  43      35.799   1.692  21.256  1.00 33.41           C  
ATOM    344  CG  ASP A  43      35.167   0.325  21.642  1.00 34.92           C  
ATOM    345  OD1 ASP A  43      35.211  -0.079  22.828  1.00 32.74           O  
ATOM    346  OD2 ASP A  43      34.623  -0.339  20.721  1.00 35.32           O1-
ATOM    347  N   LYS A  44      35.748   4.823  21.263  1.00 33.34           N  
ATOM    348  CA  LYS A  44      36.301   5.996  20.608  1.00 37.83           C  
ATOM    349  C   LYS A  44      35.176   6.963  20.246  1.00 36.92           C  
ATOM    350  O   LYS A  44      34.051   6.511  19.850  1.00 32.78           O  
ATOM    351  CB  LYS A  44      37.057   5.559  19.345  1.00 44.30           C  
ATOM    352  CG  LYS A  44      37.927   6.610  18.713  1.00 52.56           C  
ATOM    353  CD  LYS A  44      38.849   5.982  17.663  1.00 64.69           C  
ATOM    354  CE  LYS A  44      40.087   6.849  17.359  1.00 74.11           C  
ATOM    355  NZ  LYS A  44      39.745   8.179  16.756  1.00 73.42           N1+
ATOM    356  N   GLU A  45      35.459   8.272  20.386  1.00 32.70           N  
ATOM    357  CA  GLU A  45      34.449   9.308  20.094  1.00 34.42           C  
ATOM    358  C   GLU A  45      35.029  10.620  19.588  1.00 33.82           C  
ATOM    359  O   GLU A  45      35.950  11.144  20.174  1.00 32.19           O  
ATOM    360  CB  GLU A  45      33.577   9.588  21.330  1.00 35.40           C  
ATOM    361  CG  GLU A  45      32.294  10.360  21.049  1.00 35.18           C  
ATOM    362  CD  GLU A  45      31.261  10.263  22.182  1.00 40.39           C  
ATOM    363  OE1 GLU A  45      31.629  10.215  23.402  1.00 49.70           O  
ATOM    364  OE2 GLU A  45      30.055  10.273  21.859  1.00 35.86           O1-
ATOM    365  N   THR A  46      34.458  11.141  18.498  1.00 33.70           N  
ATOM    366  CA  THR A  46      34.729  12.495  17.988  1.00 31.98           C  
ATOM    367  C   THR A  46      33.374  13.186  17.825  1.00 31.92           C  
ATOM    368  O   THR A  46      32.314  12.538  18.000  1.00 31.95           O  
ATOM    369  CB  THR A  46      35.355  12.410  16.591  1.00 33.19           C  
ATOM    370  CG2 THR A  46      36.631  11.526  16.619  1.00 30.42           C  
ATOM    371  OG1 THR A  46      34.375  11.850  15.689  1.00 32.42           O  
ATOM    372  N   ALA A  47      33.382  14.460  17.434  1.00 28.35           N  
ATOM    373  CA  ALA A  47      32.141  15.164  17.169  1.00 28.15           C  
ATOM    374  C   ALA A  47      31.236  14.438  16.152  1.00 30.18           C  
ATOM    375  O   ALA A  47      30.010  14.420  16.323  1.00 31.24           O  
ATOM    376  CB  ALA A  47      32.429  16.583  16.702  1.00 27.47           C  
ATOM    377  N   THR A  48      31.840  13.823  15.122  1.00 30.29           N  
ATOM    378  CA  THR A  48      31.111  13.142  14.039  1.00 29.54           C  
ATOM    379  C   THR A  48      30.831  11.623  14.203  1.00 28.27           C  
ATOM    380  O   THR A  48      29.919  11.094  13.578  1.00 28.03           O  
ATOM    381  CB  THR A  48      31.858  13.343  12.702  1.00 32.74           C  
ATOM    382  CG2 THR A  48      31.763  14.794  12.261  1.00 33.17           C  
ATOM    383  OG1 THR A  48      33.251  12.977  12.845  1.00 34.12           O  
ATOM    384  N   ASP A  49      31.620  10.921  15.011  1.00 27.00           N  
ATOM    385  CA  ASP A  49      31.590   9.458  15.064  1.00 25.09           C  
ATOM    386  C   ASP A  49      31.693   8.952  16.466  1.00 25.08           C  
ATOM    387  O   ASP A  49      32.311   9.610  17.289  1.00 28.83           O  
ATOM    388  CB  ASP A  49      32.788   8.887  14.291  1.00 27.20           C  
ATOM    389  CG  ASP A  49      32.684   9.141  12.806  1.00 27.16           C  
ATOM    390  OD1 ASP A  49      33.070  10.253  12.380  1.00 27.30           O  
ATOM    391  OD2 ASP A  49      32.158   8.267  12.086  1.00 26.63           O1-
ATOM    392  N   VAL A  50      31.116   7.780  16.734  1.00 24.42           N  
ATOM    393  CA  VAL A  50      31.273   7.105  18.027  1.00 23.97           C  
ATOM    394  C   VAL A  50      31.373   5.624  17.764  1.00 23.19           C  
ATOM    395  O   VAL A  50      30.806   5.104  16.789  1.00 22.53           O  
ATOM    396  CB  VAL A  50      30.108   7.460  19.017  1.00 26.69           C  
ATOM    397  CG1 VAL A  50      28.722   7.006  18.501  1.00 28.45           C  
ATOM    398  CG2 VAL A  50      30.360   6.878  20.405  1.00 26.58           C  
ATOM    399  N   TYR A  51      32.138   4.940  18.599  1.00 24.57           N  
ATOM    400  CA  TYR A  51      32.402   3.511  18.429  1.00 23.90           C  
ATOM    401  C   TYR A  51      32.136   2.816  19.729  1.00 23.49           C  
ATOM    402  O   TYR A  51      32.739   3.144  20.738  1.00 27.07           O  
ATOM    403  CB  TYR A  51      33.869   3.277  18.067  1.00 26.96           C  
ATOM    404  CG  TYR A  51      34.218   3.753  16.683  1.00 27.84           C  
ATOM    405  CD1 TYR A  51      34.321   2.850  15.609  1.00 30.22           C  
ATOM    406  CD2 TYR A  51      34.395   5.094  16.429  1.00 29.63           C  
ATOM    407  CE1 TYR A  51      34.593   3.286  14.317  1.00 31.57           C  
ATOM    408  CE2 TYR A  51      34.701   5.532  15.145  1.00 35.11           C  
ATOM    409  CZ  TYR A  51      34.813   4.616  14.111  1.00 31.73           C  
ATOM    410  OH  TYR A  51      35.075   5.067  12.886  1.00 34.84           O  
ATOM    411  N   TYR A  52      31.260   1.835  19.711  1.00 21.87           N  
ATOM    412  CA  TYR A  52      31.014   1.040  20.867  1.00 20.94           C  
ATOM    413  C   TYR A  52      31.132  -0.435  20.522  1.00 21.05           C  
ATOM    414  O   TYR A  52      30.912  -0.875  19.355  1.00 19.25           O  
ATOM    415  CB  TYR A  52      29.554   1.226  21.357  1.00 21.43           C  
ATOM    416  CG  TYR A  52      29.132   2.574  21.916  1.00 20.21           C  
ATOM    417  CD1 TYR A  52      29.521   2.955  23.176  1.00 19.09           C  
ATOM    418  CD2 TYR A  52      28.284   3.416  21.204  1.00 19.58           C  
ATOM    419  CE1 TYR A  52      29.116   4.155  23.719  1.00 20.42           C  
ATOM    420  CE2 TYR A  52      27.866   4.626  21.732  1.00 20.17           C  
ATOM    421  CZ  TYR A  52      28.276   4.995  23.009  1.00 21.07           C  
ATOM    422  OH  TYR A  52      27.890   6.185  23.605  1.00 20.90           O  
ATOM    423  N   THR A  53      31.349  -1.177  21.603  1.00 20.45           N  
ATOM    424  CA  THR A  53      31.330  -2.606  21.633  1.00 22.38           C  
ATOM    425  C   THR A  53      30.308  -3.018  22.709  1.00 21.70           C  
ATOM    426  O   THR A  53      30.382  -2.611  23.872  1.00 21.03           O  
ATOM    427  CB  THR A  53      32.744  -3.112  21.936  1.00 23.40           C  
ATOM    428  CG2 THR A  53      32.795  -4.591  21.996  1.00 23.84           C  
ATOM    429  OG1 THR A  53      33.613  -2.638  20.897  1.00 26.89           O  
ATOM    430  N   VAL A  54      29.340  -3.814  22.299  1.00 21.53           N  
ATOM    431  CA  VAL A  54      28.222  -4.142  23.141  1.00 23.05           C  
ATOM    432  C   VAL A  54      28.256  -5.634  23.218  1.00 22.48           C  
ATOM    433  O   VAL A  54      28.134  -6.278  22.194  1.00 24.20           O  
ATOM    434  CB  VAL A  54      26.894  -3.626  22.518  1.00 23.60           C  
ATOM    435  CG1 VAL A  54      25.694  -4.007  23.391  1.00 24.47           C  
ATOM    436  CG2 VAL A  54      26.951  -2.120  22.359  1.00 23.36           C  
ATOM    437  N   THR A  55      28.379  -6.172  24.427  1.00 23.78           N  
ATOM    438  CA  THR A  55      28.757  -7.569  24.671  1.00 23.36           C  
ATOM    439  C   THR A  55      27.798  -8.259  25.571  1.00 22.26           C  
ATOM    440  O   THR A  55      27.706  -7.944  26.748  1.00 22.18           O  
ATOM    441  CB  THR A  55      30.130  -7.680  25.305  1.00 24.44           C  
ATOM    442  CG2 THR A  55      30.501  -9.165  25.511  1.00 25.18           C  
ATOM    443  OG1 THR A  55      31.060  -7.060  24.407  1.00 29.11           O  
ATOM    444  N   ALA A  56      27.096  -9.219  24.994  1.00 23.48           N  
ATOM    445  CA  ALA A  56      26.127 -10.002  25.721  1.00 25.30           C  
ATOM    446  C   ALA A  56      26.910 -11.063  26.473  1.00 25.65           C  
ATOM    447  O   ALA A  56      27.820 -11.661  25.888  1.00 24.73           O  
ATOM    448  CB  ALA A  56      25.099 -10.631  24.766  1.00 25.08           C  
ATOM    449  N   GLU A  57      26.560 -11.274  27.752  1.00 24.84           N  
ATOM    450  CA  GLU A  57      27.381 -12.079  28.647  1.00 26.70           C  
ATOM    451  C   GLU A  57      26.592 -12.690  29.800  1.00 26.76           C  
ATOM    452  O   GLU A  57      25.611 -12.115  30.287  1.00 26.53           O  
ATOM    453  CB  GLU A  57      28.593 -11.272  29.185  1.00 28.53           C  
ATOM    454  CG  GLU A  57      28.246 -10.069  30.078  1.00 30.46           C  
ATOM    455  CD  GLU A  57      29.468  -9.273  30.553  1.00 34.88           C  
ATOM    456  OE1 GLU A  57      30.157  -8.663  29.686  1.00 37.80           O  
ATOM    457  OE2 GLU A  57      29.710  -9.227  31.798  1.00 35.77           O1-
ATOM    458  N   ALA A  58      27.048 -13.868  30.206  1.00 26.51           N  
ATOM    459  CA  ALA A  58      26.470 -14.622  31.290  1.00 29.55           C  
ATOM    460  C   ALA A  58      27.365 -14.406  32.487  1.00 27.77           C  
ATOM    461  O   ALA A  58      28.569 -14.224  32.343  1.00 28.96           O  
ATOM    462  CB  ALA A  58      26.358 -16.117  30.937  1.00 28.58           C  
ATOM    463  N   GLY A  59      26.752 -14.380  33.656  1.00 25.71           N  
ATOM    464  CA  GLY A  59      27.453 -14.055  34.888  1.00 27.09           C  
ATOM    465  C   GLY A  59      26.512 -14.240  36.057  1.00 27.77           C  
ATOM    466  O   GLY A  59      25.455 -14.843  35.883  1.00 27.52           O  
ATOM    467  N   GLU A  60      26.900 -13.745  37.234  1.00 28.99           N  
ATOM    468  CA  GLU A  60      26.056 -13.795  38.427  1.00 32.42           C  
ATOM    469  C   GLU A  60      25.975 -12.410  39.087  1.00 30.71           C  
ATOM    470  O   GLU A  60      26.900 -11.568  38.944  1.00 28.35           O  
ATOM    471  CB  GLU A  60      26.564 -14.819  39.459  1.00 39.22           C  
ATOM    472  CG  GLU A  60      27.186 -16.108  38.907  1.00 47.69           C  
ATOM    473  CD  GLU A  60      27.611 -17.074  40.019  1.00 52.89           C  
ATOM    474  OE1 GLU A  60      28.221 -16.619  41.017  1.00 57.81           O  
ATOM    475  OE2 GLU A  60      27.350 -18.289  39.894  1.00 52.38           O1-
ATOM    476  N   THR A  61      24.878 -12.220  39.838  1.00 26.84           N  
ATOM    477  CA  THR A  61      24.480 -10.918  40.389  1.00 27.10           C  
ATOM    478  C   THR A  61      23.829 -11.099  41.777  1.00 26.05           C  
ATOM    479  O   THR A  61      22.859 -11.857  41.890  1.00 27.48           O  
ATOM    480  CB  THR A  61      23.463 -10.185  39.409  1.00 27.28           C  
ATOM    481  CG2 THR A  61      23.201  -8.751  39.862  1.00 25.99           C  
ATOM    482  OG1 THR A  61      23.932 -10.200  38.029  1.00 25.19           O  
ATOM    483  N   GLN A  62      24.324 -10.429  42.826  1.00 25.54           N  
ATOM    484  CA  GLN A  62      23.677 -10.556  44.162  1.00 26.13           C  
ATOM    485  C   GLN A  62      22.397  -9.811  44.072  1.00 24.54           C  
ATOM    486  O   GLN A  62      22.418  -8.604  43.910  1.00 24.35           O  
ATOM    487  CB  GLN A  62      24.437  -9.921  45.356  1.00 27.10           C  
ATOM    488  CG  GLN A  62      25.349 -10.838  46.175  1.00 32.37           C  
ATOM    489  CD  GLN A  62      24.725 -11.970  46.999  1.00 33.96           C  
ATOM    490  NE2 GLN A  62      25.571 -12.954  47.269  1.00 37.31           N  
ATOM    491  OE1 GLN A  62      23.534 -11.988  47.384  1.00 31.27           O  
ATOM    492  N   LEU A  63      21.287 -10.504  44.201  1.00 25.28           N  
ATOM    493  CA  LEU A  63      19.986  -9.820  44.214  1.00 25.22           C  
ATOM    494  C   LEU A  63      19.291  -9.966  45.538  1.00 24.12           C  
ATOM    495  O   LEU A  63      18.654  -9.045  45.995  1.00 23.21           O  
ATOM    496  CB  LEU A  63      19.134 -10.323  43.070  1.00 26.41           C  
ATOM    497  CG  LEU A  63      19.663  -9.845  41.701  1.00 27.56           C  
ATOM    498  CD1 LEU A  63      18.864 -10.537  40.618  1.00 26.65           C  
ATOM    499  CD2 LEU A  63      19.593  -8.317  41.524  1.00 27.77           C  
ATOM    500  N   LEU A  64      19.438 -11.130  46.151  1.00 25.47           N  
ATOM    501  CA  LEU A  64      18.826 -11.425  47.431  1.00 25.33           C  
ATOM    502  C   LEU A  64      19.935 -11.936  48.322  1.00 26.04           C  
ATOM    503  O   LEU A  64      20.973 -12.398  47.812  1.00 26.64           O  
ATOM    504  CB  LEU A  64      17.752 -12.508  47.256  1.00 23.85           C  
ATOM    505  CG  LEU A  64      16.436 -12.135  46.552  1.00 23.50           C  
ATOM    506  CD1 LEU A  64      15.427 -13.303  46.561  1.00 24.32           C  
ATOM    507  CD2 LEU A  64      15.785 -10.868  47.118  1.00 22.62           C  
ATOM    508  N   PRO A  65      19.739 -11.849  49.654  1.00 27.02           N  
ATOM    509  CA  PRO A  65      20.671 -12.484  50.589  1.00 27.55           C  
ATOM    510  C   PRO A  65      20.821 -13.940  50.252  1.00 28.00           C  
ATOM    511  O   PRO A  65      19.801 -14.627  50.033  1.00 32.07           O  
ATOM    512  CB  PRO A  65      19.974 -12.316  51.928  1.00 26.87           C  
ATOM    513  CG  PRO A  65      19.238 -11.020  51.759  1.00 28.00           C  
ATOM    514  CD  PRO A  65      18.677 -11.124  50.373  1.00 27.18           C  
ATOM    515  N   GLY A  66      22.063 -14.390  50.139  1.00 26.28           N  
ATOM    516  CA  GLY A  66      22.330 -15.801  49.896  1.00 26.70           C  
ATOM    517  C   GLY A  66      23.099 -15.874  48.618  1.00 27.35           C  
ATOM    518  O   GLY A  66      23.951 -15.013  48.365  1.00 29.00           O  
ATOM    519  N   ALA A  67      22.785 -16.867  47.791  1.00 25.97           N  
ATOM    520  CA  ALA A  67      23.518 -17.088  46.532  1.00 26.72           C  
ATOM    521  C   ALA A  67      23.234 -15.996  45.510  1.00 27.20           C  
ATOM    522  O   ALA A  67      22.153 -15.398  45.499  1.00 25.81           O  
ATOM    523  CB  ALA A  67      23.149 -18.442  45.931  1.00 27.27           C  
ATOM    524  N   LYS A  68      24.220 -15.744  44.656  1.00 29.13           N  
ATOM    525  CA  LYS A  68      24.015 -14.921  43.469  1.00 29.11           C  
ATOM    526  C   LYS A  68      23.038 -15.648  42.509  1.00 28.29           C  
ATOM    527  O   LYS A  68      22.981 -16.888  42.443  1.00 23.34           O  
ATOM    528  CB  LYS A  68      25.354 -14.584  42.786  1.00 33.21           C  
ATOM    529  CG  LYS A  68      26.117 -13.428  43.454  1.00 36.43           C  
ATOM    530  CD  LYS A  68      27.548 -13.786  43.831  1.00 42.37           C  
ATOM    531  CE  LYS A  68      28.589 -13.463  42.778  1.00 45.78           C  
ATOM    532  NZ  LYS A  68      29.368 -12.238  43.132  1.00 50.85           N1+
ATOM    533  N   THR A  69      22.223 -14.835  41.831  1.00 27.33           N  
ATOM    534  CA  THR A  69      21.281 -15.274  40.831  1.00 23.49           C  
ATOM    535  C   THR A  69      22.058 -15.292  39.542  1.00 23.43           C  
ATOM    536  O   THR A  69      22.741 -14.319  39.260  1.00 23.55           O  
ATOM    537  CB  THR A  69      20.116 -14.265  40.734  1.00 22.42           C  
ATOM    538  CG2 THR A  69      19.039 -14.759  39.746  1.00 22.82           C  
ATOM    539  OG1 THR A  69      19.522 -14.056  42.032  1.00 20.09           O  
ATOM    540  N   LYS A  70      21.979 -16.379  38.766  1.00 27.48           N  
ATOM    541  CA  LYS A  70      22.619 -16.470  37.417  1.00 29.51           C  
ATOM    542  C   LYS A  70      21.849 -15.575  36.430  1.00 28.67           C  
ATOM    543  O   LYS A  70      20.612 -15.698  36.287  1.00 31.83           O  
ATOM    544  CB  LYS A  70      22.593 -17.896  36.900  1.00 32.29           C  
ATOM    545  CG  LYS A  70      23.296 -18.919  37.780  1.00 40.46           C  
ATOM    546  CD  LYS A  70      24.753 -19.139  37.363  1.00 48.85           C  
ATOM    547  CE  LYS A  70      25.483 -20.076  38.328  1.00 54.88           C  
ATOM    548  NZ  LYS A  70      24.849 -21.420  38.489  1.00 60.56           N1+
ATOM    549  N   THR A  71      22.562 -14.673  35.774  1.00 26.60           N  
ATOM    550  CA  THR A  71      21.951 -13.600  34.996  1.00 26.20           C  
ATOM    551  C   THR A  71      22.686 -13.387  33.683  1.00 26.67           C  
ATOM    552  O   THR A  71      23.841 -13.803  33.542  1.00 26.71           O  
ATOM    553  CB  THR A  71      21.962 -12.260  35.773  1.00 27.80           C  
ATOM    554  CG2 THR A  71      20.982 -12.292  36.934  1.00 25.54           C  
ATOM    555  OG1 THR A  71      23.302 -11.945  36.239  1.00 29.56           O  
ATOM    556  N   TRP A  72      21.992 -12.777  32.717  1.00 25.51           N  
ATOM    557  CA  TRP A  72      22.616 -12.308  31.491  1.00 24.67           C  
ATOM    558  C   TRP A  72      22.520 -10.785  31.441  1.00 23.37           C  
ATOM    559  O   TRP A  72      21.603 -10.205  32.034  1.00 21.74           O  
ATOM    560  CB  TRP A  72      21.954 -12.885  30.247  1.00 25.46           C  
ATOM    561  CG  TRP A  72      22.062 -14.351  30.060  1.00 26.92           C  
ATOM    562  CD1 TRP A  72      22.757 -15.258  30.821  1.00 28.00           C  
ATOM    563  CD2 TRP A  72      21.482 -15.088  29.004  1.00 27.18           C  
ATOM    564  CE2 TRP A  72      21.844 -16.447  29.190  1.00 28.41           C  
ATOM    565  CE3 TRP A  72      20.707 -14.736  27.901  1.00 27.25           C  
ATOM    566  NE1 TRP A  72      22.631 -16.514  30.300  1.00 26.77           N  
ATOM    567  CZ2 TRP A  72      21.422 -17.458  28.330  1.00 30.26           C  
ATOM    568  CZ3 TRP A  72      20.308 -15.726  27.025  1.00 29.69           C  
ATOM    569  CH2 TRP A  72      20.659 -17.087  27.250  1.00 30.22           C  
ATOM    570  N   GLY A  73      23.456 -10.159  30.707  1.00 21.85           N  
ATOM    571  CA  GLY A  73      23.579  -8.724  30.671  1.00 20.77           C  
ATOM    572  C   GLY A  73      24.406  -8.249  29.510  1.00 21.75           C  
ATOM    573  O   GLY A  73      25.043  -9.063  28.832  1.00 22.61           O  
ATOM    574  N   TYR A  74      24.382  -6.932  29.254  1.00 21.94           N  
ATOM    575  CA  TYR A  74      25.207  -6.324  28.227  1.00 21.05           C  
ATOM    576  C   TYR A  74      26.361  -5.545  28.886  1.00 21.08           C  
ATOM    577  O   TYR A  74      26.113  -4.597  29.597  1.00 19.90           O  
ATOM    578  CB  TYR A  74      24.378  -5.399  27.365  1.00 21.70           C  
ATOM    579  CG  TYR A  74      23.296  -6.056  26.597  1.00 22.19           C  
ATOM    580  CD1 TYR A  74      23.599  -6.862  25.517  1.00 21.22           C  
ATOM    581  CD2 TYR A  74      21.942  -5.803  26.890  1.00 22.65           C  
ATOM    582  CE1 TYR A  74      22.597  -7.440  24.763  1.00 21.95           C  
ATOM    583  CE2 TYR A  74      20.937  -6.401  26.149  1.00 22.97           C  
ATOM    584  CZ  TYR A  74      21.274  -7.219  25.086  1.00 23.36           C  
ATOM    585  OH  TYR A  74      20.300  -7.829  24.319  1.00 24.49           O  
ATOM    586  N   ASN A  75      27.612  -5.974  28.676  1.00 22.60           N  
ATOM    587  CA  ASN A  75      28.803  -5.355  29.333  1.00 22.95           C  
ATOM    588  C   ASN A  75      28.789  -5.295  30.861  1.00 23.76           C  
ATOM    589  O   ASN A  75      29.523  -4.511  31.455  1.00 25.15           O  
ATOM    590  CB  ASN A  75      29.021  -3.946  28.805  1.00 23.61           C  
ATOM    591  CG  ASN A  75      28.999  -3.887  27.298  1.00 25.98           C  
ATOM    592  ND2 ASN A  75      29.913  -4.558  26.671  1.00 29.01           N  
ATOM    593  OD1 ASN A  75      28.169  -3.246  26.706  1.00 32.31           O  
ATOM    594  N   THR A  76      27.917  -6.086  31.482  1.00 24.06           N  
ATOM    595  CA  THR A  76      27.800  -6.264  32.931  1.00 23.72           C  
ATOM    596  C   THR A  76      27.002  -7.549  33.114  1.00 22.90           C  
ATOM    597  O   THR A  76      26.546  -8.114  32.158  1.00 21.21           O  
ATOM    598  CB  THR A  76      27.123  -5.075  33.625  1.00 25.81           C  
ATOM    599  CG2 THR A  76      25.722  -4.806  33.119  1.00 26.51           C  
ATOM    600  OG1 THR A  76      27.053  -5.319  35.024  1.00 28.51           O  
ATOM    601  N   SER A  77      26.836  -8.029  34.323  1.00 24.65           N  
ATOM    602  CA  SER A  77      26.246  -9.351  34.497  1.00 25.85           C  
ATOM    603  C   SER A  77      24.710  -9.346  34.363  1.00 24.59           C  
ATOM    604  O   SER A  77      24.113 -10.377  34.066  1.00 24.25           O  
ATOM    605  CB  SER A  77      26.635  -9.909  35.861  1.00 25.96           C  
ATOM    606  OG  SER A  77      26.217  -8.988  36.867  1.00 30.46           O  
ATOM    607  N   LEU A  78      24.089  -8.213  34.640  1.00 22.31           N  
ATOM    608  CA  LEU A  78      22.639  -8.092  34.565  1.00 23.23           C  
ATOM    609  C   LEU A  78      22.266  -6.763  33.931  1.00 24.20           C  
ATOM    610  O   LEU A  78      22.892  -5.721  34.178  1.00 27.01           O  
ATOM    611  CB  LEU A  78      22.028  -8.171  35.962  1.00 21.65           C  
ATOM    612  CG  LEU A  78      20.525  -7.968  36.191  1.00 20.43           C  
ATOM    613  CD1 LEU A  78      19.598  -8.926  35.460  1.00 20.24           C  
ATOM    614  CD2 LEU A  78      20.233  -8.094  37.669  1.00 20.25           C  
ATOM    615  N   LEU A  79      21.219  -6.808  33.128  1.00 23.93           N  
ATOM    616  CA  LEU A  79      20.759  -5.665  32.359  1.00 23.40           C  
ATOM    617  C   LEU A  79      21.859  -5.191  31.461  1.00 22.97           C  
ATOM    618  O   LEU A  79      22.342  -5.978  30.658  1.00 25.64           O  
ATOM    619  CB  LEU A  79      20.141  -4.592  33.233  1.00 22.50           C  
ATOM    620  CG  LEU A  79      18.859  -5.070  33.877  1.00 23.68           C  
ATOM    621  CD1 LEU A  79      18.341  -3.962  34.774  1.00 24.63           C  
ATOM    622  CD2 LEU A  79      17.793  -5.502  32.858  1.00 24.70           C  
ATOM    623  N   GLY A  80      22.255  -3.945  31.548  1.00 21.67           N  
ATOM    624  CA  GLY A  80      23.282  -3.441  30.666  1.00 21.99           C  
ATOM    625  C   GLY A  80      23.694  -2.041  31.055  1.00 22.08           C  
ATOM    626  O   GLY A  80      22.904  -1.287  31.672  1.00 21.53           O  
ATOM    627  N   GLN A  81      24.914  -1.686  30.672  1.00 20.88           N  
ATOM    628  CA  GLN A  81      25.382  -0.315  30.830  1.00 21.14           C  
ATOM    629  C   GLN A  81      24.584   0.564  29.835  1.00 20.58           C  
ATOM    630  O   GLN A  81      24.264   0.131  28.742  1.00 23.03           O  
ATOM    631  CB  GLN A  81      26.891  -0.221  30.579  1.00 20.66           C  
ATOM    632  CG  GLN A  81      27.751  -0.829  31.684  1.00 22.23           C  
ATOM    633  CD  GLN A  81      29.242  -0.675  31.412  1.00 22.53           C  
ATOM    634  NE2 GLN A  81      29.961  -1.759  31.464  1.00 24.19           N  
ATOM    635  OE1 GLN A  81      29.727   0.414  31.133  1.00 24.83           O  
ATOM    636  N   THR A  82      24.269   1.785  30.217  1.00 21.33           N  
ATOM    637  CA  THR A  82      23.444   2.683  29.378  1.00 21.49           C  
ATOM    638  C   THR A  82      24.189   3.237  28.178  1.00 23.09           C  
ATOM    639  O   THR A  82      25.250   3.901  28.303  1.00 26.59           O  
ATOM    640  CB  THR A  82      22.905   3.832  30.220  1.00 20.32           C  
ATOM    641  CG2 THR A  82      22.169   4.874  29.361  1.00 20.07           C  
ATOM    642  OG1 THR A  82      22.037   3.283  31.230  1.00 18.78           O  
ATOM    643  N   ILE A  83      23.602   3.025  27.014  1.00 21.97           N  
ATOM    644  CA  ILE A  83      24.228   3.408  25.765  1.00 20.13           C  
ATOM    645  C   ILE A  83      23.695   4.746  25.333  1.00 19.86           C  
ATOM    646  O   ILE A  83      22.479   4.942  25.304  1.00 20.38           O  
ATOM    647  CB  ILE A  83      23.908   2.350  24.710  1.00 19.95           C  
ATOM    648  CG1 ILE A  83      24.527   1.039  25.139  1.00 19.32           C  
ATOM    649  CG2 ILE A  83      24.446   2.766  23.343  1.00 21.49           C  
ATOM    650  CD1 ILE A  83      24.038  -0.148  24.359  1.00 20.53           C  
ATOM    651  N   VAL A  84      24.600   5.667  24.973  1.00 21.04           N  
ATOM    652  CA  VAL A  84      24.221   7.028  24.521  1.00 20.33           C  
ATOM    653  C   VAL A  84      24.514   7.231  23.027  1.00 21.21           C  
ATOM    654  O   VAL A  84      25.585   6.944  22.544  1.00 23.52           O  
ATOM    655  CB  VAL A  84      24.943   8.115  25.320  1.00 21.76           C  
ATOM    656  CG1 VAL A  84      24.656   9.501  24.731  1.00 22.40           C  
ATOM    657  CG2 VAL A  84      24.503   8.078  26.785  1.00 22.79           C  
ATOM    658  N   TYR A  85      23.532   7.726  22.303  1.00 21.90           N  
ATOM    659  CA  TYR A  85      23.637   7.968  20.905  1.00 20.64           C  
ATOM    660  C   TYR A  85      23.131   9.368  20.712  1.00 19.92           C  
ATOM    661  O   TYR A  85      22.435   9.875  21.539  1.00 19.66           O  
ATOM    662  CB  TYR A  85      22.735   7.000  20.141  1.00 20.18           C  
ATOM    663  CG  TYR A  85      23.040   5.500  20.139  1.00 18.46           C  
ATOM    664  CD1 TYR A  85      24.344   4.995  20.058  1.00 17.90           C  
ATOM    665  CD2 TYR A  85      21.992   4.597  20.137  1.00 17.26           C  
ATOM    666  CE1 TYR A  85      24.579   3.639  20.029  1.00 16.82           C  
ATOM    667  CE2 TYR A  85      22.205   3.263  20.083  1.00 17.20           C  
ATOM    668  CZ  TYR A  85      23.487   2.767  20.013  1.00 17.13           C  
ATOM    669  OH  TYR A  85      23.620   1.374  19.950  1.00 16.35           O  
ATOM    670  N   ARG A  86      23.440   9.958  19.583  1.00 21.70           N  
ATOM    671  CA  ARG A  86      23.210  11.386  19.333  1.00 25.24           C  
ATOM    672  C   ARG A  86      22.723  11.561  17.890  1.00 23.44           C  
ATOM    673  O   ARG A  86      23.324  11.023  16.965  1.00 24.17           O  
ATOM    674  CB  ARG A  86      24.546  12.205  19.556  1.00 28.83           C  
ATOM    675  CG  ARG A  86      25.453  11.609  20.644  1.00 30.77           C  
ATOM    676  CD  ARG A  86      26.670  12.458  21.031  1.00 35.15           C  
ATOM    677  NE  ARG A  86      26.472  13.047  22.364  1.00 41.71           N  
ATOM    678  CZ  ARG A  86      26.996  12.616  23.523  1.00 42.89           C  
ATOM    679  NH1 ARG A  86      27.836  11.578  23.593  1.00 46.26           N1+
ATOM    680  NH2 ARG A  86      26.680  13.246  24.643  1.00 44.01           N  
ATOM    681  N   ARG A  87      21.638  12.295  17.705  1.00 21.80           N  
ATOM    682  CA  ARG A  87      21.141  12.572  16.411  1.00 22.10           C  
ATOM    683  C   ARG A  87      22.276  13.131  15.535  1.00 23.11           C  
ATOM    684  O   ARG A  87      23.037  13.993  15.935  1.00 23.39           O  
ATOM    685  CB  ARG A  87      20.014  13.566  16.511  1.00 22.82           C  
ATOM    686  CG  ARG A  87      19.569  14.075  15.165  1.00 25.71           C  
ATOM    687  CD  ARG A  87      18.225  14.790  15.205  1.00 26.58           C  
ATOM    688  NE  ARG A  87      17.542  14.630  13.906  1.00 28.19           N  
ATOM    689  CZ  ARG A  87      16.209  14.732  13.713  1.00 31.89           C  
ATOM    690  NH1 ARG A  87      15.355  14.993  14.726  1.00 30.10           N1+
ATOM    691  NH2 ARG A  87      15.713  14.549  12.489  1.00 31.35           N  
ATOM    692  N   GLY A  88      22.385  12.609  14.330  1.00 27.43           N  
ATOM    693  CA  GLY A  88      23.349  13.070  13.342  1.00 28.21           C  
ATOM    694  C   GLY A  88      24.733  12.453  13.414  1.00 28.13           C  
ATOM    695  O   GLY A  88      25.520  12.673  12.517  1.00 31.53           O  
ATOM    696  N   GLN A  89      25.041  11.684  14.445  1.00 28.83           N  
ATOM    697  CA  GLN A  89      26.390  11.181  14.644  1.00 31.22           C  
ATOM    698  C   GLN A  89      26.438   9.788  14.054  1.00 33.40           C  
ATOM    699  O   GLN A  89      25.537   8.968  14.315  1.00 34.27           O  
ATOM    700  CB  GLN A  89      26.734  11.144  16.137  1.00 31.66           C  
ATOM    701  CG  GLN A  89      28.134  10.650  16.479  1.00 29.67           C  
ATOM    702  CD  GLN A  89      28.360  10.556  17.985  1.00 29.89           C  
ATOM    703  NE2 GLN A  89      29.474  11.088  18.442  1.00 29.32           N  
ATOM    704  OE1 GLN A  89      27.538  10.004  18.727  1.00 27.42           O  
ATOM    705  N   HIS A  90      27.490   9.540  13.274  1.00 31.88           N  
ATOM    706  CA  HIS A  90      27.766   8.246  12.702  1.00 36.06           C  
ATOM    707  C   HIS A  90      28.148   7.285  13.815  1.00 30.17           C  
ATOM    708  O   HIS A  90      29.064   7.526  14.553  1.00 30.14           O  
ATOM    709  CB  HIS A  90      28.915   8.320  11.676  1.00 46.40           C  
ATOM    710  CG  HIS A  90      28.607   9.129  10.447  1.00 60.02           C  
ATOM    711  CD2 HIS A  90      27.625   9.016   9.518  1.00 71.64           C  
ATOM    712  ND1 HIS A  90      29.384  10.201  10.045  1.00 75.78           N  
ATOM    713  CE1 HIS A  90      28.890  10.715   8.930  1.00 77.19           C  
ATOM    714  NE2 HIS A  90      27.822  10.014   8.589  1.00 76.42           N  
ATOM    715  N   THR A  91      27.463   6.167  13.905  1.00 26.81           N  
ATOM    716  CA  THR A  91      27.559   5.297  15.058  1.00 25.42           C  
ATOM    717  C   THR A  91      28.016   3.927  14.572  1.00 25.99           C  
ATOM    718  O   THR A  91      27.450   3.415  13.627  1.00 24.71           O  
ATOM    719  CB  THR A  91      26.168   5.203  15.717  1.00 24.23           C  
ATOM    720  CG2 THR A  91      26.193   4.356  16.961  1.00 24.55           C  
ATOM    721  OG1 THR A  91      25.738   6.518  16.059  1.00 23.71           O  
ATOM    722  N   HIS A  92      29.013   3.337  15.233  1.00 26.26           N  
ATOM    723  CA  HIS A  92      29.571   2.036  14.830  1.00 24.86           C  
ATOM    724  C   HIS A  92      29.585   1.134  16.020  1.00 23.73           C  
ATOM    725  O   HIS A  92      30.267   1.407  16.996  1.00 24.67           O  
ATOM    726  CB  HIS A  92      30.997   2.168  14.325  1.00 25.90           C  
ATOM    727  CG  HIS A  92      31.180   3.290  13.373  1.00 27.78           C  
ATOM    728  CD2 HIS A  92      31.008   3.372  12.033  1.00 31.53           C  
ATOM    729  ND1 HIS A  92      31.582   4.534  13.779  1.00 30.79           N  
ATOM    730  CE1 HIS A  92      31.670   5.335  12.731  1.00 31.33           C  
ATOM    731  NE2 HIS A  92      31.326   4.652  11.655  1.00 30.77           N  
ATOM    732  N   VAL A  93      28.878   0.019  15.921  1.00 23.03           N  
ATOM    733  CA  VAL A  93      28.664  -0.809  17.064  1.00 24.48           C  
ATOM    734  C   VAL A  93      29.119  -2.175  16.703  1.00 24.97           C  
ATOM    735  O   VAL A  93      28.667  -2.720  15.712  1.00 29.29           O  
ATOM    736  CB  VAL A  93      27.173  -0.850  17.492  1.00 24.65           C  
ATOM    737  CG1 VAL A  93      27.006  -1.594  18.812  1.00 24.63           C  
ATOM    738  CG2 VAL A  93      26.600   0.564  17.590  1.00 25.46           C  
ATOM    739  N   THR A  94      29.976  -2.732  17.534  1.00 24.09           N  
ATOM    740  CA  THR A  94      30.388  -4.111  17.398  1.00 24.57           C  
ATOM    741  C   THR A  94      29.552  -4.956  18.352  1.00 24.19           C  
ATOM    742  O   THR A  94      29.556  -4.736  19.540  1.00 24.17           O  
ATOM    743  CB  THR A  94      31.886  -4.188  17.719  1.00 24.50           C  
ATOM    744  CG2 THR A  94      32.399  -5.619  17.628  1.00 24.38           C  
ATOM    745  OG1 THR A  94      32.570  -3.288  16.818  1.00 24.39           O  
ATOM    746  N   LEU A  95      28.791  -5.888  17.817  1.00 24.76           N  
ATOM    747  CA  LEU A  95      27.930  -6.717  18.628  1.00 26.85           C  
ATOM    748  C   LEU A  95      28.714  -7.991  18.898  1.00 28.68           C  
ATOM    749  O   LEU A  95      29.241  -8.565  17.986  1.00 32.16           O  
ATOM    750  CB  LEU A  95      26.640  -7.026  17.875  1.00 26.48           C  
ATOM    751  CG  LEU A  95      25.872  -5.814  17.340  1.00 25.59           C  
ATOM    752  CD1 LEU A  95      24.744  -6.233  16.393  1.00 25.62           C  
ATOM    753  CD2 LEU A  95      25.330  -5.009  18.493  1.00 23.87           C  
ATOM    754  N   LYS A  96      28.786  -8.446  20.137  1.00 30.33           N  
ATOM    755  CA  LYS A  96      29.678  -9.549  20.483  1.00 34.18           C  
ATOM    756  C   LYS A  96      28.916 -10.463  21.381  1.00 29.10           C  
ATOM    757  O   LYS A  96      28.436 -10.035  22.417  1.00 28.73           O  
ATOM    758  CB  LYS A  96      30.908  -8.975  21.180  1.00 40.95           C  
ATOM    759  CG  LYS A  96      32.088  -9.891  21.283  1.00 48.07           C  
ATOM    760  CD  LYS A  96      33.248  -9.149  21.973  1.00 56.12           C  
ATOM    761  CE  LYS A  96      34.262 -10.125  22.585  1.00 59.78           C  
ATOM    762  NZ  LYS A  96      35.105  -9.536  23.672  1.00 60.29           N1+
ATOM    763  N   ASN A  97      28.759 -11.713  20.968  1.00 27.13           N  
ATOM    764  CA  ASN A  97      27.996 -12.677  21.752  1.00 26.85           C  
ATOM    765  C   ASN A  97      28.958 -13.603  22.470  1.00 26.82           C  
ATOM    766  O   ASN A  97      29.608 -14.422  21.838  1.00 29.00           O  
ATOM    767  CB  ASN A  97      27.012 -13.462  20.847  1.00 25.09           C  
ATOM    768  CG  ASN A  97      26.047 -14.324  21.631  1.00 23.41           C  
ATOM    769  ND2 ASN A  97      25.232 -15.121  20.908  1.00 25.97           N  
ATOM    770  OD1 ASN A  97      26.028 -14.303  22.851  1.00 20.80           O  
ATOM    771  N   THR A  98      29.051 -13.446  23.788  1.00 27.65           N  
ATOM    772  CA  THR A  98      29.769 -14.395  24.660  1.00 27.52           C  
ATOM    773  C   THR A  98      28.858 -15.299  25.510  1.00 28.36           C  
ATOM    774  O   THR A  98      29.295 -15.926  26.472  1.00 27.53           O  
ATOM    775  CB  THR A  98      30.731 -13.647  25.601  1.00 26.66           C  
ATOM    776  CG2 THR A  98      31.559 -12.667  24.806  1.00 24.35           C  
ATOM    777  OG1 THR A  98      29.991 -13.002  26.658  1.00 25.12           O  
ATOM    778  N   LEU A  99      27.586 -15.371  25.146  1.00 31.10           N  
ATOM    779  CA  LEU A  99      26.674 -16.262  25.826  1.00 31.12           C  
ATOM    780  C   LEU A  99      26.838 -17.640  25.241  1.00 29.31           C  
ATOM    781  O   LEU A  99      27.345 -17.779  24.113  1.00 27.33           O  
ATOM    782  CB  LEU A  99      25.238 -15.830  25.552  1.00 33.24           C  
ATOM    783  CG  LEU A  99      24.843 -14.417  25.912  1.00 34.13           C  
ATOM    784  CD1 LEU A  99      23.542 -14.043  25.185  1.00 35.50           C  
ATOM    785  CD2 LEU A  99      24.724 -14.368  27.421  1.00 33.07           C  
ATOM    786  N   PRO A 100      26.313 -18.659  25.943  1.00 31.52           N  
ATOM    787  CA  PRO A 100      26.274 -19.993  25.328  1.00 33.68           C  
ATOM    788  C   PRO A 100      25.231 -20.177  24.181  1.00 35.16           C  
ATOM    789  O   PRO A 100      25.281 -21.192  23.499  1.00 35.20           O  
ATOM    790  CB  PRO A 100      25.968 -20.904  26.529  1.00 33.27           C  
ATOM    791  CG  PRO A 100      25.193 -20.065  27.465  1.00 31.93           C  
ATOM    792  CD  PRO A 100      25.816 -18.695  27.336  1.00 32.44           C  
ATOM    793  N   GLU A 101      24.309 -19.229  23.965  1.00 33.99           N  
ATOM    794  CA  GLU A 101      23.301 -19.360  22.912  1.00 30.80           C  
ATOM    795  C   GLU A 101      23.296 -18.149  22.019  1.00 30.34           C  
ATOM    796  O   GLU A 101      23.890 -17.095  22.340  1.00 29.11           O  
ATOM    797  CB  GLU A 101      21.911 -19.488  23.490  1.00 31.42           C  
ATOM    798  CG  GLU A 101      21.654 -20.721  24.310  1.00 33.17           C  
ATOM    799  CD  GLU A 101      20.284 -20.668  24.971  1.00 35.17           C  
ATOM    800  OE1 GLU A 101      19.439 -19.871  24.518  1.00 40.42           O  
ATOM    801  OE2 GLU A 101      20.039 -21.385  25.965  1.00 36.55           O1-
ATOM    802  N   LEU A 102      22.645 -18.327  20.868  1.00 28.98           N  
ATOM    803  CA  LEU A 102      22.464 -17.256  19.888  1.00 27.61           C  
ATOM    804  C   LEU A 102      21.562 -16.172  20.507  1.00 23.62           C  
ATOM    805  O   LEU A 102      20.752 -16.411  21.441  1.00 19.92           O  
ATOM    806  CB  LEU A 102      21.823 -17.808  18.606  1.00 29.37           C  
ATOM    807  CG  LEU A 102      20.349 -18.231  18.756  1.00 33.19           C  
ATOM    808  CD1 LEU A 102      19.366 -17.151  18.289  1.00 34.74           C  
ATOM    809  CD2 LEU A 102      20.062 -19.543  18.033  1.00 36.30           C  
ATOM    810  N   THR A 103      21.706 -14.983  19.974  1.00 22.17           N  
ATOM    811  CA  THR A 103      20.894 -13.859  20.425  1.00 22.14           C  
ATOM    812  C   THR A 103      20.811 -12.895  19.301  1.00 21.33           C  
ATOM    813  O   THR A 103      21.338 -13.131  18.199  1.00 21.45           O  
ATOM    814  CB  THR A 103      21.435 -13.203  21.731  1.00 22.86           C  
ATOM    815  CG2 THR A 103      22.706 -12.349  21.446  1.00 21.40           C  
ATOM    816  OG1 THR A 103      20.386 -12.422  22.374  1.00 21.55           O  
ATOM    817  N   THR A 104      20.118 -11.813  19.578  1.00 22.64           N  
ATOM    818  CA  THR A 104      19.770 -10.813  18.593  1.00 21.79           C  
ATOM    819  C   THR A 104      19.914  -9.494  19.352  1.00 20.59           C  
ATOM    820  O   THR A 104      19.639  -9.456  20.565  1.00 22.04           O  
ATOM    821  CB  THR A 104      18.312 -11.132  18.219  1.00 24.49           C  
ATOM    822  CG2 THR A 104      17.597  -9.955  17.862  1.00 25.01           C  
ATOM    823  OG1 THR A 104      18.239 -12.060  17.125  1.00 26.65           O  
ATOM    824  N   PHE A 105      20.281  -8.407  18.690  1.00 19.32           N  
ATOM    825  CA  PHE A 105      20.430  -7.112  19.373  1.00 19.32           C  
ATOM    826  C   PHE A 105      19.451  -6.072  18.824  1.00 19.30           C  
ATOM    827  O   PHE A 105      19.757  -5.363  17.877  1.00 19.10           O  
ATOM    828  CB  PHE A 105      21.867  -6.585  19.289  1.00 20.32           C  
ATOM    829  CG  PHE A 105      22.907  -7.457  19.977  1.00 21.81           C  
ATOM    830  CD1 PHE A 105      23.417  -7.109  21.228  1.00 23.40           C  
ATOM    831  CD2 PHE A 105      23.428  -8.580  19.345  1.00 23.49           C  
ATOM    832  CE1 PHE A 105      24.385  -7.886  21.855  1.00 24.13           C  
ATOM    833  CE2 PHE A 105      24.412  -9.356  19.966  1.00 26.35           C  
ATOM    834  CZ  PHE A 105      24.894  -9.005  21.219  1.00 24.99           C  
ATOM    835  N   HIS A 106      18.275  -5.965  19.447  1.00 20.10           N  
ATOM    836  CA  HIS A 106      17.210  -5.130  18.902  1.00 19.94           C  
ATOM    837  C   HIS A 106      17.215  -3.772  19.543  1.00 18.88           C  
ATOM    838  O   HIS A 106      17.154  -3.682  20.750  1.00 18.37           O  
ATOM    839  CB  HIS A 106      15.847  -5.752  19.130  1.00 19.92           C  
ATOM    840  CG  HIS A 106      14.726  -4.838  18.740  1.00 21.76           C  
ATOM    841  CD2 HIS A 106      13.690  -4.341  19.452  1.00 22.72           C  
ATOM    842  ND1 HIS A 106      14.628  -4.280  17.487  1.00 21.31           N  
ATOM    843  CE1 HIS A 106      13.552  -3.520  17.427  1.00 21.16           C  
ATOM    844  NE2 HIS A 106      12.969  -3.543  18.605  1.00 24.35           N  
ATOM    845  N   TRP A 107      17.238  -2.725  18.737  1.00 19.88           N  
ATOM    846  CA  TRP A 107      17.292  -1.358  19.238  1.00 20.89           C  
ATOM    847  C   TRP A 107      15.883  -0.794  19.243  1.00 21.79           C  
ATOM    848  O   TRP A 107      15.444  -0.136  18.270  1.00 18.64           O  
ATOM    849  CB  TRP A 107      18.198  -0.525  18.349  1.00 22.40           C  
ATOM    850  CG  TRP A 107      19.543  -1.125  18.264  1.00 23.29           C  
ATOM    851  CD1 TRP A 107      20.001  -1.874  17.276  1.00 23.83           C  
ATOM    852  CD2 TRP A 107      20.583  -1.052  19.251  1.00 24.84           C  
ATOM    853  CE2 TRP A 107      21.668  -1.790  18.758  1.00 25.22           C  
ATOM    854  CE3 TRP A 107      20.711  -0.410  20.493  1.00 24.18           C  
ATOM    855  NE1 TRP A 107      21.288  -2.272  17.537  1.00 25.88           N  
ATOM    856  CZ2 TRP A 107      22.872  -1.931  19.460  1.00 25.17           C  
ATOM    857  CZ3 TRP A 107      21.908  -0.576  21.209  1.00 26.23           C  
ATOM    858  CH2 TRP A 107      22.969  -1.319  20.682  1.00 25.84           C  
ATOM    859  N   HIS A 108      15.157  -1.102  20.323  1.00 21.01           N  
ATOM    860  CA  HIS A 108      13.718  -0.817  20.360  1.00 21.47           C  
ATOM    861  C   HIS A 108      13.500   0.693  20.161  1.00 21.69           C  
ATOM    862  O   HIS A 108      13.956   1.487  20.966  1.00 20.36           O  
ATOM    863  CB  HIS A 108      13.109  -1.269  21.670  1.00 21.13           C  
ATOM    864  CG  HIS A 108      11.646  -1.044  21.761  1.00 20.80           C  
ATOM    865  CD2 HIS A 108      10.907   0.090  21.712  1.00 20.37           C  
ATOM    866  ND1 HIS A 108      10.753  -2.079  21.924  1.00 21.46           N  
ATOM    867  CE1 HIS A 108       9.529  -1.588  21.980  1.00 19.97           C  
ATOM    868  NE2 HIS A 108       9.599  -0.274  21.882  1.00 19.27           N  
ATOM    869  N   GLY A 109      12.843   1.052  19.045  1.00 22.41           N  
ATOM    870  CA  GLY A 109      12.475   2.423  18.732  1.00 21.28           C  
ATOM    871  C   GLY A 109      13.471   3.194  17.898  1.00 21.28           C  
ATOM    872  O   GLY A 109      13.200   4.336  17.542  1.00 21.39           O  
ATOM    873  N   ALA A 110      14.615   2.591  17.591  1.00 21.34           N  
ATOM    874  CA  ALA A 110      15.606   3.231  16.734  1.00 23.50           C  
ATOM    875  C   ALA A 110      15.188   3.107  15.267  1.00 23.92           C  
ATOM    876  O   ALA A 110      14.812   2.041  14.816  1.00 24.62           O  
ATOM    877  CB  ALA A 110      16.970   2.602  16.949  1.00 23.83           C  
ATOM    878  N   ASN A 111      15.216   4.203  14.535  1.00 25.20           N  
ATOM    879  CA  ASN A 111      14.865   4.159  13.135  1.00 29.34           C  
ATOM    880  C   ASN A 111      16.122   3.811  12.300  1.00 28.98           C  
ATOM    881  O   ASN A 111      16.810   4.681  11.748  1.00 28.86           O  
ATOM    882  CB  ASN A 111      14.139   5.453  12.700  1.00 33.26           C  
ATOM    883  CG  ASN A 111      12.760   5.628  13.399  1.00 37.75           C  
ATOM    884  ND2 ASN A 111      12.227   6.847  13.320  1.00 43.56           N  
ATOM    885  OD1 ASN A 111      12.208   4.707  14.031  1.00 37.14           O  
ATOM    886  N   VAL A 112      16.389   2.505  12.261  1.00 26.99           N  
ATOM    887  CA  VAL A 112      17.503   1.893  11.544  1.00 27.34           C  
ATOM    888  C   VAL A 112      17.045   0.917  10.470  1.00 27.88           C  
ATOM    889  O   VAL A 112      15.909   0.442  10.477  1.00 30.44           O  
ATOM    890  CB  VAL A 112      18.437   1.146  12.499  1.00 27.27           C  
ATOM    891  CG1 VAL A 112      19.061   2.142  13.453  1.00 28.31           C  
ATOM    892  CG2 VAL A 112      17.715   0.019  13.252  1.00 28.11           C  
ATOM    893  N   SER A 113      17.944   0.575   9.559  1.00 28.83           N  
ATOM    894  CA  SER A 113      17.598  -0.335   8.464  1.00 29.26           C  
ATOM    895  C   SER A 113      17.148  -1.656   9.099  1.00 26.79           C  
ATOM    896  O   SER A 113      17.680  -2.063  10.136  1.00 23.31           O  
ATOM    897  CB  SER A 113      18.784  -0.532   7.463  1.00 28.93           C  
ATOM    898  OG  SER A 113      19.790  -1.428   7.963  1.00 34.75           O  
ATOM    899  N   GLY A 114      16.180  -2.303   8.468  1.00 26.42           N  
ATOM    900  CA  GLY A 114      15.840  -3.711   8.784  1.00 27.84           C  
ATOM    901  C   GLY A 114      16.071  -4.657   7.607  1.00 27.93           C  
ATOM    902  O   GLY A 114      16.178  -4.196   6.465  1.00 29.76           O  
ATOM    903  N   PRO A 115      16.147  -5.969   7.842  1.00 29.39           N  
ATOM    904  CA  PRO A 115      15.990  -6.608   9.153  1.00 28.89           C  
ATOM    905  C   PRO A 115      17.285  -6.904   9.961  1.00 27.46           C  
ATOM    906  O   PRO A 115      17.192  -7.541  11.012  1.00 28.37           O  
ATOM    907  CB  PRO A 115      15.323  -7.925   8.779  1.00 29.22           C  
ATOM    908  CG  PRO A 115      15.922  -8.275   7.435  1.00 28.47           C  
ATOM    909  CD  PRO A 115      16.239  -6.975   6.756  1.00 30.20           C  
ATOM    910  N   TYR A 116      18.451  -6.449   9.519  1.00 27.81           N  
ATOM    911  CA  TYR A 116      19.716  -6.803  10.210  1.00 29.01           C  
ATOM    912  C   TYR A 116      20.148  -5.792  11.238  1.00 26.40           C  
ATOM    913  O   TYR A 116      20.407  -6.175  12.370  1.00 27.22           O  
ATOM    914  CB  TYR A 116      20.834  -7.108   9.218  1.00 31.23           C  
ATOM    915  CG  TYR A 116      20.330  -8.071   8.166  1.00 34.77           C  
ATOM    916  CD1 TYR A 116      20.112  -7.654   6.850  1.00 36.30           C  
ATOM    917  CD2 TYR A 116      19.995  -9.378   8.503  1.00 37.83           C  
ATOM    918  CE1 TYR A 116      19.629  -8.529   5.887  1.00 36.79           C  
ATOM    919  CE2 TYR A 116      19.484 -10.252   7.556  1.00 41.96           C  
ATOM    920  CZ  TYR A 116      19.302  -9.823   6.240  1.00 41.62           C  
ATOM    921  OH  TYR A 116      18.796 -10.699   5.287  1.00 45.41           O  
ATOM    922  N   VAL A 117      20.165  -4.510  10.906  1.00 27.05           N  
ATOM    923  CA  VAL A 117      20.610  -3.497  11.901  1.00 25.66           C  
ATOM    924  C   VAL A 117      19.556  -3.363  13.021  1.00 26.04           C  
ATOM    925  O   VAL A 117      19.908  -3.244  14.207  1.00 26.40           O  
ATOM    926  CB  VAL A 117      20.920  -2.158  11.251  1.00 25.80           C  
ATOM    927  CG1 VAL A 117      21.440  -1.143  12.285  1.00 25.47           C  
ATOM    928  CG2 VAL A 117      21.935  -2.369  10.124  1.00 26.60           C  
ATOM    929  N   ASP A 118      18.279  -3.439  12.631  1.00 23.80           N  
ATOM    930  CA  ASP A 118      17.127  -3.467  13.531  1.00 22.84           C  
ATOM    931  C   ASP A 118      17.252  -4.589  14.574  1.00 22.64           C  
ATOM    932  O   ASP A 118      16.761  -4.467  15.683  1.00 20.25           O  
ATOM    933  CB  ASP A 118      15.860  -3.646  12.677  1.00 23.95           C  
ATOM    934  CG  ASP A 118      14.580  -3.743  13.503  1.00 25.45           C  
ATOM    935  OD1 ASP A 118      14.334  -2.903  14.367  1.00 23.56           O  
ATOM    936  OD2 ASP A 118      13.812  -4.698  13.291  1.00 28.80           O1-
ATOM    937  N   GLY A 119      17.914  -5.679  14.198  1.00 24.62           N  
ATOM    938  CA  GLY A 119      18.286  -6.731  15.120  1.00 23.81           C  
ATOM    939  C   GLY A 119      17.066  -7.450  15.674  1.00 25.63           C  
ATOM    940  O   GLY A 119      16.968  -7.668  16.870  1.00 24.09           O  
ATOM    941  N   GLY A 120      16.109  -7.787  14.819  1.00 27.96           N  
ATOM    942  CA  GLY A 120      15.003  -8.621  15.228  1.00 26.96           C  
ATOM    943  C   GLY A 120      15.267 -10.091  14.952  1.00 28.96           C  
ATOM    944  O   GLY A 120      16.425 -10.529  14.965  1.00 28.17           O  
ATOM    945  N   CYS A 121      14.186 -10.826  14.645  1.00 28.36           N  
ATOM    946  CA  CYS A 121      14.195 -12.295  14.406  1.00 28.26           C  
ATOM    947  C   CYS A 121      15.236 -12.760  13.432  1.00 27.37           C  
ATOM    948  O   CYS A 121      15.741 -13.852  13.550  1.00 26.28           O  
ATOM    949  CB  CYS A 121      12.861 -12.773  13.806  1.00 29.04           C  
ATOM    950  SG  CYS A 121      11.362 -12.077  14.553  1.00 28.77           S  
ATOM    951  N   HIS A 122      15.540 -11.925  12.453  1.00 26.92           N  
ATOM    952  CA  HIS A 122      16.377 -12.330  11.351  1.00 26.87           C  
ATOM    953  C   HIS A 122      17.831 -11.907  11.484  1.00 28.89           C  
ATOM    954  O   HIS A 122      18.590 -11.912  10.505  1.00 28.89           O  
ATOM    955  CB  HIS A 122      15.773 -11.747  10.078  1.00 26.41           C  
ATOM    956  CG  HIS A 122      14.329 -12.068   9.915  1.00 24.96           C  
ATOM    957  CD2 HIS A 122      13.253 -11.278   9.733  1.00 23.81           C  
ATOM    958  ND1 HIS A 122      13.857 -13.357   9.950  1.00 26.17           N  
ATOM    959  CE1 HIS A 122      12.550 -13.352   9.799  1.00 26.33           C  
ATOM    960  NE2 HIS A 122      12.159 -12.101   9.671  1.00 24.39           N  
ATOM    961  N   ALA A 123      18.246 -11.554  12.688  1.00 32.50           N  
ATOM    962  CA  ALA A 123      19.595 -11.003  12.887  1.00 32.36           C  
ATOM    963  C   ALA A 123      20.298 -11.760  13.995  1.00 29.64           C  
ATOM    964  O   ALA A 123      20.717 -11.167  14.976  1.00 33.90           O  
ATOM    965  CB  ALA A 123      19.480  -9.535  13.228  1.00 32.85           C  
ATOM    966  N   PRO A 124      20.397 -13.085  13.861  1.00 27.26           N  
ATOM    967  CA  PRO A 124      21.089 -13.854  14.859  1.00 25.40           C  
ATOM    968  C   PRO A 124      22.578 -13.494  14.900  1.00 24.45           C  
ATOM    969  O   PRO A 124      23.174 -13.242  13.870  1.00 22.57           O  
ATOM    970  CB  PRO A 124      20.926 -15.275  14.341  1.00 26.24           C  
ATOM    971  CG  PRO A 124      21.068 -15.102  12.847  1.00 27.11           C  
ATOM    972  CD  PRO A 124      20.171 -13.895  12.641  1.00 28.94           C  
ATOM    973  N   VAL A 125      23.116 -13.359  16.114  1.00 27.22           N  
ATOM    974  CA  VAL A 125      24.555 -13.372  16.368  1.00 27.16           C  
ATOM    975  C   VAL A 125      24.791 -14.646  17.161  1.00 27.43           C  
ATOM    976  O   VAL A 125      24.175 -14.858  18.234  1.00 25.24           O  
ATOM    977  CB  VAL A 125      25.040 -12.172  17.191  1.00 27.15           C  
ATOM    978  CG1 VAL A 125      26.563 -12.194  17.299  1.00 27.60           C  
ATOM    979  CG2 VAL A 125      24.536 -10.868  16.576  1.00 27.47           C  
ATOM    980  N   TYR A 126      25.692 -15.480  16.631  1.00 29.27           N  
ATOM    981  CA  TYR A 126      25.964 -16.824  17.188  1.00 31.29           C  
ATOM    982  C   TYR A 126      27.004 -16.726  18.298  1.00 29.51           C  
ATOM    983  O   TYR A 126      27.748 -15.772  18.328  1.00 31.57           O  
ATOM    984  CB  TYR A 126      26.363 -17.815  16.072  1.00 32.13           C  
ATOM    985  CG  TYR A 126      25.209 -18.106  15.130  1.00 32.34           C  
ATOM    986  CD1 TYR A 126      24.134 -18.921  15.530  1.00 37.92           C  
ATOM    987  CD2 TYR A 126      25.154 -17.524  13.866  1.00 34.00           C  
ATOM    988  CE1 TYR A 126      23.057 -19.165  14.663  1.00 37.96           C  
ATOM    989  CE2 TYR A 126      24.092 -17.761  13.002  1.00 34.19           C  
ATOM    990  CZ  TYR A 126      23.053 -18.576  13.397  1.00 35.48           C  
ATOM    991  OH  TYR A 126      22.016 -18.790  12.523  1.00 38.19           O  
ATOM    992  N   PRO A 127      27.026 -17.685  19.247  1.00 31.61           N  
ATOM    993  CA  PRO A 127      28.070 -17.659  20.303  1.00 31.65           C  
ATOM    994  C   PRO A 127      29.490 -17.543  19.728  1.00 30.17           C  
ATOM    995  O   PRO A 127      29.815 -18.270  18.802  1.00 25.98           O  
ATOM    996  CB  PRO A 127      27.873 -19.013  20.999  1.00 32.61           C  
ATOM    997  CG  PRO A 127      26.421 -19.358  20.762  1.00 32.21           C  
ATOM    998  CD  PRO A 127      26.138 -18.863  19.382  1.00 31.02           C  
ATOM    999  N   GLY A 128      30.289 -16.581  20.191  1.00 30.61           N  
ATOM   1000  CA  GLY A 128      31.667 -16.415  19.684  1.00 29.27           C  
ATOM   1001  C   GLY A 128      31.771 -15.493  18.499  1.00 32.06           C  
ATOM   1002  O   GLY A 128      32.832 -14.960  18.197  1.00 33.71           O  
ATOM   1003  N   GLU A 129      30.658 -15.244  17.832  1.00 34.83           N  
ATOM   1004  CA  GLU A 129      30.654 -14.298  16.743  1.00 35.93           C  
ATOM   1005  C   GLU A 129      30.636 -12.818  17.182  1.00 35.74           C  
ATOM   1006  O   GLU A 129      30.187 -12.438  18.265  1.00 32.82           O  
ATOM   1007  CB  GLU A 129      29.436 -14.519  15.862  1.00 42.31           C  
ATOM   1008  CG  GLU A 129      29.604 -15.358  14.620  1.00 43.11           C  
ATOM   1009  CD  GLU A 129      28.482 -15.028  13.666  1.00 45.76           C  
ATOM   1010  OE1 GLU A 129      27.338 -14.889  14.170  1.00 39.67           O  
ATOM   1011  OE2 GLU A 129      28.749 -14.862  12.443  1.00 51.67           O1-
ATOM   1012  N   SER A 130      31.104 -12.000  16.252  1.00 38.31           N  
ATOM   1013  CA  SER A 130      31.094 -10.571  16.320  1.00 38.46           C  
ATOM   1014  C   SER A 130      30.389 -10.099  15.054  1.00 36.78           C  
ATOM   1015  O   SER A 130      30.666 -10.618  13.978  1.00 39.63           O  
ATOM   1016  CB  SER A 130      32.537 -10.058  16.351  1.00 41.05           C  
ATOM   1017  OG  SER A 130      33.071 -10.249  17.644  1.00 42.95           O  
ATOM   1018  N   LYS A 131      29.464  -9.153  15.179  1.00 35.08           N  
ATOM   1019  CA  LYS A 131      28.906  -8.461  14.007  1.00 34.72           C  
ATOM   1020  C   LYS A 131      29.167  -6.966  14.144  1.00 30.78           C  
ATOM   1021  O   LYS A 131      29.141  -6.435  15.246  1.00 28.78           O  
ATOM   1022  CB  LYS A 131      27.423  -8.749  13.861  1.00 35.67           C  
ATOM   1023  CG  LYS A 131      27.076 -10.229  13.791  1.00 39.50           C  
ATOM   1024  CD  LYS A 131      27.377 -10.859  12.435  1.00 45.11           C  
ATOM   1025  CE  LYS A 131      26.232 -10.688  11.443  1.00 48.04           C  
ATOM   1026  NZ  LYS A 131      26.691 -10.930  10.045  1.00 49.08           N1+
ATOM   1027  N   HIS A 132      29.457  -6.314  13.027  1.00 31.60           N  
ATOM   1028  CA  HIS A 132      29.708  -4.880  12.979  1.00 36.30           C  
ATOM   1029  C   HIS A 132      28.475  -4.264  12.331  1.00 34.10           C  
ATOM   1030  O   HIS A 132      28.093  -4.710  11.242  1.00 31.29           O  
ATOM   1031  CB  HIS A 132      30.988  -4.580  12.164  1.00 42.09           C  
ATOM   1032  CG  HIS A 132      32.265  -4.957  12.867  1.00 51.29           C  
ATOM   1033  CD2 HIS A 132      32.663  -6.114  13.447  1.00 54.30           C  
ATOM   1034  ND1 HIS A 132      33.301  -4.063  13.054  1.00 65.18           N  
ATOM   1035  CE1 HIS A 132      34.282  -4.650  13.718  1.00 62.74           C  
ATOM   1036  NE2 HIS A 132      33.917  -5.894  13.977  1.00 63.04           N  
ATOM   1037  N   ILE A 133      27.830  -3.288  13.010  1.00 31.12           N  
ATOM   1038  CA  ILE A 133      26.772  -2.428  12.384  1.00 28.62           C  
ATOM   1039  C   ILE A 133      27.170  -0.952  12.369  1.00 28.50           C  
ATOM   1040  O   ILE A 133      27.976  -0.521  13.150  1.00 28.04           O  
ATOM   1041  CB  ILE A 133      25.395  -2.615  13.058  1.00 27.33           C  
ATOM   1042  CG1 ILE A 133      25.375  -1.974  14.430  1.00 28.08           C  
ATOM   1043  CG2 ILE A 133      25.047  -4.103  13.140  1.00 26.38           C  
ATOM   1044  CD1 ILE A 133      24.160  -2.340  15.277  1.00 31.48           C  
ATOM   1045  N   ASP A 134      26.660  -0.190  11.413  1.00 31.26           N  
ATOM   1046  CA  ASP A 134      26.901   1.236  11.361  1.00 33.09           C  
ATOM   1047  C   ASP A 134      25.558   1.930  11.032  1.00 32.51           C  
ATOM   1048  O   ASP A 134      24.816   1.515  10.113  1.00 29.14           O  
ATOM   1049  CB  ASP A 134      27.996   1.600  10.333  1.00 37.36           C  
ATOM   1050  CG  ASP A 134      29.211   0.641  10.371  1.00 44.73           C  
ATOM   1051  OD1 ASP A 134      30.353   1.094  10.657  1.00 45.46           O  
ATOM   1052  OD2 ASP A 134      29.033  -0.585  10.087  1.00 46.85           O1-
ATOM   1053  N   PHE A 135      25.235   2.982  11.784  1.00 30.72           N  
ATOM   1054  CA  PHE A 135      24.034   3.791  11.475  1.00 29.46           C  
ATOM   1055  C   PHE A 135      24.190   5.225  11.963  1.00 28.07           C  
ATOM   1056  O   PHE A 135      25.028   5.518  12.795  1.00 28.31           O  
ATOM   1057  CB  PHE A 135      22.766   3.150  12.086  1.00 28.22           C  
ATOM   1058  CG  PHE A 135      22.861   2.933  13.589  1.00 27.45           C  
ATOM   1059  CD1 PHE A 135      23.416   1.779  14.101  1.00 26.47           C  
ATOM   1060  CD2 PHE A 135      22.423   3.912  14.484  1.00 26.73           C  
ATOM   1061  CE1 PHE A 135      23.524   1.588  15.477  1.00 27.98           C  
ATOM   1062  CE2 PHE A 135      22.562   3.742  15.851  1.00 28.38           C  
ATOM   1063  CZ  PHE A 135      23.114   2.565  16.350  1.00 28.36           C  
ATOM   1064  N   THR A 136      23.345   6.096  11.439  1.00 28.40           N  
ATOM   1065  CA  THR A 136      23.194   7.448  11.934  1.00 28.04           C  
ATOM   1066  C   THR A 136      21.748   7.721  12.207  1.00 25.91           C  
ATOM   1067  O   THR A 136      20.980   7.740  11.263  1.00 25.18           O  
ATOM   1068  CB  THR A 136      23.677   8.434  10.890  1.00 28.41           C  
ATOM   1069  CG2 THR A 136      23.450   9.880  11.343  1.00 30.69           C  
ATOM   1070  OG1 THR A 136      25.067   8.203  10.680  1.00 32.03           O  
ATOM   1071  N   LEU A 137      21.397   8.015  13.468  1.00 23.53           N  
ATOM   1072  CA  LEU A 137      19.996   8.273  13.820  1.00 22.48           C  
ATOM   1073  C   LEU A 137      19.566   9.663  13.447  1.00 23.11           C  
ATOM   1074  O   LEU A 137      20.256  10.668  13.735  1.00 25.38           O  
ATOM   1075  CB  LEU A 137      19.749   8.084  15.322  1.00 21.88           C  
ATOM   1076  CG  LEU A 137      20.020   6.676  15.836  1.00 20.52           C  
ATOM   1077  CD1 LEU A 137      19.710   6.611  17.329  1.00 21.36           C  
ATOM   1078  CD2 LEU A 137      19.225   5.655  15.036  1.00 19.61           C  
ATOM   1079  N   GLU A 138      18.406   9.738  12.825  1.00 23.70           N  
ATOM   1080  CA  GLU A 138      17.780  11.034  12.512  1.00 24.68           C  
ATOM   1081  C   GLU A 138      16.414  10.975  13.108  1.00 22.20           C  
ATOM   1082  O   GLU A 138      15.422  10.723  12.452  1.00 24.15           O  
ATOM   1083  CB  GLU A 138      17.722  11.306  11.012  1.00 26.71           C  
ATOM   1084  CG  GLU A 138      19.070  11.611  10.368  1.00 28.97           C  
ATOM   1085  CD  GLU A 138      19.776  12.878  10.854  1.00 31.12           C  
ATOM   1086  OE1 GLU A 138      19.176  13.803  11.488  1.00 32.30           O  
ATOM   1087  OE2 GLU A 138      20.994  12.926  10.568  1.00 34.64           O1-
ATOM   1088  N   GLN A 139      16.392  11.168  14.396  1.00 21.57           N  
ATOM   1089  CA  GLN A 139      15.169  11.160  15.134  1.00 21.34           C  
ATOM   1090  C   GLN A 139      15.443  11.991  16.384  1.00 22.75           C  
ATOM   1091  O   GLN A 139      16.601  12.125  16.809  1.00 20.95           O  
ATOM   1092  CB  GLN A 139      14.751   9.720  15.475  1.00 20.96           C  
ATOM   1093  CG  GLN A 139      15.712   8.916  16.385  1.00 20.84           C  
ATOM   1094  CD  GLN A 139      15.340   7.436  16.489  1.00 20.78           C  
ATOM   1095  NE2 GLN A 139      14.345   7.135  17.289  1.00 21.52           N  
ATOM   1096  OE1 GLN A 139      15.929   6.584  15.841  1.00 22.94           O  
ATOM   1097  N   PRO A 140      14.367  12.521  16.987  1.00 24.71           N  
ATOM   1098  CA  PRO A 140      14.532  13.434  18.111  1.00 23.20           C  
ATOM   1099  C   PRO A 140      15.011  12.763  19.392  1.00 21.69           C  
ATOM   1100  O   PRO A 140      14.881  11.546  19.527  1.00 20.90           O  
ATOM   1101  CB  PRO A 140      13.123  14.024  18.278  1.00 25.00           C  
ATOM   1102  CG  PRO A 140      12.206  12.985  17.699  1.00 24.73           C  
ATOM   1103  CD  PRO A 140      12.945  12.391  16.563  1.00 23.31           C  
ATOM   1104  N   ALA A 141      15.545  13.568  20.322  1.00 20.45           N  
ATOM   1105  CA  ALA A 141      16.005  13.071  21.623  1.00 19.76           C  
ATOM   1106  C   ALA A 141      14.909  12.278  22.279  1.00 19.20           C  
ATOM   1107  O   ALA A 141      13.752  12.660  22.194  1.00 17.43           O  
ATOM   1108  CB  ALA A 141      16.355  14.216  22.546  1.00 20.34           C  
ATOM   1109  N   THR A 142      15.296  11.189  22.931  1.00 20.29           N  
ATOM   1110  CA  THR A 142      14.378  10.309  23.611  1.00 21.29           C  
ATOM   1111  C   THR A 142      15.131   9.221  24.388  1.00 20.97           C  
ATOM   1112  O   THR A 142      16.354   9.191  24.378  1.00 22.60           O  
ATOM   1113  CB  THR A 142      13.418   9.627  22.617  1.00 22.69           C  
ATOM   1114  CG2 THR A 142      14.126   8.468  21.838  1.00 23.41           C  
ATOM   1115  OG1 THR A 142      12.303   9.133  23.330  1.00 21.53           O  
ATOM   1116  N   THR A 143      14.359   8.362  25.053  1.00 19.81           N  
ATOM   1117  CA  THR A 143      14.810   7.156  25.780  1.00 18.76           C  
ATOM   1118  C   THR A 143      14.307   5.947  25.011  1.00 18.65           C  
ATOM   1119  O   THR A 143      13.120   5.742  24.855  1.00 19.62           O  
ATOM   1120  CB  THR A 143      14.222   7.089  27.209  1.00 18.15           C  
ATOM   1121  CG2 THR A 143      14.846   5.973  28.009  1.00 19.00           C  
ATOM   1122  OG1 THR A 143      14.498   8.305  27.901  1.00 17.57           O  
ATOM   1123  N   LEU A 144      15.243   5.184  24.480  1.00 19.31           N  
ATOM   1124  CA  LEU A 144      14.994   3.951  23.750  1.00 17.51           C  
ATOM   1125  C   LEU A 144      15.548   2.863  24.637  1.00 16.87           C  
ATOM   1126  O   LEU A 144      15.979   3.170  25.761  1.00 15.25           O  
ATOM   1127  CB  LEU A 144      15.751   3.981  22.426  1.00 16.91           C  
ATOM   1128  CG  LEU A 144      15.413   5.135  21.488  1.00 17.11           C  
ATOM   1129  CD1 LEU A 144      16.183   4.946  20.198  1.00 16.33           C  
ATOM   1130  CD2 LEU A 144      13.919   5.241  21.171  1.00 18.17           C  
ATOM   1131  N   TRP A 145      15.532   1.613  24.166  1.00 17.03           N  
ATOM   1132  CA  TRP A 145      16.195   0.544  24.870  1.00 18.30           C  
ATOM   1133  C   TRP A 145      16.653  -0.553  23.958  1.00 18.66           C  
ATOM   1134  O   TRP A 145      16.115  -0.721  22.868  1.00 20.15           O  
ATOM   1135  CB  TRP A 145      15.357  -0.035  26.029  1.00 18.52           C  
ATOM   1136  CG  TRP A 145      13.991  -0.554  25.711  1.00 19.41           C  
ATOM   1137  CD1 TRP A 145      12.997   0.093  25.023  1.00 21.86           C  
ATOM   1138  CD2 TRP A 145      13.430  -1.794  26.148  1.00 18.70           C  
ATOM   1139  CE2 TRP A 145      12.091  -1.849  25.674  1.00 19.31           C  
ATOM   1140  CE3 TRP A 145      13.916  -2.859  26.917  1.00 18.04           C  
ATOM   1141  NE1 TRP A 145      11.853  -0.705  24.955  1.00 20.99           N  
ATOM   1142  CZ2 TRP A 145      11.247  -2.938  25.929  1.00 18.27           C  
ATOM   1143  CZ3 TRP A 145      13.072  -3.956  27.152  1.00 17.76           C  
ATOM   1144  CH2 TRP A 145      11.751  -3.977  26.672  1.00 17.18           C  
ATOM   1145  N   LEU A 146      17.647  -1.291  24.448  1.00 18.20           N  
ATOM   1146  CA  LEU A 146      18.206  -2.480  23.801  1.00 18.48           C  
ATOM   1147  C   LEU A 146      17.638  -3.695  24.488  1.00 18.73           C  
ATOM   1148  O   LEU A 146      17.582  -3.743  25.717  1.00 19.95           O  
ATOM   1149  CB  LEU A 146      19.741  -2.509  23.994  1.00 19.02           C  
ATOM   1150  CG  LEU A 146      20.540  -3.742  23.557  1.00 18.89           C  
ATOM   1151  CD1 LEU A 146      20.420  -3.957  22.074  1.00 19.04           C  
ATOM   1152  CD2 LEU A 146      22.004  -3.641  23.928  1.00 19.07           C  
ATOM   1153  N   HIS A 147      17.184  -4.668  23.718  1.00 19.05           N  
ATOM   1154  CA  HIS A 147      16.899  -5.977  24.277  1.00 19.25           C  
ATOM   1155  C   HIS A 147      17.072  -7.026  23.226  1.00 18.54           C  
ATOM   1156  O   HIS A 147      17.250  -6.740  22.043  1.00 18.79           O  
ATOM   1157  CB  HIS A 147      15.541  -6.062  24.988  1.00 20.11           C  
ATOM   1158  CG  HIS A 147      14.349  -5.859  24.105  1.00 20.14           C  
ATOM   1159  CD2 HIS A 147      13.603  -4.762  23.875  1.00 20.37           C  
ATOM   1160  ND1 HIS A 147      13.765  -6.873  23.376  1.00 20.97           N  
ATOM   1161  CE1 HIS A 147      12.710  -6.405  22.740  1.00 19.89           C  
ATOM   1162  NE2 HIS A 147      12.585  -5.132  23.040  1.00 20.20           N  
ATOM   1163  N   ALA A 148      17.148  -8.239  23.705  1.00 18.79           N  
ATOM   1164  CA  ALA A 148      17.266  -9.406  22.848  1.00 21.63           C  
ATOM   1165  C   ALA A 148      15.952  -9.744  22.089  1.00 22.13           C  
ATOM   1166  O   ALA A 148      14.852  -9.667  22.662  1.00 21.65           O  
ATOM   1167  CB  ALA A 148      17.673 -10.599  23.708  1.00 21.16           C  
ATOM   1168  N   HIS A 149      16.076 -10.187  20.841  1.00 22.15           N  
ATOM   1169  CA  HIS A 149      14.889 -10.417  20.021  1.00 21.93           C  
ATOM   1170  C   HIS A 149      14.874 -11.701  19.161  1.00 22.66           C  
ATOM   1171  O   HIS A 149      14.354 -11.658  18.067  1.00 22.58           O  
ATOM   1172  CB  HIS A 149      14.642  -9.165  19.194  1.00 21.60           C  
ATOM   1173  CG  HIS A 149      13.200  -8.908  18.856  1.00 22.71           C  
ATOM   1174  CD2 HIS A 149      12.383  -7.872  19.161  1.00 21.75           C  
ATOM   1175  ND1 HIS A 149      12.474  -9.735  18.033  1.00 22.67           N  
ATOM   1176  CE1 HIS A 149      11.263  -9.246  17.875  1.00 23.73           C  
ATOM   1177  NE2 HIS A 149      11.176  -8.116  18.552  1.00 24.71           N  
ATOM   1178  N   PRO A 150      15.365 -12.873  19.677  1.00 22.32           N  
ATOM   1179  CA  PRO A 150      15.219 -14.046  18.809  1.00 22.23           C  
ATOM   1180  C   PRO A 150      13.730 -14.484  18.742  1.00 24.23           C  
ATOM   1181  O   PRO A 150      12.984 -14.337  19.737  1.00 24.81           O  
ATOM   1182  CB  PRO A 150      16.057 -15.109  19.522  1.00 21.41           C  
ATOM   1183  CG  PRO A 150      15.823 -14.795  20.966  1.00 21.57           C  
ATOM   1184  CD  PRO A 150      15.761 -13.274  21.038  1.00 20.52           C  
ATOM   1185  N   CYS A 151      13.304 -15.051  17.615  1.00 23.86           N  
ATOM   1186  CA  CYS A 151      11.882 -15.370  17.441  1.00 26.68           C  
ATOM   1187  C   CYS A 151      11.601 -16.835  17.227  1.00 26.17           C  
ATOM   1188  O   CYS A 151      11.615 -17.272  16.080  1.00 26.67           O  
ATOM   1189  CB  CYS A 151      11.291 -14.564  16.267  1.00 27.24           C  
ATOM   1190  SG  CYS A 151      11.493 -12.776  16.466  1.00 28.07           S  
ATOM   1191  N   PRO A 152      11.325 -17.610  18.275  1.00 26.68           N  
ATOM   1192  CA  PRO A 152      11.364 -17.251  19.697  1.00 27.94           C  
ATOM   1193  C   PRO A 152      12.762 -17.551  20.315  1.00 27.84           C  
ATOM   1194  O   PRO A 152      13.707 -17.882  19.551  1.00 26.08           O  
ATOM   1195  CB  PRO A 152      10.302 -18.207  20.270  1.00 29.88           C  
ATOM   1196  CG  PRO A 152      10.486 -19.454  19.459  1.00 28.91           C  
ATOM   1197  CD  PRO A 152      10.871 -18.998  18.075  1.00 27.27           C  
ATOM   1198  N   SER A 153      12.950 -17.437  21.639  1.00 25.73           N  
ATOM   1199  CA  SER A 153      12.057 -16.809  22.614  1.00 24.39           C  
ATOM   1200  C   SER A 153      12.710 -15.537  23.142  1.00 23.54           C  
ATOM   1201  O   SER A 153      13.701 -15.595  23.858  1.00 21.35           O  
ATOM   1202  CB  SER A 153      11.834 -17.748  23.806  1.00 25.33           C  
ATOM   1203  OG  SER A 153      10.967 -17.169  24.777  1.00 25.64           O  
ATOM   1204  N   THR A 154      12.156 -14.390  22.749  1.00 22.58           N  
ATOM   1205  CA  THR A 154      12.512 -13.143  23.313  1.00 21.55           C  
ATOM   1206  C   THR A 154      12.240 -13.118  24.805  1.00 22.99           C  
ATOM   1207  O   THR A 154      13.026 -12.533  25.544  1.00 26.11           O  
ATOM   1208  CB  THR A 154      11.772 -12.063  22.551  1.00 24.22           C  
ATOM   1209  CG2 THR A 154      11.941 -10.676  23.159  1.00 24.28           C  
ATOM   1210  OG1 THR A 154      12.295 -12.053  21.209  1.00 28.08           O  
ATOM   1211  N   ALA A 155      11.168 -13.745  25.283  1.00 21.18           N  
ATOM   1212  CA  ALA A 155      10.809 -13.679  26.717  1.00 22.38           C  
ATOM   1213  C   ALA A 155      11.859 -14.324  27.625  1.00 23.40           C  
ATOM   1214  O   ALA A 155      12.164 -13.813  28.699  1.00 23.54           O  
ATOM   1215  CB  ALA A 155       9.448 -14.326  26.968  1.00 22.75           C  
ATOM   1216  N   GLU A 156      12.395 -15.458  27.198  1.00 24.49           N  
ATOM   1217  CA  GLU A 156      13.435 -16.139  27.956  1.00 24.95           C  
ATOM   1218  C   GLU A 156      14.662 -15.247  28.130  1.00 25.14           C  
ATOM   1219  O   GLU A 156      15.215 -15.164  29.223  1.00 24.55           O  
ATOM   1220  CB  GLU A 156      13.879 -17.390  27.249  1.00 25.93           C  
ATOM   1221  CG  GLU A 156      12.975 -18.555  27.515  1.00 27.79           C  
ATOM   1222  CD  GLU A 156      13.561 -19.797  26.920  1.00 29.19           C  
ATOM   1223  OE1 GLU A 156      14.607 -20.297  27.449  1.00 30.63           O  
ATOM   1224  OE2 GLU A 156      12.981 -20.229  25.907  1.00 28.62           O1-
ATOM   1225  N   GLN A 157      15.046 -14.559  27.061  1.00 22.92           N  
ATOM   1226  CA  GLN A 157      16.288 -13.807  27.058  1.00 22.70           C  
ATOM   1227  C   GLN A 157      16.215 -12.474  27.800  1.00 21.82           C  
ATOM   1228  O   GLN A 157      17.201 -12.061  28.398  1.00 24.96           O  
ATOM   1229  CB  GLN A 157      16.822 -13.657  25.631  1.00 21.96           C  
ATOM   1230  CG  GLN A 157      17.044 -15.013  24.944  1.00 21.03           C  
ATOM   1231  CD  GLN A 157      18.155 -14.999  23.927  1.00 21.90           C  
ATOM   1232  NE2 GLN A 157      18.633 -16.184  23.563  1.00 23.03           N  
ATOM   1233  OE1 GLN A 157      18.598 -13.942  23.478  1.00 22.31           O  
ATOM   1234  N   VAL A 158      15.060 -11.827  27.794  1.00 20.38           N  
ATOM   1235  CA  VAL A 158      14.797 -10.659  28.609  1.00 20.09           C  
ATOM   1236  C   VAL A 158      14.721 -11.064  30.087  1.00 21.99           C  
ATOM   1237  O   VAL A 158      15.286 -10.365  30.959  1.00 25.19           O  
ATOM   1238  CB  VAL A 158      13.495  -9.916  28.143  1.00 17.93           C  
ATOM   1239  CG1 VAL A 158      13.061  -8.857  29.127  1.00 16.25           C  
ATOM   1240  CG2 VAL A 158      13.726  -9.308  26.770  1.00 18.33           C  
ATOM   1241  N   TRP A 159      14.050 -12.178  30.383  1.00 22.18           N  
ATOM   1242  CA  TRP A 159      13.972 -12.684  31.782  1.00 21.93           C  
ATOM   1243  C   TRP A 159      15.348 -12.986  32.410  1.00 22.05           C  
ATOM   1244  O   TRP A 159      15.597 -12.636  33.578  1.00 21.28           O  
ATOM   1245  CB  TRP A 159      13.125 -13.953  31.823  1.00 21.84           C  
ATOM   1246  CG  TRP A 159      12.612 -14.340  33.148  1.00 19.37           C  
ATOM   1247  CD1 TRP A 159      13.101 -15.299  33.952  1.00 19.38           C  
ATOM   1248  CD2 TRP A 159      11.478 -13.806  33.789  1.00 18.49           C  
ATOM   1249  CE2 TRP A 159      11.315 -14.499  35.008  1.00 19.60           C  
ATOM   1250  CE3 TRP A 159      10.584 -12.815  33.461  1.00 18.50           C  
ATOM   1251  NE1 TRP A 159      12.341 -15.388  35.101  1.00 20.64           N  
ATOM   1252  CZ2 TRP A 159      10.307 -14.198  35.923  1.00 20.11           C  
ATOM   1253  CZ3 TRP A 159       9.549 -12.533  34.351  1.00 20.38           C  
ATOM   1254  CH2 TRP A 159       9.413 -13.222  35.565  1.00 20.00           C  
ATOM   1255  N   HIS A 160      16.199 -13.640  31.621  1.00 22.51           N  
ATOM   1256  CA  HIS A 160      17.614 -13.829  31.930  1.00 24.86           C  
ATOM   1257  C   HIS A 160      18.315 -12.499  32.289  1.00 23.57           C  
ATOM   1258  O   HIS A 160      19.194 -12.466  33.156  1.00 19.41           O  
ATOM   1259  CB  HIS A 160      18.357 -14.499  30.759  1.00 28.16           C  
ATOM   1260  CG  HIS A 160      18.243 -16.001  30.738  1.00 34.79           C  
ATOM   1261  CD2 HIS A 160      17.908 -16.857  29.737  1.00 36.75           C  
ATOM   1262  ND1 HIS A 160      18.570 -16.794  31.819  1.00 38.38           N  
ATOM   1263  CE1 HIS A 160      18.412 -18.065  31.498  1.00 40.35           C  
ATOM   1264  NE2 HIS A 160      18.013 -18.130  30.240  1.00 38.27           N  
ATOM   1265  N   GLY A 161      17.914 -11.422  31.614  1.00 22.07           N  
ATOM   1266  CA  GLY A 161      18.352 -10.084  31.980  1.00 21.45           C  
ATOM   1267  C   GLY A 161      18.839  -9.212  30.855  1.00 20.91           C  
ATOM   1268  O   GLY A 161      19.409  -8.167  31.122  1.00 19.02           O  
ATOM   1269  N   LEU A 162      18.590  -9.589  29.600  1.00 22.02           N  
ATOM   1270  CA  LEU A 162      19.094  -8.781  28.456  1.00 23.07           C  
ATOM   1271  C   LEU A 162      18.166  -7.600  28.108  1.00 22.67           C  
ATOM   1272  O   LEU A 162      17.249  -7.721  27.265  1.00 23.27           O  
ATOM   1273  CB  LEU A 162      19.350  -9.672  27.229  1.00 22.75           C  
ATOM   1274  CG  LEU A 162      20.544 -10.632  27.339  1.00 22.49           C  
ATOM   1275  CD1 LEU A 162      20.650 -11.484  26.080  1.00 22.41           C  
ATOM   1276  CD2 LEU A 162      21.855  -9.890  27.585  1.00 22.62           C  
ATOM   1277  N   ALA A 163      18.390  -6.489  28.806  1.00 20.61           N  
ATOM   1278  CA  ALA A 163      17.769  -5.204  28.491  1.00 20.06           C  
ATOM   1279  C   ALA A 163      18.688  -4.103  28.999  1.00 19.91           C  
ATOM   1280  O   ALA A 163      19.303  -4.257  30.046  1.00 19.73           O  
ATOM   1281  CB  ALA A 163      16.408  -5.070  29.162  1.00 18.94           C  
ATOM   1282  N   ALA A 164      18.730  -2.980  28.288  1.00 19.16           N  
ATOM   1283  CA  ALA A 164      19.560  -1.844  28.676  1.00 18.45           C  
ATOM   1284  C   ALA A 164      18.952  -0.558  28.155  1.00 18.22           C  
ATOM   1285  O   ALA A 164      18.319  -0.562  27.117  1.00 21.29           O  
ATOM   1286  CB  ALA A 164      20.961  -2.026  28.147  1.00 17.69           C  
ATOM   1287  N   MET A 165      19.122   0.535  28.871  1.00 18.49           N  
ATOM   1288  CA  MET A 165      18.566   1.812  28.436  1.00 19.29           C  
ATOM   1289  C   MET A 165      19.465   2.434  27.386  1.00 20.42           C  
ATOM   1290  O   MET A 165      20.683   2.348  27.485  1.00 23.94           O  
ATOM   1291  CB  MET A 165      18.409   2.776  29.597  1.00 19.49           C  
ATOM   1292  CG  MET A 165      17.678   4.053  29.226  1.00 19.88           C  
ATOM   1293  SD  MET A 165      16.918   4.847  30.642  1.00 22.30           S  
ATOM   1294  CE  MET A 165      15.444   3.866  30.844  1.00 20.03           C  
ATOM   1295  N   VAL A 166      18.845   3.035  26.390  1.00 19.08           N  
ATOM   1296  CA  VAL A 166      19.524   3.744  25.358  1.00 21.54           C  
ATOM   1297  C   VAL A 166      19.056   5.178  25.440  1.00 22.16           C  
ATOM   1298  O   VAL A 166      17.834   5.430  25.370  1.00 23.03           O  
ATOM   1299  CB  VAL A 166      19.140   3.188  23.974  1.00 22.12           C  
ATOM   1300  CG1 VAL A 166      19.700   4.044  22.881  1.00 22.79           C  
ATOM   1301  CG2 VAL A 166      19.629   1.755  23.828  1.00 23.74           C  
ATOM   1302  N   ILE A 167      20.001   6.118  25.556  1.00 20.87           N  
ATOM   1303  CA  ILE A 167      19.632   7.509  25.600  1.00 21.04           C  
ATOM   1304  C   ILE A 167      19.997   8.141  24.274  1.00 21.42           C  
ATOM   1305  O   ILE A 167      21.120   7.994  23.838  1.00 21.95           O  
ATOM   1306  CB  ILE A 167      20.265   8.198  26.806  1.00 22.48           C  
ATOM   1307  CG1 ILE A 167      19.601   7.659  28.076  1.00 23.76           C  
ATOM   1308  CG2 ILE A 167      20.060   9.692  26.755  1.00 22.39           C  
ATOM   1309  CD1 ILE A 167      19.955   8.399  29.343  1.00 24.04           C  
ATOM   1310  N   VAL A 168      19.030   8.797  23.630  1.00 20.56           N  
ATOM   1311  CA  VAL A 168      19.266   9.553  22.392  1.00 22.25           C  
ATOM   1312  C   VAL A 168      19.264  11.073  22.666  1.00 21.54           C  
ATOM   1313  O   VAL A 168      18.271  11.600  23.118  1.00 19.14           O  
ATOM   1314  CB  VAL A 168      18.238   9.237  21.269  1.00 22.33           C  
ATOM   1315  CG1 VAL A 168      18.640   9.927  19.995  1.00 23.78           C  
ATOM   1316  CG2 VAL A 168      18.149   7.748  20.960  1.00 22.21           C  
ATOM   1317  N   LYS A 169      20.386  11.743  22.393  1.00 22.97           N  
ATOM   1318  CA  LYS A 169      20.536  13.204  22.599  1.00 26.12           C  
ATOM   1319  C   LYS A 169      20.394  14.008  21.274  1.00 27.42           C  
ATOM   1320  O   LYS A 169      20.820  13.530  20.217  1.00 26.18           O  
ATOM   1321  CB  LYS A 169      21.912  13.519  23.187  1.00 25.43           C  
ATOM   1322  CG  LYS A 169      22.264  12.855  24.502  1.00 26.04           C  
ATOM   1323  CD  LYS A 169      21.715  13.580  25.704  1.00 28.45           C  
ATOM   1324  CE  LYS A 169      21.919  12.802  27.031  1.00 30.85           C  
ATOM   1325  NZ  LYS A 169      21.300  13.374  28.299  1.00 28.61           N1+
ATOM   1326  N   ASP A 170      19.824  15.211  21.327  1.00 26.10           N  
ATOM   1327  CA  ASP A 170      19.906  16.127  20.177  1.00 25.88           C  
ATOM   1328  C   ASP A 170      20.160  17.541  20.684  1.00 26.99           C  
ATOM   1329  O   ASP A 170      20.286  17.759  21.902  1.00 31.53           O  
ATOM   1330  CB  ASP A 170      18.646  16.045  19.332  1.00 26.28           C  
ATOM   1331  CG  ASP A 170      17.383  16.517  20.093  1.00 26.55           C  
ATOM   1332  OD1 ASP A 170      17.506  17.192  21.149  1.00 24.30           O  
ATOM   1333  OD2 ASP A 170      16.269  16.222  19.616  1.00 24.30           O1-
ATOM   1334  N   ASP A 171      20.260  18.494  19.770  1.00 26.51           N  
ATOM   1335  CA  ASP A 171      20.579  19.871  20.134  1.00 25.28           C  
ATOM   1336  C   ASP A 171      19.375  20.531  20.776  1.00 23.98           C  
ATOM   1337  O   ASP A 171      19.533  21.225  21.765  1.00 21.44           O  
ATOM   1338  CB  ASP A 171      21.012  20.687  18.924  1.00 26.47           C  
ATOM   1339  CG  ASP A 171      22.313  20.168  18.259  1.00 30.18           C  
ATOM   1340  OD1 ASP A 171      23.240  19.552  18.893  1.00 30.61           O  
ATOM   1341  OD2 ASP A 171      22.404  20.430  17.047  1.00 33.25           O1-
ATOM   1342  N   HIS A 172      18.179  20.326  20.221  1.00 23.38           N  
ATOM   1343  CA  HIS A 172      16.985  20.975  20.784  1.00 23.54           C  
ATOM   1344  C   HIS A 172      16.770  20.589  22.248  1.00 24.01           C  
ATOM   1345  O   HIS A 172      16.565  21.461  23.058  1.00 23.37           O  
ATOM   1346  CB  HIS A 172      15.723  20.647  19.990  1.00 24.01           C  
ATOM   1347  CG  HIS A 172      14.456  21.095  20.653  1.00 25.61           C  
ATOM   1348  CD2 HIS A 172      13.424  20.392  21.160  1.00 27.47           C  
ATOM   1349  ND1 HIS A 172      14.142  22.423  20.849  1.00 27.82           N  
ATOM   1350  CE1 HIS A 172      12.969  22.522  21.440  1.00 27.07           C  
ATOM   1351  NE2 HIS A 172      12.509  21.302  21.635  1.00 30.30           N  
ATOM   1352  N   GLU A 173      16.832  19.294  22.593  1.00 25.96           N  
ATOM   1353  CA  GLU A 173      16.658  18.873  23.996  1.00 24.23           C  
ATOM   1354  C   GLU A 173      17.725  19.458  24.961  1.00 24.14           C  
ATOM   1355  O   GLU A 173      17.424  19.716  26.141  1.00 19.54           O  
ATOM   1356  CB  GLU A 173      16.569  17.358  24.148  1.00 23.24           C  
ATOM   1357  CG  GLU A 173      16.169  16.908  25.583  1.00 22.41           C  
ATOM   1358  CD  GLU A 173      17.358  16.604  26.502  1.00 23.39           C  
ATOM   1359  OE1 GLU A 173      18.555  16.820  26.082  1.00 26.00           O  
ATOM   1360  OE2 GLU A 173      17.144  16.142  27.658  1.00 21.58           O1-
ATOM   1361  N   ALA A 174      18.949  19.652  24.457  1.00 25.11           N  
ATOM   1362  CA  ALA A 174      20.046  20.289  25.246  1.00 25.42           C  
ATOM   1363  C   ALA A 174      19.860  21.770  25.512  1.00 25.63           C  
ATOM   1364  O   ALA A 174      20.608  22.335  26.321  1.00 29.10           O  
ATOM   1365  CB  ALA A 174      21.412  20.049  24.585  1.00 26.30           C  
ATOM   1366  N   SER A 175      18.890  22.402  24.846  1.00 24.08           N  
ATOM   1367  CA  SER A 175      18.587  23.765  25.075  1.00 24.63           C  
ATOM   1368  C   SER A 175      17.552  23.913  26.160  1.00 25.96           C  
ATOM   1369  O   SER A 175      17.215  25.047  26.515  1.00 30.40           O  
ATOM   1370  CB  SER A 175      18.104  24.437  23.753  1.00 27.32           C  
ATOM   1371  OG  SER A 175      16.704  24.255  23.441  1.00 27.35           O  
ATOM   1372  N   LEU A 176      16.976  22.826  26.660  1.00 25.54           N  
ATOM   1373  CA  LEU A 176      15.808  22.950  27.559  1.00 25.27           C  
ATOM   1374  C   LEU A 176      16.261  22.918  29.008  1.00 24.38           C  
ATOM   1375  O   LEU A 176      17.340  22.415  29.299  1.00 23.75           O  
ATOM   1376  CB  LEU A 176      14.803  21.828  27.301  1.00 25.84           C  
ATOM   1377  CG  LEU A 176      14.142  21.848  25.940  1.00 26.39           C  
ATOM   1378  CD1 LEU A 176      13.284  20.602  25.785  1.00 26.06           C  
ATOM   1379  CD2 LEU A 176      13.295  23.113  25.750  1.00 26.95           C  
ATOM   1380  N   PRO A 177      15.460  23.482  29.920  1.00 25.34           N  
ATOM   1381  CA  PRO A 177      15.796  23.502  31.367  1.00 26.57           C  
ATOM   1382  C   PRO A 177      15.286  22.261  32.127  1.00 26.25           C  
ATOM   1383  O   PRO A 177      14.321  22.320  32.914  1.00 24.81           O  
ATOM   1384  CB  PRO A 177      15.093  24.772  31.839  1.00 27.21           C  
ATOM   1385  CG  PRO A 177      13.858  24.787  30.991  1.00 25.98           C  
ATOM   1386  CD  PRO A 177      14.348  24.403  29.629  1.00 25.31           C  
ATOM   1387  N   LEU A 178      15.959  21.156  31.842  1.00 25.42           N  
ATOM   1388  CA  LEU A 178      15.631  19.841  32.327  1.00 23.90           C  
ATOM   1389  C   LEU A 178      16.803  19.317  33.112  1.00 23.09           C  
ATOM   1390  O   LEU A 178      17.939  19.583  32.710  1.00 24.26           O  
ATOM   1391  CB  LEU A 178      15.511  18.912  31.146  1.00 23.05           C  
ATOM   1392  CG  LEU A 178      14.492  19.238  30.085  1.00 23.92           C  
ATOM   1393  CD1 LEU A 178      14.552  18.143  29.015  1.00 22.54           C  
ATOM   1394  CD2 LEU A 178      13.083  19.423  30.685  1.00 23.56           C  
ATOM   1395  N   PRO A 179      16.554  18.502  34.165  1.00 21.39           N  
ATOM   1396  CA  PRO A 179      17.656  17.747  34.804  1.00 20.04           C  
ATOM   1397  C   PRO A 179      18.286  16.809  33.814  1.00 19.23           C  
ATOM   1398  O   PRO A 179      17.584  16.220  32.985  1.00 20.46           O  
ATOM   1399  CB  PRO A 179      16.977  16.987  35.949  1.00 20.47           C  
ATOM   1400  CG  PRO A 179      15.629  17.658  36.128  1.00 20.98           C  
ATOM   1401  CD  PRO A 179      15.259  18.106  34.738  1.00 22.75           C  
ATOM   1402  N   ARG A 180      19.608  16.736  33.840  1.00 19.49           N  
ATOM   1403  CA  ARG A 180      20.372  15.987  32.862  1.00 19.89           C  
ATOM   1404  C   ARG A 180      21.707  15.453  33.372  1.00 19.61           C  
ATOM   1405  O   ARG A 180      22.551  15.017  32.581  1.00 19.92           O  
ATOM   1406  CB  ARG A 180      20.615  16.885  31.635  1.00 21.70           C  
ATOM   1407  CG  ARG A 180      21.510  18.116  31.916  1.00 23.11           C  
ATOM   1408  CD  ARG A 180      21.210  19.279  30.995  1.00 25.01           C  
ATOM   1409  NE  ARG A 180      20.973  18.729  29.701  1.00 27.82           N  
ATOM   1410  CZ  ARG A 180      19.880  18.852  28.962  1.00 27.44           C  
ATOM   1411  NH1 ARG A 180      18.866  19.648  29.286  1.00 28.41           N1+
ATOM   1412  NH2 ARG A 180      19.848  18.161  27.832  1.00 26.97           N  
ATOM   1413  N   ASN A 181      21.911  15.454  34.670  1.00 19.68           N  
ATOM   1414  CA  ASN A 181      23.182  15.010  35.211  1.00 19.92           C  
ATOM   1415  C   ASN A 181      22.893  13.569  35.515  1.00 19.76           C  
ATOM   1416  O   ASN A 181      22.296  13.226  36.547  1.00 20.73           O  
ATOM   1417  CB  ASN A 181      23.627  15.814  36.419  1.00 19.04           C  
ATOM   1418  CG  ASN A 181      24.911  15.319  37.022  1.00 19.95           C  
ATOM   1419  ND2 ASN A 181      25.205  15.840  38.175  1.00 21.16           N  
ATOM   1420  OD1 ASN A 181      25.634  14.465  36.479  1.00 22.52           O  
ATOM   1421  N   TYR A 182      23.291  12.731  34.568  1.00 20.79           N  
ATOM   1422  CA  TYR A 182      22.998  11.297  34.639  1.00 22.98           C  
ATOM   1423  C   TYR A 182      23.585  10.650  35.903  1.00 22.39           C  
ATOM   1424  O   TYR A 182      24.756  10.815  36.231  1.00 25.28           O  
ATOM   1425  CB  TYR A 182      23.478  10.571  33.372  1.00 21.61           C  
ATOM   1426  CG  TYR A 182      23.179   9.075  33.368  1.00 20.76           C  
ATOM   1427  CD1 TYR A 182      24.104   8.163  33.894  1.00 20.09           C  
ATOM   1428  CD2 TYR A 182      21.982   8.583  32.837  1.00 19.22           C  
ATOM   1429  CE1 TYR A 182      23.833   6.814  33.916  1.00 20.20           C  
ATOM   1430  CE2 TYR A 182      21.706   7.215  32.822  1.00 19.35           C  
ATOM   1431  CZ  TYR A 182      22.615   6.325  33.355  1.00 20.51           C  
ATOM   1432  OH  TYR A 182      22.338   4.964  33.357  1.00 20.05           O  
ATOM   1433  N   GLY A 183      22.708   9.977  36.616  1.00 21.62           N  
ATOM   1434  CA  GLY A 183      23.017   9.351  37.874  1.00 21.64           C  
ATOM   1435  C   GLY A 183      22.876  10.180  39.124  1.00 22.39           C  
ATOM   1436  O   GLY A 183      23.016   9.622  40.218  1.00 22.76           O  
ATOM   1437  N   VAL A 184      22.625  11.491  38.986  1.00 21.90           N  
ATOM   1438  CA  VAL A 184      22.485  12.371  40.128  1.00 21.16           C  
ATOM   1439  C   VAL A 184      21.083  12.918  40.160  1.00 22.62           C  
ATOM   1440  O   VAL A 184      20.380  12.788  41.185  1.00 22.90           O  
ATOM   1441  CB  VAL A 184      23.544  13.490  40.044  1.00 22.48           C  
ATOM   1442  CG1 VAL A 184      23.395  14.517  41.158  1.00 21.62           C  
ATOM   1443  CG2 VAL A 184      24.936  12.849  40.088  1.00 23.32           C  
ATOM   1444  N   ASP A 185      20.668  13.560  39.066  1.00 22.04           N  
ATOM   1445  CA  ASP A 185      19.297  14.078  38.989  1.00 22.75           C  
ATOM   1446  C   ASP A 185      18.514  13.591  37.772  1.00 21.71           C  
ATOM   1447  O   ASP A 185      17.410  14.089  37.523  1.00 19.53           O  
ATOM   1448  CB  ASP A 185      19.289  15.614  39.082  1.00 23.23           C  
ATOM   1449  CG  ASP A 185      19.979  16.294  37.892  1.00 26.27           C  
ATOM   1450  OD1 ASP A 185      20.377  15.583  36.930  1.00 24.86           O  
ATOM   1451  OD2 ASP A 185      20.146  17.555  37.926  1.00 28.63           O1-
ATOM   1452  N   ASP A 186      19.098  12.657  37.011  1.00 22.22           N  
ATOM   1453  CA  ASP A 186      18.478  12.073  35.793  1.00 23.70           C  
ATOM   1454  C   ASP A 186      18.832  10.592  35.804  1.00 23.09           C  
ATOM   1455  O   ASP A 186      20.006  10.247  35.764  1.00 25.27           O  
ATOM   1456  CB  ASP A 186      18.979  12.760  34.528  1.00 24.60           C  
ATOM   1457  CG  ASP A 186      18.445  12.110  33.228  1.00 29.25           C  
ATOM   1458  OD1 ASP A 186      17.466  11.297  33.253  1.00 32.76           O  
ATOM   1459  OD2 ASP A 186      19.008  12.415  32.158  1.00 26.67           O1-
ATOM   1460  N   ILE A 187      17.829   9.745  35.971  1.00 21.34           N  
ATOM   1461  CA  ILE A 187      18.064   8.351  36.287  1.00 22.50           C  
ATOM   1462  C   ILE A 187      17.084   7.443  35.593  1.00 21.06           C  
ATOM   1463  O   ILE A 187      15.914   7.745  35.490  1.00 21.37           O  
ATOM   1464  CB  ILE A 187      18.012   8.012  37.822  1.00 25.00           C  
ATOM   1465  CG1 ILE A 187      16.669   8.312  38.444  1.00 26.59           C  
ATOM   1466  CG2 ILE A 187      19.088   8.769  38.593  1.00 26.84           C  
ATOM   1467  CD1 ILE A 187      16.509   7.731  39.841  1.00 28.32           C  
ATOM   1468  N   PRO A 188      17.563   6.288  35.143  1.00 21.48           N  
ATOM   1469  CA  PRO A 188      16.655   5.279  34.605  1.00 18.93           C  
ATOM   1470  C   PRO A 188      15.890   4.693  35.732  1.00 18.84           C  
ATOM   1471  O   PRO A 188      16.466   4.445  36.812  1.00 17.23           O  
ATOM   1472  CB  PRO A 188      17.586   4.216  34.075  1.00 20.61           C  
ATOM   1473  CG  PRO A 188      18.962   4.835  34.043  1.00 20.94           C  
ATOM   1474  CD  PRO A 188      18.972   5.864  35.105  1.00 19.96           C  
ATOM   1475  N   VAL A 189      14.608   4.446  35.491  1.00 19.72           N  
ATOM   1476  CA  VAL A 189      13.787   3.638  36.363  1.00 18.82           C  
ATOM   1477  C   VAL A 189      13.228   2.492  35.512  1.00 19.49           C  
ATOM   1478  O   VAL A 189      12.084   2.540  35.018  1.00 18.01           O  
ATOM   1479  CB  VAL A 189      12.701   4.467  37.009  1.00 18.60           C  
ATOM   1480  CG1 VAL A 189      11.822   3.572  37.880  1.00 19.11           C  
ATOM   1481  CG2 VAL A 189      13.324   5.616  37.824  1.00 18.79           C  
ATOM   1482  N   ILE A 190      14.068   1.479  35.333  1.00 19.11           N  
ATOM   1483  CA  ILE A 190      13.714   0.304  34.562  1.00 19.84           C  
ATOM   1484  C   ILE A 190      12.860  -0.642  35.424  1.00 21.17           C  
ATOM   1485  O   ILE A 190      13.380  -1.275  36.326  1.00 22.94           O  
ATOM   1486  CB  ILE A 190      14.990  -0.410  34.069  1.00 20.93           C  
ATOM   1487  CG1 ILE A 190      15.870   0.546  33.240  1.00 20.10           C  
ATOM   1488  CG2 ILE A 190      14.665  -1.651  33.225  1.00 21.66           C  
ATOM   1489  CD1 ILE A 190      17.192  -0.099  32.825  1.00 20.09           C  
ATOM   1490  N   LEU A 191      11.561  -0.743  35.123  1.00 21.05           N  
ATOM   1491  CA  LEU A 191      10.583  -1.463  35.922  1.00 19.96           C  
ATOM   1492  C   LEU A 191      10.379  -2.912  35.438  1.00 20.12           C  
ATOM   1493  O   LEU A 191      10.020  -3.153  34.320  1.00 20.75           O  
ATOM   1494  CB  LEU A 191       9.255  -0.749  35.834  1.00 20.62           C  
ATOM   1495  CG  LEU A 191       9.240   0.685  36.317  1.00 22.35           C  
ATOM   1496  CD1 LEU A 191       8.010   1.386  35.744  1.00 24.27           C  
ATOM   1497  CD2 LEU A 191       9.254   0.743  37.849  1.00 22.50           C  
ATOM   1498  N   GLN A 192      10.568  -3.874  36.321  1.00 21.96           N  
ATOM   1499  CA  GLN A 192      10.588  -5.289  35.990  1.00 20.78           C  
ATOM   1500  C   GLN A 192      10.069  -6.040  37.182  1.00 21.13           C  
ATOM   1501  O   GLN A 192      10.014  -5.480  38.308  1.00 21.14           O  
ATOM   1502  CB  GLN A 192      12.030  -5.704  35.717  1.00 22.17           C  
ATOM   1503  CG  GLN A 192      12.587  -5.085  34.428  1.00 22.01           C  
ATOM   1504  CD  GLN A 192      13.819  -5.799  33.936  1.00 20.15           C  
ATOM   1505  NE2 GLN A 192      13.772  -6.335  32.728  1.00 20.23           N  
ATOM   1506  OE1 GLN A 192      14.800  -5.857  34.641  1.00 20.74           O  
ATOM   1507  N   ASP A 193       9.642  -7.274  36.939  1.00 20.40           N  
ATOM   1508  CA  ASP A 193       9.368  -8.217  38.017  1.00 21.38           C  
ATOM   1509  C   ASP A 193      10.080  -9.577  37.748  1.00 21.52           C  
ATOM   1510  O   ASP A 193      10.573  -9.872  36.641  1.00 21.01           O  
ATOM   1511  CB  ASP A 193       7.848  -8.297  38.336  1.00 23.46           C  
ATOM   1512  CG  ASP A 193       7.023  -8.938  37.220  1.00 25.40           C  
ATOM   1513  OD1 ASP A 193       7.465  -9.985  36.726  1.00 31.29           O  
ATOM   1514  OD2 ASP A 193       5.958  -8.411  36.834  1.00 22.40           O1-
ATOM   1515  N   ARG A 194      10.197 -10.364  38.800  1.00 22.13           N  
ATOM   1516  CA  ARG A 194      10.874 -11.687  38.766  1.00 22.42           C  
ATOM   1517  C   ARG A 194      10.226 -12.515  39.877  1.00 22.39           C  
ATOM   1518  O   ARG A 194       9.557 -11.977  40.751  1.00 25.35           O  
ATOM   1519  CB  ARG A 194      12.403 -11.596  39.015  1.00 21.40           C  
ATOM   1520  CG  ARG A 194      13.237 -10.860  37.962  1.00 21.50           C  
ATOM   1521  CD  ARG A 194      13.268 -11.659  36.661  1.00 22.16           C  
ATOM   1522  NE  ARG A 194      14.056 -11.100  35.564  1.00 20.74           N  
ATOM   1523  CZ  ARG A 194      13.626 -10.194  34.680  1.00 21.67           C  
ATOM   1524  NH1 ARG A 194      12.392  -9.705  34.743  1.00 20.99           N1+
ATOM   1525  NH2 ARG A 194      14.447  -9.770  33.702  1.00 22.37           N  
ATOM   1526  N   ARG A 195      10.365 -13.826  39.787  1.00 24.01           N  
ATOM   1527  CA  ARG A 195      10.017 -14.769  40.859  1.00 24.29           C  
ATOM   1528  C   ARG A 195      11.317 -15.468  41.122  1.00 25.20           C  
ATOM   1529  O   ARG A 195      11.969 -15.981  40.177  1.00 22.94           O  
ATOM   1530  CB  ARG A 195       8.969 -15.814  40.436  1.00 22.58           C  
ATOM   1531  CG  ARG A 195       8.672 -16.823  41.513  1.00 22.62           C  
ATOM   1532  CD  ARG A 195       7.710 -17.915  41.025  1.00 24.86           C  
ATOM   1533  NE  ARG A 195       6.368 -17.371  40.787  1.00 25.54           N  
ATOM   1534  CZ  ARG A 195       5.495 -17.042  41.732  1.00 27.68           C  
ATOM   1535  NH1 ARG A 195       5.751 -17.244  43.037  1.00 28.29           N1+
ATOM   1536  NH2 ARG A 195       4.331 -16.524  41.363  1.00 30.78           N  
ATOM   1537  N   PHE A 196      11.719 -15.447  42.384  1.00 27.97           N  
ATOM   1538  CA  PHE A 196      12.962 -16.130  42.769  1.00 30.74           C  
ATOM   1539  C   PHE A 196      12.607 -17.491  43.360  1.00 30.79           C  
ATOM   1540  O   PHE A 196      11.641 -17.598  44.136  1.00 32.42           O  
ATOM   1541  CB  PHE A 196      13.739 -15.325  43.808  1.00 29.62           C  
ATOM   1542  CG  PHE A 196      14.285 -14.034  43.304  1.00 28.15           C  
ATOM   1543  CD1 PHE A 196      15.621 -13.937  42.917  1.00 26.39           C  
ATOM   1544  CD2 PHE A 196      13.472 -12.891  43.262  1.00 27.41           C  
ATOM   1545  CE1 PHE A 196      16.119 -12.760  42.466  1.00 24.92           C  
ATOM   1546  CE2 PHE A 196      13.982 -11.701  42.842  1.00 24.71           C  
ATOM   1547  CZ  PHE A 196      15.293 -11.643  42.424  1.00 25.71           C  
ATOM   1548  N   HIS A 197      13.419 -18.490  43.031  1.00 30.84           N  
ATOM   1549  CA  HIS A 197      13.170 -19.876  43.432  1.00 36.09           C  
ATOM   1550  C   HIS A 197      14.291 -20.313  44.401  1.00 41.28           C  
ATOM   1551  O   HIS A 197      14.985 -19.461  44.951  1.00 44.85           O  
ATOM   1552  CB  HIS A 197      13.107 -20.761  42.166  1.00 35.42           C  
ATOM   1553  CG  HIS A 197      11.963 -20.436  41.260  1.00 36.51           C  
ATOM   1554  CD2 HIS A 197      11.798 -19.444  40.353  1.00 36.68           C  
ATOM   1555  ND1 HIS A 197      10.793 -21.166  41.249  1.00 39.04           N  
ATOM   1556  CE1 HIS A 197       9.965 -20.654  40.359  1.00 37.16           C  
ATOM   1557  NE2 HIS A 197      10.551 -19.607  39.805  1.00 39.79           N  
ATOM   1558  N   GLU A 198      14.482 -21.619  44.600  1.00 44.24           N  
ATOM   1559  CA  GLU A 198      15.605 -22.126  45.390  1.00 47.73           C  
ATOM   1560  C   GLU A 198      16.975 -21.542  44.970  1.00 45.15           C  
ATOM   1561  O   GLU A 198      17.328 -21.493  43.756  1.00 34.67           O  
ATOM   1562  CB  GLU A 198      15.666 -23.666  45.307  1.00 59.93           C  
ATOM   1563  CG  GLU A 198      16.090 -24.376  46.596  1.00 69.83           C  
ATOM   1564  CD  GLU A 198      15.277 -25.656  46.861  1.00 79.18           C  
ATOM   1565  OE1 GLU A 198      15.873 -26.753  46.757  1.00 82.21           O  
ATOM   1566  OE2 GLU A 198      14.046 -25.572  47.164  1.00 74.72           O1-
ATOM   1567  N   ASN A 199      17.741 -21.151  46.008  1.00 42.38           N  
ATOM   1568  CA  ASN A 199      19.065 -20.523  45.905  1.00 40.73           C  
ATOM   1569  C   ASN A 199      19.018 -19.204  45.147  1.00 38.85           C  
ATOM   1570  O   ASN A 199      19.992 -18.850  44.467  1.00 41.52           O  
ATOM   1571  CB  ASN A 199      20.117 -21.453  45.244  1.00 44.61           C  
ATOM   1572  CG  ASN A 199      20.115 -22.857  45.814  1.00 47.93           C  
ATOM   1573  ND2 ASN A 199      20.196 -23.849  44.935  1.00 53.39           N  
ATOM   1574  OD1 ASN A 199      20.028 -23.053  47.024  1.00 53.12           O  
ATOM   1575  N   ASN A 200      17.892 -18.493  45.247  1.00 33.89           N  
ATOM   1576  CA  ASN A 200      17.691 -17.229  44.523  1.00 33.14           C  
ATOM   1577  C   ASN A 200      17.872 -17.299  42.971  1.00 30.19           C  
ATOM   1578  O   ASN A 200      18.295 -16.328  42.345  1.00 28.81           O  
ATOM   1579  CB  ASN A 200      18.592 -16.118  45.127  1.00 31.18           C  
ATOM   1580  CG  ASN A 200      18.515 -16.051  46.645  1.00 30.86           C  
ATOM   1581  ND2 ASN A 200      19.646 -15.711  47.298  1.00 29.46           N  
ATOM   1582  OD1 ASN A 200      17.444 -16.277  47.225  1.00 27.90           O  
ATOM   1583  N   GLN A 201      17.537 -18.430  42.355  1.00 29.32           N  
ATOM   1584  CA  GLN A 201      17.624 -18.541  40.909  1.00 28.40           C  
ATOM   1585  C   GLN A 201      16.286 -18.191  40.249  1.00 29.40           C  
ATOM   1586  O   GLN A 201      15.229 -18.255  40.871  1.00 25.90           O  
ATOM   1587  CB  GLN A 201      18.059 -19.932  40.497  1.00 28.94           C  
ATOM   1588  CG  GLN A 201      19.415 -20.407  41.023  1.00 29.51           C  
ATOM   1589  CD  GLN A 201      20.536 -19.399  40.803  1.00 28.78           C  
ATOM   1590  NE2 GLN A 201      21.194 -19.009  41.852  1.00 26.70           N  
ATOM   1591  OE1 GLN A 201      20.789 -18.987  39.690  1.00 36.39           O  
ATOM   1592  N   TRP A 202      16.375 -17.805  38.976  1.00 29.63           N  
ATOM   1593  CA  TRP A 202      15.217 -17.700  38.111  1.00 30.25           C  
ATOM   1594  C   TRP A 202      15.013 -19.041  37.373  1.00 31.91           C  
ATOM   1595  O   TRP A 202      15.957 -19.787  37.147  1.00 31.21           O  
ATOM   1596  CB  TRP A 202      15.371 -16.514  37.137  1.00 27.47           C  
ATOM   1597  CG  TRP A 202      15.501 -15.195  37.867  1.00 25.67           C  
ATOM   1598  CD1 TRP A 202      14.952 -14.875  39.078  1.00 25.36           C  
ATOM   1599  CD2 TRP A 202      16.196 -14.019  37.430  1.00 23.00           C  
ATOM   1600  CE2 TRP A 202      16.049 -13.049  38.434  1.00 22.57           C  
ATOM   1601  CE3 TRP A 202      16.945 -13.704  36.301  1.00 23.12           C  
ATOM   1602  NE1 TRP A 202      15.292 -13.593  39.425  1.00 23.71           N  
ATOM   1603  CZ2 TRP A 202      16.609 -11.797  38.343  1.00 22.41           C  
ATOM   1604  CZ3 TRP A 202      17.503 -12.431  36.203  1.00 23.21           C  
ATOM   1605  CH2 TRP A 202      17.328 -11.503  37.214  1.00 22.40           C  
ATOM   1606  N   ASP A 203      13.762 -19.319  37.032  1.00 31.06           N  
ATOM   1607  CA  ASP A 203      13.386 -20.501  36.291  1.00 32.66           C  
ATOM   1608  C   ASP A 203      12.189 -20.118  35.388  1.00 30.76           C  
ATOM   1609  O   ASP A 203      11.011 -20.316  35.761  1.00 28.87           O  
ATOM   1610  CB  ASP A 203      13.008 -21.605  37.291  1.00 34.85           C  
ATOM   1611  CG  ASP A 203      12.936 -22.987  36.671  1.00 35.03           C  
ATOM   1612  OD1 ASP A 203      12.961 -23.141  35.425  1.00 32.53           O  
ATOM   1613  OD2 ASP A 203      12.878 -23.938  37.470  1.00 39.87           O1-
ATOM   1614  N   TYR A 204      12.502 -19.540  34.224  1.00 28.67           N  
ATOM   1615  CA  TYR A 204      11.467 -19.032  33.310  1.00 27.73           C  
ATOM   1616  C   TYR A 204      10.459 -20.166  32.940  1.00 27.94           C  
ATOM   1617  O   TYR A 204       9.211 -20.026  33.028  1.00 23.46           O  
ATOM   1618  CB  TYR A 204      12.101 -18.424  32.058  1.00 26.82           C  
ATOM   1619  CG  TYR A 204      11.047 -17.898  31.134  1.00 27.72           C  
ATOM   1620  CD1 TYR A 204      10.361 -16.703  31.418  1.00 27.26           C  
ATOM   1621  CD2 TYR A 204      10.664 -18.633  30.008  1.00 27.17           C  
ATOM   1622  CE1 TYR A 204       9.357 -16.236  30.571  1.00 27.96           C  
ATOM   1623  CE2 TYR A 204       9.665 -18.179  29.162  1.00 27.96           C  
ATOM   1624  CZ  TYR A 204       9.003 -16.985  29.436  1.00 27.28           C  
ATOM   1625  OH  TYR A 204       7.993 -16.618  28.573  1.00 23.81           O  
ATOM   1626  N   ARG A 205      11.026 -21.311  32.614  1.00 28.60           N  
ATOM   1627  CA  ARG A 205      10.231 -22.475  32.297  1.00 32.61           C  
ATOM   1628  C   ARG A 205       9.218 -22.874  33.407  1.00 32.36           C  
ATOM   1629  O   ARG A 205       8.022 -23.116  33.105  1.00 28.61           O  
ATOM   1630  CB  ARG A 205      11.132 -23.637  31.919  1.00 35.20           C  
ATOM   1631  CG  ARG A 205      10.304 -24.839  31.559  1.00 39.88           C  
ATOM   1632  CD  ARG A 205      11.084 -25.954  30.915  1.00 44.37           C  
ATOM   1633  NE  ARG A 205      10.128 -27.014  30.608  1.00 50.52           N  
ATOM   1634  CZ  ARG A 205      10.366 -28.048  29.816  1.00 49.62           C  
ATOM   1635  NH1 ARG A 205      11.549 -28.207  29.227  1.00 46.79           N1+
ATOM   1636  NH2 ARG A 205       9.402 -28.935  29.635  1.00 53.73           N  
ATOM   1637  N   ALA A 206       9.662 -22.869  34.674  1.00 29.57           N  
ATOM   1638  CA  ALA A 206       8.783 -23.263  35.770  1.00 29.22           C  
ATOM   1639  C   ALA A 206       7.622 -22.298  35.900  1.00 29.10           C  
ATOM   1640  O   ALA A 206       6.513 -22.713  36.227  1.00 25.54           O  
ATOM   1641  CB  ALA A 206       9.540 -23.397  37.082  1.00 28.93           C  
ATOM   1642  N   ASP A 207       7.896 -21.024  35.605  1.00 29.99           N  
ATOM   1643  CA  ASP A 207       6.914 -19.944  35.692  1.00 30.95           C  
ATOM   1644  C   ASP A 207       6.171 -19.611  34.402  1.00 27.38           C  
ATOM   1645  O   ASP A 207       5.319 -18.757  34.405  1.00 22.97           O  
ATOM   1646  CB  ASP A 207       7.633 -18.683  36.185  1.00 35.33           C  
ATOM   1647  CG  ASP A 207       8.356 -18.903  37.513  1.00 37.37           C  
ATOM   1648  OD1 ASP A 207       7.902 -19.771  38.317  1.00 34.29           O  
ATOM   1649  OD2 ASP A 207       9.367 -18.189  37.741  1.00 35.33           O1-
ATOM   1650  N   TYR A 208       6.493 -20.288  33.309  1.00 28.72           N  
ATOM   1651  CA  TYR A 208       5.851 -20.043  32.043  1.00 28.62           C  
ATOM   1652  C   TYR A 208       4.316 -19.986  32.120  1.00 27.38           C  
ATOM   1653  O   TYR A 208       3.661 -20.783  32.812  1.00 25.26           O  
ATOM   1654  CB  TYR A 208       6.276 -21.075  30.993  1.00 30.32           C  
ATOM   1655  CG  TYR A 208       5.688 -20.745  29.656  1.00 34.20           C  
ATOM   1656  CD1 TYR A 208       4.766 -21.592  29.052  1.00 36.01           C  
ATOM   1657  CD2 TYR A 208       5.971 -19.528  29.028  1.00 35.54           C  
ATOM   1658  CE1 TYR A 208       4.186 -21.268  27.837  1.00 35.68           C  
ATOM   1659  CE2 TYR A 208       5.391 -19.210  27.808  1.00 37.94           C  
ATOM   1660  CZ  TYR A 208       4.492 -20.097  27.227  1.00 35.22           C  
ATOM   1661  OH  TYR A 208       3.904 -19.819  26.036  1.00 37.00           O  
ATOM   1662  N   ASP A 209       3.772 -18.979  31.444  1.00 25.57           N  
ATOM   1663  CA  ASP A 209       2.346 -18.799  31.319  1.00 26.13           C  
ATOM   1664  C   ASP A 209       2.172 -18.118  29.994  1.00 25.50           C  
ATOM   1665  O   ASP A 209       2.677 -17.051  29.813  1.00 27.87           O  
ATOM   1666  CB  ASP A 209       1.792 -17.985  32.477  1.00 26.51           C  
ATOM   1667  CG  ASP A 209       0.260 -17.792  32.403  1.00 28.71           C  
ATOM   1668  OD1 ASP A 209      -0.277 -17.751  31.245  1.00 24.84           O  
ATOM   1669  OD2 ASP A 209      -0.377 -17.677  33.512  1.00 24.86           O1-
ATOM   1670  N   PRO A 210       1.498 -18.758  29.041  1.00 27.65           N  
ATOM   1671  CA  PRO A 210       1.374 -18.174  27.701  1.00 26.90           C  
ATOM   1672  C   PRO A 210       0.688 -16.807  27.626  1.00 25.76           C  
ATOM   1673  O   PRO A 210       0.835 -16.120  26.600  1.00 24.26           O  
ATOM   1674  CB  PRO A 210       0.544 -19.218  26.931  1.00 26.98           C  
ATOM   1675  CG  PRO A 210      -0.219 -19.955  27.961  1.00 27.33           C  
ATOM   1676  CD  PRO A 210       0.649 -19.962  29.193  1.00 28.39           C  
ATOM   1677  N   ASP A 211      -0.048 -16.434  28.676  1.00 24.35           N  
ATOM   1678  CA  ASP A 211      -0.696 -15.128  28.761  1.00 25.00           C  
ATOM   1679  C   ASP A 211       0.172 -14.004  29.351  1.00 26.07           C  
ATOM   1680  O   ASP A 211      -0.286 -12.854  29.460  1.00 25.90           O  
ATOM   1681  CB  ASP A 211      -1.974 -15.199  29.603  1.00 23.69           C  
ATOM   1682  CG  ASP A 211      -2.950 -14.072  29.254  1.00 24.55           C  
ATOM   1683  OD1 ASP A 211      -3.048 -13.771  28.043  1.00 22.75           O  
ATOM   1684  OD2 ASP A 211      -3.581 -13.463  30.166  1.00 26.29           O1-
ATOM   1685  N   GLY A 212       1.398 -14.331  29.749  1.00 27.53           N  
ATOM   1686  CA  GLY A 212       2.301 -13.354  30.348  1.00 28.85           C  
ATOM   1687  C   GLY A 212       2.899 -13.878  31.629  1.00 26.98           C  
ATOM   1688  O   GLY A 212       2.149 -14.428  32.465  1.00 26.65           O  
ATOM   1689  N   VAL A 213       4.223 -13.688  31.789  1.00 22.74           N  
ATOM   1690  CA  VAL A 213       4.920 -14.089  33.005  1.00 22.41           C  
ATOM   1691  C   VAL A 213       5.107 -12.871  33.879  1.00 24.47           C  
ATOM   1692  O   VAL A 213       5.705 -11.875  33.465  1.00 24.92           O  
ATOM   1693  CB  VAL A 213       6.258 -14.742  32.700  1.00 21.75           C  
ATOM   1694  CG1 VAL A 213       7.019 -15.060  33.960  1.00 21.32           C  
ATOM   1695  CG2 VAL A 213       6.000 -16.022  31.944  1.00 22.26           C  
ATOM   1696  N   ALA A 214       4.571 -12.959  35.094  1.00 26.27           N  
ATOM   1697  CA  ALA A 214       4.800 -11.976  36.130  1.00 26.80           C  
ATOM   1698  C   ALA A 214       5.178 -12.716  37.408  1.00 28.67           C  
ATOM   1699  O   ALA A 214       4.446 -13.614  37.836  1.00 29.89           O  
ATOM   1700  CB  ALA A 214       3.539 -11.168  36.353  1.00 26.89           C  
ATOM   1701  N   GLY A 215       6.307 -12.341  38.015  1.00 28.47           N  
ATOM   1702  CA  GLY A 215       6.616 -12.729  39.405  1.00 26.55           C  
ATOM   1703  C   GLY A 215       6.179 -11.708  40.472  1.00 25.25           C  
ATOM   1704  O   GLY A 215       5.826 -10.556  40.155  1.00 25.35           O  
ATOM   1705  N   PRO A 216       6.210 -12.124  41.750  1.00 23.18           N  
ATOM   1706  CA  PRO A 216       5.812 -11.283  42.895  1.00 22.76           C  
ATOM   1707  C   PRO A 216       6.845 -10.227  43.354  1.00 21.75           C  
ATOM   1708  O   PRO A 216       6.545  -9.381  44.196  1.00 20.01           O  
ATOM   1709  CB  PRO A 216       5.576 -12.300  44.026  1.00 23.09           C  
ATOM   1710  CG  PRO A 216       6.338 -13.516  43.654  1.00 23.82           C  
ATOM   1711  CD  PRO A 216       6.452 -13.529  42.142  1.00 23.79           C  
ATOM   1712  N   THR A 217       8.037 -10.248  42.797  1.00 21.61           N  
ATOM   1713  CA  THR A 217       9.111  -9.403  43.348  1.00 22.15           C  
ATOM   1714  C   THR A 217       9.534  -8.321  42.352  1.00 20.28           C  
ATOM   1715  O   THR A 217      10.169  -8.629  41.329  1.00 20.59           O  
ATOM   1716  CB  THR A 217      10.331 -10.256  43.774  1.00 21.44           C  
ATOM   1717  CG2 THR A 217      11.315  -9.419  44.507  1.00 21.71           C  
ATOM   1718  OG1 THR A 217       9.912 -11.308  44.660  1.00 24.24           O  
ATOM   1719  N   ALA A 218       9.198  -7.075  42.649  1.00 20.13           N  
ATOM   1720  CA  ALA A 218       9.623  -5.959  41.793  1.00 22.00           C  
ATOM   1721  C   ALA A 218      11.148  -5.835  41.804  1.00 21.78           C  
ATOM   1722  O   ALA A 218      11.804  -6.174  42.785  1.00 19.55           O  
ATOM   1723  CB  ALA A 218       9.000  -4.660  42.224  1.00 21.79           C  
ATOM   1724  N   MET A 219      11.681  -5.405  40.675  1.00 22.72           N  
ATOM   1725  CA  MET A 219      13.123  -5.314  40.463  1.00 23.07           C  
ATOM   1726  C   MET A 219      13.329  -4.097  39.580  1.00 23.41           C  
ATOM   1727  O   MET A 219      12.922  -4.114  38.408  1.00 23.02           O  
ATOM   1728  CB  MET A 219      13.672  -6.585  39.795  1.00 23.49           C  
ATOM   1729  CG  MET A 219      15.155  -6.490  39.460  1.00 24.85           C  
ATOM   1730  SD  MET A 219      15.926  -8.026  38.971  1.00 24.29           S  
ATOM   1731  CE  MET A 219      15.828  -7.898  37.199  1.00 25.69           C  
ATOM   1732  N   ILE A 220      13.938  -3.050  40.157  1.00 23.47           N  
ATOM   1733  CA  ILE A 220      14.075  -1.745  39.531  1.00 21.82           C  
ATOM   1734  C   ILE A 220      15.561  -1.626  39.259  1.00 20.60           C  
ATOM   1735  O   ILE A 220      16.347  -1.674  40.202  1.00 18.34           O  
ATOM   1736  CB  ILE A 220      13.626  -0.618  40.467  1.00 23.91           C  
ATOM   1737  CG1 ILE A 220      12.382  -1.022  41.308  1.00 26.04           C  
ATOM   1738  CG2 ILE A 220      13.408   0.665  39.697  1.00 23.75           C  
ATOM   1739  CD1 ILE A 220      11.068  -0.860  40.599  1.00 28.63           C  
ATOM   1740  N   ASN A 221      15.942  -1.488  37.979  1.00 19.13           N  
ATOM   1741  CA  ASN A 221      17.339  -1.385  37.577  1.00 18.97           C  
ATOM   1742  C   ASN A 221      18.173  -2.487  38.196  1.00 18.77           C  
ATOM   1743  O   ASN A 221      19.280  -2.249  38.628  1.00 18.42           O  
ATOM   1744  CB  ASN A 221      17.981  -0.042  37.980  1.00 18.40           C  
ATOM   1745  CG  ASN A 221      17.380   1.164  37.291  1.00 19.35           C  
ATOM   1746  ND2 ASN A 221      17.873   2.326  37.676  1.00 20.26           N  
ATOM   1747  OD1 ASN A 221      16.495   1.076  36.414  1.00 20.72           O  
ATOM   1748  N   GLY A 222      17.644  -3.692  38.253  1.00 20.10           N  
ATOM   1749  CA  GLY A 222      18.394  -4.817  38.841  1.00 22.25           C  
ATOM   1750  C   GLY A 222      18.555  -4.732  40.361  1.00 22.63           C  
ATOM   1751  O   GLY A 222      19.490  -5.302  40.917  1.00 21.85           O  
ATOM   1752  N   THR A 223      17.610  -4.088  41.038  1.00 21.19           N  
ATOM   1753  CA  THR A 223      17.758  -3.870  42.455  1.00 23.16           C  
ATOM   1754  C   THR A 223      16.496  -4.259  43.184  1.00 23.34           C  
ATOM   1755  O   THR A 223      15.410  -3.962  42.718  1.00 22.62           O  
ATOM   1756  CB  THR A 223      18.074  -2.374  42.776  1.00 23.84           C  
ATOM   1757  CG2 THR A 223      18.685  -2.233  44.189  1.00 24.66           C  
ATOM   1758  OG1 THR A 223      18.970  -1.823  41.788  1.00 24.37           O  
ATOM   1759  N   ILE A 224      16.647  -4.864  44.363  1.00 25.06           N  
ATOM   1760  CA  ILE A 224      15.505  -5.252  45.193  1.00 25.14           C  
ATOM   1761  C   ILE A 224      15.362  -4.354  46.398  1.00 24.04           C  
ATOM   1762  O   ILE A 224      16.281  -4.218  47.193  1.00 24.42           O  
ATOM   1763  CB  ILE A 224      15.608  -6.718  45.645  1.00 26.48           C  
ATOM   1764  CG1 ILE A 224      15.951  -7.625  44.463  1.00 26.84           C  
ATOM   1765  CG2 ILE A 224      14.273  -7.141  46.248  1.00 27.23           C  
ATOM   1766  CD1 ILE A 224      14.929  -7.581  43.331  1.00 27.43           C  
ATOM   1767  N   ASN A 225      14.177  -3.782  46.551  1.00 23.83           N  
ATOM   1768  CA  ASN A 225      13.916  -2.725  47.538  1.00 25.25           C  
ATOM   1769  C   ASN A 225      14.884  -1.544  47.480  1.00 25.48           C  
ATOM   1770  O   ASN A 225      15.535  -1.206  48.441  1.00 26.90           O  
ATOM   1771  CB  ASN A 225      13.784  -3.306  48.946  1.00 26.43           C  
ATOM   1772  CG  ASN A 225      12.519  -4.125  49.097  1.00 28.98           C  
ATOM   1773  ND2 ASN A 225      12.598  -5.185  49.861  1.00 31.49           N  
ATOM   1774  OD1 ASN A 225      11.487  -3.816  48.505  1.00 31.64           O  
ATOM   1775  N   PRO A 226      14.927  -0.865  46.340  1.00 24.43           N  
ATOM   1776  CA  PRO A 226      15.869   0.198  46.244  1.00 23.68           C  
ATOM   1777  C   PRO A 226      15.372   1.473  46.876  1.00 24.05           C  
ATOM   1778  O   PRO A 226      14.164   1.647  47.121  1.00 23.63           O  
ATOM   1779  CB  PRO A 226      16.000   0.384  44.735  1.00 24.77           C  
ATOM   1780  CG  PRO A 226      14.609   0.070  44.240  1.00 24.58           C  
ATOM   1781  CD  PRO A 226      14.155  -1.058  45.097  1.00 23.68           C  
ATOM   1782  N   TYR A 227      16.324   2.354  47.149  1.00 24.98           N  
ATOM   1783  CA  TYR A 227      16.046   3.736  47.543  1.00 25.59           C  
ATOM   1784  C   TYR A 227      17.034   4.653  46.784  1.00 25.34           C  
ATOM   1785  O   TYR A 227      18.154   4.238  46.414  1.00 25.96           O  
ATOM   1786  CB  TYR A 227      16.129   3.970  49.081  1.00 25.40           C  
ATOM   1787  CG  TYR A 227      17.542   3.877  49.685  1.00 26.44           C  
ATOM   1788  CD1 TYR A 227      18.497   4.918  49.567  1.00 26.03           C  
ATOM   1789  CD2 TYR A 227      17.935   2.713  50.359  1.00 27.66           C  
ATOM   1790  CE1 TYR A 227      19.788   4.775  50.127  1.00 27.44           C  
ATOM   1791  CE2 TYR A 227      19.213   2.563  50.911  1.00 27.53           C  
ATOM   1792  CZ  TYR A 227      20.143   3.567  50.810  1.00 28.63           C  
ATOM   1793  OH  TYR A 227      21.389   3.293  51.404  1.00 28.35           O  
ATOM   1794  N   PHE A 228      16.593   5.890  46.550  1.00 25.14           N  
ATOM   1795  CA  PHE A 228      17.373   6.869  45.842  1.00 24.88           C  
ATOM   1796  C   PHE A 228      17.674   8.057  46.718  1.00 24.55           C  
ATOM   1797  O   PHE A 228      16.759   8.639  47.277  1.00 26.28           O  
ATOM   1798  CB  PHE A 228      16.640   7.342  44.567  1.00 24.89           C  
ATOM   1799  CG  PHE A 228      17.507   8.191  43.706  1.00 24.41           C  
ATOM   1800  CD1 PHE A 228      18.652   7.623  43.097  1.00 25.99           C  
ATOM   1801  CD2 PHE A 228      17.293   9.545  43.599  1.00 23.24           C  
ATOM   1802  CE1 PHE A 228      19.522   8.394  42.323  1.00 25.62           C  
ATOM   1803  CE2 PHE A 228      18.168  10.325  42.856  1.00 25.32           C  
ATOM   1804  CZ  PHE A 228      19.276   9.743  42.206  1.00 25.74           C  
ATOM   1805  N   ASP A 229      18.943   8.432  46.817  1.00 25.58           N  
ATOM   1806  CA  ASP A 229      19.342   9.651  47.559  1.00 26.93           C  
ATOM   1807  C   ASP A 229      19.169  10.874  46.667  1.00 23.84           C  
ATOM   1808  O   ASP A 229      19.904  11.074  45.699  1.00 22.62           O  
ATOM   1809  CB  ASP A 229      20.817   9.538  48.057  1.00 31.16           C  
ATOM   1810  CG  ASP A 229      21.018   8.443  49.150  1.00 36.40           C  
ATOM   1811  OD1 ASP A 229      20.198   8.393  50.099  1.00 41.25           O  
ATOM   1812  OD2 ASP A 229      22.001   7.635  49.062  1.00 37.33           O1-
ATOM   1813  N   VAL A 230      18.176  11.692  46.992  1.00 24.51           N  
ATOM   1814  CA  VAL A 230      17.903  12.966  46.270  1.00 23.03           C  
ATOM   1815  C   VAL A 230      18.808  14.109  46.773  1.00 25.04           C  
ATOM   1816  O   VAL A 230      18.782  14.440  47.945  1.00 26.18           O  
ATOM   1817  CB  VAL A 230      16.490  13.432  46.508  1.00 21.50           C  
ATOM   1818  CG1 VAL A 230      16.216  14.671  45.719  1.00 21.09           C  
ATOM   1819  CG2 VAL A 230      15.486  12.373  46.088  1.00 24.31           C  
ATOM   1820  N   THR A 231      19.613  14.708  45.897  1.00 25.13           N  
ATOM   1821  CA  THR A 231      20.480  15.796  46.269  1.00 23.52           C  
ATOM   1822  C   THR A 231      20.160  17.020  45.402  1.00 26.41           C  
ATOM   1823  O   THR A 231      21.047  17.891  45.218  1.00 27.82           O  
ATOM   1824  CB  THR A 231      21.942  15.393  46.032  1.00 23.25           C  
ATOM   1825  CG2 THR A 231      22.318  14.208  46.850  1.00 23.52           C  
ATOM   1826  OG1 THR A 231      22.118  15.044  44.664  1.00 25.65           O  
ATOM   1827  N   THR A 232      18.927  17.101  44.865  1.00 24.85           N  
ATOM   1828  CA  THR A 232      18.512  18.204  43.945  1.00 24.23           C  
ATOM   1829  C   THR A 232      17.043  18.383  44.105  1.00 22.81           C  
ATOM   1830  O   THR A 232      16.379  17.476  44.495  1.00 22.72           O  
ATOM   1831  CB  THR A 232      18.777  17.895  42.446  1.00 25.96           C  
ATOM   1832  CG2 THR A 232      20.278  17.840  42.144  1.00 25.66           C  
ATOM   1833  OG1 THR A 232      18.202  16.628  42.082  1.00 27.21           O  
ATOM   1834  N   GLN A 233      16.513  19.547  43.803  1.00 23.84           N  
ATOM   1835  CA  GLN A 233      15.104  19.766  44.062  1.00 24.95           C  
ATOM   1836  C   GLN A 233      14.264  19.018  43.035  1.00 24.49           C  
ATOM   1837  O   GLN A 233      13.169  18.569  43.317  1.00 24.02           O  
ATOM   1838  CB  GLN A 233      14.777  21.259  44.029  1.00 26.00           C  
ATOM   1839  CG  GLN A 233      13.318  21.576  44.367  1.00 26.83           C  
ATOM   1840  CD  GLN A 233      13.025  23.056  44.332  1.00 28.30           C  
ATOM   1841  NE2 GLN A 233      11.777  23.414  44.025  1.00 27.86           N  
ATOM   1842  OE1 GLN A 233      13.919  23.874  44.555  1.00 31.78           O  
ATOM   1843  N   LYS A 234      14.790  18.905  41.824  1.00 27.04           N  
ATOM   1844  CA  LYS A 234      14.070  18.306  40.731  1.00 26.12           C  
ATOM   1845  C   LYS A 234      14.824  17.074  40.311  1.00 24.17           C  
ATOM   1846  O   LYS A 234      16.033  17.119  40.188  1.00 24.34           O  
ATOM   1847  CB  LYS A 234      13.962  19.275  39.592  1.00 26.46           C  
ATOM   1848  CG  LYS A 234      13.417  20.635  39.994  1.00 30.79           C  
ATOM   1849  CD  LYS A 234      12.128  20.984  39.306  1.00 35.18           C  
ATOM   1850  CE  LYS A 234      11.927  22.474  39.219  1.00 38.15           C  
ATOM   1851  NZ  LYS A 234      10.907  22.751  38.168  1.00 46.58           N1+
ATOM   1852  N   VAL A 235      14.093  15.985  40.096  1.00 22.79           N  
ATOM   1853  CA  VAL A 235      14.654  14.772  39.552  1.00 22.78           C  
ATOM   1854  C   VAL A 235      13.859  14.324  38.320  1.00 22.20           C  
ATOM   1855  O   VAL A 235      12.606  14.377  38.296  1.00 23.53           O  
ATOM   1856  CB  VAL A 235      14.688  13.621  40.600  1.00 23.30           C  
ATOM   1857  CG1 VAL A 235      15.344  12.364  40.019  1.00 22.19           C  
ATOM   1858  CG2 VAL A 235      15.417  14.058  41.865  1.00 23.61           C  
ATOM   1859  N   ARG A 236      14.622  13.913  37.301  1.00 20.27           N  
ATOM   1860  CA  ARG A 236      14.120  13.342  36.054  1.00 19.76           C  
ATOM   1861  C   ARG A 236      14.168  11.825  36.103  1.00 18.65           C  
ATOM   1862  O   ARG A 236      15.285  11.237  36.193  1.00 17.79           O  
ATOM   1863  CB  ARG A 236      14.988  13.807  34.897  1.00 20.24           C  
ATOM   1864  CG  ARG A 236      14.633  13.263  33.526  1.00 21.43           C  
ATOM   1865  CD  ARG A 236      15.450  14.050  32.505  1.00 22.75           C  
ATOM   1866  NE  ARG A 236      15.142  13.734  31.134  1.00 21.69           N  
ATOM   1867  CZ  ARG A 236      15.660  14.378  30.105  1.00 23.13           C  
ATOM   1868  NH1 ARG A 236      16.570  15.350  30.279  1.00 24.05           N1+
ATOM   1869  NH2 ARG A 236      15.304  14.027  28.883  1.00 24.21           N  
ATOM   1870  N   LEU A 237      12.989  11.201  35.991  1.00 16.61           N  
ATOM   1871  CA  LEU A 237      12.892   9.770  36.035  1.00 16.96           C  
ATOM   1872  C   LEU A 237      12.595   9.295  34.624  1.00 17.30           C  
ATOM   1873  O   LEU A 237      11.632   9.740  33.989  1.00 14.74           O  
ATOM   1874  CB  LEU A 237      11.807   9.332  37.040  1.00 17.36           C  
ATOM   1875  CG  LEU A 237      11.980   9.834  38.502  1.00 17.91           C  
ATOM   1876  CD1 LEU A 237      10.763   9.524  39.379  1.00 17.75           C  
ATOM   1877  CD2 LEU A 237      13.258   9.307  39.199  1.00 18.73           C  
ATOM   1878  N   ARG A 238      13.436   8.397  34.122  1.00 16.84           N  
ATOM   1879  CA  ARG A 238      13.166   7.801  32.844  1.00 18.17           C  
ATOM   1880  C   ARG A 238      12.530   6.464  33.017  1.00 17.62           C  
ATOM   1881  O   ARG A 238      13.217   5.503  33.147  1.00 18.26           O  
ATOM   1882  CB  ARG A 238      14.446   7.673  32.037  1.00 19.39           C  
ATOM   1883  CG  ARG A 238      15.071   9.039  31.836  1.00 21.00           C  
ATOM   1884  CD  ARG A 238      16.288   8.847  31.023  1.00 22.50           C  
ATOM   1885  NE  ARG A 238      17.027  10.051  30.809  1.00 24.82           N  
ATOM   1886  CZ  ARG A 238      17.139  10.695  29.646  1.00 26.92           C  
ATOM   1887  NH1 ARG A 238      16.561  10.259  28.525  1.00 28.11           N1+
ATOM   1888  NH2 ARG A 238      17.885  11.799  29.611  1.00 27.26           N  
ATOM   1889  N   PHE A 239      11.204   6.403  32.996  1.00 17.75           N  
ATOM   1890  CA  PHE A 239      10.484   5.164  33.250  1.00 17.54           C  
ATOM   1891  C   PHE A 239      10.480   4.318  32.011  1.00 17.56           C  
ATOM   1892  O   PHE A 239      10.148   4.786  30.917  1.00 16.75           O  
ATOM   1893  CB  PHE A 239       8.998   5.378  33.608  1.00 17.46           C  
ATOM   1894  CG  PHE A 239       8.744   6.003  34.957  1.00 17.54           C  
ATOM   1895  CD1 PHE A 239       9.190   5.391  36.141  1.00 18.98           C  
ATOM   1896  CD2 PHE A 239       8.014   7.164  35.052  1.00 17.49           C  
ATOM   1897  CE1 PHE A 239       8.918   5.940  37.398  1.00 18.70           C  
ATOM   1898  CE2 PHE A 239       7.741   7.735  36.300  1.00 18.85           C  
ATOM   1899  CZ  PHE A 239       8.179   7.116  37.477  1.00 18.64           C  
ATOM   1900  N   LEU A 240      10.740   3.033  32.238  1.00 18.58           N  
ATOM   1901  CA  LEU A 240      10.737   2.025  31.217  1.00 19.86           C  
ATOM   1902  C   LEU A 240      10.043   0.827  31.795  1.00 19.28           C  
ATOM   1903  O   LEU A 240      10.469   0.307  32.821  1.00 19.57           O  
ATOM   1904  CB  LEU A 240      12.179   1.614  30.839  1.00 20.16           C  
ATOM   1905  CG  LEU A 240      12.267   0.347  29.975  1.00 21.56           C  
ATOM   1906  CD1 LEU A 240      11.422   0.411  28.730  1.00 21.93           C  
ATOM   1907  CD2 LEU A 240      13.700   0.193  29.536  1.00 24.57           C  
ATOM   1908  N   ASN A 241       9.018   0.350  31.113  1.00 19.05           N  
ATOM   1909  CA  ASN A 241       8.379  -0.879  31.529  1.00 19.25           C  
ATOM   1910  C   ASN A 241       9.057  -1.980  30.785  1.00 18.94           C  
ATOM   1911  O   ASN A 241       8.831  -2.160  29.580  1.00 17.73           O  
ATOM   1912  CB  ASN A 241       6.914  -0.835  31.233  1.00 20.37           C  
ATOM   1913  CG  ASN A 241       6.213  -2.098  31.598  1.00 21.93           C  
ATOM   1914  ND2 ASN A 241       4.887  -2.042  31.554  1.00 23.41           N  
ATOM   1915  OD1 ASN A 241       6.835  -3.126  31.926  1.00 21.36           O  
ATOM   1916  N   GLY A 242       9.916  -2.701  31.503  1.00 17.96           N  
ATOM   1917  CA  GLY A 242      10.645  -3.804  30.927  1.00 18.43           C  
ATOM   1918  C   GLY A 242      10.145  -5.143  31.431  1.00 18.52           C  
ATOM   1919  O   GLY A 242      10.866  -6.153  31.322  1.00 17.06           O  
ATOM   1920  N   ALA A 243       8.944  -5.163  32.025  1.00 17.52           N  
ATOM   1921  CA  ALA A 243       8.379  -6.428  32.503  1.00 17.52           C  
ATOM   1922  C   ALA A 243       7.916  -7.214  31.314  1.00 17.27           C  
ATOM   1923  O   ALA A 243       7.627  -6.620  30.268  1.00 16.51           O  
ATOM   1924  CB  ALA A 243       7.229  -6.218  33.462  1.00 17.41           C  
ATOM   1925  N   ASN A 244       7.882  -8.535  31.469  1.00 18.29           N  
ATOM   1926  CA  ASN A 244       7.268  -9.425  30.459  1.00 19.97           C  
ATOM   1927  C   ASN A 244       5.753  -9.207  30.307  1.00 20.64           C  
ATOM   1928  O   ASN A 244       5.261  -9.342  29.211  1.00 20.51           O  
ATOM   1929  CB  ASN A 244       7.546 -10.908  30.752  1.00 20.08           C  
ATOM   1930  CG  ASN A 244       8.987 -11.246  30.606  1.00 21.08           C  
ATOM   1931  ND2 ASN A 244       9.257 -12.454  30.175  1.00 23.34           N  
ATOM   1932  OD1 ASN A 244       9.865 -10.417  30.861  1.00 22.25           O  
ATOM   1933  N   ARG A 245       5.030  -8.863  31.377  1.00 20.87           N  
ATOM   1934  CA  ARG A 245       3.605  -8.556  31.233  1.00 21.83           C  
ATOM   1935  C   ARG A 245       3.014  -7.466  32.109  1.00 22.11           C  
ATOM   1936  O   ARG A 245       2.055  -6.792  31.720  1.00 22.64           O  
ATOM   1937  CB  ARG A 245       2.771  -9.817  31.409  1.00 22.89           C  
ATOM   1938  CG  ARG A 245       1.355  -9.689  30.787  1.00 24.89           C  
ATOM   1939  CD  ARG A 245       0.358  -9.599  31.895  1.00 26.26           C  
ATOM   1940  NE  ARG A 245      -1.040  -9.340  31.599  1.00 27.09           N  
ATOM   1941  CZ  ARG A 245      -1.563  -8.164  31.244  1.00 29.43           C  
ATOM   1942  NH1 ARG A 245      -2.882  -8.057  31.134  1.00 29.41           N1+
ATOM   1943  NH2 ARG A 245      -0.813  -7.092  30.978  1.00 30.24           N  
ATOM   1944  N   ARG A 246       3.604  -7.247  33.268  1.00 22.29           N  
ATOM   1945  CA  ARG A 246       2.991  -6.414  34.274  1.00 23.25           C  
ATOM   1946  C   ARG A 246       2.708  -4.992  33.789  1.00 23.48           C  
ATOM   1947  O   ARG A 246       3.554  -4.391  33.129  1.00 24.65           O  
ATOM   1948  CB  ARG A 246       3.931  -6.332  35.473  1.00 23.49           C  
ATOM   1949  CG  ARG A 246       3.275  -5.753  36.684  1.00 23.23           C  
ATOM   1950  CD  ARG A 246       4.098  -6.002  37.916  1.00 22.87           C  
ATOM   1951  NE  ARG A 246       4.167  -7.407  38.331  1.00 20.77           N  
ATOM   1952  CZ  ARG A 246       3.187  -8.069  38.943  1.00 21.78           C  
ATOM   1953  NH1 ARG A 246       1.980  -7.524  39.194  1.00 21.51           N1+
ATOM   1954  NH2 ARG A 246       3.416  -9.310  39.323  1.00 22.31           N  
ATOM   1955  N   GLU A 247       1.527  -4.488  34.152  1.00 22.79           N  
ATOM   1956  CA  GLU A 247       1.180  -3.062  34.082  1.00 23.78           C  
ATOM   1957  C   GLU A 247       1.611  -2.365  35.341  1.00 22.24           C  
ATOM   1958  O   GLU A 247       1.321  -2.874  36.390  1.00 24.05           O  
ATOM   1959  CB  GLU A 247      -0.338  -2.874  33.986  1.00 24.59           C  
ATOM   1960  CG  GLU A 247      -0.851  -3.191  32.593  1.00 25.46           C  
ATOM   1961  CD  GLU A 247      -2.319  -3.588  32.530  1.00 25.23           C  
ATOM   1962  OE1 GLU A 247      -3.045  -3.504  33.551  1.00 25.49           O  
ATOM   1963  OE2 GLU A 247      -2.734  -4.011  31.439  1.00 22.25           O1-
ATOM   1964  N   TRP A 248       2.281  -1.211  35.218  1.00 21.01           N  
ATOM   1965  CA  TRP A 248       2.724  -0.393  36.357  1.00 19.22           C  
ATOM   1966  C   TRP A 248       1.782   0.789  36.482  1.00 19.60           C  
ATOM   1967  O   TRP A 248       1.526   1.535  35.506  1.00 19.33           O  
ATOM   1968  CB  TRP A 248       4.140   0.097  36.133  1.00 18.60           C  
ATOM   1969  CG  TRP A 248       5.078  -1.029  35.916  1.00 18.33           C  
ATOM   1970  CD1 TRP A 248       5.470  -1.492  34.735  1.00 18.96           C  
ATOM   1971  CD2 TRP A 248       5.699  -1.853  36.901  1.00 17.51           C  
ATOM   1972  CE2 TRP A 248       6.484  -2.791  36.218  1.00 18.89           C  
ATOM   1973  CE3 TRP A 248       5.698  -1.862  38.288  1.00 18.48           C  
ATOM   1974  NE1 TRP A 248       6.326  -2.551  34.887  1.00 19.22           N  
ATOM   1975  CZ2 TRP A 248       7.263  -3.747  36.864  1.00 19.70           C  
ATOM   1976  CZ3 TRP A 248       6.466  -2.814  38.951  1.00 19.12           C  
ATOM   1977  CH2 TRP A 248       7.242  -3.752  38.236  1.00 19.96           C  
ATOM   1978  N   ARG A 249       1.222   0.933  37.673  1.00 20.17           N  
ATOM   1979  CA  ARG A 249       0.297   1.992  37.959  1.00 19.99           C  
ATOM   1980  C   ARG A 249       0.908   2.934  39.024  1.00 19.70           C  
ATOM   1981  O   ARG A 249       0.667   2.824  40.219  1.00 20.73           O  
ATOM   1982  CB  ARG A 249      -1.058   1.400  38.303  1.00 19.64           C  
ATOM   1983  CG  ARG A 249      -1.983   1.245  37.092  1.00 19.64           C  
ATOM   1984  CD  ARG A 249      -3.268   0.469  37.411  1.00 18.86           C  
ATOM   1985  NE  ARG A 249      -2.923  -0.829  37.971  1.00 19.36           N  
ATOM   1986  CZ  ARG A 249      -2.730  -1.939  37.257  1.00 21.14           C  
ATOM   1987  NH1 ARG A 249      -2.380  -3.048  37.864  1.00 22.30           N1+
ATOM   1988  NH2 ARG A 249      -2.913  -1.974  35.931  1.00 21.55           N  
ATOM   1989  N   LEU A 250       1.641   3.916  38.532  1.00 19.70           N  
ATOM   1990  CA  LEU A 250       2.645   4.651  39.322  1.00 19.38           C  
ATOM   1991  C   LEU A 250       2.072   5.867  39.991  1.00 18.72           C  
ATOM   1992  O   LEU A 250       1.424   6.689  39.354  1.00 16.88           O  
ATOM   1993  CB  LEU A 250       3.793   5.106  38.409  1.00 18.02           C  
ATOM   1994  CG  LEU A 250       4.526   3.939  37.803  1.00 18.37           C  
ATOM   1995  CD1 LEU A 250       5.522   4.396  36.728  1.00 18.30           C  
ATOM   1996  CD2 LEU A 250       5.237   3.159  38.923  1.00 19.57           C  
ATOM   1997  N   HIS A 251       2.327   5.994  41.278  1.00 20.36           N  
ATOM   1998  CA  HIS A 251       1.953   7.200  41.967  1.00 21.73           C  
ATOM   1999  C   HIS A 251       2.676   7.257  43.300  1.00 22.18           C  
ATOM   2000  O   HIS A 251       3.032   6.208  43.825  1.00 22.18           O  
ATOM   2001  CB  HIS A 251       0.453   7.191  42.189  1.00 23.51           C  
ATOM   2002  CG  HIS A 251       0.027   6.235  43.238  1.00 25.10           C  
ATOM   2003  CD2 HIS A 251      -0.266   6.426  44.543  1.00 25.63           C  
ATOM   2004  ND1 HIS A 251      -0.063   4.880  43.011  1.00 27.12           N  
ATOM   2005  CE1 HIS A 251      -0.434   4.277  44.123  1.00 25.63           C  
ATOM   2006  NE2 HIS A 251      -0.565   5.191  45.069  1.00 25.17           N  
ATOM   2007  N   PHE A 252       2.868   8.468  43.843  1.00 22.50           N  
ATOM   2008  CA  PHE A 252       3.603   8.691  45.098  1.00 24.89           C  
ATOM   2009  C   PHE A 252       2.675   8.805  46.331  1.00 28.09           C  
ATOM   2010  O   PHE A 252       1.518   9.258  46.240  1.00 27.51           O  
ATOM   2011  CB  PHE A 252       4.403  10.017  45.047  1.00 25.29           C  
ATOM   2012  CG  PHE A 252       5.573  10.022  44.115  1.00 24.61           C  
ATOM   2013  CD1 PHE A 252       6.838   9.630  44.553  1.00 25.95           C  
ATOM   2014  CD2 PHE A 252       5.430  10.451  42.814  1.00 25.28           C  
ATOM   2015  CE1 PHE A 252       7.941   9.652  43.696  1.00 26.46           C  
ATOM   2016  CE2 PHE A 252       6.517  10.459  41.942  1.00 27.31           C  
ATOM   2017  CZ  PHE A 252       7.780  10.065  42.378  1.00 27.27           C  
ATOM   2018  N   ALA A 253       3.226   8.450  47.485  1.00 34.07           N  
ATOM   2019  CA  ALA A 253       2.721   8.934  48.790  1.00 42.26           C  
ATOM   2020  C   ALA A 253       2.426  10.440  48.754  1.00 42.56           C  
ATOM   2021  O   ALA A 253       3.179  11.219  48.146  1.00 47.06           O  
ATOM   2022  CB  ALA A 253       3.766   8.680  49.878  1.00 42.55           C  
ATOM   2023  N   ASP A 254       1.345  10.846  49.403  1.00 41.20           N  
ATOM   2024  CA  ASP A 254       0.934  12.239  49.439  1.00 40.54           C  
ATOM   2025  C   ASP A 254       0.392  12.711  48.110  1.00 37.05           C  
ATOM   2026  O   ASP A 254       0.187  13.921  47.958  1.00 38.70           O  
ATOM   2027  CB  ASP A 254       2.092  13.219  49.805  1.00 47.39           C  
ATOM   2028  CG  ASP A 254       2.859  12.827  51.063  1.00 57.41           C  
ATOM   2029  OD1 ASP A 254       2.179  12.337  52.012  1.00 60.46           O  
ATOM   2030  OD2 ASP A 254       4.125  13.050  51.095  1.00 53.52           O1-
ATOM   2031  N   ASP A 255       0.217  11.823  47.124  1.00 32.50           N  
ATOM   2032  CA  ASP A 255      -0.081  12.243  45.743  1.00 29.74           C  
ATOM   2033  C   ASP A 255       0.837  13.361  45.213  1.00 26.35           C  
ATOM   2034  O   ASP A 255       0.397  14.299  44.517  1.00 24.80           O  
ATOM   2035  CB  ASP A 255      -1.555  12.642  45.634  1.00 30.36           C  
ATOM   2036  CG  ASP A 255      -2.479  11.564  46.192  1.00 36.08           C  
ATOM   2037  OD1 ASP A 255      -2.368  10.417  45.695  1.00 41.02           O  
ATOM   2038  OD2 ASP A 255      -3.283  11.835  47.133  1.00 33.62           O1-
ATOM   2039  N   LEU A 256       2.115  13.262  45.548  1.00 24.41           N  
ATOM   2040  CA  LEU A 256       3.122  14.186  45.016  1.00 25.67           C  
ATOM   2041  C   LEU A 256       3.006  14.220  43.467  1.00 25.52           C  
ATOM   2042  O   LEU A 256       3.097  13.182  42.841  1.00 23.43           O  
ATOM   2043  CB  LEU A 256       4.521  13.711  45.409  1.00 24.76           C  
ATOM   2044  CG  LEU A 256       5.681  14.471  44.778  1.00 25.37           C  
ATOM   2045  CD1 LEU A 256       5.569  15.967  45.094  1.00 25.29           C  
ATOM   2046  CD2 LEU A 256       7.046  13.907  45.211  1.00 24.97           C  
ATOM   2047  N   PRO A 257       2.747  15.393  42.871  1.00 26.13           N  
ATOM   2048  CA  PRO A 257       2.661  15.419  41.420  1.00 26.06           C  
ATOM   2049  C   PRO A 257       4.012  15.254  40.724  1.00 26.08           C  
ATOM   2050  O   PRO A 257       5.065  15.439  41.362  1.00 24.96           O  
ATOM   2051  CB  PRO A 257       2.099  16.833  41.123  1.00 26.66           C  
ATOM   2052  CG  PRO A 257       1.457  17.268  42.409  1.00 26.50           C  
ATOM   2053  CD  PRO A 257       2.333  16.685  43.463  1.00 25.82           C  
ATOM   2054  N   PHE A 258       3.955  14.926  39.424  1.00 24.65           N  
ATOM   2055  CA  PHE A 258       5.129  14.861  38.543  1.00 23.44           C  
ATOM   2056  C   PHE A 258       4.619  15.180  37.137  1.00 24.18           C  
ATOM   2057  O   PHE A 258       3.425  15.023  36.825  1.00 23.37           O  
ATOM   2058  CB  PHE A 258       5.807  13.453  38.581  1.00 24.40           C  
ATOM   2059  CG  PHE A 258       4.832  12.278  38.387  1.00 23.50           C  
ATOM   2060  CD1 PHE A 258       4.075  11.784  39.462  1.00 22.63           C  
ATOM   2061  CD2 PHE A 258       4.645  11.679  37.126  1.00 22.50           C  
ATOM   2062  CE1 PHE A 258       3.192  10.717  39.278  1.00 20.47           C  
ATOM   2063  CE2 PHE A 258       3.753  10.624  36.949  1.00 19.86           C  
ATOM   2064  CZ  PHE A 258       3.027  10.149  38.030  1.00 19.88           C  
ATOM   2065  N   THR A 259       5.531  15.620  36.285  1.00 21.88           N  
ATOM   2066  CA  THR A 259       5.161  16.222  35.052  1.00 20.67           C  
ATOM   2067  C   THR A 259       5.863  15.472  33.960  1.00 20.08           C  
ATOM   2068  O   THR A 259       7.089  15.466  33.927  1.00 19.20           O  
ATOM   2069  CB  THR A 259       5.637  17.683  35.067  1.00 23.41           C  
ATOM   2070  CG2 THR A 259       5.376  18.400  33.699  1.00 24.99           C  
ATOM   2071  OG1 THR A 259       4.998  18.390  36.142  1.00 23.38           O  
ATOM   2072  N   GLN A 260       5.093  14.816  33.084  1.00 18.65           N  
ATOM   2073  CA  GLN A 260       5.674  14.110  31.982  1.00 17.22           C  
ATOM   2074  C   GLN A 260       6.120  15.088  30.884  1.00 16.91           C  
ATOM   2075  O   GLN A 260       5.366  15.967  30.405  1.00 15.70           O  
ATOM   2076  CB  GLN A 260       4.761  12.979  31.459  1.00 16.85           C  
ATOM   2077  CG  GLN A 260       5.364  12.127  30.336  1.00 16.38           C  
ATOM   2078  CD  GLN A 260       4.458  10.995  29.795  1.00 17.69           C  
ATOM   2079  NE2 GLN A 260       3.287  10.807  30.374  1.00 17.45           N  
ATOM   2080  OE1 GLN A 260       4.827  10.304  28.834  1.00 20.51           O  
ATOM   2081  N   ILE A 261       7.375  14.875  30.474  1.00 15.73           N  
ATOM   2082  CA  ILE A 261       8.031  15.659  29.433  1.00 14.91           C  
ATOM   2083  C   ILE A 261       8.380  14.878  28.191  1.00 14.76           C  
ATOM   2084  O   ILE A 261       8.584  15.516  27.117  1.00 14.54           O  
ATOM   2085  CB  ILE A 261       9.343  16.285  29.938  1.00 15.43           C  
ATOM   2086  CG1 ILE A 261      10.357  15.206  30.390  1.00 15.89           C  
ATOM   2087  CG2 ILE A 261       9.065  17.225  31.072  1.00 15.09           C  
ATOM   2088  CD1 ILE A 261      11.757  15.712  30.297  1.00 17.25           C  
ATOM   2089  N   GLY A 262       8.435  13.537  28.302  1.00 14.57           N  
ATOM   2090  CA  GLY A 262       8.820  12.668  27.182  1.00 15.17           C  
ATOM   2091  C   GLY A 262       8.074  11.364  27.089  1.00 15.04           C  
ATOM   2092  O   GLY A 262       7.639  10.821  28.077  1.00 14.14           O  
ATOM   2093  N   GLY A 263       7.880  10.887  25.869  1.00 17.04           N  
ATOM   2094  CA  GLY A 263       7.205   9.604  25.616  1.00 18.28           C  
ATOM   2095  C   GLY A 263       8.209   8.695  24.923  1.00 20.21           C  
ATOM   2096  O   GLY A 263       9.414   8.957  24.984  1.00 21.15           O  
ATOM   2097  N   ASP A 264       7.745   7.651  24.230  1.00 20.74           N  
ATOM   2098  CA  ASP A 264       8.662   6.689  23.623  1.00 21.46           C  
ATOM   2099  C   ASP A 264       9.644   7.331  22.648  1.00 20.19           C  
ATOM   2100  O   ASP A 264      10.830   6.999  22.638  1.00 19.50           O  
ATOM   2101  CB  ASP A 264       7.941   5.580  22.838  1.00 24.06           C  
ATOM   2102  CG  ASP A 264       6.829   4.899  23.617  1.00 27.58           C  
ATOM   2103  OD1 ASP A 264       6.779   5.014  24.859  1.00 28.76           O  
ATOM   2104  OD2 ASP A 264       5.971   4.253  22.951  1.00 33.90           O1-
ATOM   2105  N   GLY A 265       9.128   8.199  21.786  1.00 19.34           N  
ATOM   2106  CA  GLY A 265       9.865   8.618  20.603  1.00 18.91           C  
ATOM   2107  C   GLY A 265      10.219  10.049  20.507  1.00 18.87           C  
ATOM   2108  O   GLY A 265      10.857  10.408  19.559  1.00 17.17           O  
ATOM   2109  N   SER A 266       9.803  10.862  21.475  1.00 19.29           N  
ATOM   2110  CA  SER A 266      10.088  12.266  21.465  1.00 20.10           C  
ATOM   2111  C   SER A 266       9.678  12.877  22.782  1.00 21.58           C  
ATOM   2112  O   SER A 266       8.914  12.307  23.547  1.00 21.88           O  
ATOM   2113  CB  SER A 266       9.279  13.003  20.362  1.00 21.27           C  
ATOM   2114  OG  SER A 266       7.890  13.142  20.688  1.00 21.32           O  
ATOM   2115  N   LEU A 267      10.141  14.099  22.995  1.00 21.61           N  
ATOM   2116  CA  LEU A 267       9.547  14.968  23.973  1.00 20.18           C  
ATOM   2117  C   LEU A 267       8.053  15.067  23.650  1.00 19.03           C  
ATOM   2118  O   LEU A 267       7.623  14.920  22.516  1.00 17.66           O  
ATOM   2119  CB  LEU A 267      10.189  16.344  23.846  1.00 20.59           C  
ATOM   2120  CG  LEU A 267      11.632  16.404  24.340  1.00 20.60           C  
ATOM   2121  CD1 LEU A 267      12.289  17.699  23.922  1.00 20.13           C  
ATOM   2122  CD2 LEU A 267      11.687  16.204  25.853  1.00 20.55           C  
ATOM   2123  N   LEU A 268       7.254  15.300  24.658  1.00 18.18           N  
ATOM   2124  CA  LEU A 268       5.859  15.601  24.401  1.00 18.05           C  
ATOM   2125  C   LEU A 268       5.814  17.030  23.961  1.00 18.37           C  
ATOM   2126  O   LEU A 268       6.721  17.832  24.318  1.00 17.70           O  
ATOM   2127  CB  LEU A 268       5.038  15.443  25.667  1.00 19.11           C  
ATOM   2128  CG  LEU A 268       5.057  14.110  26.394  1.00 19.05           C  
ATOM   2129  CD1 LEU A 268       4.163  14.246  27.644  1.00 19.46           C  
ATOM   2130  CD2 LEU A 268       4.530  13.054  25.436  1.00 19.50           C  
ATOM   2131  N   PRO A 269       4.782  17.391  23.194  1.00 17.23           N  
ATOM   2132  CA  PRO A 269       4.784  18.761  22.703  1.00 17.96           C  
ATOM   2133  C   PRO A 269       4.679  19.817  23.825  1.00 20.52           C  
ATOM   2134  O   PRO A 269       5.167  20.968  23.665  1.00 21.79           O  
ATOM   2135  CB  PRO A 269       3.573  18.811  21.740  1.00 17.22           C  
ATOM   2136  CG  PRO A 269       2.798  17.581  21.986  1.00 17.96           C  
ATOM   2137  CD  PRO A 269       3.787  16.560  22.526  1.00 17.53           C  
ATOM   2138  N   GLU A 270       4.018  19.427  24.919  1.00 22.20           N  
ATOM   2139  CA  GLU A 270       3.748  20.258  26.121  1.00 24.50           C  
ATOM   2140  C   GLU A 270       3.820  19.395  27.363  1.00 23.38           C  
ATOM   2141  O   GLU A 270       3.342  18.248  27.333  1.00 24.45           O  
ATOM   2142  CB  GLU A 270       2.332  20.849  26.092  1.00 26.30           C  
ATOM   2143  CG  GLU A 270       2.086  21.706  24.868  1.00 30.10           C  
ATOM   2144  CD  GLU A 270       0.766  22.448  24.922  1.00 36.54           C  
ATOM   2145  OE1 GLU A 270      -0.264  21.865  25.343  1.00 39.83           O  
ATOM   2146  OE2 GLU A 270       0.756  23.618  24.513  1.00 43.25           O1-
ATOM   2147  N   PRO A 271       4.376  19.929  28.457  1.00 23.36           N  
ATOM   2148  CA  PRO A 271       4.321  19.163  29.694  1.00 24.59           C  
ATOM   2149  C   PRO A 271       2.900  18.812  30.140  1.00 23.58           C  
ATOM   2150  O   PRO A 271       1.977  19.595  29.934  1.00 22.18           O  
ATOM   2151  CB  PRO A 271       4.986  20.076  30.730  1.00 25.89           C  
ATOM   2152  CG  PRO A 271       5.071  21.425  30.127  1.00 25.80           C  
ATOM   2153  CD  PRO A 271       4.957  21.272  28.650  1.00 26.07           C  
ATOM   2154  N   VAL A 272       2.757  17.624  30.729  1.00 24.48           N  
ATOM   2155  CA  VAL A 272       1.488  17.133  31.242  1.00 25.73           C  
ATOM   2156  C   VAL A 272       1.646  16.718  32.715  1.00 27.60           C  
ATOM   2157  O   VAL A 272       2.511  15.919  33.051  1.00 25.46           O  
ATOM   2158  CB  VAL A 272       0.985  15.956  30.415  1.00 25.20           C  
ATOM   2159  CG1 VAL A 272      -0.297  15.399  31.037  1.00 26.72           C  
ATOM   2160  CG2 VAL A 272       0.756  16.403  28.988  1.00 24.73           C  
ATOM   2161  N   LYS A 273       0.782  17.255  33.573  1.00 30.88           N  
ATOM   2162  CA  LYS A 273       0.905  17.050  35.012  1.00 35.10           C  
ATOM   2163  C   LYS A 273       0.084  15.845  35.407  1.00 30.34           C  
ATOM   2164  O   LYS A 273      -1.062  15.738  35.006  1.00 30.26           O  
ATOM   2165  CB  LYS A 273       0.453  18.300  35.801  1.00 42.27           C  
ATOM   2166  CG  LYS A 273       1.419  19.467  35.715  1.00 48.08           C  
ATOM   2167  CD  LYS A 273       0.748  20.800  36.021  1.00 57.52           C  
ATOM   2168  CE  LYS A 273       1.744  21.951  35.871  1.00 67.32           C  
ATOM   2169  NZ  LYS A 273       2.892  21.850  36.837  1.00 71.38           N1+
ATOM   2170  N   PHE A 274       0.707  14.964  36.189  1.00 27.00           N  
ATOM   2171  CA  PHE A 274       0.113  13.770  36.730  1.00 26.48           C  
ATOM   2172  C   PHE A 274       0.305  13.717  38.217  1.00 28.36           C  
ATOM   2173  O   PHE A 274       1.227  14.296  38.827  1.00 30.51           O  
ATOM   2174  CB  PHE A 274       0.770  12.470  36.212  1.00 26.05           C  
ATOM   2175  CG  PHE A 274       0.548  12.218  34.754  1.00 26.43           C  
ATOM   2176  CD1 PHE A 274      -0.553  11.505  34.330  1.00 26.63           C  
ATOM   2177  CD2 PHE A 274       1.426  12.728  33.800  1.00 25.34           C  
ATOM   2178  CE1 PHE A 274      -0.795  11.295  32.992  1.00 24.45           C  
ATOM   2179  CE2 PHE A 274       1.193  12.525  32.459  1.00 26.32           C  
ATOM   2180  CZ  PHE A 274       0.064  11.803  32.051  1.00 25.76           C  
ATOM   2181  N   THR A 275      -0.571  12.900  38.761  1.00 28.89           N  
ATOM   2182  CA  THR A 275      -0.439  12.272  40.042  1.00 27.49           C  
ATOM   2183  C   THR A 275      -0.475  10.708  39.941  1.00 24.75           C  
ATOM   2184  O   THR A 275       0.022  10.013  40.808  1.00 23.25           O  
ATOM   2185  CB  THR A 275      -1.594  12.893  40.850  1.00 29.29           C  
ATOM   2186  CG2 THR A 275      -2.650  11.971  41.131  1.00 26.83           C  
ATOM   2187  OG1 THR A 275      -1.071  13.462  42.033  1.00 36.70           O  
ATOM   2188  N   HIS A 276      -1.079  10.173  38.882  1.00 24.83           N  
ATOM   2189  CA  HIS A 276      -1.265   8.745  38.683  1.00 23.96           C  
ATOM   2190  C   HIS A 276      -1.010   8.474  37.216  1.00 22.34           C  
ATOM   2191  O   HIS A 276      -1.639   9.106  36.391  1.00 22.00           O  
ATOM   2192  CB  HIS A 276      -2.681   8.364  39.065  1.00 25.13           C  
ATOM   2193  CG  HIS A 276      -2.884   8.192  40.543  1.00 28.02           C  
ATOM   2194  CD2 HIS A 276      -3.118   9.086  41.528  1.00 28.40           C  
ATOM   2195  ND1 HIS A 276      -2.857   6.959  41.163  1.00 33.39           N  
ATOM   2196  CE1 HIS A 276      -3.063   7.106  42.462  1.00 33.05           C  
ATOM   2197  NE2 HIS A 276      -3.229   8.389  42.708  1.00 30.02           N  
ATOM   2198  N   LEU A 277      -0.063   7.576  36.904  1.00 20.71           N  
ATOM   2199  CA  LEU A 277       0.383   7.297  35.527  1.00 19.81           C  
ATOM   2200  C   LEU A 277       0.502   5.808  35.321  1.00 20.10           C  
ATOM   2201  O   LEU A 277       1.157   5.105  36.126  1.00 21.06           O  
ATOM   2202  CB  LEU A 277       1.767   7.914  35.282  1.00 19.96           C  
ATOM   2203  CG  LEU A 277       2.470   7.631  33.941  1.00 20.66           C  
ATOM   2204  CD1 LEU A 277       1.629   7.999  32.735  1.00 21.62           C  
ATOM   2205  CD2 LEU A 277       3.722   8.465  33.897  1.00 21.27           C  
ATOM   2206  N   MET A 278      -0.111   5.310  34.260  1.00 20.40           N  
ATOM   2207  CA  MET A 278      -0.041   3.889  33.937  1.00 19.41           C  
ATOM   2208  C   MET A 278       0.795   3.627  32.687  1.00 18.75           C  
ATOM   2209  O   MET A 278       0.691   4.346  31.668  1.00 16.01           O  
ATOM   2210  CB  MET A 278      -1.424   3.349  33.729  1.00 20.17           C  
ATOM   2211  CG  MET A 278      -1.451   1.841  33.453  1.00 21.20           C  
ATOM   2212  SD  MET A 278      -3.120   1.184  33.484  1.00 19.73           S  
ATOM   2213  CE  MET A 278      -2.944  -0.151  32.312  1.00 19.45           C  
ATOM   2214  N   LEU A 279       1.626   2.591  32.783  1.00 19.20           N  
ATOM   2215  CA  LEU A 279       2.458   2.165  31.650  1.00 21.16           C  
ATOM   2216  C   LEU A 279       2.307   0.670  31.331  1.00 19.80           C  
ATOM   2217  O   LEU A 279       2.426  -0.158  32.234  1.00 20.07           O  
ATOM   2218  CB  LEU A 279       3.941   2.431  31.950  1.00 22.71           C  
ATOM   2219  CG  LEU A 279       4.331   3.858  32.305  1.00 24.83           C  
ATOM   2220  CD1 LEU A 279       5.795   3.855  32.767  1.00 25.79           C  
ATOM   2221  CD2 LEU A 279       4.091   4.755  31.111  1.00 24.27           C  
ATOM   2222  N   THR A 280       2.125   0.346  30.053  1.00 19.73           N  
ATOM   2223  CA  THR A 280       2.074  -1.046  29.585  1.00 21.42           C  
ATOM   2224  C   THR A 280       3.432  -1.366  28.990  1.00 21.04           C  
ATOM   2225  O   THR A 280       4.263  -0.494  28.946  1.00 21.31           O  
ATOM   2226  CB  THR A 280       0.975  -1.241  28.557  1.00 21.94           C  
ATOM   2227  CG2 THR A 280      -0.339  -0.763  29.132  1.00 23.51           C  
ATOM   2228  OG1 THR A 280       1.280  -0.475  27.391  1.00 22.66           O  
ATOM   2229  N   CYS A 281       3.651  -2.619  28.611  1.00 19.55           N  
ATOM   2230  CA  CYS A 281       4.978  -3.118  28.285  1.00 19.47           C  
ATOM   2231  C   CYS A 281       5.636  -2.359  27.187  1.00 18.79           C  
ATOM   2232  O   CYS A 281       5.002  -2.033  26.201  1.00 17.96           O  
ATOM   2233  CB  CYS A 281       4.926  -4.573  27.857  1.00 20.92           C  
ATOM   2234  SG  CYS A 281       4.370  -5.683  29.159  1.00 20.64           S  
ATOM   2235  N   ALA A 282       6.902  -2.028  27.426  1.00 17.83           N  
ATOM   2236  CA  ALA A 282       7.767  -1.358  26.487  1.00 18.10           C  
ATOM   2237  C   ALA A 282       7.509   0.139  26.377  1.00 19.44           C  
ATOM   2238  O   ALA A 282       8.300   0.816  25.733  1.00 19.79           O  
ATOM   2239  CB  ALA A 282       7.723  -1.990  25.105  1.00 17.26           C  
ATOM   2240  N   GLU A 283       6.451   0.673  26.989  1.00 19.33           N  
ATOM   2241  CA  GLU A 283       6.269   2.117  26.976  1.00 20.30           C  
ATOM   2242  C   GLU A 283       7.394   2.812  27.810  1.00 19.95           C  
ATOM   2243  O   GLU A 283       7.978   2.222  28.765  1.00 18.62           O  
ATOM   2244  CB  GLU A 283       4.889   2.507  27.476  1.00 21.80           C  
ATOM   2245  CG  GLU A 283       3.724   1.980  26.638  1.00 24.14           C  
ATOM   2246  CD  GLU A 283       2.424   2.710  26.968  1.00 27.78           C  
ATOM   2247  OE1 GLU A 283       1.720   2.293  27.926  1.00 28.83           O  
ATOM   2248  OE2 GLU A 283       2.129   3.732  26.291  1.00 29.73           O1-
ATOM   2249  N   ARG A 284       7.717   4.043  27.417  1.00 18.47           N  
ATOM   2250  CA  ARG A 284       8.595   4.891  28.204  1.00 18.55           C  
ATOM   2251  C   ARG A 284       7.860   6.144  28.555  1.00 19.10           C  
ATOM   2252  O   ARG A 284       7.091   6.633  27.780  1.00 20.65           O  
ATOM   2253  CB  ARG A 284       9.886   5.227  27.476  1.00 17.10           C  
ATOM   2254  CG  ARG A 284      10.908   4.098  27.513  1.00 17.08           C  
ATOM   2255  CD  ARG A 284      10.756   3.091  26.383  1.00 17.35           C  
ATOM   2256  NE  ARG A 284      11.072   3.707  25.098  1.00 18.33           N  
ATOM   2257  CZ  ARG A 284      10.560   3.371  23.923  1.00 17.85           C  
ATOM   2258  NH1 ARG A 284       9.693   2.366  23.803  1.00 17.78           N1+
ATOM   2259  NH2 ARG A 284      10.960   4.030  22.832  1.00 18.50           N  
ATOM   2260  N   ALA A 285       8.124   6.647  29.746  1.00 20.07           N  
ATOM   2261  CA  ALA A 285       7.701   7.941  30.132  1.00 20.27           C  
ATOM   2262  C   ALA A 285       8.814   8.630  30.905  1.00 18.21           C  
ATOM   2263  O   ALA A 285       9.229   8.140  31.918  1.00 17.00           O  
ATOM   2264  CB  ALA A 285       6.415   7.854  30.964  1.00 20.25           C  
ATOM   2265  N   GLU A 286       9.241   9.797  30.451  1.00 18.71           N  
ATOM   2266  CA  GLU A 286      10.170  10.642  31.219  1.00 18.60           C  
ATOM   2267  C   GLU A 286       9.437  11.712  32.019  1.00 16.78           C  
ATOM   2268  O   GLU A 286       8.723  12.568  31.456  1.00 15.04           O  
ATOM   2269  CB  GLU A 286      11.161  11.305  30.291  1.00 20.80           C  
ATOM   2270  CG  GLU A 286      11.968  10.322  29.426  1.00 22.69           C  
ATOM   2271  CD  GLU A 286      13.174  10.982  28.729  1.00 23.18           C  
ATOM   2272  OE1 GLU A 286      13.562  10.569  27.592  1.00 22.62           O  
ATOM   2273  OE2 GLU A 286      13.740  11.915  29.344  1.00 22.09           O1-
ATOM   2274  N   VAL A 287       9.609  11.688  33.336  1.00 15.86           N  
ATOM   2275  CA  VAL A 287       8.902  12.670  34.190  1.00 17.10           C  
ATOM   2276  C   VAL A 287       9.857  13.502  35.045  1.00 17.00           C  
ATOM   2277  O   VAL A 287      10.938  13.024  35.408  1.00 14.56           O  
ATOM   2278  CB  VAL A 287       7.810  11.999  35.023  1.00 16.86           C  
ATOM   2279  CG1 VAL A 287       7.028  11.072  34.128  1.00 16.66           C  
ATOM   2280  CG2 VAL A 287       8.408  11.203  36.160  1.00 17.25           C  
ATOM   2281  N   ILE A 288       9.467  14.757  35.294  1.00 18.00           N  
ATOM   2282  CA  ILE A 288      10.144  15.589  36.319  1.00 19.86           C  
ATOM   2283  C   ILE A 288       9.349  15.619  37.663  1.00 19.39           C  
ATOM   2284  O   ILE A 288       8.208  16.048  37.728  1.00 20.51           O  
ATOM   2285  CB  ILE A 288      10.405  17.051  35.880  1.00 19.35           C  
ATOM   2286  CG1 ILE A 288      11.006  17.198  34.489  1.00 20.86           C  
ATOM   2287  CG2 ILE A 288      11.281  17.786  36.899  1.00 20.66           C  
ATOM   2288  CD1 ILE A 288      12.231  16.410  34.238  1.00 23.90           C  
ATOM   2289  N   VAL A 289      10.004  15.218  38.734  1.00 21.18           N  
ATOM   2290  CA  VAL A 289       9.448  15.251  40.115  1.00 21.40           C  
ATOM   2291  C   VAL A 289      10.121  16.417  40.856  1.00 22.16           C  
ATOM   2292  O   VAL A 289      11.351  16.529  40.835  1.00 21.72           O  
ATOM   2293  CB  VAL A 289       9.770  13.979  40.931  1.00 20.20           C  
ATOM   2294  CG1 VAL A 289       8.867  13.877  42.166  1.00 19.88           C  
ATOM   2295  CG2 VAL A 289       9.636  12.754  40.088  1.00 21.48           C  
ATOM   2296  N   ASP A 290       9.325  17.251  41.501  1.00 22.22           N  
ATOM   2297  CA  ASP A 290       9.829  18.386  42.235  1.00 26.10           C  
ATOM   2298  C   ASP A 290       9.715  18.059  43.719  1.00 26.15           C  
ATOM   2299  O   ASP A 290       8.605  17.883  44.227  1.00 26.32           O  
ATOM   2300  CB  ASP A 290       9.014  19.653  41.899  1.00 28.40           C  
ATOM   2301  CG  ASP A 290       9.603  20.933  42.546  1.00 34.70           C  
ATOM   2302  OD1 ASP A 290       9.908  20.914  43.759  1.00 38.01           O  
ATOM   2303  OD2 ASP A 290       9.761  21.962  41.848  1.00 41.40           O1-
ATOM   2304  N   PHE A 291      10.842  18.020  44.418  1.00 25.57           N  
ATOM   2305  CA  PHE A 291      10.837  17.687  45.852  1.00 28.70           C  
ATOM   2306  C   PHE A 291      10.915  18.918  46.777  1.00 32.49           C  
ATOM   2307  O   PHE A 291      11.198  18.777  47.966  1.00 33.37           O  
ATOM   2308  CB  PHE A 291      11.960  16.694  46.174  1.00 25.51           C  
ATOM   2309  CG  PHE A 291      11.742  15.328  45.589  1.00 25.08           C  
ATOM   2310  CD1 PHE A 291      10.742  14.509  46.071  1.00 25.35           C  
ATOM   2311  CD2 PHE A 291      12.536  14.860  44.554  1.00 24.06           C  
ATOM   2312  CE1 PHE A 291      10.540  13.254  45.532  1.00 25.45           C  
ATOM   2313  CE2 PHE A 291      12.356  13.601  44.025  1.00 23.57           C  
ATOM   2314  CZ  PHE A 291      11.353  12.799  44.506  1.00 24.92           C  
ATOM   2315  N   GLY A 292      10.624  20.111  46.251  1.00 36.22           N  
ATOM   2316  CA  GLY A 292      10.703  21.360  47.027  1.00 35.99           C  
ATOM   2317  C   GLY A 292       9.849  21.472  48.305  1.00 38.36           C  
ATOM   2318  O   GLY A 292      10.213  22.251  49.210  1.00 36.98           O  
ATOM   2319  N   GLN A 293       8.737  20.725  48.403  1.00 37.26           N  
ATOM   2320  CA  GLN A 293       7.866  20.809  49.582  1.00 40.01           C  
ATOM   2321  C   GLN A 293       8.277  19.818  50.691  1.00 40.77           C  
ATOM   2322  O   GLN A 293       7.445  19.484  51.558  1.00 37.87           O  
ATOM   2323  CB  GLN A 293       6.375  20.643  49.189  1.00 45.10           C  
ATOM   2324  CG  GLN A 293       5.779  21.779  48.318  1.00 51.17           C  
ATOM   2325  CD  GLN A 293       5.872  23.203  48.946  1.00 58.34           C  
ATOM   2326  NE2 GLN A 293       4.934  23.525  49.859  1.00 57.58           N  
ATOM   2327  OE1 GLN A 293       6.785  23.994  48.617  1.00 54.96           O  
ATOM   2328  N   TYR A 294       9.539  19.344  50.665  1.00 38.92           N  
ATOM   2329  CA  TYR A 294      10.033  18.368  51.635  1.00 36.97           C  
ATOM   2330  C   TYR A 294      11.272  18.871  52.373  1.00 39.47           C  
ATOM   2331  O   TYR A 294      12.109  19.594  51.821  1.00 38.52           O  
ATOM   2332  CB  TYR A 294      10.324  17.008  50.975  1.00 36.08           C  
ATOM   2333  CG  TYR A 294       9.073  16.267  50.523  1.00 36.42           C  
ATOM   2334  CD1 TYR A 294       8.175  15.681  51.452  1.00 33.74           C  
ATOM   2335  CD2 TYR A 294       8.766  16.167  49.154  1.00 37.73           C  
ATOM   2336  CE1 TYR A 294       7.012  15.023  51.020  1.00 35.14           C  
ATOM   2337  CE2 TYR A 294       7.605  15.522  48.718  1.00 37.90           C  
ATOM   2338  CZ  TYR A 294       6.741  14.953  49.636  1.00 37.06           C  
ATOM   2339  OH  TYR A 294       5.648  14.331  49.128  1.00 38.92           O  
ATOM   2340  N   HIS A 295      11.372  18.464  53.635  1.00 41.32           N  
ATOM   2341  CA  HIS A 295      12.480  18.821  54.494  1.00 40.92           C  
ATOM   2342  C   HIS A 295      13.559  17.814  54.303  1.00 36.94           C  
ATOM   2343  O   HIS A 295      13.269  16.673  54.016  1.00 35.44           O  
ATOM   2344  CB  HIS A 295      12.033  18.842  55.964  1.00 43.05           C  
ATOM   2345  CG  HIS A 295      11.095  19.964  56.277  1.00 44.56           C  
ATOM   2346  CD2 HIS A 295       9.893  19.986  56.901  1.00 46.21           C  
ATOM   2347  ND1 HIS A 295      11.372  21.271  55.928  1.00 42.91           N  
ATOM   2348  CE1 HIS A 295      10.394  22.053  56.347  1.00 44.89           C  
ATOM   2349  NE2 HIS A 295       9.483  21.298  56.939  1.00 49.36           N  
ATOM   2350  N   GLU A 296      14.808  18.231  54.473  1.00 37.60           N  
ATOM   2351  CA  GLU A 296      15.913  17.282  54.654  1.00 41.51           C  
ATOM   2352  C   GLU A 296      15.522  16.239  55.734  1.00 36.57           C  
ATOM   2353  O   GLU A 296      14.774  16.537  56.663  1.00 34.40           O  
ATOM   2354  CB  GLU A 296      17.251  17.992  54.980  1.00 49.40           C  
ATOM   2355  CG  GLU A 296      18.332  17.033  55.515  1.00 63.88           C  
ATOM   2356  CD  GLU A 296      19.750  17.594  55.563  1.00 77.42           C  
ATOM   2357  OE1 GLU A 296      19.924  18.828  55.647  1.00 92.67           O  
ATOM   2358  OE2 GLU A 296      20.703  16.779  55.552  1.00 86.46           O1-
ATOM   2359  N   GLY A 297      15.972  15.003  55.539  1.00 34.48           N  
ATOM   2360  CA  GLY A 297      15.589  13.884  56.378  1.00 33.31           C  
ATOM   2361  C   GLY A 297      14.303  13.172  55.981  1.00 34.01           C  
ATOM   2362  O   GLY A 297      14.106  12.028  56.369  1.00 32.29           O  
ATOM   2363  N   ASP A 298      13.431  13.804  55.200  1.00 36.86           N  
ATOM   2364  CA  ASP A 298      12.193  13.127  54.747  1.00 42.24           C  
ATOM   2365  C   ASP A 298      12.436  11.952  53.799  1.00 39.49           C  
ATOM   2366  O   ASP A 298      13.548  11.764  53.319  1.00 38.03           O  
ATOM   2367  CB  ASP A 298      11.243  14.120  54.076  1.00 48.35           C  
ATOM   2368  CG  ASP A 298      10.592  15.061  55.067  1.00 54.17           C  
ATOM   2369  OD1 ASP A 298      10.096  14.585  56.121  1.00 60.01           O  
ATOM   2370  OD2 ASP A 298      10.575  16.278  54.775  1.00 57.43           O1-
ATOM   2371  N   GLU A 299      11.370  11.188  53.548  1.00 38.14           N  
ATOM   2372  CA  GLU A 299      11.386   9.993  52.710  1.00 37.79           C  
ATOM   2373  C   GLU A 299      10.049   9.922  51.956  1.00 35.67           C  
ATOM   2374  O   GLU A 299       8.990   9.970  52.570  1.00 32.59           O  
ATOM   2375  CB  GLU A 299      11.578   8.748  53.574  1.00 43.54           C  
ATOM   2376  CG  GLU A 299      12.174   7.539  52.861  1.00 54.21           C  
ATOM   2377  CD  GLU A 299      12.131   6.254  53.712  1.00 62.32           C  
ATOM   2378  OE1 GLU A 299      11.018   5.723  53.970  1.00 65.04           O  
ATOM   2379  OE2 GLU A 299      13.212   5.761  54.114  1.00 62.52           O1-
ATOM   2380  N   VAL A 300      10.105   9.790  50.628  1.00 34.11           N  
ATOM   2381  CA  VAL A 300       8.898   9.726  49.788  1.00 33.09           C  
ATOM   2382  C   VAL A 300       8.906   8.449  48.969  1.00 31.14           C  
ATOM   2383  O   VAL A 300       9.923   8.086  48.387  1.00 29.04           O  
ATOM   2384  CB  VAL A 300       8.755  10.945  48.852  1.00 32.30           C  
ATOM   2385  CG1 VAL A 300       7.345  11.041  48.343  1.00 30.68           C  
ATOM   2386  CG2 VAL A 300       9.106  12.221  49.594  1.00 34.98           C  
ATOM   2387  N   THR A 301       7.759   7.780  48.907  1.00 29.18           N  
ATOM   2388  CA  THR A 301       7.715   6.465  48.331  1.00 28.15           C  
ATOM   2389  C   THR A 301       6.907   6.451  47.059  1.00 26.00           C  
ATOM   2390  O   THR A 301       5.729   6.850  47.051  1.00 23.84           O  
ATOM   2391  CB  THR A 301       7.127   5.481  49.342  1.00 28.64           C  
ATOM   2392  CG2 THR A 301       7.007   4.084  48.777  1.00 27.86           C  
ATOM   2393  OG1 THR A 301       8.014   5.438  50.458  1.00 34.99           O  
ATOM   2394  N   LEU A 302       7.566   5.956  46.012  1.00 23.20           N  
ATOM   2395  CA  LEU A 302       6.922   5.602  44.783  1.00 23.13           C  
ATOM   2396  C   LEU A 302       6.251   4.222  44.879  1.00 24.12           C  
ATOM   2397  O   LEU A 302       6.907   3.200  45.153  1.00 22.06           O  
ATOM   2398  CB  LEU A 302       7.939   5.631  43.629  1.00 23.80           C  
ATOM   2399  CG  LEU A 302       7.407   5.386  42.195  1.00 22.99           C  
ATOM   2400  CD1 LEU A 302       6.278   6.340  41.818  1.00 22.54           C  
ATOM   2401  CD2 LEU A 302       8.540   5.451  41.186  1.00 22.97           C  
ATOM   2402  N   TYR A 303       4.939   4.220  44.628  1.00 24.17           N  
ATOM   2403  CA  TYR A 303       4.123   3.026  44.606  1.00 24.90           C  
ATOM   2404  C   TYR A 303       3.710   2.649  43.192  1.00 23.09           C  
ATOM   2405  O   TYR A 303       3.709   3.467  42.301  1.00 22.84           O  
ATOM   2406  CB  TYR A 303       2.830   3.243  45.420  1.00 28.62           C  
ATOM   2407  CG  TYR A 303       3.004   3.374  46.939  1.00 33.07           C  
ATOM   2408  CD1 TYR A 303       2.733   2.319  47.773  1.00 34.76           C  
ATOM   2409  CD2 TYR A 303       3.410   4.577  47.529  1.00 39.43           C  
ATOM   2410  CE1 TYR A 303       2.866   2.426  49.148  1.00 38.12           C  
ATOM   2411  CE2 TYR A 303       3.525   4.702  48.919  1.00 43.05           C  
ATOM   2412  CZ  TYR A 303       3.260   3.613  49.727  1.00 41.22           C  
ATOM   2413  OH  TYR A 303       3.392   3.679  51.122  1.00 48.94           O  
ATOM   2414  N   THR A 304       3.379   1.370  43.018  1.00 23.05           N  
ATOM   2415  CA  THR A 304       2.536   0.872  41.938  1.00 22.24           C  
ATOM   2416  C   THR A 304       1.371   0.124  42.589  1.00 22.30           C  
ATOM   2417  O   THR A 304       1.589  -0.850  43.286  1.00 25.04           O  
ATOM   2418  CB  THR A 304       3.299  -0.038  40.946  1.00 20.97           C  
ATOM   2419  CG2 THR A 304       3.852  -1.303  41.611  1.00 21.49           C  
ATOM   2420  OG1 THR A 304       2.420  -0.441  39.905  1.00 19.29           O  
ATOM   2421  N   ASP A 305       0.150   0.574  42.345  1.00 24.71           N  
ATOM   2422  CA  ASP A 305      -1.076   0.090  43.040  1.00 27.40           C  
ATOM   2423  C   ASP A 305      -0.870   0.296  44.562  1.00 29.17           C  
ATOM   2424  O   ASP A 305      -0.436   1.365  44.962  1.00 29.75           O  
ATOM   2425  CB  ASP A 305      -1.469  -1.374  42.645  1.00 26.97           C  
ATOM   2426  CG  ASP A 305      -1.854  -1.525  41.176  1.00 26.68           C  
ATOM   2427  OD1 ASP A 305      -2.576  -0.620  40.653  1.00 24.88           O  
ATOM   2428  OD2 ASP A 305      -1.466  -2.580  40.567  1.00 24.29           O1-
ATOM   2429  N   ASP A 306      -1.155  -0.686  45.412  1.00 33.95           N  
ATOM   2430  CA  ASP A 306      -0.856  -0.549  46.861  1.00 37.27           C  
ATOM   2431  C   ASP A 306       0.594  -0.924  47.256  1.00 33.24           C  
ATOM   2432  O   ASP A 306       0.914  -0.839  48.426  1.00 37.42           O  
ATOM   2433  CB  ASP A 306      -1.857  -1.369  47.696  1.00 40.52           C  
ATOM   2434  CG  ASP A 306      -1.756  -2.887  47.426  1.00 47.43           C  
ATOM   2435  OD1 ASP A 306      -1.444  -3.286  46.268  1.00 46.37           O  
ATOM   2436  OD2 ASP A 306      -1.984  -3.684  48.370  1.00 54.09           O1-
ATOM   2437  N   VAL A 307       1.466  -1.313  46.320  1.00 30.57           N  
ATOM   2438  CA  VAL A 307       2.839  -1.811  46.666  1.00 30.75           C  
ATOM   2439  C   VAL A 307       4.035  -0.798  46.535  1.00 31.49           C  
ATOM   2440  O   VAL A 307       4.328  -0.324  45.434  1.00 35.59           O  
ATOM   2441  CB  VAL A 307       3.188  -3.041  45.795  1.00 30.02           C  
ATOM   2442  CG1 VAL A 307       4.612  -3.525  46.068  1.00 29.62           C  
ATOM   2443  CG2 VAL A 307       2.206  -4.181  46.045  1.00 29.08           C  
ATOM   2444  N   PRO A 308       4.781  -0.530  47.620  1.00 31.50           N  
ATOM   2445  CA  PRO A 308       5.925   0.403  47.507  1.00 33.13           C  
ATOM   2446  C   PRO A 308       7.059  -0.133  46.654  1.00 29.13           C  
ATOM   2447  O   PRO A 308       7.412  -1.279  46.817  1.00 30.17           O  
ATOM   2448  CB  PRO A 308       6.404   0.546  48.963  1.00 34.30           C  
ATOM   2449  CG  PRO A 308       5.983  -0.732  49.601  1.00 33.88           C  
ATOM   2450  CD  PRO A 308       4.618  -0.973  49.017  1.00 33.70           C  
ATOM   2451  N   LEU A 309       7.581   0.696  45.751  1.00 26.39           N  
ATOM   2452  CA  LEU A 309       8.566   0.274  44.741  1.00 26.78           C  
ATOM   2453  C   LEU A 309       9.955   0.813  45.036  1.00 25.65           C  
ATOM   2454  O   LEU A 309      10.922   0.075  45.108  1.00 24.05           O  
ATOM   2455  CB  LEU A 309       8.158   0.780  43.348  1.00 28.32           C  
ATOM   2456  CG  LEU A 309       7.093   0.036  42.545  1.00 29.83           C  
ATOM   2457  CD1 LEU A 309       6.988   0.639  41.166  1.00 28.79           C  
ATOM   2458  CD2 LEU A 309       7.447  -1.441  42.420  1.00 30.32           C  
ATOM   2459  N   LEU A 310      10.021   2.124  45.188  1.00 26.12           N  
ATOM   2460  CA  LEU A 310      11.258   2.863  45.188  1.00 27.13           C  
ATOM   2461  C   LEU A 310      11.139   3.983  46.203  1.00 28.15           C  
ATOM   2462  O   LEU A 310      10.226   4.777  46.084  1.00 29.92           O  
ATOM   2463  CB  LEU A 310      11.471   3.490  43.794  1.00 25.65           C  
ATOM   2464  CG  LEU A 310      12.654   4.460  43.661  1.00 24.67           C  
ATOM   2465  CD1 LEU A 310      13.973   3.773  44.010  1.00 23.90           C  
ATOM   2466  CD2 LEU A 310      12.697   4.998  42.245  1.00 25.62           C  
ATOM   2467  N   LYS A 311      12.066   4.082  47.149  1.00 29.20           N  
ATOM   2468  CA  LYS A 311      12.025   5.165  48.136  1.00 33.05           C  
ATOM   2469  C   LYS A 311      12.957   6.344  47.791  1.00 29.20           C  
ATOM   2470  O   LYS A 311      14.113   6.142  47.393  1.00 27.05           O  
ATOM   2471  CB  LYS A 311      12.247   4.593  49.549  1.00 37.23           C  
ATOM   2472  CG  LYS A 311      10.921   4.098  50.163  1.00 44.36           C  
ATOM   2473  CD  LYS A 311      10.969   2.741  50.868  1.00 52.44           C  
ATOM   2474  CE  LYS A 311       9.671   2.438  51.628  1.00 58.55           C  
ATOM   2475  NZ  LYS A 311       9.380   0.981  51.795  1.00 61.38           N1+
ATOM   2476  N   PHE A 312      12.436   7.572  47.908  1.00 24.74           N  
ATOM   2477  CA  PHE A 312      13.243   8.768  47.720  1.00 24.44           C  
ATOM   2478  C   PHE A 312      13.623   9.384  49.071  1.00 26.14           C  
ATOM   2479  O   PHE A 312      12.770   9.903  49.789  1.00 26.16           O  
ATOM   2480  CB  PHE A 312      12.567   9.784  46.796  1.00 23.54           C  
ATOM   2481  CG  PHE A 312      12.462   9.305  45.376  1.00 23.14           C  
ATOM   2482  CD1 PHE A 312      13.485   9.512  44.492  1.00 23.12           C  
ATOM   2483  CD2 PHE A 312      11.346   8.577  44.942  1.00 24.26           C  
ATOM   2484  CE1 PHE A 312      13.408   9.052  43.189  1.00 24.16           C  
ATOM   2485  CE2 PHE A 312      11.255   8.103  43.640  1.00 24.06           C  
ATOM   2486  CZ  PHE A 312      12.291   8.339  42.755  1.00 24.81           C  
ATOM   2487  N   ARG A 313      14.912   9.298  49.405  1.00 24.94           N  
ATOM   2488  CA  ARG A 313      15.464   9.945  50.590  1.00 28.58           C  
ATOM   2489  C   ARG A 313      15.902  11.354  50.273  1.00 27.15           C  
ATOM   2490  O   ARG A 313      16.747  11.554  49.409  1.00 28.33           O  
ATOM   2491  CB  ARG A 313      16.691   9.159  51.089  1.00 31.66           C  
ATOM   2492  CG  ARG A 313      16.343   7.749  51.541  1.00 31.51           C  
ATOM   2493  CD  ARG A 313      17.549   7.129  52.224  1.00 33.27           C  
ATOM   2494  NE  ARG A 313      17.279   5.817  52.814  1.00 33.48           N  
ATOM   2495  CZ  ARG A 313      18.215   5.061  53.392  1.00 36.23           C  
ATOM   2496  NH1 ARG A 313      19.486   5.490  53.465  1.00 35.59           N1+
ATOM   2497  NH2 ARG A 313      17.885   3.863  53.902  1.00 36.82           N  
ATOM   2498  N   ILE A 314      15.342  12.318  50.974  1.00 26.70           N  
ATOM   2499  CA  ILE A 314      15.608  13.732  50.727  1.00 27.42           C  
ATOM   2500  C   ILE A 314      16.798  14.247  51.563  1.00 28.68           C  
ATOM   2501  O   ILE A 314      16.741  14.257  52.806  1.00 27.01           O  
ATOM   2502  CB  ILE A 314      14.394  14.588  51.151  1.00 29.07           C  
ATOM   2503  CG1 ILE A 314      13.069  14.064  50.522  1.00 28.60           C  
ATOM   2504  CG2 ILE A 314      14.668  16.063  50.876  1.00 28.02           C  
ATOM   2505  CD1 ILE A 314      13.166  13.648  49.072  1.00 29.73           C  
ATOM   2506  N   HIS A 315      17.858  14.680  50.886  1.00 27.21           N  
ATOM   2507  CA  HIS A 315      18.947  15.397  51.519  1.00 28.61           C  
ATOM   2508  C   HIS A 315      18.869  16.870  51.183  1.00 31.09           C  
ATOM   2509  O   HIS A 315      17.925  17.308  50.525  1.00 33.25           O  
ATOM   2510  CB  HIS A 315      20.258  14.831  51.053  1.00 29.96           C  
ATOM   2511  CG  HIS A 315      20.414  13.399  51.385  1.00 33.83           C  
ATOM   2512  CD2 HIS A 315      21.026  12.781  52.415  1.00 38.38           C  
ATOM   2513  ND1 HIS A 315      19.852  12.411  50.620  1.00 37.84           N  
ATOM   2514  CE1 HIS A 315      20.121  11.240  51.154  1.00 38.72           C  
ATOM   2515  NE2 HIS A 315      20.827  11.437  52.248  1.00 40.03           N  
ATOM   2516  N   ALA A 316      19.858  17.630  51.665  1.00 32.37           N  
ATOM   2517  CA  ALA A 316      20.018  19.044  51.343  1.00 31.26           C  
ATOM   2518  C   ALA A 316      20.156  19.206  49.856  1.00 30.32           C  
ATOM   2519  O   ALA A 316      20.896  18.455  49.209  1.00 30.80           O  
ATOM   2520  CB  ALA A 316      21.270  19.617  52.031  1.00 32.43           C  
ATOM   2521  N   PHE A 317      19.457  20.201  49.324  1.00 32.04           N  
ATOM   2522  CA  PHE A 317      19.524  20.535  47.899  1.00 34.35           C  
ATOM   2523  C   PHE A 317      19.451  22.055  47.700  1.00 35.33           C  
ATOM   2524  O   PHE A 317      18.709  22.746  48.386  1.00 31.27           O  
ATOM   2525  CB  PHE A 317      18.412  19.819  47.099  1.00 30.13           C  
ATOM   2526  CG  PHE A 317      17.016  20.069  47.624  1.00 29.74           C  
ATOM   2527  CD1 PHE A 317      16.321  21.258  47.323  1.00 29.20           C  
ATOM   2528  CD2 PHE A 317      16.369  19.104  48.386  1.00 28.62           C  
ATOM   2529  CE1 PHE A 317      15.037  21.474  47.806  1.00 27.32           C  
ATOM   2530  CE2 PHE A 317      15.081  19.313  48.864  1.00 29.06           C  
ATOM   2531  CZ  PHE A 317      14.414  20.501  48.570  1.00 27.77           C  
ATOM   2532  N   LYS A 318      20.201  22.522  46.712  1.00 41.46           N  
ATOM   2533  CA  LYS A 318      20.228  23.917  46.260  1.00 50.63           C  
ATOM   2534  C   LYS A 318      18.830  24.251  45.703  1.00 48.18           C  
ATOM   2535  O   LYS A 318      18.342  23.477  44.894  1.00 46.65           O  
ATOM   2536  CB  LYS A 318      21.315  23.999  45.149  1.00 57.14           C  
ATOM   2537  CG  LYS A 318      21.860  25.374  44.784  1.00 72.07           C  
ATOM   2538  CD  LYS A 318      22.699  26.017  45.890  1.00 80.21           C  
ATOM   2539  CE  LYS A 318      24.057  25.368  46.101  1.00 81.23           C  
ATOM   2540  NZ  LYS A 318      24.747  26.071  47.223  1.00 86.37           N1+
ATOM   2541  N   PRO A 319      18.173  25.370  46.110  1.00 49.60           N  
ATOM   2542  CA  PRO A 319      16.845  25.625  45.523  1.00 50.20           C  
ATOM   2543  C   PRO A 319      16.867  25.902  43.999  1.00 51.39           C  
ATOM   2544  O   PRO A 319      17.844  26.460  43.474  1.00 45.76           O  
ATOM   2545  CB  PRO A 319      16.339  26.857  46.288  1.00 53.61           C  
ATOM   2546  CG  PRO A 319      17.270  27.028  47.439  1.00 56.23           C  
ATOM   2547  CD  PRO A 319      18.588  26.516  46.929  1.00 52.92           C  
ATOM   2548  N   ASP A 320      15.783  25.498  43.315  1.00 54.97           N  
ATOM   2549  CA  ASP A 320      15.672  25.540  41.841  1.00 52.46           C  
ATOM   2550  C   ASP A 320      14.426  26.317  41.391  1.00 54.59           C  
ATOM   2551  O   ASP A 320      13.274  25.904  41.635  1.00 48.77           O  
ATOM   2552  CB  ASP A 320      15.636  24.121  41.278  1.00 50.70           C  
ATOM   2553  CG  ASP A 320      15.846  24.065  39.761  1.00 53.66           C  
ATOM   2554  OD1 ASP A 320      16.140  25.088  39.105  1.00 59.16           O  
ATOM   2555  OD2 ASP A 320      15.740  22.964  39.209  1.00 46.77           O1-
ATOM   2556  N   GLN A 321      14.695  27.438  40.717  1.00 61.27           N  
ATOM   2557  CA  GLN A 321      13.667  28.407  40.306  1.00 67.90           C  
ATOM   2558  C   GLN A 321      12.896  27.863  39.141  1.00 59.70           C  
ATOM   2559  O   GLN A 321      11.678  27.633  39.270  1.00 63.14           O  
ATOM   2560  CB  GLN A 321      14.300  29.776  39.931  1.00 78.83           C  
ATOM   2561  CG  GLN A 321      14.399  30.831  41.043  1.00 89.03           C  
ATOM   2562  CD  GLN A 321      14.364  30.261  42.457  1.00 94.68           C  
ATOM   2563  NE2 GLN A 321      13.149  29.962  42.961  1.00 90.89           N  
ATOM   2564  OE1 GLN A 321      15.414  30.081  43.086  1.00101.71           O  
ATOM   2565  N   THR A 322      13.644  27.694  38.033  1.00 46.56           N  
ATOM   2566  CA  THR A 322      13.279  27.018  36.768  1.00 41.98           C  
ATOM   2567  C   THR A 322      11.844  26.539  36.631  1.00 37.90           C  
ATOM   2568  O   THR A 322      11.341  25.794  37.459  1.00 41.42           O  
ATOM   2569  CB  THR A 322      14.292  25.853  36.500  1.00 42.96           C  
ATOM   2570  CG2 THR A 322      13.812  24.774  35.520  1.00 45.62           C  
ATOM   2571  OG1 THR A 322      15.490  26.405  35.964  1.00 42.59           O  
ATOM   2572  N   THR A 323      11.179  26.978  35.583  1.00 36.74           N  
ATOM   2573  CA  THR A 323       9.965  26.310  35.174  1.00 39.52           C  
ATOM   2574  C   THR A 323      10.144  25.869  33.729  1.00 40.13           C  
ATOM   2575  O   THR A 323      11.001  26.398  32.948  1.00 36.73           O  
ATOM   2576  CB  THR A 323       8.702  27.177  35.293  1.00 38.87           C  
ATOM   2577  CG2 THR A 323       8.449  27.586  36.721  1.00 40.87           C  
ATOM   2578  OG1 THR A 323       8.880  28.341  34.498  1.00 39.57           O  
ATOM   2579  N   LEU A 324       9.320  24.872  33.404  1.00 36.35           N  
ATOM   2580  CA  LEU A 324       9.315  24.290  32.092  1.00 32.95           C  
ATOM   2581  C   LEU A 324       8.587  25.242  31.199  1.00 29.66           C  
ATOM   2582  O   LEU A 324       7.609  25.830  31.640  1.00 30.91           O  
ATOM   2583  CB  LEU A 324       8.614  22.937  32.093  1.00 31.54           C  
ATOM   2584  CG  LEU A 324       9.203  21.873  33.012  1.00 31.20           C  
ATOM   2585  CD1 LEU A 324       8.258  20.688  33.047  1.00 31.15           C  
ATOM   2586  CD2 LEU A 324      10.602  21.458  32.562  1.00 28.97           C  
ATOM   2587  N   PRO A 325       9.054  25.387  29.950  1.00 28.11           N  
ATOM   2588  CA  PRO A 325       8.322  26.169  28.964  1.00 29.23           C  
ATOM   2589  C   PRO A 325       6.977  25.532  28.621  1.00 30.08           C  
ATOM   2590  O   PRO A 325       6.780  24.342  28.838  1.00 36.08           O  
ATOM   2591  CB  PRO A 325       9.257  26.155  27.722  1.00 28.25           C  
ATOM   2592  CG  PRO A 325      10.112  24.961  27.904  1.00 27.11           C  
ATOM   2593  CD  PRO A 325      10.257  24.747  29.368  1.00 27.86           C  
ATOM   2594  N   ASP A 326       6.073  26.313  28.072  1.00 29.85           N  
ATOM   2595  CA  ASP A 326       4.768  25.824  27.713  1.00 33.28           C  
ATOM   2596  C   ASP A 326       4.882  24.844  26.519  1.00 34.34           C  
ATOM   2597  O   ASP A 326       4.075  23.944  26.402  1.00 32.64           O  
ATOM   2598  CB  ASP A 326       3.833  27.011  27.373  1.00 37.96           C  
ATOM   2599  CG  ASP A 326       3.667  28.001  28.545  1.00 43.12           C  
ATOM   2600  OD1 ASP A 326       3.290  27.570  29.657  1.00 45.95           O  
ATOM   2601  OD2 ASP A 326       3.919  29.214  28.363  1.00 50.45           O1-
ATOM   2602  N   LYS A 327       5.863  25.050  25.633  1.00 34.68           N  
ATOM   2603  CA  LYS A 327       6.088  24.205  24.457  1.00 36.40           C  
ATOM   2604  C   LYS A 327       7.493  23.572  24.499  1.00 32.56           C  
ATOM   2605  O   LYS A 327       8.486  24.270  24.403  1.00 38.92           O  
ATOM   2606  CB  LYS A 327       5.899  25.015  23.163  1.00 43.33           C  
ATOM   2607  CG  LYS A 327       4.455  25.088  22.657  1.00 51.25           C  
ATOM   2608  CD  LYS A 327       4.118  26.420  21.969  1.00 59.62           C  
ATOM   2609  CE  LYS A 327       3.708  27.512  22.975  1.00 66.40           C  
ATOM   2610  NZ  LYS A 327       4.541  28.749  22.861  1.00 69.20           N1+
ATOM   2611  N   LEU A 328       7.549  22.257  24.656  1.00 28.48           N  
ATOM   2612  CA  LEU A 328       8.797  21.488  24.716  1.00 27.42           C  
ATOM   2613  C   LEU A 328       9.303  21.056  23.345  1.00 25.42           C  
ATOM   2614  O   LEU A 328      10.493  20.763  23.185  1.00 25.46           O  
ATOM   2615  CB  LEU A 328       8.581  20.209  25.519  1.00 27.91           C  
ATOM   2616  CG  LEU A 328       8.270  20.339  27.020  1.00 28.64           C  
ATOM   2617  CD1 LEU A 328       7.819  19.003  27.571  1.00 30.33           C  
ATOM   2618  CD2 LEU A 328       9.476  20.792  27.820  1.00 27.47           C  
ATOM   2619  N   PHE A 329       8.429  21.013  22.351  1.00 22.19           N  
ATOM   2620  CA  PHE A 329       8.724  20.239  21.161  1.00 22.94           C  
ATOM   2621  C   PHE A 329       7.681  20.470  20.105  1.00 23.72           C  
ATOM   2622  O   PHE A 329       6.498  20.484  20.404  1.00 22.16           O  
ATOM   2623  CB  PHE A 329       8.743  18.741  21.489  1.00 22.25           C  
ATOM   2624  CG  PHE A 329       9.141  17.883  20.352  1.00 19.85           C  
ATOM   2625  CD1 PHE A 329      10.434  17.925  19.875  1.00 19.52           C  
ATOM   2626  CD2 PHE A 329       8.225  17.056  19.750  1.00 19.98           C  
ATOM   2627  CE1 PHE A 329      10.829  17.155  18.776  1.00 19.66           C  
ATOM   2628  CE2 PHE A 329       8.606  16.273  18.657  1.00 22.39           C  
ATOM   2629  CZ  PHE A 329       9.926  16.315  18.176  1.00 20.24           C  
ATOM   2630  N   ASP A 330       8.147  20.633  18.872  1.00 26.31           N  
ATOM   2631  CA  ASP A 330       7.273  20.948  17.743  1.00 29.01           C  
ATOM   2632  C   ASP A 330       7.057  19.676  16.938  1.00 25.33           C  
ATOM   2633  O   ASP A 330       7.999  19.202  16.298  1.00 27.18           O  
ATOM   2634  CB  ASP A 330       7.922  22.062  16.898  1.00 33.09           C  
ATOM   2635  CG  ASP A 330       7.129  22.393  15.642  1.00 37.88           C  
ATOM   2636  OD1 ASP A 330       5.882  22.481  15.756  1.00 34.14           O  
ATOM   2637  OD2 ASP A 330       7.777  22.564  14.554  1.00 44.98           O1-
ATOM   2638  N   VAL A 331       5.840  19.120  16.985  1.00 23.68           N  
ATOM   2639  CA  VAL A 331       5.501  17.870  16.260  1.00 22.93           C  
ATOM   2640  C   VAL A 331       5.121  18.208  14.835  1.00 23.38           C  
ATOM   2641  O   VAL A 331       4.112  18.828  14.595  1.00 25.08           O  
ATOM   2642  CB  VAL A 331       4.330  17.089  16.934  1.00 23.16           C  
ATOM   2643  CG1 VAL A 331       3.861  15.912  16.080  1.00 22.17           C  
ATOM   2644  CG2 VAL A 331       4.731  16.589  18.324  1.00 21.78           C  
ATOM   2645  N   LYS A 332       5.944  17.825  13.887  1.00 27.33           N  
ATOM   2646  CA  LYS A 332       5.630  17.986  12.460  1.00 30.93           C  
ATOM   2647  C   LYS A 332       5.118  16.632  11.961  1.00 29.00           C  
ATOM   2648  O   LYS A 332       5.862  15.646  11.908  1.00 28.53           O  
ATOM   2649  CB  LYS A 332       6.889  18.398  11.688  1.00 36.56           C  
ATOM   2650  CG  LYS A 332       7.440  19.761  12.095  1.00 42.86           C  
ATOM   2651  CD  LYS A 332       8.920  19.900  11.747  1.00 51.95           C  
ATOM   2652  CE  LYS A 332       9.379  21.356  11.835  1.00 61.98           C  
ATOM   2653  NZ  LYS A 332      10.751  21.555  11.261  1.00 68.22           N1+
ATOM   2654  N   ALA A 333       3.838  16.568  11.652  1.00 26.95           N  
ATOM   2655  CA  ALA A 333       3.194  15.310  11.258  1.00 24.93           C  
ATOM   2656  C   ALA A 333       3.365  15.059   9.759  1.00 25.70           C  
ATOM   2657  O   ALA A 333       2.987  15.919   8.964  1.00 26.10           O  
ATOM   2658  CB  ALA A 333       1.734  15.368  11.605  1.00 23.79           C  
ATOM   2659  N   PRO A 334       3.922  13.880   9.364  1.00 26.28           N  
ATOM   2660  CA  PRO A 334       4.031  13.604   7.944  1.00 28.25           C  
ATOM   2661  C   PRO A 334       2.674  13.554   7.297  1.00 31.37           C  
ATOM   2662  O   PRO A 334       1.639  13.473   7.958  1.00 32.64           O  
ATOM   2663  CB  PRO A 334       4.636  12.209   7.866  1.00 26.53           C  
ATOM   2664  CG  PRO A 334       5.043  11.853   9.214  1.00 27.58           C  
ATOM   2665  CD  PRO A 334       4.266  12.697  10.163  1.00 25.95           C  
ATOM   2666  N   VAL A 335       2.720  13.532   5.995  1.00 31.74           N  
ATOM   2667  CA  VAL A 335       1.581  13.805   5.201  1.00 33.23           C  
ATOM   2668  C   VAL A 335       1.146  12.450   4.579  1.00 31.87           C  
ATOM   2669  O   VAL A 335       1.972  11.711   3.976  1.00 27.77           O  
ATOM   2670  CB  VAL A 335       2.009  14.944   4.236  1.00 34.98           C  
ATOM   2671  CG1 VAL A 335       1.637  14.691   2.792  1.00 35.08           C  
ATOM   2672  CG2 VAL A 335       1.500  16.275   4.762  1.00 35.17           C  
ATOM   2673  N   VAL A 336      -0.142  12.131   4.749  1.00 31.34           N  
ATOM   2674  CA  VAL A 336      -0.740  10.928   4.148  1.00 31.31           C  
ATOM   2675  C   VAL A 336      -1.183  11.184   2.727  1.00 31.91           C  
ATOM   2676  O   VAL A 336      -1.922  12.109   2.489  1.00 29.42           O  
ATOM   2677  CB  VAL A 336      -1.976  10.427   4.902  1.00 32.45           C  
ATOM   2678  CG1 VAL A 336      -2.408   9.070   4.356  1.00 33.30           C  
ATOM   2679  CG2 VAL A 336      -1.678  10.293   6.375  1.00 32.93           C  
ATOM   2680  N   ASP A 337      -0.738  10.337   1.803  1.00 34.59           N  
ATOM   2681  CA  ASP A 337      -1.249  10.309   0.431  1.00 35.76           C  
ATOM   2682  C   ASP A 337      -2.699   9.746   0.451  1.00 33.09           C  
ATOM   2683  O   ASP A 337      -2.919   8.628   0.952  1.00 29.26           O  
ATOM   2684  CB  ASP A 337      -0.333   9.423  -0.414  1.00 41.18           C  
ATOM   2685  CG  ASP A 337      -0.888   9.129  -1.799  1.00 50.86           C  
ATOM   2686  OD1 ASP A 337      -1.583   9.983  -2.411  1.00 45.05           O  
ATOM   2687  OD2 ASP A 337      -0.587   8.004  -2.287  1.00 69.50           O1-
ATOM   2688  N   PRO A 338      -3.686  10.517  -0.057  1.00 28.00           N  
ATOM   2689  CA  PRO A 338      -5.074  10.065  -0.007  1.00 28.27           C  
ATOM   2690  C   PRO A 338      -5.408   8.777  -0.771  1.00 27.85           C  
ATOM   2691  O   PRO A 338      -6.441   8.155  -0.455  1.00 25.58           O  
ATOM   2692  CB  PRO A 338      -5.853  11.239  -0.614  1.00 29.04           C  
ATOM   2693  CG  PRO A 338      -4.977  12.402  -0.390  1.00 28.97           C  
ATOM   2694  CD  PRO A 338      -3.600  11.874  -0.608  1.00 28.15           C  
ATOM   2695  N   ALA A 339      -4.552   8.389  -1.741  1.00 26.67           N  
ATOM   2696  CA  ALA A 339      -4.706   7.149  -2.520  1.00 26.13           C  
ATOM   2697  C   ALA A 339      -4.309   5.830  -1.812  1.00 28.28           C  
ATOM   2698  O   ALA A 339      -4.584   4.742  -2.343  1.00 33.22           O  
ATOM   2699  CB  ALA A 339      -3.942   7.249  -3.827  1.00 26.90           C  
ATOM   2700  N   LEU A 340      -3.676   5.900  -0.649  1.00 27.28           N  
ATOM   2701  CA  LEU A 340      -3.431   4.718   0.153  1.00 27.05           C  
ATOM   2702  C   LEU A 340      -4.662   4.257   0.906  1.00 26.53           C  
ATOM   2703  O   LEU A 340      -5.475   5.086   1.295  1.00 28.83           O  
ATOM   2704  CB  LEU A 340      -2.323   4.985   1.165  1.00 28.69           C  
ATOM   2705  CG  LEU A 340      -0.919   5.045   0.558  1.00 30.35           C  
ATOM   2706  CD1 LEU A 340       0.123   5.196   1.680  1.00 29.82           C  
ATOM   2707  CD2 LEU A 340      -0.621   3.833  -0.333  1.00 28.22           C  
ATOM   2708  N   PRO A 341      -4.799   2.931   1.149  1.00 24.84           N  
ATOM   2709  CA  PRO A 341      -5.869   2.531   2.045  1.00 23.87           C  
ATOM   2710  C   PRO A 341      -5.562   2.890   3.462  1.00 23.56           C  
ATOM   2711  O   PRO A 341      -4.422   3.202   3.818  1.00 21.26           O  
ATOM   2712  CB  PRO A 341      -5.894   0.998   1.932  1.00 24.08           C  
ATOM   2713  CG  PRO A 341      -5.085   0.671   0.739  1.00 23.88           C  
ATOM   2714  CD  PRO A 341      -4.070   1.758   0.639  1.00 24.33           C  
ATOM   2715  N   VAL A 342      -6.587   2.783   4.279  1.00 25.36           N  
ATOM   2716  CA  VAL A 342      -6.402   2.714   5.709  1.00 27.41           C  
ATOM   2717  C   VAL A 342      -6.083   1.236   5.937  1.00 26.76           C  
ATOM   2718  O   VAL A 342      -6.848   0.391   5.530  1.00 30.46           O  
ATOM   2719  CB  VAL A 342      -7.669   3.189   6.454  1.00 28.15           C  
ATOM   2720  CG1 VAL A 342      -7.478   3.115   7.979  1.00 27.78           C  
ATOM   2721  CG2 VAL A 342      -7.991   4.621   6.023  1.00 27.98           C  
ATOM   2722  N   ARG A 343      -4.894   0.954   6.460  1.00 27.10           N  
ATOM   2723  CA  ARG A 343      -4.482  -0.395   6.851  1.00 25.75           C  
ATOM   2724  C   ARG A 343      -5.246  -0.711   8.096  1.00 27.13           C  
ATOM   2725  O   ARG A 343      -5.348   0.136   9.010  1.00 29.56           O  
ATOM   2726  CB  ARG A 343      -2.997  -0.450   7.174  1.00 23.94           C  
ATOM   2727  CG  ARG A 343      -2.464  -1.857   7.412  1.00 23.17           C  
ATOM   2728  CD  ARG A 343      -0.963  -1.875   7.642  1.00 22.30           C  
ATOM   2729  NE  ARG A 343      -0.230  -1.322   6.522  1.00 22.32           N  
ATOM   2730  CZ  ARG A 343       0.100  -1.987   5.419  1.00 22.75           C  
ATOM   2731  NH1 ARG A 343      -0.189  -3.281   5.261  1.00 23.28           N1+
ATOM   2732  NH2 ARG A 343       0.747  -1.352   4.465  1.00 21.89           N  
ATOM   2733  N   HIS A 344      -5.791  -1.914   8.159  1.00 26.44           N  
ATOM   2734  CA  HIS A 344      -6.497  -2.345   9.360  1.00 27.46           C  
ATOM   2735  C   HIS A 344      -5.836  -3.587   9.967  1.00 23.72           C  
ATOM   2736  O   HIS A 344      -5.702  -4.588   9.300  1.00 24.29           O  
ATOM   2737  CB  HIS A 344      -7.954  -2.589   8.990  1.00 31.48           C  
ATOM   2738  CG  HIS A 344      -8.844  -2.875  10.156  1.00 38.98           C  
ATOM   2739  CD2 HIS A 344     -10.021  -3.546  10.223  1.00 43.60           C  
ATOM   2740  ND1 HIS A 344      -8.592  -2.412  11.436  1.00 44.30           N  
ATOM   2741  CE1 HIS A 344      -9.571  -2.792  12.238  1.00 42.68           C  
ATOM   2742  NE2 HIS A 344     -10.442  -3.493  11.530  1.00 43.57           N  
ATOM   2743  N   VAL A 345      -5.428  -3.529  11.229  1.00 22.35           N  
ATOM   2744  CA  VAL A 345      -4.636  -4.608  11.892  1.00 22.09           C  
ATOM   2745  C   VAL A 345      -5.351  -5.032  13.150  1.00 22.24           C  
ATOM   2746  O   VAL A 345      -5.548  -4.211  14.032  1.00 21.64           O  
ATOM   2747  CB  VAL A 345      -3.209  -4.099  12.348  1.00 21.14           C  
ATOM   2748  CG1 VAL A 345      -2.405  -5.220  12.976  1.00 20.85           C  
ATOM   2749  CG2 VAL A 345      -2.436  -3.506  11.192  1.00 20.13           C  
ATOM   2750  N   VAL A 346      -5.675  -6.318  13.271  1.00 23.57           N  
ATOM   2751  CA  VAL A 346      -6.539  -6.799  14.344  1.00 22.42           C  
ATOM   2752  C   VAL A 346      -5.798  -7.792  15.220  1.00 23.36           C  
ATOM   2753  O   VAL A 346      -5.489  -8.907  14.790  1.00 23.16           O  
ATOM   2754  CB  VAL A 346      -7.858  -7.480  13.824  1.00 21.90           C  
ATOM   2755  CG1 VAL A 346      -8.823  -7.685  14.972  1.00 21.33           C  
ATOM   2756  CG2 VAL A 346      -8.574  -6.605  12.821  1.00 22.26           C  
ATOM   2757  N   MET A 347      -5.601  -7.398  16.479  1.00 23.42           N  
ATOM   2758  CA  MET A 347      -5.099  -8.271  17.513  1.00 22.60           C  
ATOM   2759  C   MET A 347      -6.240  -9.065  18.117  1.00 25.10           C  
ATOM   2760  O   MET A 347      -7.242  -8.492  18.544  1.00 27.14           O  
ATOM   2761  CB  MET A 347      -4.433  -7.423  18.587  1.00 22.26           C  
ATOM   2762  CG  MET A 347      -3.097  -6.836  18.158  1.00 22.04           C  
ATOM   2763  SD  MET A 347      -2.286  -5.966  19.535  1.00 21.82           S  
ATOM   2764  CE  MET A 347      -3.448  -4.584  19.659  1.00 21.01           C  
ATOM   2765  N   GLN A 348      -6.086 -10.383  18.166  1.00 27.99           N  
ATOM   2766  CA  GLN A 348      -7.139 -11.287  18.654  1.00 31.55           C  
ATOM   2767  C   GLN A 348      -6.546 -12.245  19.643  1.00 31.00           C  
ATOM   2768  O   GLN A 348      -5.347 -12.575  19.549  1.00 27.96           O  
ATOM   2769  CB  GLN A 348      -7.739 -12.136  17.539  1.00 34.65           C  
ATOM   2770  CG  GLN A 348      -7.416 -11.677  16.148  1.00 39.58           C  
ATOM   2771  CD  GLN A 348      -8.080 -12.543  15.111  1.00 43.90           C  
ATOM   2772  NE2 GLN A 348      -8.902 -11.931  14.281  1.00 47.81           N  
ATOM   2773  OE1 GLN A 348      -7.855 -13.753  15.057  1.00 42.91           O  
ATOM   2774  N   GLY A 349      -7.395 -12.707  20.559  1.00 28.88           N  
ATOM   2775  CA  GLY A 349      -7.050 -13.824  21.430  1.00 27.92           C  
ATOM   2776  C   GLY A 349      -6.389 -13.418  22.725  1.00 27.90           C  
ATOM   2777  O   GLY A 349      -6.054 -12.242  22.947  1.00 27.50           O  
ATOM   2778  N   MET A 350      -6.249 -14.420  23.587  1.00 28.40           N  
ATOM   2779  CA  MET A 350      -5.537 -14.355  24.882  1.00 27.13           C  
ATOM   2780  C   MET A 350      -4.933 -15.731  25.093  1.00 26.32           C  
ATOM   2781  O   MET A 350      -5.192 -16.645  24.328  1.00 22.99           O  
ATOM   2782  CB  MET A 350      -6.483 -14.032  26.039  1.00 27.70           C  
ATOM   2783  CG  MET A 350      -7.305 -12.765  25.819  1.00 31.22           C  
ATOM   2784  SD  MET A 350      -8.240 -12.178  27.259  1.00 34.81           S  
ATOM   2785  CE  MET A 350      -9.170 -13.671  27.578  1.00 34.79           C  
ATOM   2786  N   ASP A 351      -4.099 -15.886  26.102  1.00 27.95           N  
ATOM   2787  CA  ASP A 351      -3.428 -17.174  26.330  1.00 32.49           C  
ATOM   2788  C   ASP A 351      -2.765 -17.724  25.040  1.00 29.51           C  
ATOM   2789  O   ASP A 351      -2.051 -16.979  24.363  1.00 26.20           O  
ATOM   2790  CB  ASP A 351      -4.387 -18.198  26.989  1.00 36.51           C  
ATOM   2791  CG  ASP A 351      -4.960 -17.706  28.331  1.00 44.00           C  
ATOM   2792  OD1 ASP A 351      -4.884 -16.494  28.632  1.00 50.33           O  
ATOM   2793  OD2 ASP A 351      -5.513 -18.526  29.096  1.00 50.50           O1-
ATOM   2794  N   GLU A 352      -3.024 -18.992  24.699  1.00 27.48           N  
ATOM   2795  CA  GLU A 352      -2.377 -19.650  23.582  1.00 27.66           C  
ATOM   2796  C   GLU A 352      -2.990 -19.218  22.238  1.00 25.06           C  
ATOM   2797  O   GLU A 352      -2.428 -19.476  21.169  1.00 26.24           O  
ATOM   2798  CB  GLU A 352      -2.465 -21.185  23.740  1.00 31.74           C  
ATOM   2799  CG  GLU A 352      -1.723 -21.856  24.922  1.00 34.22           C  
ATOM   2800  CD  GLU A 352      -2.510 -21.991  26.252  1.00 38.78           C  
ATOM   2801  OE1 GLU A 352      -3.527 -21.251  26.501  1.00 40.81           O  
ATOM   2802  OE2 GLU A 352      -2.075 -22.848  27.090  1.00 38.59           O1-
ATOM   2803  N   GLY A 353      -4.164 -18.605  22.274  1.00 24.61           N  
ATOM   2804  CA  GLY A 353      -4.905 -18.227  21.045  1.00 23.62           C  
ATOM   2805  C   GLY A 353      -4.522 -16.940  20.376  1.00 23.17           C  
ATOM   2806  O   GLY A 353      -5.018 -16.639  19.328  1.00 24.69           O  
ATOM   2807  N   VAL A 354      -3.582 -16.203  20.962  1.00 22.90           N  
ATOM   2808  CA  VAL A 354      -3.163 -14.951  20.435  1.00 19.91           C  
ATOM   2809  C   VAL A 354      -2.681 -15.074  18.973  1.00 21.77           C  
ATOM   2810  O   VAL A 354      -2.031 -16.087  18.589  1.00 20.25           O  
ATOM   2811  CB  VAL A 354      -2.088 -14.320  21.286  1.00 19.06           C  
ATOM   2812  CG1 VAL A 354      -2.615 -14.060  22.685  1.00 19.48           C  
ATOM   2813  CG2 VAL A 354      -0.782 -15.140  21.289  1.00 19.70           C  
ATOM   2814  N   ALA A 355      -2.996 -14.020  18.211  1.00 20.24           N  
ATOM   2815  CA  ALA A 355      -2.787 -13.949  16.796  1.00 21.41           C  
ATOM   2816  C   ALA A 355      -3.040 -12.509  16.329  1.00 22.49           C  
ATOM   2817  O   ALA A 355      -3.549 -11.653  17.099  1.00 20.41           O  
ATOM   2818  CB  ALA A 355      -3.766 -14.889  16.087  1.00 22.44           C  
ATOM   2819  N   ILE A 356      -2.704 -12.267  15.062  1.00 21.61           N  
ATOM   2820  CA  ILE A 356      -2.966 -10.992  14.420  1.00 21.69           C  
ATOM   2821  C   ILE A 356      -3.562 -11.270  13.046  1.00 21.72           C  
ATOM   2822  O   ILE A 356      -2.984 -12.016  12.242  1.00 20.29           O  
ATOM   2823  CB  ILE A 356      -1.657 -10.172  14.267  1.00 22.34           C  
ATOM   2824  CG1 ILE A 356      -1.149  -9.717  15.640  1.00 22.44           C  
ATOM   2825  CG2 ILE A 356      -1.839  -8.972  13.332  1.00 22.48           C  
ATOM   2826  CD1 ILE A 356       0.109  -8.883  15.610  1.00 21.69           C  
ATOM   2827  N   ASP A 357      -4.708 -10.652  12.772  1.00 22.01           N  
ATOM   2828  CA  ASP A 357      -5.340 -10.769  11.484  1.00 23.42           C  
ATOM   2829  C   ASP A 357      -5.534 -12.260  11.159  1.00 22.13           C  
ATOM   2830  O   ASP A 357      -5.250 -12.707  10.054  1.00 22.84           O  
ATOM   2831  CB  ASP A 357      -4.491 -10.032  10.392  1.00 24.14           C  
ATOM   2832  CG  ASP A 357      -4.504  -8.495  10.547  1.00 26.32           C  
ATOM   2833  OD1 ASP A 357      -5.497  -7.935  11.112  1.00 25.94           O  
ATOM   2834  OD2 ASP A 357      -3.529  -7.830  10.080  1.00 23.64           O1-
ATOM   2835  N   GLY A 358      -5.942 -13.019  12.155  1.00 22.19           N  
ATOM   2836  CA  GLY A 358      -6.258 -14.420  11.962  1.00 25.21           C  
ATOM   2837  C   GLY A 358      -5.111 -15.430  11.916  1.00 27.57           C  
ATOM   2838  O   GLY A 358      -5.368 -16.627  11.802  1.00 29.34           O  
ATOM   2839  N   LYS A 359      -3.864 -14.985  12.001  1.00 28.58           N  
ATOM   2840  CA  LYS A 359      -2.720 -15.895  11.910  1.00 28.90           C  
ATOM   2841  C   LYS A 359      -1.693 -15.635  12.991  1.00 26.70           C  
ATOM   2842  O   LYS A 359      -1.500 -14.470  13.419  1.00 24.65           O  
ATOM   2843  CB  LYS A 359      -1.996 -15.663  10.611  1.00 33.68           C  
ATOM   2844  CG  LYS A 359      -2.778 -15.979   9.357  1.00 37.26           C  
ATOM   2845  CD  LYS A 359      -1.980 -15.491   8.147  1.00 43.21           C  
ATOM   2846  CE  LYS A 359      -2.862 -15.222   6.937  1.00 52.11           C  
ATOM   2847  NZ  LYS A 359      -3.410 -16.517   6.430  1.00 59.84           N1+
ATOM   2848  N   LYS A 360      -1.002 -16.711  13.385  1.00 22.73           N  
ATOM   2849  CA  LYS A 360       0.187 -16.588  14.215  1.00 21.92           C  
ATOM   2850  C   LYS A 360       1.377 -16.322  13.340  1.00 21.92           C  
ATOM   2851  O   LYS A 360       1.417 -16.723  12.182  1.00 22.70           O  
ATOM   2852  CB  LYS A 360       0.449 -17.840  15.069  1.00 22.12           C  
ATOM   2853  CG  LYS A 360      -0.510 -18.016  16.255  1.00 20.01           C  
ATOM   2854  CD  LYS A 360      -0.008 -19.118  17.171  1.00 20.18           C  
ATOM   2855  CE  LYS A 360      -1.057 -19.557  18.162  1.00 20.25           C  
ATOM   2856  NZ  LYS A 360      -1.089 -18.585  19.278  1.00 20.89           N1+
ATOM   2857  N   PHE A 361       2.344 -15.624  13.902  1.00 21.65           N  
ATOM   2858  CA  PHE A 361       3.573 -15.291  13.199  1.00 22.48           C  
ATOM   2859  C   PHE A 361       4.217 -16.510  12.569  1.00 21.99           C  
ATOM   2860  O   PHE A 361       4.223 -17.606  13.163  1.00 22.08           O  
ATOM   2861  CB  PHE A 361       4.562 -14.713  14.205  1.00 24.44           C  
ATOM   2862  CG  PHE A 361       5.865 -14.252  13.625  1.00 24.53           C  
ATOM   2863  CD1 PHE A 361       5.902 -13.204  12.724  1.00 25.01           C  
ATOM   2864  CD2 PHE A 361       7.066 -14.827  14.041  1.00 25.52           C  
ATOM   2865  CE1 PHE A 361       7.111 -12.756  12.194  1.00 26.56           C  
ATOM   2866  CE2 PHE A 361       8.284 -14.363  13.540  1.00 25.48           C  
ATOM   2867  CZ  PHE A 361       8.309 -13.336  12.605  1.00 24.61           C  
ATOM   2868  N   ALA A 362       4.752 -16.303  11.373  1.00 21.80           N  
ATOM   2869  CA  ALA A 362       5.582 -17.293  10.702  1.00 22.91           C  
ATOM   2870  C   ALA A 362       6.823 -16.590  10.203  1.00 23.08           C  
ATOM   2871  O   ALA A 362       6.741 -15.665   9.385  1.00 23.86           O  
ATOM   2872  CB  ALA A 362       4.829 -17.893   9.530  1.00 23.42           C  
ATOM   2873  N   MET A 363       7.982 -17.029  10.644  1.00 24.48           N  
ATOM   2874  CA  MET A 363       9.189 -16.246  10.375  1.00 26.02           C  
ATOM   2875  C   MET A 363       9.538 -16.073   8.903  1.00 24.20           C  
ATOM   2876  O   MET A 363      10.146 -15.083   8.530  1.00 21.52           O  
ATOM   2877  CB  MET A 363      10.366 -16.701  11.234  1.00 29.06           C  
ATOM   2878  CG  MET A 363      10.825 -18.149  11.154  1.00 34.32           C  
ATOM   2879  SD  MET A 363      11.895 -18.665  12.560  1.00 41.97           S  
ATOM   2880  CE  MET A 363      12.599 -17.097  13.173  1.00 37.30           C  
ATOM   2881  N   GLN A 364       9.052 -16.971   8.067  1.00 25.78           N  
ATOM   2882  CA  GLN A 364       9.325 -16.924   6.632  1.00 30.38           C  
ATOM   2883  C   GLN A 364       8.296 -16.178   5.823  1.00 27.91           C  
ATOM   2884  O   GLN A 364       8.565 -15.881   4.669  1.00 27.73           O  
ATOM   2885  CB  GLN A 364       9.421 -18.335   6.058  1.00 35.34           C  
ATOM   2886  CG  GLN A 364      10.639 -19.121   6.559  1.00 40.50           C  
ATOM   2887  CD  GLN A 364      11.789 -19.093   5.572  1.00 41.52           C  
ATOM   2888  NE2 GLN A 364      11.967 -20.194   4.844  1.00 43.99           N  
ATOM   2889  OE1 GLN A 364      12.509 -18.099   5.464  1.00 46.97           O  
ATOM   2890  N   ARG A 365       7.127 -15.911   6.403  1.00 25.68           N  
ATOM   2891  CA  ARG A 365       6.031 -15.290   5.673  1.00 26.66           C  
ATOM   2892  C   ARG A 365       5.961 -13.758   5.848  1.00 28.33           C  
ATOM   2893  O   ARG A 365       5.745 -13.243   6.977  1.00 29.40           O  
ATOM   2894  CB  ARG A 365       4.722 -15.920   6.144  1.00 25.64           C  
ATOM   2895  CG  ARG A 365       3.459 -15.315   5.539  1.00 25.74           C  
ATOM   2896  CD  ARG A 365       2.244 -15.823   6.270  1.00 25.58           C  
ATOM   2897  NE  ARG A 365       2.078 -15.230   7.597  1.00 25.87           N  
ATOM   2898  CZ  ARG A 365       1.637 -15.883   8.696  1.00 29.55           C  
ATOM   2899  NH1 ARG A 365       1.359 -17.213   8.643  1.00 31.55           N1+
ATOM   2900  NH2 ARG A 365       1.496 -15.231   9.882  1.00 25.18           N  
ATOM   2901  N   ILE A 366       6.066 -13.031   4.739  1.00 27.64           N  
ATOM   2902  CA  ILE A 366       5.770 -11.582   4.744  1.00 29.26           C  
ATOM   2903  C   ILE A 366       4.243 -11.336   4.780  1.00 27.61           C  
ATOM   2904  O   ILE A 366       3.552 -11.789   3.900  1.00 30.31           O  
ATOM   2905  CB  ILE A 366       6.362 -10.879   3.497  1.00 29.37           C  
ATOM   2906  CG1 ILE A 366       7.906 -11.062   3.419  1.00 31.11           C  
ATOM   2907  CG2 ILE A 366       5.974  -9.414   3.482  1.00 29.20           C  
ATOM   2908  CD1 ILE A 366       8.710 -10.637   4.642  1.00 29.05           C  
ATOM   2909  N   ASP A 367       3.736 -10.606   5.778  1.00 27.53           N  
ATOM   2910  CA  ASP A 367       2.279 -10.350   5.968  1.00 26.40           C  
ATOM   2911  C   ASP A 367       1.726  -9.064   5.357  1.00 24.93           C  
ATOM   2912  O   ASP A 367       0.518  -8.896   5.246  1.00 24.50           O  
ATOM   2913  CB  ASP A 367       1.979 -10.269   7.460  1.00 27.60           C  
ATOM   2914  CG  ASP A 367       2.433 -11.497   8.217  1.00 29.20           C  
ATOM   2915  OD1 ASP A 367       1.755 -12.535   8.089  1.00 29.21           O  
ATOM   2916  OD2 ASP A 367       3.453 -11.416   8.941  1.00 28.91           O1-
ATOM   2917  N   ALA A 368       2.602  -8.116   5.041  1.00 24.96           N  
ATOM   2918  CA  ALA A 368       2.166  -6.812   4.562  1.00 23.89           C  
ATOM   2919  C   ALA A 368       3.296  -6.140   3.859  1.00 24.42           C  
ATOM   2920  O   ALA A 368       4.459  -6.551   3.992  1.00 23.26           O  
ATOM   2921  CB  ALA A 368       1.696  -5.956   5.716  1.00 24.37           C  
ATOM   2922  N   THR A 369       2.949  -5.133   3.059  1.00 24.92           N  
ATOM   2923  CA  THR A 369       3.955  -4.295   2.405  1.00 26.63           C  
ATOM   2924  C   THR A 369       3.552  -2.832   2.503  1.00 27.03           C  
ATOM   2925  O   THR A 369       2.344  -2.472   2.544  1.00 29.30           O  
ATOM   2926  CB  THR A 369       4.197  -4.658   0.890  1.00 27.76           C  
ATOM   2927  CG2 THR A 369       4.536  -6.127   0.710  1.00 27.49           C  
ATOM   2928  OG1 THR A 369       3.044  -4.345   0.090  1.00 26.36           O  
ATOM   2929  N   GLN A 370       4.564  -1.983   2.515  1.00 25.53           N  
ATOM   2930  CA  GLN A 370       4.324  -0.558   2.465  1.00 24.74           C  
ATOM   2931  C   GLN A 370       5.522   0.084   1.820  1.00 24.40           C  
ATOM   2932  O   GLN A 370       6.643  -0.289   2.107  1.00 24.03           O  
ATOM   2933  CB  GLN A 370       4.043   0.055   3.849  1.00 23.80           C  
ATOM   2934  CG  GLN A 370       3.298   1.408   3.847  1.00 23.99           C  
ATOM   2935  CD  GLN A 370       3.132   2.005   5.264  1.00 23.25           C  
ATOM   2936  NE2 GLN A 370       2.651   1.222   6.159  1.00 21.62           N  
ATOM   2937  OE1 GLN A 370       3.429   3.168   5.517  1.00 27.76           O  
ATOM   2938  N   PRO A 371       5.267   1.026   0.908  1.00 24.77           N  
ATOM   2939  CA  PRO A 371       6.354   1.767   0.355  1.00 25.49           C  
ATOM   2940  C   PRO A 371       6.909   2.790   1.376  1.00 24.79           C  
ATOM   2941  O   PRO A 371       6.162   3.327   2.203  1.00 21.95           O  
ATOM   2942  CB  PRO A 371       5.717   2.439  -0.882  1.00 25.75           C  
ATOM   2943  CG  PRO A 371       4.279   2.578  -0.544  1.00 24.82           C  
ATOM   2944  CD  PRO A 371       3.977   1.364   0.259  1.00 25.02           C  
ATOM   2945  N   ILE A 372       8.223   2.994   1.294  1.00 24.94           N  
ATOM   2946  CA  ILE A 372       8.973   3.919   2.113  1.00 25.73           C  
ATOM   2947  C   ILE A 372       8.632   5.382   1.772  1.00 27.09           C  
ATOM   2948  O   ILE A 372       8.254   5.713   0.628  1.00 29.86           O  
ATOM   2949  CB  ILE A 372      10.523   3.684   2.001  1.00 27.31           C  
ATOM   2950  CG1 ILE A 372      11.082   3.887   0.573  1.00 28.77           C  
ATOM   2951  CG2 ILE A 372      10.912   2.276   2.397  1.00 26.29           C  
ATOM   2952  CD1 ILE A 372      12.603   4.097   0.519  1.00 27.06           C  
ATOM   2953  N   GLY A 373       8.747   6.252   2.774  1.00 26.22           N  
ATOM   2954  CA  GLY A 373       8.567   7.663   2.594  1.00 25.96           C  
ATOM   2955  C   GLY A 373       7.101   8.028   2.478  1.00 28.64           C  
ATOM   2956  O   GLY A 373       6.797   9.172   2.212  1.00 29.18           O  
ATOM   2957  N   LYS A 374       6.181   7.085   2.680  1.00 29.42           N  
ATOM   2958  CA  LYS A 374       4.766   7.371   2.463  1.00 32.16           C  
ATOM   2959  C   LYS A 374       3.979   7.080   3.720  1.00 26.54           C  
ATOM   2960  O   LYS A 374       3.828   5.955   4.097  1.00 27.38           O  
ATOM   2961  CB  LYS A 374       4.233   6.553   1.291  1.00 36.59           C  
ATOM   2962  CG  LYS A 374       4.968   6.814  -0.027  1.00 43.72           C  
ATOM   2963  CD  LYS A 374       4.282   7.816  -0.940  1.00 51.50           C  
ATOM   2964  CE  LYS A 374       3.235   7.139  -1.847  1.00 59.53           C  
ATOM   2965  NZ  LYS A 374       2.446   8.141  -2.639  1.00 58.90           N1+
ATOM   2966  N   ALA A 375       3.479   8.102   4.382  1.00 24.68           N  
ATOM   2967  CA  ALA A 375       2.730   7.876   5.585  1.00 23.98           C  
ATOM   2968  C   ALA A 375       1.365   7.290   5.251  1.00 24.24           C  
ATOM   2969  O   ALA A 375       0.763   7.706   4.292  1.00 25.31           O  
ATOM   2970  CB  ALA A 375       2.554   9.179   6.321  1.00 24.83           C  
ATOM   2971  N   GLN A 376       0.892   6.368   6.089  1.00 23.83           N  
ATOM   2972  CA  GLN A 376      -0.402   5.725   5.992  1.00 22.05           C  
ATOM   2973  C   GLN A 376      -1.134   5.686   7.324  1.00 22.90           C  
ATOM   2974  O   GLN A 376      -0.530   5.459   8.376  1.00 24.49           O  
ATOM   2975  CB  GLN A 376      -0.143   4.300   5.598  1.00 23.39           C  
ATOM   2976  CG  GLN A 376      -1.364   3.489   5.310  1.00 24.26           C  
ATOM   2977  CD  GLN A 376      -1.037   2.166   4.671  1.00 24.72           C  
ATOM   2978  NE2 GLN A 376      -1.959   1.677   3.797  1.00 24.77           N  
ATOM   2979  OE1 GLN A 376       0.006   1.549   4.986  1.00 23.32           O  
ATOM   2980  N   TYR A 377      -2.455   5.841   7.292  1.00 24.18           N  
ATOM   2981  CA  TYR A 377      -3.277   5.583   8.500  1.00 23.85           C  
ATOM   2982  C   TYR A 377      -3.308   4.074   8.806  1.00 22.72           C  
ATOM   2983  O   TYR A 377      -3.528   3.268   7.892  1.00 25.22           O  
ATOM   2984  CB  TYR A 377      -4.682   6.117   8.320  1.00 23.03           C  
ATOM   2985  CG  TYR A 377      -4.712   7.615   8.135  1.00 24.83           C  
ATOM   2986  CD1 TYR A 377      -4.147   8.476   9.072  1.00 25.94           C  
ATOM   2987  CD2 TYR A 377      -5.306   8.181   7.010  1.00 28.24           C  
ATOM   2988  CE1 TYR A 377      -4.168   9.851   8.894  1.00 26.09           C  
ATOM   2989  CE2 TYR A 377      -5.353   9.559   6.823  1.00 28.42           C  
ATOM   2990  CZ  TYR A 377      -4.780  10.396   7.766  1.00 28.42           C  
ATOM   2991  OH  TYR A 377      -4.808  11.764   7.550  1.00 27.00           O  
ATOM   2992  N   TRP A 378      -3.011   3.697  10.043  1.00 19.44           N  
ATOM   2993  CA  TRP A 378      -3.123   2.330  10.491  1.00 18.94           C  
ATOM   2994  C   TRP A 378      -4.217   2.328  11.553  1.00 21.04           C  
ATOM   2995  O   TRP A 378      -4.039   2.952  12.619  1.00 21.69           O  
ATOM   2996  CB  TRP A 378      -1.831   1.864  11.149  1.00 17.94           C  
ATOM   2997  CG  TRP A 378      -0.736   1.437  10.228  1.00 17.33           C  
ATOM   2998  CD1 TRP A 378      -0.415   1.990   9.035  1.00 17.90           C  
ATOM   2999  CD2 TRP A 378       0.198   0.377  10.435  1.00 16.76           C  
ATOM   3000  CE2 TRP A 378       1.051   0.345   9.318  1.00 16.84           C  
ATOM   3001  CE3 TRP A 378       0.378  -0.557  11.440  1.00 17.24           C  
ATOM   3002  NE1 TRP A 378       0.640   1.324   8.464  1.00 17.75           N  
ATOM   3003  CZ2 TRP A 378       2.070  -0.562   9.189  1.00 17.35           C  
ATOM   3004  CZ3 TRP A 378       1.414  -1.471  11.319  1.00 18.11           C  
ATOM   3005  CH2 TRP A 378       2.239  -1.477  10.194  1.00 17.70           C  
ATOM   3006  N   ASP A 379      -5.314   1.619  11.290  1.00 21.29           N  
ATOM   3007  CA  ASP A 379      -6.331   1.322  12.324  1.00 22.20           C  
ATOM   3008  C   ASP A 379      -5.937   0.051  13.040  1.00 21.53           C  
ATOM   3009  O   ASP A 379      -5.828  -0.964  12.418  1.00 21.33           O  
ATOM   3010  CB  ASP A 379      -7.738   1.166  11.682  1.00 22.86           C  
ATOM   3011  CG  ASP A 379      -8.472   2.541  11.510  1.00 24.31           C  
ATOM   3012  OD1 ASP A 379      -7.919   3.598  11.909  1.00 22.45           O  
ATOM   3013  OD2 ASP A 379      -9.623   2.563  11.015  1.00 24.86           O1-
ATOM   3014  N   VAL A 380      -5.714   0.097  14.344  1.00 21.64           N  
ATOM   3015  CA  VAL A 380      -5.201  -1.077  15.087  1.00 21.27           C  
ATOM   3016  C   VAL A 380      -6.263  -1.406  16.098  1.00 21.24           C  
ATOM   3017  O   VAL A 380      -6.594  -0.548  16.908  1.00 19.19           O  
ATOM   3018  CB  VAL A 380      -3.871  -0.778  15.813  1.00 21.74           C  
ATOM   3019  CG1 VAL A 380      -3.418  -1.957  16.657  1.00 21.78           C  
ATOM   3020  CG2 VAL A 380      -2.804  -0.449  14.775  1.00 21.73           C  
ATOM   3021  N   THR A 381      -6.789  -2.637  16.036  1.00 20.68           N  
ATOM   3022  CA  THR A 381      -7.921  -3.023  16.845  1.00 21.46           C  
ATOM   3023  C   THR A 381      -7.517  -4.140  17.805  1.00 21.22           C  
ATOM   3024  O   THR A 381      -6.763  -5.031  17.447  1.00 20.87           O  
ATOM   3025  CB  THR A 381      -9.153  -3.391  15.968  1.00 21.88           C  
ATOM   3026  CG2 THR A 381     -10.356  -3.731  16.804  1.00 21.80           C  
ATOM   3027  OG1 THR A 381      -9.521  -2.253  15.180  1.00 25.06           O  
ATOM   3028  N   ASN A 382      -8.017  -4.049  19.037  1.00 21.20           N  
ATOM   3029  CA  ASN A 382      -8.029  -5.164  19.968  1.00 23.18           C  
ATOM   3030  C   ASN A 382      -9.483  -5.691  20.045  1.00 25.08           C  
ATOM   3031  O   ASN A 382     -10.361  -5.054  20.628  1.00 23.46           O  
ATOM   3032  CB  ASN A 382      -7.549  -4.654  21.317  1.00 22.81           C  
ATOM   3033  CG  ASN A 382      -7.739  -5.632  22.457  1.00 22.42           C  
ATOM   3034  ND2 ASN A 382      -7.369  -5.152  23.658  1.00 22.81           N  
ATOM   3035  OD1 ASN A 382      -8.170  -6.795  22.299  1.00 20.26           O  
ATOM   3036  N   SER A 383      -9.685  -6.848  19.412  1.00 28.78           N  
ATOM   3037  CA  SER A 383     -10.930  -7.633  19.387  1.00 30.22           C  
ATOM   3038  C   SER A 383     -11.451  -8.167  20.689  1.00 29.37           C  
ATOM   3039  O   SER A 383     -12.570  -8.655  20.725  1.00 30.82           O  
ATOM   3040  CB  SER A 383     -10.679  -8.892  18.572  1.00 33.05           C  
ATOM   3041  OG  SER A 383     -10.744  -8.527  17.251  1.00 39.61           O  
ATOM   3042  N   ASN A 384     -10.630  -8.214  21.722  1.00 28.47           N  
ATOM   3043  CA  ASN A 384     -11.051  -8.865  22.928  1.00 27.26           C  
ATOM   3044  C   ASN A 384     -12.357  -8.250  23.348  1.00 29.88           C  
ATOM   3045  O   ASN A 384     -12.616  -7.088  23.133  1.00 27.56           O  
ATOM   3046  CB  ASN A 384     -10.063  -8.717  24.066  1.00 27.17           C  
ATOM   3047  CG  ASN A 384      -8.766  -9.479  23.850  1.00 26.71           C  
ATOM   3048  ND2 ASN A 384      -7.798  -9.146  24.662  1.00 25.17           N  
ATOM   3049  OD1 ASN A 384      -8.628 -10.338  22.975  1.00 28.22           O  
ATOM   3050  N   ASP A 385     -13.182  -9.094  23.920  1.00 35.09           N  
ATOM   3051  CA  ASP A 385     -14.446  -8.737  24.473  1.00 37.43           C  
ATOM   3052  C   ASP A 385     -14.211  -8.382  25.927  1.00 38.60           C  
ATOM   3053  O   ASP A 385     -13.111  -8.546  26.469  1.00 38.13           O  
ATOM   3054  CB  ASP A 385     -15.293 -10.020  24.377  1.00 42.00           C  
ATOM   3055  CG  ASP A 385     -16.711  -9.873  24.888  1.00 45.86           C  
ATOM   3056  OD1 ASP A 385     -17.285  -8.760  24.864  1.00 48.40           O  
ATOM   3057  OD2 ASP A 385     -17.246 -10.923  25.326  1.00 54.33           O1-
ATOM   3058  N   ALA A 386     -15.276  -7.893  26.542  1.00 42.71           N  
ATOM   3059  CA  ALA A 386     -15.727  -8.350  27.884  1.00 44.45           C  
ATOM   3060  C   ALA A 386     -15.019  -7.458  28.789  1.00 44.45           C  
ATOM   3061  O   ALA A 386     -15.060  -6.257  28.519  1.00 49.32           O  
ATOM   3062  CB  ALA A 386     -15.437  -9.843  28.132  1.00 47.54           C  
ATOM   3063  N   PRO A 387     -14.436  -7.975  29.889  1.00 41.66           N  
ATOM   3064  CA  PRO A 387     -13.367  -7.149  30.455  1.00 37.49           C  
ATOM   3065  C   PRO A 387     -11.984  -7.310  29.745  1.00 31.57           C  
ATOM   3066  O   PRO A 387     -11.279  -6.335  29.629  1.00 31.14           O  
ATOM   3067  CB  PRO A 387     -13.338  -7.588  31.930  1.00 41.03           C  
ATOM   3068  CG  PRO A 387     -13.926  -8.953  31.926  1.00 42.06           C  
ATOM   3069  CD  PRO A 387     -15.028  -8.836  30.927  1.00 42.51           C  
ATOM   3070  N   GLY A 388     -11.604  -8.505  29.306  1.00 26.20           N  
ATOM   3071  CA  GLY A 388     -10.374  -8.710  28.516  1.00 27.13           C  
ATOM   3072  C   GLY A 388      -9.036  -8.148  29.028  1.00 26.96           C  
ATOM   3073  O   GLY A 388      -8.772  -8.071  30.242  1.00 27.48           O  
ATOM   3074  N   MET A 389      -8.165  -7.748  28.112  1.00 25.34           N  
ATOM   3075  CA  MET A 389      -6.911  -7.128  28.528  1.00 25.60           C  
ATOM   3076  C   MET A 389      -6.397  -6.073  27.578  1.00 23.28           C  
ATOM   3077  O   MET A 389      -6.806  -6.010  26.432  1.00 24.31           O  
ATOM   3078  CB  MET A 389      -5.855  -8.232  28.700  1.00 27.50           C  
ATOM   3079  CG  MET A 389      -5.436  -8.895  27.389  1.00 28.11           C  
ATOM   3080  SD  MET A 389      -4.651 -10.519  27.383  1.00 28.42           S  
ATOM   3081  CE  MET A 389      -5.128 -11.106  28.968  1.00 37.18           C  
ATOM   3082  N   VAL A 390      -5.448  -5.267  28.046  1.00 22.85           N  
ATOM   3083  CA  VAL A 390      -4.796  -4.260  27.200  1.00 20.97           C  
ATOM   3084  C   VAL A 390      -3.590  -4.906  26.536  1.00 20.24           C  
ATOM   3085  O   VAL A 390      -2.745  -5.513  27.211  1.00 21.40           O  
ATOM   3086  CB  VAL A 390      -4.363  -3.051  28.016  1.00 21.94           C  
ATOM   3087  CG1 VAL A 390      -3.785  -1.949  27.135  1.00 23.40           C  
ATOM   3088  CG2 VAL A 390      -5.532  -2.525  28.808  1.00 22.81           C  
ATOM   3089  N   HIS A 391      -3.534  -4.837  25.218  1.00 19.25           N  
ATOM   3090  CA  HIS A 391      -2.340  -5.268  24.469  1.00 19.50           C  
ATOM   3091  C   HIS A 391      -1.530  -4.041  23.982  1.00 18.14           C  
ATOM   3092  O   HIS A 391      -2.059  -3.155  23.301  1.00 15.95           O  
ATOM   3093  CB  HIS A 391      -2.726  -6.066  23.238  1.00 21.82           C  
ATOM   3094  CG  HIS A 391      -3.531  -7.296  23.520  1.00 23.01           C  
ATOM   3095  CD2 HIS A 391      -4.864  -7.506  23.534  1.00 25.10           C  
ATOM   3096  ND1 HIS A 391      -2.953  -8.531  23.709  1.00 24.21           N  
ATOM   3097  CE1 HIS A 391      -3.884  -9.436  23.907  1.00 25.06           C  
ATOM   3098  NE2 HIS A 391      -5.056  -8.839  23.810  1.00 27.28           N  
ATOM   3099  N   PRO A 392      -0.253  -3.985  24.348  1.00 18.10           N  
ATOM   3100  CA  PRO A 392       0.577  -2.905  23.908  1.00 19.18           C  
ATOM   3101  C   PRO A 392       1.149  -3.265  22.557  1.00 19.68           C  
ATOM   3102  O   PRO A 392       1.950  -4.184  22.452  1.00 23.04           O  
ATOM   3103  CB  PRO A 392       1.643  -2.836  24.997  1.00 19.61           C  
ATOM   3104  CG  PRO A 392       1.742  -4.224  25.508  1.00 18.88           C  
ATOM   3105  CD  PRO A 392       0.366  -4.745  25.448  1.00 18.02           C  
ATOM   3106  N   PHE A 393       0.724  -2.529  21.538  1.00 18.68           N  
ATOM   3107  CA  PHE A 393       1.093  -2.782  20.139  1.00 18.34           C  
ATOM   3108  C   PHE A 393       2.354  -2.019  19.736  1.00 17.48           C  
ATOM   3109  O   PHE A 393       2.469  -0.804  19.972  1.00 18.16           O  
ATOM   3110  CB  PHE A 393      -0.093  -2.375  19.249  1.00 18.20           C  
ATOM   3111  CG  PHE A 393       0.127  -2.593  17.779  1.00 17.81           C  
ATOM   3112  CD1 PHE A 393       0.035  -3.873  17.231  1.00 18.78           C  
ATOM   3113  CD2 PHE A 393       0.367  -1.546  16.956  1.00 16.15           C  
ATOM   3114  CE1 PHE A 393       0.243  -4.087  15.879  1.00 17.63           C  
ATOM   3115  CE2 PHE A 393       0.545  -1.750  15.622  1.00 17.25           C  
ATOM   3116  CZ  PHE A 393       0.471  -3.020  15.084  1.00 17.91           C  
ATOM   3117  N   HIS A 394       3.277  -2.704  19.076  1.00 16.73           N  
ATOM   3118  CA  HIS A 394       4.573  -2.124  18.809  1.00 16.06           C  
ATOM   3119  C   HIS A 394       4.962  -2.396  17.390  1.00 15.55           C  
ATOM   3120  O   HIS A 394       4.735  -3.472  16.857  1.00 14.27           O  
ATOM   3121  CB  HIS A 394       5.604  -2.691  19.785  1.00 16.79           C  
ATOM   3122  CG  HIS A 394       7.025  -2.330  19.436  1.00 19.12           C  
ATOM   3123  CD2 HIS A 394       8.090  -3.100  19.119  1.00 18.44           C  
ATOM   3124  ND1 HIS A 394       7.454  -1.020  19.323  1.00 20.23           N  
ATOM   3125  CE1 HIS A 394       8.711  -1.002  18.912  1.00 20.25           C  
ATOM   3126  NE2 HIS A 394       9.137  -2.248  18.851  1.00 22.28           N  
ATOM   3127  N   VAL A 395       5.598  -1.417  16.775  1.00 16.40           N  
ATOM   3128  CA  VAL A 395       5.954  -1.506  15.375  1.00 17.24           C  
ATOM   3129  C   VAL A 395       7.439  -1.222  15.277  1.00 18.62           C  
ATOM   3130  O   VAL A 395       7.860  -0.116  15.625  1.00 18.18           O  
ATOM   3131  CB  VAL A 395       5.187  -0.431  14.551  1.00 17.54           C  
ATOM   3132  CG1 VAL A 395       5.487  -0.604  13.077  1.00 18.25           C  
ATOM   3133  CG2 VAL A 395       3.671  -0.506  14.801  1.00 18.10           C  
ATOM   3134  N   HIS A 396       8.221  -2.180  14.767  1.00 19.59           N  
ATOM   3135  CA  HIS A 396       9.656  -1.947  14.483  1.00 20.58           C  
ATOM   3136  C   HIS A 396       9.803  -0.924  13.381  1.00 21.19           C  
ATOM   3137  O   HIS A 396       8.957  -0.854  12.525  1.00 20.93           O  
ATOM   3138  CB  HIS A 396      10.330  -3.225  13.988  1.00 20.68           C  
ATOM   3139  CG  HIS A 396      10.475  -4.275  15.041  1.00 19.02           C  
ATOM   3140  CD2 HIS A 396       9.618  -4.693  16.001  1.00 20.56           C  
ATOM   3141  ND1 HIS A 396      11.648  -4.967  15.239  1.00 16.68           N  
ATOM   3142  CE1 HIS A 396      11.492  -5.796  16.255  1.00 19.21           C  
ATOM   3143  NE2 HIS A 396      10.258  -5.675  16.721  1.00 20.95           N  
ATOM   3144  N   GLY A 397      10.852  -0.116  13.444  1.00 22.61           N  
ATOM   3145  CA  GLY A 397      11.302   0.712  12.335  1.00 23.56           C  
ATOM   3146  C   GLY A 397      10.609   2.057  12.154  1.00 26.68           C  
ATOM   3147  O   GLY A 397      10.809   2.725  11.135  1.00 30.78           O  
ATOM   3148  N   THR A 398       9.801   2.488  13.108  1.00 23.83           N  
ATOM   3149  CA  THR A 398       9.124   3.752  12.946  1.00 23.10           C  
ATOM   3150  C   THR A 398       8.848   4.335  14.318  1.00 21.22           C  
ATOM   3151  O   THR A 398       8.979   3.665  15.289  1.00 19.63           O  
ATOM   3152  CB  THR A 398       7.776   3.536  12.207  1.00 26.12           C  
ATOM   3153  CG2 THR A 398       6.820   2.788  13.098  1.00 27.26           C  
ATOM   3154  OG1 THR A 398       7.161   4.779  11.844  1.00 25.90           O  
ATOM   3155  N   GLN A 399       8.504   5.607  14.344  1.00 20.37           N  
ATOM   3156  CA  GLN A 399       7.832   6.243  15.441  1.00 21.27           C  
ATOM   3157  C   GLN A 399       6.558   6.815  14.834  1.00 21.70           C  
ATOM   3158  O   GLN A 399       6.604   7.588  13.881  1.00 25.28           O  
ATOM   3159  CB  GLN A 399       8.717   7.357  15.989  1.00 21.84           C  
ATOM   3160  CG  GLN A 399      10.008   6.893  16.657  1.00 22.15           C  
ATOM   3161  CD  GLN A 399       9.745   6.188  17.997  1.00 22.88           C  
ATOM   3162  NE2 GLN A 399      10.687   5.339  18.418  1.00 22.87           N  
ATOM   3163  OE1 GLN A 399       8.689   6.366  18.615  1.00 18.35           O  
ATOM   3164  N   PHE A 400       5.410   6.438  15.363  1.00 22.03           N  
ATOM   3165  CA  PHE A 400       4.153   6.884  14.807  1.00 21.58           C  
ATOM   3166  C   PHE A 400       3.594   8.014  15.626  1.00 21.62           C  
ATOM   3167  O   PHE A 400       4.123   8.348  16.635  1.00 23.62           O  
ATOM   3168  CB  PHE A 400       3.141   5.732  14.673  1.00 22.11           C  
ATOM   3169  CG  PHE A 400       2.999   4.862  15.886  1.00 23.15           C  
ATOM   3170  CD1 PHE A 400       2.209   5.253  16.956  1.00 23.27           C  
ATOM   3171  CD2 PHE A 400       3.617   3.616  15.932  1.00 22.89           C  
ATOM   3172  CE1 PHE A 400       2.061   4.421  18.058  1.00 24.05           C  
ATOM   3173  CE2 PHE A 400       3.460   2.786  17.019  1.00 23.06           C  
ATOM   3174  CZ  PHE A 400       2.690   3.184  18.091  1.00 23.30           C  
ATOM   3175  N   LEU A 401       2.513   8.615  15.162  1.00 21.95           N  
ATOM   3176  CA  LEU A 401       1.719   9.514  15.964  1.00 20.75           C  
ATOM   3177  C   LEU A 401       0.349   8.890  16.189  1.00 20.46           C  
ATOM   3178  O   LEU A 401      -0.191   8.188  15.338  1.00 19.14           O  
ATOM   3179  CB  LEU A 401       1.564  10.840  15.229  1.00 21.89           C  
ATOM   3180  CG  LEU A 401       2.840  11.627  14.977  1.00 22.61           C  
ATOM   3181  CD1 LEU A 401       2.522  12.789  14.084  1.00 23.20           C  
ATOM   3182  CD2 LEU A 401       3.416  12.160  16.272  1.00 23.07           C  
ATOM   3183  N   VAL A 402      -0.235   9.197  17.329  1.00 21.41           N  
ATOM   3184  CA  VAL A 402      -1.534   8.707  17.674  1.00 22.65           C  
ATOM   3185  C   VAL A 402      -2.534   9.832  17.313  1.00 23.89           C  
ATOM   3186  O   VAL A 402      -2.372  10.995  17.709  1.00 25.62           O  
ATOM   3187  CB  VAL A 402      -1.584   8.362  19.171  1.00 23.88           C  
ATOM   3188  CG1 VAL A 402      -2.901   7.671  19.538  1.00 23.83           C  
ATOM   3189  CG2 VAL A 402      -0.427   7.450  19.567  1.00 24.01           C  
ATOM   3190  N   LEU A 403      -3.532   9.496  16.501  1.00 24.55           N  
ATOM   3191  CA  LEU A 403      -4.539  10.468  16.071  1.00 24.27           C  
ATOM   3192  C   LEU A 403      -5.862  10.318  16.793  1.00 24.29           C  
ATOM   3193  O   LEU A 403      -6.523  11.324  17.005  1.00 28.52           O  
ATOM   3194  CB  LEU A 403      -4.795  10.358  14.581  1.00 23.72           C  
ATOM   3195  CG  LEU A 403      -3.532  10.450  13.746  1.00 24.22           C  
ATOM   3196  CD1 LEU A 403      -3.996  10.307  12.320  1.00 25.48           C  
ATOM   3197  CD2 LEU A 403      -2.713  11.758  13.937  1.00 24.08           C  
ATOM   3198  N   SER A 404      -6.290   9.096  17.100  1.00 23.54           N  
ATOM   3199  CA  SER A 404      -7.584   8.881  17.758  1.00 24.83           C  
ATOM   3200  C   SER A 404      -7.660   7.568  18.552  1.00 24.87           C  
ATOM   3201  O   SER A 404      -6.935   6.634  18.276  1.00 27.88           O  
ATOM   3202  CB  SER A 404      -8.701   8.934  16.731  1.00 25.77           C  
ATOM   3203  OG  SER A 404      -8.620   7.827  15.857  1.00 27.92           O  
ATOM   3204  N   ARG A 405      -8.512   7.543  19.564  1.00 23.50           N  
ATOM   3205  CA  ARG A 405      -8.875   6.353  20.291  1.00 23.61           C  
ATOM   3206  C   ARG A 405     -10.419   6.245  20.183  1.00 26.00           C  
ATOM   3207  O   ARG A 405     -11.163   7.026  20.806  1.00 25.00           O  
ATOM   3208  CB  ARG A 405      -8.420   6.475  21.741  1.00 23.23           C  
ATOM   3209  CG  ARG A 405      -6.962   6.088  21.947  1.00 23.79           C  
ATOM   3210  CD  ARG A 405      -6.592   6.204  23.394  1.00 22.27           C  
ATOM   3211  NE  ARG A 405      -5.220   5.796  23.675  1.00 21.45           N  
ATOM   3212  CZ  ARG A 405      -4.805   4.547  23.866  1.00 21.16           C  
ATOM   3213  NH1 ARG A 405      -5.648   3.516  23.752  1.00 20.08           N1+
ATOM   3214  NH2 ARG A 405      -3.517   4.320  24.184  1.00 20.23           N  
ATOM   3215  N   ASN A 406     -10.888   5.324  19.345  1.00 26.57           N  
ATOM   3216  CA  ASN A 406     -12.320   5.193  19.029  1.00 26.77           C  
ATOM   3217  C   ASN A 406     -12.918   6.492  18.508  1.00 27.34           C  
ATOM   3218  O   ASN A 406     -13.982   6.913  18.937  1.00 26.38           O  
ATOM   3219  CB  ASN A 406     -13.086   4.640  20.257  1.00 25.84           C  
ATOM   3220  CG  ASN A 406     -12.887   3.151  20.417  1.00 25.75           C  
ATOM   3221  ND2 ASN A 406     -13.210   2.632  21.582  1.00 24.45           N  
ATOM   3222  OD1 ASN A 406     -12.428   2.473  19.487  1.00 25.04           O  
ATOM   3223  N   GLY A 407     -12.204   7.148  17.598  1.00 30.09           N  
ATOM   3224  CA  GLY A 407     -12.659   8.441  17.047  1.00 31.63           C  
ATOM   3225  C   GLY A 407     -12.508   9.687  17.927  1.00 31.83           C  
ATOM   3226  O   GLY A 407     -12.631  10.782  17.407  1.00 33.93           O  
ATOM   3227  N   HIS A 408     -12.213   9.509  19.226  1.00 32.86           N  
ATOM   3228  CA  HIS A 408     -12.006  10.574  20.197  1.00 34.11           C  
ATOM   3229  C   HIS A 408     -10.534  10.859  20.380  1.00 31.66           C  
ATOM   3230  O   HIS A 408      -9.701  10.251  19.724  1.00 28.81           O  
ATOM   3231  CB  HIS A 408     -12.638  10.168  21.528  1.00 42.82           C  
ATOM   3232  CG  HIS A 408     -14.085   9.800  21.384  1.00 56.39           C  
ATOM   3233  CD2 HIS A 408     -15.071  10.376  20.650  1.00 59.95           C  
ATOM   3234  ND1 HIS A 408     -14.639   8.677  21.961  1.00 57.80           N  
ATOM   3235  CE1 HIS A 408     -15.909   8.593  21.608  1.00 58.92           C  
ATOM   3236  NE2 HIS A 408     -16.195   9.612  20.818  1.00 55.37           N  
ATOM   3237  N   ALA A 409     -10.211  11.804  21.256  1.00 29.86           N  
ATOM   3238  CA  ALA A 409      -8.839  12.233  21.417  1.00 28.74           C  
ATOM   3239  C   ALA A 409      -7.943  11.115  21.963  1.00 27.59           C  
ATOM   3240  O   ALA A 409      -8.383  10.264  22.735  1.00 23.61           O  
ATOM   3241  CB  ALA A 409      -8.754  13.427  22.349  1.00 29.41           C  
ATOM   3242  N   PRO A 410      -6.666  11.149  21.599  1.00 26.47           N  
ATOM   3243  CA  PRO A 410      -5.726  10.278  22.296  1.00 28.89           C  
ATOM   3244  C   PRO A 410      -5.644  10.635  23.780  1.00 26.65           C  
ATOM   3245  O   PRO A 410      -6.158  11.679  24.221  1.00 27.20           O  
ATOM   3246  CB  PRO A 410      -4.371  10.584  21.640  1.00 28.09           C  
ATOM   3247  CG  PRO A 410      -4.699  11.283  20.370  1.00 31.14           C  
ATOM   3248  CD  PRO A 410      -6.017  11.976  20.580  1.00 28.96           C  
ATOM   3249  N   TYR A 411      -4.955   9.804  24.540  1.00 23.84           N  
ATOM   3250  CA  TYR A 411      -4.760  10.117  25.956  1.00 23.13           C  
ATOM   3251  C   TYR A 411      -3.867  11.392  26.028  1.00 20.70           C  
ATOM   3252  O   TYR A 411      -3.153  11.700  25.101  1.00 20.59           O  
ATOM   3253  CB  TYR A 411      -4.154   8.934  26.722  1.00 21.54           C  
ATOM   3254  CG  TYR A 411      -4.998   7.664  26.809  1.00 22.88           C  
ATOM   3255  CD1 TYR A 411      -6.422   7.678  26.785  1.00 23.41           C  
ATOM   3256  CD2 TYR A 411      -4.384   6.447  27.029  1.00 22.45           C  
ATOM   3257  CE1 TYR A 411      -7.158   6.509  26.916  1.00 21.77           C  
ATOM   3258  CE2 TYR A 411      -5.113   5.292  27.150  1.00 23.35           C  
ATOM   3259  CZ  TYR A 411      -6.494   5.330  27.110  1.00 22.78           C  
ATOM   3260  OH  TYR A 411      -7.131   4.143  27.229  1.00 22.94           O  
ATOM   3261  N   PRO A 412      -3.968  12.152  27.100  1.00 19.63           N  
ATOM   3262  CA  PRO A 412      -3.183  13.376  27.223  1.00 19.33           C  
ATOM   3263  C   PRO A 412      -1.656  13.297  27.005  1.00 19.98           C  
ATOM   3264  O   PRO A 412      -1.088  14.270  26.551  1.00 20.31           O  
ATOM   3265  CB  PRO A 412      -3.503  13.823  28.657  1.00 19.99           C  
ATOM   3266  CG  PRO A 412      -4.927  13.370  28.886  1.00 20.11           C  
ATOM   3267  CD  PRO A 412      -5.058  12.073  28.112  1.00 19.87           C  
ATOM   3268  N   ASN A 413      -1.016  12.170  27.326  1.00 19.62           N  
ATOM   3269  CA  ASN A 413       0.427  11.942  27.096  1.00 19.73           C  
ATOM   3270  C   ASN A 413       0.787  11.222  25.800  1.00 20.33           C  
ATOM   3271  O   ASN A 413       1.888  10.618  25.718  1.00 20.09           O  
ATOM   3272  CB  ASN A 413       1.044  11.131  28.266  1.00 19.99           C  
ATOM   3273  CG  ASN A 413       0.328   9.816  28.543  1.00 20.75           C  
ATOM   3274  ND2 ASN A 413       0.760   9.136  29.606  1.00 21.26           N  
ATOM   3275  OD1 ASN A 413      -0.611   9.423  27.841  1.00 21.20           O  
ATOM   3276  N   GLU A 414      -0.118  11.269  24.816  1.00 17.84           N  
ATOM   3277  CA  GLU A 414       0.088  10.637  23.506  1.00 18.00           C  
ATOM   3278  C   GLU A 414       0.090  11.600  22.320  1.00 18.80           C  
ATOM   3279  O   GLU A 414      -0.234  11.203  21.208  1.00 19.46           O  
ATOM   3280  CB  GLU A 414      -0.991   9.545  23.296  1.00 17.00           C  
ATOM   3281  CG  GLU A 414      -0.836   8.449  24.326  1.00 16.42           C  
ATOM   3282  CD  GLU A 414      -1.904   7.338  24.291  1.00 16.17           C  
ATOM   3283  OE1 GLU A 414      -3.029   7.606  23.737  1.00 13.72           O  
ATOM   3284  OE2 GLU A 414      -1.590   6.206  24.871  1.00 14.05           O1-
ATOM   3285  N   HIS A 415       0.467  12.864  22.524  1.00 20.13           N  
ATOM   3286  CA  HIS A 415       0.473  13.790  21.422  1.00 21.50           C  
ATOM   3287  C   HIS A 415       1.850  13.905  20.787  1.00 22.58           C  
ATOM   3288  O   HIS A 415       2.000  14.656  19.834  1.00 24.47           O  
ATOM   3289  CB  HIS A 415      -0.123  15.129  21.841  1.00 22.21           C  
ATOM   3290  CG  HIS A 415      -1.573  15.024  22.202  1.00 23.28           C  
ATOM   3291  CD2 HIS A 415      -2.194  14.996  23.402  1.00 23.87           C  
ATOM   3292  ND1 HIS A 415      -2.564  14.866  21.260  1.00 26.14           N  
ATOM   3293  CE1 HIS A 415      -3.734  14.754  21.871  1.00 27.64           C  
ATOM   3294  NE2 HIS A 415      -3.537  14.844  23.171  1.00 23.81           N  
ATOM   3295  N   GLY A 416       2.838  13.151  21.275  1.00 21.58           N  
ATOM   3296  CA  GLY A 416       4.161  13.128  20.661  1.00 20.96           C  
ATOM   3297  C   GLY A 416       4.325  11.835  19.889  1.00 20.43           C  
ATOM   3298  O   GLY A 416       3.334  11.141  19.664  1.00 18.57           O  
ATOM   3299  N   PHE A 417       5.577  11.523  19.521  1.00 18.20           N  
ATOM   3300  CA  PHE A 417       5.912  10.310  18.814  1.00 18.65           C  
ATOM   3301  C   PHE A 417       6.028   9.117  19.753  1.00 18.48           C  
ATOM   3302  O   PHE A 417       6.585   9.231  20.824  1.00 17.98           O  
ATOM   3303  CB  PHE A 417       7.223  10.505  18.026  1.00 19.09           C  
ATOM   3304  CG  PHE A 417       7.067  11.417  16.833  1.00 19.59           C  
ATOM   3305  CD1 PHE A 417       6.663  10.911  15.605  1.00 20.15           C  
ATOM   3306  CD2 PHE A 417       7.261  12.801  16.943  1.00 20.19           C  
ATOM   3307  CE1 PHE A 417       6.493  11.734  14.516  1.00 18.50           C  
ATOM   3308  CE2 PHE A 417       7.091  13.630  15.842  1.00 19.36           C  
ATOM   3309  CZ  PHE A 417       6.704  13.094  14.635  1.00 18.94           C  
ATOM   3310  N   LYS A 418       5.505   7.966  19.293  1.00 19.60           N  
ATOM   3311  CA  LYS A 418       5.335   6.726  20.057  1.00 19.66           C  
ATOM   3312  C   LYS A 418       5.635   5.523  19.176  1.00 18.22           C  
ATOM   3313  O   LYS A 418       5.352   5.560  18.003  1.00 17.13           O  
ATOM   3314  CB  LYS A 418       3.902   6.619  20.671  1.00 20.46           C  
ATOM   3315  CG  LYS A 418       3.857   7.275  22.013  1.00 22.02           C  
ATOM   3316  CD  LYS A 418       2.521   7.184  22.712  1.00 25.02           C  
ATOM   3317  CE  LYS A 418       2.281   5.860  23.415  1.00 26.03           C  
ATOM   3318  NZ  LYS A 418       3.390   5.377  24.307  1.00 27.64           N1+
ATOM   3319  N   ASP A 419       6.232   4.473  19.754  1.00 17.95           N  
ATOM   3320  CA  ASP A 419       6.436   3.205  19.030  1.00 19.01           C  
ATOM   3321  C   ASP A 419       5.574   2.055  19.616  1.00 18.66           C  
ATOM   3322  O   ASP A 419       5.464   1.014  19.010  1.00 18.94           O  
ATOM   3323  CB  ASP A 419       7.951   2.818  18.932  1.00 18.85           C  
ATOM   3324  CG  ASP A 419       8.656   2.787  20.278  1.00 19.10           C  
ATOM   3325  OD1 ASP A 419       8.118   2.183  21.256  1.00 21.07           O  
ATOM   3326  OD2 ASP A 419       9.717   3.450  20.404  1.00 19.98           O1-
ATOM   3327  N   THR A 420       5.013   2.247  20.807  1.00 19.82           N  
ATOM   3328  CA  THR A 420       4.215   1.256  21.505  1.00 20.36           C  
ATOM   3329  C   THR A 420       2.947   1.894  22.089  1.00 20.00           C  
ATOM   3330  O   THR A 420       3.010   2.980  22.695  1.00 19.07           O  
ATOM   3331  CB  THR A 420       5.000   0.640  22.668  1.00 22.02           C  
ATOM   3332  CG2 THR A 420       4.202  -0.486  23.287  1.00 22.80           C  
ATOM   3333  OG1 THR A 420       6.265   0.142  22.195  1.00 24.30           O  
ATOM   3334  N   ILE A 421       1.815   1.223  21.933  1.00 17.93           N  
ATOM   3335  CA  ILE A 421       0.562   1.797  22.393  1.00 19.04           C  
ATOM   3336  C   ILE A 421      -0.401   0.773  22.955  1.00 18.41           C  
ATOM   3337  O   ILE A 421      -0.743  -0.246  22.297  1.00 17.03           O  
ATOM   3338  CB  ILE A 421      -0.136   2.664  21.325  1.00 20.66           C  
ATOM   3339  CG1 ILE A 421      -1.420   3.264  21.912  1.00 22.70           C  
ATOM   3340  CG2 ILE A 421      -0.464   1.865  20.076  1.00 21.65           C  
ATOM   3341  CD1 ILE A 421      -1.920   4.439  21.123  1.00 24.31           C  
ATOM   3342  N   GLY A 422      -0.841   1.060  24.172  1.00 17.26           N  
ATOM   3343  CA  GLY A 422      -1.764   0.191  24.843  1.00 18.34           C  
ATOM   3344  C   GLY A 422      -3.132   0.308  24.194  1.00 18.09           C  
ATOM   3345  O   GLY A 422      -3.647   1.403  24.103  1.00 17.46           O  
ATOM   3346  N   VAL A 423      -3.685  -0.813  23.734  1.00 17.72           N  
ATOM   3347  CA  VAL A 423      -5.015  -0.844  23.108  1.00 17.90           C  
ATOM   3348  C   VAL A 423      -5.996  -1.633  23.978  1.00 17.71           C  
ATOM   3349  O   VAL A 423      -5.764  -2.803  24.275  1.00 15.49           O  
ATOM   3350  CB  VAL A 423      -4.934  -1.474  21.721  1.00 18.26           C  
ATOM   3351  CG1 VAL A 423      -6.150  -1.092  20.902  1.00 19.36           C  
ATOM   3352  CG2 VAL A 423      -3.682  -1.016  21.001  1.00 17.49           C  
ATOM   3353  N   ASN A 424      -7.075  -0.976  24.397  1.00 18.74           N  
ATOM   3354  CA  ASN A 424      -8.087  -1.604  25.267  1.00 20.50           C  
ATOM   3355  C   ASN A 424      -8.976  -2.537  24.436  1.00 20.12           C  
ATOM   3356  O   ASN A 424      -9.004  -2.430  23.229  1.00 16.92           O  
ATOM   3357  CB  ASN A 424      -8.975  -0.568  25.999  1.00 20.78           C  
ATOM   3358  CG  ASN A 424      -8.174   0.475  26.787  1.00 22.98           C  
ATOM   3359  ND2 ASN A 424      -7.815   1.567  26.148  1.00 24.08           N  
ATOM   3360  OD1 ASN A 424      -7.900   0.296  27.963  1.00 27.01           O  
ATOM   3361  N   PRO A 425      -9.691  -3.473  25.082  1.00 24.09           N  
ATOM   3362  CA  PRO A 425     -10.662  -4.321  24.374  1.00 25.19           C  
ATOM   3363  C   PRO A 425     -11.761  -3.500  23.715  1.00 24.98           C  
ATOM   3364  O   PRO A 425     -12.240  -2.528  24.289  1.00 21.53           O  
ATOM   3365  CB  PRO A 425     -11.268  -5.129  25.491  1.00 26.91           C  
ATOM   3366  CG  PRO A 425     -10.197  -5.202  26.517  1.00 26.69           C  
ATOM   3367  CD  PRO A 425      -9.657  -3.817  26.510  1.00 27.14           C  
ATOM   3368  N   GLY A 426     -12.104  -3.882  22.495  1.00 26.70           N  
ATOM   3369  CA  GLY A 426     -13.084  -3.168  21.685  1.00 28.16           C  
ATOM   3370  C   GLY A 426     -12.561  -1.945  20.957  1.00 27.92           C  
ATOM   3371  O   GLY A 426     -13.245  -1.419  20.107  1.00 28.61           O  
ATOM   3372  N   GLU A 427     -11.328  -1.534  21.219  1.00 26.18           N  
ATOM   3373  CA  GLU A 427     -10.847  -0.223  20.799  1.00 25.02           C  
ATOM   3374  C   GLU A 427     -10.122  -0.315  19.485  1.00 23.16           C  
ATOM   3375  O   GLU A 427      -9.484  -1.324  19.170  1.00 21.56           O  
ATOM   3376  CB  GLU A 427      -9.931   0.382  21.880  1.00 26.04           C  
ATOM   3377  CG  GLU A 427      -9.347   1.763  21.577  1.00 26.86           C  
ATOM   3378  CD  GLU A 427      -8.430   2.269  22.686  1.00 25.41           C  
ATOM   3379  OE1 GLU A 427      -7.696   1.426  23.274  1.00 27.26           O  
ATOM   3380  OE2 GLU A 427      -8.419   3.506  22.952  1.00 22.99           O1-
ATOM   3381  N   THR A 428     -10.248   0.768  18.730  1.00 22.55           N  
ATOM   3382  CA  THR A 428      -9.493   0.979  17.537  1.00 22.64           C  
ATOM   3383  C   THR A 428      -8.714   2.252  17.759  1.00 22.07           C  
ATOM   3384  O   THR A 428      -9.289   3.275  18.097  1.00 22.04           O  
ATOM   3385  CB  THR A 428     -10.398   1.084  16.329  1.00 23.66           C  
ATOM   3386  CG2 THR A 428      -9.552   1.285  15.057  1.00 24.46           C  
ATOM   3387  OG1 THR A 428     -11.084  -0.168  16.196  1.00 25.73           O  
ATOM   3388  N   VAL A 429      -7.398   2.173  17.632  1.00 20.20           N  
ATOM   3389  CA  VAL A 429      -6.594   3.354  17.699  1.00 18.85           C  
ATOM   3390  C   VAL A 429      -6.186   3.626  16.254  1.00 19.62           C  
ATOM   3391  O   VAL A 429      -5.979   2.675  15.502  1.00 21.73           O  
ATOM   3392  CB  VAL A 429      -5.419   3.175  18.716  1.00 20.43           C  
ATOM   3393  CG1 VAL A 429      -5.922   2.764  20.119  1.00 19.51           C  
ATOM   3394  CG2 VAL A 429      -4.367   2.176  18.271  1.00 19.14           C  
ATOM   3395  N   ARG A 430      -6.164   4.892  15.822  1.00 18.56           N  
ATOM   3396  CA  ARG A 430      -5.658   5.236  14.520  1.00 18.85           C  
ATOM   3397  C   ARG A 430      -4.271   5.870  14.652  1.00 19.40           C  
ATOM   3398  O   ARG A 430      -4.057   6.822  15.444  1.00 18.95           O  
ATOM   3399  CB  ARG A 430      -6.565   6.221  13.799  1.00 19.93           C  
ATOM   3400  CG  ARG A 430      -6.067   6.559  12.404  1.00 20.82           C  
ATOM   3401  CD  ARG A 430      -7.125   7.205  11.529  1.00 22.90           C  
ATOM   3402  NE  ARG A 430      -8.169   6.258  11.156  1.00 24.13           N  
ATOM   3403  CZ  ARG A 430      -9.368   6.566  10.664  1.00 25.61           C  
ATOM   3404  NH1 ARG A 430      -9.763   7.802  10.454  1.00 24.83           N1+
ATOM   3405  NH2 ARG A 430     -10.203   5.590  10.405  1.00 28.98           N  
ATOM   3406  N   LEU A 431      -3.362   5.412  13.816  1.00 18.35           N  
ATOM   3407  CA  LEU A 431      -2.002   5.849  13.901  1.00 19.46           C  
ATOM   3408  C   LEU A 431      -1.525   6.369  12.575  1.00 20.13           C  
ATOM   3409  O   LEU A 431      -1.975   5.955  11.542  1.00 22.18           O  
ATOM   3410  CB  LEU A 431      -1.105   4.677  14.303  1.00 18.89           C  
ATOM   3411  CG  LEU A 431      -1.520   3.855  15.509  1.00 18.73           C  
ATOM   3412  CD1 LEU A 431      -0.581   2.658  15.651  1.00 19.31           C  
ATOM   3413  CD2 LEU A 431      -1.505   4.664  16.775  1.00 18.62           C  
ATOM   3414  N   LEU A 432      -0.531   7.219  12.614  1.00 20.32           N  
ATOM   3415  CA  LEU A 432       0.066   7.708  11.407  1.00 21.31           C  
ATOM   3416  C   LEU A 432       1.502   7.155  11.304  1.00 21.74           C  
ATOM   3417  O   LEU A 432       2.403   7.566  12.017  1.00 19.50           O  
ATOM   3418  CB  LEU A 432       0.046   9.214  11.496  1.00 21.99           C  
ATOM   3419  CG  LEU A 432       0.653   9.999  10.375  1.00 24.49           C  
ATOM   3420  CD1 LEU A 432      -0.159   9.741   9.145  1.00 25.42           C  
ATOM   3421  CD2 LEU A 432       0.651  11.492  10.701  1.00 26.29           C  
ATOM   3422  N   VAL A 433       1.687   6.253  10.368  1.00 23.03           N  
ATOM   3423  CA  VAL A 433       2.854   5.405  10.318  1.00 24.22           C  
ATOM   3424  C   VAL A 433       3.589   5.600   8.993  1.00 24.02           C  
ATOM   3425  O   VAL A 433       3.008   5.386   7.934  1.00 22.05           O  
ATOM   3426  CB  VAL A 433       2.424   3.915  10.362  1.00 22.80           C  
ATOM   3427  CG1 VAL A 433       3.644   3.018  10.261  1.00 21.94           C  
ATOM   3428  CG2 VAL A 433       1.610   3.633  11.605  1.00 21.98           C  
ATOM   3429  N   ARG A 434       4.867   5.966   9.088  1.00 24.53           N  
ATOM   3430  CA  ARG A 434       5.736   6.169   7.951  1.00 25.52           C  
ATOM   3431  C   ARG A 434       7.083   5.484   8.231  1.00 23.39           C  
ATOM   3432  O   ARG A 434       7.617   5.620   9.301  1.00 20.97           O  
ATOM   3433  CB  ARG A 434       5.935   7.652   7.736  1.00 27.74           C  
ATOM   3434  CG  ARG A 434       6.629   8.009   6.419  1.00 31.47           C  
ATOM   3435  CD  ARG A 434       7.766   8.992   6.617  1.00 37.89           C  
ATOM   3436  NE  ARG A 434       7.548  10.319   6.041  1.00 45.75           N  
ATOM   3437  CZ  ARG A 434       7.945  11.489   6.575  1.00 53.35           C  
ATOM   3438  NH1 ARG A 434       8.548  11.564   7.780  1.00 51.18           N1+
ATOM   3439  NH2 ARG A 434       7.664  12.626   5.917  1.00 57.76           N  
ATOM   3440  N   PHE A 435       7.597   4.756   7.253  1.00 23.43           N  
ATOM   3441  CA  PHE A 435       8.840   3.997   7.346  1.00 24.35           C  
ATOM   3442  C   PHE A 435       9.792   4.669   6.407  1.00 26.24           C  
ATOM   3443  O   PHE A 435       9.543   4.706   5.206  1.00 28.96           O  
ATOM   3444  CB  PHE A 435       8.663   2.558   6.857  1.00 24.33           C  
ATOM   3445  CG  PHE A 435       7.760   1.736   7.704  1.00 23.76           C  
ATOM   3446  CD1 PHE A 435       8.241   1.114   8.819  1.00 24.49           C  
ATOM   3447  CD2 PHE A 435       6.424   1.557   7.354  1.00 24.64           C  
ATOM   3448  CE1 PHE A 435       7.416   0.339   9.604  1.00 25.67           C  
ATOM   3449  CE2 PHE A 435       5.585   0.787   8.137  1.00 24.21           C  
ATOM   3450  CZ  PHE A 435       6.074   0.183   9.267  1.00 24.76           C  
ATOM   3451  N   ASP A 436      10.893   5.184   6.923  1.00 28.23           N  
ATOM   3452  CA  ASP A 436      11.818   5.942   6.086  1.00 31.00           C  
ATOM   3453  C   ASP A 436      12.751   5.041   5.344  1.00 30.17           C  
ATOM   3454  O   ASP A 436      13.254   5.456   4.325  1.00 28.84           O  
ATOM   3455  CB  ASP A 436      12.638   6.938   6.928  1.00 33.62           C  
ATOM   3456  CG  ASP A 436      11.758   7.969   7.626  1.00 34.10           C  
ATOM   3457  OD1 ASP A 436      10.782   8.471   7.007  1.00 35.67           O  
ATOM   3458  OD2 ASP A 436      12.057   8.291   8.782  1.00 31.82           O1-
ATOM   3459  N   LEU A 437      12.967   3.820   5.860  1.00 32.36           N  
ATOM   3460  CA  LEU A 437      13.949   2.855   5.325  1.00 33.14           C  
ATOM   3461  C   LEU A 437      13.366   1.517   4.850  1.00 35.23           C  
ATOM   3462  O   LEU A 437      12.413   1.003   5.466  1.00 35.30           O  
ATOM   3463  CB  LEU A 437      14.996   2.570   6.383  1.00 33.43           C  
ATOM   3464  CG  LEU A 437      15.743   3.825   6.797  1.00 33.92           C  
ATOM   3465  CD1 LEU A 437      16.675   3.473   7.928  1.00 34.23           C  
ATOM   3466  CD2 LEU A 437      16.485   4.404   5.596  1.00 34.76           C  
ATOM   3467  N   PRO A 438      13.930   0.954   3.748  1.00 34.18           N  
ATOM   3468  CA  PRO A 438      13.419  -0.331   3.280  1.00 34.46           C  
ATOM   3469  C   PRO A 438      13.879  -1.400   4.249  1.00 32.17           C  
ATOM   3470  O   PRO A 438      14.844  -1.196   4.983  1.00 29.68           O  
ATOM   3471  CB  PRO A 438      14.106  -0.517   1.907  1.00 36.88           C  
ATOM   3472  CG  PRO A 438      15.425   0.214   2.058  1.00 37.42           C  
ATOM   3473  CD  PRO A 438      15.189   1.331   3.059  1.00 36.37           C  
ATOM   3474  N   GLY A 439      13.201  -2.532   4.236  1.00 32.24           N  
ATOM   3475  CA  GLY A 439      13.594  -3.653   5.059  1.00 30.68           C  
ATOM   3476  C   GLY A 439      12.399  -4.458   5.456  1.00 31.69           C  
ATOM   3477  O   GLY A 439      11.258  -4.240   4.949  1.00 31.85           O  
ATOM   3478  N   VAL A 440      12.664  -5.394   6.365  1.00 28.15           N  
ATOM   3479  CA  VAL A 440      11.623  -6.200   6.953  1.00 28.16           C  
ATOM   3480  C   VAL A 440      11.541  -5.834   8.432  1.00 25.59           C  
ATOM   3481  O   VAL A 440      12.527  -5.828   9.107  1.00 23.65           O  
ATOM   3482  CB  VAL A 440      11.858  -7.708   6.692  1.00 30.57           C  
ATOM   3483  CG1 VAL A 440      10.822  -8.533   7.406  1.00 33.88           C  
ATOM   3484  CG2 VAL A 440      11.730  -8.040   5.216  1.00 29.36           C  
ATOM   3485  N   TYR A 441      10.342  -5.514   8.906  1.00 25.61           N  
ATOM   3486  CA  TYR A 441      10.108  -5.042  10.278  1.00 24.89           C  
ATOM   3487  C   TYR A 441       8.923  -5.777  10.931  1.00 23.75           C  
ATOM   3488  O   TYR A 441       7.872  -5.857  10.334  1.00 24.98           O  
ATOM   3489  CB  TYR A 441       9.780  -3.549  10.226  1.00 25.44           C  
ATOM   3490  CG  TYR A 441      10.862  -2.721   9.648  1.00 26.39           C  
ATOM   3491  CD1 TYR A 441      11.994  -2.377  10.419  1.00 27.34           C  
ATOM   3492  CD2 TYR A 441      10.800  -2.276   8.338  1.00 26.29           C  
ATOM   3493  CE1 TYR A 441      13.015  -1.608   9.889  1.00 25.05           C  
ATOM   3494  CE2 TYR A 441      11.830  -1.510   7.811  1.00 26.14           C  
ATOM   3495  CZ  TYR A 441      12.926  -1.182   8.591  1.00 24.96           C  
ATOM   3496  OH  TYR A 441      13.940  -0.421   8.052  1.00 26.03           O  
ATOM   3497  N   MET A 442       9.095  -6.299  12.145  1.00 22.91           N  
ATOM   3498  CA  MET A 442       8.019  -6.946  12.892  1.00 22.97           C  
ATOM   3499  C   MET A 442       7.010  -5.928  13.428  1.00 22.95           C  
ATOM   3500  O   MET A 442       7.376  -4.774  13.755  1.00 23.39           O  
ATOM   3501  CB  MET A 442       8.584  -7.700  14.101  1.00 23.31           C  
ATOM   3502  CG  MET A 442       9.467  -8.884  13.739  1.00 25.27           C  
ATOM   3503  SD  MET A 442      11.002  -8.559  12.828  1.00 26.01           S  
ATOM   3504  CE  MET A 442      11.848  -7.873  14.126  1.00 25.24           C  
ATOM   3505  N   TYR A 443       5.746  -6.338  13.547  1.00 20.84           N  
ATOM   3506  CA  TYR A 443       4.786  -5.570  14.353  1.00 19.41           C  
ATOM   3507  C   TYR A 443       4.058  -6.496  15.243  1.00 19.74           C  
ATOM   3508  O   TYR A 443       3.682  -7.556  14.806  1.00 19.66           O  
ATOM   3509  CB  TYR A 443       3.818  -4.768  13.512  1.00 19.33           C  
ATOM   3510  CG  TYR A 443       3.034  -5.450  12.433  1.00 19.33           C  
ATOM   3511  CD1 TYR A 443       3.558  -5.602  11.149  1.00 19.91           C  
ATOM   3512  CD2 TYR A 443       1.732  -5.820  12.653  1.00 19.91           C  
ATOM   3513  CE1 TYR A 443       2.792  -6.135  10.127  1.00 21.19           C  
ATOM   3514  CE2 TYR A 443       0.946  -6.354  11.655  1.00 20.54           C  
ATOM   3515  CZ  TYR A 443       1.476  -6.506  10.395  1.00 21.73           C  
ATOM   3516  OH  TYR A 443       0.683  -7.076   9.451  1.00 20.37           O  
ATOM   3517  N   HIS A 444       3.866  -6.131  16.505  1.00 19.42           N  
ATOM   3518  CA  HIS A 444       3.390  -7.129  17.447  1.00 19.60           C  
ATOM   3519  C   HIS A 444       3.004  -6.610  18.781  1.00 18.74           C  
ATOM   3520  O   HIS A 444       3.413  -5.508  19.161  1.00 20.43           O  
ATOM   3521  CB  HIS A 444       4.514  -8.158  17.684  1.00 20.05           C  
ATOM   3522  CG  HIS A 444       5.767  -7.569  18.262  1.00 20.71           C  
ATOM   3523  CD2 HIS A 444       6.925  -7.183  17.676  1.00 19.58           C  
ATOM   3524  ND1 HIS A 444       5.931  -7.341  19.614  1.00 20.65           N  
ATOM   3525  CE1 HIS A 444       7.129  -6.831  19.826  1.00 19.09           C  
ATOM   3526  NE2 HIS A 444       7.773  -6.799  18.682  1.00 21.22           N  
ATOM   3527  N   CYS A 445       2.293  -7.447  19.534  1.00 18.84           N  
ATOM   3528  CA  CYS A 445       2.034  -7.187  20.971  1.00 20.28           C  
ATOM   3529  C   CYS A 445       3.330  -7.301  21.776  1.00 19.98           C  
ATOM   3530  O   CYS A 445       4.084  -8.219  21.532  1.00 19.46           O  
ATOM   3531  CB  CYS A 445       1.011  -8.153  21.517  1.00 20.10           C  
ATOM   3532  SG  CYS A 445       0.697  -7.820  23.251  1.00 22.39           S  
ATOM   3533  N   HIS A 446       3.625  -6.339  22.646  1.00 20.52           N  
ATOM   3534  CA  HIS A 446       4.868  -6.360  23.415  1.00 20.96           C  
ATOM   3535  C   HIS A 446       4.717  -6.951  24.860  1.00 21.82           C  
ATOM   3536  O   HIS A 446       5.595  -6.786  25.724  1.00 23.37           O  
ATOM   3537  CB  HIS A 446       5.500  -4.971  23.434  1.00 20.24           C  
ATOM   3538  CG  HIS A 446       6.993  -5.009  23.485  1.00 20.60           C  
ATOM   3539  CD2 HIS A 446       7.923  -4.571  22.611  1.00 19.89           C  
ATOM   3540  ND1 HIS A 446       7.687  -5.617  24.508  1.00 21.78           N  
ATOM   3541  CE1 HIS A 446       8.981  -5.513  24.283  1.00 21.82           C  
ATOM   3542  NE2 HIS A 446       9.157  -4.870  23.140  1.00 22.47           N  
ATOM   3543  N   ILE A 447       3.595  -7.604  25.135  1.00 22.74           N  
ATOM   3544  CA  ILE A 447       3.548  -8.624  26.188  1.00 21.89           C  
ATOM   3545  C   ILE A 447       4.359  -9.761  25.627  1.00 22.67           C  
ATOM   3546  O   ILE A 447       3.968 -10.384  24.633  1.00 21.87           O  
ATOM   3547  CB  ILE A 447       2.119  -9.081  26.509  1.00 22.03           C  
ATOM   3548  CG1 ILE A 447       1.397  -7.919  27.192  1.00 21.34           C  
ATOM   3549  CG2 ILE A 447       2.092 -10.335  27.406  1.00 21.10           C  
ATOM   3550  CD1 ILE A 447      -0.031  -8.224  27.571  1.00 20.82           C  
ATOM   3551  N   ILE A 448       5.485 -10.061  26.261  1.00 21.78           N  
ATOM   3552  CA  ILE A 448       6.499 -10.807  25.542  1.00 21.58           C  
ATOM   3553  C   ILE A 448       6.103 -12.270  25.300  1.00 19.26           C  
ATOM   3554  O   ILE A 448       6.484 -12.878  24.279  1.00 19.05           O  
ATOM   3555  CB  ILE A 448       7.909 -10.651  26.161  1.00 22.29           C  
ATOM   3556  CG1 ILE A 448       8.201  -9.192  26.577  1.00 25.17           C  
ATOM   3557  CG2 ILE A 448       8.943 -11.031  25.132  1.00 20.89           C  
ATOM   3558  CD1 ILE A 448       9.579  -8.992  27.227  1.00 26.49           C  
ATOM   3559  N   GLU A 449       5.342 -12.836  26.203  1.00 18.52           N  
ATOM   3560  CA  GLU A 449       4.757 -14.189  25.949  1.00 20.13           C  
ATOM   3561  C   GLU A 449       3.782 -14.244  24.742  1.00 20.41           C  
ATOM   3562  O   GLU A 449       3.670 -15.256  24.032  1.00 19.70           O  
ATOM   3563  CB  GLU A 449       4.055 -14.690  27.199  1.00 21.27           C  
ATOM   3564  CG  GLU A 449       5.026 -15.189  28.272  1.00 22.66           C  
ATOM   3565  CD  GLU A 449       5.871 -14.095  28.956  1.00 24.28           C  
ATOM   3566  OE1 GLU A 449       5.293 -13.035  29.354  1.00 26.38           O  
ATOM   3567  OE2 GLU A 449       7.100 -14.304  29.162  1.00 21.52           O1-
ATOM   3568  N   HIS A 450       3.070 -13.142  24.496  1.00 20.34           N  
ATOM   3569  CA  HIS A 450       2.179 -13.049  23.328  1.00 18.89           C  
ATOM   3570  C   HIS A 450       2.946 -13.000  22.023  1.00 19.22           C  
ATOM   3571  O   HIS A 450       2.608 -13.699  21.062  1.00 18.94           O  
ATOM   3572  CB  HIS A 450       1.299 -11.826  23.435  1.00 18.47           C  
ATOM   3573  CG  HIS A 450       0.243 -11.948  24.455  1.00 17.75           C  
ATOM   3574  CD2 HIS A 450       0.041 -12.869  25.419  1.00 17.98           C  
ATOM   3575  ND1 HIS A 450      -0.781 -11.045  24.552  1.00 20.04           N  
ATOM   3576  CE1 HIS A 450      -1.576 -11.405  25.546  1.00 19.80           C  
ATOM   3577  NE2 HIS A 450      -1.091 -12.503  26.093  1.00 18.78           N  
ATOM   3578  N   GLU A 451       3.954 -12.145  21.998  1.00 19.55           N  
ATOM   3579  CA  GLU A 451       4.920 -12.071  20.911  1.00 22.28           C  
ATOM   3580  C   GLU A 451       5.536 -13.439  20.568  1.00 21.94           C  
ATOM   3581  O   GLU A 451       5.439 -13.904  19.441  1.00 23.26           O  
ATOM   3582  CB  GLU A 451       5.986 -11.050  21.362  1.00 26.94           C  
ATOM   3583  CG  GLU A 451       7.347 -11.073  20.710  1.00 31.42           C  
ATOM   3584  CD  GLU A 451       8.209  -9.888  21.169  1.00 37.87           C  
ATOM   3585  OE1 GLU A 451       7.739  -9.026  21.976  1.00 35.82           O  
ATOM   3586  OE2 GLU A 451       9.383  -9.819  20.735  1.00 45.97           O1-
ATOM   3587  N   ASP A 452       6.132 -14.103  21.557  1.00 21.61           N  
ATOM   3588  CA  ASP A 452       6.676 -15.429  21.353  1.00 21.62           C  
ATOM   3589  C   ASP A 452       5.570 -16.407  20.960  1.00 23.84           C  
ATOM   3590  O   ASP A 452       5.790 -17.269  20.121  1.00 25.63           O  
ATOM   3591  CB  ASP A 452       7.394 -15.937  22.598  1.00 21.01           C  
ATOM   3592  CG  ASP A 452       8.820 -15.302  22.803  1.00 21.10           C  
ATOM   3593  OD1 ASP A 452       9.509 -14.819  21.839  1.00 20.50           O  
ATOM   3594  OD2 ASP A 452       9.265 -15.356  23.953  1.00 18.32           O1-
ATOM   3595  N   GLY A 453       4.377 -16.242  21.516  1.00 25.36           N  
ATOM   3596  CA  GLY A 453       3.285 -17.208  21.309  1.00 26.52           C  
ATOM   3597  C   GLY A 453       2.444 -16.931  20.091  1.00 26.93           C  
ATOM   3598  O   GLY A 453       1.390 -17.513  19.940  1.00 26.47           O  
ATOM   3599  N   GLY A 454       2.895 -16.011  19.235  1.00 27.63           N  
ATOM   3600  CA  GLY A 454       2.323 -15.845  17.916  1.00 26.86           C  
ATOM   3601  C   GLY A 454       1.791 -14.458  17.582  1.00 27.45           C  
ATOM   3602  O   GLY A 454       1.667 -14.178  16.404  1.00 28.69           O  
ATOM   3603  N   MET A 455       1.513 -13.581  18.565  1.00 23.60           N  
ATOM   3604  CA  MET A 455       0.898 -12.303  18.284  1.00 21.56           C  
ATOM   3605  C   MET A 455       1.883 -11.347  17.647  1.00 21.43           C  
ATOM   3606  O   MET A 455       2.271 -10.313  18.202  1.00 17.56           O  
ATOM   3607  CB  MET A 455       0.320 -11.699  19.537  1.00 22.66           C  
ATOM   3608  CG  MET A 455      -0.802 -10.706  19.252  1.00 22.97           C  
ATOM   3609  SD  MET A 455      -1.465 -10.267  20.868  1.00 25.04           S  
ATOM   3610  CE  MET A 455      -3.208 -10.611  20.660  1.00 24.28           C  
ATOM   3611  N   MET A 456       2.259 -11.694  16.429  1.00 21.40           N  
ATOM   3612  CA  MET A 456       3.309 -11.002  15.726  1.00 21.28           C  
ATOM   3613  C   MET A 456       3.107 -11.249  14.229  1.00 20.56           C  
ATOM   3614  O   MET A 456       2.533 -12.268  13.806  1.00 20.02           O  
ATOM   3615  CB  MET A 456       4.705 -11.443  16.252  1.00 22.07           C  
ATOM   3616  CG  MET A 456       5.914 -10.799  15.553  1.00 23.80           C  
ATOM   3617  SD  MET A 456       7.502 -11.314  16.270  1.00 27.99           S  
ATOM   3618  CE  MET A 456       7.831 -10.028  17.360  1.00 29.04           C  
ATOM   3619  N   ALA A 457       3.555 -10.268  13.450  1.00 21.14           N  
ATOM   3620  CA  ALA A 457       3.510 -10.263  12.005  1.00 21.64           C  
ATOM   3621  C   ALA A 457       4.654  -9.393  11.525  1.00 22.49           C  
ATOM   3622  O   ALA A 457       5.373  -8.798  12.339  1.00 20.88           O  
ATOM   3623  CB  ALA A 457       2.209  -9.662  11.554  1.00 22.19           C  
ATOM   3624  N   GLN A 458       4.831  -9.302  10.209  1.00 23.42           N  
ATOM   3625  CA  GLN A 458       5.935  -8.526   9.701  1.00 24.89           C  
ATOM   3626  C   GLN A 458       5.613  -7.909   8.367  1.00 24.66           C  
ATOM   3627  O   GLN A 458       4.918  -8.512   7.551  1.00 25.84           O  
ATOM   3628  CB  GLN A 458       7.224  -9.368   9.667  1.00 25.25           C  
ATOM   3629  CG  GLN A 458       7.280 -10.540   8.692  1.00 25.14           C  
ATOM   3630  CD  GLN A 458       8.463 -11.488   8.977  1.00 28.74           C  
ATOM   3631  NE2 GLN A 458       9.457 -10.975   9.700  1.00 27.90           N  
ATOM   3632  OE1 GLN A 458       8.482 -12.677   8.553  1.00 29.03           O  
ATOM   3633  N   ILE A 459       6.163  -6.716   8.156  1.00 24.00           N  
ATOM   3634  CA  ILE A 459       5.934  -5.902   6.964  1.00 24.16           C  
ATOM   3635  C   ILE A 459       7.256  -5.720   6.187  1.00 24.98           C  
ATOM   3636  O   ILE A 459       8.315  -5.556   6.781  1.00 22.36           O  
ATOM   3637  CB  ILE A 459       5.293  -4.550   7.358  1.00 24.76           C  
ATOM   3638  CG1 ILE A 459       4.880  -3.735   6.139  1.00 25.67           C  
ATOM   3639  CG2 ILE A 459       6.230  -3.676   8.199  1.00 25.56           C  
ATOM   3640  CD1 ILE A 459       3.778  -2.760   6.465  1.00 26.10           C  
ATOM   3641  N   GLU A 460       7.169  -5.791   4.859  1.00 27.54           N  
ATOM   3642  CA  GLU A 460       8.298  -5.484   3.979  1.00 29.15           C  
ATOM   3643  C   GLU A 460       8.074  -4.090   3.459  1.00 26.12           C  
ATOM   3644  O   GLU A 460       7.073  -3.842   2.772  1.00 23.88           O  
ATOM   3645  CB  GLU A 460       8.375  -6.463   2.813  1.00 33.82           C  
ATOM   3646  CG  GLU A 460       9.664  -6.420   1.980  1.00 38.63           C  
ATOM   3647  CD  GLU A 460       9.649  -7.404   0.801  1.00 47.00           C  
ATOM   3648  OE1 GLU A 460       8.634  -8.147   0.612  1.00 52.17           O  
ATOM   3649  OE2 GLU A 460      10.661  -7.442   0.048  1.00 52.73           O1-
ATOM   3650  N   THR A 461       8.975  -3.179   3.822  1.00 23.50           N  
ATOM   3651  CA  THR A 461       8.926  -1.846   3.297  1.00 23.36           C  
ATOM   3652  C   THR A 461       9.862  -1.723   2.098  1.00 25.36           C  
ATOM   3653  O   THR A 461      10.942  -2.309   2.073  1.00 24.72           O  
ATOM   3654  CB  THR A 461       9.289  -0.780   4.328  1.00 21.93           C  
ATOM   3655  CG2 THR A 461       8.473  -0.912   5.534  1.00 21.36           C  
ATOM   3656  OG1 THR A 461      10.659  -0.898   4.666  1.00 22.03           O  
ATOM   3657  N   PHE A 462       9.446  -0.953   1.106  1.00 27.46           N  
ATOM   3658  CA  PHE A 462      10.150  -0.995  -0.161  1.00 30.91           C  
ATOM   3659  C   PHE A 462      10.150   0.321  -0.907  1.00 36.20           C  
ATOM   3660  O   PHE A 462       9.229   1.146  -0.768  1.00 35.41           O  
ATOM   3661  CB  PHE A 462       9.567  -2.093  -1.061  1.00 28.72           C  
ATOM   3662  CG  PHE A 462       8.179  -1.802  -1.585  1.00 26.41           C  
ATOM   3663  CD1 PHE A 462       7.062  -2.093  -0.829  1.00 25.76           C  
ATOM   3664  CD2 PHE A 462       8.002  -1.265  -2.861  1.00 25.43           C  
ATOM   3665  CE1 PHE A 462       5.798  -1.848  -1.336  1.00 27.72           C  
ATOM   3666  CE2 PHE A 462       6.756  -1.007  -3.386  1.00 25.39           C  
ATOM   3667  CZ  PHE A 462       5.637  -1.293  -2.623  1.00 27.94           C  
ATOM   3668  N   ASP A 463      11.193   0.460  -1.725  1.00 40.53           N  
ATOM   3669  CA  ASP A 463      11.332   1.546  -2.684  1.00 42.50           C  
ATOM   3670  C   ASP A 463      10.577   1.179  -3.964  1.00 39.89           C  
ATOM   3671  O   ASP A 463      11.009   0.272  -4.660  1.00 36.16           O  
ATOM   3672  CB  ASP A 463      12.830   1.719  -2.973  1.00 44.59           C  
ATOM   3673  CG  ASP A 463      13.146   3.027  -3.637  1.00 47.54           C  
ATOM   3674  OD1 ASP A 463      12.271   3.550  -4.389  1.00 47.01           O  
ATOM   3675  OD2 ASP A 463      14.277   3.522  -3.402  1.00 45.89           O1-
ATOM   3676  N   PRO A 464       9.450   1.868  -4.297  1.00 43.85           N  
ATOM   3677  CA  PRO A 464       8.667   1.383  -5.472  1.00 46.18           C  
ATOM   3678  C   PRO A 464       9.381   1.593  -6.811  1.00 46.92           C  
ATOM   3679  O   PRO A 464       9.018   0.990  -7.813  1.00 44.67           O  
ATOM   3680  CB  PRO A 464       7.360   2.193  -5.408  1.00 45.46           C  
ATOM   3681  CG  PRO A 464       7.482   3.129  -4.247  1.00 44.64           C  
ATOM   3682  CD  PRO A 464       8.920   3.155  -3.811  1.00 45.64           C  
ATOM   3683  N   ALA A 465      10.408   2.434  -6.795  1.00 51.37           N  
ATOM   3684  CA  ALA A 465      11.295   2.637  -7.929  1.00 55.71           C  
ATOM   3685  C   ALA A 465      12.279   1.474  -8.182  1.00 53.73           C  
ATOM   3686  O   ALA A 465      13.029   1.514  -9.151  1.00 54.30           O  
ATOM   3687  CB  ALA A 465      12.070   3.943  -7.736  1.00 55.62           C  
ATOM   3688  N   LYS A 466      12.279   0.448  -7.334  1.00 56.28           N  
ATOM   3689  CA  LYS A 466      13.244  -0.654  -7.426  1.00 51.67           C  
ATOM   3690  C   LYS A 466      12.567  -2.029  -7.510  1.00 55.14           C  
ATOM   3691  O   LYS A 466      11.404  -2.180  -7.068  1.00 54.20           O  
ATOM   3692  CB  LYS A 466      14.165  -0.610  -6.222  1.00 48.66           C  
ATOM   3693  CG  LYS A 466      15.263   0.402  -6.390  1.00 52.05           C  
ATOM   3694  CD  LYS A 466      15.822   0.790  -5.041  1.00 60.62           C  
ATOM   3695  CE  LYS A 466      17.294   1.196  -5.087  1.00 62.55           C  
ATOM   3696  NZ  LYS A 466      18.063   0.437  -4.051  1.00 60.42           N1+
ATOM   3697  N   PRO A 467      13.291  -3.034  -8.077  1.00 55.75           N  
ATOM   3698  CA  PRO A 467      12.769  -4.398  -7.979  1.00 58.07           C  
ATOM   3699  C   PRO A 467      12.675  -4.840  -6.496  1.00 54.03           C  
ATOM   3700  O   PRO A 467      13.349  -4.251  -5.633  1.00 46.22           O  
ATOM   3701  CB  PRO A 467      13.799  -5.243  -8.782  1.00 58.15           C  
ATOM   3702  CG  PRO A 467      15.063  -4.444  -8.790  1.00 57.51           C  
ATOM   3703  CD  PRO A 467      14.663  -2.996  -8.653  1.00 56.12           C  
ATOM   3704  N   LYS A 468      11.819  -5.829  -6.214  1.00 53.66           N  
ATOM   3705  CA  LYS A 468      11.735  -6.444  -4.882  1.00 54.28           C  
ATOM   3706  C   LYS A 468      13.142  -6.868  -4.443  1.00 52.53           C  
ATOM   3707  O   LYS A 468      13.979  -7.232  -5.279  1.00 51.56           O  
ATOM   3708  CB  LYS A 468      10.761  -7.637  -4.872  1.00 51.26           C  
ATOM   3709  CG  LYS A 468      10.811  -8.498  -3.618  1.00 54.46           C  
ATOM   3710  CD  LYS A 468       9.740  -9.592  -3.565  1.00 58.23           C  
ATOM   3711  CE  LYS A 468       8.616  -9.314  -2.573  1.00 56.92           C  
ATOM   3712  NZ  LYS A 468       7.415 -10.144  -2.880  1.00 55.18           N1+
ATOM   3713  N   GLN A 469      13.414  -6.763  -3.147  1.00 47.91           N  
ATOM   3714  CA  GLN A 469      14.718  -7.165  -2.616  1.00 49.86           C  
ATOM   3715  C   GLN A 469      14.611  -8.568  -2.033  1.00 49.78           C  
ATOM   3716  O   GLN A 469      13.520  -9.014  -1.654  1.00 52.99           O  
ATOM   3717  CB  GLN A 469      15.221  -6.190  -1.543  1.00 46.86           C  
ATOM   3718  CG  GLN A 469      15.471  -4.767  -2.009  1.00 47.80           C  
ATOM   3719  CD  GLN A 469      16.608  -4.648  -3.013  1.00 49.67           C  
ATOM   3720  NE2 GLN A 469      16.308  -4.072  -4.184  1.00 47.80           N  
ATOM   3721  OE1 GLN A 469      17.751  -5.065  -2.741  1.00 49.18           O  
ATOM   3722  N   GLU A 470      15.747  -9.256  -1.975  1.00 51.72           N  
ATOM   3723  CA  GLU A 470      15.831 -10.555  -1.328  1.00 60.28           C  
ATOM   3724  C   GLU A 470      16.465 -10.332   0.047  1.00 54.50           C  
ATOM   3725  O   GLU A 470      17.473  -9.626   0.170  1.00 53.20           O  
ATOM   3726  CB  GLU A 470      16.641 -11.563  -2.176  1.00 71.06           C  
ATOM   3727  CG  GLU A 470      16.045 -12.990  -2.227  1.00 80.40           C  
ATOM   3728  CD  GLU A 470      15.099 -13.241  -3.416  1.00 85.37           C  
ATOM   3729  OE1 GLU A 470      13.943 -13.690  -3.172  1.00 87.41           O  
ATOM   3730  OE2 GLU A 470      15.514 -13.005  -4.588  1.00 77.33           O1-
ATOM   3731  N   TYR A 471      15.829 -10.902   1.069  1.00 49.88           N  
ATOM   3732  CA  TYR A 471      16.318 -10.878   2.457  1.00 45.05           C  
ATOM   3733  C   TYR A 471      16.469 -12.332   2.838  1.00 39.81           C  
ATOM   3734  O   TYR A 471      15.567 -13.106   2.598  1.00 40.47           O  
ATOM   3735  CB  TYR A 471      15.303 -10.145   3.403  1.00 39.82           C  
ATOM   3736  CG  TYR A 471      15.125  -8.698   3.012  1.00 35.39           C  
ATOM   3737  CD1 TYR A 471      16.145  -7.791   3.229  1.00 33.96           C  
ATOM   3738  CD2 TYR A 471      13.982  -8.260   2.324  1.00 35.17           C  
ATOM   3739  CE1 TYR A 471      16.037  -6.471   2.818  1.00 35.47           C  
ATOM   3740  CE2 TYR A 471      13.855  -6.938   1.903  1.00 35.10           C  
ATOM   3741  CZ  TYR A 471      14.891  -6.030   2.169  1.00 36.94           C  
ATOM   3742  OH  TYR A 471      14.819  -4.689   1.778  1.00 35.75           O  
ATOM   3743  N   LYS A 472      17.610 -12.706   3.388  1.00 39.32           N  
ATOM   3744  CA  LYS A 472      17.728 -13.987   4.055  1.00 45.33           C  
ATOM   3745  C   LYS A 472      16.923 -13.926   5.380  1.00 42.49           C  
ATOM   3746  O   LYS A 472      17.346 -13.256   6.336  1.00 38.22           O  
ATOM   3747  CB  LYS A 472      19.204 -14.337   4.321  1.00 51.57           C  
ATOM   3748  CG  LYS A 472      19.415 -15.751   4.870  1.00 61.27           C  
ATOM   3749  CD  LYS A 472      20.821 -16.326   4.596  1.00 77.60           C  
ATOM   3750  CE  LYS A 472      21.136 -16.644   3.108  1.00 85.90           C  
ATOM   3751  NZ  LYS A 472      20.287 -17.700   2.470  1.00 86.17           N1+
ATOM   3752  N   LEU A 473      15.771 -14.602   5.424  1.00 35.24           N  
ATOM   3753  CA  LEU A 473      15.002 -14.720   6.657  1.00 33.85           C  
ATOM   3754  C   LEU A 473      15.389 -15.968   7.436  1.00 35.99           C  
ATOM   3755  O   LEU A 473      15.736 -16.985   6.864  1.00 44.89           O  
ATOM   3756  CB  LEU A 473      13.523 -14.755   6.349  1.00 33.71           C  
ATOM   3757  CG  LEU A 473      13.049 -13.569   5.480  1.00 33.54           C  
ATOM   3758  CD1 LEU A 473      11.613 -13.789   5.085  1.00 33.12           C  
ATOM   3759  CD2 LEU A 473      13.208 -12.229   6.173  1.00 32.64           C  
ATOM   3760  N   MET A 474      15.420 -15.855   8.750  1.00 36.10           N  
ATOM   3761  CA  MET A 474      15.495 -17.003   9.639  1.00 40.12           C  
ATOM   3762  C   MET A 474      14.406 -18.041   9.380  1.00 37.50           C  
ATOM   3763  O   MET A 474      13.244 -17.700   9.096  1.00 39.99           O  
ATOM   3764  CB  MET A 474      15.437 -16.546  11.112  1.00 42.15           C  
ATOM   3765  CG  MET A 474      15.747 -17.631  12.140  1.00 47.20           C  
ATOM   3766  SD  MET A 474      17.439 -18.288  11.982  1.00 53.02           S  
ATOM   3767  CE  MET A 474      18.437 -17.101  12.835  1.00 49.79           C  
ATOM   3768  N   ASP A 475      14.805 -19.305   9.487  1.00 38.63           N  
ATOM   3769  CA  ASP A 475      13.870 -20.457   9.412  1.00 41.90           C  
ATOM   3770  C   ASP A 475      13.954 -21.205  10.716  1.00 40.00           C  
ATOM   3771  O   ASP A 475      14.960 -21.142  11.413  1.00 37.80           O  
ATOM   3772  CB  ASP A 475      14.156 -21.418   8.239  1.00 41.34           C  
ATOM   3773  CG  ASP A 475      15.606 -21.816   8.152  1.00 41.11           C  
ATOM   3774  OD1 ASP A 475      15.921 -22.984   8.415  1.00 46.34           O  
ATOM   3775  OD2 ASP A 475      16.451 -20.946   7.860  1.00 46.13           O1-
ATOM   3776  N   MET A 476      12.880 -21.914  11.023  1.00 42.34           N  
ATOM   3777  CA  MET A 476      12.757 -22.582  12.296  1.00 43.10           C  
ATOM   3778  C   MET A 476      13.746 -23.752  12.429  1.00 44.04           C  
ATOM   3779  O   MET A 476      14.178 -24.071  13.538  1.00 39.39           O  
ATOM   3780  CB  MET A 476      11.310 -23.037  12.494  1.00 43.57           C  
ATOM   3781  CG  MET A 476      11.030 -23.604  13.874  1.00 46.56           C  
ATOM   3782  SD  MET A 476      11.373 -22.419  15.167  1.00 52.77           S  
ATOM   3783  CE  MET A 476      10.642 -23.257  16.551  1.00 54.34           C  
ATOM   3784  N   ASP A 477      14.113 -24.378  11.312  1.00 44.95           N  
ATOM   3785  CA  ASP A 477      15.032 -25.498  11.370  1.00 50.37           C  
ATOM   3786  C   ASP A 477      16.416 -24.994  11.740  1.00 44.90           C  
ATOM   3787  O   ASP A 477      17.054 -25.562  12.600  1.00 48.01           O  
ATOM   3788  CB  ASP A 477      15.044 -26.311  10.064  1.00 55.25           C  
ATOM   3789  CG  ASP A 477      13.768 -27.152   9.880  1.00 63.75           C  
ATOM   3790  OD1 ASP A 477      13.032 -27.396  10.872  1.00 62.29           O  
ATOM   3791  OD2 ASP A 477      13.504 -27.583   8.732  1.00 72.62           O1-
ATOM   3792  N   THR A 478      16.860 -23.917  11.113  1.00 41.71           N  
ATOM   3793  CA  THR A 478      18.136 -23.271  11.461  1.00 40.07           C  
ATOM   3794  C   THR A 478      18.219 -22.943  12.960  1.00 38.94           C  
ATOM   3795  O   THR A 478      19.236 -23.183  13.597  1.00 32.81           O  
ATOM   3796  CB  THR A 478      18.324 -21.985  10.648  1.00 40.06           C  
ATOM   3797  CG2 THR A 478      19.693 -21.347  10.891  1.00 40.74           C  
ATOM   3798  OG1 THR A 478      18.201 -22.294   9.261  1.00 39.07           O  
ATOM   3799  N   LEU A 479      17.116 -22.446  13.512  1.00 37.72           N  
ATOM   3800  CA  LEU A 479      17.092 -21.985  14.889  1.00 38.92           C  
ATOM   3801  C   LEU A 479      17.216 -23.146  15.833  1.00 38.76           C  
ATOM   3802  O   LEU A 479      17.988 -23.093  16.778  1.00 38.14           O  
ATOM   3803  CB  LEU A 479      15.810 -21.206  15.165  1.00 39.99           C  
ATOM   3804  CG  LEU A 479      15.665 -20.499  16.506  1.00 41.30           C  
ATOM   3805  CD1 LEU A 479      16.469 -19.212  16.528  1.00 43.16           C  
ATOM   3806  CD2 LEU A 479      14.186 -20.221  16.738  1.00 43.83           C  
ATOM   3807  N   MET A 480      16.451 -24.196  15.568  1.00 40.07           N  
ATOM   3808  CA  MET A 480      16.435 -25.362  16.429  1.00 40.40           C  
ATOM   3809  C   MET A 480      17.645 -26.258  16.296  1.00 38.23           C  
ATOM   3810  O   MET A 480      17.977 -26.887  17.281  1.00 39.49           O  
ATOM   3811  CB  MET A 480      15.162 -26.156  16.235  1.00 44.36           C  
ATOM   3812  CG  MET A 480      13.976 -25.324  16.677  1.00 51.51           C  
ATOM   3813  SD  MET A 480      12.722 -26.302  17.452  1.00 56.59           S  
ATOM   3814  CE  MET A 480      12.349 -27.400  16.070  1.00 65.44           C  
ATOM   3815  N   MET A 481      18.287 -26.334  15.123  1.00 39.12           N  
ATOM   3816  CA  MET A 481      19.575 -27.058  14.985  1.00 44.62           C  
ATOM   3817  C   MET A 481      20.600 -26.319  15.840  1.00 41.10           C  
ATOM   3818  O   MET A 481      21.342 -26.937  16.599  1.00 37.14           O  
ATOM   3819  CB  MET A 481      20.119 -27.155  13.537  1.00 54.01           C  
ATOM   3820  CG  MET A 481      19.385 -28.044  12.500  1.00 69.38           C  
ATOM   3821  SD  MET A 481      18.785 -29.732  12.884  1.00 85.62           S  
ATOM   3822  CE  MET A 481      16.985 -29.490  12.887  1.00 86.59           C  
ATOM   3823  N   ALA A 482      20.584 -24.985  15.752  1.00 39.57           N  
ATOM   3824  CA  ALA A 482      21.599 -24.152  16.393  1.00 38.53           C  
ATOM   3825  C   ALA A 482      21.473 -24.176  17.911  1.00 35.19           C  
ATOM   3826  O   ALA A 482      22.453 -24.430  18.608  1.00 32.54           O  
ATOM   3827  CB  ALA A 482      21.559 -22.736  15.840  1.00 37.30           C  
ATOM   3828  N   LEU A 483      20.260 -23.972  18.400  1.00 35.02           N  
ATOM   3829  CA  LEU A 483      19.957 -24.087  19.828  1.00 35.12           C  
ATOM   3830  C   LEU A 483      20.218 -25.504  20.331  1.00 38.94           C  
ATOM   3831  O   LEU A 483      20.566 -25.673  21.485  1.00 37.23           O  
ATOM   3832  CB  LEU A 483      18.491 -23.728  20.109  1.00 33.89           C  
ATOM   3833  CG  LEU A 483      18.026 -22.272  20.198  1.00 34.01           C  
ATOM   3834  CD1 LEU A 483      16.577 -22.252  20.665  1.00 32.89           C  
ATOM   3835  CD2 LEU A 483      18.865 -21.466  21.181  1.00 34.53           C  
ATOM   3836  N   ALA A 484      20.017 -26.519  19.477  1.00 43.64           N  
ATOM   3837  CA  ALA A 484      20.264 -27.936  19.859  1.00 46.37           C  
ATOM   3838  C   ALA A 484      21.759 -28.213  20.098  1.00 45.06           C  
ATOM   3839  O   ALA A 484      22.152 -28.750  21.131  1.00 48.61           O  
ATOM   3840  CB  ALA A 484      19.697 -28.909  18.811  1.00 44.07           C  
ATOM   3841  N   LYS A 485      22.567 -27.844  19.124  1.00 40.44           N  
ATOM   3842  CA  LYS A 485      24.009 -27.831  19.247  1.00 40.58           C  
ATOM   3843  C   LYS A 485      24.483 -27.053  20.491  1.00 39.75           C  
ATOM   3844  O   LYS A 485      25.347 -27.516  21.251  1.00 36.15           O  
ATOM   3845  CB  LYS A 485      24.597 -27.211  17.968  1.00 43.95           C  
ATOM   3846  CG  LYS A 485      26.104 -27.081  17.970  1.00 50.67           C  
ATOM   3847  CD  LYS A 485      26.665 -26.573  16.647  1.00 56.69           C  
ATOM   3848  CE  LYS A 485      28.116 -26.145  16.841  1.00 60.64           C  
ATOM   3849  NZ  LYS A 485      28.976 -26.494  15.682  1.00 63.45           N1+
ATOM   3850  N   GLU A 486      23.899 -25.876  20.703  1.00 39.69           N  
ATOM   3851  CA  GLU A 486      24.324 -24.977  21.792  1.00 38.66           C  
ATOM   3852  C   GLU A 486      23.930 -25.496  23.182  1.00 38.45           C  
ATOM   3853  O   GLU A 486      24.631 -25.255  24.169  1.00 34.10           O  
ATOM   3854  CB  GLU A 486      23.747 -23.586  21.583  1.00 37.91           C  
ATOM   3855  CG  GLU A 486      24.405 -22.820  20.451  1.00 38.43           C  
ATOM   3856  CD  GLU A 486      23.503 -21.747  19.862  1.00 40.53           C  
ATOM   3857  OE1 GLU A 486      22.423 -21.443  20.466  1.00 37.57           O  
ATOM   3858  OE2 GLU A 486      23.883 -21.228  18.786  1.00 38.21           O1-
ATOM   3859  N   ARG A 487      22.817 -26.213  23.261  1.00 37.11           N  
ATOM   3860  CA  ARG A 487      22.399 -26.761  24.524  1.00 40.78           C  
ATOM   3861  C   ARG A 487      22.919 -28.212  24.734  1.00 47.19           C  
ATOM   3862  O   ARG A 487      22.867 -28.713  25.870  1.00 51.47           O  
ATOM   3863  CB  ARG A 487      20.874 -26.615  24.668  1.00 40.63           C  
ATOM   3864  CG  ARG A 487      20.454 -25.153  24.778  1.00 41.25           C  
ATOM   3865  CD  ARG A 487      18.945 -24.977  24.761  1.00 42.59           C  
ATOM   3866  NE  ARG A 487      18.524 -23.575  24.940  1.00 41.49           N  
ATOM   3867  CZ  ARG A 487      17.272 -23.142  24.810  1.00 39.96           C  
ATOM   3868  NH1 ARG A 487      16.299 -23.985  24.498  1.00 44.60           N1+
ATOM   3869  NH2 ARG A 487      16.971 -21.865  24.990  1.00 37.53           N  
ATOM   3870  N   GLY A 488      23.449 -28.858  23.680  1.00 44.50           N  
ATOM   3871  CA  GLY A 488      23.797 -30.283  23.732  1.00 47.03           C  
ATOM   3872  C   GLY A 488      22.585 -31.201  23.883  1.00 50.23           C  
ATOM   3873  O   GLY A 488      22.544 -32.041  24.776  1.00 53.53           O  
ATOM   3874  N   VAL A 489      21.592 -31.034  23.010  1.00 52.04           N  
ATOM   3875  CA  VAL A 489      20.364 -31.863  23.004  1.00 49.67           C  
ATOM   3876  C   VAL A 489      19.925 -32.167  21.555  1.00 51.46           C  
ATOM   3877  O   VAL A 489      20.561 -31.713  20.580  1.00 48.79           O  
ATOM   3878  CB  VAL A 489      19.203 -31.225  23.836  1.00 51.50           C  
ATOM   3879  CG1 VAL A 489      19.656 -30.914  25.258  1.00 51.59           C  
ATOM   3880  CG2 VAL A 489      18.646 -29.963  23.180  1.00 53.35           C  
ATOM   3881  N   LYS A 490      18.893 -32.998  21.425  1.00 55.14           N  
ATOM   3882  CA  LYS A 490      18.302 -33.348  20.119  1.00 62.99           C  
ATOM   3883  C   LYS A 490      17.226 -32.306  19.767  1.00 56.54           C  
ATOM   3884  O   LYS A 490      16.429 -31.928  20.639  1.00 56.54           O  
ATOM   3885  CB  LYS A 490      17.662 -34.763  20.163  1.00 73.58           C  
ATOM   3886  CG  LYS A 490      18.585 -35.939  20.549  1.00 81.45           C  
ATOM   3887  CD  LYS A 490      19.143 -36.726  19.356  1.00 85.20           C  
ATOM   3888  CE  LYS A 490      18.190 -37.803  18.813  1.00 88.50           C  
ATOM   3889  NZ  LYS A 490      17.140 -37.317  17.857  1.00 87.93           N1+
ATOM   3890  N   PRO A 491      17.154 -31.866  18.497  1.00 49.84           N  
ATOM   3891  CA  PRO A 491      16.138 -30.842  18.165  1.00 48.31           C  
ATOM   3892  C   PRO A 491      14.755 -31.100  18.744  1.00 50.75           C  
ATOM   3893  O   PRO A 491      14.069 -30.141  19.129  1.00 49.30           O  
ATOM   3894  CB  PRO A 491      16.113 -30.846  16.637  1.00 47.76           C  
ATOM   3895  CG  PRO A 491      17.530 -31.199  16.272  1.00 51.05           C  
ATOM   3896  CD  PRO A 491      18.052 -32.131  17.354  1.00 50.67           C  
ATOM   3897  N   SER A 492      14.372 -32.377  18.842  1.00 55.02           N  
ATOM   3898  CA  SER A 492      13.061 -32.779  19.388  1.00 57.85           C  
ATOM   3899  C   SER A 492      12.848 -32.615  20.913  1.00 56.08           C  
ATOM   3900  O   SER A 492      11.722 -32.785  21.368  1.00 54.11           O  
ATOM   3901  CB  SER A 492      12.757 -34.235  19.002  1.00 58.84           C  
ATOM   3902  OG  SER A 492      13.593 -35.125  19.733  1.00 57.94           O  
ATOM   3903  N   GLU A 493      13.892 -32.302  21.687  1.00 54.03           N  
ATOM   3904  CA  GLU A 493      13.742 -32.049  23.149  1.00 55.94           C  
ATOM   3905  C   GLU A 493      13.905 -30.556  23.568  1.00 49.16           C  
ATOM   3906  O   GLU A 493      13.579 -30.171  24.708  1.00 41.66           O  
ATOM   3907  CB  GLU A 493      14.659 -32.993  23.973  1.00 62.54           C  
ATOM   3908  CG  GLU A 493      15.914 -33.487  23.255  1.00 68.08           C  
ATOM   3909  CD  GLU A 493      16.814 -34.444  24.061  1.00 75.40           C  
ATOM   3910  OE1 GLU A 493      16.718 -34.502  25.303  1.00 78.02           O  
ATOM   3911  OE2 GLU A 493      17.662 -35.133  23.439  1.00 76.07           O1-
ATOM   3912  N   ILE A 494      14.412 -29.741  22.642  1.00 42.22           N  
ATOM   3913  CA  ILE A 494      14.506 -28.304  22.793  1.00 39.69           C  
ATOM   3914  C   ILE A 494      13.173 -27.706  23.265  1.00 37.69           C  
ATOM   3915  O   ILE A 494      12.108 -27.992  22.689  1.00 35.04           O  
ATOM   3916  CB  ILE A 494      14.882 -27.678  21.439  1.00 41.05           C  
ATOM   3917  CG1 ILE A 494      16.358 -27.904  21.140  1.00 44.19           C  
ATOM   3918  CG2 ILE A 494      14.554 -26.189  21.366  1.00 42.00           C  
ATOM   3919  CD1 ILE A 494      17.281 -27.029  21.951  1.00 49.68           C  
ATOM   3920  N   TRP A 495      13.240 -26.894  24.319  1.00 34.77           N  
ATOM   3921  CA  TRP A 495      12.082 -26.161  24.822  1.00 33.26           C  
ATOM   3922  C   TRP A 495      12.311 -24.655  24.615  1.00 32.08           C  
ATOM   3923  O   TRP A 495      13.403 -24.162  24.862  1.00 33.07           O  
ATOM   3924  CB  TRP A 495      11.837 -26.443  26.290  1.00 30.00           C  
ATOM   3925  CG  TRP A 495      10.570 -25.840  26.763  1.00 30.72           C  
ATOM   3926  CD1 TRP A 495       9.314 -26.385  26.679  1.00 30.52           C  
ATOM   3927  CD2 TRP A 495      10.393 -24.529  27.343  1.00 33.02           C  
ATOM   3928  CE2 TRP A 495       8.999 -24.372  27.612  1.00 31.79           C  
ATOM   3929  CE3 TRP A 495      11.266 -23.472  27.656  1.00 31.85           C  
ATOM   3930  NE1 TRP A 495       8.365 -25.515  27.191  1.00 30.69           N  
ATOM   3931  CZ2 TRP A 495       8.479 -23.215  28.196  1.00 31.44           C  
ATOM   3932  CZ3 TRP A 495      10.734 -22.307  28.229  1.00 31.75           C  
ATOM   3933  CH2 TRP A 495       9.355 -22.189  28.488  1.00 30.86           C  
ATOM   3934  N   MET A 496      11.281 -23.945  24.158  1.00 28.95           N  
ATOM   3935  CA  MET A 496      11.351 -22.488  23.962  1.00 29.58           C  
ATOM   3936  C   MET A 496      10.021 -21.873  24.373  1.00 27.75           C  
ATOM   3937  O   MET A 496       8.946 -22.439  24.083  1.00 22.29           O  
ATOM   3938  CB  MET A 496      11.665 -22.106  22.505  1.00 33.85           C  
ATOM   3939  CG  MET A 496      12.992 -22.589  21.985  1.00 37.51           C  
ATOM   3940  SD  MET A 496      13.198 -22.193  20.248  1.00 49.40           S  
ATOM   3941  CE  MET A 496      12.300 -23.556  19.520  1.00 49.14           C  
ATOM   3942  N   GLY A 497      10.099 -20.735  25.068  1.00 26.01           N  
ATOM   3943  CA  GLY A 497       8.915 -19.977  25.425  1.00 27.09           C  
ATOM   3944  C   GLY A 497       8.197 -19.574  24.145  1.00 28.18           C  
ATOM   3945  O   GLY A 497       8.835 -19.035  23.204  1.00 26.68           O  
ATOM   3946  N   GLY A 498       6.900 -19.887  24.083  1.00 26.95           N  
ATOM   3947  CA  GLY A 498       6.150 -19.726  22.832  1.00 30.44           C  
ATOM   3948  C   GLY A 498       5.694 -21.008  22.153  1.00 30.22           C  
ATOM   3949  O   GLY A 498       4.623 -21.046  21.578  1.00 26.37           O  
ATOM   3950  N   MET A 499       6.515 -22.046  22.215  1.00 33.12           N  
ATOM   3951  CA  MET A 499       6.202 -23.327  21.602  1.00 34.27           C  
ATOM   3952  C   MET A 499       4.868 -23.848  22.067  1.00 31.27           C  
ATOM   3953  O   MET A 499       4.151 -24.373  21.287  1.00 29.97           O  
ATOM   3954  CB  MET A 499       7.269 -24.399  21.921  1.00 40.84           C  
ATOM   3955  CG  MET A 499       8.503 -24.396  21.017  1.00 45.23           C  
ATOM   3956  SD  MET A 499       9.813 -25.588  21.371  1.00 55.47           S  
ATOM   3957  CE  MET A 499       8.884 -26.984  22.026  1.00 52.96           C  
ATOM   3958  N   GLN A 500       4.559 -23.729  23.345  1.00 31.66           N  
ATOM   3959  CA  GLN A 500       3.366 -24.328  23.869  1.00 31.68           C  
ATOM   3960  C   GLN A 500       2.114 -23.687  23.233  1.00 33.32           C  
ATOM   3961  O   GLN A 500       1.116 -24.387  22.953  1.00 33.76           O  
ATOM   3962  CB  GLN A 500       3.350 -24.193  25.386  1.00 35.60           C  
ATOM   3963  CG  GLN A 500       2.085 -24.736  26.076  1.00 40.00           C  
ATOM   3964  CD  GLN A 500       1.985 -24.331  27.548  1.00 39.56           C  
ATOM   3965  NE2 GLN A 500       0.798 -23.856  27.974  1.00 38.46           N  
ATOM   3966  OE1 GLN A 500       2.965 -24.461  28.300  1.00 39.68           O  
ATOM   3967  N   SER A 501       2.164 -22.380  22.985  1.00 29.49           N  
ATOM   3968  CA  SER A 501       1.040 -21.728  22.354  1.00 30.06           C  
ATOM   3969  C   SER A 501       0.843 -22.268  20.927  1.00 30.47           C  
ATOM   3970  O   SER A 501      -0.254 -22.703  20.584  1.00 30.19           O  
ATOM   3971  CB  SER A 501       1.172 -20.215  22.388  1.00 28.82           C  
ATOM   3972  OG  SER A 501       0.970 -19.755  23.699  1.00 26.76           O  
ATOM   3973  N   TYR A 502       1.907 -22.307  20.133  1.00 28.53           N  
ATOM   3974  CA  TYR A 502       1.858 -22.917  18.801  1.00 28.49           C  
ATOM   3975  C   TYR A 502       1.351 -24.399  18.768  1.00 34.63           C  
ATOM   3976  O   TYR A 502       0.386 -24.705  18.036  1.00 36.97           O  
ATOM   3977  CB  TYR A 502       3.205 -22.779  18.103  1.00 26.24           C  
ATOM   3978  CG  TYR A 502       3.454 -21.425  17.470  1.00 25.28           C  
ATOM   3979  CD1 TYR A 502       3.942 -20.343  18.213  1.00 25.17           C  
ATOM   3980  CD2 TYR A 502       3.246 -21.232  16.110  1.00 24.89           C  
ATOM   3981  CE1 TYR A 502       4.168 -19.104  17.616  1.00 25.27           C  
ATOM   3982  CE2 TYR A 502       3.489 -20.023  15.507  1.00 26.60           C  
ATOM   3983  CZ  TYR A 502       3.953 -18.950  16.263  1.00 27.06           C  
ATOM   3984  OH  TYR A 502       4.185 -17.744  15.640  1.00 26.43           O  
ATOM   3985  N   GLU A 503       1.988 -25.280  19.554  1.00 39.88           N  
ATOM   3986  CA  GLU A 503       1.587 -26.708  19.750  1.00 42.42           C  
ATOM   3987  C   GLU A 503       0.107 -26.956  20.073  1.00 39.76           C  
ATOM   3988  O   GLU A 503      -0.545 -27.797  19.456  1.00 35.92           O  
ATOM   3989  CB  GLU A 503       2.399 -27.348  20.892  1.00 46.99           C  
ATOM   3990  CG  GLU A 503       3.675 -28.077  20.446  1.00 56.14           C  
ATOM   3991  CD  GLU A 503       4.652 -28.404  21.599  1.00 60.80           C  
ATOM   3992  OE1 GLU A 503       4.191 -28.737  22.736  1.00 54.19           O  
ATOM   3993  OE2 GLU A 503       5.890 -28.345  21.353  1.00 56.79           O1-
ATOM   3994  N   LYS A 504      -0.389 -26.240  21.072  1.00 40.27           N  
ATOM   3995  CA  LYS A 504      -1.748 -26.405  21.562  1.00 41.43           C  
ATOM   3996  C   LYS A 504      -2.828 -25.983  20.535  1.00 40.41           C  
ATOM   3997  O   LYS A 504      -3.881 -26.608  20.471  1.00 41.74           O  
ATOM   3998  CB  LYS A 504      -1.911 -25.636  22.877  1.00 44.90           C  
ATOM   3999  CG  LYS A 504      -3.116 -26.048  23.708  1.00 52.54           C  
ATOM   4000  CD  LYS A 504      -3.607 -24.914  24.602  1.00 58.05           C  
ATOM   4001  CE  LYS A 504      -5.071 -25.104  24.984  1.00 57.45           C  
ATOM   4002  NZ  LYS A 504      -5.234 -26.256  25.903  1.00 52.64           N1+
ATOM   4003  N   MET A 505      -2.574 -24.947  19.734  1.00 37.04           N  
ATOM   4004  CA  MET A 505      -3.497 -24.562  18.657  1.00 38.94           C  
ATOM   4005  C   MET A 505      -3.219 -25.358  17.342  1.00 36.33           C  
ATOM   4006  O   MET A 505      -3.807 -25.085  16.293  1.00 39.43           O  
ATOM   4007  CB  MET A 505      -3.396 -23.041  18.397  1.00 39.86           C  
ATOM   4008  CG  MET A 505      -3.631 -22.147  19.611  1.00 40.52           C  
ATOM   4009  SD  MET A 505      -5.286 -22.324  20.309  1.00 42.51           S  
ATOM   4010  CE  MET A 505      -5.152 -23.628  21.529  1.00 44.69           C  
ATOM   4011  N   GLY A 506      -2.309 -26.316  17.386  1.00 31.87           N  
ATOM   4012  CA  GLY A 506      -2.002 -27.162  16.242  1.00 36.23           C  
ATOM   4013  C   GLY A 506      -1.300 -26.445  15.114  1.00 37.85           C  
ATOM   4014  O   GLY A 506      -1.472 -26.801  13.951  1.00 37.40           O  
ATOM   4015  N   MET A 507      -0.490 -25.448  15.457  1.00 41.29           N  
ATOM   4016  CA  MET A 507       0.068 -24.531  14.460  1.00 44.81           C  
ATOM   4017  C   MET A 507       1.573 -24.705  14.401  1.00 43.16           C  
ATOM   4018  O   MET A 507       2.188 -25.059  15.384  1.00 41.18           O  
ATOM   4019  CB  MET A 507      -0.345 -23.071  14.763  1.00 46.39           C  
ATOM   4020  CG  MET A 507      -1.784 -22.787  14.362  1.00 46.86           C  
ATOM   4021  SD  MET A 507      -2.406 -21.233  14.980  1.00 51.28           S  
ATOM   4022  CE  MET A 507      -4.190 -21.398  14.763  1.00 48.55           C  
ATOM   4023  N   LYS A 508       2.134 -24.477  13.222  1.00 50.64           N  
ATOM   4024  CA  LYS A 508       3.545 -24.763  12.943  1.00 62.72           C  
ATOM   4025  C   LYS A 508       4.315 -23.509  13.204  1.00 58.25           C  
ATOM   4026  O   LYS A 508       4.004 -22.461  12.633  1.00 62.16           O  
ATOM   4027  CB  LYS A 508       3.759 -25.206  11.481  1.00 69.52           C  
ATOM   4028  CG  LYS A 508       5.218 -25.283  11.037  1.00 74.51           C  
ATOM   4029  CD  LYS A 508       5.431 -26.246   9.870  1.00 82.05           C  
ATOM   4030  CE  LYS A 508       6.522 -27.268  10.189  1.00 90.11           C  
ATOM   4031  NZ  LYS A 508       6.644 -28.360   9.181  1.00 92.56           N1+
ATOM   4032  N   MET A 509       5.326 -23.613  14.053  1.00 62.44           N  
ATOM   4033  CA  MET A 509       6.195 -22.473  14.338  1.00 66.25           C  
ATOM   4034  C   MET A 509       7.180 -22.272  13.173  1.00 66.37           C  
ATOM   4035  O   MET A 509       8.108 -23.055  12.971  1.00 66.94           O  
ATOM   4036  CB  MET A 509       6.898 -22.667  15.686  1.00 67.18           C  
ATOM   4037  CG  MET A 509       7.630 -21.425  16.181  1.00 71.18           C  
ATOM   4038  SD  MET A 509       7.418 -21.069  17.939  1.00 69.29           S  
ATOM   4039  CE  MET A 509       7.792 -22.657  18.600  1.00 69.90           C  
ATOM   4040  OXT MET A 509       7.031 -21.336  12.371  1.00 63.91           O1-
TER   
HETATM 4041 CU2  C2O A 601      10.965  -4.107  22.316  1.00 24.64          CU  
HETATM 4042 CU3  C2O A 601       9.856  -6.466  18.618  1.00 26.81          CU  
HETATM 4043 CU    CU A 602      11.002  -3.046  18.633  1.00 27.01          CU  
HETATM 4044 CU    CU A 603      -1.021  -9.167  23.678  1.00 22.99          CU  
CONECT  844 4043
CONECT  866 4041
CONECT 1162 4041
CONECT 1177 4042
CONECT 3096 4044
CONECT 3126 4043
CONECT 3143 4042
CONECT 3526 4042
CONECT 3532 4044
CONECT 3542 4041
CONECT 3575 4044
CONECT 4041  866 1162 3542
CONECT 4042 1177 3143 3526
CONECT 4043  844 3126
CONECT 4044 3096 3532 3575
END
