# Supplementary material for: Hydrophobic tuning with non-canonical amino acids in a copper metalloenzyme
Source: Nat Chem. 2026 Apr 13;18(7):1269–77. doi: 10.1038/s41557-026-02116-7 (PMC13323077; doi:10.1038/s41557-026-02116-7)
Supplement: Supplementary file 4 — Code related to logP prediction, PDB analysis and redox deconvolution. [file 41557_2026_2116_MOESM4_ESM.zip › Code_lite/PDB_analysis_lite/inputs/starting_pdbs/6zij.pdb]

CRYST1   75.040   94.320  116.830  90.00  90.69  90.00 P 1 21 1      1
ATOM      1  N   ALA A  40      30.520   8.949  -1.212  1.00 57.18           N  
ANISOU    1  N   ALA A  40     8416   8311   4998   1128     95   2594       N  
ATOM      2  CA  ALA A  40      30.629   8.733  -2.651  1.00 57.44           C  
ANISOU    2  CA  ALA A  40     8290   8342   5192    922    267   2357       C  
ATOM      3  C   ALA A  40      29.531   9.495  -3.407  1.00 56.23           C  
ANISOU    3  C   ALA A  40     8114   8149   5103    415    710   2245       C  
ATOM      4  O   ALA A  40      29.425  10.721  -3.298  1.00 56.58           O  
ANISOU    4  O   ALA A  40     8275   8112   5112    242   1097   2156       O  
ATOM      5  CB  ALA A  40      30.566   7.235  -2.970  1.00 58.18           C  
ANISOU    5  CB  ALA A  40     8383   8369   5355    906    208   2313       C  
ATOM      6  N   GLY A  41      28.728   8.768  -4.183  1.00 53.98           N  
ANISOU    6  N   GLY A  41     7580   7875   5055    180    616   2230       N  
ATOM      7  CA  GLY A  41      27.573   9.342  -4.839  1.00 49.97           C  
ANISOU    7  CA  GLY A  41     6983   7199   4802    280    619   2199       C  
ATOM      8  C   GLY A  41      26.414   9.501  -3.872  1.00 44.67           C  
ANISOU    8  C   GLY A  41     6260   6314   4397    130    804   2267       C  
ATOM      9  O   GLY A  41      26.535   9.291  -2.664  1.00 43.47           O  
ANISOU    9  O   GLY A  41     6144   5945   4427    325    861   2567       O  
ATOM     10  N   ALA A  42      25.259   9.874  -4.428  1.00 41.32           N  
ANISOU   10  N   ALA A  42     5836   5793   4069     70    604   2029       N  
ATOM     11  CA  ALA A  42      24.052  10.141  -3.652  1.00 38.71           C  
ANISOU   11  CA  ALA A  42     5712   5267   3728    -28    660   1885       C  
ATOM     12  C   ALA A  42      22.852   9.448  -4.280  1.00 36.24           C  
ANISOU   12  C   ALA A  42     5614   4733   3420    202    654   1948       C  
ATOM     13  O   ALA A  42      22.727   9.384  -5.508  1.00 37.10           O  
ANISOU   13  O   ALA A  42     5869   4757   3472   -154    552   2316       O  
ATOM     14  CB  ALA A  42      23.775  11.645  -3.553  1.00 37.97           C  
ANISOU   14  CB  ALA A  42     5538   5149   3737    -73    728   1790       C  
ATOM     15  N   ALA A  43      21.970   8.936  -3.431  1.00 32.74           N  
ANISOU   15  N   ALA A  43     5337   3946   3158    922    664   1804       N  
ATOM     16  CA  ALA A  43      20.791   8.244  -3.924  1.00 30.82           C  
ANISOU   16  CA  ALA A  43     5255   3594   2860   1153    406   1565       C  
ATOM     17  C   ALA A  43      19.928   9.206  -4.734  1.00 30.64           C  
ANISOU   17  C   ALA A  43     5408   3519   2714   1203     42   1302       C  
ATOM     18  O   ALA A  43      19.784  10.377  -4.362  1.00 30.73           O  
ANISOU   18  O   ALA A  43     5580   3398   2699   1014     -5   1261       O  
ATOM     19  CB  ALA A  43      19.981   7.668  -2.766  1.00 30.92           C  
ANISOU   19  CB  ALA A  43     5405   3579   2765    765    624   1579       C  
ATOM     20  N   PRO A  44      19.358   8.757  -5.847  1.00 31.95           N  
ANISOU   20  N   PRO A  44     5597   3745   2797   1389   -115   1151       N  
ATOM     21  CA  PRO A  44      18.440   9.597  -6.618  1.00 32.15           C  
ANISOU   21  CA  PRO A  44     5230   4035   2949   1356   -212   1228       C  
ATOM     22  C   PRO A  44      17.022   9.426  -6.088  1.00 32.62           C  
ANISOU   22  C   PRO A  44     5062   4103   3229   1334     32   1330       C  
ATOM     23  O   PRO A  44      16.729   8.519  -5.307  1.00 30.99           O  
ANISOU   23  O   PRO A  44     4788   4023   2965   1026    509   1336       O  
ATOM     24  CB  PRO A  44      18.567   9.020  -8.032  1.00 31.40           C  
ANISOU   24  CB  PRO A  44     5359   3861   2712   1093   -655   1078       C  
ATOM     25  CG  PRO A  44      18.784   7.560  -7.776  1.00 31.85           C  
ANISOU   25  CG  PRO A  44     5558   3872   2670   1109   -729    762       C  
ATOM     26  CD  PRO A  44      19.542   7.436  -6.472  1.00 31.23           C  
ANISOU   26  CD  PRO A  44     5640   3549   2677   1261   -387    918       C  
ATOM     27  N   ALA A  45      16.137  10.312  -6.538  1.00 34.66           N  
ANISOU   27  N   ALA A  45     5074   4286   3810   1231    230   1134       N  
ATOM     28  CA  ALA A  45      14.731  10.156  -6.200  1.00 36.83           C  
ANISOU   28  CA  ALA A  45     5355   4510   4127   1205    -95   1052       C  
ATOM     29  C   ALA A  45      14.207   8.830  -6.745  1.00 36.56           C  
ANISOU   29  C   ALA A  45     5051   4706   4133   1073    -26    986       C  
ATOM     30  O   ALA A  45      14.657   8.344  -7.789  1.00 38.08           O  
ANISOU   30  O   ALA A  45     5128   4886   4455   1096    214    635       O  
ATOM     31  CB  ALA A  45      13.915  11.322  -6.756  1.00 37.49           C  
ANISOU   31  CB  ALA A  45     5551   4509   4185   1153   -138   1302       C  
ATOM     32  N   GLY A  46      13.261   8.233  -6.022  1.00 32.40           N  
ANISOU   32  N   GLY A  46     4520   4209   3582    665    279   1354       N  
ATOM     33  CA  GLY A  46      12.701   6.954  -6.396  1.00 31.58           C  
ANISOU   33  CA  GLY A  46     4582   3874   3543    745    213   1545       C  
ATOM     34  C   GLY A  46      11.380   7.090  -7.124  1.00 31.99           C  
ANISOU   34  C   GLY A  46     4876   3833   3446    838    -42   1503       C  
ATOM     35  O   GLY A  46      10.938   8.182  -7.487  1.00 33.73           O  
ANISOU   35  O   GLY A  46     5291   3860   3665    730   -127   1407       O  
ATOM     36  N   GLY A  47      10.739   5.949  -7.339  1.00 33.24           N  
ANISOU   36  N   GLY A  47     4881   4350   3399    997    -45   1344       N  
ATOM     37  CA  GLY A  47       9.448   5.959  -7.988  1.00 33.17           C  
ANISOU   37  CA  GLY A  47     4790   4525   3289   1173   -111   1034       C  
ATOM     38  C   GLY A  47       9.360   5.031  -9.177  1.00 34.84           C  
ANISOU   38  C   GLY A  47     5246   4960   3033   1239   -154    981       C  
ATOM     39  O   GLY A  47       8.412   5.121  -9.964  1.00 37.31           O  
ANISOU   39  O   GLY A  47     5706   5492   2977   1402   -521   1241       O  
ATOM     40  N   GLU A  48      10.326   4.132  -9.323  1.00 32.92           N  
ANISOU   40  N   GLU A  48     5234   4296   2977    834    178    666       N  
ATOM     41  CA  GLU A  48      10.299   3.182 -10.422  1.00 31.66           C  
ANISOU   41  CA  GLU A  48     5271   3727   3030    182    473    950       C  
ATOM     42  C   GLU A  48       9.620   1.895  -9.982  1.00 29.83           C  
ANISOU   42  C   GLU A  48     5002   3292   3038    547     92    647       C  
ATOM     43  O   GLU A  48       9.677   1.514  -8.809  1.00 29.85           O  
ANISOU   43  O   GLU A  48     5009   3513   2820    487   -455    610       O  
ATOM     44  CB  GLU A  48      11.711   2.904 -10.923  1.00 34.69           C  
ANISOU   44  CB  GLU A  48     5686   4164   3329   -275    452    919       C  
ATOM     45  CG  GLU A  48      12.502   4.178 -11.224  1.00 37.58           C  
ANISOU   45  CG  GLU A  48     5998   4601   3678   -521    431    748       C  
ATOM     46  CD  GLU A  48      11.884   5.033 -12.322  0.16 41.91           C  
ANISOU   46  CD  GLU A  48     6724   5001   4195   -773    822    712       C  
ATOM     47  OE1 GLU A  48      11.940   6.277 -12.198  1.00 43.52           O  
ANISOU   47  OE1 GLU A  48     7008   4859   4669  -1285    719    790       O  
ATOM     48  OE2 GLU A  48      11.353   4.469 -13.308  0.95 44.42           O1-
ANISOU   48  OE2 GLU A  48     7222   5477   4179   -536   1379    666       O1-
ATOM     49  N   VAL A  49       8.946   1.247 -10.927  1.00 26.84           N  
ANISOU   49  N   VAL A  49     4588   2735   2876    563    204    647       N  
ATOM     50  CA  VAL A  49       8.301  -0.039 -10.680  1.00 27.37           C  
ANISOU   50  CA  VAL A  49     4703   2739   2958   1174    192     88       C  
ATOM     51  C   VAL A  49       9.274  -1.122 -11.119  1.00 29.41           C  
ANISOU   51  C   VAL A  49     5219   2990   2965    984    312    140       C  
ATOM     52  O   VAL A  49       9.552  -1.267 -12.313  1.00 31.21           O  
ANISOU   52  O   VAL A  49     5384   3372   3102    785    459    408       O  
ATOM     53  CB  VAL A  49       6.962  -0.164 -11.413  1.00 27.84           C  
ANISOU   53  CB  VAL A  49     5019   2626   2935   1040   -210   -154       C  
ATOM     54  CG1 VAL A  49       6.289  -1.480 -11.054  1.00 28.78           C  
ANISOU   54  CG1 VAL A  49     5268   2796   2872   1005     53   -370       C  
ATOM     55  CG2 VAL A  49       6.063   0.983 -11.036  1.00 27.73           C  
ANISOU   55  CG2 VAL A  49     5019   2683   2833   1391   -728    -72       C  
ATOM     56  N   ARG A  50       9.804  -1.874 -10.156  1.00 27.12           N  
ANISOU   56  N   ARG A  50     4906   2688   2712   1186    229    238       N  
ATOM     57  CA  ARG A  50      10.816  -2.884 -10.414  1.00 27.26           C  
ANISOU   57  CA  ARG A  50     4976   2616   2767    818    -10    512       C  
ATOM     58  C   ARG A  50      10.225  -4.276 -10.254  1.00 28.03           C  
ANISOU   58  C   ARG A  50     5110   2915   2626   1358   -113    812       C  
ATOM     59  O   ARG A  50       9.237  -4.479  -9.539  1.00 28.01           O  
ANISOU   59  O   ARG A  50     4706   3166   2771   1472     69    338       O  
ATOM     60  CB  ARG A  50      12.011  -2.713  -9.474  1.00 27.53           C  
ANISOU   60  CB  ARG A  50     4964   2543   2955    677    105    931       C  
ATOM     61  CG  ARG A  50      12.513  -1.290  -9.420  1.00 31.30           C  
ANISOU   61  CG  ARG A  50     5401   3012   3479    491     10    653       C  
ATOM     62  CD  ARG A  50      13.630  -1.122  -8.414  1.00 33.88           C  
ANISOU   62  CD  ARG A  50     5547   3301   4024     85     36    873       C  
ATOM     63  NE  ARG A  50      14.076   0.266  -8.323  1.00 36.28           N  
ANISOU   63  NE  ARG A  50     5568   3650   4564   -457     96    675       N  
ATOM     64  CZ  ARG A  50      14.857   0.857  -9.224  1.00 38.95           C  
ANISOU   64  CZ  ARG A  50     5806   3759   5232   -517    329    376       C  
ATOM     65  NH1 ARG A  50      15.273   0.178 -10.283  1.00 39.75           N1+
ANISOU   65  NH1 ARG A  50     5897   4018   5186   -674    668    111       N1+
ATOM     66  NH2 ARG A  50      15.221   2.120  -9.073  1.00 38.65           N  
ANISOU   66  NH2 ARG A  50     5882   3055   5746   -529    305    384       N  
ATOM     67  N   ARG A  51      10.838  -5.234 -10.944  1.00 28.08           N  
ANISOU   67  N   ARG A  51     5192   2728   2747   1261     22    693       N  
ATOM     68  CA  ARG A  51      10.491  -6.636 -10.799  1.00 29.78           C  
ANISOU   68  CA  ARG A  51     5249   2986   3079   1374   -281    400       C  
ATOM     69  C   ARG A  51      11.767  -7.429 -10.581  1.00 31.51           C  
ANISOU   69  C   ARG A  51     5813   3023   3134   1171   -188    460       C  
ATOM     70  O   ARG A  51      12.834  -7.057 -11.082  1.00 33.30           O  
ANISOU   70  O   ARG A  51     6205   3127   3320    713      8    722       O  
ATOM     71  CB  ARG A  51       9.739  -7.172 -12.024  1.00 31.75           C  
ANISOU   71  CB  ARG A  51     5386   3415   3265   1102   -802    324       C  
ATOM     72  CG  ARG A  51       8.417  -6.481 -12.286  1.00 37.22           C  
ANISOU   72  CG  ARG A  51     6287   4095   3761    493   -764    133       C  
ATOM     73  CD  ARG A  51       7.629  -7.184 -13.389  1.00 41.79           C  
ANISOU   73  CD  ARG A  51     6909   4879   4090     92  -1127    108       C  
ATOM     74  NE  ARG A  51       6.760  -8.243 -12.874  1.00 45.27           N  
ANISOU   74  NE  ARG A  51     7314   5619   4268     50  -1575     39       N  
ATOM     75  CZ  ARG A  51       5.489  -8.062 -12.519  1.00 47.20           C  
ANISOU   75  CZ  ARG A  51     7772   5877   4284    182  -1701     29       C  
ATOM     76  NH1 ARG A  51       4.935  -6.860 -12.627  1.00 48.01           N1+
ANISOU   76  NH1 ARG A  51     8056   5800   4385    289  -1710    -69       N1+
ATOM     77  NH2 ARG A  51       4.770  -9.083 -12.062  1.00 47.15           N  
ANISOU   77  NH2 ARG A  51     7881   5925   4108    292  -1949    306       N  
ATOM     78  N   VAL A  52      11.651  -8.515  -9.819  1.00 31.06           N  
ANISOU   78  N   VAL A  52     5798   3136   2866   1605   -111    261       N  
ATOM     79  CA  VAL A  52      12.750  -9.451  -9.650  1.00 30.10           C  
ANISOU   79  CA  VAL A  52     5763   3023   2651   1953   -114    167       C  
ATOM     80  C   VAL A  52      12.145 -10.807  -9.327  1.00 29.88           C  
ANISOU   80  C   VAL A  52     5893   3132   2326   1870    -20    156       C  
ATOM     81  O   VAL A  52      11.037 -10.897  -8.785  1.00 29.88           O  
ANISOU   81  O   VAL A  52     5988   3099   2264   1784   -182      5       O  
ATOM     82  CB  VAL A  52      13.747  -8.965  -8.566  1.00 31.05           C  
ANISOU   82  CB  VAL A  52     5685   3389   2722   2055    -78    138       C  
ATOM     83  CG1 VAL A  52      13.139  -9.065  -7.172  1.00 33.33           C  
ANISOU   83  CG1 VAL A  52     6255   3655   2755   1621   -519    123       C  
ATOM     84  CG2 VAL A  52      15.070  -9.728  -8.656  1.00 29.73           C  
ANISOU   84  CG2 VAL A  52     5334   3339   2622   1616    -31    303       C  
ATOM     85  N   THR A  53      12.850 -11.868  -9.723  1.00 27.83           N  
ANISOU   85  N   THR A  53     5791   2860   1922   2095    270     32       N  
ATOM     86  CA  THR A  53      12.487 -13.218  -9.320  1.00 29.46           C  
ANISOU   86  CA  THR A  53     6142   3175   1876   1856     -9     50       C  
ATOM     87  C   THR A  53      13.232 -13.585  -8.046  1.00 28.63           C  
ANISOU   87  C   THR A  53     5954   3126   1795   1727    163    154       C  
ATOM     88  O   THR A  53      14.407 -13.242  -7.871  1.00 28.89           O  
ANISOU   88  O   THR A  53     5942   3299   1737   1822     73    -27       O  
ATOM     89  CB  THR A  53      12.815 -14.248 -10.400  1.00 32.17           C  
ANISOU   89  CB  THR A  53     6274   3941   2009   2066   -250   -227       C  
ATOM     90  CG2 THR A  53      12.074 -13.937 -11.682  1.00 33.13           C  
ANISOU   90  CG2 THR A  53     6186   4396   2005   1763   -368   -218       C  
ATOM     91  OG1 THR A  53      14.225 -14.233 -10.647  1.00 35.12           O  
ANISOU   91  OG1 THR A  53     6759   4277   2308   2095   -523   -406       O  
ATOM     92  N   MET A  54      12.540 -14.286  -7.156  1.00 29.20           N  
ANISOU   92  N   MET A  54     6047   3240   1809   1552    234     76       N  
ATOM     93  CA  MET A  54      13.128 -14.793  -5.930  1.00 27.61           C  
ANISOU   93  CA  MET A  54     6039   2552   1900   1360    177     23       C  
ATOM     94  C   MET A  54      12.709 -16.244  -5.765  1.00 28.71           C  
ANISOU   94  C   MET A  54     5824   2633   2453   1555    162   -322       C  
ATOM     95  O   MET A  54      11.575 -16.612  -6.094  1.00 28.49           O  
ANISOU   95  O   MET A  54     5915   2306   2604   1077    141   -247       O  
ATOM     96  CB  MET A  54      12.703 -13.961  -4.703  1.00 27.17           C  
ANISOU   96  CB  MET A  54     6104   2444   1775   1289    322   -141       C  
ATOM     97  CG  MET A  54      13.402 -14.401  -3.427  1.00 27.27           C  
ANISOU   97  CG  MET A  54     6110   2141   2109    942     35   -267       C  
ATOM     98  SD  MET A  54      12.999 -13.452  -1.944  1.00 28.25           S  
ANISOU   98  SD  MET A  54     6103   2007   2623   1021    -91   -341       S  
ATOM     99  CE  MET A  54      13.995 -11.977  -2.214  1.00 26.60           C  
ANISOU   99  CE  MET A  54     5809   1542   2756    361    334   -219       C  
ATOM    100  N   TYR A  55      13.642 -17.066  -5.276  1.00 27.27           N  
ANISOU  100  N   TYR A  55     5358   2619   2386   1584   -389   -217       N  
ATOM    101  CA  TYR A  55      13.412 -18.484  -5.050  1.00 26.14           C  
ANISOU  101  CA  TYR A  55     5293   2365   2276   1716   -490   -384       C  
ATOM    102  C   TYR A  55      13.747 -18.814  -3.607  1.00 26.20           C  
ANISOU  102  C   TYR A  55     5473   2101   2381   1308   -146   -428       C  
ATOM    103  O   TYR A  55      14.699 -18.271  -3.039  1.00 26.13           O  
ANISOU  103  O   TYR A  55     5180   1947   2800   1119   -364   -286       O  
ATOM    104  CB  TYR A  55      14.257 -19.365  -5.985  1.00 28.73           C  
ANISOU  104  CB  TYR A  55     5704   2865   2346   2063   -245   -378       C  
ATOM    105  CG  TYR A  55      14.127 -19.007  -7.451  1.00 31.86           C  
ANISOU  105  CG  TYR A  55     5955   3792   2362   2060   -386   -669       C  
ATOM    106  CD1 TYR A  55      14.980 -18.074  -8.033  1.00 32.71           C  
ANISOU  106  CD1 TYR A  55     6070   3999   2362   1967   -149   -624       C  
ATOM    107  CD2 TYR A  55      13.144 -19.589  -8.247  1.00 34.75           C  
ANISOU  107  CD2 TYR A  55     6300   4268   2635   1703   -370   -550       C  
ATOM    108  CE1 TYR A  55      14.863 -17.732  -9.366  1.00 35.20           C  
ANISOU  108  CE1 TYR A  55     6485   4442   2450   1608   -143   -674       C  
ATOM    109  CE2 TYR A  55      13.022 -19.255  -9.584  1.00 35.86           C  
ANISOU  109  CE2 TYR A  55     6326   4721   2577   1552    -51   -753       C  
ATOM    110  CZ  TYR A  55      13.884 -18.322 -10.135  1.00 37.42           C  
ANISOU  110  CZ  TYR A  55     6749   4928   2543   1441   -134   -605       C  
ATOM    111  OH  TYR A  55      13.775 -17.972 -11.460  1.00 39.69           O  
ANISOU  111  OH  TYR A  55     7083   5385   2614   1213    -58   -498       O  
ATOM    112  N   ALA A  56      12.938 -19.675  -3.009  1.00 26.93           N  
ANISOU  112  N   ALA A  56     5844   1975   2413    861   -446   -539       N  
ATOM    113  CA  ALA A  56      13.285 -20.326  -1.755  1.00 27.36           C  
ANISOU  113  CA  ALA A  56     5735   2259   2401    758   -766   -313       C  
ATOM    114  C   ALA A  56      13.809 -21.711  -2.103  1.00 27.45           C  
ANISOU  114  C   ALA A  56     5505   2364   2559    844   -374   -535       C  
ATOM    115  O   ALA A  56      13.148 -22.461  -2.832  1.00 27.77           O  
ANISOU  115  O   ALA A  56     5692   2451   2408    514   -241   -598       O  
ATOM    116  CB  ALA A  56      12.080 -20.413  -0.816  1.00 27.84           C  
ANISOU  116  CB  ALA A  56     5803   2265   2508    706   -739   -243       C  
ATOM    117  N   GLU A  57      15.010 -22.032  -1.634  1.00 26.62           N  
ANISOU  117  N   GLU A  57     5301   2320   2494    869   -508   -336       N  
ATOM    118  CA  GLU A  57      15.645 -23.286  -2.003  1.00 27.24           C  
ANISOU  118  CA  GLU A  57     5471   2438   2442   1472   -412   -436       C  
ATOM    119  C   GLU A  57      16.327 -23.881  -0.786  1.00 27.36           C  
ANISOU  119  C   GLU A  57     5837   2216   2345   1377   -537   -440       C  
ATOM    120  O   GLU A  57      16.861 -23.161   0.062  1.00 27.66           O  
ANISOU  120  O   GLU A  57     5816   2466   2225   1640   -852   -523       O  
ATOM    121  CB  GLU A  57      16.684 -23.109  -3.119  1.00 30.31           C  
ANISOU  121  CB  GLU A  57     5925   3053   2540   1433   -231   -361       C  
ATOM    122  CG  GLU A  57      16.204 -22.371  -4.353  1.00 34.93           C  
ANISOU  122  CG  GLU A  57     6681   3501   3089   1318      6   -360       C  
ATOM    123  CD  GLU A  57      17.277 -22.293  -5.427  1.00 38.29           C  
ANISOU  123  CD  GLU A  57     7242   4020   3286   1051    540   -538       C  
ATOM    124  OE1 GLU A  57      16.969 -22.599  -6.599  0.45 39.36           O  
ANISOU  124  OE1 GLU A  57     7431   4066   3459   1001    399   -368       O  
ATOM    125  OE2 GLU A  57      18.434 -21.944  -5.093  0.98 41.06           O1-
ANISOU  125  OE2 GLU A  57     7833   4297   3472    673   1185   -849       O1-
ATOM    126  N   ARG A  58      16.317 -25.206  -0.713  1.00 28.88           N  
ANISOU  126  N   ARG A  58     6079   2429   2464   1451   -726    -61       N  
ATOM    127  CA  ARG A  58      17.113 -25.873   0.298  1.00 28.35           C  
ANISOU  127  CA  ARG A  58     5947   2363   2462   1138   -621    -49       C  
ATOM    128  C   ARG A  58      18.585 -25.657  -0.007  1.00 28.02           C  
ANISOU  128  C   ARG A  58     5735   2677   2236   1254    228    -75       C  
ATOM    129  O   ARG A  58      18.990 -25.572  -1.167  1.00 28.00           O  
ANISOU  129  O   ARG A  58     5601   2667   2369   1308     23   -188       O  
ATOM    130  CB  ARG A  58      16.802 -27.367   0.345  1.00 30.13           C  
ANISOU  130  CB  ARG A  58     6237   2562   2650    861   -546    -77       C  
ATOM    131  CG  ARG A  58      15.444 -27.684   0.899  1.00 30.35           C  
ANISOU  131  CG  ARG A  58     6273   2450   2811    611   -322     53       C  
ATOM    132  CD  ARG A  58      15.302 -29.159   1.138  1.00 33.58           C  
ANISOU  132  CD  ARG A  58     6698   2922   3140    571   -547   -131       C  
ATOM    133  NE  ARG A  58      14.026 -29.468   1.772  1.00 35.28           N  
ANISOU  133  NE  ARG A  58     7011   3068   3326    533   -585   -433       N  
ATOM    134  CZ  ARG A  58      13.755 -29.240   3.053  1.00 35.40           C  
ANISOU  134  CZ  ARG A  58     7069   2894   3489    940   -440   -605       C  
ATOM    135  NH1 ARG A  58      14.673 -28.694   3.833  1.00 34.06           N1+
ANISOU  135  NH1 ARG A  58     6901   2713   3326   1308   -646   -932       N1+
ATOM    136  NH2 ARG A  58      12.568 -29.552   3.552  1.00 35.03           N  
ANISOU  136  NH2 ARG A  58     6962   2715   3634    763   -341   -428       N  
ATOM    137  N   LEU A  59      19.380 -25.539   1.043  1.00 27.22           N  
ANISOU  137  N   LEU A  59     5329   2771   2241   1321    506   -149       N  
ATOM    138  CA  LEU A  59      20.824 -25.530   0.933  1.00 29.19           C  
ANISOU  138  CA  LEU A  59     5756   2747   2589   1554    277     45       C  
ATOM    139  C   LEU A  59      21.378 -26.668   1.775  1.00 30.22           C  
ANISOU  139  C   LEU A  59     5696   2816   2970   1494    335    424       C  
ATOM    140  O   LEU A  59      20.650 -27.334   2.520  1.00 32.66           O  
ANISOU  140  O   LEU A  59     6023   2940   3449   1056   -127    425       O  
ATOM    141  CB  LEU A  59      21.401 -24.184   1.376  1.00 29.98           C  
ANISOU  141  CB  LEU A  59     6224   2595   2575   1570    243   -178       C  
ATOM    142  CG  LEU A  59      20.957 -23.007   0.512  1.00 29.78           C  
ANISOU  142  CG  LEU A  59     6264   2494   2556   1672    284   -250       C  
ATOM    143  CD1 LEU A  59      21.211 -21.699   1.228  1.00 30.53           C  
ANISOU  143  CD1 LEU A  59     6217   2415   2967   1714    400    -61       C  
ATOM    144  CD2 LEU A  59      21.689 -23.052  -0.813  1.00 30.55           C  
ANISOU  144  CD2 LEU A  59     6556   2572   2479   1806     58   -201       C  
ATOM    145  N   ALA A  60      22.686 -26.875   1.658  1.00 29.09           N  
ANISOU  145  N   ALA A  60     5060   2928   3066   2021    417    691       N  
ATOM    146  CA  ALA A  60      23.341 -27.968   2.360  1.00 29.73           C  
ANISOU  146  CA  ALA A  60     5065   3117   3115   1905    432    590       C  
ATOM    147  C   ALA A  60      23.124 -27.855   3.864  1.00 30.33           C  
ANISOU  147  C   ALA A  60     5344   3082   3097   1767     19    632       C  
ATOM    148  O   ALA A  60      22.921 -26.767   4.409  1.00 31.56           O  
ANISOU  148  O   ALA A  60     5487   3460   3042   1661    -69    229       O  
ATOM    149  CB  ALA A  60      24.836 -27.977   2.050  1.00 29.85           C  
ANISOU  149  CB  ALA A  60     4867   3154   3319   1747    525    333       C  
ATOM    150  N   GLY A  61      23.154 -29.002   4.530  1.00 29.15           N  
ANISOU  150  N   GLY A  61     5371   2626   3080   1540    214    751       N  
ATOM    151  CA  GLY A  61      23.120 -29.018   5.978  1.00 27.96           C  
ANISOU  151  CA  GLY A  61     5285   2291   3047   1363    153    747       C  
ATOM    152  C   GLY A  61      21.791 -28.641   6.588  1.00 27.89           C  
ANISOU  152  C   GLY A  61     5319   2231   3046   1042    147    393       C  
ATOM    153  O   GLY A  61      21.763 -28.046   7.672  1.00 27.10           O  
ANISOU  153  O   GLY A  61     5150   1907   3238    846     92    181       O  
ATOM    154  N   GLY A  62      20.686 -28.983   5.927  1.00 26.03           N  
ANISOU  154  N   GLY A  62     4891   2164   2837    940     -6    313       N  
ATOM    155  CA  GLY A  62      19.372 -28.706   6.472  1.00 25.60           C  
ANISOU  155  CA  GLY A  62     4972   1878   2876    723    557     71       C  
ATOM    156  C   GLY A  62      18.963 -27.254   6.417  1.00 25.04           C  
ANISOU  156  C   GLY A  62     4960   1642   2912    947    572     24       C  
ATOM    157  O   GLY A  62      17.969 -26.872   7.037  1.00 26.69           O  
ANISOU  157  O   GLY A  62     5246   2098   2796    206    733    -40       O  
ATOM    158  N   GLN A  63      19.700 -26.434   5.682  1.00 26.02           N  
ANISOU  158  N   GLN A  63     4956   1715   3217   1135    118   -222       N  
ATOM    159  CA  GLN A  63      19.452 -25.007   5.630  1.00 25.92           C  
ANISOU  159  CA  GLN A  63     4682   1905   3260   1401    -50   -147       C  
ATOM    160  C   GLN A  63      18.539 -24.668   4.460  1.00 25.41           C  
ANISOU  160  C   GLN A  63     4829   1912   2912   1359    141   -212       C  
ATOM    161  O   GLN A  63      18.313 -25.476   3.555  1.00 26.96           O  
ANISOU  161  O   GLN A  63     5340   2010   2895   1408   -134   -270       O  
ATOM    162  CB  GLN A  63      20.774 -24.261   5.533  1.00 28.41           C  
ANISOU  162  CB  GLN A  63     5201   1997   3597   1368   -532    129       C  
ATOM    163  CG  GLN A  63      21.622 -24.463   6.771  1.00 31.26           C  
ANISOU  163  CG  GLN A  63     5020   2901   3956   1962   -684    323       C  
ATOM    164  CD  GLN A  63      22.644 -23.374   6.968  1.00 35.33           C  
ANISOU  164  CD  GLN A  63     5282   4084   4059   1933   -328      7       C  
ATOM    165  NE2 GLN A  63      23.723 -23.431   6.208  1.00 38.11           N  
ANISOU  165  NE2 GLN A  63     5442   4973   4066   1822   -247      8       N  
ATOM    166  OE1 GLN A  63      22.471 -22.490   7.798  1.00 38.97           O  
ANISOU  166  OE1 GLN A  63     5519   4837   4450   1411    -54    -79       O  
ATOM    167  N   MET A  64      17.990 -23.458   4.508  1.00 24.52           N  
ANISOU  167  N   MET A  64     4887   1797   2631   1183    148   -287       N  
ATOM    168  CA  MET A  64      17.111 -22.926   3.479  1.00 24.88           C  
ANISOU  168  CA  MET A  64     5141   1821   2491   1168     74     81       C  
ATOM    169  C   MET A  64      17.504 -21.482   3.231  1.00 26.39           C  
ANISOU  169  C   MET A  64     5489   2334   2203   1324   -237    456       C  
ATOM    170  O   MET A  64      17.881 -20.773   4.166  1.00 28.80           O  
ANISOU  170  O   MET A  64     5955   2547   2440   1705   -485    183       O  
ATOM    171  CB  MET A  64      15.638 -22.982   3.897  1.00 23.66           C  
ANISOU  171  CB  MET A  64     4890   1632   2470    562     25     11       C  
ATOM    172  CG  MET A  64      15.120 -24.361   4.226  1.00 23.48           C  
ANISOU  172  CG  MET A  64     4578   1819   2527    358    176    -69       C  
ATOM    173  SD  MET A  64      13.476 -24.235   4.954  1.00 24.65           S  
ANISOU  173  SD  MET A  64     4692   1987   2689     96   -132   -251       S  
ATOM    174  CE  MET A  64      12.899 -25.929   4.778  1.00 25.75           C  
ANISOU  174  CE  MET A  64     4674   2136   2976    108   -230   -648       C  
ATOM    175  N   GLY A  65      17.411 -21.040   1.984  1.00 25.81           N  
ANISOU  175  N   GLY A  65     5452   2590   1762   1190     18    479       N  
ATOM    176  CA  GLY A  65      17.841 -19.693   1.662  1.00 24.56           C  
ANISOU  176  CA  GLY A  65     5422   2239   1672   1361     32    248       C  
ATOM    177  C   GLY A  65      17.067 -19.110   0.502  1.00 24.82           C  
ANISOU  177  C   GLY A  65     5340   2296   1794   1509   -363     96       C  
ATOM    178  O   GLY A  65      16.504 -19.830  -0.330  1.00 26.44           O  
ANISOU  178  O   GLY A  65     5800   2334   1912   1355   -783    -25       O  
ATOM    179  N   TYR A  66      17.046 -17.784   0.460  1.00 24.60           N  
ANISOU  179  N   TYR A  66     5288   2152   1907   1309   -312    237       N  
ATOM    180  CA  TYR A  66      16.475 -17.058  -0.662  1.00 24.27           C  
ANISOU  180  CA  TYR A  66     4913   2342   1966   1633   -194    195       C  
ATOM    181  C   TYR A  66      17.554 -16.746  -1.687  1.00 24.97           C  
ANISOU  181  C   TYR A  66     5203   2384   1899   1704   -160    127       C  
ATOM    182  O   TYR A  66      18.717 -16.523  -1.341  1.00 26.56           O  
ANISOU  182  O   TYR A  66     5450   2499   2140   1625    238   -310       O  
ATOM    183  CB  TYR A  66      15.843 -15.746  -0.209  1.00 23.66           C  
ANISOU  183  CB  TYR A  66     4776   2111   2102   1553    -91    118       C  
ATOM    184  CG  TYR A  66      14.682 -15.844   0.750  1.00 24.32           C  
ANISOU  184  CG  TYR A  66     5155   2151   1933   1048    100   -251       C  
ATOM    185  CD1 TYR A  66      13.437 -16.317   0.328  1.00 23.97           C  
ANISOU  185  CD1 TYR A  66     4880   2309   1919    404    -93   -180       C  
ATOM    186  CD2 TYR A  66      14.807 -15.388   2.061  1.00 23.03           C  
ANISOU  186  CD2 TYR A  66     5158   2070   1522    790    143   -294       C  
ATOM    187  CE1 TYR A  66      12.357 -16.365   1.200  1.00 22.44           C  
ANISOU  187  CE1 TYR A  66     4671   2011   1842     96     -9   -215       C  
ATOM    188  CE2 TYR A  66      13.734 -15.430   2.942  1.00 22.63           C  
ANISOU  188  CE2 TYR A  66     5028   1928   1642    527     87     50       C  
ATOM    189  CZ  TYR A  66      12.509 -15.919   2.510  1.00 21.98           C  
ANISOU  189  CZ  TYR A  66     4735   1960   1656    408    193    -31       C  
ATOM    190  OH  TYR A  66      11.438 -15.957   3.387  1.00 24.17           O  
ANISOU  190  OH  TYR A  66     4916   2349   1918    628    108   -259       O  
ATOM    191  N   GLY A  67      17.153 -16.704  -2.955  1.00 25.11           N  
ANISOU  191  N   GLY A  67     5686   2259   1595   1223    143    -23       N  
ATOM    192  CA  GLY A  67      18.058 -16.310  -4.022  1.00 26.30           C  
ANISOU  192  CA  GLY A  67     5756   2453   1783   1258    -61    341       C  
ATOM    193  C   GLY A  67      17.294 -15.648  -5.149  1.00 26.12           C  
ANISOU  193  C   GLY A  67     5657   2339   1928   1517    -80    254       C  
ATOM    194  O   GLY A  67      16.080 -15.823  -5.293  1.00 27.82           O  
ANISOU  194  O   GLY A  67     6096   2314   2162   1569    162     21       O  
ATOM    195  N   LEU A  68      18.023 -14.869  -5.942  1.00 26.62           N  
ANISOU  195  N   LEU A  68     5677   2312   2124   1031     57    428       N  
ATOM    196  CA  LEU A  68      17.459 -14.226  -7.120  1.00 28.83           C  
ANISOU  196  CA  LEU A  68     6033   2683   2237    934   -245    369       C  
ATOM    197  C   LEU A  68      17.594 -15.066  -8.379  1.00 31.19           C  
ANISOU  197  C   LEU A  68     6399   3172   2281   1365     69    354       C  
ATOM    198  O   LEU A  68      16.964 -14.744  -9.392  1.00 32.22           O  
ANISOU  198  O   LEU A  68     6338   3376   2530   1417    -95    290       O  
ATOM    199  CB  LEU A  68      18.121 -12.867  -7.357  1.00 31.41           C  
ANISOU  199  CB  LEU A  68     6452   3140   2344    327    -56    850       C  
ATOM    200  CG  LEU A  68      18.012 -11.889  -6.193  1.00 33.16           C  
ANISOU  200  CG  LEU A  68     6645   3415   2540    -82   -208    871       C  
ATOM    201  CD1 LEU A  68      18.699 -10.595  -6.534  1.00 33.45           C  
ANISOU  201  CD1 LEU A  68     6580   3594   2538   -379   -391   1017       C  
ATOM    202  CD2 LEU A  68      16.552 -11.653  -5.838  1.00 33.76           C  
ANISOU  202  CD2 LEU A  68     6670   3507   2652    -85     98    880       C  
ATOM    203  N   GLU A  69      18.411 -16.110  -8.357  1.00 32.01           N  
ANISOU  203  N   GLU A  69     7018   3164   1982   1498    306    121       N  
ATOM    204  CA  GLU A  69      18.504 -17.047  -9.462  1.00 36.15           C  
ANISOU  204  CA  GLU A  69     7388   4023   2326   1511    304   -353       C  
ATOM    205  C   GLU A  69      18.476 -18.461  -8.918  1.00 36.88           C  
ANISOU  205  C   GLU A  69     7178   4438   2398   1565    138   -800       C  
ATOM    206  O   GLU A  69      18.960 -18.726  -7.812  1.00 37.71           O  
ANISOU  206  O   GLU A  69     7176   4582   2571   1778   -167   -780       O  
ATOM    207  CB  GLU A  69      19.764 -16.828 -10.288  1.00 41.67           C  
ANISOU  207  CB  GLU A  69     8108   4809   2918    984    178   -101       C  
ATOM    208  CG  GLU A  69      19.824 -15.457 -10.897  1.00 47.97           C  
ANISOU  208  CG  GLU A  69     8862   5717   3647    536    255   -448       C  
ATOM    209  CD  GLU A  69      21.235 -15.016 -11.193  1.00 52.92           C  
ANISOU  209  CD  GLU A  69     9489   6409   4209    207    175   -536       C  
ATOM    210  OE1 GLU A  69      21.859 -15.601 -12.105  1.00 53.82           O  
ANISOU  210  OE1 GLU A  69     9641   6625   4183     49    628   -548       O  
ATOM    211  OE2 GLU A  69      21.718 -14.079 -10.517  1.00 55.57           O1-
ANISOU  211  OE2 GLU A  69     9777   6736   4600    161   -190   -360       O1-
ATOM    212  N   LYS A  70      17.885 -19.359  -9.701  1.00 37.86           N  
ANISOU  212  N   LYS A  70     7189   4711   2483   1336     26  -1131       N  
ATOM    213  CA  LYS A  70      17.792 -20.751  -9.294  1.00 38.51           C  
ANISOU  213  CA  LYS A  70     7340   4832   2460    824   -162  -1262       C  
ATOM    214  C   LYS A  70      19.184 -21.320  -9.057  1.00 36.37           C  
ANISOU  214  C   LYS A  70     6987   4594   2238    973   -343  -1028       C  
ATOM    215  O   LYS A  70      20.078 -21.183  -9.898  1.00 36.90           O  
ANISOU  215  O   LYS A  70     6886   4983   2151    927   -429   -565       O  
ATOM    216  CB  LYS A  70      17.056 -21.562 -10.360  1.00 41.91           C  
ANISOU  216  CB  LYS A  70     7696   5382   2845    524   -247  -1625       C  
ATOM    217  CG  LYS A  70      15.868 -22.353  -9.839  1.00 44.97           C  
ANISOU  217  CG  LYS A  70     8004   5801   3281    377   -538  -1960       C  
ATOM    218  CD  LYS A  70      14.858 -22.602 -10.944  1.00 47.09           C  
ANISOU  218  CD  LYS A  70     8147   6167   3579    483   -681  -2291       C  
ATOM    219  CE  LYS A  70      13.664 -23.398 -10.441  1.00 48.83           C  
ANISOU  219  CE  LYS A  70     8378   6377   3800    358   -687  -2448       C  
ATOM    220  NZ  LYS A  70      12.704 -23.711 -11.544  1.00 51.10           N1+
ANISOU  220  NZ  LYS A  70     8802   6615   3998    340   -596  -2481       N1+
ATOM    221  N   GLY A  71      19.372 -21.940  -7.893  1.00 35.33           N  
ANISOU  221  N   GLY A  71     6960   3987   2477   1327   -230  -1073       N  
ATOM    222  CA  GLY A  71      20.650 -22.513  -7.544  1.00 34.34           C  
ANISOU  222  CA  GLY A  71     6820   3722   2504   1737   -284   -855       C  
ATOM    223  C   GLY A  71      21.658 -21.543  -6.979  1.00 34.23           C  
ANISOU  223  C   GLY A  71     6731   3621   2656   2059    -53   -773       C  
ATOM    224  O   GLY A  71      22.808 -21.931  -6.761  1.00 37.65           O  
ANISOU  224  O   GLY A  71     7143   3967   3195   2215     -8   -622       O  
ATOM    225  N   LYS A  72      21.279 -20.298  -6.740  1.00 32.92           N  
ANISOU  225  N   LYS A  72     6470   3648   2391   1577    197   -819       N  
ATOM    226  CA  LYS A  72      22.203 -19.326  -6.171  1.00 32.18           C  
ANISOU  226  CA  LYS A  72     6381   3658   2188   1559    383   -597       C  
ATOM    227  C   LYS A  72      21.668 -18.748  -4.862  1.00 30.49           C  
ANISOU  227  C   LYS A  72     6068   3446   2069   1596    278   -359       C  
ATOM    228  O   LYS A  72      21.999 -17.616  -4.497  1.00 30.90           O  
ANISOU  228  O   LYS A  72     5956   3610   2175   1489    554   -184       O  
ATOM    229  CB  LYS A  72      22.506 -18.216  -7.178  1.00 34.79           C  
ANISOU  229  CB  LYS A  72     6794   4081   2342   1418    594   -625       C  
ATOM    230  CG  LYS A  72      23.446 -18.643  -8.293  1.00 38.59           C  
ANISOU  230  CG  LYS A  72     7178   4688   2796   1144    446   -269       C  
ATOM    231  CD  LYS A  72      23.957 -17.443  -9.068  1.00 42.45           C  
ANISOU  231  CD  LYS A  72     7352   5597   3178   1137    319   -177       C  
ATOM    232  CE  LYS A  72      24.452 -17.849 -10.452  1.00 44.89           C  
ANISOU  232  CE  LYS A  72     7442   6061   3554   1017    122     18       C  
ATOM    233  NZ  LYS A  72      25.019 -16.689 -11.222  1.00 46.60           N1+
ANISOU  233  NZ  LYS A  72     7597   6225   3883    927    114    -57       N1+
ATOM    234  N   ALA A  73      20.837 -19.512  -4.148  1.00 28.50           N  
ANISOU  234  N   ALA A  73     5795   2947   2088   1365    195    -76       N  
ATOM    235  CA  ALA A  73      20.341 -19.050  -2.859  1.00 26.35           C  
ANISOU  235  CA  ALA A  73     5565   2426   2022   1384    173   -179       C  
ATOM    236  C   ALA A  73      21.505 -18.848  -1.902  1.00 27.59           C  
ANISOU  236  C   ALA A  73     5727   2453   2301   1543    456   -263       C  
ATOM    237  O   ALA A  73      22.539 -19.513  -1.996  1.00 29.20           O  
ANISOU  237  O   ALA A  73     5770   2716   2610   1377    547   -117       O  
ATOM    238  CB  ALA A  73      19.344 -20.046  -2.272  1.00 24.89           C  
ANISOU  238  CB  ALA A  73     5452   2202   1804    809    285   -248       C  
ATOM    239  N   SER A  74      21.335 -17.918  -0.973  1.00 26.13           N  
ANISOU  239  N   SER A  74     5354   2403   2169   1570    362   -252       N  
ATOM    240  CA  SER A  74      22.404 -17.548  -0.061  1.00 25.58           C  
ANISOU  240  CA  SER A  74     5369   2403   1948   1094    426   -204       C  
ATOM    241  C   SER A  74      21.825 -17.246   1.313  1.00 22.95           C  
ANISOU  241  C   SER A  74     4789   2230   1700   1019    431   -119       C  
ATOM    242  O   SER A  74      20.644 -16.921   1.449  1.00 23.24           O  
ANISOU  242  O   SER A  74     4340   2743   1747   1142    -76     69       O  
ATOM    243  CB  SER A  74      23.187 -16.342  -0.601  1.00 25.39           C  
ANISOU  243  CB  SER A  74     5619   2142   1887    633    688     71       C  
ATOM    244  OG  SER A  74      22.400 -15.162  -0.578  1.00 24.64           O  
ANISOU  244  OG  SER A  74     5431   2289   1641    478    471   -104       O  
ATOM    245  N   ILE A  75      22.665 -17.377   2.334  1.00 22.17           N  
ANISOU  245  N   ILE A  75     5063   1731   1631    967    460    295       N  
ATOM    246  CA  ILE A  75      22.343 -16.953   3.687  1.00 22.15           C  
ANISOU  246  CA  ILE A  75     4774   1867   1772    732    314   -101       C  
ATOM    247  C   ILE A  75      23.413 -15.957   4.132  1.00 21.57           C  
ANISOU  247  C   ILE A  75     4134   1859   2202    392    424    183       C  
ATOM    248  O   ILE A  75      24.596 -16.298   4.172  1.00 22.45           O  
ANISOU  248  O   ILE A  75     3909   2038   2582    695    147    279       O  
ATOM    249  CB  ILE A  75      22.248 -18.137   4.664  1.00 20.86           C  
ANISOU  249  CB  ILE A  75     4193   1788   1945    268    200      6       C  
ATOM    250  CG1 ILE A  75      21.205 -19.138   4.163  1.00 22.21           C  
ANISOU  250  CG1 ILE A  75     4588   1411   2440    342    -38    119       C  
ATOM    251  CG2 ILE A  75      21.920 -17.648   6.083  1.00 20.43           C  
ANISOU  251  CG2 ILE A  75     3598   2159   2006    549   -163     31       C  
ATOM    252  CD1 ILE A  75      21.340 -20.515   4.776  1.00 21.43           C  
ANISOU  252  CD1 ILE A  75     3679   1585   2879   1171    239     -4       C  
ATOM    253  N   PRO A  76      23.063 -14.699   4.434  1.00 22.81           N  
ANISOU  253  N   PRO A  76     4163   2214   2289    654    264      5       N  
ATOM    254  CA  PRO A  76      21.711 -14.140   4.296  1.00 20.61           C  
ANISOU  254  CA  PRO A  76     4132   1858   1842   1175    146   -217       C  
ATOM    255  C   PRO A  76      21.302 -14.054   2.838  1.00 21.08           C  
ANISOU  255  C   PRO A  76     4349   2007   1651   1368     47    250       C  
ATOM    256  O   PRO A  76      22.152 -14.245   1.962  1.00 22.45           O  
ANISOU  256  O   PRO A  76     4889   1650   1993    931    106    325       O  
ATOM    257  CB  PRO A  76      21.820 -12.737   4.909  1.00 20.99           C  
ANISOU  257  CB  PRO A  76     3991   1872   2110    356    468    -84       C  
ATOM    258  CG  PRO A  76      23.267 -12.455   5.070  1.00 22.99           C  
ANISOU  258  CG  PRO A  76     4038   2135   2562    341    770    106       C  
ATOM    259  CD  PRO A  76      24.023 -13.744   5.014  1.00 23.22           C  
ANISOU  259  CD  PRO A  76     4161   2138   2521    274    327     -8       C  
ATOM    260  N   GLY A  77      20.013 -13.787   2.593  1.00 20.42           N  
ANISOU  260  N   GLY A  77     3907   2266   1586   1160   -140    262       N  
ATOM    261  CA  GLY A  77      19.509 -13.679   1.255  1.00 21.22           C  
ANISOU  261  CA  GLY A  77     4435   2146   1480    949    -95    167       C  
ATOM    262  C   GLY A  77      19.995 -12.416   0.562  1.00 23.14           C  
ANISOU  262  C   GLY A  77     4579   2383   1831   1280    119    229       C  
ATOM    263  O   GLY A  77      20.645 -11.548   1.165  1.00 22.78           O  
ANISOU  263  O   GLY A  77     4376   2368   1913   1298   -127    333       O  
ATOM    264  N   PRO A  78      19.675 -12.300  -0.722  1.00 23.53           N  
ANISOU  264  N   PRO A  78     4494   2409   2038   1176     99    233       N  
ATOM    265  CA  PRO A  78      20.189 -11.171  -1.507  1.00 24.86           C  
ANISOU  265  CA  PRO A  78     4783   2401   2262    915     69    217       C  
ATOM    266  C   PRO A  78      19.772  -9.828  -0.916  1.00 24.28           C  
ANISOU  266  C   PRO A  78     4759   2330   2138   1129    243    202       C  
ATOM    267  O   PRO A  78      18.679  -9.680  -0.363  1.00 23.01           O  
ANISOU  267  O   PRO A  78     4341   2203   2199   1376     87    -24       O  
ATOM    268  CB  PRO A  78      19.573 -11.397  -2.889  1.00 25.88           C  
ANISOU  268  CB  PRO A  78     4720   2676   2440    437     24    582       C  
ATOM    269  CG  PRO A  78      18.397 -12.308  -2.632  1.00 27.07           C  
ANISOU  269  CG  PRO A  78     4789   2989   2509    209    -40    756       C  
ATOM    270  CD  PRO A  78      18.818 -13.190  -1.518  1.00 24.58           C  
ANISOU  270  CD  PRO A  78     4381   2701   2257    533    -29    627       C  
ATOM    271  N   LEU A  79      20.672  -8.851  -1.024  1.00 23.73           N  
ANISOU  271  N   LEU A  79     4877   2010   2129    732    133     28       N  
ATOM    272  CA  LEU A  79      20.381  -7.491  -0.599  1.00 24.62           C  
ANISOU  272  CA  LEU A  79     4891   2379   2084    796    -46    -44       C  
ATOM    273  C   LEU A  79      19.422  -6.816  -1.575  1.00 25.61           C  
ANISOU  273  C   LEU A  79     4701   2903   2126    923   -102    392       C  
ATOM    274  O   LEU A  79      19.764  -6.608  -2.742  1.00 27.18           O  
ANISOU  274  O   LEU A  79     4692   3526   2110   1430   -491    625       O  
ATOM    275  CB  LEU A  79      21.681  -6.698  -0.505  1.00 25.12           C  
ANISOU  275  CB  LEU A  79     4990   2282   2273    789     88    223       C  
ATOM    276  CG  LEU A  79      21.499  -5.206  -0.255  1.00 26.12           C  
ANISOU  276  CG  LEU A  79     5041   2116   2767    899     74    271       C  
ATOM    277  CD1 LEU A  79      20.980  -4.948   1.163  1.00 24.34           C  
ANISOU  277  CD1 LEU A  79     4452   1747   3047   1192    -71    365       C  
ATOM    278  CD2 LEU A  79      22.816  -4.483  -0.499  1.00 28.80           C  
ANISOU  278  CD2 LEU A  79     5420   2608   2914    642     90    126       C  
ATOM    279  N   ILE A  80      18.226  -6.464  -1.109  1.00 23.42           N  
ANISOU  279  N   ILE A  80     4315   2535   2048    826   -296    472       N  
ATOM    280  CA  ILE A  80      17.294  -5.674  -1.912  1.00 24.97           C  
ANISOU  280  CA  ILE A  80     4638   2847   2002    999    -24    675       C  
ATOM    281  C   ILE A  80      17.523  -4.204  -1.595  1.00 25.45           C  
ANISOU  281  C   ILE A  80     4949   2599   2123    769   -271    771       C  
ATOM    282  O   ILE A  80      17.482  -3.801  -0.428  1.00 26.30           O  
ANISOU  282  O   ILE A  80     5200   2662   2130   1098   -529    630       O  
ATOM    283  CB  ILE A  80      15.829  -6.067  -1.633  1.00 25.68           C  
ANISOU  283  CB  ILE A  80     4634   2943   2183   1027   -121    709       C  
ATOM    284  CG1 ILE A  80      15.596  -7.565  -1.864  1.00 27.59           C  
ANISOU  284  CG1 ILE A  80     4973   3154   2356   1176   -307    344       C  
ATOM    285  CG2 ILE A  80      14.876  -5.201  -2.473  1.00 24.94           C  
ANISOU  285  CG2 ILE A  80     4570   3040   1864   1398    517    853       C  
ATOM    286  CD1 ILE A  80      15.943  -8.031  -3.237  1.00 29.96           C  
ANISOU  286  CD1 ILE A  80     5194   3588   2601   1250   -657    549       C  
ATOM    287  N   GLU A  81      17.765  -3.400  -2.625  1.00 27.92           N  
ANISOU  287  N   GLU A  81     4965   3400   2245    328   -197    818       N  
ATOM    288  CA  GLU A  81      17.935  -1.962  -2.470  1.00 27.59           C  
ANISOU  288  CA  GLU A  81     4711   3368   2406    447    -57    909       C  
ATOM    289  C   GLU A  81      16.862  -1.243  -3.272  1.00 26.42           C  
ANISOU  289  C   GLU A  81     4459   3231   2346    745   -367    709       C  
ATOM    290  O   GLU A  81      16.632  -1.577  -4.438  1.00 26.85           O  
ANISOU  290  O   GLU A  81     4491   3336   2373   1262   -363    954       O  
ATOM    291  CB  GLU A  81      19.321  -1.505  -2.933  1.00 30.56           C  
ANISOU  291  CB  GLU A  81     4605   4041   2966    390   -111    858       C  
ATOM    292  CG  GLU A  81      20.485  -2.093  -2.160  1.00 34.09           C  
ANISOU  292  CG  GLU A  81     4647   4654   3651    265    338    632       C  
ATOM    293  CD  GLU A  81      21.811  -1.692  -2.761  0.37 36.00           C  
ANISOU  293  CD  GLU A  81     4525   5120   4032    448    927     89       C  
ATOM    294  OE1 GLU A  81      22.347  -2.442  -3.604  0.81 33.83           O  
ANISOU  294  OE1 GLU A  81     3484   5349   4021    661   1429    -60       O  
ATOM    295  OE2 GLU A  81      22.298  -0.601  -2.413  0.91 39.66           O1-
ANISOU  295  OE2 GLU A  81     5420   5238   4412    474   1010   -211       O1-
ATOM    296  N   LEU A  82      16.221  -0.251  -2.651  1.00 24.97           N  
ANISOU  296  N   LEU A  82     4330   2932   2225    395      4    651       N  
ATOM    297  CA  LEU A  82      15.193   0.558  -3.296  1.00 26.02           C  
ANISOU  297  CA  LEU A  82     4681   2790   2414    560    -14    535       C  
ATOM    298  C   LEU A  82      15.364   2.020  -2.913  1.00 25.45           C  
ANISOU  298  C   LEU A  82     4973   2427   2270    599    -18    605       C  
ATOM    299  O   LEU A  82      15.860   2.344  -1.829  1.00 24.87           O  
ANISOU  299  O   LEU A  82     5178   2295   1977    594   -194    726       O  
ATOM    300  CB  LEU A  82      13.780   0.118  -2.895  1.00 25.82           C  
ANISOU  300  CB  LEU A  82     4459   3030   2322    568    125    585       C  
ATOM    301  CG  LEU A  82      13.448  -1.344  -3.125  1.00 26.24           C  
ANISOU  301  CG  LEU A  82     4624   3117   2228    797    163    719       C  
ATOM    302  CD1 LEU A  82      12.117  -1.691  -2.500  1.00 29.07           C  
ANISOU  302  CD1 LEU A  82     4894   3414   2738    929    161    749       C  
ATOM    303  CD2 LEU A  82      13.434  -1.610  -4.615  1.00 26.67           C  
ANISOU  303  CD2 LEU A  82     4756   3294   2083    747   -388    752       C  
ATOM    304  N   ASN A  83      14.924   2.902  -3.803  1.00 24.86           N  
ANISOU  304  N   ASN A  83     5202   2055   2189    838    212    690       N  
ATOM    305  CA  ASN A  83      14.803   4.316  -3.496  1.00 24.41           C  
ANISOU  305  CA  ASN A  83     5052   1961   2262    714    -21    505       C  
ATOM    306  C   ASN A  83      13.358   4.626  -3.128  1.00 22.13           C  
ANISOU  306  C   ASN A  83     4437   1966   2008    768   -260    284       C  
ATOM    307  O   ASN A  83      12.433   4.123  -3.769  1.00 23.89           O  
ANISOU  307  O   ASN A  83     5201   1895   1980    139   -165    198       O  
ATOM    308  CB  ASN A  83      15.236   5.164  -4.684  1.00 25.30           C  
ANISOU  308  CB  ASN A  83     4902   2220   2492    452   -196    647       C  
ATOM    309  CG  ASN A  83      16.634   4.839  -5.146  1.00 27.98           C  
ANISOU  309  CG  ASN A  83     5352   2385   2894    796   -793    794       C  
ATOM    310  ND2 ASN A  83      16.821   4.742  -6.461  1.00 28.06           N  
ANISOU  310  ND2 ASN A  83     5232   2531   2899    673   -844    633       N  
ATOM    311  OD1 ASN A  83      17.550   4.702  -4.328  1.00 30.07           O  
ANISOU  311  OD1 ASN A  83     5749   2598   3079    723   -735    780       O  
ATOM    312  N   GLU A  84      13.173   5.448  -2.094  1.00 22.77           N  
ANISOU  312  N   GLU A  84     4469   2068   2116    831   -239    382       N  
ATOM    313  CA  GLU A  84      11.836   5.809  -1.628  1.00 24.35           C  
ANISOU  313  CA  GLU A  84     4761   2207   2283    311    160      8       C  
ATOM    314  C   GLU A  84      10.913   6.167  -2.788  1.00 24.55           C  
ANISOU  314  C   GLU A  84     4676   2242   2410    176    301    162       C  
ATOM    315  O   GLU A  84      11.219   7.040  -3.598  1.00 25.67           O  
ANISOU  315  O   GLU A  84     4747   2156   2851    245    268    475       O  
ATOM    316  CB  GLU A  84      11.926   6.986  -0.664  1.00 25.83           C  
ANISOU  316  CB  GLU A  84     4918   2509   2386    561    -42     14       C  
ATOM    317  CG  GLU A  84      12.243   6.626   0.763  1.00 25.79           C  
ANISOU  317  CG  GLU A  84     4883   2503   2412    664   -271    466       C  
ATOM    318  CD  GLU A  84      12.173   7.846   1.686  1.00 24.94           C  
ANISOU  318  CD  GLU A  84     4842   2216   2420    708   -444    426       C  
ATOM    319  OE1 GLU A  84      12.490   8.974   1.235  1.00 25.56           O  
ANISOU  319  OE1 GLU A  84     5132   1906   2673   1019   -214    546       O  
ATOM    320  OE2 GLU A  84      11.799   7.674   2.865  1.00 24.86           O1-
ANISOU  320  OE2 GLU A  84     4702   2299   2445    543   -503    820       O1-
ATOM    321  N   GLY A  85       9.774   5.490  -2.854  1.00 25.95           N  
ANISOU  321  N   GLY A  85     4865   2707   2285    429    -34    -35       N  
ATOM    322  CA  GLY A  85       8.832   5.636  -3.936  1.00 26.53           C  
ANISOU  322  CA  GLY A  85     5131   2533   2414    772     55   -152       C  
ATOM    323  C   GLY A  85       8.810   4.461  -4.887  1.00 27.26           C  
ANISOU  323  C   GLY A  85     4935   2973   2448    795   -125    -56       C  
ATOM    324  O   GLY A  85       7.790   4.241  -5.555  1.00 29.19           O  
ANISOU  324  O   GLY A  85     5580   2813   2697   1297    -98     22       O  
ATOM    325  N   ASP A  86       9.899   3.698  -4.961  1.00 23.99           N  
ANISOU  325  N   ASP A  86     3820   3028   2267    905    -94    263       N  
ATOM    326  CA  ASP A  86       9.945   2.536  -5.828  1.00 23.96           C  
ANISOU  326  CA  ASP A  86     3684   3170   2251    767    408    299       C  
ATOM    327  C   ASP A  86       8.922   1.498  -5.400  1.00 24.03           C  
ANISOU  327  C   ASP A  86     3861   3045   2227   1165    232     24       C  
ATOM    328  O   ASP A  86       8.556   1.392  -4.222  1.00 26.26           O  
ANISOU  328  O   ASP A  86     4522   2958   2499   1147    -90   -234       O  
ATOM    329  CB  ASP A  86      11.331   1.889  -5.807  1.00 25.20           C  
ANISOU  329  CB  ASP A  86     3915   3494   2167    531    268    459       C  
ATOM    330  CG  ASP A  86      12.394   2.749  -6.457  1.00 26.58           C  
ANISOU  330  CG  ASP A  86     3822   4136   2140    407     90    357       C  
ATOM    331  OD1 ASP A  86      12.050   3.742  -7.123  1.00 27.59           O  
ANISOU  331  OD1 ASP A  86     4204   4022   2257    516   -370    670       O  
ATOM    332  OD2 ASP A  86      13.583   2.423  -6.292  1.00 30.07           O1-
ANISOU  332  OD2 ASP A  86     4437   4770   2221    594    119    277       O1-
ATOM    333  N   THR A  87       8.467   0.724  -6.378  1.00 24.74           N  
ANISOU  333  N   THR A  87     4372   2749   2280    622    -57   -193       N  
ATOM    334  CA  THR A  87       7.677  -0.471  -6.148  1.00 24.64           C  
ANISOU  334  CA  THR A  87     4255   2713   2394    939    -97   -109       C  
ATOM    335  C   THR A  87       8.514  -1.667  -6.564  1.00 25.71           C  
ANISOU  335  C   THR A  87     4765   2528   2475   1207   -270     34       C  
ATOM    336  O   THR A  87       9.263  -1.592  -7.544  1.00 27.46           O  
ANISOU  336  O   THR A  87     4841   2858   2733   1514    -41    291       O  
ATOM    337  CB  THR A  87       6.362  -0.440  -6.942  1.00 26.40           C  
ANISOU  337  CB  THR A  87     4597   2676   2758    789   -117   -223       C  
ATOM    338  CG2 THR A  87       5.641  -1.790  -6.861  1.00 28.39           C  
ANISOU  338  CG2 THR A  87     4857   2924   3007    876   -303   -480       C  
ATOM    339  OG1 THR A  87       5.499   0.575  -6.409  1.00 28.07           O  
ANISOU  339  OG1 THR A  87     4838   2969   2859   1141     26     71       O  
ATOM    340  N   LEU A  88       8.421  -2.756  -5.801  1.00 25.75           N  
ANISOU  340  N   LEU A  88     4935   2492   2358   1271   -819   -108       N  
ATOM    341  CA  LEU A  88       9.093  -3.999  -6.152  1.00 23.76           C  
ANISOU  341  CA  LEU A  88     4666   1898   2462   1251   -429     37       C  
ATOM    342  C   LEU A  88       8.069  -5.125  -6.217  1.00 24.42           C  
ANISOU  342  C   LEU A  88     4775   2308   2196    581   -379    286       C  
ATOM    343  O   LEU A  88       7.421  -5.443  -5.212  1.00 23.78           O  
ANISOU  343  O   LEU A  88     4762   2253   2020    197     21    357       O  
ATOM    344  CB  LEU A  88      10.212  -4.335  -5.160  1.00 24.02           C  
ANISOU  344  CB  LEU A  88     4662   1981   2481   1316   -273    336       C  
ATOM    345  CG  LEU A  88      10.985  -5.580  -5.621  1.00 24.66           C  
ANISOU  345  CG  LEU A  88     4338   2635   2395   1519   -173    345       C  
ATOM    346  CD1 LEU A  88      11.750  -5.304  -6.913  1.00 26.37           C  
ANISOU  346  CD1 LEU A  88     4854   2878   2288   1221   -266    410       C  
ATOM    347  CD2 LEU A  88      11.906  -6.120  -4.538  1.00 25.07           C  
ANISOU  347  CD2 LEU A  88     4188   2609   2727   1413    -52    373       C  
ATOM    348  N   HIS A  89       7.916  -5.709  -7.404  1.00 23.30           N  
ANISOU  348  N   HIS A  89     4863   1984   2004    527   -838     32       N  
ATOM    349  CA  HIS A  89       7.159  -6.939  -7.582  1.00 25.10           C  
ANISOU  349  CA  HIS A  89     5138   2267   2132   1236   -819    123       C  
ATOM    350  C   HIS A  89       8.135  -8.109  -7.510  1.00 26.21           C  
ANISOU  350  C   HIS A  89     5260   2446   2251   1495   -286    180       C  
ATOM    351  O   HIS A  89       9.024  -8.235  -8.360  1.00 28.50           O  
ANISOU  351  O   HIS A  89     5370   2609   2847   1813    -10    164       O  
ATOM    352  CB  HIS A  89       6.420  -6.947  -8.924  1.00 27.27           C  
ANISOU  352  CB  HIS A  89     5402   2664   2295   1438   -806    303       C  
ATOM    353  CG  HIS A  89       5.452  -5.816  -9.105  1.00 29.12           C  
ANISOU  353  CG  HIS A  89     5368   2950   2747   1689   -834    410       C  
ATOM    354  CD2 HIS A  89       5.506  -4.720  -9.899  1.00 30.07           C  
ANISOU  354  CD2 HIS A  89     5470   3060   2896   1682   -748    601       C  
ATOM    355  ND1 HIS A  89       4.261  -5.732  -8.417  1.00 29.99           N  
ANISOU  355  ND1 HIS A  89     5576   3123   2694   1416   -696    393       N  
ATOM    356  CE1 HIS A  89       3.617  -4.638  -8.787  1.00 30.22           C  
ANISOU  356  CE1 HIS A  89     5598   3064   2818   1714   -691    528       C  
ATOM    357  NE2 HIS A  89       4.355  -4.002  -9.681  1.00 30.85           N  
ANISOU  357  NE2 HIS A  89     5586   3260   2877   1744   -750    637       N  
ATOM    358  N   VAL A  90       7.970  -8.961  -6.503  1.00 26.29           N  
ANISOU  358  N   VAL A  90     5137   2499   2351   1839   -168    112       N  
ATOM    359  CA  VAL A  90       8.840 -10.111  -6.295  1.00 25.13           C  
ANISOU  359  CA  VAL A  90     5315   2232   2002   1432   -384    192       C  
ATOM    360  C   VAL A  90       8.125 -11.335  -6.846  1.00 27.47           C  
ANISOU  360  C   VAL A  90     5519   2773   2146   1450   -237    137       C  
ATOM    361  O   VAL A  90       7.161 -11.823  -6.246  1.00 27.22           O  
ANISOU  361  O   VAL A  90     5483   2560   2300   1134   -248     82       O  
ATOM    362  CB  VAL A  90       9.188 -10.288  -4.816  1.00 24.29           C  
ANISOU  362  CB  VAL A  90     5321   2078   1828   1494   -485   -145       C  
ATOM    363  CG1 VAL A  90      10.181 -11.441  -4.637  1.00 24.12           C  
ANISOU  363  CG1 VAL A  90     5080   2318   1768   1334   -745     -1       C  
ATOM    364  CG2 VAL A  90       9.726  -8.983  -4.255  1.00 24.52           C  
ANISOU  364  CG2 VAL A  90     4983   2457   1875   1451   -354   -569       C  
ATOM    365  N   GLU A  91       8.596 -11.832  -7.990  1.00 28.62           N  
ANISOU  365  N   GLU A  91     5815   3018   2043   1616     -7     53       N  
ATOM    366  CA  GLU A  91       8.020 -13.020  -8.609  1.00 27.38           C  
ANISOU  366  CA  GLU A  91     5554   2974   1877   1547   -243    148       C  
ATOM    367  C   GLU A  91       8.638 -14.231  -7.920  1.00 27.50           C  
ANISOU  367  C   GLU A  91     5443   3057   1950   1208   -430     -8       C  
ATOM    368  O   GLU A  91       9.743 -14.668  -8.250  1.00 28.54           O  
ANISOU  368  O   GLU A  91     5584   3046   2215    784   -744    236       O  
ATOM    369  CB  GLU A  91       8.253 -13.000 -10.114  1.00 29.35           C  
ANISOU  369  CB  GLU A  91     5740   3472   1940   1809   -229    336       C  
ATOM    370  CG  GLU A  91       7.607 -11.776 -10.758  1.00 33.45           C  
ANISOU  370  CG  GLU A  91     6565   4006   2139   1630   -256    254       C  
ATOM    371  CD  GLU A  91       7.954 -11.586 -12.224  0.74 37.96           C  
ANISOU  371  CD  GLU A  91     7277   4639   2507   1762   -447     51       C  
ATOM    372  OE1 GLU A  91       7.316 -10.714 -12.849  0.73 40.13           O  
ANISOU  372  OE1 GLU A  91     7692   4878   2680   1664   -592    -27       O  
ATOM    373  OE2 GLU A  91       8.845 -12.291 -12.752  0.92 40.25           O1-
ANISOU  373  OE2 GLU A  91     7635   4998   2660   1997   -327   -195       O1-
ATOM    374  N   PHE A  92       7.912 -14.766  -6.948  1.00 27.89           N  
ANISOU  374  N   PHE A  92     5540   3021   2036   1266   -638    -98       N  
ATOM    375  CA  PHE A  92       8.437 -15.711  -5.979  1.00 26.83           C  
ANISOU  375  CA  PHE A  92     5386   2594   2215   1356   -778   -374       C  
ATOM    376  C   PHE A  92       8.125 -17.134  -6.409  1.00 28.65           C  
ANISOU  376  C   PHE A  92     5681   2781   2426   1571   -606   -766       C  
ATOM    377  O   PHE A  92       7.009 -17.424  -6.856  1.00 30.31           O  
ANISOU  377  O   PHE A  92     5871   2860   2786   1519   -180   -890       O  
ATOM    378  CB  PHE A  92       7.820 -15.437  -4.604  1.00 24.11           C  
ANISOU  378  CB  PHE A  92     4658   2290   2211   1429   -481   -568       C  
ATOM    379  CG  PHE A  92       8.467 -16.191  -3.490  1.00 25.06           C  
ANISOU  379  CG  PHE A  92     4701   2319   2501    998   -497   -342       C  
ATOM    380  CD1 PHE A  92       9.555 -15.661  -2.817  1.00 25.04           C  
ANISOU  380  CD1 PHE A  92     4834   2026   2653   1152   -440   -752       C  
ATOM    381  CD2 PHE A  92       7.980 -17.419  -3.096  1.00 25.75           C  
ANISOU  381  CD2 PHE A  92     4804   2110   2871   1028   -690     98       C  
ATOM    382  CE1 PHE A  92      10.157 -16.352  -1.774  1.00 26.04           C  
ANISOU  382  CE1 PHE A  92     5135   1957   2802    832   -400   -285       C  
ATOM    383  CE2 PHE A  92       8.572 -18.110  -2.055  1.00 28.00           C  
ANISOU  383  CE2 PHE A  92     5252   2337   3051    735   -631      3       C  
ATOM    384  CZ  PHE A  92       9.662 -17.574  -1.390  1.00 27.23           C  
ANISOU  384  CZ  PHE A  92     5279   2138   2929    947   -570    -92       C  
ATOM    385  N   GLU A  93       9.110 -18.022  -6.267  1.00 27.15           N  
ANISOU  385  N   GLU A  93     5461   2428   2425   1345   -596   -790       N  
ATOM    386  CA  GLU A  93       8.904 -19.442  -6.509  1.00 29.17           C  
ANISOU  386  CA  GLU A  93     5764   2862   2456   1469   -689   -934       C  
ATOM    387  C   GLU A  93       9.468 -20.236  -5.342  1.00 28.83           C  
ANISOU  387  C   GLU A  93     5601   2846   2506   1363   -868   -883       C  
ATOM    388  O   GLU A  93      10.635 -20.067  -4.974  1.00 28.95           O  
ANISOU  388  O   GLU A  93     5453   2875   2669   1487  -1066   -667       O  
ATOM    389  CB  GLU A  93       9.550 -19.905  -7.821  1.00 31.96           C  
ANISOU  389  CB  GLU A  93     6316   3423   2402   1152   -727  -1059       C  
ATOM    390  CG  GLU A  93       9.152 -21.332  -8.195  1.00 33.22           C  
ANISOU  390  CG  GLU A  93     6472   3603   2548   1069   -751  -1192       C  
ATOM    391  CD  GLU A  93       9.807 -21.840  -9.474  1.00 36.75           C  
ANISOU  391  CD  GLU A  93     7232   4039   2691   1193   -516  -1223       C  
ATOM    392  OE1 GLU A  93      10.118 -23.054  -9.533  1.00 39.08           O  
ANISOU  392  OE1 GLU A  93     7588   4210   3052   1401   -596  -1426       O  
ATOM    393  OE2 GLU A  93       9.997 -21.039 -10.419  1.00 37.62           O1-
ANISOU  393  OE2 GLU A  93     7330   4245   2716    810   -186   -881       O1-
ATOM    394  N   ASN A  94       8.629 -21.091  -4.762  1.00 27.05           N  
ANISOU  394  N   ASN A  94     5396   2652   2230   1360   -797   -551       N  
ATOM    395  CA  ASN A  94       9.035 -22.022  -3.718  1.00 27.89           C  
ANISOU  395  CA  ASN A  94     5732   2580   2283   1296   -509   -736       C  
ATOM    396  C   ASN A  94       9.440 -23.330  -4.385  1.00 30.05           C  
ANISOU  396  C   ASN A  94     6080   2978   2359   1162   -496   -882       C  
ATOM    397  O   ASN A  94       8.580 -24.092  -4.835  1.00 29.19           O  
ANISOU  397  O   ASN A  94     6106   2800   2184    837   -794   -750       O  
ATOM    398  CB  ASN A  94       7.894 -22.237  -2.725  1.00 28.76           C  
ANISOU  398  CB  ASN A  94     5952   2562   2412   1472   -515   -706       C  
ATOM    399  CG  ASN A  94       8.242 -23.237  -1.635  1.00 28.56           C  
ANISOU  399  CG  ASN A  94     6018   2420   2413   1440   -652   -639       C  
ATOM    400  ND2 ASN A  94       7.248 -23.616  -0.842  1.00 28.78           N  
ANISOU  400  ND2 ASN A  94     6072   2324   2541   1144   -757   -728       N  
ATOM    401  OD1 ASN A  94       9.392 -23.652  -1.498  1.00 29.96           O  
ANISOU  401  OD1 ASN A  94     6334   2654   2394   1547   -385   -624       O  
ATOM    402  N   THR A  95      10.745 -23.592  -4.449  1.00 30.27           N  
ANISOU  402  N   THR A  95     5904   3097   2501   1209   -391   -972       N  
ATOM    403  CA  THR A  95      11.250 -24.837  -5.008  1.00 30.07           C  
ANISOU  403  CA  THR A  95     6100   2880   2448   1206   -210   -758       C  
ATOM    404  C   THR A  95      11.357 -25.955  -3.977  1.00 29.68           C  
ANISOU  404  C   THR A  95     6339   2440   2496   1135   -298   -676       C  
ATOM    405  O   THR A  95      11.833 -27.044  -4.320  1.00 31.10           O  
ANISOU  405  O   THR A  95     6841   2406   2571    799    -76   -623       O  
ATOM    406  CB  THR A  95      12.620 -24.617  -5.651  1.00 30.58           C  
ANISOU  406  CB  THR A  95     6173   3019   2428   1430    -39   -669       C  
ATOM    407  CG2 THR A  95      12.609 -23.376  -6.519  1.00 29.06           C  
ANISOU  407  CG2 THR A  95     6204   2369   2471   1265    412   -387       C  
ATOM    408  OG1 THR A  95      13.612 -24.490  -4.621  1.00 30.38           O  
ANISOU  408  OG1 THR A  95     5977   3208   2360   1643   -128   -787       O  
ATOM    409  N   MET A  96      10.929 -25.718  -2.737  1.00 29.17           N  
ANISOU  409  N   MET A  96     6029   2538   2519   1033   -401   -498       N  
ATOM    410  CA  MET A  96      11.082 -26.683  -1.659  1.00 28.01           C  
ANISOU  410  CA  MET A  96     5753   2292   2600    939   -578   -635       C  
ATOM    411  C   MET A  96       9.862 -27.595  -1.559  1.00 29.39           C  
ANISOU  411  C   MET A  96     6030   2156   2981    902   -603   -562       C  
ATOM    412  O   MET A  96       8.836 -27.377  -2.209  1.00 30.39           O  
ANISOU  412  O   MET A  96     5834   2441   3274    641   -337   -450       O  
ATOM    413  CB  MET A  96      11.312 -25.961  -0.337  1.00 27.50           C  
ANISOU  413  CB  MET A  96     5591   2139   2719    757   -453   -884       C  
ATOM    414  CG  MET A  96      12.484 -25.001  -0.365  1.00 26.49           C  
ANISOU  414  CG  MET A  96     5506   1958   2599    729   -324   -737       C  
ATOM    415  SD  MET A  96      12.899 -24.449   1.298  1.00 27.39           S  
ANISOU  415  SD  MET A  96     5264   2182   2961    634   -204   -729       S  
ATOM    416  CE  MET A  96      11.441 -23.481   1.717  1.00 24.60           C  
ANISOU  416  CE  MET A  96     4421   1964   2963   1123   -390   -839       C  
ATOM    417  N   ASP A  97       9.979 -28.630  -0.723  1.00 30.78           N  
ANISOU  417  N   ASP A  97     6300   2058   3339   1000   -647   -655       N  
ATOM    418  CA  ASP A  97       8.879 -29.566  -0.521  1.00 31.46           C  
ANISOU  418  CA  ASP A  97     6243   2020   3691    816   -815   -710       C  
ATOM    419  C   ASP A  97       7.970 -29.182   0.647  1.00 33.41           C  
ANISOU  419  C   ASP A  97     6434   2189   4070    144  -1106   -847       C  
ATOM    420  O   ASP A  97       7.050 -29.943   0.967  1.00 35.73           O  
ANISOU  420  O   ASP A  97     6539   2545   4490   -255  -1557  -1123       O  
ATOM    421  CB  ASP A  97       9.409 -31.001  -0.328  1.00 31.29           C  
ANISOU  421  CB  ASP A  97     6070   2081   3739   1146  -1126   -574       C  
ATOM    422  CG  ASP A  97      10.455 -31.116   0.780  0.59 32.06           C  
ANISOU  422  CG  ASP A  97     6068   2300   3812   1265   -881    -81       C  
ATOM    423  OD1 ASP A  97      10.746 -30.106   1.454  0.77 32.56           O  
ANISOU  423  OD1 ASP A  97     6172   2444   3757   1590   -852    212       O  
ATOM    424  OD2 ASP A  97      10.992 -32.235   0.979  0.70 33.29           O1-
ANISOU  424  OD2 ASP A  97     6093   2625   3930   1068  -1029    177       O1-
ATOM    425  N   VAL A  98       8.192 -28.032   1.283  1.00 32.57           N  
ANISOU  425  N   VAL A  98     6233   2254   3887    266  -1237   -882       N  
ATOM    426  CA  VAL A  98       7.337 -27.570   2.375  1.00 30.14           C  
ANISOU  426  CA  VAL A  98     5837   2024   3591     91  -1122   -607       C  
ATOM    427  C   VAL A  98       6.914 -26.136   2.070  1.00 28.32           C  
ANISOU  427  C   VAL A  98     5480   1804   3477      9   -830   -483       C  
ATOM    428  O   VAL A  98       7.606 -25.425   1.329  1.00 27.46           O  
ANISOU  428  O   VAL A  98     5435   1747   3252   -244   -484     45       O  
ATOM    429  CB  VAL A  98       8.052 -27.649   3.744  1.00 29.76           C  
ANISOU  429  CB  VAL A  98     5663   2125   3519   -301  -1461   -383       C  
ATOM    430  CG1 VAL A  98       8.446 -29.081   4.062  1.00 30.28           C  
ANISOU  430  CG1 VAL A  98     5786   2149   3569   -366  -1302    348       C  
ATOM    431  CG2 VAL A  98       9.257 -26.699   3.781  1.00 28.65           C  
ANISOU  431  CG2 VAL A  98     5191   2525   3172   -709  -1706   -501       C  
ATOM    432  N   PRO A  99       5.781 -25.690   2.616  1.00 28.03           N  
ANISOU  432  N   PRO A  99     5210   1894   3546   -219   -811   -711       N  
ATOM    433  CA  PRO A  99       5.353 -24.310   2.362  1.00 28.28           C  
ANISOU  433  CA  PRO A  99     5338   1933   3475    -92   -836   -681       C  
ATOM    434  C   PRO A  99       6.370 -23.307   2.884  1.00 29.77           C  
ANISOU  434  C   PRO A  99     5819   2199   3292    185   -539   -772       C  
ATOM    435  O   PRO A  99       7.079 -23.555   3.865  1.00 30.97           O  
ANISOU  435  O   PRO A  99     6251   2245   3271     19   -612   -806       O  
ATOM    436  CB  PRO A  99       4.021 -24.206   3.116  1.00 27.39           C  
ANISOU  436  CB  PRO A  99     5028   1827   3551    132  -1056   -510       C  
ATOM    437  CG  PRO A  99       3.540 -25.609   3.210  1.00 27.88           C  
ANISOU  437  CG  PRO A  99     5152   1882   3557    324   -959   -667       C  
ATOM    438  CD  PRO A  99       4.784 -26.422   3.413  1.00 27.84           C  
ANISOU  438  CD  PRO A  99     5216   1859   3504    424   -819   -483       C  
ATOM    439  N   VAL A 100       6.450 -22.167   2.191  1.00 27.90           N  
ANISOU  439  N   VAL A 100     5669   2068   2866    391   -373   -533       N  
ATOM    440  CA  VAL A 100       7.330 -21.071   2.566  1.00 27.01           C  
ANISOU  440  CA  VAL A 100     5685   1889   2691    991   -259   -417       C  
ATOM    441  C   VAL A 100       6.564 -19.767   2.367  1.00 27.54           C  
ANISOU  441  C   VAL A 100     5892   1977   2595    749   -394   -496       C  
ATOM    442  O   VAL A 100       5.505 -19.730   1.733  1.00 28.46           O  
ANISOU  442  O   VAL A 100     5844   2422   2549   1176   -637   -306       O  
ATOM    443  CB  VAL A 100       8.643 -21.073   1.753  1.00 26.89           C  
ANISOU  443  CB  VAL A 100     5718   2071   2427    989   -159   -421       C  
ATOM    444  CG1 VAL A 100       8.421 -20.470   0.382  1.00 25.76           C  
ANISOU  444  CG1 VAL A 100     5665   1846   2276   1097   -553   -324       C  
ATOM    445  CG2 VAL A 100       9.747 -20.340   2.497  1.00 26.90           C  
ANISOU  445  CG2 VAL A 100     5560   2355   2308    840    -77   -509       C  
ATOM    446  N   SER A 101       7.087 -18.690   2.945  1.00 25.78           N  
ANISOU  446  N   SER A 101     5298   1832   2668    524   -413   -354       N  
ATOM    447  CA  SER A 101       6.468 -17.390   2.737  1.00 23.38           C  
ANISOU  447  CA  SER A 101     4990   1471   2424    275   -399   -480       C  
ATOM    448  C   SER A 101       7.560 -16.335   2.707  1.00 24.94           C  
ANISOU  448  C   SER A 101     5217   1878   2382    409   -110   -114       C  
ATOM    449  O   SER A 101       8.732 -16.619   2.961  1.00 25.30           O  
ANISOU  449  O   SER A 101     5019   1987   2608    859     36   -111       O  
ATOM    450  CB  SER A 101       5.419 -17.085   3.808  1.00 22.29           C  
ANISOU  450  CB  SER A 101     4241   1852   2376    579   -242   -511       C  
ATOM    451  OG  SER A 101       6.021 -16.615   5.009  1.00 21.69           O  
ANISOU  451  OG  SER A 101     3863   2033   2346    522   -348   -295       O  
ATOM    452  N   LEU A 102       7.157 -15.111   2.377  1.00 23.37           N  
ANISOU  452  N   LEU A 102     5271   1551   2059    436     59    184       N  
ATOM    453  CA  LEU A 102       8.053 -13.962   2.342  1.00 22.78           C  
ANISOU  453  CA  LEU A 102     4795   1823   2039    251   -187    315       C  
ATOM    454  C   LEU A 102       7.359 -12.794   3.032  1.00 23.19           C  
ANISOU  454  C   LEU A 102     4645   1960   2208    586   -575    103       C  
ATOM    455  O   LEU A 102       6.356 -12.273   2.530  1.00 26.20           O  
ANISOU  455  O   LEU A 102     4945   2351   2657   1147   -932   -157       O  
ATOM    456  CB  LEU A 102       8.424 -13.600   0.907  1.00 23.44           C  
ANISOU  456  CB  LEU A 102     4697   2153   2055     41   -161    320       C  
ATOM    457  CG  LEU A 102       9.359 -12.409   0.765  1.00 23.85           C  
ANISOU  457  CG  LEU A 102     4814   2302   1947   -138   -261    294       C  
ATOM    458  CD1 LEU A 102      10.755 -12.775   1.260  1.00 24.34           C  
ANISOU  458  CD1 LEU A 102     4742   2448   2060   -297   -448    168       C  
ATOM    459  CD2 LEU A 102       9.378 -11.947  -0.683  1.00 24.73           C  
ANISOU  459  CD2 LEU A 102     5016   2407   1974    191   -250    371       C  
ATOM    460  N   HIS A 103       7.891 -12.389   4.180  1.00 21.55           N  
ANISOU  460  N   HIS A 103     3943   1782   2464    779   -415    -18       N  
ATOM    461  CA  HIS A 103       7.350 -11.295   4.971  1.00 21.53           C  
ANISOU  461  CA  HIS A 103     4192   1644   2343    534    -63      1       C  
ATOM    462  C   HIS A 103       8.416 -10.220   5.110  1.00 18.84           C  
ANISOU  462  C   HIS A 103     3778   1107   2274    591    -90     -7       C  
ATOM    463  O   HIS A 103       9.580 -10.528   5.370  1.00 21.19           O  
ANISOU  463  O   HIS A 103     4320   1412   2321    872    -16   -165       O  
ATOM    464  CB  HIS A 103       6.920 -11.784   6.353  1.00 23.72           C  
ANISOU  464  CB  HIS A 103     4829   1688   2496    681    375   -150       C  
ATOM    465  CG  HIS A 103       6.499 -10.682   7.269  1.00 27.80           C  
ANISOU  465  CG  HIS A 103     5676   2054   2831    360    366    -92       C  
ATOM    466  CD2 HIS A 103       7.111 -10.135   8.346  1.00 28.73           C  
ANISOU  466  CD2 HIS A 103     5871   2009   3037    383    461   -255       C  
ATOM    467  ND1 HIS A 103       5.319  -9.982   7.099  1.00 30.67           N  
ANISOU  467  ND1 HIS A 103     6193   2388   3070     89    520   -203       N  
ATOM    468  CE1 HIS A 103       5.215  -9.067   8.045  1.00 30.39           C  
ANISOU  468  CE1 HIS A 103     6186   2193   3168   -237    517    -29       C  
ATOM    469  NE2 HIS A 103       6.290  -9.135   8.809  1.00 31.64           N  
ANISOU  469  NE2 HIS A 103     6432   2396   3192   -175    417    -74       N  
ATOM    470  N   VAL A 104       8.026  -8.960   4.947  1.00 19.37           N  
ANISOU  470  N   VAL A 104     4093   1247   2019    461     27    287       N  
ATOM    471  CA  VAL A 104       8.996  -7.872   4.978  1.00 17.84           C  
ANISOU  471  CA  VAL A 104     3853   1199   1728     99    141   -214       C  
ATOM    472  C   VAL A 104       8.633  -6.886   6.083  1.00 20.67           C  
ANISOU  472  C   VAL A 104     4052   1851   1951     46    108    -83       C  
ATOM    473  O   VAL A 104       7.457  -6.687   6.418  1.00 20.47           O  
ANISOU  473  O   VAL A 104     4013   1788   1978    207     -9    279       O  
ATOM    474  CB  VAL A 104       9.101  -7.164   3.611  1.00 19.04           C  
ANISOU  474  CB  VAL A 104     3638   1620   1975    465   -115    158       C  
ATOM    475  CG1 VAL A 104       7.856  -6.323   3.330  1.00 20.95           C  
ANISOU  475  CG1 VAL A 104     3944   2023   1991    837    -10    -69       C  
ATOM    476  CG2 VAL A 104      10.365  -6.315   3.537  1.00 18.49           C  
ANISOU  476  CG2 VAL A 104     3326   1680   2020    149   -353    264       C  
ATOM    477  N   HIS A 105       9.674  -6.270   6.657  1.00 17.21           N  
ANISOU  477  N   HIS A 105     3905   1517   1119    380   -110    -96       N  
ATOM    478  CA  HIS A 105       9.537  -5.233   7.663  1.00 19.77           C  
ANISOU  478  CA  HIS A 105     4200   1922   1390    715   -428    282       C  
ATOM    479  C   HIS A 105       9.607  -3.848   7.029  1.00 20.77           C  
ANISOU  479  C   HIS A 105     4556   1757   1578    869      8    358       C  
ATOM    480  O   HIS A 105      10.370  -3.617   6.083  1.00 22.28           O  
ANISOU  480  O   HIS A 105     4990   1790   1687   1086     98    250       O  
ATOM    481  CB  HIS A 105      10.628  -5.362   8.732  1.00 20.21           C  
ANISOU  481  CB  HIS A 105     3889   2104   1684   1151   -270    420       C  
ATOM    482  CG  HIS A 105      10.396  -6.476   9.702  1.00 21.56           C  
ANISOU  482  CG  HIS A 105     4271   2121   1798   1223   -253    396       C  
ATOM    483  CD2 HIS A 105      10.301  -7.814   9.518  1.00 21.78           C  
ANISOU  483  CD2 HIS A 105     4407   2028   1839   1109   -173     50       C  
ATOM    484  ND1 HIS A 105      10.239  -6.262  11.057  1.00 21.67           N  
ANISOU  484  ND1 HIS A 105     4305   2061   1865   1092   -201    273       N  
ATOM    485  CE1 HIS A 105      10.059  -7.425  11.665  1.00 21.46           C  
ANISOU  485  CE1 HIS A 105     4098   2046   2010   1518   -264   -223       C  
ATOM    486  NE2 HIS A 105      10.097  -8.382  10.753  1.00 20.77           N  
ANISOU  486  NE2 HIS A 105     4240   1863   1787    896   -211   -130       N  
ATOM    487  N   GLY A 106       8.794  -2.928   7.551  1.00 21.16           N  
ANISOU  487  N   GLY A 106     4699   1781   1558   1066    -36    229       N  
ATOM    488  CA  GLY A 106       8.952  -1.517   7.277  1.00 21.95           C  
ANISOU  488  CA  GLY A 106     4735   1940   1663   1133    159    375       C  
ATOM    489  C   GLY A 106       8.394  -1.015   5.965  1.00 24.27           C  
ANISOU  489  C   GLY A 106     5313   2220   1687   1030     47    244       C  
ATOM    490  O   GLY A 106       8.088   0.176   5.863  1.00 27.58           O  
ANISOU  490  O   GLY A 106     5804   2787   1888    999   -149    200       O  
ATOM    491  N   LEU A 107       8.259  -1.860   4.951  1.00 23.29           N  
ANISOU  491  N   LEU A 107     5206   2101   1544    821     17    -59       N  
ATOM    492  CA  LEU A 107       7.777  -1.385   3.667  1.00 24.61           C  
ANISOU  492  CA  LEU A 107     5120   2266   1965    721   -149    262       C  
ATOM    493  C   LEU A 107       6.255  -1.364   3.664  1.00 25.43           C  
ANISOU  493  C   LEU A 107     5078   2402   2181    604   -419    474       C  
ATOM    494  O   LEU A 107       5.608  -1.841   4.595  1.00 28.64           O  
ANISOU  494  O   LEU A 107     5102   3541   2240     69   -127    511       O  
ATOM    495  CB  LEU A 107       8.300  -2.269   2.538  1.00 24.99           C  
ANISOU  495  CB  LEU A 107     4863   2521   2114   1330   -127    -75       C  
ATOM    496  CG  LEU A 107       9.815  -2.450   2.435  1.00 27.14           C  
ANISOU  496  CG  LEU A 107     5229   2695   2388    779   -106   -618       C  
ATOM    497  CD1 LEU A 107      10.179  -3.031   1.082  1.00 26.78           C  
ANISOU  497  CD1 LEU A 107     4875   2834   2465   1043   -328  -1113       C  
ATOM    498  CD2 LEU A 107      10.517  -1.157   2.654  1.00 27.25           C  
ANISOU  498  CD2 LEU A 107     5323   2554   2476    580   -274  -1006       C  
ATOM    499  N   ASP A 108       5.684  -0.811   2.596  1.00 25.22           N  
ANISOU  499  N   ASP A 108     5278   1771   2534    938   -720    190       N  
ATOM    500  CA  ASP A 108       4.236  -0.788   2.411  1.00 23.76           C  
ANISOU  500  CA  ASP A 108     5013   1610   2405    590   -414    308       C  
ATOM    501  C   ASP A 108       3.812  -2.014   1.614  1.00 25.02           C  
ANISOU  501  C   ASP A 108     5016   2108   2383   -301    -62    353       C  
ATOM    502  O   ASP A 108       4.229  -2.182   0.461  1.00 31.16           O  
ANISOU  502  O   ASP A 108     6084   3283   2472   -826    315   -247       O  
ATOM    503  CB  ASP A 108       3.794   0.482   1.682  1.00 23.29           C  
ANISOU  503  CB  ASP A 108     4776   1725   2346    968   -286    375       C  
ATOM    504  CG  ASP A 108       4.355   1.741   2.310  1.00 25.06           C  
ANISOU  504  CG  ASP A 108     5072   2176   2271   1103   -242    376       C  
ATOM    505  OD1 ASP A 108       4.396   1.815   3.560  1.00 24.12           O  
ANISOU  505  OD1 ASP A 108     4933   2178   2051    985   -364     63       O  
ATOM    506  OD2 ASP A 108       4.751   2.662   1.555  1.00 27.17           O1-
ANISOU  506  OD2 ASP A 108     5198   2697   2429   1179   -254    209       O1-
ATOM    507  N   TYR A 109       2.977  -2.856   2.211  1.00 23.43           N  
ANISOU  507  N   TYR A 109     4732   1635   2535     23   -334    751       N  
ATOM    508  CA  TYR A 109       2.440  -4.007   1.504  1.00 24.80           C  
ANISOU  508  CA  TYR A 109     4633   2140   2649    471   -111    430       C  
ATOM    509  C   TYR A 109       0.999  -4.204   1.943  1.00 24.77           C  
ANISOU  509  C   TYR A 109     4525   2372   2516    896   -514    -35       C  
ATOM    510  O   TYR A 109       0.651  -3.942   3.100  1.00 23.24           O  
ANISOU  510  O   TYR A 109     4262   2441   2127    218    -53   -406       O  
ATOM    511  CB  TYR A 109       3.266  -5.283   1.771  1.00 26.41           C  
ANISOU  511  CB  TYR A 109     4827   2254   2952    861    446    350       C  
ATOM    512  CG  TYR A 109       3.403  -5.582   3.242  1.00 28.70           C  
ANISOU  512  CG  TYR A 109     5159   2344   3403   1442    629    656       C  
ATOM    513  CD1 TYR A 109       4.447  -5.044   3.992  1.00 29.88           C  
ANISOU  513  CD1 TYR A 109     5097   2637   3618   1888    519    586       C  
ATOM    514  CD2 TYR A 109       2.465  -6.385   3.896  1.00 30.34           C  
ANISOU  514  CD2 TYR A 109     5378   2537   3613   1463    586    695       C  
ATOM    515  CE1 TYR A 109       4.551  -5.306   5.354  1.00 32.40           C  
ANISOU  515  CE1 TYR A 109     5474   2974   3863   2002    409    894       C  
ATOM    516  CE2 TYR A 109       2.562  -6.646   5.243  1.00 32.36           C  
ANISOU  516  CE2 TYR A 109     5739   2815   3741   1597    763   1039       C  
ATOM    517  CZ  TYR A 109       3.603  -6.111   5.965  1.00 34.16           C  
ANISOU  517  CZ  TYR A 109     5892   3246   3842   2004    559   1196       C  
ATOM    518  OH  TYR A 109       3.680  -6.387   7.302  1.00 38.37           O  
ANISOU  518  OH  TYR A 109     6609   3888   4082   2290    597   1404       O  
ATOM    519  N   GLU A 110       0.167  -4.647   1.011  1.00 25.92           N  
ANISOU  519  N   GLU A 110     4806   2507   2537   1353   -816   -279       N  
ATOM    520  CA  GLU A 110      -1.210  -4.966   1.320  1.00 29.02           C  
ANISOU  520  CA  GLU A 110     5213   3051   2762   1284  -1081   -154       C  
ATOM    521  C   GLU A 110      -1.291  -6.333   1.981  1.00 29.30           C  
ANISOU  521  C   GLU A 110     5286   3206   2640    742   -960   -282       C  
ATOM    522  O   GLU A 110      -0.350  -7.131   1.939  1.00 30.82           O  
ANISOU  522  O   GLU A 110     5719   3168   2823    658   -930     -2       O  
ATOM    523  CB  GLU A 110      -2.053  -4.944   0.054  1.00 33.21           C  
ANISOU  523  CB  GLU A 110     5769   3662   3186   1451  -1096    -42       C  
ATOM    524  CG  GLU A 110      -2.175  -3.575  -0.537  1.00 35.99           C  
ANISOU  524  CG  GLU A 110     6314   4046   3314   1684  -1104     81       C  
ATOM    525  CD  GLU A 110      -3.005  -3.587  -1.779  0.85 39.67           C  
ANISOU  525  CD  GLU A 110     6686   4677   3711   2081  -1130    -89       C  
ATOM    526  OE1 GLU A 110      -4.040  -2.896  -1.788  1.00 44.50           O  
ANISOU  526  OE1 GLU A 110     7351   5391   4167   1776  -1194   -363       O  
ATOM    527  OE2 GLU A 110      -2.625  -4.302  -2.734  0.92 39.15           O1-
ANISOU  527  OE2 GLU A 110     6772   4634   3471   2181   -786    -37       O1-
ATOM    528  N   ILE A 111      -2.454  -6.613   2.572  1.00 29.42           N  
ANISOU  528  N   ILE A 111     5206   3302   2671    498   -802   -562       N  
ATOM    529  CA  ILE A 111      -2.586  -7.821   3.378  1.00 28.94           C  
ANISOU  529  CA  ILE A 111     4816   3320   2862    299   -617   -583       C  
ATOM    530  C   ILE A 111      -2.278  -9.067   2.551  1.00 28.16           C  
ANISOU  530  C   ILE A 111     4630   3221   2851    425   -786   -522       C  
ATOM    531  O   ILE A 111      -1.812 -10.078   3.092  1.00 28.76           O  
ANISOU  531  O   ILE A 111     4415   3409   3106    527   -438   -777       O  
ATOM    532  CB  ILE A 111      -3.984  -7.871   4.038  1.00 31.80           C  
ANISOU  532  CB  ILE A 111     5175   3580   3328    255   -676   -508       C  
ATOM    533  CG1 ILE A 111      -3.968  -8.756   5.288  1.00 31.83           C  
ANISOU  533  CG1 ILE A 111     5182   3355   3558    561   -591   -625       C  
ATOM    534  CG2 ILE A 111      -5.051  -8.347   3.071  1.00 32.96           C  
ANISOU  534  CG2 ILE A 111     5334   3736   3454    -88   -730   -525       C  
ATOM    535  CD1 ILE A 111      -3.044  -8.275   6.389  1.00 30.09           C  
ANISOU  535  CD1 ILE A 111     5024   2837   3573    552   -814   -960       C  
ATOM    536  N   SER A 112      -2.463  -9.001   1.226  1.00 26.75           N  
ANISOU  536  N   SER A 112     4506   2978   2679    670   -682   -627       N  
ATOM    537  CA  SER A 112      -2.162 -10.151   0.376  1.00 27.25           C  
ANISOU  537  CA  SER A 112     4634   3332   2387    838   -611   -517       C  
ATOM    538  C   SER A 112      -0.664 -10.376   0.199  1.00 28.45           C  
ANISOU  538  C   SER A 112     4933   3376   2502    789   -666   -583       C  
ATOM    539  O   SER A 112      -0.264 -11.421  -0.331  1.00 28.64           O  
ANISOU  539  O   SER A 112     5205   3043   2633    874   -617   -562       O  
ATOM    540  CB  SER A 112      -2.833  -9.992  -0.987  1.00 29.40           C  
ANISOU  540  CB  SER A 112     5170   3562   2437    518   -677   -267       C  
ATOM    541  OG  SER A 112      -2.487  -8.762  -1.594  1.00 30.42           O  
ANISOU  541  OG  SER A 112     5657   3625   2277    630   -870    424       O  
ATOM    542  N   SER A 113       0.172  -9.431   0.620  1.00 27.52           N  
ANISOU  542  N   SER A 113     4524   3611   2321    874   -714   -373       N  
ATOM    543  CA  SER A 113       1.613  -9.634   0.635  1.00 27.41           C  
ANISOU  543  CA  SER A 113     4549   3733   2131    981   -586    -32       C  
ATOM    544  C   SER A 113       2.158  -9.699   2.061  1.00 26.04           C  
ANISOU  544  C   SER A 113     4186   3542   2166   1030   -628   -249       C  
ATOM    545  O   SER A 113       3.346  -9.443   2.294  1.00 24.58           O  
ANISOU  545  O   SER A 113     3659   3500   2182    648   -930   -190       O  
ATOM    546  CB  SER A 113       2.302  -8.541  -0.186  1.00 26.89           C  
ANISOU  546  CB  SER A 113     4755   3728   1736   1030   -419    224       C  
ATOM    547  OG  SER A 113       2.153  -8.813  -1.575  1.00 28.22           O  
ANISOU  547  OG  SER A 113     4710   3807   2206   1248   -410    141       O  
ATOM    548  N   ASP A 114       1.296 -10.041   3.022  1.00 25.70           N  
ANISOU  548  N   ASP A 114     3978   3532   2255   1338   -382   -188       N  
ATOM    549  CA  ASP A 114       1.736 -10.231   4.398  1.00 24.95           C  
ANISOU  549  CA  ASP A 114     4205   3133   2139   1196   -534   -281       C  
ATOM    550  C   ASP A 114       2.761 -11.351   4.494  1.00 25.93           C  
ANISOU  550  C   ASP A 114     4539   3021   2292    996   -293   -395       C  
ATOM    551  O   ASP A 114       3.731 -11.257   5.256  1.00 27.03           O  
ANISOU  551  O   ASP A 114     4441   3141   2686   1333   -436   -506       O  
ATOM    552  CB  ASP A 114       0.524 -10.531   5.280  1.00 26.76           C  
ANISOU  552  CB  ASP A 114     4617   3416   2132   1510   -566   -223       C  
ATOM    553  CG  ASP A 114       0.765 -10.194   6.734  1.00 29.35           C  
ANISOU  553  CG  ASP A 114     5073   3638   2441   1552   -234    204       C  
ATOM    554  OD1 ASP A 114       1.617  -9.311   7.019  1.00 27.94           O  
ANISOU  554  OD1 ASP A 114     5326   2933   2355   1281     42    198       O  
ATOM    555  OD2 ASP A 114       0.096 -10.822   7.591  1.00 31.76           O1-
ANISOU  555  OD2 ASP A 114     5347   4050   2670   1415    150     26       O1-
ATOM    556  N   GLY A 115       2.574 -12.410   3.717  1.00 25.40           N  
ANISOU  556  N   GLY A 115     4618   2806   2227    756      4   -560       N  
ATOM    557  CA  GLY A 115       3.449 -13.555   3.806  1.00 25.58           C  
ANISOU  557  CA  GLY A 115     4804   2522   2395    761   -232   -342       C  
ATOM    558  C   GLY A 115       3.168 -14.413   5.016  1.00 27.30           C  
ANISOU  558  C   GLY A 115     5038   2717   2616    699   -359   -460       C  
ATOM    559  O   GLY A 115       4.107 -14.893   5.662  1.00 27.83           O  
ANISOU  559  O   GLY A 115     5285   2656   2633   1079   -397   -459       O  
ATOM    560  N   THR A 116       1.895 -14.598   5.364  1.00 27.41           N  
ANISOU  560  N   THR A 116     4988   2607   2819    763     23   -260       N  
ATOM    561  CA  THR A 116       1.518 -15.442   6.485  1.00 28.37           C  
ANISOU  561  CA  THR A 116     4634   2897   3249    409   -141   -344       C  
ATOM    562  C   THR A 116       0.433 -16.415   6.048  1.00 29.91           C  
ANISOU  562  C   THR A 116     4769   2871   3725      8   -292   -423       C  
ATOM    563  O   THR A 116      -0.399 -16.102   5.189  1.00 29.75           O  
ANISOU  563  O   THR A 116     4607   2807   3890   -550   -670   -573       O  
ATOM    564  CB  THR A 116       1.021 -14.619   7.689  1.00 28.36           C  
ANISOU  564  CB  THR A 116     4487   3027   3263    590   -491   -285       C  
ATOM    565  CG2 THR A 116       1.998 -13.497   8.027  1.00 28.21           C  
ANISOU  565  CG2 THR A 116     4246   3028   3444    619   -302    -13       C  
ATOM    566  OG1 THR A 116      -0.272 -14.068   7.402  1.00 29.66           O  
ANISOU  566  OG1 THR A 116     4719   3269   3283    517   -639   -501       O  
ATOM    567  N   LYS A 117       0.472 -17.615   6.636  1.00 32.79           N  
ANISOU  567  N   LYS A 117     4992   3248   4218    -38   -402   -501       N  
ATOM    568  CA  LYS A 117      -0.622 -18.557   6.445  1.00 36.18           C  
ANISOU  568  CA  LYS A 117     5545   3538   4664   -514   -401   -212       C  
ATOM    569  C   LYS A 117      -1.910 -18.000   7.031  1.00 38.30           C  
ANISOU  569  C   LYS A 117     6320   3691   4540   -799   -553   -145       C  
ATOM    570  O   LYS A 117      -3.002 -18.264   6.513  1.00 37.93           O  
ANISOU  570  O   LYS A 117     6084   3775   4554  -1255   -531    134       O  
ATOM    571  CB  LYS A 117      -0.270 -19.905   7.078  1.00 39.22           C  
ANISOU  571  CB  LYS A 117     5733   3794   5374   -284   -392   -267       C  
ATOM    572  CG  LYS A 117      -1.168 -21.053   6.639  1.00 44.55           C  
ANISOU  572  CG  LYS A 117     6423   4472   6033     89    -78     36       C  
ATOM    573  CD  LYS A 117      -0.953 -22.313   7.485  1.00 49.00           C  
ANISOU  573  CD  LYS A 117     7061   5073   6484    160    126     56       C  
ATOM    574  CE  LYS A 117      -1.865 -23.479   7.036  1.00 52.02           C  
ANISOU  574  CE  LYS A 117     7563   5485   6717    357    199     17       C  
ATOM    575  NZ  LYS A 117      -1.987 -23.685   5.541  1.00 53.03           N1+
ANISOU  575  NZ  LYS A 117     7606   5698   6844    655    270    139       N1+
ATOM    576  N   GLN A 118      -1.795 -17.201   8.094  1.00 38.66           N  
ANISOU  576  N   GLN A 118     6620   3739   4330   -297   -392   -587       N  
ATOM    577  CA  GLN A 118      -2.970 -16.615   8.715  1.00 40.14           C  
ANISOU  577  CA  GLN A 118     6508   4259   4483    273   -291   -695       C  
ATOM    578  C   GLN A 118      -3.794 -15.826   7.703  1.00 41.98           C  
ANISOU  578  C   GLN A 118     6365   4800   4785    393   -378  -1278       C  
ATOM    579  O   GLN A 118      -5.027 -15.837   7.763  1.00 44.48           O  
ANISOU  579  O   GLN A 118     6581   5167   5151    642   -391  -1575       O  
ATOM    580  CB  GLN A 118      -2.527 -15.739   9.893  1.00 40.59           C  
ANISOU  580  CB  GLN A 118     6760   4336   4325    654    227   -543       C  
ATOM    581  CG  GLN A 118      -1.913 -16.517  11.100  1.00 40.39           C  
ANISOU  581  CG  GLN A 118     6889   4266   4192    821    384   -287       C  
ATOM    582  CD  GLN A 118      -0.392 -16.730  11.008  1.00 38.83           C  
ANISOU  582  CD  GLN A 118     6964   3907   3884   1240    616   -314       C  
ATOM    583  NE2 GLN A 118       0.299 -16.647  12.152  1.00 37.23           N  
ANISOU  583  NE2 GLN A 118     6858   3594   3694   1814    965     22       N  
ATOM    584  OE1 GLN A 118       0.147 -16.955   9.926  1.00 38.95           O  
ANISOU  584  OE1 GLN A 118     7221   3869   3708    985    322   -718       O  
ATOM    585  N   ASN A 119      -3.137 -15.178   6.740  1.00 40.08           N  
ANISOU  585  N   ASN A 119     6144   4698   4388    635   -539  -1417       N  
ATOM    586  CA  ASN A 119      -3.811 -14.447   5.673  1.00 39.84           C  
ANISOU  586  CA  ASN A 119     5988   4771   4379    780   -875  -1406       C  
ATOM    587  C   ASN A 119      -3.724 -15.157   4.329  1.00 35.36           C  
ANISOU  587  C   ASN A 119     5087   4516   3833    548   -780  -1015       C  
ATOM    588  O   ASN A 119      -3.947 -14.528   3.294  1.00 35.22           O  
ANISOU  588  O   ASN A 119     5109   4580   3690    743   -475   -719       O  
ATOM    589  CB  ASN A 119      -3.236 -13.036   5.546  1.00 44.24           C  
ANISOU  589  CB  ASN A 119     6841   5049   4917    641  -1448  -1387       C  
ATOM    590  CG  ASN A 119      -3.901 -12.060   6.495  1.00 50.17           C  
ANISOU  590  CG  ASN A 119     7805   5695   5562    329  -2129   -956       C  
ATOM    591  ND2 ASN A 119      -5.216 -11.887   6.337  1.00 52.25           N  
ANISOU  591  ND2 ASN A 119     8094   6035   5723    474  -2377   -748       N  
ATOM    592  OD1 ASN A 119      -3.255 -11.491   7.383  1.00 52.48           O  
ANISOU  592  OD1 ASN A 119     8360   5723   5856    160  -2166   -843       O  
ATOM    593  N   LYS A 120      -3.394 -16.448   4.325  1.00 35.31           N  
ANISOU  593  N   LYS A 120     5091   4386   3940    -34   -696   -861       N  
ATOM    594  CA  LYS A 120      -3.296 -17.232   3.096  1.00 36.50           C  
ANISOU  594  CA  LYS A 120     5528   4334   4009   -346   -735   -717       C  
ATOM    595  C   LYS A 120      -2.445 -16.537   2.040  1.00 34.66           C  
ANISOU  595  C   LYS A 120     5495   4052   3623    198  -1129  -1108       C  
ATOM    596  O   LYS A 120      -2.790 -16.501   0.856  1.00 35.37           O  
ANISOU  596  O   LYS A 120     5619   4112   3707    367  -1546   -930       O  
ATOM    597  CB  LYS A 120      -4.684 -17.562   2.546  1.00 41.16           C  
ANISOU  597  CB  LYS A 120     5964   5074   4602   -475   -643   -124       C  
ATOM    598  CG  LYS A 120      -5.362 -18.698   3.301  1.00 46.38           C  
ANISOU  598  CG  LYS A 120     6760   5653   5212   -617   -518    184       C  
ATOM    599  CD  LYS A 120      -6.800 -18.362   3.660  1.00 50.38           C  
ANISOU  599  CD  LYS A 120     7579   6008   5557   -652   -438    396       C  
ATOM    600  CE  LYS A 120      -7.661 -19.615   3.804  1.00 52.70           C  
ANISOU  600  CE  LYS A 120     8005   6264   5756   -801   -442    710       C  
ATOM    601  NZ  LYS A 120      -6.960 -20.687   4.580  1.00 54.40           N1+
ANISOU  601  NZ  LYS A 120     8359   6437   5874   -975   -316    937       N1+
ATOM    602  N   SER A 121      -1.317 -15.977   2.472  1.00 31.46           N  
ANISOU  602  N   SER A 121     5318   3512   3126    609  -1045  -1450       N  
ATOM    603  CA  SER A 121      -0.353 -15.375   1.558  1.00 29.82           C  
ANISOU  603  CA  SER A 121     4943   3426   2960    810   -552  -1226       C  
ATOM    604  C   SER A 121       0.978 -16.119   1.584  1.00 30.61           C  
ANISOU  604  C   SER A 121     5321   3347   2963    694   -440   -977       C  
ATOM    605  O   SER A 121       2.017 -15.534   1.262  1.00 31.59           O  
ANISOU  605  O   SER A 121     5433   3444   3126    688   -603   -998       O  
ATOM    606  CB  SER A 121      -0.147 -13.888   1.873  1.00 30.01           C  
ANISOU  606  CB  SER A 121     4938   3622   2842    812   -363  -1289       C  
ATOM    607  OG  SER A 121      -0.076 -13.644   3.273  1.00 30.51           O  
ANISOU  607  OG  SER A 121     4736   3913   2945    612   -265  -1215       O  
ATOM    608  N   HIS A 122       0.968 -17.390   1.979  1.00 28.92           N  
ANISOU  608  N   HIS A 122     5214   2919   2856    531   -402   -915       N  
ATOM    609  CA  HIS A 122       2.144 -18.237   1.899  1.00 28.99           C  
ANISOU  609  CA  HIS A 122     5078   2859   3078    638   -633   -833       C  
ATOM    610  C   HIS A 122       2.167 -18.912   0.533  1.00 29.67           C  
ANISOU  610  C   HIS A 122     5142   2869   3262    341   -815   -858       C  
ATOM    611  O   HIS A 122       1.245 -18.760  -0.271  1.00 29.88           O  
ANISOU  611  O   HIS A 122     4710   3117   3527    280   -847   -552       O  
ATOM    612  CB  HIS A 122       2.143 -19.274   3.018  1.00 30.55           C  
ANISOU  612  CB  HIS A 122     4940   3021   3649    843   -509   -758       C  
ATOM    613  CG  HIS A 122       0.944 -20.166   2.995  1.00 32.89           C  
ANISOU  613  CG  HIS A 122     5327   2949   4221    700   -376   -794       C  
ATOM    614  CD2 HIS A 122       0.827 -21.496   2.771  1.00 35.61           C  
ANISOU  614  CD2 HIS A 122     5652   3244   4635    691   -224   -689       C  
ATOM    615  ND1 HIS A 122      -0.339 -19.693   3.174  1.00 33.68           N  
ANISOU  615  ND1 HIS A 122     5331   3028   4440    357   -551   -695       N  
ATOM    616  CE1 HIS A 122      -1.192 -20.698   3.086  1.00 35.15           C  
ANISOU  616  CE1 HIS A 122     5492   3224   4642    612   -319   -623       C  
ATOM    617  NE2 HIS A 122      -0.511 -21.803   2.841  1.00 36.83           N  
ANISOU  617  NE2 HIS A 122     5798   3454   4745    617   -313   -755       N  
ATOM    618  N   VAL A 123       3.226 -19.672   0.259  1.00 29.49           N  
ANISOU  618  N   VAL A 123     5395   2697   3114    402   -954   -856       N  
ATOM    619  CA  VAL A 123       3.429 -20.306  -1.041  1.00 29.48           C  
ANISOU  619  CA  VAL A 123     5532   2485   3183    364   -618  -1086       C  
ATOM    620  C   VAL A 123       3.557 -21.808  -0.829  1.00 30.65           C  
ANISOU  620  C   VAL A 123     5629   2785   3234    288   -830   -767       C  
ATOM    621  O   VAL A 123       4.490 -22.267  -0.153  1.00 28.98           O  
ANISOU  621  O   VAL A 123     5461   2475   3076    186  -1121   -897       O  
ATOM    622  CB  VAL A 123       4.666 -19.752  -1.759  1.00 28.00           C  
ANISOU  622  CB  VAL A 123     5174   2490   2977    258   -221  -1385       C  
ATOM    623  CG1 VAL A 123       4.736 -20.289  -3.187  1.00 27.36           C  
ANISOU  623  CG1 VAL A 123     4930   2600   2868     93     45  -1495       C  
ATOM    624  CG2 VAL A 123       4.631 -18.239  -1.753  1.00 28.66           C  
ANISOU  624  CG2 VAL A 123     5057   2534   3297    314   -229  -1127       C  
ATOM    625  N  AGLU A 124       2.623 -22.567  -1.406  0.49 30.99           N  
ANISOU  625  N  AGLU A 124     5538   3092   3146    100  -1038   -678       N  
ATOM    626  N  BGLU A 124       2.621 -22.569  -1.402  0.51 31.31           N  
ANISOU  626  N  BGLU A 124     5708   2933   3255   -104   -969   -707       N  
ATOM    627  CA AGLU A 124       2.644 -24.015  -1.314  0.49 31.41           C  
ANISOU  627  CA AGLU A 124     5526   3362   3044    124   -794   -730       C  
ATOM    628  CA BGLU A 124       2.650 -24.015  -1.289  0.51 32.14           C  
ANISOU  628  CA BGLU A 124     5885   3058   3270   -285   -657   -826       C  
ATOM    629  C  AGLU A 124       3.888 -24.564  -2.005  0.49 31.98           C  
ANISOU  629  C  AGLU A 124     5877   3290   2984    212   -536   -772       C  
ATOM    630  C  BGLU A 124       3.878 -24.569  -2.007  0.51 32.33           C  
ANISOU  630  C  BGLU A 124     6043   3136   3106      3   -469   -794       C  
ATOM    631  O  AGLU A 124       4.502 -23.879  -2.828  0.49 31.46           O  
ANISOU  631  O  AGLU A 124     5997   3121   2834    -45   -486   -867       O  
ATOM    632  O  BGLU A 124       4.469 -23.890  -2.852  0.51 31.76           O  
ANISOU  632  O  BGLU A 124     6138   2958   2970   -260   -425   -839       O  
ATOM    633  CB AGLU A 124       1.380 -24.602  -1.943  0.49 32.15           C  
ANISOU  633  CB AGLU A 124     5427   3772   3016   -129   -836   -528       C  
ATOM    634  CB BGLU A 124       1.372 -24.626  -1.868  0.51 33.73           C  
ANISOU  634  CB BGLU A 124     6128   3215   3473   -856   -594   -701       C  
ATOM    635  CG AGLU A 124       1.397 -24.648  -3.459  0.49 31.86           C  
ANISOU  635  CG AGLU A 124     5195   4058   2853    -75   -725   -362       C  
ATOM    636  CG BGLU A 124       0.125 -24.442  -1.002  0.51 34.48           C  
ANISOU  636  CG BGLU A 124     6282   3251   3570  -1090   -387   -652       C  
ATOM    637  CD AGLU A 124       0.881 -23.369  -4.089  0.49 31.69           C  
ANISOU  637  CD AGLU A 124     4961   4403   2677   -151   -723   -193       C  
ATOM    638  CD BGLU A 124       0.263 -25.021   0.406  0.51 36.20           C  
ANISOU  638  CD BGLU A 124     6677   3384   3693  -1272   -275   -439       C  
ATOM    639  OE1AGLU A 124       0.908 -22.316  -3.413  0.49 31.64           O  
ANISOU  639  OE1AGLU A 124     4951   4476   2594     51   -690    -34       O  
ATOM    640  OE1BGLU A 124       1.003 -26.010   0.595  0.51 36.82           O  
ANISOU  640  OE1BGLU A 124     6743   3334   3913  -1508   -353    -86       O  
ATOM    641  OE2AGLU A 124       0.450 -23.416  -5.261  0.49 29.90           O1-
ANISOU  641  OE2AGLU A 124     4454   4461   2445   -469   -780   -230       O1-
ATOM    642  OE2BGLU A 124      -0.387 -24.485   1.328  0.51 37.31           O1-
ANISOU  642  OE2BGLU A 124     7029   3613   3536  -1312   -118   -601       O1-
ATOM    643  N   PRO A 125       4.296 -25.788  -1.668  1.00 32.25           N  
ANISOU  643  N   PRO A 125     5974   3257   3023    459   -337   -643       N  
ATOM    644  CA  PRO A 125       5.467 -26.381  -2.332  1.00 31.38           C  
ANISOU  644  CA  PRO A 125     5703   3247   2976    874   -494   -859       C  
ATOM    645  C   PRO A 125       5.319 -26.378  -3.846  1.00 32.05           C  
ANISOU  645  C   PRO A 125     5603   3613   2961    746  -1054  -1109       C  
ATOM    646  O   PRO A 125       4.262 -26.704  -4.387  1.00 33.24           O  
ANISOU  646  O   PRO A 125     5792   3680   3156   1236  -1164  -1013       O  
ATOM    647  CB  PRO A 125       5.507 -27.806  -1.766  1.00 31.23           C  
ANISOU  647  CB  PRO A 125     5658   3237   2971    381   -326   -612       C  
ATOM    648  CG  PRO A 125       4.895 -27.669  -0.411  1.00 31.68           C  
ANISOU  648  CG  PRO A 125     5889   3086   3062    336   -487   -508       C  
ATOM    649  CD  PRO A 125       3.811 -26.632  -0.559  1.00 32.32           C  
ANISOU  649  CD  PRO A 125     5904   3221   3155    248   -375   -483       C  
ATOM    650  N   GLY A 126       6.381 -25.967  -4.525  1.00 31.60           N  
ANISOU  650  N   GLY A 126     5654   3640   2709    425  -1262  -1295       N  
ATOM    651  CA  GLY A 126       6.355 -25.836  -5.959  1.00 31.32           C  
ANISOU  651  CA  GLY A 126     5770   3478   2651    598  -1149   -876       C  
ATOM    652  C   GLY A 126       5.517 -24.695  -6.478  1.00 31.34           C  
ANISOU  652  C   GLY A 126     5868   3465   2574    548   -677   -818       C  
ATOM    653  O   GLY A 126       5.425 -24.520  -7.701  1.00 33.06           O  
ANISOU  653  O   GLY A 126     6460   3795   2307    824   -331   -948       O  
ATOM    654  N   GLY A 127       4.904 -23.914  -5.598  1.00 30.53           N  
ANISOU  654  N   GLY A 127     5599   3173   2827    283   -364   -507       N  
ATOM    655  CA  GLY A 127       4.016 -22.864  -6.037  1.00 30.52           C  
ANISOU  655  CA  GLY A 127     5546   3274   2774    231   -473   -504       C  
ATOM    656  C   GLY A 127       4.733 -21.565  -6.348  1.00 29.51           C  
ANISOU  656  C   GLY A 127     5424   3065   2721    246   -589   -558       C  
ATOM    657  O   GLY A 127       5.927 -21.388  -6.103  1.00 28.01           O  
ANISOU  657  O   GLY A 127     5037   3065   2539    856   -938   -949       O  
ATOM    658  N   THR A 128       3.966 -20.633  -6.904  1.00 29.91           N  
ANISOU  658  N   THR A 128     5562   3030   2774     60   -588   -512       N  
ATOM    659  CA  THR A 128       4.456 -19.309  -7.241  1.00 29.79           C  
ANISOU  659  CA  THR A 128     5872   2555   2893    -85   -431   -552       C  
ATOM    660  C   THR A 128       3.457 -18.272  -6.764  1.00 31.45           C  
ANISOU  660  C   THR A 128     6052   2661   3237    -58   -163   -708       C  
ATOM    661  O   THR A 128       2.264 -18.545  -6.604  1.00 32.08           O  
ANISOU  661  O   THR A 128     6255   2457   3477   -486   -465   -665       O  
ATOM    662  CB  THR A 128       4.676 -19.128  -8.747  1.00 32.15           C  
ANISOU  662  CB  THR A 128     6198   3118   2902    127   -684   -537       C  
ATOM    663  CG2 THR A 128       5.735 -20.095  -9.269  1.00 30.19           C  
ANISOU  663  CG2 THR A 128     5851   2881   2739    317   -457   -358       C  
ATOM    664  OG1 THR A 128       3.435 -19.351  -9.428  1.00 36.34           O  
ANISOU  664  OG1 THR A 128     6968   3731   3109   -180   -846   -654       O  
ATOM    665  N   ARG A 129       3.969 -17.067  -6.559  1.00 30.41           N  
ANISOU  665  N   ARG A 129     5868   2539   3146    515     23  -1121       N  
ATOM    666  CA  ARG A 129       3.188 -15.940  -6.078  1.00 29.79           C  
ANISOU  666  CA  ARG A 129     5514   2847   2960   1050    -66  -1161       C  
ATOM    667  C   ARG A 129       3.995 -14.686  -6.345  1.00 29.09           C  
ANISOU  667  C   ARG A 129     5496   2566   2991   1308   -279   -737       C  
ATOM    668  O   ARG A 129       5.226 -14.706  -6.291  1.00 31.54           O  
ANISOU  668  O   ARG A 129     5828   2820   3336   1219   -268   -252       O  
ATOM    669  CB  ARG A 129       2.882 -16.072  -4.580  1.00 29.07           C  
ANISOU  669  CB  ARG A 129     5176   3043   2826    643     71  -1515       C  
ATOM    670  CG  ARG A 129       1.843 -15.110  -4.057  1.00 29.78           C  
ANISOU  670  CG  ARG A 129     5337   3310   2668    629    -19  -1520       C  
ATOM    671  CD  ARG A 129       1.758 -15.181  -2.555  1.00 29.37           C  
ANISOU  671  CD  ARG A 129     5272   3515   2372    828   -219  -1367       C  
ATOM    672  NE  ARG A 129       0.690 -14.318  -2.080  1.00 31.48           N  
ANISOU  672  NE  ARG A 129     5752   3954   2256    486   -220  -1372       N  
ATOM    673  CZ  ARG A 129      -0.575 -14.705  -1.950  1.00 32.95           C  
ANISOU  673  CZ  ARG A 129     6025   4111   2383    555     15  -1297       C  
ATOM    674  NH1 ARG A 129      -0.925 -15.956  -2.240  1.00 33.72           N1+
ANISOU  674  NH1 ARG A 129     6193   4081   2540    316   -163  -1359       N1+
ATOM    675  NH2 ARG A 129      -1.490 -13.843  -1.519  1.00 32.73           N  
ANISOU  675  NH2 ARG A 129     5806   4092   2537    625    143  -1114       N  
ATOM    676  N   THR A 130       3.307 -13.595  -6.629  1.00 28.05           N  
ANISOU  676  N   THR A 130     5446   2588   2622   1535   -583   -695       N  
ATOM    677  CA  THR A 130       3.968 -12.302  -6.726  1.00 27.41           C  
ANISOU  677  CA  THR A 130     5457   2549   2408   1369   -232   -531       C  
ATOM    678  C   THR A 130       3.711 -11.509  -5.446  1.00 27.25           C  
ANISOU  678  C   THR A 130     5211   2862   2278   1312    -18   -187       C  
ATOM    679  O   THR A 130       2.566 -11.152  -5.145  1.00 29.03           O  
ANISOU  679  O   THR A 130     5119   3363   2546   1146     56   -369       O  
ATOM    680  CB  THR A 130       3.500 -11.530  -7.957  1.00 28.00           C  
ANISOU  680  CB  THR A 130     5615   2718   2303   1067   -259   -507       C  
ATOM    681  CG2 THR A 130       4.233 -10.198  -8.051  1.00 28.63           C  
ANISOU  681  CG2 THR A 130     5734   2784   2359    695   -231   -627       C  
ATOM    682  OG1 THR A 130       3.789 -12.307  -9.127  1.00 29.24           O  
ANISOU  682  OG1 THR A 130     5724   2957   2427    861   -824   -233       O  
ATOM    683  N   TYR A 131       4.773 -11.266  -4.683  1.00 23.76           N  
ANISOU  683  N   TYR A 131     4848   2304   1873   1044     36   -291       N  
ATOM    684  CA  TYR A 131       4.708 -10.366  -3.548  1.00 23.47           C  
ANISOU  684  CA  TYR A 131     4668   2203   2046   1002   -375    -17       C  
ATOM    685  C   TYR A 131       5.037  -8.968  -4.041  1.00 24.63           C  
ANISOU  685  C   TYR A 131     4727   2653   1980   1349   -203   -439       C  
ATOM    686  O   TYR A 131       5.976  -8.787  -4.819  1.00 28.43           O  
ANISOU  686  O   TYR A 131     5044   3378   2379   1298    198   -224       O  
ATOM    687  CB  TYR A 131       5.691 -10.787  -2.460  1.00 24.23           C  
ANISOU  687  CB  TYR A 131     4787   1889   2530    981   -396    533       C  
ATOM    688  CG  TYR A 131       5.338 -12.060  -1.726  1.00 24.86           C  
ANISOU  688  CG  TYR A 131     4691   1701   3054    336   -391    326       C  
ATOM    689  CD1 TYR A 131       4.323 -12.087  -0.781  1.00 24.21           C  
ANISOU  689  CD1 TYR A 131     4253   1645   3301    -27    -67    293       C  
ATOM    690  CD2 TYR A 131       6.047 -13.235  -1.964  1.00 25.70           C  
ANISOU  690  CD2 TYR A 131     4809   1559   3394    231   -299    340       C  
ATOM    691  CE1 TYR A 131       4.018 -13.255  -0.093  1.00 26.01           C  
ANISOU  691  CE1 TYR A 131     4697   1621   3565    -99   -341    -66       C  
ATOM    692  CE2 TYR A 131       5.749 -14.410  -1.287  1.00 25.44           C  
ANISOU  692  CE2 TYR A 131     4609   1442   3612     46   -483      2       C  
ATOM    693  CZ  TYR A 131       4.736 -14.411  -0.350  1.00 26.14           C  
ANISOU  693  CZ  TYR A 131     4777   1458   3694   -434   -570     -6       C  
ATOM    694  OH  TYR A 131       4.436 -15.576   0.329  1.00 29.06           O  
ANISOU  694  OH  TYR A 131     5135   2050   3854    163   -663   -409       O  
ATOM    695  N   THR A 132       4.273  -7.982  -3.591  1.00 25.26           N  
ANISOU  695  N   THR A 132     4814   2804   1980   1122   -624   -109       N  
ATOM    696  CA  THR A 132       4.467  -6.604  -4.011  1.00 24.56           C  
ANISOU  696  CA  THR A 132     4764   2555   2011    468   -347    -14       C  
ATOM    697  C   THR A 132       4.773  -5.747  -2.798  1.00 23.75           C  
ANISOU  697  C   THR A 132     4493   2435   2097    961   -371    -86       C  
ATOM    698  O   THR A 132       4.010  -5.745  -1.828  1.00 23.51           O  
ANISOU  698  O   THR A 132     4111   2307   2514   1410    -96    188       O  
ATOM    699  CB  THR A 132       3.242  -6.073  -4.742  1.00 26.32           C  
ANISOU  699  CB  THR A 132     4879   2554   2569    588    -37    112       C  
ATOM    700  CG2 THR A 132       3.448  -4.598  -5.110  1.00 25.79           C  
ANISOU  700  CG2 THR A 132     4611   2477   2710     20    241    375       C  
ATOM    701  OG1 THR A 132       3.052  -6.841  -5.939  1.00 28.24           O  
ANISOU  701  OG1 THR A 132     5038   2912   2780    497   -229    -98       O  
ATOM    702  N   TRP A 133       5.904  -5.049  -2.856  1.00 21.22           N  
ANISOU  702  N   TRP A 133     4105   2216   1740    507   -562    -24       N  
ATOM    703  CA  TRP A 133       6.348  -4.117  -1.830  1.00 23.64           C  
ANISOU  703  CA  TRP A 133     4466   2291   2225    680   -476   -180       C  
ATOM    704  C   TRP A 133       6.352  -2.717  -2.419  1.00 24.66           C  
ANISOU  704  C   TRP A 133     4649   2443   2280   1031   -248   -342       C  
ATOM    705  O   TRP A 133       6.870  -2.505  -3.523  1.00 27.81           O  
ANISOU  705  O   TRP A 133     5118   3010   2440   1072   -443   -330       O  
ATOM    706  CB  TRP A 133       7.759  -4.448  -1.341  1.00 23.59           C  
ANISOU  706  CB  TRP A 133     4506   2276   2183    656   -419    162       C  
ATOM    707  CG  TRP A 133       7.956  -5.798  -0.743  1.00 22.44           C  
ANISOU  707  CG  TRP A 133     4459   2204   1867    974   -191      1       C  
ATOM    708  CD1 TRP A 133       6.991  -6.654  -0.290  1.00 22.67           C  
ANISOU  708  CD1 TRP A 133     4633   2068   1912   1162    -32    -94       C  
ATOM    709  CD2 TRP A 133       9.213  -6.454  -0.522  1.00 22.59           C  
ANISOU  709  CD2 TRP A 133     4410   2290   1885   1138   -348   -132       C  
ATOM    710  CE2 TRP A 133       8.933  -7.708   0.074  1.00 22.66           C  
ANISOU  710  CE2 TRP A 133     4309   2301   1999   1041   -289   -204       C  
ATOM    711  CE3 TRP A 133      10.546  -6.105  -0.768  1.00 23.07           C  
ANISOU  711  CE3 TRP A 133     4341   2381   2046    923   -178   -298       C  
ATOM    712  NE1 TRP A 133       7.573  -7.806   0.209  1.00 23.24           N  
ANISOU  712  NE1 TRP A 133     4525   2364   1941   1055    -76   -136       N  
ATOM    713  CZ2 TRP A 133       9.941  -8.610   0.420  1.00 22.92           C  
ANISOU  713  CZ2 TRP A 133     4272   2273   2166   1539   -325     53       C  
ATOM    714  CZ3 TRP A 133      11.545  -7.001  -0.420  1.00 23.70           C  
ANISOU  714  CZ3 TRP A 133     4817   1997   2192   1086     39   -208       C  
ATOM    715  CH2 TRP A 133      11.237  -8.239   0.164  1.00 23.51           C  
ANISOU  715  CH2 TRP A 133     4639   2265   2030   1167    160    166       C  
ATOM    716  N   ARG A 134       5.793  -1.764  -1.684  1.00 23.35           N  
ANISOU  716  N   ARG A 134     4536   2323   2010    939   -120   -517       N  
ATOM    717  CA  ARG A 134       5.813  -0.369  -2.081  1.00 23.43           C  
ANISOU  717  CA  ARG A 134     4598   2080   2223    904   -233   -212       C  
ATOM    718  C   ARG A 134       6.520   0.449  -1.005  1.00 23.31           C  
ANISOU  718  C   ARG A 134     4689   2003   2161    638    -96     27       C  
ATOM    719  O   ARG A 134       6.636   0.031   0.153  1.00 23.38           O  
ANISOU  719  O   ARG A 134     5089   1931   1861    312   -559    128       O  
ATOM    720  CB  ARG A 134       4.392   0.149  -2.329  1.00 24.94           C  
ANISOU  720  CB  ARG A 134     4544   2366   2564    769   -793   -289       C  
ATOM    721  CG  ARG A 134       3.719  -0.500  -3.520  1.00 28.44           C  
ANISOU  721  CG  ARG A 134     4709   3016   3079   1006   -930     43       C  
ATOM    722  CD  ARG A 134       2.448   0.214  -3.924  1.00 31.71           C  
ANISOU  722  CD  ARG A 134     4898   3727   3423   1040  -1581     84       C  
ATOM    723  NE  ARG A 134       1.979  -0.292  -5.210  1.00 35.72           N  
ANISOU  723  NE  ARG A 134     5427   4233   3910   1187  -1498    365       N  
ATOM    724  CZ  ARG A 134       1.223  -1.380  -5.359  1.00 36.88           C  
ANISOU  724  CZ  ARG A 134     5343   4578   4092   1165  -1508    629       C  
ATOM    725  NH1 ARG A 134       0.829  -2.069  -4.291  1.00 38.26           N1+
ANISOU  725  NH1 ARG A 134     5472   4693   4372    994   -844    792       N1+
ATOM    726  NH2 ARG A 134       0.865  -1.780  -6.578  1.00 36.33           N  
ANISOU  726  NH2 ARG A 134     5193   4714   3896   1074  -1832    829       N  
ATOM    727  N   THR A 135       7.047   1.598  -1.417  1.00 24.28           N  
ANISOU  727  N   THR A 135     4547   2096   2584   1106     15    410       N  
ATOM    728  CA  THR A 135       7.709   2.530  -0.516  1.00 24.62           C  
ANISOU  728  CA  THR A 135     4605   2117   2632   1349   -213    513       C  
ATOM    729  C   THR A 135       7.185   3.923  -0.817  1.00 25.19           C  
ANISOU  729  C   THR A 135     4413   2331   2828   1182   -245    362       C  
ATOM    730  O   THR A 135       6.610   4.173  -1.880  1.00 27.82           O  
ANISOU  730  O   THR A 135     4715   2704   3150   1140   -332    427       O  
ATOM    731  CB  THR A 135       9.241   2.506  -0.663  1.00 25.24           C  
ANISOU  731  CB  THR A 135     4680   2341   2570   1215     62    840       C  
ATOM    732  CG2 THR A 135       9.796   1.102  -0.426  1.00 24.65           C  
ANISOU  732  CG2 THR A 135     4554   2183   2631   1068    235    824       C  
ATOM    733  OG1 THR A 135       9.605   2.938  -1.978  1.00 27.06           O  
ANISOU  733  OG1 THR A 135     4956   2630   2695   1582    158    598       O  
ATOM    734  N   HIS A 136       7.381   4.839   0.123  1.00 23.82           N  
ANISOU  734  N   HIS A 136     4363   1911   2779    785   -216    175       N  
ATOM    735  CA  HIS A 136       6.887   6.192  -0.060  1.00 24.41           C  
ANISOU  735  CA  HIS A 136     4577   2012   2686    654   -276    429       C  
ATOM    736  C   HIS A 136       7.913   7.188   0.462  1.00 24.79           C  
ANISOU  736  C   HIS A 136     4602   2211   2607    405   -385    664       C  
ATOM    737  O   HIS A 136       8.749   6.862   1.312  1.00 23.19           O  
ANISOU  737  O   HIS A 136     4401   1911   2499    284   -435    575       O  
ATOM    738  CB  HIS A 136       5.545   6.394   0.648  1.00 22.96           C  
ANISOU  738  CB  HIS A 136     4295   1875   2554    861   -164    253       C  
ATOM    739  CG  HIS A 136       5.620   6.209   2.131  1.00 23.40           C  
ANISOU  739  CG  HIS A 136     4664   1725   2501   1216    251    188       C  
ATOM    740  CD2 HIS A 136       5.764   7.106   3.137  1.00 24.46           C  
ANISOU  740  CD2 HIS A 136     4739   2037   2517   1515    183     -1       C  
ATOM    741  ND1 HIS A 136       5.568   4.966   2.728  1.00 23.62           N  
ANISOU  741  ND1 HIS A 136     4832   1671   2470   1122    440    104       N  
ATOM    742  CE1 HIS A 136       5.671   5.106   4.038  1.00 22.18           C  
ANISOU  742  CE1 HIS A 136     4381   1748   2297   1251    551    201       C  
ATOM    743  NE2 HIS A 136       5.786   6.395   4.313  1.00 22.80           N  
ANISOU  743  NE2 HIS A 136     4300   1902   2460   1401     38    198       N  
ATOM    744  N   GLU A 137       7.843   8.404  -0.071  1.00 25.82           N  
ANISOU  744  N   GLU A 137     5046   2222   2542    341   -337   1036       N  
ATOM    745  CA  GLU A 137       8.643   9.525   0.385  1.00 26.43           C  
ANISOU  745  CA  GLU A 137     5088   2432   2523    435   -100    699       C  
ATOM    746  C   GLU A 137       8.003  10.128   1.626  1.00 25.91           C  
ANISOU  746  C   GLU A 137     4878   2404   2564    591    147    684       C  
ATOM    747  O   GLU A 137       6.825   9.884   1.899  1.00 25.52           O  
ANISOU  747  O   GLU A 137     4776   2284   2638    782   -400    658       O  
ATOM    748  CB  GLU A 137       8.742  10.575  -0.715  1.00 28.46           C  
ANISOU  748  CB  GLU A 137     5519   2715   2579    598    158   1002       C  
ATOM    749  CG  GLU A 137       9.624  10.180  -1.878  1.00 30.41           C  
ANISOU  749  CG  GLU A 137     5638   3093   2822    998    519   1079       C  
ATOM    750  CD  GLU A 137       9.592  11.204  -3.009  1.00 34.89           C  
ANISOU  750  CD  GLU A 137     6160   3828   3268   1323    526   1136       C  
ATOM    751  OE1 GLU A 137       8.792  12.166  -2.927  1.00 36.42           O  
ANISOU  751  OE1 GLU A 137     6508   3781   3551   1316    547   1398       O  
ATOM    752  OE2 GLU A 137      10.357  11.046  -3.987  1.00 37.65           O1-
ANISOU  752  OE2 GLU A 137     6554   4337   3417   1492    439    890       O1-
ATOM    753  N   PRO A 138       8.751  10.909   2.410  1.00 25.93           N  
ANISOU  753  N   PRO A 138     4817   2277   2759    876     95    546       N  
ATOM    754  CA  PRO A 138       8.121  11.657   3.504  1.00 27.21           C  
ANISOU  754  CA  PRO A 138     5059   2372   2907    871   -185    357       C  
ATOM    755  C   PRO A 138       7.315  12.811   2.933  1.00 25.14           C  
ANISOU  755  C   PRO A 138     4561   1965   3024    967    -95    278       C  
ATOM    756  O   PRO A 138       7.506  13.222   1.790  1.00 25.21           O  
ANISOU  756  O   PRO A 138     4679   2153   2746    614   -279    -89       O  
ATOM    757  CB  PRO A 138       9.303  12.170   4.337  1.00 27.73           C  
ANISOU  757  CB  PRO A 138     5367   2303   2867   1272   -256    426       C  
ATOM    758  CG  PRO A 138      10.543  11.632   3.689  1.00 27.01           C  
ANISOU  758  CG  PRO A 138     5178   2387   2698    996     89    530       C  
ATOM    759  CD  PRO A 138      10.191  11.204   2.306  1.00 25.87           C  
ANISOU  759  CD  PRO A 138     4683   2451   2694   1243   -278    846       C  
ATOM    760  N   GLY A 139       6.411  13.337   3.743  1.00 25.32           N  
ANISOU  760  N   GLY A 139     4660   1769   3190    783    217    497       N  
ATOM    761  CA  GLY A 139       5.586  14.445   3.287  1.00 27.98           C  
ANISOU  761  CA  GLY A 139     4905   1998   3728   1415    263    413       C  
ATOM    762  C   GLY A 139       4.615  14.891   4.359  1.00 30.25           C  
ANISOU  762  C   GLY A 139     5260   2183   4050   1397     64    665       C  
ATOM    763  O   GLY A 139       4.343  14.172   5.329  1.00 32.02           O  
ANISOU  763  O   GLY A 139     5687   2418   4061   1147    154    368       O  
ATOM    764  N   ARG A 140       4.093  16.102   4.161  1.00 31.94           N  
ANISOU  764  N   ARG A 140     5339   2488   4308   1466    184    843       N  
ATOM    765  CA  ARG A 140       3.121  16.688   5.070  1.00 35.31           C  
ANISOU  765  CA  ARG A 140     5613   3269   4535   1648    233    779       C  
ATOM    766  C   ARG A 140       1.730  16.147   4.761  1.00 37.39           C  
ANISOU  766  C   ARG A 140     5534   3737   4934   1472     80    765       C  
ATOM    767  O   ARG A 140       1.272  16.217   3.619  1.00 41.20           O  
ANISOU  767  O   ARG A 140     5807   4540   5307   1281   -249    672       O  
ATOM    768  CB  ARG A 140       3.147  18.210   4.944  1.00 37.12           C  
ANISOU  768  CB  ARG A 140     6012   3553   4541   2013    198    610       C  
ATOM    769  CG  ARG A 140       2.244  18.953   5.908  1.00 40.70           C  
ANISOU  769  CG  ARG A 140     6779   3955   4731   1977    -81    416       C  
ATOM    770  CD  ARG A 140       2.864  19.101   7.278  1.00 42.86           C  
ANISOU  770  CD  ARG A 140     7234   4061   4989   1981    -37     71       C  
ATOM    771  NE  ARG A 140       4.212  19.670   7.241  1.00 43.29           N  
ANISOU  771  NE  ARG A 140     7631   3678   5139   1816     84   -223       N  
ATOM    772  CZ  ARG A 140       5.056  19.663   8.273  1.00 43.15           C  
ANISOU  772  CZ  ARG A 140     7828   3363   5205   1862    261   -771       C  
ATOM    773  NH1 ARG A 140       6.267  20.192   8.152  1.00 43.26           N1+
ANISOU  773  NH1 ARG A 140     7958   3185   5295   1479    384  -1197       N1+
ATOM    774  NH2 ARG A 140       4.692  19.119   9.429  1.00 43.14           N  
ANISOU  774  NH2 ARG A 140     7808   3380   5203   2392    136   -604       N  
ATOM    775  N   ARG A 141       1.072  15.589   5.779  1.00 38.32           N  
ANISOU  775  N   ARG A 141     5454   3751   5352   1040    507    412       N  
ATOM    776  CA  ARG A 141      -0.283  15.058   5.683  1.00 38.07           C  
ANISOU  776  CA  ARG A 141     5128   3615   5721    768    746    364       C  
ATOM    777  C   ARG A 141      -1.295  16.198   5.622  1.00 39.85           C  
ANISOU  777  C   ARG A 141     5206   3814   6121    812    422    554       C  
ATOM    778  O   ARG A 141      -0.972  17.367   5.841  1.00 41.86           O  
ANISOU  778  O   ARG A 141     5096   4339   6470    808    288    418       O  
ATOM    779  CB  ARG A 141      -0.594  14.157   6.883  1.00 36.03           C  
ANISOU  779  CB  ARG A 141     4884   3074   5733    583   1208    203       C  
ATOM    780  CG  ARG A 141       0.021  12.775   6.824  1.00 36.95           C  
ANISOU  780  CG  ARG A 141     5242   3022   5773    149   1475    257       C  
ATOM    781  CD  ARG A 141      -0.630  11.838   7.846  1.00 35.82           C  
ANISOU  781  CD  ARG A 141     5190   2675   5742    179   1837    -58       C  
ATOM    782  NE  ARG A 141       0.139  10.618   8.072  1.00 35.87           N  
ANISOU  782  NE  ARG A 141     5513   2533   5580    170   1806   -607       N  
ATOM    783  CZ  ARG A 141       1.126  10.506   8.954  1.00 39.02           C  
ANISOU  783  CZ  ARG A 141     6621   2619   5585   -221   1761   -921       C  
ATOM    784  NH1 ARG A 141       1.474  11.547   9.698  1.00 40.79           N1+
ANISOU  784  NH1 ARG A 141     7217   2757   5522   -659   2000  -1048       N1+
ATOM    785  NH2 ARG A 141       1.766   9.356   9.093  1.00 39.46           N  
ANISOU  785  NH2 ARG A 141     6906   2558   5526   -245   1466   -779       N  
ATOM    786  N   ALA A 142      -2.548  15.851   5.331  1.00 40.31           N  
ANISOU  786  N   ALA A 142     5331   3785   6201   1175    406    753       N  
ATOM    787  CA  ALA A 142      -3.596  16.868   5.378  1.00 42.18           C  
ANISOU  787  CA  ALA A 142     6111   3871   6046    803    287    839       C  
ATOM    788  C   ALA A 142      -3.882  17.297   6.814  1.00 43.33           C  
ANISOU  788  C   ALA A 142     6530   3829   6105    883    197    694       C  
ATOM    789  O   ALA A 142      -4.139  18.480   7.071  1.00 42.17           O  
ANISOU  789  O   ALA A 142     6618   3260   6147   1161    103    842       O  
ATOM    790  CB  ALA A 142      -4.870  16.364   4.698  1.00 40.69           C  
ANISOU  790  CB  ALA A 142     5827   3831   5804    632    124   1167       C  
ATOM    791  N   ASP A 143      -3.816  16.358   7.779  1.00 41.97           N  
ANISOU  791  N   ASP A 143     6408   3739   5799    262    410    520       N  
ATOM    792  CA  ASP A 143      -4.006  16.805   9.161  1.00 43.67           C  
ANISOU  792  CA  ASP A 143     6464   4402   5725    410    559    328       C  
ATOM    793  C   ASP A 143      -2.816  17.675   9.689  1.00 46.60           C  
ANISOU  793  C   ASP A 143     6860   5167   5679    473    567    121       C  
ATOM    794  O   ASP A 143      -2.804  18.027  10.876  1.00 47.84           O  
ANISOU  794  O   ASP A 143     7038   5491   5647    685    719    111       O  
ATOM    795  CB  ASP A 143      -4.263  15.604  10.084  1.00 42.94           C  
ANISOU  795  CB  ASP A 143     6377   4199   5738    976    396    219       C  
ATOM    796  CG  ASP A 143      -3.119  14.582  10.089  1.00 44.32           C  
ANISOU  796  CG  ASP A 143     6810   4217   5810   1059    439     49       C  
ATOM    797  OD1 ASP A 143      -1.970  14.941   9.734  1.00 45.32           O  
ANISOU  797  OD1 ASP A 143     7083   4105   6031   1090    526     84       O  
ATOM    798  OD2 ASP A 143      -3.380  13.402  10.452  1.00 42.79           O1-
ANISOU  798  OD2 ASP A 143     6589   4074   5595   1114    328    143       O1-
ATOM    799  N   GLY A 144      -1.841  18.035   8.848  1.00 47.85           N  
ANISOU  799  N   GLY A 144     6864   5405   5914    376    572    -60       N  
ATOM    800  CA  GLY A 144      -0.718  18.855   9.251  1.00 46.13           C  
ANISOU  800  CA  GLY A 144     6597   5088   5844    530    572   -183       C  
ATOM    801  C   GLY A 144       0.473  18.097   9.797  1.00 44.43           C  
ANISOU  801  C   GLY A 144     6441   4743   5699    640    893   -306       C  
ATOM    802  O   GLY A 144       1.551  18.689   9.953  1.00 43.83           O  
ANISOU  802  O   GLY A 144     6298   4606   5748    866   1230   -332       O  
ATOM    803  N   THR A 145       0.321  16.818  10.111  1.00 41.07           N  
ANISOU  803  N   THR A 145     6144   4204   5256    793    924   -534       N  
ATOM    804  CA  THR A 145       1.446  16.065  10.624  1.00 38.70           C  
ANISOU  804  CA  THR A 145     5927   4020   4758    735   1223   -662       C  
ATOM    805  C   THR A 145       2.407  15.713   9.494  1.00 34.65           C  
ANISOU  805  C   THR A 145     5604   3539   4022   1050   1170   -123       C  
ATOM    806  O   THR A 145       2.067  15.764   8.311  1.00 34.07           O  
ANISOU  806  O   THR A 145     5288   3565   4092   1632   1285   -225       O  
ATOM    807  CB  THR A 145       0.969  14.787  11.311  1.00 40.94           C  
ANISOU  807  CB  THR A 145     5965   4543   5045    -22   1616  -1310       C  
ATOM    808  CG2 THR A 145       0.141  15.113  12.550  1.00 41.36           C  
ANISOU  808  CG2 THR A 145     6036   4579   5099   -164   1778  -1586       C  
ATOM    809  OG1 THR A 145       0.176  14.027  10.390  1.00 42.65           O  
ANISOU  809  OG1 THR A 145     6052   4752   5401   -423   1598  -1574       O  
ATOM    810  N   TRP A 146       3.618  15.331   9.879  1.00 32.43           N  
ANISOU  810  N   TRP A 146     5834   3018   3473    761    901    105       N  
ATOM    811  CA  TRP A 146       4.634  14.877   8.946  1.00 30.49           C  
ANISOU  811  CA  TRP A 146     5892   2514   3181    599    517     53       C  
ATOM    812  C   TRP A 146       4.586  13.354   8.849  1.00 28.38           C  
ANISOU  812  C   TRP A 146     5803   2103   2877    510    280    170       C  
ATOM    813  O   TRP A 146       4.715  12.661   9.866  1.00 28.37           O  
ANISOU  813  O   TRP A 146     5998   2118   2663    150    367    -50       O  
ATOM    814  CB  TRP A 146       6.008  15.345   9.411  1.00 30.91           C  
ANISOU  814  CB  TRP A 146     5915   2696   3134    597    453   -106       C  
ATOM    815  CG  TRP A 146       7.085  15.118   8.420  1.00 28.76           C  
ANISOU  815  CG  TRP A 146     5818   2354   2756    692    503     96       C  
ATOM    816  CD1 TRP A 146       8.058  14.172   8.484  1.00 27.65           C  
ANISOU  816  CD1 TRP A 146     5743   2145   2620    837    577    203       C  
ATOM    817  CD2 TRP A 146       7.318  15.858   7.212  1.00 28.47           C  
ANISOU  817  CD2 TRP A 146     5900   2248   2672   1180    304    413       C  
ATOM    818  CE2 TRP A 146       8.456  15.297   6.593  1.00 28.16           C  
ANISOU  818  CE2 TRP A 146     5708   2301   2692   1480    444    412       C  
ATOM    819  CE3 TRP A 146       6.677  16.940   6.593  1.00 29.67           C  
ANISOU  819  CE3 TRP A 146     6178   2351   2745   1322    137    625       C  
ATOM    820  NE1 TRP A 146       8.888  14.273   7.394  1.00 28.80           N  
ANISOU  820  NE1 TRP A 146     5818   2405   2721   1278    789    193       N  
ATOM    821  CZ2 TRP A 146       8.966  15.777   5.385  1.00 27.56           C  
ANISOU  821  CZ2 TRP A 146     5778   2032   2663   1016    216    502       C  
ATOM    822  CZ3 TRP A 146       7.184  17.410   5.393  1.00 29.39           C  
ANISOU  822  CZ3 TRP A 146     6174   2168   2823   1202    474    592       C  
ATOM    823  CH2 TRP A 146       8.319  16.828   4.804  1.00 29.07           C  
ANISOU  823  CH2 TRP A 146     6080   2193   2771   1130    313    464       C  
ATOM    824  N   ARG A 147       4.391  12.833   7.637  1.00 25.12           N  
ANISOU  824  N   ARG A 147     5118   1601   2823    527   -248    221       N  
ATOM    825  CA  ARG A 147       4.438  11.399   7.400  1.00 24.52           C  
ANISOU  825  CA  ARG A 147     4925   1838   2552    570   -339    -64       C  
ATOM    826  C   ARG A 147       5.879  11.008   7.119  1.00 25.26           C  
ANISOU  826  C   ARG A 147     5001   1952   2644    567   -310    709       C  
ATOM    827  O   ARG A 147       6.482  11.510   6.166  1.00 28.09           O  
ANISOU  827  O   ARG A 147     5362   2254   3055    703    257   1137       O  
ATOM    828  CB  ARG A 147       3.542  10.993   6.231  1.00 24.81           C  
ANISOU  828  CB  ARG A 147     4961   2119   2344    513   -175   -378       C  
ATOM    829  CG  ARG A 147       3.528   9.475   5.952  1.00 25.07           C  
ANISOU  829  CG  ARG A 147     4917   2034   2573    517   -426   -621       C  
ATOM    830  CD  ARG A 147       2.666   9.134   4.743  1.00 26.45           C  
ANISOU  830  CD  ARG A 147     5068   2117   2865    103   -723   -788       C  
ATOM    831  NE  ARG A 147       2.665   7.713   4.411  1.00 28.88           N  
ANISOU  831  NE  ARG A 147     5245   2557   3170    349   -589   -568       N  
ATOM    832  CZ  ARG A 147       2.228   7.226   3.252  1.00 29.49           C  
ANISOU  832  CZ  ARG A 147     5237   2533   3433    447   -885   -214       C  
ATOM    833  NH1 ARG A 147       1.767   8.044   2.320  1.00 31.32           N1+
ANISOU  833  NH1 ARG A 147     5351   2882   3667    677  -1289   -168       N1+
ATOM    834  NH2 ARG A 147       2.251   5.923   3.017  1.00 29.00           N  
ANISOU  834  NH2 ARG A 147     5310   2252   3453    404   -731   -276       N  
ATOM    835  N   ALA A 148       6.427  10.116   7.941  1.00 26.27           N  
ANISOU  835  N   ALA A 148     5200   2060   2722    441   -633    237       N  
ATOM    836  CA  ALA A 148       7.779   9.631   7.719  1.00 26.29           C  
ANISOU  836  CA  ALA A 148     5282   1936   2772   1011   -832    307       C  
ATOM    837  C   ALA A 148       7.843   8.801   6.447  1.00 27.20           C  
ANISOU  837  C   ALA A 148     5276   2275   2781   1432   -790    221       C  
ATOM    838  O   ALA A 148       6.875   8.139   6.061  1.00 29.20           O  
ANISOU  838  O   ALA A 148     5721   2549   2827   1392   -677   -163       O  
ATOM    839  CB  ALA A 148       8.249   8.789   8.900  1.00 27.26           C  
ANISOU  839  CB  ALA A 148     5378   2148   2829    960   -802    566       C  
ATOM    840  N   GLY A 149       8.998   8.833   5.794  1.00 26.01           N  
ANISOU  840  N   GLY A 149     5191   2033   2658   1001   -428    319       N  
ATOM    841  CA  GLY A 149       9.214   8.017   4.620  1.00 25.34           C  
ANISOU  841  CA  GLY A 149     5210   1770   2648   1006   -402    294       C  
ATOM    842  C   GLY A 149       9.580   6.578   4.967  1.00 24.25           C  
ANISOU  842  C   GLY A 149     4781   1772   2660   1168   -383    193       C  
ATOM    843  O   GLY A 149       9.759   6.204   6.127  1.00 24.06           O  
ANISOU  843  O   GLY A 149     4926   1637   2577    994   -535     77       O  
ATOM    844  N   SER A 150       9.701   5.762   3.919  1.00 22.64           N  
ANISOU  844  N   SER A 150     4723   1601   2279    954   -526    115       N  
ATOM    845  CA  SER A 150      10.047   4.359   4.069  1.00 21.18           C  
ANISOU  845  CA  SER A 150     3952   1950   2147    728   -544     58       C  
ATOM    846  C   SER A 150      11.530   4.124   4.322  1.00 22.79           C  
ANISOU  846  C   SER A 150     4385   2088   2188    561   -477    432       C  
ATOM    847  O   SER A 150      11.922   2.988   4.612  1.00 22.68           O  
ANISOU  847  O   SER A 150     4174   1996   2446    385   -418    994       O  
ATOM    848  CB  SER A 150       9.664   3.604   2.803  1.00 20.04           C  
ANISOU  848  CB  SER A 150     3601   2013   1999    -10   -998    -77       C  
ATOM    849  OG  SER A 150       8.268   3.602   2.634  1.00 19.71           O  
ANISOU  849  OG  SER A 150     3141   2131   2219    361   -807    -50       O  
ATOM    850  N   ALA A 151      12.366   5.150   4.190  1.00 21.36           N  
ANISOU  850  N   ALA A 151     4406   1726   1986    588   -350    193       N  
ATOM    851  CA  ALA A 151      13.807   4.933   4.177  1.00 21.69           C  
ANISOU  851  CA  ALA A 151     4381   1832   2031    576   -273    545       C  
ATOM    852  C   ALA A 151      14.281   4.318   5.484  1.00 20.29           C  
ANISOU  852  C   ALA A 151     4258   1570   1880    723   -276    406       C  
ATOM    853  O   ALA A 151      13.887   4.743   6.570  1.00 21.33           O  
ANISOU  853  O   ALA A 151     4408   2178   1517    719   -273    113       O  
ATOM    854  CB  ALA A 151      14.544   6.246   3.933  1.00 22.00           C  
ANISOU  854  CB  ALA A 151     4627   1609   2123    272    -37    640       C  
ATOM    855  N   GLY A 152      15.145   3.322   5.374  1.00 19.51           N  
ANISOU  855  N   GLY A 152     3740   1682   1993    677   -421    598       N  
ATOM    856  CA  GLY A 152      15.741   2.729   6.548  1.00 20.33           C  
ANISOU  856  CA  GLY A 152     3908   1595   2220    632   -109    705       C  
ATOM    857  C   GLY A 152      16.398   1.407   6.201  1.00 20.95           C  
ANISOU  857  C   GLY A 152     3989   1661   2308    607   -398    466       C  
ATOM    858  O   GLY A 152      16.469   1.006   5.031  1.00 20.62           O  
ANISOU  858  O   GLY A 152     3821   1825   2189    465   -533    807       O  
ATOM    859  N   TYR A 153      16.885   0.747   7.258  1.00 21.22           N  
ANISOU  859  N   TYR A 153     3833   1665   2564    716   -382    228       N  
ATOM    860  CA  TYR A 153      17.498  -0.567   7.176  1.00 20.86           C  
ANISOU  860  CA  TYR A 153     3634   1841   2452    687   -714    602       C  
ATOM    861  C   TYR A 153      16.473  -1.594   7.641  1.00 20.17           C  
ANISOU  861  C   TYR A 153     3532   1860   2270    668   -789    556       C  
ATOM    862  O   TYR A 153      16.133  -1.645   8.827  1.00 23.28           O  
ANISOU  862  O   TYR A 153     4391   2213   2239    246   -271    116       O  
ATOM    863  CB  TYR A 153      18.767  -0.611   8.022  1.00 19.64           C  
ANISOU  863  CB  TYR A 153     3922   1528   2011    333   -386    641       C  
ATOM    864  CG  TYR A 153      19.861   0.240   7.450  1.00 18.54           C  
ANISOU  864  CG  TYR A 153     3894   1387   1762    472    154    510       C  
ATOM    865  CD1 TYR A 153      20.627  -0.219   6.388  1.00 18.59           C  
ANISOU  865  CD1 TYR A 153     3740   1490   1835    502    374    341       C  
ATOM    866  CD2 TYR A 153      20.107   1.524   7.936  1.00 20.61           C  
ANISOU  866  CD2 TYR A 153     4104   1775   1953    489    180    778       C  
ATOM    867  CE1 TYR A 153      21.621   0.557   5.838  1.00 20.69           C  
ANISOU  867  CE1 TYR A 153     4183   1661   2016    463    430    128       C  
ATOM    868  CE2 TYR A 153      21.111   2.306   7.400  1.00 20.90           C  
ANISOU  868  CE2 TYR A 153     3799   2143   2002    575    529    698       C  
ATOM    869  CZ  TYR A 153      21.863   1.813   6.342  1.00 20.87           C  
ANISOU  869  CZ  TYR A 153     4328   1653   1947    544    332    269       C  
ATOM    870  OH  TYR A 153      22.866   2.567   5.778  1.00 22.63           O  
ANISOU  870  OH  TYR A 153     4776   1729   2093    413     75    541       O  
ATOM    871  N   TRP A 154      15.975  -2.399   6.706  1.00 19.65           N  
ANISOU  871  N   TRP A 154     3567   1422   2475    188   -377    198       N  
ATOM    872  CA  TRP A 154      14.890  -3.338   6.949  1.00 20.07           C  
ANISOU  872  CA  TRP A 154     3870   1524   2232    337     15    222       C  
ATOM    873  C   TRP A 154      15.347  -4.751   6.587  1.00 19.15           C  
ANISOU  873  C   TRP A 154     3876   1568   1834     87    322    407       C  
ATOM    874  O   TRP A 154      16.526  -4.991   6.318  1.00 20.11           O  
ANISOU  874  O   TRP A 154     3867   1963   1811    199     -9    190       O  
ATOM    875  CB  TRP A 154      13.656  -2.932   6.150  1.00 20.82           C  
ANISOU  875  CB  TRP A 154     4177   1565   2168    873   -196    291       C  
ATOM    876  CG  TRP A 154      13.212  -1.532   6.394  1.00 20.45           C  
ANISOU  876  CG  TRP A 154     4445   1411   1916    642     15    338       C  
ATOM    877  CD1 TRP A 154      13.367  -0.454   5.554  1.00 20.75           C  
ANISOU  877  CD1 TRP A 154     4500   1220   2163    433     29    174       C  
ATOM    878  CD2 TRP A 154      12.517  -1.047   7.548  1.00 20.88           C  
ANISOU  878  CD2 TRP A 154     4223   1445   2262    843   -163    303       C  
ATOM    879  CE2 TRP A 154      12.283   0.333   7.348  1.00 21.18           C  
ANISOU  879  CE2 TRP A 154     4352   1535   2160    648     68   -165       C  
ATOM    880  CE3 TRP A 154      12.074  -1.644   8.733  1.00 18.87           C  
ANISOU  880  CE3 TRP A 154     3674   1137   2357    634   -299    113       C  
ATOM    881  NE1 TRP A 154      12.809   0.667   6.125  1.00 20.41           N  
ANISOU  881  NE1 TRP A 154     4424   1440   1893    476    184     41       N  
ATOM    882  CZ2 TRP A 154      11.620   1.124   8.294  1.00 21.78           C  
ANISOU  882  CZ2 TRP A 154     4008   2061   2209    454    -88     16       C  
ATOM    883  CZ3 TRP A 154      11.421  -0.866   9.667  1.00 20.37           C  
ANISOU  883  CZ3 TRP A 154     4011   1267   2462    758   -213   -197       C  
ATOM    884  CH2 TRP A 154      11.199   0.508   9.445  1.00 21.11           C  
ANISOU  884  CH2 TRP A 154     4044   1644   2335    951   -531    133       C  
ATOM    885  N   HIS A 155      14.400  -5.687   6.555  1.00 20.05           N  
ANISOU  885  N   HIS A 155     4225   1403   1988    918    100    114       N  
ATOM    886  CA  HIS A 155      14.747  -7.074   6.290  1.00 19.15           C  
ANISOU  886  CA  HIS A 155     4032   1316   1927    383    -49   -107       C  
ATOM    887  C   HIS A 155      13.488  -7.859   5.948  1.00 19.98           C  
ANISOU  887  C   HIS A 155     4293   1374   1925    308   -152   -282       C  
ATOM    888  O   HIS A 155      12.366  -7.439   6.252  1.00 19.07           O  
ANISOU  888  O   HIS A 155     3937   1305   2003    223   -404    -71       O  
ATOM    889  CB  HIS A 155      15.476  -7.702   7.490  1.00 18.15           C  
ANISOU  889  CB  HIS A 155     3799   1564   1532    257    133    -49       C  
ATOM    890  CG  HIS A 155      14.670  -7.723   8.757  1.00 17.73           C  
ANISOU  890  CG  HIS A 155     3948   1324   1463    294    132    -28       C  
ATOM    891  CD2 HIS A 155      14.375  -6.742   9.643  1.00 19.53           C  
ANISOU  891  CD2 HIS A 155     3980   1653   1788    835    -36   -113       C  
ATOM    892  ND1 HIS A 155      14.071  -8.871   9.240  1.00 18.56           N  
ANISOU  892  ND1 HIS A 155     3873   1526   1653     14    312    326       N  
ATOM    893  CE1 HIS A 155      13.443  -8.591  10.370  1.00 20.85           C  
ANISOU  893  CE1 HIS A 155     4012   1749   2159    177    -11     79       C  
ATOM    894  NE2 HIS A 155      13.610  -7.307  10.635  1.00 20.16           N  
ANISOU  894  NE2 HIS A 155     4056   1639   1965    545    -37   -240       N  
ATOM    895  N   TYR A 156      13.697  -9.006   5.304  1.00 19.77           N  
ANISOU  895  N   TYR A 156     4311   1329   1870    771   -356   -158       N  
ATOM    896  CA  TYR A 156      12.627  -9.928   4.951  1.00 19.67           C  
ANISOU  896  CA  TYR A 156     4518   1227   1726    418    -97     22       C  
ATOM    897  C   TYR A 156      12.976 -11.312   5.482  1.00 19.29           C  
ANISOU  897  C   TYR A 156     4255   1442   1632    514    388     96       C  
ATOM    898  O   TYR A 156      14.151 -11.644   5.670  1.00 21.05           O  
ANISOU  898  O   TYR A 156     4259   2102   1639    579      8    -88       O  
ATOM    899  CB  TYR A 156      12.408  -9.995   3.436  1.00 18.85           C  
ANISOU  899  CB  TYR A 156     4166   1368   1626    695   -131   -293       C  
ATOM    900  CG  TYR A 156      13.649 -10.383   2.661  1.00 20.74           C  
ANISOU  900  CG  TYR A 156     4504   1686   1688    658    116   -222       C  
ATOM    901  CD1 TYR A 156      13.972 -11.721   2.450  1.00 22.24           C  
ANISOU  901  CD1 TYR A 156     4583   2096   1770    853     52     11       C  
ATOM    902  CD2 TYR A 156      14.488  -9.417   2.133  1.00 18.93           C  
ANISOU  902  CD2 TYR A 156     3883   1826   1482    643    433   -121       C  
ATOM    903  CE1 TYR A 156      15.090 -12.082   1.757  1.00 21.29           C  
ANISOU  903  CE1 TYR A 156     4207   2278   1603    536    397    171       C  
ATOM    904  CE2 TYR A 156      15.617  -9.770   1.421  1.00 19.61           C  
ANISOU  904  CE2 TYR A 156     3933   2004   1516    939     96   -488       C  
ATOM    905  CZ  TYR A 156      15.914 -11.108   1.240  1.00 21.44           C  
ANISOU  905  CZ  TYR A 156     4524   1977   1646    960    262    -91       C  
ATOM    906  OH  TYR A 156      17.039 -11.487   0.540  1.00 23.08           O  
ANISOU  906  OH  TYR A 156     5254   1751   1764    846    -34    -44       O  
ATOM    907  N   HIS A 157      11.949 -12.131   5.704  1.00 18.95           N  
ANISOU  907  N   HIS A 157     4233   1454   1514    808    325    258       N  
ATOM    908  CA  HIS A 157      12.181 -13.461   6.253  1.00 18.16           C  
ANISOU  908  CA  HIS A 157     3962   1328   1610    305     40     76       C  
ATOM    909  C   HIS A 157      10.917 -14.293   6.107  1.00 18.59           C  
ANISOU  909  C   HIS A 157     3982   1445   1638    392   -436    -13       C  
ATOM    910  O   HIS A 157       9.840 -13.778   5.801  1.00 20.17           O  
ANISOU  910  O   HIS A 157     3781   1926   1956    335   -252   -301       O  
ATOM    911  CB  HIS A 157      12.605 -13.395   7.721  1.00 19.48           C  
ANISOU  911  CB  HIS A 157     4179   1680   1543    667    397   -337       C  
ATOM    912  CG  HIS A 157      11.580 -12.772   8.611  1.00 21.87           C  
ANISOU  912  CG  HIS A 157     4755   1934   1620    973     35   -336       C  
ATOM    913  CD2 HIS A 157      11.445 -11.506   9.063  1.00 23.53           C  
ANISOU  913  CD2 HIS A 157     4936   2345   1658   1082    -45   -284       C  
ATOM    914  ND1 HIS A 157      10.520 -13.482   9.134  1.00 22.87           N  
ANISOU  914  ND1 HIS A 157     4587   2538   1565   1134     76   -390       N  
ATOM    915  CE1 HIS A 157       9.779 -12.679   9.876  1.00 23.46           C  
ANISOU  915  CE1 HIS A 157     4878   2504   1531    969   -351   -500       C  
ATOM    916  NE2 HIS A 157      10.319 -11.474   9.849  1.00 22.52           N  
ANISOU  916  NE2 HIS A 157     4904   2102   1551   1104   -255   -303       N  
ATOM    917  N   ASP A 158      11.069 -15.591   6.342  1.00 17.26           N  
ANISOU  917  N   ASP A 158     3685   1089   1786    482   -352   -221       N  
ATOM    918  CA  ASP A 158       9.958 -16.527   6.286  1.00 19.69           C  
ANISOU  918  CA  ASP A 158     4186   1255   2041    676   -107   -178       C  
ATOM    919  C   ASP A 158       9.058 -16.380   7.512  1.00 21.85           C  
ANISOU  919  C   ASP A 158     4220   1852   2230    513    -81   -641       C  
ATOM    920  O   ASP A 158       9.500 -15.973   8.591  1.00 21.75           O  
ANISOU  920  O   ASP A 158     3880   2228   2155    725    -51   -358       O  
ATOM    921  CB  ASP A 158      10.495 -17.955   6.205  1.00 18.56           C  
ANISOU  921  CB  ASP A 158     3873   1219   1959    714    224   -101       C  
ATOM    922  CG  ASP A 158       9.425 -18.993   6.465  1.00 20.29           C  
ANISOU  922  CG  ASP A 158     4763   1389   1556    568     68     67       C  
ATOM    923  OD1 ASP A 158       8.528 -19.129   5.607  1.00 21.94           O  
ANISOU  923  OD1 ASP A 158     4851   1750   1736    721    158   -381       O  
ATOM    924  OD2 ASP A 158       9.464 -19.658   7.523  1.00 21.54           O1-
ANISOU  924  OD2 ASP A 158     5076   1472   1634    488    290   -134       O1-
ATOM    925  N   HIS A 159       7.782 -16.740   7.342  1.00 21.42           N  
ANISOU  925  N   HIS A 159     4011   1836   2291    604   -342   -559       N  
ATOM    926  CA  HIS A 159       6.798 -16.679   8.417  1.00 20.12           C  
ANISOU  926  CA  HIS A 159     4009   1348   2287    616   -281   -503       C  
ATOM    927  C   HIS A 159       5.985 -17.970   8.563  1.00 20.69           C  
ANISOU  927  C   HIS A 159     4304   1294   2263    619   -314   -300       C  
ATOM    928  O   HIS A 159       5.009 -17.979   9.320  1.00 21.61           O  
ANISOU  928  O   HIS A 159     4320   1278   2613    558   -205   -312       O  
ATOM    929  CB  HIS A 159       5.854 -15.484   8.173  1.00 19.06           C  
ANISOU  929  CB  HIS A 159     4068   1282   1893    422   -214   -331       C  
ATOM    930  CG  HIS A 159       5.341 -14.808   9.412  1.00 18.56           C  
ANISOU  930  CG  HIS A 159     3765   1284   2003    360    130    -58       C  
ATOM    931  CD2 HIS A 159       5.517 -13.548   9.876  1.00 20.50           C  
ANISOU  931  CD2 HIS A 159     4041   1795   1951    614   -332     34       C  
ATOM    932  ND1 HIS A 159       4.454 -15.414  10.278  1.00 20.86           N  
ANISOU  932  ND1 HIS A 159     3947   1801   2179    755    248   -380       N  
ATOM    933  CE1 HIS A 159       4.144 -14.571  11.248  1.00 21.11           C  
ANISOU  933  CE1 HIS A 159     3988   1643   2391    135   -208   -167       C  
ATOM    934  NE2 HIS A 159       4.769 -13.428  11.023  1.00 19.97           N  
ANISOU  934  NE2 HIS A 159     4075   1310   2202    553   -163   -119       N  
ATOM    935  N   VAL A 160       6.341 -19.061   7.864  1.00 20.26           N  
ANISOU  935  N   VAL A 160     4147   1464   2088    871   -477   -406       N  
ATOM    936  CA  VAL A 160       5.508 -20.270   7.926  1.00 22.15           C  
ANISOU  936  CA  VAL A 160     4574   1495   2345    884   -562   -308       C  
ATOM    937  C   VAL A 160       6.277 -21.584   8.096  1.00 23.35           C  
ANISOU  937  C   VAL A 160     5116   1368   2388    352   -293     20       C  
ATOM    938  O   VAL A 160       5.667 -22.608   8.421  1.00 26.51           O  
ANISOU  938  O   VAL A 160     5573   1484   3018    199   -736   -247       O  
ATOM    939  CB  VAL A 160       4.588 -20.392   6.692  1.00 23.25           C  
ANISOU  939  CB  VAL A 160     4514   1921   2399   1132   -390   -668       C  
ATOM    940  CG1 VAL A 160       3.767 -19.134   6.484  1.00 26.13           C  
ANISOU  940  CG1 VAL A 160     4995   2382   2550   1482   -929   -605       C  
ATOM    941  CG2 VAL A 160       5.391 -20.703   5.460  1.00 23.01           C  
ANISOU  941  CG2 VAL A 160     4354   1987   2402    756   -150   -654       C  
ATOM    942  N   VAL A 161       7.593 -21.598   7.896  1.00 22.38           N  
ANISOU  942  N   VAL A 161     4661   1476   2365    463   -218   -358       N  
ATOM    943  CA  VAL A 161       8.327 -22.856   8.033  1.00 21.48           C  
ANISOU  943  CA  VAL A 161     4093   1444   2623    107    -33   -206       C  
ATOM    944  C   VAL A 161       8.511 -23.183   9.512  1.00 20.71           C  
ANISOU  944  C   VAL A 161     3969   1082   2818   -197     56   -372       C  
ATOM    945  O   VAL A 161       8.994 -22.358  10.296  1.00 21.74           O  
ANISOU  945  O   VAL A 161     3962   1496   2803    111   -214   -399       O  
ATOM    946  CB  VAL A 161       9.679 -22.799   7.304  1.00 22.63           C  
ANISOU  946  CB  VAL A 161     4246   1774   2580    328   -462    -27       C  
ATOM    947  CG1 VAL A 161      10.462 -24.076   7.567  1.00 22.95           C  
ANISOU  947  CG1 VAL A 161     4855   1580   2286     60   -654    -67       C  
ATOM    948  CG2 VAL A 161       9.491 -22.601   5.807  1.00 23.21           C  
ANISOU  948  CG2 VAL A 161     4294   2070   2454    557   -228   -404       C  
ATOM    949  N   GLY A 162       8.132 -24.384   9.899  1.00 23.19           N  
ANISOU  949  N   GLY A 162     4337   1723   2751    201      2   -185       N  
ATOM    950  CA  GLY A 162       8.321 -24.830  11.278  1.00 23.82           C  
ANISOU  950  CA  GLY A 162     4460   1917   2673   -164    -20   -453       C  
ATOM    951  C   GLY A 162       7.199 -24.484  12.215  1.00 24.69           C  
ANISOU  951  C   GLY A 162     4894   1723   2765   -439   -163   -504       C  
ATOM    952  O   GLY A 162       6.678 -25.358  12.904  1.00 27.27           O  
ANISOU  952  O   GLY A 162     5662   1589   3108    152   -114   -440       O  
ATOM    953  N   THR A 163       6.837 -23.204  12.279  1.00 22.81           N  
ANISOU  953  N   THR A 163     4542   1481   2644    -33   -480   -343       N  
ATOM    954  CA  THR A 163       5.671 -22.722  13.013  1.00 21.93           C  
ANISOU  954  CA  THR A 163     4120   1635   2575     81   -465   -260       C  
ATOM    955  C   THR A 163       5.037 -21.617  12.183  1.00 22.93           C  
ANISOU  955  C   THR A 163     4506   1764   2443     49   -483   -393       C  
ATOM    956  O   THR A 163       5.613 -21.150  11.197  1.00 24.20           O  
ANISOU  956  O   THR A 163     4805   1978   2409   -292    -77   -196       O  
ATOM    957  CB  THR A 163       6.016 -22.170  14.413  1.00 20.96           C  
ANISOU  957  CB  THR A 163     4036   1584   2342   -130   -363   -256       C  
ATOM    958  CG2 THR A 163       6.999 -23.066  15.163  1.00 23.10           C  
ANISOU  958  CG2 THR A 163     4748   1915   2111   -165   -227    424       C  
ATOM    959  OG1 THR A 163       6.580 -20.856  14.283  1.00 21.06           O  
ANISOU  959  OG1 THR A 163     3785   1891   2325     -3   -303   -537       O  
ATOM    960  N  AGLU A 164       3.838 -21.183  12.601  0.44 23.37           N  
ANISOU  960  N  AGLU A 164     4397   1906   2573     20   -529   -541       N  
ATOM    961  N  BGLU A 164       3.854 -21.182  12.604  0.56 22.69           N  
ANISOU  961  N  BGLU A 164     4274   1661   2687    245   -652   -626       N  
ATOM    962  CA AGLU A 164       3.136 -20.099  11.913  0.44 24.19           C  
ANISOU  962  CA AGLU A 164     4506   2024   2661    -12   -381   -639       C  
ATOM    963  CA BGLU A 164       3.170 -20.120  11.878  0.56 22.96           C  
ANISOU  963  CA BGLU A 164     4286   1560   2878    417   -619   -811       C  
ATOM    964  C  AGLU A 164       3.813 -18.739  12.085  0.44 23.20           C  
ANISOU  964  C  AGLU A 164     4348   1961   2504    154   -173   -600       C  
ATOM    965  C  BGLU A 164       3.812 -18.743  12.086  0.56 22.44           C  
ANISOU  965  C  BGLU A 164     4200   1736   2590    445   -277   -662       C  
ATOM    966  O  AGLU A 164       3.259 -17.717  11.649  0.44 22.96           O  
ANISOU  966  O  AGLU A 164     4324   2126   2273    499   -402   -483       O  
ATOM    967  O  BGLU A 164       3.236 -17.720  11.672  0.56 22.28           O  
ANISOU  967  O  BGLU A 164     4256   1935   2274    893   -532   -482       O  
ATOM    968  CB AGLU A 164       1.682 -20.023  12.384  0.44 27.10           C  
ANISOU  968  CB AGLU A 164     4952   2455   2890    -63   -394   -591       C  
ATOM    969  CB BGLU A 164       1.695 -20.109  12.271  0.56 25.21           C  
ANISOU  969  CB BGLU A 164     4502   1752   3324    758   -847   -870       C  
ATOM    970  CG AGLU A 164       1.502 -19.727  13.869  0.44 29.73           C  
ANISOU  970  CG AGLU A 164     5310   2940   3047   -382   -310   -503       C  
ATOM    971  CG BGLU A 164       0.923 -21.305  11.705  0.56 27.47           C  
ANISOU  971  CG BGLU A 164     4793   1938   3706    578  -1061  -1066       C  
ATOM    972  CD AGLU A 164       0.054 -19.832  14.321  0.44 33.79           C  
ANISOU  972  CD AGLU A 164     6032   3517   3290   -315   -149   -552       C  
ATOM    973  CD BGLU A 164      -0.537 -21.322  12.108  0.56 32.94           C  
ANISOU  973  CD BGLU A 164     5644   2570   4302    122   -726  -1233       C  
ATOM    974  OE1AGLU A 164      -0.854 -19.648  13.483  0.44 35.51           O  
ANISOU  974  OE1AGLU A 164     6158   3753   3579   -362    -89   -565       O  
ATOM    975  OE1BGLU A 164      -0.990 -20.361  12.766  0.56 36.20           O  
ANISOU  975  OE1BGLU A 164     6011   3078   4666     -4   -610  -1320       O  
ATOM    976  OE2AGLU A 164      -0.177 -20.110  15.517  0.44 35.68           O1-
ANISOU  976  OE2AGLU A 164     6470   3711   3375   -219    224   -648       O1-
ATOM    977  OE2BGLU A 164      -1.235 -22.293  11.754  0.56 34.46           O1-
ANISOU  977  OE2BGLU A 164     5760   2833   4499     64   -698  -1035       O1-
ATOM    978  N   HIS A 165       4.991 -18.705  12.713  1.00 22.96           N  
ANISOU  978  N   HIS A 165     4676   1711   2338      2    107   -610       N  
ATOM    979  CA  HIS A 165       5.793 -17.493  12.821  1.00 20.98           C  
ANISOU  979  CA  HIS A 165     4248   1563   2163    -70    166   -740       C  
ATOM    980  C   HIS A 165       7.170 -17.668  12.190  1.00 20.04           C  
ANISOU  980  C   HIS A 165     4155   1342   2119     51     75   -317       C  
ATOM    981  O   HIS A 165       8.061 -16.844  12.418  1.00 19.92           O  
ANISOU  981  O   HIS A 165     4035   1231   2304    447   -345   -280       O  
ATOM    982  CB  HIS A 165       5.896 -17.058  14.277  1.00 21.70           C  
ANISOU  982  CB  HIS A 165     4423   1580   2240    149    202   -713       C  
ATOM    983  CG  HIS A 165       4.636 -16.431  14.773  1.00 25.38           C  
ANISOU  983  CG  HIS A 165     5026   2322   2296    734   -201   -591       C  
ATOM    984  CD2 HIS A 165       4.134 -15.188  14.592  1.00 27.05           C  
ANISOU  984  CD2 HIS A 165     5292   2757   2231   1299     53   -668       C  
ATOM    985  ND1 HIS A 165       3.675 -17.138  15.466  1.00 25.91           N  
ANISOU  985  ND1 HIS A 165     5036   2559   2249   1038    -99   -660       N  
ATOM    986  CE1 HIS A 165       2.654 -16.345  15.729  1.00 26.27           C  
ANISOU  986  CE1 HIS A 165     4903   2527   2552   1464   -127   -804       C  
ATOM    987  NE2 HIS A 165       2.908 -15.157  15.207  1.00 28.07           N  
ANISOU  987  NE2 HIS A 165     5195   3030   2442   1478    -41   -572       N  
ATOM    988  N   GLY A 166       7.347 -18.715  11.376  1.00 18.18           N  
ANISOU  988  N   GLY A 166     3661   1198   2049    270    142   -325       N  
ATOM    989  CA  GLY A 166       8.582 -18.908  10.645  1.00 20.60           C  
ANISOU  989  CA  GLY A 166     4192   1580   2055    823    224   -225       C  
ATOM    990  C   GLY A 166       9.782 -19.294  11.481  1.00 20.41           C  
ANISOU  990  C   GLY A 166     4172   1522   2059    264    238    -59       C  
ATOM    991  O   GLY A 166      10.917 -19.101  11.028  1.00 22.53           O  
ANISOU  991  O   GLY A 166     4686   1832   2042    495    688   -343       O  
ATOM    992  N   THR A 167       9.572 -19.846  12.684  1.00 18.71           N  
ANISOU  992  N   THR A 167     3947   1101   2062    361    139   -230       N  
ATOM    993  CA  THR A 167      10.695 -20.118  13.578  1.00 18.49           C  
ANISOU  993  CA  THR A 167     3833   1038   2154    408    117    -88       C  
ATOM    994  C   THR A 167      11.677 -21.087  12.945  1.00 17.71           C  
ANISOU  994  C   THR A 167     3592    907   2229    149    109     18       C  
ATOM    995  O   THR A 167      12.898 -20.901  13.035  1.00 19.17           O  
ANISOU  995  O   THR A 167     4131   1059   2093     30    287   -138       O  
ATOM    996  CB  THR A 167      10.196 -20.661  14.918  1.00 16.49           C  
ANISOU  996  CB  THR A 167     2636   1209   2420    850    228   -221       C  
ATOM    997  CG2 THR A 167      11.368 -20.943  15.856  1.00 19.43           C  
ANISOU  997  CG2 THR A 167     3191   1490   2702    973     26     54       C  
ATOM    998  OG1 THR A 167       9.345 -19.685  15.532  1.00 19.01           O  
ANISOU  998  OG1 THR A 167     3487   1126   2609    428    133   -514       O  
ATOM    999  N   GLY A 168      11.162 -22.121  12.279  1.00 18.37           N  
ANISOU  999  N   GLY A 168     3779   1029   2169   -129    148   -311       N  
ATOM   1000  CA  GLY A 168      12.041 -23.052  11.596  1.00 20.27           C  
ANISOU 1000  CA  GLY A 168     4328   1097   2274     67    333    -64       C  
ATOM   1001  C   GLY A 168      12.718 -22.419  10.400  1.00 21.86           C  
ANISOU 1001  C   GLY A 168     4506   1408   2390   -186   -189    -62       C  
ATOM   1002  O   GLY A 168      13.920 -22.610  10.186  1.00 23.49           O  
ANISOU 1002  O   GLY A 168     4708   1848   2369    249   -462   -146       O  
ATOM   1003  N   GLY A 169      11.964 -21.640   9.619  1.00 20.19           N  
ANISOU 1003  N   GLY A 169     4037   1097   2536   -440   -221    -43       N  
ATOM   1004  CA  GLY A 169      12.539 -21.028   8.434  1.00 17.63           C  
ANISOU 1004  CA  GLY A 169     3535    891   2271   -104   -155    -36       C  
ATOM   1005  C   GLY A 169      13.655 -20.060   8.766  1.00 20.42           C  
ANISOU 1005  C   GLY A 169     4105   1208   2443    360   -113   -437       C  
ATOM   1006  O   GLY A 169      14.697 -20.054   8.104  1.00 21.71           O  
ANISOU 1006  O   GLY A 169     4333   1650   2268    456   -317   -224       O  
ATOM   1007  N   ILE A 170      13.452 -19.238   9.804  1.00 20.31           N  
ANISOU 1007  N   ILE A 170     3945   1532   2238    415   -250   -771       N  
ATOM   1008  CA  ILE A 170      14.473 -18.286  10.234  1.00 20.84           C  
ANISOU 1008  CA  ILE A 170     4076   1435   2406    548   -261   -646       C  
ATOM   1009  C   ILE A 170      15.710 -19.026  10.735  1.00 20.33           C  
ANISOU 1009  C   ILE A 170     4196   1407   2123    747   -252   -293       C  
ATOM   1010  O   ILE A 170      16.844 -18.683  10.381  1.00 21.26           O  
ANISOU 1010  O   ILE A 170     4181   1691   2206    790   -224   -208       O  
ATOM   1011  CB  ILE A 170      13.895 -17.340  11.306  1.00 18.32           C  
ANISOU 1011  CB  ILE A 170     3451   1153   2357    604   -224   -416       C  
ATOM   1012  CG1 ILE A 170      12.775 -16.469  10.709  1.00 19.63           C  
ANISOU 1012  CG1 ILE A 170     3653   1172   2634    447    244   -482       C  
ATOM   1013  CG2 ILE A 170      14.989 -16.485  11.942  1.00 17.14           C  
ANISOU 1013  CG2 ILE A 170     3301   1123   2088    561   -690   -376       C  
ATOM   1014  CD1 ILE A 170      11.982 -15.670  11.756  1.00 20.03           C  
ANISOU 1014  CD1 ILE A 170     3478   1341   2793    203    457   -805       C  
ATOM   1015  N   ARG A 171      15.507 -20.054  11.570  1.00 21.20           N  
ANISOU 1015  N   ARG A 171     4300   1378   2378    818   -215   -256       N  
ATOM   1016  CA  ARG A 171      16.615 -20.919  11.987  1.00 21.71           C  
ANISOU 1016  CA  ARG A 171     4444   1508   2297    391    324   -143       C  
ATOM   1017  C   ARG A 171      17.420 -21.419  10.788  1.00 21.70           C  
ANISOU 1017  C   ARG A 171     4382   1580   2281    676     49   -141       C  
ATOM   1018  O   ARG A 171      18.659 -21.403  10.804  1.00 23.39           O  
ANISOU 1018  O   ARG A 171     4728   1948   2213    805    144     79       O  
ATOM   1019  CB  ARG A 171      16.078 -22.115  12.778  1.00 21.50           C  
ANISOU 1019  CB  ARG A 171     4539   1891   1740     85   1192    -48       C  
ATOM   1020  CG  ARG A 171      15.739 -21.842  14.224  1.00 24.49           C  
ANISOU 1020  CG  ARG A 171     4841   2053   2412   -848    838    389       C  
ATOM   1021  CD  ARG A 171      15.548 -23.165  14.995  1.00 27.08           C  
ANISOU 1021  CD  ARG A 171     5164   2293   2834   -985    721    599       C  
ATOM   1022  NE  ARG A 171      14.737 -22.980  16.191  1.00 31.24           N  
ANISOU 1022  NE  ARG A 171     6081   2497   3291   -626    314    537       N  
ATOM   1023  CZ  ARG A 171      14.110 -23.965  16.826  1.00 33.64           C  
ANISOU 1023  CZ  ARG A 171     6416   2599   3769   -350     54    356       C  
ATOM   1024  NH1 ARG A 171      13.380 -23.709  17.907  1.00 35.09           N1+
ANISOU 1024  NH1 ARG A 171     6545   2753   4038   -252    167    126       N1+
ATOM   1025  NH2 ARG A 171      14.201 -25.207  16.367  1.00 33.41           N  
ANISOU 1025  NH2 ARG A 171     6283   2407   4003    363   -249    427       N  
ATOM   1026  N   ASN A 172      16.728 -21.849   9.728  1.00 22.08           N  
ANISOU 1026  N   ASN A 172     4571   1450   2370    687   -252   -430       N  
ATOM   1027  CA  ASN A 172      17.364 -22.495   8.590  1.00 19.67           C  
ANISOU 1027  CA  ASN A 172     3776   1487   2210   1024    -33    -80       C  
ATOM   1028  C   ASN A 172      18.078 -21.522   7.665  1.00 20.66           C  
ANISOU 1028  C   ASN A 172     4048   1660   2142   1022   -165    400       C  
ATOM   1029  O   ASN A 172      18.876 -21.968   6.834  1.00 22.69           O  
ANISOU 1029  O   ASN A 172     4503   1694   2423    495   -168    236       O  
ATOM   1030  CB  ASN A 172      16.333 -23.280   7.779  1.00 19.56           C  
ANISOU 1030  CB  ASN A 172     3827   1194   2412    444   -200     37       C  
ATOM   1031  CG  ASN A 172      15.700 -24.397   8.571  1.00 23.58           C  
ANISOU 1031  CG  ASN A 172     4384   2112   2464    594   -135   -253       C  
ATOM   1032  ND2 ASN A 172      14.602 -24.945   8.055  1.00 23.78           N  
ANISOU 1032  ND2 ASN A 172     4394   2245   2397    353   -118   -479       N  
ATOM   1033  OD1 ASN A 172      16.193 -24.770   9.636  1.00 25.19           O  
ANISOU 1033  OD1 ASN A 172     4886   2026   2658    551     13   -544       O  
ATOM   1034  N   GLY A 173      17.796 -20.228   7.755  1.00 20.74           N  
ANISOU 1034  N   GLY A 173     4128   1708   2044   1248    -83    106       N  
ATOM   1035  CA  GLY A 173      18.530 -19.250   6.972  1.00 22.40           C  
ANISOU 1035  CA  GLY A 173     4475   1781   2253   1306   -150    -12       C  
ATOM   1036  C   GLY A 173      17.690 -18.349   6.081  1.00 21.70           C  
ANISOU 1036  C   GLY A 173     4349   1596   2300   1101   -307     57       C  
ATOM   1037  O   GLY A 173      18.237 -17.571   5.293  1.00 23.02           O  
ANISOU 1037  O   GLY A 173     4523   1958   2264   1063   -275    542       O  
ATOM   1038  N   LEU A 174      16.365 -18.425   6.194  1.00 20.79           N  
ANISOU 1038  N   LEU A 174     4222   1510   2167    628   -136   -278       N  
ATOM   1039  CA  LEU A 174      15.481 -17.660   5.318  1.00 20.71           C  
ANISOU 1039  CA  LEU A 174     4498   1318   2052    623    148   -182       C  
ATOM   1040  C   LEU A 174      15.317 -16.245   5.864  1.00 20.53           C  
ANISOU 1040  C   LEU A 174     4224   1898   1679    808    394   -434       C  
ATOM   1041  O   LEU A 174      14.307 -15.884   6.470  1.00 19.90           O  
ANISOU 1041  O   LEU A 174     3999   2027   1534   1106    400   -143       O  
ATOM   1042  CB  LEU A 174      14.137 -18.359   5.170  1.00 21.38           C  
ANISOU 1042  CB  LEU A 174     4608   1689   1827    457    174   -302       C  
ATOM   1043  CG  LEU A 174      14.154 -19.627   4.308  1.00 22.25           C  
ANISOU 1043  CG  LEU A 174     5010   1478   1964    704    417    -98       C  
ATOM   1044  CD1 LEU A 174      12.886 -20.455   4.507  1.00 23.29           C  
ANISOU 1044  CD1 LEU A 174     4839   1827   2184    727    278    113       C  
ATOM   1045  CD2 LEU A 174      14.364 -19.275   2.815  1.00 23.81           C  
ANISOU 1045  CD2 LEU A 174     5426   1573   2046    440    253    -48       C  
ATOM   1046  N   TYR A 175      16.329 -15.418   5.612  1.00 20.35           N  
ANISOU 1046  N   TYR A 175     4464   1659   1606   1131   -334   -236       N  
ATOM   1047  CA  TYR A 175      16.293 -14.015   6.001  1.00 19.39           C  
ANISOU 1047  CA  TYR A 175     4107   1853   1409    824   -581    -16       C  
ATOM   1048  C   TYR A 175      17.269 -13.262   5.114  1.00 18.52           C  
ANISOU 1048  C   TYR A 175     3986   1781   1270    669   -328    173       C  
ATOM   1049  O   TYR A 175      18.273 -13.825   4.667  1.00 20.58           O  
ANISOU 1049  O   TYR A 175     4431   2025   1365   1258     35   -177       O  
ATOM   1050  CB  TYR A 175      16.648 -13.826   7.476  1.00 18.66           C  
ANISOU 1050  CB  TYR A 175     3664   2027   1399    884   -431    -72       C  
ATOM   1051  CG  TYR A 175      17.958 -14.466   7.894  1.00 18.99           C  
ANISOU 1051  CG  TYR A 175     3871   1933   1413    779   -564   -273       C  
ATOM   1052  CD1 TYR A 175      19.176 -13.849   7.624  1.00 18.81           C  
ANISOU 1052  CD1 TYR A 175     3793   1983   1370    559   -698   -277       C  
ATOM   1053  CD2 TYR A 175      17.975 -15.679   8.575  1.00 19.05           C  
ANISOU 1053  CD2 TYR A 175     3530   2075   1635    902   -353    153       C  
ATOM   1054  CE1 TYR A 175      20.368 -14.416   8.004  1.00 19.48           C  
ANISOU 1054  CE1 TYR A 175     4187   1757   1457    715   -517   -251       C  
ATOM   1055  CE2 TYR A 175      19.169 -16.258   8.966  1.00 21.79           C  
ANISOU 1055  CE2 TYR A 175     4294   2167   1815    794   -725    425       C  
ATOM   1056  CZ  TYR A 175      20.366 -15.616   8.679  1.00 22.24           C  
ANISOU 1056  CZ  TYR A 175     4501   2207   1743    836   -567    -88       C  
ATOM   1057  OH  TYR A 175      21.570 -16.175   9.069  1.00 23.38           O  
ANISOU 1057  OH  TYR A 175     5081   2220   1582   1076   -480   -307       O  
ATOM   1058  N   GLY A 176      16.973 -11.984   4.872  1.00 18.13           N  
ANISOU 1058  N   GLY A 176     3881   1528   1478    810   -470    165       N  
ATOM   1059  CA  GLY A 176      17.821 -11.164   4.044  1.00 19.95           C  
ANISOU 1059  CA  GLY A 176     4270   1619   1690    815     10    405       C  
ATOM   1060  C   GLY A 176      17.562  -9.692   4.273  1.00 21.00           C  
ANISOU 1060  C   GLY A 176     4422   1660   1898    876   -145    222       C  
ATOM   1061  O   GLY A 176      16.538  -9.307   4.850  1.00 21.53           O  
ANISOU 1061  O   GLY A 176     4340   1878   1962    897    -71    304       O  
ATOM   1062  N   PRO A 177      18.484  -8.838   3.817  1.00 20.90           N  
ANISOU 1062  N   PRO A 177     3982   1936   2025    930    -16    415       N  
ATOM   1063  CA  PRO A 177      18.394  -7.398   4.084  1.00 19.86           C  
ANISOU 1063  CA  PRO A 177     4009   1555   1981    838   -447    255       C  
ATOM   1064  C   PRO A 177      17.686  -6.607   2.991  1.00 21.04           C  
ANISOU 1064  C   PRO A 177     4206   1553   2236    698   -260    515       C  
ATOM   1065  O   PRO A 177      17.756  -6.920   1.800  1.00 20.88           O  
ANISOU 1065  O   PRO A 177     4189   1633   2111    262   -188    151       O  
ATOM   1066  CB  PRO A 177      19.871  -6.991   4.159  1.00 19.22           C  
ANISOU 1066  CB  PRO A 177     3972   1460   1871    728     85    -52       C  
ATOM   1067  CG  PRO A 177      20.513  -7.886   3.143  1.00 19.11           C  
ANISOU 1067  CG  PRO A 177     3587   1291   2382    724    -38    -83       C  
ATOM   1068  CD  PRO A 177      19.799  -9.214   3.264  1.00 20.20           C  
ANISOU 1068  CD  PRO A 177     3431   1927   2318   1059    -54    279       C  
ATOM   1069  N   VAL A 178      16.997  -5.550   3.427  1.00 21.89           N  
ANISOU 1069  N   VAL A 178     4270   1572   2474    936   -120    419       N  
ATOM   1070  CA  VAL A 178      16.368  -4.579   2.538  1.00 23.22           C  
ANISOU 1070  CA  VAL A 178     4539   1753   2528    588   -116    562       C  
ATOM   1071  C   VAL A 178      16.838  -3.198   2.955  1.00 23.74           C  
ANISOU 1071  C   VAL A 178     4768   1853   2400    589    125    808       C  
ATOM   1072  O   VAL A 178      16.704  -2.829   4.130  1.00 25.42           O  
ANISOU 1072  O   VAL A 178     5320   2045   2292    559    444    778       O  
ATOM   1073  CB  VAL A 178      14.826  -4.639   2.589  1.00 25.80           C  
ANISOU 1073  CB  VAL A 178     4738   1960   3103    391   -881    850       C  
ATOM   1074  CG1 VAL A 178      14.202  -3.725   1.527  1.00 26.40           C  
ANISOU 1074  CG1 VAL A 178     4501   2021   3506    316  -1110   1001       C  
ATOM   1075  CG2 VAL A 178      14.335  -6.050   2.410  1.00 27.69           C  
ANISOU 1075  CG2 VAL A 178     4876   2394   3249    -73  -1106    408       C  
ATOM   1076  N   ILE A 179      17.372  -2.433   2.001  1.00 21.85           N  
ANISOU 1076  N   ILE A 179     4350   1934   2018    628     92    794       N  
ATOM   1077  CA  ILE A 179      17.745  -1.042   2.221  1.00 20.84           C  
ANISOU 1077  CA  ILE A 179     4130   1461   2326    680    112    563       C  
ATOM   1078  C   ILE A 179      16.861  -0.170   1.347  1.00 20.36           C  
ANISOU 1078  C   ILE A 179     3956   1596   2181   1159    329     44       C  
ATOM   1079  O   ILE A 179      16.772  -0.374   0.130  1.00 22.50           O  
ANISOU 1079  O   ILE A 179     4594   1918   2038   1001   -130     77       O  
ATOM   1080  CB  ILE A 179      19.226  -0.775   1.919  1.00 22.33           C  
ANISOU 1080  CB  ILE A 179     4048   1605   2830   1029   -105    458       C  
ATOM   1081  CG1 ILE A 179      20.126  -1.618   2.815  1.00 22.59           C  
ANISOU 1081  CG1 ILE A 179     4043   1665   2872    985   -248    566       C  
ATOM   1082  CG2 ILE A 179      19.537   0.721   2.128  1.00 24.24           C  
ANISOU 1082  CG2 ILE A 179     4416   1727   3065   1202   -136    282       C  
ATOM   1083  CD1 ILE A 179      21.595  -1.419   2.525  1.00 23.02           C  
ANISOU 1083  CD1 ILE A 179     3899   2183   2665    977   -179    534       C  
ATOM   1084  N   VAL A 180      16.207   0.799   1.972  1.00 19.52           N  
ANISOU 1084  N   VAL A 180     3533   1678   2204   1052    454    528       N  
ATOM   1085  CA  VAL A 180      15.432   1.816   1.279  1.00 20.53           C  
ANISOU 1085  CA  VAL A 180     3979   1642   2178    681    -47    414       C  
ATOM   1086  C   VAL A 180      16.134   3.141   1.511  1.00 23.44           C  
ANISOU 1086  C   VAL A 180     4946   1614   2346    690     -1    398       C  
ATOM   1087  O   VAL A 180      16.315   3.557   2.663  1.00 24.49           O  
ANISOU 1087  O   VAL A 180     4996   1960   2348   1186     11     66       O  
ATOM   1088  CB  VAL A 180      13.985   1.872   1.780  1.00 19.55           C  
ANISOU 1088  CB  VAL A 180     3655   1580   2193    474   -287    287       C  
ATOM   1089  CG1 VAL A 180      13.219   2.963   1.021  1.00 22.02           C  
ANISOU 1089  CG1 VAL A 180     4048   2013   2302    629   -298    300       C  
ATOM   1090  CG2 VAL A 180      13.336   0.521   1.623  1.00 19.78           C  
ANISOU 1090  CG2 VAL A 180     4154   1341   2021    184    -44     34       C  
ATOM   1091  N   ARG A 181      16.528   3.798   0.430  1.00 23.25           N  
ANISOU 1091  N   ARG A 181     4885   1665   2283    682    499    578       N  
ATOM   1092  CA  ARG A 181      17.302   5.026   0.507  1.00 23.75           C  
ANISOU 1092  CA  ARG A 181     4584   1876   2562    988     40    578       C  
ATOM   1093  C   ARG A 181      16.415   6.240   0.267  1.00 25.99           C  
ANISOU 1093  C   ARG A 181     4822   2400   2652   1060   -229    848       C  
ATOM   1094  O   ARG A 181      15.441   6.190  -0.490  1.00 29.28           O  
ANISOU 1094  O   ARG A 181     5311   2745   3069   1116   -268    744       O  
ATOM   1095  CB  ARG A 181      18.447   5.004  -0.504  1.00 24.54           C  
ANISOU 1095  CB  ARG A 181     4141   2051   3130    981   -566    387       C  
ATOM   1096  CG  ARG A 181      19.339   3.780  -0.353  1.00 24.56           C  
ANISOU 1096  CG  ARG A 181     3783   2171   3378   1011   -772    551       C  
ATOM   1097  CD  ARG A 181      20.758   4.058  -0.827  1.00 26.91           C  
ANISOU 1097  CD  ARG A 181     4173   2653   3398    826   -516    841       C  
ATOM   1098  NE  ARG A 181      21.607   2.866  -0.830  1.00 25.88           N  
ANISOU 1098  NE  ARG A 181     3657   2686   3490   1248   -437    851       N  
ATOM   1099  CZ  ARG A 181      22.353   2.458   0.196  1.00 26.08           C  
ANISOU 1099  CZ  ARG A 181     3899   2734   3273   1361   -107   1142       C  
ATOM   1100  NH1 ARG A 181      22.391   3.129   1.338  1.00 25.48           N1+
ANISOU 1100  NH1 ARG A 181     4075   2407   3199   1093    -99   1138       N1+
ATOM   1101  NH2 ARG A 181      23.073   1.367   0.079  1.00 26.24           N  
ANISOU 1101  NH2 ARG A 181     3709   3060   3202   1507   -111   1186       N  
ATOM   1102  N   ARG A 182      16.750   7.328   0.944  1.00 24.78           N  
ANISOU 1102  N   ARG A 182     4587   2175   2655    823    -86    749       N  
ATOM   1103  CA  ARG A 182      16.123   8.620   0.726  1.00 24.78           C  
ANISOU 1103  CA  ARG A 182     4557   2107   2752    916    202    811       C  
ATOM   1104  C   ARG A 182      16.991   9.417  -0.236  1.00 26.21           C  
ANISOU 1104  C   ARG A 182     4693   2395   2872    953    -66   1154       C  
ATOM   1105  O   ARG A 182      18.221   9.349  -0.170  1.00 27.56           O  
ANISOU 1105  O   ARG A 182     4892   2605   2974   1004    -77   1253       O  
ATOM   1106  CB  ARG A 182      15.961   9.372   2.048  1.00 24.19           C  
ANISOU 1106  CB  ARG A 182     4584   2003   2605    785    421    679       C  
ATOM   1107  CG  ARG A 182      15.552  10.825   1.901  1.00 23.31           C  
ANISOU 1107  CG  ARG A 182     4159   2060   2639    944    413    823       C  
ATOM   1108  CD  ARG A 182      14.869  11.304   3.154  1.00 24.96           C  
ANISOU 1108  CD  ARG A 182     4256   2460   2768    427    455    640       C  
ATOM   1109  NE  ARG A 182      13.855  10.338   3.551  1.00 25.01           N  
ANISOU 1109  NE  ARG A 182     3934   2864   2704    954    126    467       N  
ATOM   1110  CZ  ARG A 182      13.607   9.983   4.806  1.00 23.95           C  
ANISOU 1110  CZ  ARG A 182     3492   2991   2618    599    -80    148       C  
ATOM   1111  NH1 ARG A 182      14.299  10.529   5.805  1.00 23.96           N1+
ANISOU 1111  NH1 ARG A 182     2985   3283   2835    245   -540    117       N1+
ATOM   1112  NH2 ARG A 182      12.663   9.085   5.058  1.00 21.82           N  
ANISOU 1112  NH2 ARG A 182     3194   2567   2528    329   -257   -131       N  
ATOM   1113  N   LYS A 183      16.349  10.149  -1.146  1.00 26.73           N  
ANISOU 1113  N   LYS A 183     4485   2548   3122    883    279   1423       N  
ATOM   1114  CA  LYS A 183      17.074  11.005  -2.078  1.00 28.30           C  
ANISOU 1114  CA  LYS A 183     4694   2872   3184    986    171   1533       C  
ATOM   1115  C   LYS A 183      18.140  11.810  -1.346  1.00 30.02           C  
ANISOU 1115  C   LYS A 183     5027   3169   3208    933    -65   1644       C  
ATOM   1116  O   LYS A 183      17.882  12.397  -0.290  1.00 32.12           O  
ANISOU 1116  O   LYS A 183     5559   3332   3311    977   -100   1665       O  
ATOM   1117  CB  LYS A 183      16.100  11.946  -2.794  1.00 30.94           C  
ANISOU 1117  CB  LYS A 183     5136   3231   3386   1038   -166   1661       C  
ATOM   1118  CG  LYS A 183      16.764  12.796  -3.879  1.00 34.20           C  
ANISOU 1118  CG  LYS A 183     5749   3495   3749   1161   -297   1764       C  
ATOM   1119  CD  LYS A 183      15.872  13.945  -4.345  1.00 37.37           C  
ANISOU 1119  CD  LYS A 183     6406   3773   4020   1200   -355   1890       C  
ATOM   1120  CE  LYS A 183      16.634  14.878  -5.275  1.00 39.83           C  
ANISOU 1120  CE  LYS A 183     6993   3780   4361   1266   -379   1796       C  
ATOM   1121  NZ  LYS A 183      15.745  15.541  -6.290  1.00 42.20           N1+
ANISOU 1121  NZ  LYS A 183     7340   4042   4652   1147   -449   1534       N1+
ATOM   1122  N   GLY A 184      19.350  11.807  -1.896  1.00 30.25           N  
ANISOU 1122  N   GLY A 184     5130   3167   3197   1145   -188   1492       N  
ATOM   1123  CA  GLY A 184      20.459  12.482  -1.273  1.00 30.09           C  
ANISOU 1123  CA  GLY A 184     5469   2971   2992    546   -248   1509       C  
ATOM   1124  C   GLY A 184      21.242  11.659  -0.270  1.00 30.27           C  
ANISOU 1124  C   GLY A 184     5584   2951   2968    348   -217   1390       C  
ATOM   1125  O   GLY A 184      22.329  12.093   0.135  1.00 31.49           O  
ANISOU 1125  O   GLY A 184     5601   3240   3126    194   -145   1637       O  
ATOM   1126  N   ASP A 185      20.726  10.499   0.160  1.00 27.80           N  
ANISOU 1126  N   ASP A 185     5066   2659   2837    366     -3   1442       N  
ATOM   1127  CA  ASP A 185      21.481   9.630   1.053  1.00 27.59           C  
ANISOU 1127  CA  ASP A 185     4927   2591   2962    308    120   1501       C  
ATOM   1128  C   ASP A 185      22.833   9.304   0.430  1.00 29.11           C  
ANISOU 1128  C   ASP A 185     5131   2696   3234    433   -103   1581       C  
ATOM   1129  O   ASP A 185      22.940   9.119  -0.784  1.00 28.11           O  
ANISOU 1129  O   ASP A 185     4771   2881   3030    626    154   1463       O  
ATOM   1130  CB  ASP A 185      20.703   8.341   1.332  1.00 27.68           C  
ANISOU 1130  CB  ASP A 185     5117   2579   2820    478    -48   1352       C  
ATOM   1131  CG  ASP A 185      19.654   8.505   2.433  1.00 28.21           C  
ANISOU 1131  CG  ASP A 185     5574   2535   2608    758    110   1002       C  
ATOM   1132  OD1 ASP A 185      19.521   9.624   2.975  1.00 30.41           O  
ANISOU 1132  OD1 ASP A 185     6009   2741   2803    515    191    648       O  
ATOM   1133  OD2 ASP A 185      18.948   7.518   2.745  1.00 26.93           O1-
ANISOU 1133  OD2 ASP A 185     5348   2594   2288    793    189    990       O1-
ATOM   1134  N   VAL A 186      23.874   9.252   1.271  1.00 31.95           N  
ANISOU 1134  N   VAL A 186     5540   2902   3697     84   -510   1296       N  
ATOM   1135  CA  VAL A 186      25.232   8.978   0.791  1.00 32.45           C  
ANISOU 1135  CA  VAL A 186     5517   2993   3822    -19   -328   1055       C  
ATOM   1136  C   VAL A 186      25.378   7.505   0.436  1.00 31.45           C  
ANISOU 1136  C   VAL A 186     5487   2893   3569    406     84   1136       C  
ATOM   1137  O   VAL A 186      25.066   6.624   1.246  1.00 30.95           O  
ANISOU 1137  O   VAL A 186     5753   2655   3352    578    382   1434       O  
ATOM   1138  CB  VAL A 186      26.274   9.377   1.847  1.00 33.05           C  
ANISOU 1138  CB  VAL A 186     5434   3069   4057   -433   -625    643       C  
ATOM   1139  CG1 VAL A 186      27.662   9.274   1.260  1.00 32.83           C  
ANISOU 1139  CG1 VAL A 186     5050   3229   4197   -202   -980    465       C  
ATOM   1140  CG2 VAL A 186      26.008  10.776   2.349  1.00 34.40           C  
ANISOU 1140  CG2 VAL A 186     5893   3007   4170      7   -450    718       C  
ATOM   1141  N   LEU A 187      25.877   7.231  -0.765  1.00 30.27           N  
ANISOU 1141  N   LEU A 187     5094   3109   3296    496    331    966       N  
ATOM   1142  CA  LEU A 187      26.027   5.841  -1.182  1.00 29.20           C  
ANISOU 1142  CA  LEU A 187     4893   3107   3095    365    130   1141       C  
ATOM   1143  C   LEU A 187      27.382   5.296  -0.741  1.00 27.68           C  
ANISOU 1143  C   LEU A 187     4698   2878   2940    150   -158   1066       C  
ATOM   1144  O   LEU A 187      28.390   6.000  -0.834  1.00 25.93           O  
ANISOU 1144  O   LEU A 187     4171   2859   2821    224     44    929       O  
ATOM   1145  CB  LEU A 187      25.903   5.718  -2.698  1.00 32.49           C  
ANISOU 1145  CB  LEU A 187     5321   3883   3139    466    -95    884       C  
ATOM   1146  CG  LEU A 187      24.583   6.218  -3.287  1.00 32.83           C  
ANISOU 1146  CG  LEU A 187     5467   4048   2960    599      5   1005       C  
ATOM   1147  CD1 LEU A 187      24.502   5.994  -4.783  1.00 33.34           C  
ANISOU 1147  CD1 LEU A 187     5832   4142   2693    528    -72    638       C  
ATOM   1148  CD2 LEU A 187      23.434   5.532  -2.604  1.00 33.99           C  
ANISOU 1148  CD2 LEU A 187     5421   4303   3190    768    292    741       C  
ATOM   1149  N   PRO A 188      27.443   4.053  -0.270  1.00 26.40           N  
ANISOU 1149  N   PRO A 188     4424   2734   2873    119    -94   1078       N  
ATOM   1150  CA  PRO A 188      28.712   3.476   0.181  1.00 26.36           C  
ANISOU 1150  CA  PRO A 188     4282   2968   2763     44    147    976       C  
ATOM   1151  C   PRO A 188      29.523   2.848  -0.950  1.00 26.82           C  
ANISOU 1151  C   PRO A 188     4247   3378   2567    219     34    667       C  
ATOM   1152  O   PRO A 188      29.038   2.636  -2.064  1.00 28.93           O  
ANISOU 1152  O   PRO A 188     4432   3762   2797     29    100    514       O  
ATOM   1153  CB  PRO A 188      28.248   2.400   1.162  1.00 27.13           C  
ANISOU 1153  CB  PRO A 188     4360   3043   2906   -385    243   1298       C  
ATOM   1154  CG  PRO A 188      26.980   1.907   0.537  1.00 26.65           C  
ANISOU 1154  CG  PRO A 188     4254   3088   2785   -332     94   1316       C  
ATOM   1155  CD  PRO A 188      26.313   3.141  -0.030  1.00 26.23           C  
ANISOU 1155  CD  PRO A 188     4399   2671   2896   -272    218   1112       C  
ATOM   1156  N   ASP A 189      30.784   2.530  -0.624  1.00 27.49           N  
ANISOU 1156  N   ASP A 189     4358   3458   2631    656    340    154       N  
ATOM   1157  CA  ASP A 189      31.642   1.763  -1.525  1.00 27.98           C  
ANISOU 1157  CA  ASP A 189     4491   3552   2590    409    261    290       C  
ATOM   1158  C   ASP A 189      31.363   0.269  -1.472  1.00 25.91           C  
ANISOU 1158  C   ASP A 189     4335   3193   2318    686    406    354       C  
ATOM   1159  O   ASP A 189      31.698  -0.439  -2.424  1.00 26.35           O  
ANISOU 1159  O   ASP A 189     4723   3582   1709    192    408    321       O  
ATOM   1160  CB  ASP A 189      33.115   1.999  -1.201  1.00 28.66           C  
ANISOU 1160  CB  ASP A 189     4522   3852   2518    451    297    403       C  
ATOM   1161  CG  ASP A 189      33.542   3.421  -1.458  1.00 30.47           C  
ANISOU 1161  CG  ASP A 189     4957   4164   2459    450    115    711       C  
ATOM   1162  OD1 ASP A 189      33.226   3.955  -2.546  1.00 32.77           O  
ANISOU 1162  OD1 ASP A 189     5774   4371   2308    278   -293    777       O  
ATOM   1163  OD2 ASP A 189      34.179   4.011  -0.563  1.00 29.31           O1-
ANISOU 1163  OD2 ASP A 189     4518   4274   2346    385     47    875       O1-
ATOM   1164  N   ALA A 190      30.775  -0.222  -0.384  1.00 25.79           N  
ANISOU 1164  N   ALA A 190     4272   2848   2678    638    153    554       N  
ATOM   1165  CA  ALA A 190      30.372  -1.617  -0.273  1.00 23.76           C  
ANISOU 1165  CA  ALA A 190     3784   2548   2695    522    250    793       C  
ATOM   1166  C   ALA A 190      29.415  -1.738   0.900  1.00 23.42           C  
ANISOU 1166  C   ALA A 190     4032   2643   2223    550    503    762       C  
ATOM   1167  O   ALA A 190      29.406  -0.896   1.803  1.00 26.31           O  
ANISOU 1167  O   ALA A 190     4724   2939   2333    599    771    809       O  
ATOM   1168  CB  ALA A 190      31.572  -2.547  -0.078  1.00 22.98           C  
ANISOU 1168  CB  ALA A 190     3700   2351   2680    742    424    831       C  
ATOM   1169  N   THR A 191      28.613  -2.797   0.883  1.00 23.85           N  
ANISOU 1169  N   THR A 191     3968   2760   2335    514    245    547       N  
ATOM   1170  CA  THR A 191      27.636  -3.051   1.933  1.00 24.45           C  
ANISOU 1170  CA  THR A 191     4183   2663   2442    607    -57    773       C  
ATOM   1171  C   THR A 191      27.810  -4.472   2.437  1.00 24.94           C  
ANISOU 1171  C   THR A 191     4519   2205   2754   1102   -228    453       C  
ATOM   1172  O   THR A 191      27.886  -5.403   1.636  1.00 27.30           O  
ANISOU 1172  O   THR A 191     5134   2272   2966   1275   -209    175       O  
ATOM   1173  CB  THR A 191      26.212  -2.836   1.415  1.00 24.08           C  
ANISOU 1173  CB  THR A 191     3620   2786   2744    697    125    568       C  
ATOM   1174  CG2 THR A 191      25.175  -3.051   2.522  1.00 24.70           C  
ANISOU 1174  CG2 THR A 191     3766   2621   3001    668   -307    746       C  
ATOM   1175  OG1 THR A 191      26.107  -1.510   0.896  1.00 25.65           O  
ANISOU 1175  OG1 THR A 191     4010   2531   3205    538   -264    442       O  
ATOM   1176  N   HIS A 192      27.863  -4.640   3.757  1.00 22.46           N  
ANISOU 1176  N   HIS A 192     4006   1977   2551   1080   -286    696       N  
ATOM   1177  CA  HIS A 192      28.007  -5.964   4.354  1.00 22.46           C  
ANISOU 1177  CA  HIS A 192     3536   2287   2708   1017   -222    747       C  
ATOM   1178  C   HIS A 192      26.882  -6.204   5.352  1.00 22.57           C  
ANISOU 1178  C   HIS A 192     3859   2114   2603    391     65    233       C  
ATOM   1179  O   HIS A 192      26.563  -5.322   6.158  1.00 24.34           O  
ANISOU 1179  O   HIS A 192     4582   2080   2584   -367    362    -79       O  
ATOM   1180  CB  HIS A 192      29.375  -6.114   5.042  1.00 23.32           C  
ANISOU 1180  CB  HIS A 192     3521   2430   2907    764    204    518       C  
ATOM   1181  CG  HIS A 192      30.537  -5.739   4.169  1.00 26.33           C  
ANISOU 1181  CG  HIS A 192     4315   2700   2987    375    636    593       C  
ATOM   1182  CD2 HIS A 192      31.451  -4.745   4.280  1.00 26.41           C  
ANISOU 1182  CD2 HIS A 192     4377   2610   3047    179    670    875       C  
ATOM   1183  ND1 HIS A 192      30.851  -6.416   3.011  1.00 26.99           N  
ANISOU 1183  ND1 HIS A 192     4566   2785   2903    843    927    544       N  
ATOM   1184  CE1 HIS A 192      31.914  -5.865   2.452  1.00 26.21           C  
ANISOU 1184  CE1 HIS A 192     4373   2602   2982    605    914    538       C  
ATOM   1185  NE2 HIS A 192      32.296  -4.847   3.201  1.00 25.97           N  
ANISOU 1185  NE2 HIS A 192     4345   2741   2781    438    655    635       N  
ATOM   1186  N   THR A 193      26.287  -7.394   5.298  1.00 19.76           N  
ANISOU 1186  N   THR A 193     3584   1759   2165    765    -29    645       N  
ATOM   1187  CA  THR A 193      25.153  -7.742   6.142  1.00 20.52           C  
ANISOU 1187  CA  THR A 193     4189   1869   1738    475     55    523       C  
ATOM   1188  C   THR A 193      25.600  -8.708   7.227  1.00 18.53           C  
ANISOU 1188  C   THR A 193     4006   1430   1604    631     95    181       C  
ATOM   1189  O   THR A 193      26.176  -9.757   6.935  1.00 20.18           O  
ANISOU 1189  O   THR A 193     4269   1786   1614    376    183    328       O  
ATOM   1190  CB  THR A 193      24.015  -8.355   5.327  1.00 22.21           C  
ANISOU 1190  CB  THR A 193     4344   2218   1878     23    368    845       C  
ATOM   1191  CG2 THR A 193      22.876  -8.762   6.247  1.00 22.19           C  
ANISOU 1191  CG2 THR A 193     4393   2231   1807     85    353    587       C  
ATOM   1192  OG1 THR A 193      23.529  -7.383   4.398  1.00 23.33           O  
ANISOU 1192  OG1 THR A 193     4554   2393   1919    -72    422    931       O  
ATOM   1193  N   ILE A 194      25.334  -8.347   8.472  1.00 17.33           N  
ANISOU 1193  N   ILE A 194     3696   1509   1382    423     52    477       N  
ATOM   1194  CA  ILE A 194      25.713  -9.130   9.637  1.00 18.38           C  
ANISOU 1194  CA  ILE A 194     3719   1469   1796     63     56    685       C  
ATOM   1195  C   ILE A 194      24.428  -9.463  10.375  1.00 18.84           C  
ANISOU 1195  C   ILE A 194     3820   1412   1924    147    -79    657       C  
ATOM   1196  O   ILE A 194      23.762  -8.564  10.903  1.00 20.38           O  
ANISOU 1196  O   ILE A 194     3731   2174   1839    453    105    349       O  
ATOM   1197  CB  ILE A 194      26.691  -8.371  10.539  1.00 20.02           C  
ANISOU 1197  CB  ILE A 194     4161   1736   1707    103    -94    664       C  
ATOM   1198  CG1 ILE A 194      27.939  -7.992   9.741  1.00 20.38           C  
ANISOU 1198  CG1 ILE A 194     3901   1813   2029   -432    -98    467       C  
ATOM   1199  CG2 ILE A 194      27.043  -9.195  11.775  1.00 21.14           C  
ANISOU 1199  CG2 ILE A 194     4233   2129   1670    458   -367    597       C  
ATOM   1200  CD1 ILE A 194      28.851  -7.050  10.461  1.00 20.62           C  
ANISOU 1200  CD1 ILE A 194     3868   1800   2165   -555    296    418       C  
ATOM   1201  N   VAL A 195      24.065 -10.742  10.399  1.00 19.15           N  
ANISOU 1201  N   VAL A 195     3815   1308   2153    267   -134    608       N  
ATOM   1202  CA  VAL A 195      22.852 -11.207  11.060  1.00 18.87           C  
ANISOU 1202  CA  VAL A 195     3960   1550   1659    164    -34    522       C  
ATOM   1203  C   VAL A 195      23.258 -12.047  12.265  1.00 17.99           C  
ANISOU 1203  C   VAL A 195     3895   1343   1597    482    -84    326       C  
ATOM   1204  O   VAL A 195      23.956 -13.062  12.123  1.00 19.11           O  
ANISOU 1204  O   VAL A 195     4141   1469   1649    681    -30    259       O  
ATOM   1205  CB  VAL A 195      21.955 -12.006  10.101  1.00 18.16           C  
ANISOU 1205  CB  VAL A 195     3591   2008   1299    224   -290    601       C  
ATOM   1206  CG1 VAL A 195      20.643 -12.401  10.781  1.00 19.49           C  
ANISOU 1206  CG1 VAL A 195     3991   2069   1346     95   -531    151       C  
ATOM   1207  CG2 VAL A 195      21.694 -11.189   8.836  1.00 19.49           C  
ANISOU 1207  CG2 VAL A 195     3863   2331   1212      1   -349    515       C  
ATOM   1208  N   PHE A 196      22.834 -11.616  13.451  1.00 16.31           N  
ANISOU 1208  N   PHE A 196     3620   1133   1444     23    -33    173       N  
ATOM   1209  CA  PHE A 196      22.951 -12.427  14.658  1.00 15.99           C  
ANISOU 1209  CA  PHE A 196     3468    991   1616    -83    109    137       C  
ATOM   1210  C   PHE A 196      21.704 -13.302  14.723  1.00 20.01           C  
ANISOU 1210  C   PHE A 196     4462   1217   1926     71    303     73       C  
ATOM   1211  O   PHE A 196      20.645 -12.860  15.180  1.00 22.59           O  
ANISOU 1211  O   PHE A 196     4566   1581   2435    -97    256    289       O  
ATOM   1212  CB  PHE A 196      23.080 -11.561  15.904  1.00 16.58           C  
ANISOU 1212  CB  PHE A 196     3357   1477   1466   -185   -239   -163       C  
ATOM   1213  CG  PHE A 196      24.425 -10.926  16.079  1.00 17.41           C  
ANISOU 1213  CG  PHE A 196     3317   1854   1445     68   -582    424       C  
ATOM   1214  CD1 PHE A 196      25.431 -11.112  15.148  1.00 19.39           C  
ANISOU 1214  CD1 PHE A 196     3521   1728   2118    320   -770    724       C  
ATOM   1215  CD2 PHE A 196      24.686 -10.157  17.198  1.00 18.89           C  
ANISOU 1215  CD2 PHE A 196     3333   2105   1740   -354   -668     56       C  
ATOM   1216  CE1 PHE A 196      26.678 -10.525  15.330  1.00 19.65           C  
ANISOU 1216  CE1 PHE A 196     3913   1581   1974    216   -850    436       C  
ATOM   1217  CE2 PHE A 196      25.928  -9.570  17.383  1.00 20.72           C  
ANISOU 1217  CE2 PHE A 196     3846   2189   1839   -355   -518    150       C  
ATOM   1218  CZ  PHE A 196      26.923  -9.753  16.443  1.00 20.96           C  
ANISOU 1218  CZ  PHE A 196     3910   2073   1982   -134   -391    672       C  
ATOM   1219  N   ASN A 197      21.828 -14.545  14.258  1.00 18.01           N  
ANISOU 1219  N   ASN A 197     4056   1103   1685    136     64    -19       N  
ATOM   1220  CA  ASN A 197      20.722 -15.494  14.225  1.00 18.21           C  
ANISOU 1220  CA  ASN A 197     4190   1141   1589    415    159    -48       C  
ATOM   1221  C   ASN A 197      20.963 -16.520  15.324  1.00 18.64           C  
ANISOU 1221  C   ASN A 197     4267   1254   1564    253    172   -147       C  
ATOM   1222  O   ASN A 197      21.841 -17.384  15.192  1.00 20.20           O  
ANISOU 1222  O   ASN A 197     4439   1350   1887    423    366    -90       O  
ATOM   1223  CB  ASN A 197      20.604 -16.158  12.857  1.00 18.19           C  
ANISOU 1223  CB  ASN A 197     3545   1680   1686    258     84   -309       C  
ATOM   1224  CG  ASN A 197      19.363 -16.990  12.746  1.00 20.05           C  
ANISOU 1224  CG  ASN A 197     4104   1670   1844    373    -56   -150       C  
ATOM   1225  ND2 ASN A 197      19.380 -18.000  11.872  1.00 20.14           N  
ANISOU 1225  ND2 ASN A 197     4378   1341   1935    521   -437    -43       N  
ATOM   1226  OD1 ASN A 197      18.389 -16.737  13.457  1.00 18.81           O  
ANISOU 1226  OD1 ASN A 197     3601   1511   2034    502    -43   -289       O  
ATOM   1227  N   ASP A 198      20.174 -16.427  16.398  1.00 18.79           N  
ANISOU 1227  N   ASP A 198     4486   1195   1456   -141    586     68       N  
ATOM   1228  CA  ASP A 198      20.446 -17.137  17.642  1.00 18.62           C  
ANISOU 1228  CA  ASP A 198     4346   1154   1573     -4    161    182       C  
ATOM   1229  C   ASP A 198      21.917 -16.986  18.007  1.00 19.50           C  
ANISOU 1229  C   ASP A 198     4365   1210   1836    539    222     95       C  
ATOM   1230  O   ASP A 198      22.403 -15.857  18.125  1.00 20.71           O  
ANISOU 1230  O   ASP A 198     4548   1273   2047    350    382    -68       O  
ATOM   1231  CB  ASP A 198      20.049 -18.604  17.533  1.00 20.15           C  
ANISOU 1231  CB  ASP A 198     4561   1148   1947     64     88     86       C  
ATOM   1232  CG  ASP A 198      18.546 -18.798  17.543  1.00 23.38           C  
ANISOU 1232  CG  ASP A 198     5031   1294   2556    327    198    -17       C  
ATOM   1233  OD1 ASP A 198      17.847 -18.022  18.243  1.00 22.42           O  
ANISOU 1233  OD1 ASP A 198     4479   1382   2659    776    529     60       O  
ATOM   1234  OD2 ASP A 198      18.068 -19.749  16.871  1.00 26.66           O1-
ANISOU 1234  OD2 ASP A 198     5664   1864   2600    162   -220    215       O1-
ATOM   1235  N   MET A 199      22.656 -18.088  18.150  1.00 19.05           N  
ANISOU 1235  N   MET A 199     4001   1252   1984    769   -147      5       N  
ATOM   1236  CA  MET A 199      24.056 -18.008  18.550  1.00 21.74           C  
ANISOU 1236  CA  MET A 199     4498   1493   2270    816    219    396       C  
ATOM   1237  C   MET A 199      25.019 -18.069  17.372  1.00 21.57           C  
ANISOU 1237  C   MET A 199     4251   1990   1952    792    354    357       C  
ATOM   1238  O   MET A 199      26.190 -18.406  17.559  1.00 23.99           O  
ANISOU 1238  O   MET A 199     4696   2484   1934    856    150    499       O  
ATOM   1239  CB  MET A 199      24.375 -19.110  19.553  1.00 21.45           C  
ANISOU 1239  CB  MET A 199     4415   1691   2042    104    326    717       C  
ATOM   1240  CG  MET A 199      23.440 -19.100  20.737  1.00 24.66           C  
ANISOU 1240  CG  MET A 199     5177   1825   2366   -704   -212     -2       C  
ATOM   1241  SD  MET A 199      23.703 -17.592  21.679  1.00 30.62           S  
ANISOU 1241  SD  MET A 199     5992   2575   3068   -923   -349     30       S  
ATOM   1242  CE  MET A 199      25.488 -17.746  21.856  1.00 33.77           C  
ANISOU 1242  CE  MET A 199     6480   3106   3245  -1866   -126   -339       C  
ATOM   1243  N   THR A 200      24.562 -17.739  16.168  1.00 21.56           N  
ANISOU 1243  N   THR A 200     4065   2091   2035    637    522    562       N  
ATOM   1244  CA  THR A 200      25.414 -17.743  14.989  1.00 20.31           C  
ANISOU 1244  CA  THR A 200     3874   1879   1964    631    -11    231       C  
ATOM   1245  C   THR A 200      25.467 -16.352  14.376  1.00 20.47           C  
ANISOU 1245  C   THR A 200     3901   1860   2016    677     11    278       C  
ATOM   1246  O   THR A 200      24.629 -15.492  14.657  1.00 21.52           O  
ANISOU 1246  O   THR A 200     4207   1503   2465    778    235    318       O  
ATOM   1247  CB  THR A 200      24.920 -18.723  13.916  1.00 21.00           C  
ANISOU 1247  CB  THR A 200     3995   2025   1958    588   -379    171       C  
ATOM   1248  CG2 THR A 200      24.502 -20.032  14.541  1.00 25.11           C  
ANISOU 1248  CG2 THR A 200     4795   2239   2507    237   -285    155       C  
ATOM   1249  OG1 THR A 200      23.795 -18.150  13.236  1.00 21.68           O  
ANISOU 1249  OG1 THR A 200     3838   2119   2281    422   -398    -83       O  
ATOM   1250  N   ILE A 201      26.469 -16.137  13.533  1.00 19.04           N  
ANISOU 1250  N   ILE A 201     3841   1828   1564    628   -115    593       N  
ATOM   1251  CA  ILE A 201      26.504 -14.998  12.628  1.00 19.17           C  
ANISOU 1251  CA  ILE A 201     3959   1426   1900    320    -53    265       C  
ATOM   1252  C   ILE A 201      26.290 -15.543  11.223  1.00 19.60           C  
ANISOU 1252  C   ILE A 201     3884   1660   1902    602     26    357       C  
ATOM   1253  O   ILE A 201      27.095 -16.344  10.727  1.00 20.06           O  
ANISOU 1253  O   ILE A 201     3764   1633   2227    661    276    326       O  
ATOM   1254  CB  ILE A 201      27.823 -14.221  12.732  1.00 20.36           C  
ANISOU 1254  CB  ILE A 201     4010   1592   2136    544   -486    133       C  
ATOM   1255  CG1 ILE A 201      28.123 -13.858  14.196  1.00 22.36           C  
ANISOU 1255  CG1 ILE A 201     4254   1856   2388    331   -598   -149       C  
ATOM   1256  CG2 ILE A 201      27.745 -12.961  11.872  1.00 21.66           C  
ANISOU 1256  CG2 ILE A 201     4455   1599   2176    385   -226    516       C  
ATOM   1257  CD1 ILE A 201      29.491 -13.191  14.410  1.00 23.59           C  
ANISOU 1257  CD1 ILE A 201     4603   1757   2602    217   -177   -489       C  
ATOM   1258  N   ASN A 202      25.193 -15.128  10.592  1.00 17.43           N  
ANISOU 1258  N   ASN A 202     3260   1718   1644    983     29    492       N  
ATOM   1259  CA  ASN A 202      24.851 -15.547   9.231  1.00 19.29           C  
ANISOU 1259  CA  ASN A 202     3927   1576   1828    736    368    557       C  
ATOM   1260  C   ASN A 202      24.809 -17.068   9.099  1.00 17.97           C  
ANISOU 1260  C   ASN A 202     3569   1485   1776    656    469    411       C  
ATOM   1261  O   ASN A 202      25.152 -17.621   8.052  1.00 20.67           O  
ANISOU 1261  O   ASN A 202     4252   1897   1704    546    200   -158       O  
ATOM   1262  CB  ASN A 202      25.816 -14.929   8.212  1.00 21.75           C  
ANISOU 1262  CB  ASN A 202     4312   1741   2209    326    294    836       C  
ATOM   1263  CG  ASN A 202      25.680 -13.416   8.149  1.00 21.47           C  
ANISOU 1263  CG  ASN A 202     4625   1381   2151    139    172    470       C  
ATOM   1264  ND2 ASN A 202      26.579 -12.752   7.424  1.00 22.37           N  
ANISOU 1264  ND2 ASN A 202     4569   1568   2363   -122     57    446       N  
ATOM   1265  OD1 ASN A 202      24.775 -12.853   8.760  1.00 21.64           O  
ANISOU 1265  OD1 ASN A 202     4870   1527   1824    640    512    355       O  
ATOM   1266  N   ASN A 203      24.374 -17.748  10.163  1.00 19.09           N  
ANISOU 1266  N   ASN A 203     3829   1534   1890    758   -257    453       N  
ATOM   1267  CA  ASN A 203      24.268 -19.203  10.208  1.00 21.17           C  
ANISOU 1267  CA  ASN A 203     4336   1625   2082    994    -71    -59       C  
ATOM   1268  C   ASN A 203      25.614 -19.889  10.061  1.00 24.47           C  
ANISOU 1268  C   ASN A 203     4670   2202   2424    877   -160   -296       C  
ATOM   1269  O   ASN A 203      25.670 -21.094   9.779  1.00 26.01           O  
ANISOU 1269  O   ASN A 203     5001   2080   2802    895   -442   -359       O  
ATOM   1270  CB  ASN A 203      23.301 -19.730   9.141  1.00 21.74           C  
ANISOU 1270  CB  ASN A 203     4424   1779   2058    923   -256   -262       C  
ATOM   1271  CG  ASN A 203      21.860 -19.634   9.572  1.00 22.73           C  
ANISOU 1271  CG  ASN A 203     4677   1788   2170    990   -290    -82       C  
ATOM   1272  ND2 ASN A 203      21.098 -20.701   9.334  1.00 24.05           N  
ANISOU 1272  ND2 ASN A 203     4926   1766   2446   1101    -68   -377       N  
ATOM   1273  OD1 ASN A 203      21.425 -18.609  10.108  1.00 22.19           O  
ANISOU 1273  OD1 ASN A 203     4831   1678   1923   1046    -57    135       O  
ATOM   1274  N  AARG A 204      26.712 -19.153  10.229  0.54 24.11           N  
ANISOU 1274  N  AARG A 204     4666   2158   2337    632    119   -304       N  
ATOM   1275  N  BARG A 204      26.695 -19.162  10.249  0.46 24.52           N  
ANISOU 1275  N  BARG A 204     4605   2266   2447    704    189   -406       N  
ATOM   1276  CA AARG A 204      28.032 -19.755  10.117  0.54 26.43           C  
ANISOU 1276  CA AARG A 204     5072   2358   2614    660    189      7       C  
ATOM   1277  CA BARG A 204      27.992 -19.795  10.101  0.46 27.10           C  
ANISOU 1277  CA BARG A 204     4924   2570   2803    782    348   -220       C  
ATOM   1278  C  AARG A 204      28.364 -20.552  11.375  0.54 27.35           C  
ANISOU 1278  C  AARG A 204     5399   2242   2750    718    144    126       C  
ATOM   1279  C  BARG A 204      28.373 -20.548  11.372  0.46 27.73           C  
ANISOU 1279  C  BARG A 204     5332   2359   2846    817    188    -11       C  
ATOM   1280  O  AARG A 204      27.906 -20.216  12.471  0.54 27.19           O  
ANISOU 1280  O  AARG A 204     5500   2150   2682    476    466    462       O  
ATOM   1281  O  BARG A 204      27.946 -20.182  12.471  0.46 27.56           O  
ANISOU 1281  O  BARG A 204     5422   2273   2776    634    460    282       O  
ATOM   1282  CB AARG A 204      29.097 -18.687   9.908  0.54 27.14           C  
ANISOU 1282  CB AARG A 204     5040   2630   2640    664    291    -17       C  
ATOM   1283  CB BARG A 204      29.057 -18.757   9.780  0.46 28.45           C  
ANISOU 1283  CB BARG A 204     4730   3077   3001    891    667   -423       C  
ATOM   1284  CG AARG A 204      28.956 -17.924   8.617  0.54 30.05           C  
ANISOU 1284  CG AARG A 204     5443   3101   2873    602    345     97       C  
ATOM   1285  CG BARG A 204      28.933 -18.205   8.383  0.46 31.10           C  
ANISOU 1285  CG BARG A 204     4879   3654   3284    787    841   -567       C  
ATOM   1286  CD AARG A 204      29.572 -18.685   7.461  0.54 32.77           C  
ANISOU 1286  CD AARG A 204     5792   3579   3082    446    179    214       C  
ATOM   1287  CD BARG A 204      29.660 -16.895   8.259  0.46 33.38           C  
ANISOU 1287  CD BARG A 204     5030   4108   3546    555    914   -734       C  
ATOM   1288  NE AARG A 204      29.761 -17.826   6.299  0.54 35.05           N  
ANISOU 1288  NE AARG A 204     6090   3851   3376    357     -3    560       N  
ATOM   1289  NE BARG A 204      31.072 -17.097   7.976  0.46 35.13           N  
ANISOU 1289  NE BARG A 204     5106   4580   3663    222    975   -749       N  
ATOM   1290  CZ AARG A 204      30.855 -17.107   6.074  0.54 37.20           C  
ANISOU 1290  CZ AARG A 204     6446   4111   3578    356    -99    414       C  
ATOM   1291  CZ BARG A 204      31.564 -17.283   6.757  0.46 37.57           C  
ANISOU 1291  CZ BARG A 204     5461   5036   3777    196    668   -673       C  
ATOM   1292  NH1AARG A 204      31.862 -17.145   6.938  0.54 39.34           N1+
ANISOU 1292  NH1AARG A 204     6897   4384   3668    225   -188    280       N1+
ATOM   1293  NH1BARG A 204      32.866 -17.466   6.583  0.46 37.68           N1+
ANISOU 1293  NH1BARG A 204     5401   5175   3741    298    667   -703       N1+
ATOM   1294  NH2AARG A 204      30.944 -16.353   4.986  0.54 36.41           N  
ANISOU 1294  NH2AARG A 204     6300   3929   3604    521    256    280       N  
ATOM   1295  NH2BARG A 204      30.750 -17.282   5.709  0.46 38.45           N  
ANISOU 1295  NH2BARG A 204     5502   5223   3885    224    562   -494       N  
ATOM   1296  N   PRO A 205      29.164 -21.611  11.235  1.00 30.34           N  
ANISOU 1296  N   PRO A 205     5938   2442   3148   1097   -305    -52       N  
ATOM   1297  CA  PRO A 205      29.677 -22.318  12.422  1.00 31.54           C  
ANISOU 1297  CA  PRO A 205     6199   2614   3169   1328   -596    -79       C  
ATOM   1298  C   PRO A 205      30.467 -21.390  13.338  1.00 31.94           C  
ANISOU 1298  C   PRO A 205     6106   3073   2954   1546   -820     49       C  
ATOM   1299  O   PRO A 205      31.052 -20.398  12.892  1.00 32.40           O  
ANISOU 1299  O   PRO A 205     5836   3440   3033   1156  -1135   -156       O  
ATOM   1300  CB  PRO A 205      30.586 -23.400  11.822  1.00 31.87           C  
ANISOU 1300  CB  PRO A 205     6015   2723   3369   2030   -396   -140       C  
ATOM   1301  CG  PRO A 205      30.119 -23.578  10.409  1.00 31.25           C  
ANISOU 1301  CG  PRO A 205     5956   2570   3346   1901   -440   -240       C  
ATOM   1302  CD  PRO A 205      29.570 -22.248   9.969  1.00 29.66           C  
ANISOU 1302  CD  PRO A 205     5868   2319   3082   1592   -350   -270       C  
ATOM   1303  N   ALA A 206      30.482 -21.729  14.634  1.00 31.91           N  
ANISOU 1303  N   ALA A 206     6129   3211   2783   1854   -580    548       N  
ATOM   1304  CA  ALA A 206      31.145 -20.891  15.630  1.00 33.44           C  
ANISOU 1304  CA  ALA A 206     5931   3854   2920   1698    137    593       C  
ATOM   1305  C   ALA A 206      32.586 -20.600  15.232  1.00 34.75           C  
ANISOU 1305  C   ALA A 206     5505   4432   3267   2021    336    433       C  
ATOM   1306  O   ALA A 206      33.305 -21.483  14.749  1.00 34.59           O  
ANISOU 1306  O   ALA A 206     5579   3920   3642   2445    143    637       O  
ATOM   1307  CB  ALA A 206      31.119 -21.562  17.001  1.00 31.10           C  
ANISOU 1307  CB  ALA A 206     5712   3693   2413   1483    791    736       C  
ATOM   1308  N   HIS A 207      32.988 -19.337  15.413  1.00 33.89           N  
ANISOU 1308  N   HIS A 207     5260   4760   2856   1743    195     25       N  
ATOM   1309  CA  HIS A 207      34.352 -18.870  15.143  1.00 38.01           C  
ANISOU 1309  CA  HIS A 207     5615   5715   3113   1844   -170   -153       C  
ATOM   1310  C   HIS A 207      34.737 -18.988  13.668  1.00 38.77           C  
ANISOU 1310  C   HIS A 207     5721   6003   3004   1898    -91    300       C  
ATOM   1311  O   HIS A 207      35.917 -19.126  13.338  1.00 40.71           O  
ANISOU 1311  O   HIS A 207     6161   6369   2937   2125   -195    574       O  
ATOM   1312  CB  HIS A 207      35.374 -19.614  16.011  1.00 40.14           C  
ANISOU 1312  CB  HIS A 207     5683   6413   3155   1838   -613   -119       C  
ATOM   1313  CG  HIS A 207      35.254 -19.318  17.472  1.00 44.00           C  
ANISOU 1313  CG  HIS A 207     5798   7298   3622   1844   -432   -272       C  
ATOM   1314  CD2 HIS A 207      35.551 -18.203  18.184  1.00 46.34           C  
ANISOU 1314  CD2 HIS A 207     6060   7764   3784   1843   -251   -306       C  
ATOM   1315  ND1 HIS A 207      34.779 -20.239  18.385  1.00 45.17           N  
ANISOU 1315  ND1 HIS A 207     5801   7602   3757   1977   -316   -366       N  
ATOM   1316  CE1 HIS A 207      34.793 -19.706  19.594  1.00 46.86           C  
ANISOU 1316  CE1 HIS A 207     6036   7879   3887   1856   -313   -203       C  
ATOM   1317  NE2 HIS A 207      35.254 -18.470  19.500  1.00 48.00           N  
ANISOU 1317  NE2 HIS A 207     6209   8075   3952   1692   -419   -217       N  
ATOM   1318  N   THR A 208      33.778 -18.923  12.752  1.00 39.62           N  
ANISOU 1318  N   THR A 208     5805   6027   3222   1702     71    -39       N  
ATOM   1319  CA  THR A 208      34.103 -19.007  11.330  1.00 40.65           C  
ANISOU 1319  CA  THR A 208     6036   5865   3544   1880    158    -20       C  
ATOM   1320  C   THR A 208      33.706 -17.730  10.592  1.00 39.71           C  
ANISOU 1320  C   THR A 208     5956   5603   3528   1843    585    240       C  
ATOM   1321  O   THR A 208      33.325 -17.777   9.418  1.00 42.19           O  
ANISOU 1321  O   THR A 208     6257   5910   3862   2047   1245    224       O  
ATOM   1322  CB  THR A 208      33.452 -20.229  10.675  1.00 40.86           C  
ANISOU 1322  CB  THR A 208     6022   5812   3690   2411   -145   -471       C  
ATOM   1323  CG2 THR A 208      33.758 -21.491  11.463  1.00 40.98           C  
ANISOU 1323  CG2 THR A 208     6166   5568   3835   3233   -132   -931       C  
ATOM   1324  OG1 THR A 208      32.032 -20.048  10.621  1.00 41.05           O  
ANISOU 1324  OG1 THR A 208     5742   6026   3831   2221   -319   -569       O  
ATOM   1325  N   GLY A 209      33.793 -16.584  11.265  1.00 38.01           N  
ANISOU 1325  N   GLY A 209     5823   5140   3480   1417    653    538       N  
ATOM   1326  CA  GLY A 209      33.485 -15.315  10.649  1.00 33.86           C  
ANISOU 1326  CA  GLY A 209     5198   4404   3263   1040    855    677       C  
ATOM   1327  C   GLY A 209      31.998 -15.008  10.593  1.00 31.46           C  
ANISOU 1327  C   GLY A 209     4893   4007   3053    754    790    384       C  
ATOM   1328  O   GLY A 209      31.224 -15.416  11.461  1.00 30.67           O  
ANISOU 1328  O   GLY A 209     4602   4212   2840    971    464    785       O  
ATOM   1329  N   PRO A 210      31.559 -14.298   9.551  1.00 29.05           N  
ANISOU 1329  N   PRO A 210     4506   3455   3080    845    671   -199       N  
ATOM   1330  CA  PRO A 210      32.340 -13.916   8.370  1.00 27.40           C  
ANISOU 1330  CA  PRO A 210     4514   3041   2858    653    643   -103       C  
ATOM   1331  C   PRO A 210      33.334 -12.772   8.605  1.00 24.93           C  
ANISOU 1331  C   PRO A 210     4220   2666   2586    650    644     18       C  
ATOM   1332  O   PRO A 210      33.175 -11.975   9.526  1.00 23.53           O  
ANISOU 1332  O   PRO A 210     4254   2641   2046    395    459   -281       O  
ATOM   1333  CB  PRO A 210      31.256 -13.499   7.367  1.00 29.28           C  
ANISOU 1333  CB  PRO A 210     4638   3328   3159    771    676   -498       C  
ATOM   1334  CG  PRO A 210      30.137 -13.011   8.200  1.00 31.13           C  
ANISOU 1334  CG  PRO A 210     5040   3607   3183    448    498   -568       C  
ATOM   1335  CD  PRO A 210      30.187 -13.766   9.505  1.00 31.63           C  
ANISOU 1335  CD  PRO A 210     4962   3795   3262    573    714   -533       C  
ATOM   1336  N   ASN A 211      34.372 -12.727   7.779  1.00 25.41           N  
ANISOU 1336  N   ASN A 211     4623   2417   2615    657    498    232       N  
ATOM   1337  CA  ASN A 211      35.271 -11.588   7.704  1.00 23.49           C  
ANISOU 1337  CA  ASN A 211     4382   2071   2472    716    321    473       C  
ATOM   1338  C   ASN A 211      34.885 -10.716   6.515  1.00 24.37           C  
ANISOU 1338  C   ASN A 211     4206   2539   2512    676     11    435       C  
ATOM   1339  O   ASN A 211      34.369 -11.204   5.506  1.00 26.26           O  
ANISOU 1339  O   ASN A 211     4438   2533   3004    -95   -563    445       O  
ATOM   1340  CB  ASN A 211      36.729 -12.029   7.569  1.00 24.31           C  
ANISOU 1340  CB  ASN A 211     4793   2056   2386    924    179    510       C  
ATOM   1341  CG  ASN A 211      37.207 -12.865   8.743  1.00 26.39           C  
ANISOU 1341  CG  ASN A 211     5126   2268   2632   1469     46   -391       C  
ATOM   1342  ND2 ASN A 211      38.227 -13.674   8.501  1.00 27.65           N  
ANISOU 1342  ND2 ASN A 211     5287   2367   2853   1672   -411   -517       N  
ATOM   1343  OD1 ASN A 211      36.674 -12.783   9.853  1.00 27.64           O  
ANISOU 1343  OD1 ASN A 211     5386   2378   2737   1244      2   -632       O  
ATOM   1344  N   PHE A 212      35.117  -9.413   6.658  1.00 24.10           N  
ANISOU 1344  N   PHE A 212     4156   2509   2494    693     56    379       N  
ATOM   1345  CA  PHE A 212      34.877  -8.439   5.606  1.00 24.22           C  
ANISOU 1345  CA  PHE A 212     3793   2688   2723    721    224    244       C  
ATOM   1346  C   PHE A 212      36.138  -7.603   5.427  1.00 26.53           C  
ANISOU 1346  C   PHE A 212     4137   3176   2765    639    208     84       C  
ATOM   1347  O   PHE A 212      36.757  -7.176   6.409  1.00 29.49           O  
ANISOU 1347  O   PHE A 212     4415   3882   2907    170   -552     36       O  
ATOM   1348  CB  PHE A 212      33.676  -7.532   5.928  1.00 25.22           C  
ANISOU 1348  CB  PHE A 212     3793   2860   2931    610    417    180       C  
ATOM   1349  CG  PHE A 212      32.412  -8.287   6.263  1.00 27.61           C  
ANISOU 1349  CG  PHE A 212     4367   2985   3139    566    303    374       C  
ATOM   1350  CD1 PHE A 212      31.644  -8.875   5.266  1.00 28.62           C  
ANISOU 1350  CD1 PHE A 212     4435   3124   3318   1144    128    653       C  
ATOM   1351  CD2 PHE A 212      31.986  -8.403   7.578  1.00 28.36           C  
ANISOU 1351  CD2 PHE A 212     4544   3178   3054    346    104    519       C  
ATOM   1352  CE1 PHE A 212      30.472  -9.575   5.578  1.00 28.85           C  
ANISOU 1352  CE1 PHE A 212     4522   3065   3377   1484    296    721       C  
ATOM   1353  CE2 PHE A 212      30.823  -9.102   7.899  1.00 29.66           C  
ANISOU 1353  CE2 PHE A 212     4793   3284   3192    875     24    688       C  
ATOM   1354  CZ  PHE A 212      30.068  -9.688   6.898  1.00 28.63           C  
ANISOU 1354  CZ  PHE A 212     4499   3012   3368   1220    177    748       C  
ATOM   1355  N   GLU A 213      36.522  -7.388   4.169  1.00 25.98           N  
ANISOU 1355  N   GLU A 213     4159   2986   2725    988    181     44       N  
ATOM   1356  CA  GLU A 213      37.716  -6.631   3.832  1.00 25.11           C  
ANISOU 1356  CA  GLU A 213     4046   2758   2738   1225    507    228       C  
ATOM   1357  C   GLU A 213      37.322  -5.244   3.354  1.00 24.29           C  
ANISOU 1357  C   GLU A 213     4074   2654   2502    919    414    418       C  
ATOM   1358  O   GLU A 213      36.273  -5.061   2.731  1.00 25.30           O  
ANISOU 1358  O   GLU A 213     4155   2875   2582    692    352    571       O  
ATOM   1359  CB  GLU A 213      38.539  -7.326   2.738  1.00 28.46           C  
ANISOU 1359  CB  GLU A 213     4464   3214   3137   1368    511   -120       C  
ATOM   1360  CG  GLU A 213      39.028  -8.710   3.116  1.00 31.60           C  
ANISOU 1360  CG  GLU A 213     4663   3984   3362   1477    206   -105       C  
ATOM   1361  CD  GLU A 213      40.059  -9.258   2.148  0.91 33.57           C  
ANISOU 1361  CD  GLU A 213     4935   4115   3706   2056    386   -265       C  
ATOM   1362  OE1 GLU A 213      40.520  -8.489   1.274  0.75 35.80           O  
ANISOU 1362  OE1 GLU A 213     5385   4359   3861   2196    665   -512       O  
ATOM   1363  OE2 GLU A 213      40.405 -10.454   2.261  0.66 33.13           O1-
ANISOU 1363  OE2 GLU A 213     4509   4223   3856   2325    281   -140       O1-
ATOM   1364  N   ALA A 214      38.174  -4.269   3.663  1.00 23.82           N  
ANISOU 1364  N   ALA A 214     4192   2623   2235    746    630    829       N  
ATOM   1365  CA  ALA A 214      38.045  -2.915   3.156  1.00 24.18           C  
ANISOU 1365  CA  ALA A 214     4205   2801   2184    419    760    801       C  
ATOM   1366  C   ALA A 214      39.443  -2.328   3.109  1.00 26.10           C  
ANISOU 1366  C   ALA A 214     4638   2959   2322    512    549    917       C  
ATOM   1367  O   ALA A 214      40.386  -2.896   3.662  1.00 25.69           O  
ANISOU 1367  O   ALA A 214     4207   2864   2690    616    602    945       O  
ATOM   1368  CB  ALA A 214      37.109  -2.064   4.025  1.00 23.05           C  
ANISOU 1368  CB  ALA A 214     3926   2888   1944    727    764    242       C  
ATOM   1369  N   THR A 215      39.575  -1.203   2.411  1.00 26.10           N  
ANISOU 1369  N   THR A 215     4809   2983   2125    690    791    713       N  
ATOM   1370  CA  THR A 215      40.794  -0.406   2.397  1.00 25.27           C  
ANISOU 1370  CA  THR A 215     4289   3004   2308    516    852    739       C  
ATOM   1371  C   THR A 215      40.568   0.854   3.222  1.00 26.39           C  
ANISOU 1371  C   THR A 215     4359   3051   2619     31    752    717       C  
ATOM   1372  O   THR A 215      39.456   1.401   3.236  1.00 27.24           O  
ANISOU 1372  O   THR A 215     4648   3065   2637    -83    335   1052       O  
ATOM   1373  CB  THR A 215      41.197  -0.036   0.963  1.00 28.15           C  
ANISOU 1373  CB  THR A 215     4541   3501   2655    -57    606    472       C  
ATOM   1374  CG2 THR A 215      42.477   0.812   0.937  1.00 27.86           C  
ANISOU 1374  CG2 THR A 215     4421   3697   2466   -332    825    902       C  
ATOM   1375  OG1 THR A 215      41.390  -1.228   0.189  1.00 29.16           O  
ANISOU 1375  OG1 THR A 215     4591   3561   2927   -151    370    264       O  
ATOM   1376  N   VAL A 216      41.616   1.294   3.931  1.00 26.13           N  
ANISOU 1376  N   VAL A 216     4122   3031   2775    402    436    308       N  
ATOM   1377  CA  VAL A 216      41.533   2.527   4.710  1.00 26.02           C  
ANISOU 1377  CA  VAL A 216     3989   2756   3143    607     69    332       C  
ATOM   1378  C   VAL A 216      40.912   3.627   3.858  1.00 27.08           C  
ANISOU 1378  C   VAL A 216     4094   2902   3295    128    279    572       C  
ATOM   1379  O   VAL A 216      41.333   3.867   2.721  1.00 29.04           O  
ANISOU 1379  O   VAL A 216     4425   3304   3303     42    106    453       O  
ATOM   1380  CB  VAL A 216      42.925   2.931   5.235  1.00 27.41           C  
ANISOU 1380  CB  VAL A 216     4398   2536   3480    447   -144    351       C  
ATOM   1381  CG1 VAL A 216      42.866   4.297   5.900  1.00 28.69           C  
ANISOU 1381  CG1 VAL A 216     4606   2625   3671    428   -283    281       C  
ATOM   1382  CG2 VAL A 216      43.432   1.916   6.234  1.00 27.82           C  
ANISOU 1382  CG2 VAL A 216     4580   2442   3550    159   -142    440       C  
ATOM   1383  N   GLY A 217      39.874   4.273   4.397  1.00 25.40           N  
ANISOU 1383  N   GLY A 217     3771   2589   3290    435    500    751       N  
ATOM   1384  CA  GLY A 217      39.161   5.332   3.720  1.00 25.78           C  
ANISOU 1384  CA  GLY A 217     4231   2463   3103    171    513   1131       C  
ATOM   1385  C   GLY A 217      37.898   4.897   3.000  1.00 27.43           C  
ANISOU 1385  C   GLY A 217     4797   2527   3098    664    875   1094       C  
ATOM   1386  O   GLY A 217      37.094   5.761   2.625  1.00 29.21           O  
ANISOU 1386  O   GLY A 217     5474   2282   3343    665   1033    884       O  
ATOM   1387  N   ASP A 218      37.707   3.592   2.785  1.00 28.96           N  
ANISOU 1387  N   ASP A 218     5145   3022   2836    537    977   1012       N  
ATOM   1388  CA  ASP A 218      36.478   3.104   2.166  1.00 27.62           C  
ANISOU 1388  CA  ASP A 218     4836   2967   2692    719    479    874       C  
ATOM   1389  C   ASP A 218      35.268   3.537   2.984  1.00 27.19           C  
ANISOU 1389  C   ASP A 218     5024   2925   2382    552    329    927       C  
ATOM   1390  O   ASP A 218      35.297   3.532   4.214  1.00 26.78           O  
ANISOU 1390  O   ASP A 218     5021   2803   2352    543    264   1006       O  
ATOM   1391  CB  ASP A 218      36.491   1.575   2.052  1.00 28.95           C  
ANISOU 1391  CB  ASP A 218     4957   3154   2890    821    201    663       C  
ATOM   1392  CG  ASP A 218      37.335   1.062   0.891  1.00 26.93           C  
ANISOU 1392  CG  ASP A 218     4703   2934   2594    693   -113    657       C  
ATOM   1393  OD1 ASP A 218      37.932   1.871   0.152  1.00 26.66           O  
ANISOU 1393  OD1 ASP A 218     4409   3036   2683    622     65    622       O  
ATOM   1394  OD2 ASP A 218      37.407  -0.171   0.721  1.00 27.42           O1-
ANISOU 1394  OD2 ASP A 218     4713   2995   2711    719   -351    911       O1-
ATOM   1395  N   ARG A 219      34.202   3.927   2.298  1.00 26.76           N  
ANISOU 1395  N   ARG A 219     5063   2844   2262    504     91    782       N  
ATOM   1396  CA  ARG A 219      32.918   4.167   2.940  1.00 24.72           C  
ANISOU 1396  CA  ARG A 219     4815   2567   2010    468    184    732       C  
ATOM   1397  C   ARG A 219      32.180   2.837   2.980  1.00 25.13           C  
ANISOU 1397  C   ARG A 219     4694   2868   1988    617    354    660       C  
ATOM   1398  O   ARG A 219      31.692   2.356   1.947  1.00 24.27           O  
ANISOU 1398  O   ARG A 219     4549   2777   1893    301    563    733       O  
ATOM   1399  CB  ARG A 219      32.118   5.226   2.191  1.00 26.64           C  
ANISOU 1399  CB  ARG A 219     5122   2949   2051   1084   -106    705       C  
ATOM   1400  CG  ARG A 219      30.769   5.540   2.825  1.00 28.79           C  
ANISOU 1400  CG  ARG A 219     5460   3034   2444   1139    -88    732       C  
ATOM   1401  CD  ARG A 219      30.162   6.807   2.232  1.00 29.57           C  
ANISOU 1401  CD  ARG A 219     5794   2959   2481   1081     51    854       C  
ATOM   1402  NE  ARG A 219      30.723   8.024   2.814  1.00 29.75           N  
ANISOU 1402  NE  ARG A 219     5857   2961   2485   1422    393    543       N  
ATOM   1403  CZ  ARG A 219      30.302   8.572   3.949  1.00 28.83           C  
ANISOU 1403  CZ  ARG A 219     5619   2635   2699   1340    558    791       C  
ATOM   1404  NH1 ARG A 219      29.301   8.010   4.621  1.00 28.59           N1+
ANISOU 1404  NH1 ARG A 219     5670   2421   2771   1134    898    894       N1+
ATOM   1405  NH2 ARG A 219      30.879   9.684   4.405  1.00 27.20           N  
ANISOU 1405  NH2 ARG A 219     5184   2470   2683    804    478   1009       N  
ATOM   1406  N   VAL A 220      32.113   2.232   4.167  1.00 24.38           N  
ANISOU 1406  N   VAL A 220     4552   2683   2029    731    353    392       N  
ATOM   1407  CA  VAL A 220      31.588   0.882   4.344  1.00 24.19           C  
ANISOU 1407  CA  VAL A 220     4173   2748   2268    499    347    428       C  
ATOM   1408  C   VAL A 220      30.250   0.959   5.070  1.00 22.76           C  
ANISOU 1408  C   VAL A 220     3886   2447   2313    359    632    641       C  
ATOM   1409  O   VAL A 220      30.141   1.596   6.124  1.00 25.53           O  
ANISOU 1409  O   VAL A 220     4310   2842   2548    231    651    971       O  
ATOM   1410  CB  VAL A 220      32.577  -0.013   5.106  1.00 21.94           C  
ANISOU 1410  CB  VAL A 220     3539   2606   2191    833    261    404       C  
ATOM   1411  CG1 VAL A 220      31.989  -1.406   5.274  1.00 23.60           C  
ANISOU 1411  CG1 VAL A 220     3947   2566   2452    746    -40    426       C  
ATOM   1412  CG2 VAL A 220      33.914  -0.068   4.384  1.00 22.61           C  
ANISOU 1412  CG2 VAL A 220     3387   2792   2410    315   -274    257       C  
ATOM   1413  N   GLU A 221      29.240   0.302   4.503  1.00 22.84           N  
ANISOU 1413  N   GLU A 221     4124   2416   2138    579    -22    796       N  
ATOM   1414  CA  GLU A 221      27.894   0.254   5.054  1.00 21.50           C  
ANISOU 1414  CA  GLU A 221     3865   2207   2096     19   -222   1103       C  
ATOM   1415  C   GLU A 221      27.642  -1.109   5.681  1.00 23.12           C  
ANISOU 1415  C   GLU A 221     4169   2448   2167    159   -165   1046       C  
ATOM   1416  O   GLU A 221      27.865  -2.147   5.043  1.00 24.65           O  
ANISOU 1416  O   GLU A 221     4135   2887   2344    400   -182   1115       O  
ATOM   1417  CB  GLU A 221      26.865   0.521   3.962  1.00 24.20           C  
ANISOU 1417  CB  GLU A 221     4011   2724   2459    345   -321   1044       C  
ATOM   1418  CG  GLU A 221      25.410   0.446   4.396  1.00 25.12           C  
ANISOU 1418  CG  GLU A 221     4320   2805   2417    -26   -242    935       C  
ATOM   1419  CD  GLU A 221      24.479   0.895   3.280  1.00 25.20           C  
ANISOU 1419  CD  GLU A 221     4292   3005   2277     67   -357    904       C  
ATOM   1420  OE1 GLU A 221      24.538   0.283   2.189  1.00 23.34           O  
ANISOU 1420  OE1 GLU A 221     4044   2770   2055   -109   -209    705       O  
ATOM   1421  OE2 GLU A 221      23.702   1.859   3.485  1.00 27.91           O1-
ANISOU 1421  OE2 GLU A 221     5154   3088   2360    166   -289    845       O1-
ATOM   1422  N   ILE A 222      27.167  -1.103   6.925  1.00 23.82           N  
ANISOU 1422  N   ILE A 222     4303   2373   2373   -110    453   1221       N  
ATOM   1423  CA  ILE A 222      26.843  -2.318   7.665  1.00 23.09           C  
ANISOU 1423  CA  ILE A 222     4340   2373   2059    271    425   1069       C  
ATOM   1424  C   ILE A 222      25.335  -2.366   7.856  1.00 22.37           C  
ANISOU 1424  C   ILE A 222     4372   2017   2108    290    335    750       C  
ATOM   1425  O   ILE A 222      24.744  -1.404   8.355  1.00 21.99           O  
ANISOU 1425  O   ILE A 222     3988   1937   2429    881    255    659       O  
ATOM   1426  CB  ILE A 222      27.560  -2.365   9.027  1.00 23.32           C  
ANISOU 1426  CB  ILE A 222     4310   2379   2172    531    274   1118       C  
ATOM   1427  CG1 ILE A 222      29.077  -2.317   8.839  1.00 23.56           C  
ANISOU 1427  CG1 ILE A 222     4337   2425   2189    746    325    482       C  
ATOM   1428  CG2 ILE A 222      27.152  -3.609   9.812  1.00 23.93           C  
ANISOU 1428  CG2 ILE A 222     4503   2336   2254    346    560   1089       C  
ATOM   1429  CD1 ILE A 222      29.598  -3.409   7.950  1.00 24.56           C  
ANISOU 1429  CD1 ILE A 222     4451   2547   2331   1104    449    179       C  
ATOM   1430  N   VAL A 223      24.717  -3.472   7.448  1.00 22.11           N  
ANISOU 1430  N   VAL A 223     4612   1972   1817     87    328    336       N  
ATOM   1431  CA  VAL A 223      23.337  -3.784   7.809  1.00 19.43           C  
ANISOU 1431  CA  VAL A 223     3863   1690   1831    393    369    696       C  
ATOM   1432  C   VAL A 223      23.377  -4.839   8.906  1.00 20.14           C  
ANISOU 1432  C   VAL A 223     3765   1657   2233    507    183    331       C  
ATOM   1433  O   VAL A 223      23.994  -5.898   8.738  1.00 21.96           O  
ANISOU 1433  O   VAL A 223     4387   1262   2695    286    379    448       O  
ATOM   1434  CB  VAL A 223      22.529  -4.276   6.598  1.00 20.76           C  
ANISOU 1434  CB  VAL A 223     3928   1976   1986    461    239    859       C  
ATOM   1435  CG1 VAL A 223      21.073  -4.473   6.993  1.00 20.52           C  
ANISOU 1435  CG1 VAL A 223     3930   2068   1802    445   -359    395       C  
ATOM   1436  CG2 VAL A 223      22.652  -3.294   5.431  1.00 21.86           C  
ANISOU 1436  CG2 VAL A 223     3978   1966   2362    659    529   1009       C  
ATOM   1437  N  AMET A 224      22.724  -4.549  10.027  0.50 17.97           N  
ANISOU 1437  N  AMET A 224     3111   1631   2084    447    -49    183       N  
ATOM   1438  N  BMET A 224      22.724  -4.549  10.027  0.50 17.96           N  
ANISOU 1438  N  BMET A 224     3110   1630   2085    447    -47    187       N  
ATOM   1439  CA AMET A 224      22.756  -5.406  11.205  0.50 18.69           C  
ANISOU 1439  CA AMET A 224     3318   1642   2141    382   -121    279       C  
ATOM   1440  CA BMET A 224      22.756  -5.406  11.205  0.50 18.68           C  
ANISOU 1440  CA BMET A 224     3315   1640   2142    383   -118    287       C  
ATOM   1441  C  AMET A 224      21.338  -5.862  11.510  0.50 20.67           C  
ANISOU 1441  C  AMET A 224     3941   1596   2316    519    117    440       C  
ATOM   1442  C  BMET A 224      21.338  -5.862  11.510  0.50 20.67           C  
ANISOU 1442  C  BMET A 224     3940   1594   2317    519    119    444       C  
ATOM   1443  O  AMET A 224      20.462  -5.033  11.777  0.50 22.39           O  
ANISOU 1443  O  AMET A 224     4221   1554   2731    562    484    581       O  
ATOM   1444  O  BMET A 224      20.462  -5.033  11.777  0.50 22.38           O  
ANISOU 1444  O  BMET A 224     4220   1552   2731    563    485    584       O  
ATOM   1445  CB AMET A 224      23.356  -4.659  12.397  0.50 21.59           C  
ANISOU 1445  CB AMET A 224     3790   2012   2401    217   -166    395       C  
ATOM   1446  CB BMET A 224      23.356  -4.659  12.397  0.50 21.58           C  
ANISOU 1446  CB BMET A 224     3785   2009   2404    217   -159    410       C  
ATOM   1447  CG AMET A 224      24.141  -5.535  13.351  0.50 24.33           C  
ANISOU 1447  CG AMET A 224     4215   2354   2676    312      6    235       C  
ATOM   1448  CG BMET A 224      24.142  -5.535  13.350  0.50 24.31           C  
ANISOU 1448  CG BMET A 224     4206   2346   2682    312     15    258       C  
ATOM   1449  SD AMET A 224      23.094  -6.303  14.599  0.50 27.78           S  
ANISOU 1449  SD AMET A 224     4843   2756   2955    565    248    201       S  
ATOM   1450  SD BMET A 224      23.097  -6.302  14.600  0.50 27.74           S  
ANISOU 1450  SD BMET A 224     4832   2742   2963    566    256    231       S  
ATOM   1451  CE AMET A 224      23.567  -8.025  14.406  0.50 26.85           C  
ANISOU 1451  CE AMET A 224     4616   2523   3061    929     67     10       C  
ATOM   1452  CE BMET A 224      23.566  -8.024  14.405  0.50 26.81           C  
ANISOU 1452  CE BMET A 224     4608   2508   3070    932     73     39       C  
ATOM   1453  N   ILE A 225      21.109  -7.172  11.456  1.00 19.06           N  
ANISOU 1453  N   ILE A 225     3717   1490   2036    729     58    446       N  
ATOM   1454  CA  ILE A 225      19.800  -7.758  11.730  1.00 17.17           C  
ANISOU 1454  CA  ILE A 225     3183   1599   1743    365    196    294       C  
ATOM   1455  C   ILE A 225      19.965  -8.815  12.815  1.00 16.38           C  
ANISOU 1455  C   ILE A 225     2960   1622   1642    289     90    443       C  
ATOM   1456  O   ILE A 225      20.995  -9.489  12.878  1.00 18.05           O  
ANISOU 1456  O   ILE A 225     3030   2116   1713    506   -108    435       O  
ATOM   1457  CB  ILE A 225      19.172  -8.379  10.462  1.00 16.34           C  
ANISOU 1457  CB  ILE A 225     2928   1497   1783    327    242    321       C  
ATOM   1458  CG1 ILE A 225      19.029  -7.337   9.358  1.00 18.68           C  
ANISOU 1458  CG1 ILE A 225     3673   1779   1646    507    -25    416       C  
ATOM   1459  CG2 ILE A 225      17.809  -8.997  10.774  1.00 16.12           C  
ANISOU 1459  CG2 ILE A 225     2502   1517   2109    389   -129    -28       C  
ATOM   1460  CD1 ILE A 225      19.028  -7.946   7.944  1.00 21.20           C  
ANISOU 1460  CD1 ILE A 225     3971   2212   1872    701     45    377       C  
ATOM   1461  N   THR A 226      18.958  -8.964  13.667  1.00 16.99           N  
ANISOU 1461  N   THR A 226     3747   1395   1315    -92    100    287       N  
ATOM   1462  CA  THR A 226      18.960  -9.991  14.697  1.00 17.44           C  
ANISOU 1462  CA  THR A 226     3730   1538   1359    -50    -41     58       C  
ATOM   1463  C   THR A 226      17.720 -10.871  14.561  1.00 16.48           C  
ANISOU 1463  C   THR A 226     3448   1334   1481    168   -408   -312       C  
ATOM   1464  O   THR A 226      16.650 -10.398  14.162  1.00 18.37           O  
ANISOU 1464  O   THR A 226     3653   1611   1718    478   -574    191       O  
ATOM   1465  CB  THR A 226      19.026  -9.351  16.084  1.00 19.24           C  
ANISOU 1465  CB  THR A 226     3960   2115   1235   -210   -366     40       C  
ATOM   1466  CG2 THR A 226      19.001 -10.414  17.183  1.00 19.25           C  
ANISOU 1466  CG2 THR A 226     3843   2163   1310   -126   -347    213       C  
ATOM   1467  OG1 THR A 226      20.236  -8.583  16.188  1.00 23.99           O  
ANISOU 1467  OG1 THR A 226     4559   2930   1628   -339   -564     17       O  
ATOM   1468  N   HIS A 227      17.870 -12.157  14.888  1.00 16.68           N  
ANISOU 1468  N   HIS A 227     3707   1082   1547    118   -309   -272       N  
ATOM   1469  CA  HIS A 227      16.784 -13.113  14.719  1.00 16.98           C  
ANISOU 1469  CA  HIS A 227     3603   1314   1536     95   -525   -453       C  
ATOM   1470  C   HIS A 227      16.844 -14.174  15.801  1.00 18.06           C  
ANISOU 1470  C   HIS A 227     4027   1195   1639    -19   -460   -279       C  
ATOM   1471  O   HIS A 227      17.914 -14.474  16.343  1.00 18.43           O  
ANISOU 1471  O   HIS A 227     3592   1689   1719   -223   -572    102       O  
ATOM   1472  CB  HIS A 227      16.846 -13.809  13.358  1.00 19.62           C  
ANISOU 1472  CB  HIS A 227     4050   1564   1839    421   -229   -637       C  
ATOM   1473  CG  HIS A 227      16.039 -13.134  12.297  1.00 20.11           C  
ANISOU 1473  CG  HIS A 227     4431   1598   1611    531   -206   -157       C  
ATOM   1474  CD2 HIS A 227      16.378 -12.695  11.064  1.00 21.10           C  
ANISOU 1474  CD2 HIS A 227     4512   1827   1676    538   -120    139       C  
ATOM   1475  ND1 HIS A 227      14.702 -12.842  12.457  1.00 19.82           N  
ANISOU 1475  ND1 HIS A 227     4128   1656   1745    357    331     31       N  
ATOM   1476  CE1 HIS A 227      14.252 -12.253  11.367  1.00 20.57           C  
ANISOU 1476  CE1 HIS A 227     4479   1467   1867    464     26   -148       C  
ATOM   1477  NE2 HIS A 227      15.250 -12.145  10.508  1.00 19.31           N  
ANISOU 1477  NE2 HIS A 227     4171   1501   1663    616     32   -259       N  
ATOM   1478  N   GLY A 228      15.690 -14.765  16.085  1.00 16.96           N  
ANISOU 1478  N   GLY A 228     3790   1017   1636    242   -262    139       N  
ATOM   1479  CA  GLY A 228      15.637 -15.970  16.900  1.00 18.80           C  
ANISOU 1479  CA  GLY A 228     4198   1185   1760    211   -247    248       C  
ATOM   1480  C   GLY A 228      15.177 -15.710  18.320  1.00 19.73           C  
ANISOU 1480  C   GLY A 228     4484   1337   1678   -212    -81    -28       C  
ATOM   1481  O   GLY A 228      14.098 -15.145  18.552  1.00 21.07           O  
ANISOU 1481  O   GLY A 228     5055   1337   1612     89    -47   -162       O  
ATOM   1482  N   GLU A 229      15.992 -16.136  19.306  1.00 18.69           N  
ANISOU 1482  N   GLU A 229     3971   1256   1873   -367    -21     61       N  
ATOM   1483  CA  GLU A 229      15.571 -16.229  20.690  1.00 16.71           C  
ANISOU 1483  CA  GLU A 229     3235   1090   2022   -398   -312    170       C  
ATOM   1484  C   GLU A 229      16.243 -15.243  21.627  1.00 17.40           C  
ANISOU 1484  C   GLU A 229     3424   1055   2132    152    -65   -192       C  
ATOM   1485  O   GLU A 229      15.698 -14.974  22.704  1.00 19.90           O  
ANISOU 1485  O   GLU A 229     4050   1447   2062    -74    -35     15       O  
ATOM   1486  CB  GLU A 229      15.833 -17.635  21.231  1.00 18.71           C  
ANISOU 1486  CB  GLU A 229     3221   1360   2529   -958   -348    305       C  
ATOM   1487  CG  GLU A 229      15.003 -18.683  20.546  1.00 22.11           C  
ANISOU 1487  CG  GLU A 229     3351   2033   3018  -1156     31    848       C  
ATOM   1488  CD  GLU A 229      13.531 -18.533  20.859  1.00 25.81           C  
ANISOU 1488  CD  GLU A 229     3587   2883   3338   -633   -423    985       C  
ATOM   1489  OE1 GLU A 229      13.199 -18.172  22.009  0.71 27.26           O  
ANISOU 1489  OE1 GLU A 229     3522   3123   3714    -18    116    480       O  
ATOM   1490  OE2 GLU A 229      12.711 -18.794  19.959  0.72 27.33           O1-
ANISOU 1490  OE2 GLU A 229     3665   3264   3455   -821   -770   1899       O1-
ATOM   1491  N   TYR A 230      17.405 -14.713  21.262  1.00 19.96           N  
ANISOU 1491  N   TYR A 230     3895   1314   2376   -304   -298   -125       N  
ATOM   1492  CA  TYR A 230      18.318 -14.117  22.223  1.00 17.91           C  
ANISOU 1492  CA  TYR A 230     3202   1048   2556    -86   -273    206       C  
ATOM   1493  C   TYR A 230      18.539 -12.654  21.911  1.00 17.14           C  
ANISOU 1493  C   TYR A 230     3364    895   2254   -112     -3    -35       C  
ATOM   1494  O   TYR A 230      18.478 -12.234  20.750  1.00 16.58           O  
ANISOU 1494  O   TYR A 230     3301   1282   1717     78    100    341       O  
ATOM   1495  CB  TYR A 230      19.674 -14.843  22.221  1.00 20.64           C  
ANISOU 1495  CB  TYR A 230     3889   1105   2848    409   -260    273       C  
ATOM   1496  CG  TYR A 230      19.529 -16.334  22.368  1.00 23.89           C  
ANISOU 1496  CG  TYR A 230     4667   1406   3003    581     81    472       C  
ATOM   1497  CD1 TYR A 230      18.951 -16.886  23.516  1.00 27.80           C  
ANISOU 1497  CD1 TYR A 230     5477   1683   3401    891    137    393       C  
ATOM   1498  CD2 TYR A 230      19.932 -17.197  21.354  1.00 25.10           C  
ANISOU 1498  CD2 TYR A 230     5023   1464   3048    763    191    175       C  
ATOM   1499  CE1 TYR A 230      18.796 -18.251  23.653  1.00 28.95           C  
ANISOU 1499  CE1 TYR A 230     5874   1587   3537    624    164    145       C  
ATOM   1500  CE2 TYR A 230      19.786 -18.561  21.485  1.00 27.64           C  
ANISOU 1500  CE2 TYR A 230     5642   1638   3220    684    159    416       C  
ATOM   1501  CZ  TYR A 230      19.219 -19.081  22.631  1.00 30.20           C  
ANISOU 1501  CZ  TYR A 230     6205   1722   3547    754    193    126       C  
ATOM   1502  OH  TYR A 230      19.069 -20.442  22.750  1.00 32.10           O  
ANISOU 1502  OH  TYR A 230     6612   1837   3749    605    174    215       O  
ATOM   1503  N   TYR A 231      18.798 -11.883  22.965  1.00 16.85           N  
ANISOU 1503  N   TYR A 231     3304   1060   2038    141   -204   -209       N  
ATOM   1504  CA  TYR A 231      19.322 -10.538  22.793  1.00 16.56           C  
ANISOU 1504  CA  TYR A 231     3290    859   2141    -49   -220   -187       C  
ATOM   1505  C   TYR A 231      20.833 -10.624  22.571  1.00 17.28           C  
ANISOU 1505  C   TYR A 231     3591   1030   1943    461     -6    -58       C  
ATOM   1506  O   TYR A 231      21.495 -11.570  23.008  1.00 18.83           O  
ANISOU 1506  O   TYR A 231     4354   1149   1653    -22    263   -177       O  
ATOM   1507  CB  TYR A 231      18.981  -9.657  24.013  1.00 16.20           C  
ANISOU 1507  CB  TYR A 231     3421    963   1771     63   -255   -301       C  
ATOM   1508  CG  TYR A 231      20.040  -9.730  25.090  1.00 17.49           C  
ANISOU 1508  CG  TYR A 231     3591   1050   2003    170   -646   -310       C  
ATOM   1509  CD1 TYR A 231      20.003 -10.724  26.065  1.00 18.95           C  
ANISOU 1509  CD1 TYR A 231     4018   1049   2132    132   -450   -142       C  
ATOM   1510  CD2 TYR A 231      21.106  -8.825  25.112  1.00 18.62           C  
ANISOU 1510  CD2 TYR A 231     3705   1250   2118    294   -619   -536       C  
ATOM   1511  CE1 TYR A 231      20.994 -10.814  27.035  1.00 19.09           C  
ANISOU 1511  CE1 TYR A 231     3760   1141   2352    -84   -242   -508       C  
ATOM   1512  CE2 TYR A 231      22.098  -8.910  26.073  1.00 19.67           C  
ANISOU 1512  CE2 TYR A 231     3643   1521   2312    962   -555   -383       C  
ATOM   1513  CZ  TYR A 231      22.035  -9.908  27.034  1.00 20.31           C  
ANISOU 1513  CZ  TYR A 231     4243   1242   2230    475   -196   -344       C  
ATOM   1514  OH  TYR A 231      23.028  -9.997  27.987  1.00 24.00           O  
ANISOU 1514  OH  TYR A 231     4588   2001   2532    471    336   -404       O  
ATOM   1515  N   HIS A 232      21.377  -9.624  21.881  1.00 15.82           N  
ANISOU 1515  N   HIS A 232     2975   1013   2025    148     -2    283       N  
ATOM   1516  CA  HIS A 232      22.812  -9.523  21.659  1.00 17.61           C  
ANISOU 1516  CA  HIS A 232     3308   1137   2245    273   -406     23       C  
ATOM   1517  C   HIS A 232      23.243  -8.073  21.828  1.00 18.07           C  
ANISOU 1517  C   HIS A 232     3544   1088   2236   -242   -330     28       C  
ATOM   1518  O   HIS A 232      22.415  -7.159  21.900  1.00 19.56           O  
ANISOU 1518  O   HIS A 232     3613   1457   2364    372   -216   -299       O  
ATOM   1519  CB  HIS A 232      23.192 -10.032  20.264  1.00 16.61           C  
ANISOU 1519  CB  HIS A 232     3226    845   2241     41   -354    123       C  
ATOM   1520  CG  HIS A 232      22.755 -11.439  20.000  1.00 17.73           C  
ANISOU 1520  CG  HIS A 232     3277   1067   2394    -95    -53   -104       C  
ATOM   1521  CD2 HIS A 232      21.670 -11.930  19.351  1.00 17.65           C  
ANISOU 1521  CD2 HIS A 232     3410   1149   2146   -653   -143   -267       C  
ATOM   1522  ND1 HIS A 232      23.459 -12.535  20.454  1.00 18.74           N  
ANISOU 1522  ND1 HIS A 232     3080   1216   2824   -449     57     80       N  
ATOM   1523  CE1 HIS A 232      22.838 -13.640  20.079  1.00 19.71           C  
ANISOU 1523  CE1 HIS A 232     3292   1330   2866    -94    -86   -157       C  
ATOM   1524  NE2 HIS A 232      21.750 -13.300  19.408  1.00 17.93           N  
ANISOU 1524  NE2 HIS A 232     3158   1301   2356    335     34   -380       N  
ATOM   1525  N   THR A 233      24.555  -7.854  21.877  1.00 17.83           N  
ANISOU 1525  N   THR A 233     3574   1116   2087    -91    -58    -64       N  
ATOM   1526  CA  THR A 233      25.111  -6.508  21.772  1.00 18.96           C  
ANISOU 1526  CA  THR A 233     3909   1006   2290    -69   -113    192       C  
ATOM   1527  C   THR A 233      26.166  -6.516  20.682  1.00 20.25           C  
ANISOU 1527  C   THR A 233     4041   1209   2442    130   -358    479       C  
ATOM   1528  O   THR A 233      27.190  -7.184  20.812  1.00 23.01           O  
ANISOU 1528  O   THR A 233     4186   1900   2657    126   -265    717       O  
ATOM   1529  CB  THR A 233      25.709  -6.014  23.096  1.00 19.97           C  
ANISOU 1529  CB  THR A 233     3851   1252   2485    445    -50    -59       C  
ATOM   1530  CG2 THR A 233      24.596  -5.725  24.123  1.00 18.17           C  
ANISOU 1530  CG2 THR A 233     3259   1256   2390      2   -239   -223       C  
ATOM   1531  OG1 THR A 233      26.613  -6.992  23.629  1.00 21.62           O  
ANISOU 1531  OG1 THR A 233     4400   1344   2470    556   -114    396       O  
ATOM   1532  N   PHE A 234      25.919  -5.783  19.615  1.00 20.39           N  
ANISOU 1532  N   PHE A 234     4166   1378   2203     42   -336    597       N  
ATOM   1533  CA  PHE A 234      26.855  -5.698  18.506  1.00 21.99           C  
ANISOU 1533  CA  PHE A 234     4543   1608   2204     27     90    550       C  
ATOM   1534  C   PHE A 234      27.940  -4.661  18.803  1.00 21.83           C  
ANISOU 1534  C   PHE A 234     4377   1493   2424   -279    298    661       C  
ATOM   1535  O   PHE A 234      27.634  -3.512  19.136  1.00 23.64           O  
ANISOU 1535  O   PHE A 234     4965   1297   2722   -203     -2    259       O  
ATOM   1536  CB  PHE A 234      26.099  -5.334  17.229  1.00 22.13           C  
ANISOU 1536  CB  PHE A 234     4756   1580   2071    226    -20    575       C  
ATOM   1537  CG  PHE A 234      26.985  -5.075  16.052  1.00 23.13           C  
ANISOU 1537  CG  PHE A 234     5009   1802   1978    504    335    573       C  
ATOM   1538  CD1 PHE A 234      27.484  -6.135  15.296  1.00 21.45           C  
ANISOU 1538  CD1 PHE A 234     4649   1560   1942    902    234    319       C  
ATOM   1539  CD2 PHE A 234      27.325  -3.777  15.696  1.00 22.83           C  
ANISOU 1539  CD2 PHE A 234     4855   1782   2035    547    252    631       C  
ATOM   1540  CE1 PHE A 234      28.298  -5.901  14.198  1.00 22.78           C  
ANISOU 1540  CE1 PHE A 234     4860   1569   2224    154     31    596       C  
ATOM   1541  CE2 PHE A 234      28.145  -3.533  14.602  1.00 23.38           C  
ANISOU 1541  CE2 PHE A 234     4835   1923   2126    394     57    778       C  
ATOM   1542  CZ  PHE A 234      28.634  -4.598  13.849  1.00 23.56           C  
ANISOU 1542  CZ  PHE A 234     4885   1681   2384    367    263    700       C  
ATOM   1543  N   HIS A 235      29.207  -5.062  18.669  1.00 20.67           N  
ANISOU 1543  N   HIS A 235     4075   1582   2199    137    432    777       N  
ATOM   1544  CA  HIS A 235      30.338  -4.183  18.940  1.00 20.99           C  
ANISOU 1544  CA  HIS A 235     4427   1432   2114     29    248    418       C  
ATOM   1545  C   HIS A 235      31.362  -4.291  17.818  1.00 23.06           C  
ANISOU 1545  C   HIS A 235     4679   1645   2436    156    261    510       C  
ATOM   1546  O   HIS A 235      31.608  -5.383  17.295  1.00 21.95           O  
ANISOU 1546  O   HIS A 235     4258   1697   2384    154    444    591       O  
ATOM   1547  CB  HIS A 235      30.993  -4.524  20.311  1.00 22.05           C  
ANISOU 1547  CB  HIS A 235     4428   1753   2198   -193    356    296       C  
ATOM   1548  CG  HIS A 235      32.241  -3.742  20.600  1.00 23.71           C  
ANISOU 1548  CG  HIS A 235     4504   1883   2621    178    620    164       C  
ATOM   1549  CD2 HIS A 235      33.506  -4.148  20.868  1.00 22.98           C  
ANISOU 1549  CD2 HIS A 235     4281   1721   2731    415    858      9       C  
ATOM   1550  ND1 HIS A 235      32.269  -2.361  20.626  1.00 24.06           N  
ANISOU 1550  ND1 HIS A 235     4591   1581   2971    -29    676     86       N  
ATOM   1551  CE1 HIS A 235      33.498  -1.951  20.885  1.00 22.60           C  
ANISOU 1551  CE1 HIS A 235     4365   1444   2777    275    791    219       C  
ATOM   1552  NE2 HIS A 235      34.267  -3.015  21.038  1.00 23.09           N  
ANISOU 1552  NE2 HIS A 235     4255   1750   2768    -97    971    116       N  
ATOM   1553  N   MET A 236      31.950  -3.153  17.444  1.00 22.55           N  
ANISOU 1553  N   MET A 236     4385   1830   2353    369   -181    726       N  
ATOM   1554  CA  MET A 236      33.048  -3.093  16.483  1.00 23.60           C  
ANISOU 1554  CA  MET A 236     4426   2443   2098    274   -660    954       C  
ATOM   1555  C   MET A 236      34.252  -2.439  17.136  1.00 22.91           C  
ANISOU 1555  C   MET A 236     4097   2282   2326      9   -420    575       C  
ATOM   1556  O   MET A 236      34.158  -1.305  17.615  1.00 22.55           O  
ANISOU 1556  O   MET A 236     3920   1796   2852    -37   -301    556       O  
ATOM   1557  CB  MET A 236      32.679  -2.292  15.232  1.00 25.14           C  
ANISOU 1557  CB  MET A 236     4771   2644   2138   -110   -630   1055       C  
ATOM   1558  CG  MET A 236      31.579  -2.861  14.407  1.00 27.16           C  
ANISOU 1558  CG  MET A 236     4907   3125   2288    117   -651   1116       C  
ATOM   1559  SD  MET A 236      31.563  -1.982  12.835  1.00 28.88           S  
ANISOU 1559  SD  MET A 236     4867   3493   2614    415     29   1046       S  
ATOM   1560  CE  MET A 236      32.980  -2.765  12.041  1.00 29.66           C  
ANISOU 1560  CE  MET A 236     4716   3801   2751   1043    430    923       C  
ATOM   1561  N   HIS A 237      35.384  -3.135  17.126  1.00 21.84           N  
ANISOU 1561  N   HIS A 237     3742   2444   2113    257    301    563       N  
ATOM   1562  CA  HIS A 237      36.638  -2.507  17.518  1.00 22.09           C  
ANISOU 1562  CA  HIS A 237     3729   2397   2266    376    -22    732       C  
ATOM   1563  C   HIS A 237      37.016  -1.410  16.530  1.00 24.05           C  
ANISOU 1563  C   HIS A 237     4121   2587   2431    -10     58    936       C  
ATOM   1564  O   HIS A 237      36.898  -1.577  15.313  1.00 23.92           O  
ANISOU 1564  O   HIS A 237     4004   3017   2067    184    339    636       O  
ATOM   1565  CB  HIS A 237      37.769  -3.533  17.574  1.00 22.16           C  
ANISOU 1565  CB  HIS A 237     3816   2131   2471    323   -303    564       C  
ATOM   1566  CG  HIS A 237      37.727  -4.426  18.770  1.00 22.73           C  
ANISOU 1566  CG  HIS A 237     3715   2140   2783    447   -539    931       C  
ATOM   1567  CD2 HIS A 237      36.707  -5.104  19.347  1.00 23.75           C  
ANISOU 1567  CD2 HIS A 237     3965   2275   2783    327   -123    984       C  
ATOM   1568  ND1 HIS A 237      38.854  -4.734  19.498  1.00 23.39           N  
ANISOU 1568  ND1 HIS A 237     3849   2084   2954    327   -372    739       N  
ATOM   1569  CE1 HIS A 237      38.527  -5.544  20.489  1.00 23.38           C  
ANISOU 1569  CE1 HIS A 237     3807   2280   2795     -3     55    872       C  
ATOM   1570  NE2 HIS A 237      37.232  -5.789  20.415  1.00 23.90           N  
ANISOU 1570  NE2 HIS A 237     3942   2113   3026     17    -61    890       N  
ATOM   1571  N   GLY A 238      37.477  -0.281  17.065  1.00 23.79           N  
ANISOU 1571  N   GLY A 238     3997   2334   2706   -350     -3    968       N  
ATOM   1572  CA  GLY A 238      38.099   0.759  16.273  1.00 23.08           C  
ANISOU 1572  CA  GLY A 238     3848   2145   2776   -102     77   1111       C  
ATOM   1573  C   GLY A 238      37.160   1.645  15.492  1.00 23.74           C  
ANISOU 1573  C   GLY A 238     3650   2586   2784    -30     29    787       C  
ATOM   1574  O   GLY A 238      37.629   2.549  14.786  1.00 24.11           O  
ANISOU 1574  O   GLY A 238     3734   2690   2735    -22   -201    949       O  
ATOM   1575  N   HIS A 239      35.856   1.425  15.582  1.00 21.96           N  
ANISOU 1575  N   HIS A 239     3217   2602   2525    -93    360    222       N  
ATOM   1576  CA  HIS A 239      34.913   2.183  14.779  1.00 22.78           C  
ANISOU 1576  CA  HIS A 239     3879   2570   2207    119     -2    165       C  
ATOM   1577  C   HIS A 239      33.679   2.491  15.614  1.00 23.16           C  
ANISOU 1577  C   HIS A 239     4156   2243   2399    377    112    386       C  
ATOM   1578  O   HIS A 239      33.429   1.865  16.648  1.00 26.26           O  
ANISOU 1578  O   HIS A 239     4943   2080   2954   1157    339    816       O  
ATOM   1579  CB  HIS A 239      34.548   1.426  13.490  1.00 21.01           C  
ANISOU 1579  CB  HIS A 239     3263   2737   1983   -287    172    315       C  
ATOM   1580  CG  HIS A 239      35.726   1.148  12.604  1.00 23.05           C  
ANISOU 1580  CG  HIS A 239     3594   2991   2173    -20      8    420       C  
ATOM   1581  CD2 HIS A 239      36.187   1.792  11.503  1.00 24.06           C  
ANISOU 1581  CD2 HIS A 239     3785   3018   2340   -113    145    598       C  
ATOM   1582  ND1 HIS A 239      36.597   0.103  12.828  1.00 23.87           N  
ANISOU 1582  ND1 HIS A 239     3885   2962   2223   -362    230    639       N  
ATOM   1583  CE1 HIS A 239      37.536   0.107  11.897  1.00 26.36           C  
ANISOU 1583  CE1 HIS A 239     4466   3198   2350   -225    145    822       C  
ATOM   1584  NE2 HIS A 239      37.310   1.122  11.082  1.00 25.10           N  
ANISOU 1584  NE2 HIS A 239     4174   3092   2270    -73    -62    889       N  
ATOM   1585  N   HIS A 240      32.910   3.470  15.152  1.00 24.27           N  
ANISOU 1585  N   HIS A 240     4705   2184   2333    -31     96    201       N  
ATOM   1586  CA  HIS A 240      31.771   3.984  15.900  1.00 24.27           C  
ANISOU 1586  CA  HIS A 240     4688   2076   2458   -158   -511     56       C  
ATOM   1587  C   HIS A 240      30.824   4.657  14.919  1.00 20.88           C  
ANISOU 1587  C   HIS A 240     4183   1544   2205    -16   -434    438       C  
ATOM   1588  O   HIS A 240      31.230   5.067  13.829  1.00 21.88           O  
ANISOU 1588  O   HIS A 240     4058   2069   2184    649    291    342       O  
ATOM   1589  CB  HIS A 240      32.216   4.995  16.958  1.00 25.76           C  
ANISOU 1589  CB  HIS A 240     4901   2310   2574   -554  -1391     75       C  
ATOM   1590  CG  HIS A 240      33.202   5.987  16.432  1.00 33.22           C  
ANISOU 1590  CG  HIS A 240     5788   3485   3346  -1029  -1531     35       C  
ATOM   1591  CD2 HIS A 240      33.039   7.051  15.608  1.00 36.11           C  
ANISOU 1591  CD2 HIS A 240     6030   3952   3738  -1149  -1804    185       C  
ATOM   1592  ND1 HIS A 240      34.556   5.905  16.688  1.00 36.80           N  
ANISOU 1592  ND1 HIS A 240     6258   4065   3658  -1165  -1347    120       N  
ATOM   1593  CE1 HIS A 240      35.177   6.899  16.075  1.00 38.84           C  
ANISOU 1593  CE1 HIS A 240     6518   4272   3968  -1216  -1393    229       C  
ATOM   1594  NE2 HIS A 240      34.280   7.606  15.410  1.00 39.11           N  
ANISOU 1594  NE2 HIS A 240     6437   4386   4034  -1123  -1655    275       N  
ATOM   1595  N   TRP A 241      29.563   4.803  15.334  1.00 20.57           N  
ANISOU 1595  N   TRP A 241     4340   1321   2155    418    -97    413       N  
ATOM   1596  CA  TRP A 241      28.526   5.338  14.462  1.00 20.71           C  
ANISOU 1596  CA  TRP A 241     4189   1294   2383    444    -11    473       C  
ATOM   1597  C   TRP A 241      27.480   6.047  15.305  1.00 20.75           C  
ANISOU 1597  C   TRP A 241     4060   1266   2557    494    180    492       C  
ATOM   1598  O   TRP A 241      27.451   5.916  16.528  1.00 21.09           O  
ANISOU 1598  O   TRP A 241     4165   1384   2463    728    -37    414       O  
ATOM   1599  CB  TRP A 241      27.877   4.239  13.607  1.00 20.86           C  
ANISOU 1599  CB  TRP A 241     4238   1594   2094    -73    -82    551       C  
ATOM   1600  CG  TRP A 241      27.101   3.221  14.386  1.00 19.46           C  
ANISOU 1600  CG  TRP A 241     4007   1315   2072    206     16    340       C  
ATOM   1601  CD1 TRP A 241      25.748   3.199  14.588  1.00 18.53           C  
ANISOU 1601  CD1 TRP A 241     3865   1130   2043    477     45    185       C  
ATOM   1602  CD2 TRP A 241      27.624   2.063  15.053  1.00 19.67           C  
ANISOU 1602  CD2 TRP A 241     4133   1239   2102    266     17    276       C  
ATOM   1603  CE2 TRP A 241      26.534   1.395  15.647  1.00 19.38           C  
ANISOU 1603  CE2 TRP A 241     4093   1144   2126    510   -113    114       C  
ATOM   1604  CE3 TRP A 241      28.909   1.528  15.206  1.00 21.08           C  
ANISOU 1604  CE3 TRP A 241     4537   1224   2249   -230   -488    160       C  
ATOM   1605  NE1 TRP A 241      25.401   2.107  15.348  1.00 18.74           N  
ANISOU 1605  NE1 TRP A 241     3853   1224   2044    510   -409    290       N  
ATOM   1606  CZ2 TRP A 241      26.689   0.225  16.386  1.00 21.53           C  
ANISOU 1606  CZ2 TRP A 241     4601   1538   2041    257   -104    -34       C  
ATOM   1607  CZ3 TRP A 241      29.062   0.365  15.944  1.00 22.75           C  
ANISOU 1607  CZ3 TRP A 241     4902   1262   2481   -198   -346    -42       C  
ATOM   1608  CH2 TRP A 241      27.958  -0.271  16.528  1.00 21.78           C  
ANISOU 1608  CH2 TRP A 241     4707   1326   2241     41    -17   -106       C  
ATOM   1609  N   ALA A 242      26.624   6.815  14.631  1.00 20.59           N  
ANISOU 1609  N   ALA A 242     3726   1383   2714    638    -80    502       N  
ATOM   1610  CA  ALA A 242      25.538   7.543  15.279  1.00 21.38           C  
ANISOU 1610  CA  ALA A 242     3960   1441   2720    433     57    798       C  
ATOM   1611  C   ALA A 242      24.299   6.657  15.367  1.00 22.40           C  
ANISOU 1611  C   ALA A 242     4178   1856   2475    408     77   1025       C  
ATOM   1612  O   ALA A 242      23.926   5.992  14.394  1.00 23.03           O  
ANISOU 1612  O   ALA A 242     4677   1621   2450    122    -53    747       O  
ATOM   1613  CB  ALA A 242      25.210   8.824  14.507  1.00 21.21           C  
ANISOU 1613  CB  ALA A 242     3947   1377   2735    467    166    718       C  
ATOM   1614  N   ASP A 243      23.658   6.645  16.538  1.00 20.48           N  
ANISOU 1614  N   ASP A 243     3786   1743   2252    339    303    968       N  
ATOM   1615  CA  ASP A 243      22.432   5.861  16.730  1.00 20.89           C  
ANISOU 1615  CA  ASP A 243     4137   1828   1972    118    227    838       C  
ATOM   1616  C   ASP A 243      21.229   6.633  16.172  1.00 23.42           C  
ANISOU 1616  C   ASP A 243     4580   2101   2217    -48      3    582       C  
ATOM   1617  O   ASP A 243      20.404   7.197  16.900  1.00 25.68           O  
ANISOU 1617  O   ASP A 243     4947   2607   2204   -151     95    556       O  
ATOM   1618  CB  ASP A 243      22.248   5.516  18.202  1.00 21.05           C  
ANISOU 1618  CB  ASP A 243     4139   1895   1963   -441    122    780       C  
ATOM   1619  CG  ASP A 243      21.249   4.388  18.418  1.00 22.87           C  
ANISOU 1619  CG  ASP A 243     4320   2270   2098   -150    306    579       C  
ATOM   1620  OD1 ASP A 243      20.828   3.758  17.421  1.00 22.79           O  
ANISOU 1620  OD1 ASP A 243     3860   2365   2436    -42    204    -21       O  
ATOM   1621  OD2 ASP A 243      20.864   4.148  19.587  1.00 24.20           O1-
ANISOU 1621  OD2 ASP A 243     4698   2162   2335   -180    389    361       O1-
ATOM   1622  N   ASN A 244      21.144   6.658  14.840  1.00 22.99           N  
ANISOU 1622  N   ASN A 244     4632   1872   2228     11   -525    704       N  
ATOM   1623  CA  ASN A 244      20.021   7.293  14.150  1.00 22.59           C  
ANISOU 1623  CA  ASN A 244     4553   1532   2498     45   -490    676       C  
ATOM   1624  C   ASN A 244      19.743   6.521  12.858  1.00 22.44           C  
ANISOU 1624  C   ASN A 244     4553   1783   2191    501   -388    674       C  
ATOM   1625  O   ASN A 244      20.271   5.426  12.646  1.00 23.80           O  
ANISOU 1625  O   ASN A 244     4751   2039   2252    825   -225    722       O  
ATOM   1626  CB  ASN A 244      20.288   8.791  13.913  1.00 22.65           C  
ANISOU 1626  CB  ASN A 244     4495   1379   2731   -118   -241    602       C  
ATOM   1627  CG  ASN A 244      21.506   9.049  13.029  1.00 22.47           C  
ANISOU 1627  CG  ASN A 244     4378   1349   2809    201   -267    610       C  
ATOM   1628  ND2 ASN A 244      21.893  10.318  12.921  1.00 22.41           N  
ANISOU 1628  ND2 ASN A 244     4343   1134   3038     -7   -135    283       N  
ATOM   1629  OD1 ASN A 244      22.081   8.123  12.441  1.00 22.24           O  
ANISOU 1629  OD1 ASN A 244     4473   1453   2522    398   -491    392       O  
ATOM   1630  N   ARG A 245      18.906   7.098  11.990  1.00 21.00           N  
ANISOU 1630  N   ARG A 245     4183   1789   2006    430   -502    436       N  
ATOM   1631  CA  ARG A 245      18.448   6.378  10.805  1.00 22.83           C  
ANISOU 1631  CA  ARG A 245     4402   2307   1965    259   -477    504       C  
ATOM   1632  C   ARG A 245      19.614   5.914   9.943  1.00 23.77           C  
ANISOU 1632  C   ARG A 245     4610   2110   2311    364   -161    830       C  
ATOM   1633  O   ARG A 245      19.667   4.754   9.521  1.00 24.82           O  
ANISOU 1633  O   ARG A 245     5077   1960   2396    383    -29    699       O  
ATOM   1634  CB  ARG A 245      17.503   7.249   9.979  1.00 22.89           C  
ANISOU 1634  CB  ARG A 245     4429   2431   1836    288   -813    693       C  
ATOM   1635  CG  ARG A 245      17.187   6.618   8.615  1.00 24.16           C  
ANISOU 1635  CG  ARG A 245     4250   2729   2200    478  -1013    865       C  
ATOM   1636  CD  ARG A 245      16.179   7.407   7.799  1.00 25.27           C  
ANISOU 1636  CD  ARG A 245     4703   2711   2190    119  -1032    837       C  
ATOM   1637  NE  ARG A 245      16.755   8.552   7.106  1.00 26.44           N  
ANISOU 1637  NE  ARG A 245     4839   2917   2293    541   -720    846       N  
ATOM   1638  CZ  ARG A 245      17.395   8.494   5.938  1.00 26.77           C  
ANISOU 1638  CZ  ARG A 245     5225   2994   1954    322   -527    707       C  
ATOM   1639  NH1 ARG A 245      17.578   7.330   5.317  1.00 25.95           N1+
ANISOU 1639  NH1 ARG A 245     5270   2705   1884    407   -382    422       N1+
ATOM   1640  NH2 ARG A 245      17.859   9.616   5.395  1.00 27.91           N  
ANISOU 1640  NH2 ARG A 245     5664   2975   1965    470   -484    599       N  
ATOM   1641  N   THR A 246      20.556   6.811   9.664  1.00 23.20           N  
ANISOU 1641  N   THR A 246     4448   2081   2287    308   -424    969       N  
ATOM   1642  CA  THR A 246      21.617   6.549   8.700  1.00 24.74           C  
ANISOU 1642  CA  THR A 246     4628   2223   2547    264   -517   1105       C  
ATOM   1643  C   THR A 246      22.921   6.086   9.333  1.00 25.67           C  
ANISOU 1643  C   THR A 246     5230   1934   2590    448   -519    745       C  
ATOM   1644  O   THR A 246      23.801   5.615   8.608  1.00 25.23           O  
ANISOU 1644  O   THR A 246     5223   1996   2368    303      8    689       O  
ATOM   1645  CB  THR A 246      21.907   7.805   7.871  1.00 24.97           C  
ANISOU 1645  CB  THR A 246     4372   2222   2894    555   -718   1105       C  
ATOM   1646  CG2 THR A 246      20.624   8.365   7.267  1.00 26.89           C  
ANISOU 1646  CG2 THR A 246     4553   2729   2934    635   -818   1291       C  
ATOM   1647  OG1 THR A 246      22.515   8.789   8.718  1.00 27.78           O  
ANISOU 1647  OG1 THR A 246     4584   2627   3342    456   -935    751       O  
ATOM   1648  N   GLY A 247      23.070   6.204  10.651  1.00 24.77           N  
ANISOU 1648  N   GLY A 247     4933   1893   2587    374   -796    711       N  
ATOM   1649  CA  GLY A 247      24.343   5.938  11.283  1.00 25.12           C  
ANISOU 1649  CA  GLY A 247     5204   1727   2613    568   -756    446       C  
ATOM   1650  C   GLY A 247      25.323   7.089  11.243  1.00 25.34           C  
ANISOU 1650  C   GLY A 247     5128   2102   2396    534   -215    592       C  
ATOM   1651  O   GLY A 247      26.417   6.968  11.809  1.00 24.27           O  
ANISOU 1651  O   GLY A 247     5022   2128   2073    870   -428    447       O  
ATOM   1652  N   MET A 248      24.971   8.198  10.596  1.00 26.10           N  
ANISOU 1652  N   MET A 248     5445   1980   2491    466     47    615       N  
ATOM   1653  CA  MET A 248      25.805   9.392  10.518  1.00 29.21           C  
ANISOU 1653  CA  MET A 248     5947   2624   2528    465    533    711       C  
ATOM   1654  C   MET A 248      25.041  10.581  11.089  1.00 28.33           C  
ANISOU 1654  C   MET A 248     5654   2305   2804    218    178    856       C  
ATOM   1655  O   MET A 248      23.832  10.719  10.870  1.00 26.31           O  
ANISOU 1655  O   MET A 248     4922   2111   2964   -187     78    962       O  
ATOM   1656  CB  MET A 248      26.211   9.695   9.066  1.00 33.60           C  
ANISOU 1656  CB  MET A 248     6735   3554   2474    777   1043    637       C  
ATOM   1657  CG  MET A 248      27.085   8.640   8.421  1.00 39.65           C  
ANISOU 1657  CG  MET A 248     7718   4456   2891   1096   1307    856       C  
ATOM   1658  SD  MET A 248      27.036   8.697   6.610  1.00 45.58           S  
ANISOU 1658  SD  MET A 248     8755   5235   3325   1358   1421   1308       S  
ATOM   1659  CE  MET A 248      25.513   7.806   6.257  1.00 44.86           C  
ANISOU 1659  CE  MET A 248     8587   5370   3087   1103   1515   1214       C  
ATOM   1660  N   LEU A 249      25.736  11.437  11.826  1.00 28.09           N  
ANISOU 1660  N   LEU A 249     5594   2075   3005   -175   -144    951       N  
ATOM   1661  CA  LEU A 249      25.095  12.648  12.307  1.00 30.31           C  
ANISOU 1661  CA  LEU A 249     5442   2682   3392    169   -224    823       C  
ATOM   1662  C   LEU A 249      24.762  13.541  11.124  1.00 34.15           C  
ANISOU 1662  C   LEU A 249     6003   3058   3914    181   -494   1010       C  
ATOM   1663  O   LEU A 249      25.569  13.697  10.203  1.00 34.10           O  
ANISOU 1663  O   LEU A 249     6327   3024   3607    164   -279   1233       O  
ATOM   1664  CB  LEU A 249      26.003  13.388  13.283  1.00 27.41           C  
ANISOU 1664  CB  LEU A 249     4793   2447   3174   -102   -411    550       C  
ATOM   1665  CG  LEU A 249      26.264  12.677  14.607  1.00 24.64           C  
ANISOU 1665  CG  LEU A 249     4114   2051   3199    -38   -480    475       C  
ATOM   1666  CD1 LEU A 249      27.169  13.526  15.456  1.00 23.68           C  
ANISOU 1666  CD1 LEU A 249     3773   2139   3085   -205   -471    262       C  
ATOM   1667  CD2 LEU A 249      24.964  12.364  15.353  1.00 24.26           C  
ANISOU 1667  CD2 LEU A 249     4084   1878   3258     55   -447    617       C  
ATOM   1668  N   THR A 250      23.557  14.121  11.144  1.00 36.14           N  
ANISOU 1668  N   THR A 250     6315   2964   4455    530   -743   1051       N  
ATOM   1669  CA  THR A 250      23.151  15.001  10.054  1.00 36.21           C  
ANISOU 1669  CA  THR A 250     6330   2844   4585    709   -855   1126       C  
ATOM   1670  C   THR A 250      23.960  16.284  10.040  1.00 36.36           C  
ANISOU 1670  C   THR A 250     6524   2885   4406    279   -807   1326       C  
ATOM   1671  O   THR A 250      24.030  16.950   9.007  1.00 39.16           O  
ANISOU 1671  O   THR A 250     7367   3399   4115    551  -1014   1344       O  
ATOM   1672  CB  THR A 250      21.663  15.334  10.166  1.00 37.04           C  
ANISOU 1672  CB  THR A 250     6321   2977   4779    974   -744   1131       C  
ATOM   1673  CG2 THR A 250      20.847  14.054  10.243  1.00 35.77           C  
ANISOU 1673  CG2 THR A 250     6071   2732   4791    688   -562   1028       C  
ATOM   1674  OG1 THR A 250      21.435  16.103  11.355  1.00 37.30           O  
ANISOU 1674  OG1 THR A 250     6341   3076   4753   1437   -890   1313       O  
ATOM   1675  N   GLY A 251      24.580  16.627  11.160  1.00 35.07           N  
ANISOU 1675  N   GLY A 251     6137   2709   4478   -307   -577   1003       N  
ATOM   1676  CA  GLY A 251      25.303  17.863  11.302  1.00 34.57           C  
ANISOU 1676  CA  GLY A 251     5803   2832   4502    -76   -484   1208       C  
ATOM   1677  C   GLY A 251      25.500  18.184  12.770  1.00 32.64           C  
ANISOU 1677  C   GLY A 251     5479   2375   4547   -343   -392   1321       C  
ATOM   1678  O   GLY A 251      25.212  17.369  13.659  1.00 32.07           O  
ANISOU 1678  O   GLY A 251     5521   2132   4532   -780   -449   1255       O  
ATOM   1679  N   PRO A 252      25.992  19.390  13.048  1.00 32.74           N  
ANISOU 1679  N   PRO A 252     5515   2193   4731   -664    134   1460       N  
ATOM   1680  CA  PRO A 252      26.294  19.760  14.441  1.00 34.49           C  
ANISOU 1680  CA  PRO A 252     5902   2372   4833   -644    253   1568       C  
ATOM   1681  C   PRO A 252      25.081  19.811  15.351  1.00 35.45           C  
ANISOU 1681  C   PRO A 252     6125   2499   4846   -786    338   1550       C  
ATOM   1682  O   PRO A 252      25.250  19.831  16.575  1.00 36.65           O  
ANISOU 1682  O   PRO A 252     6753   2676   4495  -1257    405   1016       O  
ATOM   1683  CB  PRO A 252      26.936  21.146  14.302  1.00 33.88           C  
ANISOU 1683  CB  PRO A 252     5716   2415   4742   -663    167   1519       C  
ATOM   1684  CG  PRO A 252      26.542  21.621  12.924  1.00 33.16           C  
ANISOU 1684  CG  PRO A 252     5521   2169   4909   -574    197   1514       C  
ATOM   1685  CD  PRO A 252      26.451  20.400  12.084  1.00 32.15           C  
ANISOU 1685  CD  PRO A 252     5356   2001   4856   -628    209   1333       C  
ATOM   1686  N   ASP A 253      23.869  19.835  14.807  1.00 35.26           N  
ANISOU 1686  N   ASP A 253     6003   2324   5072   -297    312   1633       N  
ATOM   1687  CA  ASP A 253      22.668  19.959  15.621  1.00 34.45           C  
ANISOU 1687  CA  ASP A 253     5767   2165   5159     49    635   1425       C  
ATOM   1688  C   ASP A 253      22.078  18.616  16.016  1.00 32.22           C  
ANISOU 1688  C   ASP A 253     5191   1880   5169     25    695   1147       C  
ATOM   1689  O   ASP A 253      21.121  18.586  16.793  1.00 31.96           O  
ANISOU 1689  O   ASP A 253     4926   1922   5295    291    974    881       O  
ATOM   1690  CB  ASP A 253      21.622  20.778  14.867  1.00 38.23           C  
ANISOU 1690  CB  ASP A 253     6580   2338   5607    458    913   1361       C  
ATOM   1691  CG  ASP A 253      22.006  22.231  14.753  0.73 41.32           C  
ANISOU 1691  CG  ASP A 253     7224   2662   5815    553    900   1599       C  
ATOM   1692  OD1 ASP A 253      22.909  22.662  15.504  0.74 42.71           O  
ANISOU 1692  OD1 ASP A 253     7606   2660   5961    640    859   1510       O  
ATOM   1693  OD2 ASP A 253      21.415  22.936  13.911  0.78 42.90           O1-
ANISOU 1693  OD2 ASP A 253     7523   2932   5845    541   1022   1790       O1-
ATOM   1694  N   ASP A 254      22.623  17.515  15.515  1.00 28.08           N  
ANISOU 1694  N   ASP A 254     4484   1510   4676    215    216    912       N  
ATOM   1695  CA  ASP A 254      22.034  16.200  15.760  1.00 27.51           C  
ANISOU 1695  CA  ASP A 254     4390   1501   4562    285    -17    947       C  
ATOM   1696  C   ASP A 254      22.494  15.675  17.111  1.00 27.76           C  
ANISOU 1696  C   ASP A 254     4504   1551   4490    -83    303    998       C  
ATOM   1697  O   ASP A 254      23.686  15.423  17.299  1.00 30.07           O  
ANISOU 1697  O   ASP A 254     5180   1825   4421   -382    144   1205       O  
ATOM   1698  CB  ASP A 254      22.430  15.239  14.637  1.00 27.48           C  
ANISOU 1698  CB  ASP A 254     4475   1536   4431    384      1    664       C  
ATOM   1699  CG  ASP A 254      21.767  13.859  14.759  1.00 27.94           C  
ANISOU 1699  CG  ASP A 254     4486   1928   4200    794    130    567       C  
ATOM   1700  OD1 ASP A 254      21.312  13.463  15.864  1.00 26.49           O  
ANISOU 1700  OD1 ASP A 254     4314   1998   3752    868    505   1072       O  
ATOM   1701  OD2 ASP A 254      21.716  13.160  13.721  1.00 28.29           O1-
ANISOU 1701  OD2 ASP A 254     4660   2001   4089    905    171    113       O1-
ATOM   1702  N   PRO A 255      21.589  15.478  18.077  1.00 27.45           N  
ANISOU 1702  N   PRO A 255     4448   1702   4278    318    471    779       N  
ATOM   1703  CA  PRO A 255      21.995  15.049  19.421  1.00 26.84           C  
ANISOU 1703  CA  PRO A 255     4498   1478   4220    283    571    527       C  
ATOM   1704  C   PRO A 255      22.124  13.546  19.610  1.00 26.02           C  
ANISOU 1704  C   PRO A 255     4596   1399   3893    144    218    781       C  
ATOM   1705  O   PRO A 255      22.287  13.108  20.755  1.00 26.14           O  
ANISOU 1705  O   PRO A 255     4616   1364   3952     15    338    687       O  
ATOM   1706  CB  PRO A 255      20.850  15.584  20.285  1.00 28.75           C  
ANISOU 1706  CB  PRO A 255     4707   1801   4418    399    621    287       C  
ATOM   1707  CG  PRO A 255      19.654  15.415  19.395  1.00 28.36           C  
ANISOU 1707  CG  PRO A 255     4484   1768   4526    361    530     94       C  
ATOM   1708  CD  PRO A 255      20.139  15.716  17.985  1.00 27.63           C  
ANISOU 1708  CD  PRO A 255     4223   1846   4430   -173    688    468       C  
ATOM   1709  N   SER A 256      22.049  12.763  18.534  1.00 25.29           N  
ANISOU 1709  N   SER A 256     4544   1312   3754   -270     -2    628       N  
ATOM   1710  CA  SER A 256      22.052  11.312  18.654  1.00 24.85           C  
ANISOU 1710  CA  SER A 256     4616   1218   3608   -148    -46    330       C  
ATOM   1711  C   SER A 256      23.329  10.829  19.331  1.00 23.27           C  
ANISOU 1711  C   SER A 256     4292   1377   3173    331    207    262       C  
ATOM   1712  O   SER A 256      24.410  11.379  19.109  1.00 23.45           O  
ANISOU 1712  O   SER A 256     3778   1938   3194    482    -12    251       O  
ATOM   1713  CB  SER A 256      21.923  10.668  17.273  1.00 24.40           C  
ANISOU 1713  CB  SER A 256     4377   1293   3599     81   -106    234       C  
ATOM   1714  OG  SER A 256      20.802  11.180  16.582  1.00 24.86           O  
ANISOU 1714  OG  SER A 256     3842   1685   3917    369   -160    130       O  
ATOM   1715  N   GLN A 257      23.202   9.801  20.172  1.00 23.48           N  
ANISOU 1715  N   GLN A 257     4513   1394   3015    566    301    506       N  
ATOM   1716  CA  GLN A 257      24.379   9.262  20.831  1.00 21.94           C  
ANISOU 1716  CA  GLN A 257     3994   1469   2871    489    195    822       C  
ATOM   1717  C   GLN A 257      25.277   8.602  19.797  1.00 21.70           C  
ANISOU 1717  C   GLN A 257     4074   1366   2805    582    293    594       C  
ATOM   1718  O   GLN A 257      24.798   7.961  18.857  1.00 25.14           O  
ANISOU 1718  O   GLN A 257     4199   2078   3273    290    281    664       O  
ATOM   1719  CB  GLN A 257      23.993   8.257  21.918  1.00 22.94           C  
ANISOU 1719  CB  GLN A 257     4264   1654   2796    281   -100    973       C  
ATOM   1720  CG  GLN A 257      25.166   7.869  22.843  1.00 25.33           C  
ANISOU 1720  CG  GLN A 257     4732   2059   2832    204    -38   1190       C  
ATOM   1721  CD  GLN A 257      24.775   6.861  23.915  1.00 29.77           C  
ANISOU 1721  CD  GLN A 257     5654   2833   2824    271   -193    836       C  
ATOM   1722  NE2 GLN A 257      25.774   6.206  24.520  1.00 30.83           N  
ANISOU 1722  NE2 GLN A 257     6173   2685   2854    717   -243    553       N  
ATOM   1723  OE1 GLN A 257      23.590   6.666  24.194  1.00 32.02           O  
ANISOU 1723  OE1 GLN A 257     6026   3301   2837   -496    -21   1375       O  
ATOM   1724  N   VAL A 258      26.579   8.796  19.950  1.00 20.20           N  
ANISOU 1724  N   VAL A 258     3618   1433   2627    594    301    335       N  
ATOM   1725  CA  VAL A 258      27.574   8.078  19.165  1.00 20.44           C  
ANISOU 1725  CA  VAL A 258     3683   1448   2636    368    430    519       C  
ATOM   1726  C   VAL A 258      28.027   6.866  19.967  1.00 19.56           C  
ANISOU 1726  C   VAL A 258     3571   1319   2541    596    153    582       C  
ATOM   1727  O   VAL A 258      28.348   6.975  21.157  1.00 20.71           O  
ANISOU 1727  O   VAL A 258     4088   1434   2345    407   -412    585       O  
ATOM   1728  CB  VAL A 258      28.753   8.995  18.808  1.00 21.90           C  
ANISOU 1728  CB  VAL A 258     4037   1575   2707    440    654    840       C  
ATOM   1729  CG1 VAL A 258      29.850   8.207  18.135  1.00 24.20           C  
ANISOU 1729  CG1 VAL A 258     4201   2278   2718    196   1119    623       C  
ATOM   1730  CG2 VAL A 258      28.264  10.103  17.903  1.00 22.01           C  
ANISOU 1730  CG2 VAL A 258     4108   1564   2690    610    199    797       C  
ATOM   1731  N   ILE A 259      28.013   5.698  19.327  1.00 19.18           N  
ANISOU 1731  N   ILE A 259     3415   1162   2711    489    232    572       N  
ATOM   1732  CA  ILE A 259      28.148   4.426  20.027  1.00 18.29           C  
ANISOU 1732  CA  ILE A 259     3424   1063   2462    250    304    506       C  
ATOM   1733  C   ILE A 259      29.071   3.506  19.243  1.00 19.32           C  
ANISOU 1733  C   ILE A 259     3985   1114   2241    -43    375    340       C  
ATOM   1734  O   ILE A 259      29.310   3.696  18.050  1.00 20.91           O  
ANISOU 1734  O   ILE A 259     4355   1670   1918    413    199    658       O  
ATOM   1735  CB  ILE A 259      26.780   3.748  20.226  1.00 18.58           C  
ANISOU 1735  CB  ILE A 259     3482    961   2617    256    377   -186       C  
ATOM   1736  CG1 ILE A 259      26.140   3.467  18.861  1.00 19.70           C  
ANISOU 1736  CG1 ILE A 259     3511   1037   2935   -482     73    310       C  
ATOM   1737  CG2 ILE A 259      25.880   4.619  21.069  1.00 20.43           C  
ANISOU 1737  CG2 ILE A 259     3867   1107   2786    486    444     -6       C  
ATOM   1738  CD1 ILE A 259      24.879   2.581  18.926  1.00 20.00           C  
ANISOU 1738  CD1 ILE A 259     3237   1435   2928   -314   -471    711       C  
ATOM   1739  N   ASP A 260      29.607   2.502  19.937  1.00 17.25           N  
ANISOU 1739  N   ASP A 260     3473    921   2161    300    174    112       N  
ATOM   1740  CA  ASP A 260      30.253   1.382  19.258  1.00 17.00           C  
ANISOU 1740  CA  ASP A 260     3183    932   2343    215    159    412       C  
ATOM   1741  C   ASP A 260      29.706   0.044  19.750  1.00 18.66           C  
ANISOU 1741  C   ASP A 260     3718   1069   2301     73    -46    403       C  
ATOM   1742  O   ASP A 260      30.314  -1.004  19.497  1.00 19.17           O  
ANISOU 1742  O   ASP A 260     3766   1023   2497    343    200     86       O  
ATOM   1743  CB  ASP A 260      31.778   1.445  19.406  1.00 19.55           C  
ANISOU 1743  CB  ASP A 260     3598   1487   2343    292    123    469       C  
ATOM   1744  CG  ASP A 260      32.257   1.206  20.838  1.00 22.46           C  
ANISOU 1744  CG  ASP A 260     4097   2013   2425    274   -298    209       C  
ATOM   1745  OD1 ASP A 260      31.431   0.895  21.738  1.00 23.45           O  
ANISOU 1745  OD1 ASP A 260     4394   2287   2230     94    -27    181       O  
ATOM   1746  OD2 ASP A 260      33.489   1.323  21.049  1.00 22.41           O1-
ANISOU 1746  OD2 ASP A 260     4025   2170   2321    -53    -68      3       O1-
ATOM   1747  N   ASN A 261      28.559   0.070  20.427  1.00 17.91           N  
ANISOU 1747  N   ASN A 261     3404   1198   2202   -177    -20    285       N  
ATOM   1748  CA  ASN A 261      27.986  -1.080  21.111  1.00 17.99           C  
ANISOU 1748  CA  ASN A 261     3399   1272   2163   -416     95    646       C  
ATOM   1749  C   ASN A 261      26.482  -0.863  21.153  1.00 18.26           C  
ANISOU 1749  C   ASN A 261     3258   1204   2477   -370    -34    378       C  
ATOM   1750  O   ASN A 261      26.040   0.220  21.544  1.00 19.09           O  
ANISOU 1750  O   ASN A 261     3406    910   2936    189     88   -208       O  
ATOM   1751  CB  ASN A 261      28.553  -1.188  22.527  1.00 21.00           C  
ANISOU 1751  CB  ASN A 261     4096   1564   2319   -257   -391    798       C  
ATOM   1752  CG  ASN A 261      28.579  -2.588  23.032  1.00 23.68           C  
ANISOU 1752  CG  ASN A 261     4404   1909   2682    146     33    490       C  
ATOM   1753  ND2 ASN A 261      27.490  -3.015  23.650  1.00 21.76           N  
ANISOU 1753  ND2 ASN A 261     4161   1331   2775   -346    -65    357       N  
ATOM   1754  OD1 ASN A 261      29.577  -3.281  22.891  1.00 26.01           O  
ANISOU 1754  OD1 ASN A 261     4673   2424   2787    564    435    603       O  
ATOM   1755  N   LYS A 262      25.696  -1.863  20.756  1.00 18.30           N  
ANISOU 1755  N   LYS A 262     3289   1396   2267   -145   -166    415       N  
ATOM   1756  CA  LYS A 262      24.255  -1.645  20.663  1.00 18.73           C  
ANISOU 1756  CA  LYS A 262     3176   1705   2237    -61   -243    471       C  
ATOM   1757  C   LYS A 262      23.503  -2.924  20.993  1.00 19.08           C  
ANISOU 1757  C   LYS A 262     3668   1419   2164     36     -0    196       C  
ATOM   1758  O   LYS A 262      23.776  -3.977  20.403  1.00 19.31           O  
ANISOU 1758  O   LYS A 262     3855   1297   2185   -237    275    241       O  
ATOM   1759  CB  LYS A 262      23.864  -1.149  19.261  1.00 20.81           C  
ANISOU 1759  CB  LYS A 262     3550   2158   2199      1   -321    334       C  
ATOM   1760  CG  LYS A 262      22.413  -0.701  19.108  1.00 22.35           C  
ANISOU 1760  CG  LYS A 262     3733   2644   2114     40   -591    433       C  
ATOM   1761  CD  LYS A 262      22.197  -0.105  17.720  1.00 22.81           C  
ANISOU 1761  CD  LYS A 262     3648   2733   2284    412   -716    383       C  
ATOM   1762  CE  LYS A 262      20.723   0.053  17.369  1.00 22.94           C  
ANISOU 1762  CE  LYS A 262     3931   2210   2577    338   -282   -372       C  
ATOM   1763  NZ  LYS A 262      20.052   1.080  18.212  1.00 24.93           N1+
ANISOU 1763  NZ  LYS A 262     4465   1964   3042    436     71   -538       N1+
ATOM   1764  N   ILE A 263      22.538  -2.830  21.914  1.00 18.37           N  
ANISOU 1764  N   ILE A 263     3845   1119   2017   -216    303    -85       N  
ATOM   1765  CA  ILE A 263      21.724  -3.997  22.235  1.00 18.27           C  
ANISOU 1765  CA  ILE A 263     3864   1259   1820    -60    -87    198       C  
ATOM   1766  C   ILE A 263      20.656  -4.167  21.161  1.00 20.35           C  
ANISOU 1766  C   ILE A 263     4414   1269   2050   -255   -280    166       C  
ATOM   1767  O   ILE A 263      20.098  -3.183  20.659  1.00 23.15           O  
ANISOU 1767  O   ILE A 263     5068   1440   2290      1   -655    216       O  
ATOM   1768  CB  ILE A 263      21.108  -3.883  23.643  1.00 18.19           C  
ANISOU 1768  CB  ILE A 263     3517   1464   1931    346      5    416       C  
ATOM   1769  CG1 ILE A 263      20.462  -5.208  24.030  1.00 17.24           C  
ANISOU 1769  CG1 ILE A 263     3392   1745   1413     87      2    540       C  
ATOM   1770  CG2 ILE A 263      20.104  -2.756  23.727  1.00 18.10           C  
ANISOU 1770  CG2 ILE A 263     3677   1277   1927    694    181    155       C  
ATOM   1771  CD1 ILE A 263      19.986  -5.217  25.456  1.00 20.86           C  
ANISOU 1771  CD1 ILE A 263     4585   1981   1359   -211    527     37       C  
ATOM   1772  N   CYS A 264      20.391  -5.418  20.785  1.00 20.38           N  
ANISOU 1772  N   CYS A 264     4586   1249   1910   -391   -107     -0       N  
ATOM   1773  CA  CYS A 264      19.446  -5.725  19.720  1.00 22.72           C  
ANISOU 1773  CA  CYS A 264     4739   1542   2350    -36   -161    159       C  
ATOM   1774  C   CYS A 264      18.757  -7.039  20.050  1.00 21.32           C  
ANISOU 1774  C   CYS A 264     4462   1411   2227     74   -203    292       C  
ATOM   1775  O   CYS A 264      19.348  -7.921  20.671  1.00 21.44           O  
ANISOU 1775  O   CYS A 264     4346   1313   2488     22    -45    367       O  
ATOM   1776  CB  CYS A 264      20.143  -5.815  18.347  1.00 27.91           C  
ANISOU 1776  CB  CYS A 264     5573   2546   2485    860   -339    147       C  
ATOM   1777  SG  CYS A 264      21.742  -6.749  18.346  1.00 33.89           S  
ANISOU 1777  SG  CYS A 264     6484   3900   2491   1323   -105    122       S  
ATOM   1778  N   GLY A 265      17.503  -7.162  19.630  1.00 18.78           N  
ANISOU 1778  N   GLY A 265     3983   1284   1866   -578    -33    282       N  
ATOM   1779  CA  GLY A 265      16.744  -8.366  19.857  1.00 18.06           C  
ANISOU 1779  CA  GLY A 265     4126   1266   1467   -683   -315    183       C  
ATOM   1780  C   GLY A 265      16.171  -8.896  18.563  1.00 17.70           C  
ANISOU 1780  C   GLY A 265     4010   1077   1639   -251     95     77       C  
ATOM   1781  O   GLY A 265      16.317  -8.283  17.498  1.00 19.75           O  
ANISOU 1781  O   GLY A 265     4461   1659   1383   -423    410    238       O  
ATOM   1782  N   PRO A 266      15.494 -10.043  18.638  1.00 17.67           N  
ANISOU 1782  N   PRO A 266     3789   1083   1843    118    130    119       N  
ATOM   1783  CA  PRO A 266      14.948 -10.674  17.429  1.00 17.50           C  
ANISOU 1783  CA  PRO A 266     3682    927   2039    -62   -140     82       C  
ATOM   1784  C   PRO A 266      14.117  -9.717  16.577  1.00 17.64           C  
ANISOU 1784  C   PRO A 266     3497   1038   2169    544    -93   -185       C  
ATOM   1785  O   PRO A 266      13.189  -9.052  17.071  1.00 16.65           O  
ANISOU 1785  O   PRO A 266     3419    910   1998    -39   -218   -233       O  
ATOM   1786  CB  PRO A 266      14.102 -11.812  18.001  1.00 17.72           C  
ANISOU 1786  CB  PRO A 266     3900   1064   1767   -395   -241    149       C  
ATOM   1787  CG  PRO A 266      14.869 -12.214  19.225  1.00 18.45           C  
ANISOU 1787  CG  PRO A 266     3968   1065   1978   -397   -251     69       C  
ATOM   1788  CD  PRO A 266      15.319 -10.900  19.821  1.00 18.38           C  
ANISOU 1788  CD  PRO A 266     3786   1106   2090   -547   -308    184       C  
ATOM   1789  N   ALA A 267      14.486  -9.643  15.288  1.00 18.72           N  
ANISOU 1789  N   ALA A 267     3714   1185   2214    592   -238    -98       N  
ATOM   1790  CA  ALA A 267      13.873  -8.874  14.205  1.00 19.88           C  
ANISOU 1790  CA  ALA A 267     3895   1479   2181    447   -117   -226       C  
ATOM   1791  C   ALA A 267      14.179  -7.385  14.277  1.00 18.67           C  
ANISOU 1791  C   ALA A 267     3809   1279   2008    394    113   -141       C  
ATOM   1792  O   ALA A 267      13.615  -6.606  13.488  1.00 18.56           O  
ANISOU 1792  O   ALA A 267     3757   1604   1693    580   -314    -57       O  
ATOM   1793  CB  ALA A 267      12.363  -9.090  14.123  1.00 21.20           C  
ANISOU 1793  CB  ALA A 267     3969   2088   1998    331   -974    -42       C  
ATOM   1794  N   ASP A 268      15.059  -6.963  15.186  1.00 17.92           N  
ANISOU 1794  N   ASP A 268     3945   1088   1776     80    -31   -183       N  
ATOM   1795  CA  ASP A 268      15.616  -5.619  15.115  1.00 19.22           C  
ANISOU 1795  CA  ASP A 268     4165   1490   1645   -154     15    251       C  
ATOM   1796  C   ASP A 268      16.487  -5.484  13.872  1.00 19.29           C  
ANISOU 1796  C   ASP A 268     4103   1526   1701    379   -210    260       C  
ATOM   1797  O   ASP A 268      17.180  -6.427  13.464  1.00 20.30           O  
ANISOU 1797  O   ASP A 268     4157   1411   2144    446    128    288       O  
ATOM   1798  CB  ASP A 268      16.454  -5.319  16.353  1.00 20.02           C  
ANISOU 1798  CB  ASP A 268     4136   1650   1818    209    -17   -128       C  
ATOM   1799  CG  ASP A 268      15.621  -4.840  17.523  0.82 19.69           C  
ANISOU 1799  CG  ASP A 268     3748   1800   1934    377    121    -65       C  
ATOM   1800  OD1 ASP A 268      14.438  -4.516  17.313  0.81 21.09           O  
ANISOU 1800  OD1 ASP A 268     3838   2064   2109    452    193   -250       O  
ATOM   1801  OD2 ASP A 268      16.153  -4.790  18.653  0.82 20.66           O1-
ANISOU 1801  OD2 ASP A 268     3510   2391   1946    800    -44    373       O1-
ATOM   1802  N   SER A 269      16.454  -4.307  13.259  1.00 17.84           N  
ANISOU 1802  N   SER A 269     3947   1244   1588    279      3    366       N  
ATOM   1803  CA  SER A 269      17.379  -4.024  12.174  1.00 19.78           C  
ANISOU 1803  CA  SER A 269     4189   1763   1564    181    -42    600       C  
ATOM   1804  C   SER A 269      17.821  -2.577  12.281  1.00 20.43           C  
ANISOU 1804  C   SER A 269     4289   1425   2047   -131     10    561       C  
ATOM   1805  O   SER A 269      17.031  -1.693  12.627  1.00 22.23           O  
ANISOU 1805  O   SER A 269     4332   1689   2427    404    245    157       O  
ATOM   1806  CB  SER A 269      16.772  -4.308  10.785  1.00 20.01           C  
ANISOU 1806  CB  SER A 269     3968   1864   1772    496   -407    283       C  
ATOM   1807  OG  SER A 269      15.620  -3.527  10.531  1.00 20.72           O  
ANISOU 1807  OG  SER A 269     3680   2322   1870    880   -410    389       O  
ATOM   1808  N   PHE A 270      19.110  -2.361  12.047  1.00 18.55           N  
ANISOU 1808  N   PHE A 270     3641   1309   2100   -199   -123    415       N  
ATOM   1809  CA  PHE A 270      19.662  -1.023  11.960  1.00 18.45           C  
ANISOU 1809  CA  PHE A 270     3742    999   2269   -194    -63    260       C  
ATOM   1810  C   PHE A 270      20.826  -1.099  10.991  1.00 18.76           C  
ANISOU 1810  C   PHE A 270     3617   1161   2349   -302   -271    551       C  
ATOM   1811  O   PHE A 270      21.281  -2.183  10.625  1.00 19.27           O  
ANISOU 1811  O   PHE A 270     3442   1508   2373     11    -75    699       O  
ATOM   1812  CB  PHE A 270      20.077  -0.473  13.344  1.00 19.45           C  
ANISOU 1812  CB  PHE A 270     4005   1223   2163    270      7    -10       C  
ATOM   1813  CG  PHE A 270      21.268  -1.180  13.978  1.00 21.28           C  
ANISOU 1813  CG  PHE A 270     4258   1481   2345    532    130   -168       C  
ATOM   1814  CD1 PHE A 270      21.095  -2.327  14.746  1.00 22.31           C  
ANISOU 1814  CD1 PHE A 270     4456   1394   2626    594    262   -413       C  
ATOM   1815  CD2 PHE A 270      22.553  -0.673  13.829  1.00 22.77           C  
ANISOU 1815  CD2 PHE A 270     4427   1805   2419    701     98   -261       C  
ATOM   1816  CE1 PHE A 270      22.192  -2.974  15.338  1.00 24.40           C  
ANISOU 1816  CE1 PHE A 270     4552   1936   2782    519     80    -64       C  
ATOM   1817  CE2 PHE A 270      23.652  -1.311  14.412  1.00 23.92           C  
ANISOU 1817  CE2 PHE A 270     4588   2013   2486    461      1   -307       C  
ATOM   1818  CZ  PHE A 270      23.473  -2.462  15.171  1.00 23.86           C  
ANISOU 1818  CZ  PHE A 270     4426   1940   2700    737   -181   -144       C  
ATOM   1819  N   GLY A 271      21.295   0.060  10.556  1.00 20.49           N  
ANISOU 1819  N   GLY A 271     4015   1456   2312   -272   -307    736       N  
ATOM   1820  CA  GLY A 271      22.478   0.090   9.727  1.00 21.69           C  
ANISOU 1820  CA  GLY A 271     4265   1591   2385    -14   -245    820       C  
ATOM   1821  C   GLY A 271      23.219   1.388   9.944  1.00 21.84           C  
ANISOU 1821  C   GLY A 271     4705   1550   2045     85   -138    511       C  
ATOM   1822  O   GLY A 271      22.741   2.296  10.629  1.00 22.42           O  
ANISOU 1822  O   GLY A 271     5065   1855   1599    492    197    285       O  
ATOM   1823  N   PHE A 272      24.402   1.464   9.350  1.00 20.53           N  
ANISOU 1823  N   PHE A 272     4313   1542   1944    128   -253    368       N  
ATOM   1824  CA  PHE A 272      25.243   2.639   9.484  1.00 21.12           C  
ANISOU 1824  CA  PHE A 272     4287   1550   2185   -270     -5    438       C  
ATOM   1825  C   PHE A 272      26.314   2.575   8.417  1.00 22.43           C  
ANISOU 1825  C   PHE A 272     4329   1551   2642     35     59    785       C  
ATOM   1826  O   PHE A 272      26.507   1.553   7.760  1.00 23.32           O  
ANISOU 1826  O   PHE A 272     4434   1806   2619    129    443    824       O  
ATOM   1827  CB  PHE A 272      25.879   2.736  10.881  1.00 21.58           C  
ANISOU 1827  CB  PHE A 272     4152   1876   2172   -419   -180    741       C  
ATOM   1828  CG  PHE A 272      26.656   1.518  11.292  1.00 21.74           C  
ANISOU 1828  CG  PHE A 272     4274   1729   2260   -537    -34    799       C  
ATOM   1829  CD1 PHE A 272      27.998   1.399  10.967  1.00 22.35           C  
ANISOU 1829  CD1 PHE A 272     4373   1582   2536    192   -261    643       C  
ATOM   1830  CD2 PHE A 272      26.050   0.492  12.006  1.00 24.14           C  
ANISOU 1830  CD2 PHE A 272     4835   2066   2270   -383   -208    662       C  
ATOM   1831  CE1 PHE A 272      28.730   0.278  11.344  1.00 23.05           C  
ANISOU 1831  CE1 PHE A 272     4541   1653   2564     67   -293    836       C  
ATOM   1832  CE2 PHE A 272      26.770  -0.640  12.386  1.00 23.02           C  
ANISOU 1832  CE2 PHE A 272     4608   2157   1982   -305   -147    807       C  
ATOM   1833  CZ  PHE A 272      28.115  -0.744  12.055  1.00 23.07           C  
ANISOU 1833  CZ  PHE A 272     4738   2008   2020   -136   -130    828       C  
ATOM   1834  N   GLN A 273      27.013   3.682   8.253  1.00 23.31           N  
ANISOU 1834  N   GLN A 273     4273   1861   2722    136    176    793       N  
ATOM   1835  CA  GLN A 273      28.194   3.734   7.409  1.00 24.67           C  
ANISOU 1835  CA  GLN A 273     4338   2153   2880    508    112    958       C  
ATOM   1836  C   GLN A 273      29.363   4.241   8.241  1.00 24.10           C  
ANISOU 1836  C   GLN A 273     4167   2015   2973    208   -140    490       C  
ATOM   1837  O   GLN A 273      29.199   5.124   9.092  1.00 25.02           O  
ANISOU 1837  O   GLN A 273     4566   2099   2841     16   -469    -57       O  
ATOM   1838  CB  GLN A 273      27.967   4.625   6.191  1.00 27.35           C  
ANISOU 1838  CB  GLN A 273     4769   2630   2994    658    505   1451       C  
ATOM   1839  CG  GLN A 273      26.876   4.129   5.251  1.00 29.85           C  
ANISOU 1839  CG  GLN A 273     5222   3069   3051    942    522   1538       C  
ATOM   1840  CD  GLN A 273      26.690   5.058   4.060  1.00 32.42           C  
ANISOU 1840  CD  GLN A 273     5653   3277   3386    900    681   1521       C  
ATOM   1841  NE2 GLN A 273      25.622   4.842   3.301  1.00 34.18           N  
ANISOU 1841  NE2 GLN A 273     5839   3595   3553    841    548   1534       N  
ATOM   1842  OE1 GLN A 273      27.499   5.959   3.827  1.00 33.12           O  
ANISOU 1842  OE1 GLN A 273     5845   3294   3444    828    706   1714       O  
ATOM   1843  N   ILE A 274      30.528   3.639   8.019  1.00 23.46           N  
ANISOU 1843  N   ILE A 274     3950   2018   2944    501    -39    827       N  
ATOM   1844  CA  ILE A 274      31.767   4.029   8.672  1.00 23.98           C  
ANISOU 1844  CA  ILE A 274     4322   2319   2469    434    -74    747       C  
ATOM   1845  C   ILE A 274      32.802   4.284   7.588  1.00 24.63           C  
ANISOU 1845  C   ILE A 274     4227   2465   2666    317     36    561       C  
ATOM   1846  O   ILE A 274      32.715   3.736   6.485  1.00 24.98           O  
ANISOU 1846  O   ILE A 274     4313   2772   2407     92    534    621       O  
ATOM   1847  CB  ILE A 274      32.280   2.946   9.654  1.00 24.34           C  
ANISOU 1847  CB  ILE A 274     4551   2412   2284    172   -116    685       C  
ATOM   1848  CG1 ILE A 274      32.253   1.560   8.991  1.00 24.39           C  
ANISOU 1848  CG1 ILE A 274     4659   2297   2313    496   -257   1036       C  
ATOM   1849  CG2 ILE A 274      31.474   2.953  10.959  1.00 24.77           C  
ANISOU 1849  CG2 ILE A 274     4443   2848   2121   -496     -0    671       C  
ATOM   1850  CD1 ILE A 274      32.827   0.477   9.844  1.00 25.91           C  
ANISOU 1850  CD1 ILE A 274     4617   2441   2787    251   -240    805       C  
ATOM   1851  N   ILE A 275      33.783   5.123   7.901  1.00 22.26           N  
ANISOU 1851  N   ILE A 275     3658   2039   2759    222    293    568       N  
ATOM   1852  CA  ILE A 275      34.974   5.244   7.069  1.00 23.24           C  
ANISOU 1852  CA  ILE A 275     4023   1987   2819     85    161    776       C  
ATOM   1853  C   ILE A 275      36.007   4.263   7.621  1.00 23.18           C  
ANISOU 1853  C   ILE A 275     4000   1924   2883     43     66    692       C  
ATOM   1854  O   ILE A 275      36.524   4.447   8.728  1.00 25.63           O  
ANISOU 1854  O   ILE A 275     4423   2340   2975    416    128    752       O  
ATOM   1855  CB  ILE A 275      35.508   6.681   7.032  1.00 23.10           C  
ANISOU 1855  CB  ILE A 275     3979   2059   2738   -233    120   1312       C  
ATOM   1856  CG1 ILE A 275      34.409   7.647   6.587  1.00 25.16           C  
ANISOU 1856  CG1 ILE A 275     4160   2658   2740   -151   -243   1169       C  
ATOM   1857  CG2 ILE A 275      36.700   6.774   6.087  1.00 23.71           C  
ANISOU 1857  CG2 ILE A 275     3987   1905   3117   -222    135   1359       C  
ATOM   1858  CD1 ILE A 275      33.836   7.298   5.250  1.00 27.70           C  
ANISOU 1858  CD1 ILE A 275     4563   2987   2975   -148   -371   1248       C  
ATOM   1859  N   ALA A 276      36.282   3.205   6.862  1.00 22.02           N  
ANISOU 1859  N   ALA A 276     3829   1697   2841    218    122    225       N  
ATOM   1860  CA  ALA A 276      37.213   2.166   7.286  1.00 23.68           C  
ANISOU 1860  CA  ALA A 276     4232   1979   2785    470     32     87       C  
ATOM   1861  C   ALA A 276      38.531   2.755   7.776  1.00 24.72           C  
ANISOU 1861  C   ALA A 276     4492   2252   2649    463    109    547       C  
ATOM   1862  O   ALA A 276      39.232   3.451   7.037  1.00 25.87           O  
ANISOU 1862  O   ALA A 276     4465   2464   2900    187     88    653       O  
ATOM   1863  CB  ALA A 276      37.464   1.202   6.124  1.00 25.10           C  
ANISOU 1863  CB  ALA A 276     4518   2136   2881    581   -141   -323       C  
ATOM   1864  N   GLY A 277      38.860   2.477   9.036  1.00 25.37           N  
ANISOU 1864  N   GLY A 277     4451   2417   2773    343    501    790       N  
ATOM   1865  CA  GLY A 277      40.134   2.885   9.593  1.00 25.39           C  
ANISOU 1865  CA  GLY A 277     4503   2558   2586    897    278    819       C  
ATOM   1866  C   GLY A 277      40.248   4.341   9.976  1.00 26.22           C  
ANISOU 1866  C   GLY A 277     4774   2554   2636    538    524    763       C  
ATOM   1867  O   GLY A 277      41.346   4.783  10.328  1.00 27.59           O  
ANISOU 1867  O   GLY A 277     4679   2944   2863    334    950    795       O  
ATOM   1868  N   GLU A 278      39.144   5.094   9.943  1.00 26.08           N  
ANISOU 1868  N   GLU A 278     5097   2240   2576    775    394    609       N  
ATOM   1869  CA  GLU A 278      39.190   6.535  10.181  1.00 27.73           C  
ANISOU 1869  CA  GLU A 278     4953   2530   3055    864     81    580       C  
ATOM   1870  C   GLU A 278      39.710   6.849  11.579  1.00 26.79           C  
ANISOU 1870  C   GLU A 278     4485   2520   3176    592   -103    471       C  
ATOM   1871  O   GLU A 278      39.104   6.463  12.585  1.00 28.65           O  
ANISOU 1871  O   GLU A 278     4628   2867   3391    680    -11    306       O  
ATOM   1872  CB  GLU A 278      37.803   7.138   9.978  1.00 28.69           C  
ANISOU 1872  CB  GLU A 278     4869   2650   3382   1153     31    606       C  
ATOM   1873  CG  GLU A 278      37.787   8.650  10.078  1.00 32.33           C  
ANISOU 1873  CG  GLU A 278     5326   3094   3866    891    -76   1054       C  
ATOM   1874  CD  GLU A 278      36.422   9.248   9.810  1.00 36.60           C  
ANISOU 1874  CD  GLU A 278     6022   3547   4337    813   -292   1151       C  
ATOM   1875  OE1 GLU A 278      35.422   8.761  10.395  1.00 39.21           O  
ANISOU 1875  OE1 GLU A 278     6597   3535   4768   1093   -364   1163       O  
ATOM   1876  OE2 GLU A 278      36.360  10.223   9.027  1.00 37.74           O1-
ANISOU 1876  OE2 GLU A 278     6191   3936   4213    522   -578    948       O1-
ATOM   1877  N   GLY A 279      40.836   7.550  11.642  1.00 25.29           N  
ANISOU 1877  N   GLY A 279     4366   1968   3274    -72   -401    546       N  
ATOM   1878  CA  GLY A 279      41.441   7.861  12.917  1.00 26.29           C  
ANISOU 1878  CA  GLY A 279     4577   2248   3163    -70    -73    211       C  
ATOM   1879  C   GLY A 279      42.109   6.702  13.627  1.00 26.55           C  
ANISOU 1879  C   GLY A 279     4691   2261   3136   -117    -26    242       C  
ATOM   1880  O   GLY A 279      42.664   6.909  14.713  1.00 29.47           O  
ANISOU 1880  O   GLY A 279     5230   2362   3604    -77   -125    148       O  
ATOM   1881  N   VAL A 280      42.082   5.495  13.065  1.00 23.43           N  
ANISOU 1881  N   VAL A 280     3933   2084   2883    396    394    369       N  
ATOM   1882  CA  VAL A 280      42.667   4.332  13.730  1.00 21.80           C  
ANISOU 1882  CA  VAL A 280     3784   1993   2506    145    727    739       C  
ATOM   1883  C   VAL A 280      43.629   3.551  12.850  1.00 23.52           C  
ANISOU 1883  C   VAL A 280     4262   1981   2692     82    439   1072       C  
ATOM   1884  O   VAL A 280      44.465   2.797  13.384  1.00 25.74           O  
ANISOU 1884  O   VAL A 280     4729   2328   2722     49    372   1121       O  
ATOM   1885  CB  VAL A 280      41.564   3.393  14.263  1.00 22.65           C  
ANISOU 1885  CB  VAL A 280     3802   2240   2563    251    585    422       C  
ATOM   1886  CG1 VAL A 280      40.642   4.143  15.193  1.00 24.87           C  
ANISOU 1886  CG1 VAL A 280     4263   2374   2811    156    668    612       C  
ATOM   1887  CG2 VAL A 280      40.787   2.793  13.111  1.00 22.60           C  
ANISOU 1887  CG2 VAL A 280     3634   2373   2579    205    549    452       C  
ATOM   1888  N   GLY A 281      43.563   3.669  11.525  1.00 23.68           N  
ANISOU 1888  N   GLY A 281     4117   2050   2833   -173    515    756       N  
ATOM   1889  CA  GLY A 281      44.519   3.006  10.665  1.00 23.84           C  
ANISOU 1889  CA  GLY A 281     4281   1981   2797   -369    475    247       C  
ATOM   1890  C   GLY A 281      44.119   1.590  10.299  1.00 24.92           C  
ANISOU 1890  C   GLY A 281     4058   2354   3057     53    399    454       C  
ATOM   1891  O   GLY A 281      43.039   1.079  10.631  1.00 24.52           O  
ANISOU 1891  O   GLY A 281     3239   2908   3172    227     40    800       O  
ATOM   1892  N   ALA A 282      45.032   0.945   9.581  1.00 22.74           N  
ANISOU 1892  N   ALA A 282     3510   2290   2843    358    538     91       N  
ATOM   1893  CA  ALA A 282      44.762  -0.394   9.094  1.00 24.32           C  
ANISOU 1893  CA  ALA A 282     4099   2331   2812     21    626    424       C  
ATOM   1894  C   ALA A 282      44.894  -1.414  10.215  1.00 24.32           C  
ANISOU 1894  C   ALA A 282     4130   2205   2905   -137    198    532       C  
ATOM   1895  O   ALA A 282      45.539  -1.185  11.243  1.00 24.73           O  
ANISOU 1895  O   ALA A 282     3931   2276   3189      6     31    453       O  
ATOM   1896  CB  ALA A 282      45.714  -0.757   7.956  1.00 26.28           C  
ANISOU 1896  CB  ALA A 282     4689   2487   2809     16    796    680       C  
ATOM   1897  N   GLY A 283      44.275  -2.560  10.000  1.00 25.71           N  
ANISOU 1897  N   GLY A 283     4356   2534   2877     43    351    852       N  
ATOM   1898  CA  GLY A 283      44.408  -3.647  10.944  1.00 23.17           C  
ANISOU 1898  CA  GLY A 283     3850   2176   2779     67    126    767       C  
ATOM   1899  C   GLY A 283      43.249  -4.601  10.828  1.00 23.10           C  
ANISOU 1899  C   GLY A 283     3847   2181   2748   -210    215    467       C  
ATOM   1900  O   GLY A 283      42.247  -4.330  10.166  1.00 24.28           O  
ANISOU 1900  O   GLY A 283     4077   2541   2606   -654    279    147       O  
ATOM   1901  N   ALA A 284      43.411  -5.747  11.483  1.00 22.33           N  
ANISOU 1901  N   ALA A 284     3883   2110   2493    104    173    273       N  
ATOM   1902  CA  ALA A 284      42.328  -6.715  11.620  1.00 21.55           C  
ANISOU 1902  CA  ALA A 284     3938   1742   2507    425    384    852       C  
ATOM   1903  C   ALA A 284      41.501  -6.289  12.831  1.00 24.40           C  
ANISOU 1903  C   ALA A 284     4311   2371   2590    789    339   1171       C  
ATOM   1904  O   ALA A 284      41.879  -6.535  13.983  1.00 28.21           O  
ANISOU 1904  O   ALA A 284     5123   2900   2694   1030    419   1074       O  
ATOM   1905  CB  ALA A 284      42.881  -8.131  11.757  1.00 20.88           C  
ANISOU 1905  CB  ALA A 284     3593   1651   2689    552    472    646       C  
ATOM   1906  N   TRP A 285      40.382  -5.615  12.567  1.00 22.60           N  
ANISOU 1906  N   TRP A 285     3685   2170   2732    619    714    858       N  
ATOM   1907  CA  TRP A 285      39.560  -4.996  13.601  1.00 22.12           C  
ANISOU 1907  CA  TRP A 285     3808   2035   2563    559    409    805       C  
ATOM   1908  C   TRP A 285      38.418  -5.943  13.938  1.00 23.38           C  
ANISOU 1908  C   TRP A 285     3955   2330   2597    185    152    760       C  
ATOM   1909  O   TRP A 285      37.534  -6.177  13.108  1.00 25.07           O  
ANISOU 1909  O   TRP A 285     4436   2515   2574   -409    -29    501       O  
ATOM   1910  CB  TRP A 285      39.028  -3.643  13.131  1.00 21.12           C  
ANISOU 1910  CB  TRP A 285     3981   1750   2294    263    348    737       C  
ATOM   1911  CG  TRP A 285      40.090  -2.587  13.019  1.00 22.51           C  
ANISOU 1911  CG  TRP A 285     4090   1862   2602    247    301    716       C  
ATOM   1912  CD1 TRP A 285      40.651  -2.111  11.870  1.00 22.12           C  
ANISOU 1912  CD1 TRP A 285     3874   1448   3082    182    253    832       C  
ATOM   1913  CD2 TRP A 285      40.711  -1.872  14.095  1.00 23.36           C  
ANISOU 1913  CD2 TRP A 285     4049   1949   2878   -217    104    557       C  
ATOM   1914  CE2 TRP A 285      41.642  -0.983  13.522  1.00 23.44           C  
ANISOU 1914  CE2 TRP A 285     3875   1920   3112    182     17    459       C  
ATOM   1915  CE3 TRP A 285      40.574  -1.902  15.489  1.00 26.05           C  
ANISOU 1915  CE3 TRP A 285     4554   2319   3026   -572   -188    527       C  
ATOM   1916  NE1 TRP A 285      41.585  -1.148  12.163  1.00 22.19           N  
ANISOU 1916  NE1 TRP A 285     3606   1656   3170    383    265    862       N  
ATOM   1917  CZ2 TRP A 285      42.430  -0.125  14.296  1.00 24.15           C  
ANISOU 1917  CZ2 TRP A 285     3752   2198   3227   -519   -167    506       C  
ATOM   1918  CZ3 TRP A 285      41.353  -1.056  16.252  1.00 26.85           C  
ANISOU 1918  CZ3 TRP A 285     4533   2672   2997   -723   -355    347       C  
ATOM   1919  CH2 TRP A 285      42.271  -0.177  15.657  1.00 24.78           C  
ANISOU 1919  CH2 TRP A 285     3983   2376   3057   -708   -298    528       C  
ATOM   1920  N   MET A 286      38.438  -6.488  15.151  1.00 24.57           N  
ANISOU 1920  N   MET A 286     4211   2585   2539    -81     27    752       N  
ATOM   1921  CA  MET A 286      37.413  -7.440  15.556  1.00 25.64           C  
ANISOU 1921  CA  MET A 286     4470   2777   2495    387    140    961       C  
ATOM   1922  C   MET A 286      36.050  -6.771  15.621  1.00 22.67           C  
ANISOU 1922  C   MET A 286     3585   2516   2512    637    294    413       C  
ATOM   1923  O   MET A 286      35.925  -5.617  16.031  1.00 21.80           O  
ANISOU 1923  O   MET A 286     3635   1866   2781     81    496    -53       O  
ATOM   1924  CB  MET A 286      37.734  -8.032  16.925  1.00 32.26           C  
ANISOU 1924  CB  MET A 286     6012   3365   2879    745   -119   1154       C  
ATOM   1925  CG  MET A 286      38.730  -9.153  16.922  1.00 40.61           C  
ANISOU 1925  CG  MET A 286     7931   4225   3274    972   -248   1216       C  
ATOM   1926  SD  MET A 286      38.809  -9.975  18.534  1.00 49.07           S  
ANISOU 1926  SD  MET A 286     9651   5141   3853   1255   -412   1452       S  
ATOM   1927  CE  MET A 286      38.493  -8.619  19.625  1.00 47.97           C  
ANISOU 1927  CE  MET A 286     9697   4963   3566   1119   -527   1374       C  
ATOM   1928  N   TYR A 287      35.023  -7.502  15.203  1.00 21.06           N  
ANISOU 1928  N   TYR A 287     3408   2342   2251    644    494    415       N  
ATOM   1929  CA  TYR A 287      33.657  -7.190  15.589  1.00 18.74           C  
ANISOU 1929  CA  TYR A 287     3181   1903   2038     99    223    646       C  
ATOM   1930  C   TYR A 287      33.070  -8.441  16.229  1.00 20.18           C  
ANISOU 1930  C   TYR A 287     4070   1465   2131    189    410    283       C  
ATOM   1931  O   TYR A 287      33.415  -9.569  15.856  1.00 21.19           O  
ANISOU 1931  O   TYR A 287     4189   1346   2518    392    686    151       O  
ATOM   1932  CB  TYR A 287      32.799  -6.710  14.390  1.00 19.32           C  
ANISOU 1932  CB  TYR A 287     3265   1883   2192    114   -340    560       C  
ATOM   1933  CG  TYR A 287      32.347  -7.829  13.486  1.00 20.37           C  
ANISOU 1933  CG  TYR A 287     3652   2062   2028    167    -96    200       C  
ATOM   1934  CD1 TYR A 287      31.158  -8.525  13.735  1.00 19.65           C  
ANISOU 1934  CD1 TYR A 287     3524   2163   1778     -5    103     20       C  
ATOM   1935  CD2 TYR A 287      33.115  -8.213  12.399  1.00 20.75           C  
ANISOU 1935  CD2 TYR A 287     3756   2001   2127    255    -12     55       C  
ATOM   1936  CE1 TYR A 287      30.749  -9.564  12.922  1.00 21.21           C  
ANISOU 1936  CE1 TYR A 287     3693   2178   2186     -4    -73     93       C  
ATOM   1937  CE2 TYR A 287      32.714  -9.249  11.579  1.00 21.74           C  
ANISOU 1937  CE2 TYR A 287     4072   2007   2180     71    107   -341       C  
ATOM   1938  CZ  TYR A 287      31.532  -9.922  11.844  1.00 22.98           C  
ANISOU 1938  CZ  TYR A 287     4259   2236   2237     81   -167   -375       C  
ATOM   1939  OH  TYR A 287      31.141 -10.965  11.028  1.00 24.67           O  
ANISOU 1939  OH  TYR A 287     4494   2333   2545    228   -320    180       O  
ATOM   1940  N   HIS A 288      32.200  -8.247  17.215  1.00 18.82           N  
ANISOU 1940  N   HIS A 288     3919   1291   1938    -50    434    497       N  
ATOM   1941  CA  HIS A 288      31.652  -9.403  17.908  1.00 19.23           C  
ANISOU 1941  CA  HIS A 288     3914   1562   1831    -76    356    665       C  
ATOM   1942  C   HIS A 288      30.431  -8.977  18.702  1.00 19.84           C  
ANISOU 1942  C   HIS A 288     3955   1394   2191    -13    439    442       C  
ATOM   1943  O   HIS A 288      30.274  -7.804  19.041  1.00 20.15           O  
ANISOU 1943  O   HIS A 288     3882   1325   2451    511    533    310       O  
ATOM   1944  CB  HIS A 288      32.691 -10.060  18.836  1.00 20.30           C  
ANISOU 1944  CB  HIS A 288     4129   1449   2137    265    279    197       C  
ATOM   1945  CG  HIS A 288      33.275  -9.136  19.870  1.00 18.90           C  
ANISOU 1945  CG  HIS A 288     3832   1246   2104    -77    411    366       C  
ATOM   1946  CD2 HIS A 288      34.395  -8.374  19.855  1.00 19.71           C  
ANISOU 1946  CD2 HIS A 288     4155   1189   2147     29    434    279       C  
ATOM   1947  ND1 HIS A 288      32.721  -8.969  21.123  1.00 18.50           N  
ANISOU 1947  ND1 HIS A 288     3958   1000   2069    -87    180    -92       N  
ATOM   1948  CE1 HIS A 288      33.458  -8.128  21.823  1.00 20.56           C  
ANISOU 1948  CE1 HIS A 288     4455   1168   2187   -232    109    189       C  
ATOM   1949  NE2 HIS A 288      34.478  -7.748  21.075  1.00 20.27           N  
ANISOU 1949  NE2 HIS A 288     4130   1284   2290    -37    223    223       N  
ATOM   1950  N   CYS A 289      29.569  -9.948  19.004  1.00 18.61           N  
ANISOU 1950  N   CYS A 289     3547   1568   1957    308    569     -4       N  
ATOM   1951  CA  CYS A 289      28.626  -9.758  20.096  1.00 18.81           C  
ANISOU 1951  CA  CYS A 289     3605   1499   2042   -140    137    347       C  
ATOM   1952  C   CYS A 289      29.413  -9.581  21.386  1.00 17.25           C  
ANISOU 1952  C   CYS A 289     3210   1335   2008    272   -172    201       C  
ATOM   1953  O   CYS A 289      30.426 -10.253  21.608  1.00 18.09           O  
ANISOU 1953  O   CYS A 289     3495   1326   2054    378   -440    174       O  
ATOM   1954  CB  CYS A 289      27.675 -10.946  20.212  1.00 18.63           C  
ANISOU 1954  CB  CYS A 289     3474   1644   1960    148    321    114       C  
ATOM   1955  SG  CYS A 289      26.587 -10.810  21.633  1.00 17.37           S  
ANISOU 1955  SG  CYS A 289     3332   1220   2048    161     99    243       S  
ATOM   1956  N   HIS A 290      28.967  -8.668  22.234  1.00 15.01           N  
ANISOU 1956  N   HIS A 290     2415   1219   2067    276   -440    147       N  
ATOM   1957  CA  HIS A 290      29.710  -8.410  23.456  1.00 15.74           C  
ANISOU 1957  CA  HIS A 290     3045    879   2057     89   -352    316       C  
ATOM   1958  C   HIS A 290      29.141  -9.123  24.679  1.00 17.86           C  
ANISOU 1958  C   HIS A 290     3676    966   2145    265   -150    120       C  
ATOM   1959  O   HIS A 290      29.692  -8.960  25.774  1.00 19.11           O  
ANISOU 1959  O   HIS A 290     3842   1242   2177     39   -153    268       O  
ATOM   1960  CB  HIS A 290      29.805  -6.912  23.729  1.00 16.44           C  
ANISOU 1960  CB  HIS A 290     3300   1063   1882    114   -515    242       C  
ATOM   1961  CG  HIS A 290      31.095  -6.508  24.370  1.00 18.25           C  
ANISOU 1961  CG  HIS A 290     3674   1111   2148    174     25    320       C  
ATOM   1962  CD2 HIS A 290      32.031  -5.604  23.998  1.00 18.30           C  
ANISOU 1962  CD2 HIS A 290     3642   1342   1968    714    454    489       C  
ATOM   1963  ND1 HIS A 290      31.548  -7.069  25.547  1.00 19.98           N  
ANISOU 1963  ND1 HIS A 290     3769   1451   2369    -74    -14    536       N  
ATOM   1964  CE1 HIS A 290      32.703  -6.517  25.878  1.00 19.14           C  
ANISOU 1964  CE1 HIS A 290     3518   1471   2283    110    184    898       C  
ATOM   1965  NE2 HIS A 290      33.014  -5.620  24.959  1.00 19.11           N  
ANISOU 1965  NE2 HIS A 290     3762   1383   2118    189    497    667       N  
ATOM   1966  N   VAL A 291      28.053  -9.888  24.535  1.00 16.26           N  
ANISOU 1966  N   VAL A 291     3192    839   2147     13    -16    244       N  
ATOM   1967  CA  VAL A 291      27.671 -10.815  25.600  1.00 17.67           C  
ANISOU 1967  CA  VAL A 291     3518   1077   2119    294    -29    440       C  
ATOM   1968  C   VAL A 291      28.818 -11.801  25.752  1.00 18.32           C  
ANISOU 1968  C   VAL A 291     3602   1235   2126    282   -391    526       C  
ATOM   1969  O   VAL A 291      29.235 -12.437  24.775  1.00 19.07           O  
ANISOU 1969  O   VAL A 291     3591   1210   2442    444   -565    329       O  
ATOM   1970  CB  VAL A 291      26.347 -11.515  25.266  1.00 16.97           C  
ANISOU 1970  CB  VAL A 291     3394   1179   1874     81     50    583       C  
ATOM   1971  CG1 VAL A 291      25.935 -12.445  26.398  1.00 17.71           C  
ANISOU 1971  CG1 VAL A 291     3632   1247   1850    128    -65    559       C  
ATOM   1972  CG2 VAL A 291      25.253 -10.496  24.989  1.00 17.55           C  
ANISOU 1972  CG2 VAL A 291     3642   1282   1744    534    -10    438       C  
ATOM   1973  N   GLN A 292      29.367 -11.906  26.963  1.00 16.57           N  
ANISOU 1973  N   GLN A 292     2998   1304   1993    316   -490    270       N  
ATOM   1974  CA  GLN A 292      30.703 -12.477  27.092  1.00 18.20           C  
ANISOU 1974  CA  GLN A 292     3697   1222   2000    192   -553    -29       C  
ATOM   1975  C   GLN A 292      30.739 -13.942  26.643  1.00 20.01           C  
ANISOU 1975  C   GLN A 292     4238   1318   2048     35   -395    135       C  
ATOM   1976  O   GLN A 292      31.628 -14.349  25.879  1.00 22.24           O  
ANISOU 1976  O   GLN A 292     4637   1921   1892    123   -591    188       O  
ATOM   1977  CB  GLN A 292      31.201 -12.306  28.526  1.00 19.82           C  
ANISOU 1977  CB  GLN A 292     4020   1330   2181   -205   -178   -267       C  
ATOM   1978  CG  GLN A 292      31.541 -10.857  28.894  1.00 18.47           C  
ANISOU 1978  CG  GLN A 292     3615   1266   2138   -309   -175   -186       C  
ATOM   1979  CD  GLN A 292      32.625 -10.254  28.002  1.00 19.91           C  
ANISOU 1979  CD  GLN A 292     4030   1371   2165    206   -407     24       C  
ATOM   1980  NE2 GLN A 292      33.666 -11.040  27.695  1.00 19.81           N  
ANISOU 1980  NE2 GLN A 292     4237   1335   1958    114     26     74       N  
ATOM   1981  OE1 GLN A 292      32.529  -9.094  27.597  1.00 19.38           O  
ANISOU 1981  OE1 GLN A 292     3543   1363   2458    311   -318    187       O  
ATOM   1982  N   SER A 293      29.757 -14.744  27.066  1.00 19.14           N  
ANISOU 1982  N   SER A 293     4202   1108   1961    136   -352    171       N  
ATOM   1983  CA  SER A 293      29.783 -16.146  26.650  1.00 20.68           C  
ANISOU 1983  CA  SER A 293     4535   1141   2181   -165    -85      5       C  
ATOM   1984  C   SER A 293      29.560 -16.293  25.152  1.00 19.34           C  
ANISOU 1984  C   SER A 293     4438   1161   1751    152   -189     54       C  
ATOM   1985  O   SER A 293      29.967 -17.308  24.566  1.00 21.11           O  
ANISOU 1985  O   SER A 293     4668   1446   1908    341     31   -162       O  
ATOM   1986  CB  SER A 293      28.731 -16.965  27.396  1.00 20.65           C  
ANISOU 1986  CB  SER A 293     4205   1366   2274    -51    609    500       C  
ATOM   1987  OG  SER A 293      27.442 -16.436  27.171  1.00 23.23           O  
ANISOU 1987  OG  SER A 293     4012   2309   2506   -205     47    558       O  
ATOM   1988  N   HIS A 294      28.898 -15.315  24.519  1.00 18.26           N  
ANISOU 1988  N   HIS A 294     3739   1386   1813    477   -478    394       N  
ATOM   1989  CA  HIS A 294      28.648 -15.406  23.080  1.00 18.44           C  
ANISOU 1989  CA  HIS A 294     3848   1404   1754    389     50    490       C  
ATOM   1990  C   HIS A 294      29.926 -15.165  22.291  1.00 18.01           C  
ANISOU 1990  C   HIS A 294     3538   1264   2040    329     77    586       C  
ATOM   1991  O   HIS A 294      30.182 -15.844  21.288  1.00 18.11           O  
ANISOU 1991  O   HIS A 294     3517   1484   1880    407     56    -68       O  
ATOM   1992  CB  HIS A 294      27.577 -14.400  22.642  1.00 16.92           C  
ANISOU 1992  CB  HIS A 294     3292   1319   1819    484   -359    311       C  
ATOM   1993  CG  HIS A 294      26.218 -14.654  23.218  1.00 19.23           C  
ANISOU 1993  CG  HIS A 294     4080   1060   2167   -166   -234    179       C  
ATOM   1994  CD2 HIS A 294      25.810 -15.440  24.243  1.00 20.14           C  
ANISOU 1994  CD2 HIS A 294     4103   1331   2216     56     39     -1       C  
ATOM   1995  ND1 HIS A 294      25.083 -14.037  22.736  1.00 19.52           N  
ANISOU 1995  ND1 HIS A 294     4086   1189   2140   -373   -237    362       N  
ATOM   1996  CE1 HIS A 294      24.034 -14.441  23.430  1.00 20.46           C  
ANISOU 1996  CE1 HIS A 294     4483   1364   1928   -251    264    357       C  
ATOM   1997  NE2 HIS A 294      24.448 -15.296  24.349  1.00 21.09           N  
ANISOU 1997  NE2 HIS A 294     4389   1412   2212     36     53    184       N  
ATOM   1998  N   SER A 295      30.732 -14.194  22.717  1.00 19.25           N  
ANISOU 1998  N   SER A 295     3694   1323   2297    105     65    483       N  
ATOM   1999  CA  SER A 295      32.008 -13.994  22.042  1.00 19.62           C  
ANISOU 1999  CA  SER A 295     3557   1522   2376    470   -170    573       C  
ATOM   2000  C   SER A 295      32.948 -15.159  22.314  1.00 20.31           C  
ANISOU 2000  C   SER A 295     3824   1443   2448    839   -209    430       C  
ATOM   2001  O   SER A 295      33.690 -15.577  21.416  1.00 24.46           O  
ANISOU 2001  O   SER A 295     4695   1850   2749    931   -178    514       O  
ATOM   2002  CB  SER A 295      32.645 -12.663  22.455  1.00 20.99           C  
ANISOU 2002  CB  SER A 295     3537   1971   2467     -1   -391     78       C  
ATOM   2003  OG  SER A 295      32.859 -12.599  23.854  1.00 23.05           O  
ANISOU 2003  OG  SER A 295     3817   2181   2760   -117    225    204       O  
ATOM   2004  N   ASP A 296      32.898 -15.722  23.532  1.00 19.88           N  
ANISOU 2004  N   ASP A 296     3891   1513   2151    481   -815    357       N  
ATOM   2005  CA  ASP A 296      33.715 -16.898  23.849  1.00 18.96           C  
ANISOU 2005  CA  ASP A 296     3439   1563   2201    496   -326     63       C  
ATOM   2006  C   ASP A 296      33.309 -18.120  23.028  1.00 20.88           C  
ANISOU 2006  C   ASP A 296     3809   1770   2357    833    -67    134       C  
ATOM   2007  O   ASP A 296      34.140 -19.005  22.792  1.00 22.80           O  
ANISOU 2007  O   ASP A 296     3855   1988   2819   1070   -264   -338       O  
ATOM   2008  CB  ASP A 296      33.621 -17.246  25.337  1.00 19.10           C  
ANISOU 2008  CB  ASP A 296     3130   2079   2049     11   -489   -179       C  
ATOM   2009  CG  ASP A 296      34.327 -16.234  26.226  1.00 21.18           C  
ANISOU 2009  CG  ASP A 296     3602   2161   2286    111   -118     26       C  
ATOM   2010  OD1 ASP A 296      35.240 -15.527  25.744  1.00 21.61           O  
ANISOU 2010  OD1 ASP A 296     3626   2216   2368    334   -282    189       O  
ATOM   2011  OD2 ASP A 296      33.960 -16.131  27.419  1.00 22.43           O1-
ANISOU 2011  OD2 ASP A 296     4091   2095   2338    130   -133   -121       O1-
ATOM   2012  N   MET A 297      32.044 -18.203  22.604  1.00 20.35           N  
ANISOU 2012  N   MET A 297     3890   1607   2235    628    166    489       N  
ATOM   2013  CA  MET A 297      31.537 -19.368  21.891  1.00 20.84           C  
ANISOU 2013  CA  MET A 297     4079   1558   2282    569   -104    233       C  
ATOM   2014  C   MET A 297      31.243 -19.076  20.420  1.00 23.88           C  
ANISOU 2014  C   MET A 297     4864   1695   2515    449    155    391       C  
ATOM   2015  O   MET A 297      30.422 -19.755  19.796  1.00 28.46           O  
ANISOU 2015  O   MET A 297     5783   2289   2743    -49   -121    114       O  
ATOM   2016  CB  MET A 297      30.310 -19.936  22.600  1.00 18.45           C  
ANISOU 2016  CB  MET A 297     3417   1281   2313    317    152     13       C  
ATOM   2017  CG  MET A 297      30.699 -20.666  23.885  1.00 22.69           C  
ANISOU 2017  CG  MET A 297     4036   1685   2900    -72    649   -196       C  
ATOM   2018  SD  MET A 297      29.413 -21.608  24.722  1.00 25.81           S  
ANISOU 2018  SD  MET A 297     4755   1883   3169   -172    666   -248       S  
ATOM   2019  CE  MET A 297      28.582 -20.300  25.639  1.00 27.57           C  
ANISOU 2019  CE  MET A 297     4785   2221   3472   -282    797   -259       C  
ATOM   2020  N   GLY A 298      31.914 -18.079  19.849  1.00 23.04           N  
ANISOU 2020  N   GLY A 298     4754   1573   2427    990    536    219       N  
ATOM   2021  CA  GLY A 298      32.058 -18.014  18.405  1.00 23.01           C  
ANISOU 2021  CA  GLY A 298     4384   1720   2640    901    259    705       C  
ATOM   2022  C   GLY A 298      31.415 -16.843  17.702  1.00 21.39           C  
ANISOU 2022  C   GLY A 298     4025   1363   2739    560     71    601       C  
ATOM   2023  O   GLY A 298      31.541 -16.764  16.468  1.00 22.87           O  
ANISOU 2023  O   GLY A 298     4325   1537   2827    381    190    625       O  
ATOM   2024  N   MET A 299      30.728 -15.914  18.381  1.00 19.25           N  
ANISOU 2024  N   MET A 299     3585   1125   2602    600    187    322       N  
ATOM   2025  CA  MET A 299      30.080 -14.796  17.679  1.00 19.83           C  
ANISOU 2025  CA  MET A 299     3695   1321   2520    638    454    157       C  
ATOM   2026  C   MET A 299      31.085 -13.660  17.513  1.00 19.05           C  
ANISOU 2026  C   MET A 299     3822   1120   2297    317    393    120       C  
ATOM   2027  O   MET A 299      30.978 -12.591  18.112  1.00 21.07           O  
ANISOU 2027  O   MET A 299     4436   1196   2375    354    590     -4       O  
ATOM   2028  CB  MET A 299      28.835 -14.335  18.421  1.00 19.86           C  
ANISOU 2028  CB  MET A 299     3623   1395   2530    681    336    210       C  
ATOM   2029  CG  MET A 299      27.746 -15.384  18.481  1.00 22.82           C  
ANISOU 2029  CG  MET A 299     4087   1888   2698    697     18      5       C  
ATOM   2030  SD  MET A 299      26.195 -14.715  19.100  1.00 21.18           S  
ANISOU 2030  SD  MET A 299     4186   1905   1955    236    110    102       S  
ATOM   2031  CE  MET A 299      25.652 -13.722  17.694  1.00 19.57           C  
ANISOU 2031  CE  MET A 299     3830   1850   1756    245     27    787       C  
ATOM   2032  N  AVAL A 300      32.085 -13.924  16.665  0.49 19.83           N  
ANISOU 2032  N  AVAL A 300     3757   1616   2164    120    495    397       N  
ATOM   2033  N  BVAL A 300      32.101 -13.941  16.701  0.51 19.33           N  
ANISOU 2033  N  BVAL A 300     3773   1515   2059    297    530    354       N  
ATOM   2034  CA AVAL A 300      33.224 -13.034  16.447  0.49 20.19           C  
ANISOU 2034  CA AVAL A 300     3768   1753   2152   -210    345    354       C  
ATOM   2035  CA BVAL A 300      33.171 -12.999  16.418  0.51 19.12           C  
ANISOU 2035  CA BVAL A 300     3819   1513   1934    207    368    273       C  
ATOM   2036  C  AVAL A 300      33.595 -13.067  14.968  0.49 20.63           C  
ANISOU 2036  C  AVAL A 300     3891   1800   2150    -41    142    165       C  
ATOM   2037  C  BVAL A 300      33.449 -13.029  14.924  0.51 20.34           C  
ANISOU 2037  C  BVAL A 300     3948   1729   2052    162    265    303       C  
ATOM   2038  O  AVAL A 300      33.603 -14.135  14.344  0.49 21.67           O  
ANISOU 2038  O  AVAL A 300     4119   1858   2259    -92    103   -110       O  
ATOM   2039  O  BVAL A 300      33.234 -14.042  14.248  0.51 22.04           O  
ANISOU 2039  O  BVAL A 300     4251   1945   2179    118    491    404       O  
ATOM   2040  CB AVAL A 300      34.446 -13.438  17.303  0.49 22.56           C  
ANISOU 2040  CB AVAL A 300     3882   2425   2265   -414    220    648       C  
ATOM   2041  CB BVAL A 300      34.466 -13.305  17.208  0.51 20.72           C  
ANISOU 2041  CB BVAL A 300     4031   1983   1858    305    192    358       C  
ATOM   2042  CG1AVAL A 300      35.605 -12.465  17.095  0.49 22.61           C  
ANISOU 2042  CG1AVAL A 300     3638   2549   2406   -631    229    812       C  
ATOM   2043  CG1BVAL A 300      34.169 -13.531  18.677  0.51 22.56           C  
ANISOU 2043  CG1BVAL A 300     4238   2509   1825    476    284     53       C  
ATOM   2044  CG2AVAL A 300      34.084 -13.519  18.776  0.49 24.99           C  
ANISOU 2044  CG2AVAL A 300     4283   2933   2282   -234     87    368       C  
ATOM   2045  CG2BVAL A 300      35.184 -14.505  16.618  0.51 19.99           C  
ANISOU 2045  CG2BVAL A 300     3918   1860   1820    469    102    258       C  
ATOM   2046  N   GLY A 301      33.918 -11.897  14.410  1.00 19.89           N  
ANISOU 2046  N   GLY A 301     3710   1952   1898     37    123    369       N  
ATOM   2047  CA  GLY A 301      34.385 -11.797  13.046  1.00 20.69           C  
ANISOU 2047  CA  GLY A 301     3899   1846   2115    114    268    425       C  
ATOM   2048  C   GLY A 301      35.444 -10.720  12.976  1.00 22.41           C  
ANISOU 2048  C   GLY A 301     4369   1909   2239      6    807    574       C  
ATOM   2049  O   GLY A 301      35.736 -10.042  13.965  1.00 24.98           O  
ANISOU 2049  O   GLY A 301     4806   2349   2335     92    525    535       O  
ATOM   2050  N   LEU A 302      36.025 -10.559  11.789  1.00 23.15           N  
ANISOU 2050  N   LEU A 302     4400   1986   2411    400    397    313       N  
ATOM   2051  CA  LEU A 302      37.078  -9.575  11.564  1.00 21.21           C  
ANISOU 2051  CA  LEU A 302     4089   1709   2261    483    297    584       C  
ATOM   2052  C   LEU A 302      36.686  -8.620  10.451  1.00 24.21           C  
ANISOU 2052  C   LEU A 302     4206   2404   2589    486     56    249       C  
ATOM   2053  O   LEU A 302      36.252  -9.044   9.375  1.00 24.94           O  
ANISOU 2053  O   LEU A 302     4409   2879   2188    588   -111    440       O  
ATOM   2054  CB  LEU A 302      38.407 -10.235  11.204  1.00 22.89           C  
ANISOU 2054  CB  LEU A 302     4263   2015   2422    595    130    286       C  
ATOM   2055  CG  LEU A 302      39.075 -11.059  12.296  1.00 24.88           C  
ANISOU 2055  CG  LEU A 302     4750   2213   2490    932    218    303       C  
ATOM   2056  CD1 LEU A 302      40.308 -11.735  11.729  1.00 26.72           C  
ANISOU 2056  CD1 LEU A 302     4933   2466   2755    883    560    477       C  
ATOM   2057  CD2 LEU A 302      39.420 -10.199  13.499  1.00 25.64           C  
ANISOU 2057  CD2 LEU A 302     4848   2433   2462    801    336   -424       C  
ATOM   2058  N   PHE A 303      36.862  -7.343  10.714  1.00 22.60           N  
ANISOU 2058  N   PHE A 303     3896   1983   2706    242    362    204       N  
ATOM   2059  CA  PHE A 303      36.769  -6.298   9.709  1.00 21.94           C  
ANISOU 2059  CA  PHE A 303     3645   1914   2778    203    476    277       C  
ATOM   2060  C   PHE A 303      38.213  -6.003   9.324  1.00 23.40           C  
ANISOU 2060  C   PHE A 303     3851   2356   2685    216    347    255       C  
ATOM   2061  O   PHE A 303      38.945  -5.354  10.075  1.00 24.23           O  
ANISOU 2061  O   PHE A 303     3985   2506   2717    141    269    346       O  
ATOM   2062  CB  PHE A 303      36.032  -5.099  10.294  1.00 22.07           C  
ANISOU 2062  CB  PHE A 303     4041   1729   2615    269    443     31       C  
ATOM   2063  CG  PHE A 303      35.836  -3.972   9.341  1.00 22.55           C  
ANISOU 2063  CG  PHE A 303     4157   1977   2434    457    155    177       C  
ATOM   2064  CD1 PHE A 303      35.566  -4.200   8.010  1.00 22.44           C  
ANISOU 2064  CD1 PHE A 303     4065   2173   2288    722   -240    122       C  
ATOM   2065  CD2 PHE A 303      35.902  -2.669   9.794  1.00 23.05           C  
ANISOU 2065  CD2 PHE A 303     4252   1797   2709    147    417    767       C  
ATOM   2066  CE1 PHE A 303      35.382  -3.143   7.135  1.00 22.47           C  
ANISOU 2066  CE1 PHE A 303     4157   1943   2436     56   -216    198       C  
ATOM   2067  CE2 PHE A 303      35.715  -1.597   8.923  1.00 23.93           C  
ANISOU 2067  CE2 PHE A 303     4091   2189   2813    335    425    851       C  
ATOM   2068  CZ  PHE A 303      35.453  -1.839   7.593  1.00 23.66           C  
ANISOU 2068  CZ  PHE A 303     4230   2191   2566    161     -7    726       C  
ATOM   2069  N   LEU A 304      38.639  -6.534   8.176  1.00 21.41           N  
ANISOU 2069  N   LEU A 304     3273   2321   2540    521    456    200       N  
ATOM   2070  CA  LEU A 304      40.046  -6.493   7.772  1.00 20.90           C  
ANISOU 2070  CA  LEU A 304     3527   2207   2206    584    451    597       C  
ATOM   2071  C   LEU A 304      40.268  -5.241   6.935  1.00 23.58           C  
ANISOU 2071  C   LEU A 304     3834   2592   2534    367    345    707       C  
ATOM   2072  O   LEU A 304      39.899  -5.191   5.757  1.00 24.74           O  
ANISOU 2072  O   LEU A 304     3745   3322   2334    209   -194    845       O  
ATOM   2073  CB  LEU A 304      40.431  -7.753   7.004  1.00 21.08           C  
ANISOU 2073  CB  LEU A 304     3671   2167   2170    520    200    560       C  
ATOM   2074  CG  LEU A 304      40.254  -9.108   7.706  1.00 23.79           C  
ANISOU 2074  CG  LEU A 304     4229   2433   2375    566    236    413       C  
ATOM   2075  CD1 LEU A 304      40.427 -10.268   6.731  1.00 25.33           C  
ANISOU 2075  CD1 LEU A 304     4242   2842   2540    888    443     -3       C  
ATOM   2076  CD2 LEU A 304      41.233  -9.240   8.844  1.00 25.89           C  
ANISOU 2076  CD2 LEU A 304     4381   2851   2606    584    279    209       C  
ATOM   2077  N   VAL A 305      40.879  -4.229   7.543  1.00 22.88           N  
ANISOU 2077  N   VAL A 305     3681   2477   2537   -216    365    659       N  
ATOM   2078  CA  VAL A 305      41.071  -2.924   6.923  1.00 21.77           C  
ANISOU 2078  CA  VAL A 305     3553   2283   2434   -281    680   1077       C  
ATOM   2079  C   VAL A 305      42.503  -2.874   6.423  1.00 23.58           C  
ANISOU 2079  C   VAL A 305     3886   2709   2364    -24    575    841       C  
ATOM   2080  O   VAL A 305      43.449  -2.901   7.214  1.00 25.38           O  
ANISOU 2080  O   VAL A 305     4373   3068   2204     10    611    654       O  
ATOM   2081  CB  VAL A 305      40.766  -1.788   7.908  1.00 22.01           C  
ANISOU 2081  CB  VAL A 305     3486   2308   2570   -460    625    665       C  
ATOM   2082  CG1 VAL A 305      41.050  -0.433   7.287  1.00 23.05           C  
ANISOU 2082  CG1 VAL A 305     3667   2355   2736   -570    872    797       C  
ATOM   2083  CG2 VAL A 305      39.317  -1.868   8.368  1.00 20.24           C  
ANISOU 2083  CG2 VAL A 305     2852   2270   2567   -210    475    457       C  
ATOM   2084  N   LYS A 306      42.666  -2.817   5.112  1.00 23.56           N  
ANISOU 2084  N   LYS A 306     3742   2906   2305   -106    710    668       N  
ATOM   2085  CA  LYS A 306      43.976  -2.891   4.481  1.00 25.49           C  
ANISOU 2085  CA  LYS A 306     4285   2859   2542   -115    624    411       C  
ATOM   2086  C   LYS A 306      44.546  -1.502   4.235  1.00 26.08           C  
ANISOU 2086  C   LYS A 306     4465   2979   2464   -288    483    501       C  
ATOM   2087  O   LYS A 306      43.805  -0.533   4.044  1.00 27.59           O  
ANISOU 2087  O   LYS A 306     4599   3246   2639   -163     88    857       O  
ATOM   2088  CB  LYS A 306      43.885  -3.647   3.156  1.00 24.99           C  
ANISOU 2088  CB  LYS A 306     4226   2828   2439    -88    576    140       C  
ATOM   2089  CG  LYS A 306      43.311  -5.045   3.291  1.00 28.61           C  
ANISOU 2089  CG  LYS A 306     4685   3316   2869   -179    487    149       C  
ATOM   2090  CD  LYS A 306      42.993  -5.659   1.940  1.00 31.17           C  
ANISOU 2090  CD  LYS A 306     5281   3444   3119   -225    152     57       C  
ATOM   2091  CE  LYS A 306      41.757  -5.023   1.339  1.00 33.70           C  
ANISOU 2091  CE  LYS A 306     5782   3550   3470     24    150    226       C  
ATOM   2092  NZ  LYS A 306      41.235  -5.836   0.201  1.00 35.77           N1+
ANISOU 2092  NZ  LYS A 306     6166   3664   3759    235    279    142       N1+
ATOM   2093  N   LYS A 307      45.881  -1.411   4.247  1.00 24.56           N  
ANISOU 2093  N   LYS A 307     4317   2825   2190   -123    160    178       N  
ATOM   2094  CA  LYS A 307      46.532  -0.237   3.683  1.00 25.23           C  
ANISOU 2094  CA  LYS A 307     4326   2854   2405   -192    -82      6       C  
ATOM   2095  C   LYS A 307      46.238  -0.180   2.184  1.00 24.72           C  
ANISOU 2095  C   LYS A 307     4280   2460   2650   -309    -64    274       C  
ATOM   2096  O   LYS A 307      45.815  -1.173   1.583  1.00 24.68           O  
ANISOU 2096  O   LYS A 307     4055   2485   2836   -365   -256    493       O  
ATOM   2097  CB  LYS A 307      48.043  -0.280   3.920  1.00 28.35           C  
ANISOU 2097  CB  LYS A 307     4478   3647   2646   -367   -286   -128       C  
ATOM   2098  CG  LYS A 307      48.483  -0.292   5.382  1.00 30.50           C  
ANISOU 2098  CG  LYS A 307     4244   4253   3089   -116   -901   -501       C  
ATOM   2099  CD  LYS A 307      49.993  -0.519   5.485  1.00 34.93           C  
ANISOU 2099  CD  LYS A 307     4747   4792   3733    433  -1095   -489       C  
ATOM   2100  CE  LYS A 307      50.741   0.770   5.843  1.00 38.14           C  
ANISOU 2100  CE  LYS A 307     4790   5522   4179    835  -1114   -607       C  
ATOM   2101  NZ  LYS A 307      52.219   0.717   5.548  1.00 40.39           N1+
ANISOU 2101  NZ  LYS A 307     5028   5991   4327    997   -980   -729       N1+
ATOM   2102  N   PRO A 308      46.428   0.979   1.555  1.00 24.89           N  
ANISOU 2102  N   PRO A 308     4596   2378   2483   -593    373    164       N  
ATOM   2103  CA  PRO A 308      46.247   1.038   0.096  1.00 25.53           C  
ANISOU 2103  CA  PRO A 308     4890   2428   2383   -325    731   -122       C  
ATOM   2104  C   PRO A 308      47.100   0.034  -0.653  1.00 26.55           C  
ANISOU 2104  C   PRO A 308     4868   2812   2408   -788    712   -198       C  
ATOM   2105  O   PRO A 308      46.689  -0.428  -1.724  1.00 27.49           O  
ANISOU 2105  O   PRO A 308     4977   3020   2448  -1057    396   -226       O  
ATOM   2106  CB  PRO A 308      46.634   2.478  -0.246  1.00 26.79           C  
ANISOU 2106  CB  PRO A 308     5312   2434   2434   -243    607     -5       C  
ATOM   2107  CG  PRO A 308      46.288   3.250   1.000  1.00 26.45           C  
ANISOU 2107  CG  PRO A 308     5307   2500   2243    -53    843      3       C  
ATOM   2108  CD  PRO A 308      46.579   2.319   2.154  1.00 26.75           C  
ANISOU 2108  CD  PRO A 308     5198   2522   2443   -382    596   -151       C  
ATOM   2109  N   ASP A 309      48.269  -0.333  -0.127  1.00 24.28           N  
ANISOU 2109  N   ASP A 309     4237   2566   2422   -563    766   -249       N  
ATOM   2110  CA  ASP A 309      49.051  -1.374  -0.779  1.00 26.64           C  
ANISOU 2110  CA  ASP A 309     4344   3043   2735   -238    480   -174       C  
ATOM   2111  C   ASP A 309      48.497  -2.778  -0.531  1.00 25.94           C  
ANISOU 2111  C   ASP A 309     4270   2958   2628    109    381   -173       C  
ATOM   2112  O   ASP A 309      49.117  -3.750  -0.970  1.00 25.56           O  
ANISOU 2112  O   ASP A 309     4100   2798   2815   -282    113   -354       O  
ATOM   2113  CB  ASP A 309      50.526  -1.296  -0.361  1.00 29.13           C  
ANISOU 2113  CB  ASP A 309     4500   3583   2985   -108    519   -294       C  
ATOM   2114  CG  ASP A 309      50.779  -1.707   1.095  1.00 31.10           C  
ANISOU 2114  CG  ASP A 309     4738   4056   3023    190    258   -249       C  
ATOM   2115  OD1 ASP A 309      49.833  -1.982   1.853  1.00 29.92           O  
ANISOU 2115  OD1 ASP A 309     4423   4126   2822    -45    526    109       O  
ATOM   2116  OD2 ASP A 309      51.965  -1.768   1.481  1.00 35.07           O1-
ANISOU 2116  OD2 ASP A 309     5416   4524   3387    -36     95   -468       O1-
ATOM   2117  N   GLY A 310      47.348  -2.903   0.140  1.00 25.72           N  
ANISOU 2117  N   GLY A 310     4370   2948   2454    201    683    144       N  
ATOM   2118  CA  GLY A 310      46.696  -4.180   0.317  1.00 24.28           C  
ANISOU 2118  CA  GLY A 310     4273   2713   2239    404    507    316       C  
ATOM   2119  C   GLY A 310      47.167  -4.991   1.503  1.00 25.97           C  
ANISOU 2119  C   GLY A 310     4486   2898   2484    528    602    120       C  
ATOM   2120  O   GLY A 310      46.638  -6.084   1.731  1.00 26.54           O  
ANISOU 2120  O   GLY A 310     4774   2553   2757     64    438    300       O  
ATOM   2121  N   THR A 311      48.129  -4.492   2.273  1.00 26.87           N  
ANISOU 2121  N   THR A 311     4523   3296   2390    778    384     71       N  
ATOM   2122  CA  THR A 311      48.636  -5.220   3.425  1.00 27.51           C  
ANISOU 2122  CA  THR A 311     4297   3780   2374    502    476    -30       C  
ATOM   2123  C   THR A 311      47.860  -4.850   4.690  1.00 28.42           C  
ANISOU 2123  C   THR A 311     4445   3727   2627    620    800    363       C  
ATOM   2124  O   THR A 311      47.211  -3.804   4.775  1.00 28.82           O  
ANISOU 2124  O   THR A 311     4644   3530   2774    678    394    379       O  
ATOM   2125  CB  THR A 311      50.131  -4.950   3.614  1.00 28.53           C  
ANISOU 2125  CB  THR A 311     4379   4200   2260    153    233    -98       C  
ATOM   2126  CG2 THR A 311      50.886  -5.264   2.323  1.00 27.52           C  
ANISOU 2126  CG2 THR A 311     4398   3953   2106   -542    464     21       C  
ATOM   2127  OG1 THR A 311      50.346  -3.574   3.968  1.00 29.72           O  
ANISOU 2127  OG1 THR A 311     4168   4872   2252   -262   -239    -15       O  
ATOM   2128  N   ILE A 312      47.921  -5.743   5.669  1.00 29.99           N  
ANISOU 2128  N   ILE A 312     4843   3942   2611    760   1457    478       N  
ATOM   2129  CA  ILE A 312      47.295  -5.541   6.972  1.00 35.36           C  
ANISOU 2129  CA  ILE A 312     6029   4177   3230   1044    817    409       C  
ATOM   2130  C   ILE A 312      48.391  -5.708   8.015  1.00 37.44           C  
ANISOU 2130  C   ILE A 312     6642   4184   3402    965    297    349       C  
ATOM   2131  O   ILE A 312      48.823  -6.838   8.282  1.00 36.39           O  
ANISOU 2131  O   ILE A 312     6396   4162   3268   1521    156    236       O  
ATOM   2132  CB  ILE A 312      46.140  -6.529   7.214  1.00 38.32           C  
ANISOU 2132  CB  ILE A 312     6177   4761   3623   1335    665    445       C  
ATOM   2133  CG1 ILE A 312      45.132  -6.495   6.067  1.00 40.17           C  
ANISOU 2133  CG1 ILE A 312     6419   4898   3946   1182    452    647       C  
ATOM   2134  CG2 ILE A 312      45.442  -6.251   8.545  1.00 39.17           C  
ANISOU 2134  CG2 ILE A 312     6173   4924   3788   1342    900    500       C  
ATOM   2135  CD1 ILE A 312      44.148  -7.655   6.095  1.00 40.58           C  
ANISOU 2135  CD1 ILE A 312     6442   4845   4131    976    394    517       C  
ATOM   2136  N   PRO A 313      48.883  -4.627   8.610  1.00 42.64           N  
ANISOU 2136  N   PRO A 313     7524   4624   4052    925    -38    386       N  
ATOM   2137  CA  PRO A 313      49.974  -4.749   9.590  1.00 45.79           C  
ANISOU 2137  CA  PRO A 313     8021   4826   4550    820    -34    472       C  
ATOM   2138  C   PRO A 313      49.560  -5.607  10.775  1.00 46.89           C  
ANISOU 2138  C   PRO A 313     8116   5001   4698    667    217    463       C  
ATOM   2139  O   PRO A 313      48.536  -5.355  11.421  1.00 48.12           O  
ANISOU 2139  O   PRO A 313     8482   5157   4642    608     63    573       O  
ATOM   2140  CB  PRO A 313      50.233  -3.297  10.009  1.00 46.66           C  
ANISOU 2140  CB  PRO A 313     8086   4827   4817    891   -304    318       C  
ATOM   2141  CG  PRO A 313      48.941  -2.573   9.692  1.00 46.61           C  
ANISOU 2141  CG  PRO A 313     7974   4936   4801    821   -496    286       C  
ATOM   2142  CD  PRO A 313      48.420  -3.238   8.453  1.00 44.95           C  
ANISOU 2142  CD  PRO A 313     7784   4896   4398    871   -279    157       C  
ATOM   2143  N   GLY A 314      50.363  -6.632  11.059  1.00 44.57           N  
ANISOU 2143  N   GLY A 314     7629   4587   4721    878    554    281       N  
ATOM   2144  CA  GLY A 314      50.112  -7.484  12.204  1.00 45.54           C  
ANISOU 2144  CA  GLY A 314     7448   4803   5053   1055    875    138       C  
ATOM   2145  C   GLY A 314      49.000  -8.495  12.034  1.00 47.31           C  
ANISOU 2145  C   GLY A 314     7298   5244   5435   1230   1130      1       C  
ATOM   2146  O   GLY A 314      48.364  -8.879  13.023  1.00 50.14           O  
ANISOU 2146  O   GLY A 314     7725   5738   5590   1159    891   -353       O  
ATOM   2147  N   TYR A 315      48.745  -8.950  10.806  1.00 46.65           N  
ANISOU 2147  N   TYR A 315     6850   5176   5699   1213   1487    326       N  
ATOM   2148  CA  TYR A 315      47.715  -9.947  10.542  1.00 46.18           C  
ANISOU 2148  CA  TYR A 315     6476   4969   6101   1118   1781    410       C  
ATOM   2149  C   TYR A 315      48.242 -10.989   9.561  1.00 49.56           C  
ANISOU 2149  C   TYR A 315     6724   5381   6728   1234   2101    175       C  
ATOM   2150  O   TYR A 315      48.899 -10.642   8.576  1.00 49.78           O  
ANISOU 2150  O   TYR A 315     6659   5416   6840   1103   1998     49       O  
ATOM   2151  CB  TYR A 315      46.440  -9.295   9.989  1.00 42.62           C  
ANISOU 2151  CB  TYR A 315     5801   4516   5876   1234   1730    713       C  
ATOM   2152  CG  TYR A 315      45.360 -10.285   9.616  1.00 41.18           C  
ANISOU 2152  CG  TYR A 315     5540   4140   5967   1407   1516    882       C  
ATOM   2153  CD1 TYR A 315      44.649 -10.975  10.598  1.00 40.40           C  
ANISOU 2153  CD1 TYR A 315     5303   4032   6016   1331   1351    917       C  
ATOM   2154  CD2 TYR A 315      45.055 -10.541   8.282  1.00 41.02           C  
ANISOU 2154  CD2 TYR A 315     5558   3977   6052   1260   1406   1025       C  
ATOM   2155  CE1 TYR A 315      43.662 -11.890  10.259  1.00 39.22           C  
ANISOU 2155  CE1 TYR A 315     4868   3994   6041   1221   1382    977       C  
ATOM   2156  CE2 TYR A 315      44.071 -11.453   7.933  1.00 41.10           C  
ANISOU 2156  CE2 TYR A 315     5456   4028   6133   1178   1320    894       C  
ATOM   2157  CZ  TYR A 315      43.379 -12.125   8.924  1.00 40.38           C  
ANISOU 2157  CZ  TYR A 315     5045   4148   6152    994   1359    723       C  
ATOM   2158  OH  TYR A 315      42.404 -13.032   8.570  1.00 39.66           O  
ANISOU 2158  OH  TYR A 315     4655   4228   6186   1085   1129    411       O  
ATOM   2159  N   ASP A 316      47.940 -12.262   9.829  1.00 54.76           N  
ANISOU 2159  N   ASP A 316     7558   5953   7295   1655   2169    -18       N  
ATOM   2160  CA  ASP A 316      48.400 -13.367   8.980  1.00 58.44           C  
ANISOU 2160  CA  ASP A 316     8343   6154   7708   1917   2016     22       C  
ATOM   2161  C   ASP A 316      47.915 -13.199   7.532  1.00 58.67           C  
ANISOU 2161  C   ASP A 316     8723   5933   7639   1991   2082   -407       C  
ATOM   2162  O   ASP A 316      47.353 -14.114   6.927  1.00 58.63           O  
ANISOU 2162  O   ASP A 316     9040   5665   7572   1964   2210   -770       O  
ATOM   2163  CB  ASP A 316      47.957 -14.729   9.557  1.00 60.89           C  
ANISOU 2163  CB  ASP A 316     8656   6441   8039   1897   1796    552       C  
ATOM   2164  CG  ASP A 316      46.444 -14.850   9.739  1.00 63.59           C  
ANISOU 2164  CG  ASP A 316     9055   6774   8333   2071   1277   1042       C  
ATOM   2165  OD1 ASP A 316      45.687 -14.222   8.980  1.00 64.60           O  
ANISOU 2165  OD1 ASP A 316     9227   6885   8436   2015    984   1217       O  
ATOM   2166  OD2 ASP A 316      46.005 -15.591  10.647  1.00 65.00           O1-
ANISOU 2166  OD2 ASP A 316     9351   6910   8436   2043   1122   1279       O1-
TER   
HETATM 2167 CU    CU A 401      25.167 -12.445  21.462  0.98 19.88          CU  
ANISOU 2167 CU    CU A 401     3817   1476   2261    137     26    107      CU  
HETATM 2168 CU    CU A 402      36.433  -7.088  21.768  0.89 24.55          CU  
ANISOU 2168 CU    CU A 402     4230   2347   2752    201    135    566      CU  
HETATM 2169 CU    CU A 405       9.442 -10.286  11.272  0.68 24.74          CU  
ANISOU 2169 CU    CU A 405     5318   1650   2432    356   -140   -107      CU  
HETATM 2170 CU    CU A 406       6.390  -8.250  10.304  0.21 27.39          CU  
ANISOU 2170 CU    CU A 406     3382   3658   3367   1081   -278    -75      CU  
ATOM   2171  N   ALA B  40      -7.711  16.321  13.075  1.00 55.90           N  
ANISOU 2171  N   ALA B  40     8365   6252   6624    529  -1720    -97       N  
ATOM   2172  CA  ALA B  40      -7.580  15.780  14.426  1.00 55.16           C  
ANISOU 2172  CA  ALA B  40     8309   6051   6599    591  -1723   -162       C  
ATOM   2173  C   ALA B  40      -7.333  16.903  15.439  1.00 53.05           C  
ANISOU 2173  C   ALA B  40     8152   5807   6196    795  -1473   -137       C  
ATOM   2174  O   ALA B  40      -6.797  17.960  15.086  1.00 54.54           O  
ANISOU 2174  O   ALA B  40     8280   6143   6300    636  -1261    143       O  
ATOM   2175  CB  ALA B  40      -6.453  14.750  14.480  1.00 55.39           C  
ANISOU 2175  CB  ALA B  40     8237   5919   6888    592  -1818   -163       C  
ATOM   2176  N   GLY B  41      -7.730  16.673  16.702  1.00 46.25           N  
ANISOU 2176  N   GLY B  41     7426   4844   5305    911  -1337   -375       N  
ATOM   2177  CA  GLY B  41      -7.558  17.673  17.737  1.00 41.64           C  
ANISOU 2177  CA  GLY B  41     6942   4210   4671    948  -1276   -502       C  
ATOM   2178  C   GLY B  41      -6.127  17.770  18.247  1.00 35.22           C  
ANISOU 2178  C   GLY B  41     6187   3176   4019   1049  -1371   -643       C  
ATOM   2179  O   GLY B  41      -5.264  16.949  17.941  1.00 33.32           O  
ANISOU 2179  O   GLY B  41     6308   2564   3789   1342  -1298   -670       O  
ATOM   2180  N   ALA B  42      -5.878  18.806  19.048  1.00 32.40           N  
ANISOU 2180  N   ALA B  42     5688   2812   3813   1133  -1183   -940       N  
ATOM   2181  CA  ALA B  42      -4.567  19.038  19.640  1.00 30.33           C  
ANISOU 2181  CA  ALA B  42     5228   2614   3682    669  -1073   -501       C  
ATOM   2182  C   ALA B  42      -4.697  19.252  21.141  1.00 28.40           C  
ANISOU 2182  C   ALA B  42     5065   2228   3497    605   -796    -98       C  
ATOM   2183  O   ALA B  42      -5.647  19.882  21.616  1.00 29.01           O  
ANISOU 2183  O   ALA B  42     5235   2104   3686    843   -569      1       O  
ATOM   2184  CB  ALA B  42      -3.872  20.246  19.011  1.00 30.98           C  
ANISOU 2184  CB  ALA B  42     5186   2746   3839    290   -780   -602       C  
ATOM   2185  N   ALA B  43      -3.726  18.725  21.883  1.00 26.05           N  
ANISOU 2185  N   ALA B  43     4924   1794   3180    397   -849    229       N  
ATOM   2186  CA  ALA B  43      -3.726  18.889  23.331  1.00 25.05           C  
ANISOU 2186  CA  ALA B  43     4669   1685   3160    574   -795    206       C  
ATOM   2187  C   ALA B  43      -3.634  20.369  23.701  1.00 25.17           C  
ANISOU 2187  C   ALA B  43     4648   1597   3319    957   -489    120       C  
ATOM   2188  O   ALA B  43      -2.885  21.127  23.069  1.00 27.34           O  
ANISOU 2188  O   ALA B  43     5061   1748   3581    952   -269   -244       O  
ATOM   2189  CB  ALA B  43      -2.558  18.126  23.953  1.00 23.66           C  
ANISOU 2189  CB  ALA B  43     4012   1794   3185    547   -809    159       C  
ATOM   2190  N   PRO B  44      -4.371  20.815  24.709  1.00 25.46           N  
ANISOU 2190  N   PRO B  44     4888   1405   3381    727   -161      5       N  
ATOM   2191  CA  PRO B  44      -4.258  22.200  25.172  1.00 26.69           C  
ANISOU 2191  CA  PRO B  44     5269   1593   3280    490    -60   -120       C  
ATOM   2192  C   PRO B  44      -3.077  22.329  26.122  1.00 28.13           C  
ANISOU 2192  C   PRO B  44     5608   1677   3404    589   -178   -174       C  
ATOM   2193  O   PRO B  44      -2.437  21.351  26.485  1.00 29.92           O  
ANISOU 2193  O   PRO B  44     5746   2363   3257   1132   -372    235       O  
ATOM   2194  CB  PRO B  44      -5.579  22.418  25.902  1.00 26.44           C  
ANISOU 2194  CB  PRO B  44     4854   1757   3435    392    143    100       C  
ATOM   2195  CG  PRO B  44      -5.865  21.062  26.493  1.00 24.68           C  
ANISOU 2195  CG  PRO B  44     4669   1219   3488    353    231    -20       C  
ATOM   2196  CD  PRO B  44      -5.346  20.049  25.505  1.00 25.26           C  
ANISOU 2196  CD  PRO B  44     4860   1332   3404    563    256     57       C  
ATOM   2197  N   ALA B  45      -2.808  23.560  26.541  1.00 30.33           N  
ANISOU 2197  N   ALA B  45     6295   1661   3567    260   -319   -367       N  
ATOM   2198  CA  ALA B  45      -1.848  23.767  27.615  1.00 30.89           C  
ANISOU 2198  CA  ALA B  45     6266   1998   3469    571   -332   -224       C  
ATOM   2199  C   ALA B  45      -2.400  23.220  28.926  1.00 28.96           C  
ANISOU 2199  C   ALA B  45     5992   1928   3081    957   -227    -31       C  
ATOM   2200  O   ALA B  45      -3.608  23.233  29.177  1.00 28.82           O  
ANISOU 2200  O   ALA B  45     6094   1798   3056    761   -319    172       O  
ATOM   2201  CB  ALA B  45      -1.516  25.250  27.770  1.00 32.04           C  
ANISOU 2201  CB  ALA B  45     6235   2314   3625    488    -69   -612       C  
ATOM   2202  N   GLY B  46      -1.499  22.722  29.762  1.00 28.29           N  
ANISOU 2202  N   GLY B  46     5691   2292   2768   1114   -271   -156       N  
ATOM   2203  CA  GLY B  46      -1.868  22.158  31.043  1.00 27.31           C  
ANISOU 2203  CA  GLY B  46     5691   2002   2685   1329    -89     17       C  
ATOM   2204  C   GLY B  46      -1.864  23.204  32.139  1.00 27.05           C  
ANISOU 2204  C   GLY B  46     5556   1822   2898   1194    -63     -8       C  
ATOM   2205  O   GLY B  46      -1.756  24.408  31.896  1.00 27.89           O  
ANISOU 2205  O   GLY B  46     5813   1721   3062    859   -282     64       O  
ATOM   2206  N   GLY B  47      -1.989  22.722  33.373  1.00 26.71           N  
ANISOU 2206  N   GLY B  47     5345   1827   2976   1190   -280   -298       N  
ATOM   2207  CA  GLY B  47      -2.016  23.611  34.511  1.00 26.30           C  
ANISOU 2207  CA  GLY B  47     5010   1891   3090   1211    318   -372       C  
ATOM   2208  C   GLY B  47      -3.219  23.433  35.413  1.00 27.79           C  
ANISOU 2208  C   GLY B  47     5251   2053   3255   1281    327   -491       C  
ATOM   2209  O   GLY B  47      -3.399  24.200  36.361  1.00 30.08           O  
ANISOU 2209  O   GLY B  47     5567   2554   3310    561    406   -545       O  
ATOM   2210  N   GLU B  48      -4.048  22.432  35.151  1.00 27.59           N  
ANISOU 2210  N   GLU B  48     5354   1943   3188   1374    -92    -59       N  
ATOM   2211  CA  GLU B  48      -5.226  22.213  35.974  1.00 30.22           C  
ANISOU 2211  CA  GLU B  48     5787   2447   3248   1451   -100    691       C  
ATOM   2212  C   GLU B  48      -4.915  21.247  37.110  1.00 29.48           C  
ANISOU 2212  C   GLU B  48     5788   2330   3084   1658    346    290       C  
ATOM   2213  O   GLU B  48      -4.101  20.327  36.968  1.00 27.98           O  
ANISOU 2213  O   GLU B  48     5201   2351   3078   1744    462    192       O  
ATOM   2214  CB  GLU B  48      -6.388  21.670  35.137  1.00 33.87           C  
ANISOU 2214  CB  GLU B  48     5951   3338   3582   1478   -312   1109       C  
ATOM   2215  CG  GLU B  48      -6.973  22.695  34.172  1.00 37.58           C  
ANISOU 2215  CG  GLU B  48     6342   3809   4128   1174   -234   1065       C  
ATOM   2216  CD  GLU B  48      -7.496  23.944  34.877  0.62 39.95           C  
ANISOU 2216  CD  GLU B  48     6581   4041   4556   1021   -161   1054       C  
ATOM   2217  OE1 GLU B  48      -8.309  23.820  35.818  0.50 40.91           O  
ANISOU 2217  OE1 GLU B  48     6623   4237   4685    931   -221   1057       O  
ATOM   2218  OE2 GLU B  48      -7.088  25.057  34.487  0.52 41.53           O1-
ANISOU 2218  OE2 GLU B  48     6771   4191   4817   1000   -257    895       O1-
ATOM   2219  N   VAL B  49      -5.573  21.467  38.248  1.00 29.26           N  
ANISOU 2219  N   VAL B  49     5955   2265   2897   1118    648   -130       N  
ATOM   2220  CA  VAL B  49      -5.530  20.523  39.361  1.00 27.43           C  
ANISOU 2220  CA  VAL B  49     5577   2025   2821    874    629    -71       C  
ATOM   2221  C   VAL B  49      -6.664  19.526  39.172  1.00 28.23           C  
ANISOU 2221  C   VAL B  49     5549   2205   2973   1156    440    -32       C  
ATOM   2222  O   VAL B  49      -7.840  19.904  39.196  1.00 30.98           O  
ANISOU 2222  O   VAL B  49     5643   2357   3771    774    421   -128       O  
ATOM   2223  CB  VAL B  49      -5.644  21.235  40.716  1.00 29.41           C  
ANISOU 2223  CB  VAL B  49     5715   2413   3047    525    465    205       C  
ATOM   2224  CG1 VAL B  49      -5.675  20.193  41.839  1.00 29.05           C  
ANISOU 2224  CG1 VAL B  49     5234   2722   3081    857     53    128       C  
ATOM   2225  CG2 VAL B  49      -4.477  22.188  40.913  1.00 31.23           C  
ANISOU 2225  CG2 VAL B  49     5959   2692   3216    457    502    104       C  
ATOM   2226  N  AARG B  50      -6.311  18.258  38.965  0.50 26.32           N  
ANISOU 2226  N  AARG B  50     5506   1976   2518   1308    227   -191       N  
ATOM   2227  N  BARG B  50      -6.310  18.257  38.987  0.50 25.23           N  
ANISOU 2227  N  BARG B  50     5443   1770   2373   1072    358      9       N  
ATOM   2228  CA AARG B  50      -7.268  17.177  38.775  0.50 26.49           C  
ANISOU 2228  CA AARG B  50     5437   2153   2474   1187    222    100       C  
ATOM   2229  CA BARG B  50      -7.266  17.181  38.783  0.50 25.17           C  
ANISOU 2229  CA BARG B  50     5410   1844   2307    675    496    454       C  
ATOM   2230  C  AARG B  50      -7.291  16.280  40.007  0.50 25.49           C  
ANISOU 2230  C  AARG B  50     5102   2092   2491    973    641     -6       C  
ATOM   2231  C  BARG B  50      -7.282  16.258  39.994  0.50 24.71           C  
ANISOU 2231  C  BARG B  50     5115   1860   2411    615    738    208       C  
ATOM   2232  O  AARG B  50      -6.296  16.154  40.725  0.50 24.96           O  
ANISOU 2232  O  AARG B  50     5131   2021   2329   1147    821    -62       O  
ATOM   2233  O  BARG B  50      -6.272  16.090  40.683  0.50 24.04           O  
ANISOU 2233  O  BARG B  50     5182   1680   2271    644    837    165       O  
ATOM   2234  CB AARG B  50      -6.922  16.334  37.542  0.50 28.69           C  
ANISOU 2234  CB AARG B  50     5872   2532   2495   1355    -52     24       C  
ATOM   2235  CB BARG B  50      -6.922  16.374  37.530  0.50 26.91           C  
ANISOU 2235  CB BARG B  50     5875   2099   2251    401    523    661       C  
ATOM   2236  CG AARG B  50      -7.076  17.043  36.205  0.50 32.54           C  
ANISOU 2236  CG AARG B  50     6321   3223   2817   1475   -372     28       C  
ATOM   2237  CG BARG B  50      -6.833  17.191  36.258  0.50 29.46           C  
ANISOU 2237  CG BARG B  50     6230   2548   2414     74    497    753       C  
ATOM   2238  CD AARG B  50      -7.885  16.217  35.181  0.50 35.43           C  
ANISOU 2238  CD AARG B  50     6696   3782   2983   1689   -644   -102       C  
ATOM   2239  CD BARG B  50      -7.390  16.407  35.067  0.50 32.89           C  
ANISOU 2239  CD BARG B  50     6734   3090   2671    -89    347    671       C  
ATOM   2240  NE AARG B  50      -7.827  14.770  35.402  0.50 36.92           N  
ANISOU 2240  NE AARG B  50     6734   4206   3087   1724   -713   -339       N  
ATOM   2241  NE BARG B  50      -7.729  17.287  33.958  0.50 34.84           N  
ANISOU 2241  NE BARG B  50     6901   3478   2859   -424    445    574       N  
ATOM   2242  CZ AARG B  50      -7.430  13.889  34.487  0.50 37.02           C  
ANISOU 2242  CZ AARG B  50     6347   4627   3092   1761  -1046   -223       C  
ATOM   2243  CZ BARG B  50      -6.938  17.498  32.921  0.50 35.67           C  
ANISOU 2243  CZ BARG B  50     6633   3742   3178   -615    152    418       C  
ATOM   2244  NH1AARG B  50      -7.052  14.307  33.290  0.50 37.34           N1+
ANISOU 2244  NH1AARG B  50     6157   5022   3007   1696  -1046   -336       N1+
ATOM   2245  NH1BARG B  50      -7.314  18.327  31.956  0.50 36.62           N1+
ANISOU 2245  NH1BARG B  50     6503   4077   3333   -865    -14    505       N1+
ATOM   2246  NH2AARG B  50      -7.409  12.591  34.765  0.50 35.72           N  
ANISOU 2246  NH2AARG B  50     6054   4465   3053   1993  -1354    -87       N  
ATOM   2247  NH2BARG B  50      -5.768  16.880  32.856  0.50 35.18           N  
ANISOU 2247  NH2BARG B  50     6527   3498   3342   -418     -7    210       N  
ATOM   2248  N   ARG B  51      -8.436  15.648  40.243  1.00 26.43           N  
ANISOU 2248  N   ARG B  51     5056   2144   2842    749    430     11       N  
ATOM   2249  CA  ARG B  51      -8.603  14.732  41.364  1.00 24.79           C  
ANISOU 2249  CA  ARG B  51     4738   1713   2970    432   -223    245       C  
ATOM   2250  C   ARG B  51      -9.276  13.464  40.867  1.00 25.89           C  
ANISOU 2250  C   ARG B  51     4705   1881   3250    465   -559    612       C  
ATOM   2251  O   ARG B  51     -10.223  13.525  40.078  1.00 27.63           O  
ANISOU 2251  O   ARG B  51     4748   1914   3838    303   -864    652       O  
ATOM   2252  CB  ARG B  51      -9.427  15.372  42.485  1.00 27.88           C  
ANISOU 2252  CB  ARG B  51     4977   2398   3218    399   -440   -105       C  
ATOM   2253  CG  ARG B  51      -8.730  16.557  43.124  1.00 31.82           C  
ANISOU 2253  CG  ARG B  51     5652   2892   3548    446   -112   -309       C  
ATOM   2254  CD  ARG B  51      -9.492  17.115  44.303  1.00 36.47           C  
ANISOU 2254  CD  ARG B  51     6177   3720   3960    826    -48   -457       C  
ATOM   2255  NE  ARG B  51      -8.877  18.360  44.769  1.00 41.74           N  
ANISOU 2255  NE  ARG B  51     6736   4694   4429   1279    137   -748       N  
ATOM   2256  CZ  ARG B  51      -7.869  18.419  45.638  1.00 45.40           C  
ANISOU 2256  CZ  ARG B  51     7067   5183   5000   1401    555  -1068       C  
ATOM   2257  NH1 ARG B  51      -7.361  17.296  46.156  1.00 46.94           N1+
ANISOU 2257  NH1 ARG B  51     7189   5576   5071   1438    793   -932       N1+
ATOM   2258  NH2 ARG B  51      -7.374  19.599  45.998  1.00 45.61           N  
ANISOU 2258  NH2 ARG B  51     7015   4982   5335   1308    533  -1191       N  
ATOM   2259  N  AVAL B  52      -8.795  12.325  41.356  0.46 24.37           N  
ANISOU 2259  N  AVAL B  52     4411   1748   3102    645   -250    652       N  
ATOM   2260  N  BVAL B  52      -8.762  12.310  41.287  0.54 24.20           N  
ANISOU 2260  N  BVAL B  52     4488   1679   3027    598    -59    515       N  
ATOM   2261  CA AVAL B  52      -9.331  11.032  40.962  0.46 23.17           C  
ANISOU 2261  CA AVAL B  52     3998   2013   2793    687     53    699       C  
ATOM   2262  CA BVAL B  52      -9.376  11.028  40.959  0.54 22.72           C  
ANISOU 2262  CA BVAL B  52     4064   1942   2628    503    427    511       C  
ATOM   2263  C  AVAL B  52      -9.285  10.100  42.165  0.46 22.77           C  
ANISOU 2263  C  AVAL B  52     3958   2064   2630    870    189    540       C  
ATOM   2264  C  BVAL B  52      -9.299  10.121  42.181  0.54 21.95           C  
ANISOU 2264  C  BVAL B  52     3912   1915   2514    714    320    406       C  
ATOM   2265  O  AVAL B  52      -8.389  10.185  43.009  0.46 23.15           O  
ANISOU 2265  O  AVAL B  52     3853   2181   2765    607   -170    349       O  
ATOM   2266  O  BVAL B  52      -8.399  10.245  43.017  0.54 21.93           O  
ANISOU 2266  O  BVAL B  52     3700   1951   2681    538   -131    150       O  
ATOM   2267  CB AVAL B  52      -8.555  10.447  39.757  0.46 23.12           C  
ANISOU 2267  CB AVAL B  52     3898   2191   2696    962   -269    787       C  
ATOM   2268  CB BVAL B  52      -8.718  10.327  39.740  0.54 23.33           C  
ANISOU 2268  CB BVAL B  52     4184   2241   2442    722    369    436       C  
ATOM   2269  CG1AVAL B  52      -7.192   9.891  40.189  0.46 22.60           C  
ANISOU 2269  CG1AVAL B  52     3557   2308   2721   1359    -64    787       C  
ATOM   2270  CG1BVAL B  52      -8.899  11.147  38.457  0.54 23.74           C  
ANISOU 2270  CG1BVAL B  52     4160   2546   2316    309    269    395       C  
ATOM   2271  CG2AVAL B  52      -9.376   9.396  39.069  0.46 23.52           C  
ANISOU 2271  CG2AVAL B  52     3908   2316   2713    467   -583    782       C  
ATOM   2272  CG2BVAL B  52      -7.242  10.025  40.014  0.54 22.94           C  
ANISOU 2272  CG2BVAL B  52     4009   2227   2481   1088    655    488       C  
ATOM   2273  N  ATHR B  53     -10.282   9.227  42.256  0.46 21.95           N  
ANISOU 2273  N  ATHR B  53     3791   2032   2517    919    589    287       N  
ATOM   2274  N  BTHR B  53     -10.259   9.209  42.281  0.54 21.09           N  
ANISOU 2274  N  BTHR B  53     3693   1876   2443    596    580    237       N  
ATOM   2275  CA ATHR B  53     -10.245   8.120  43.196  0.46 22.46           C  
ANISOU 2275  CA ATHR B  53     3831   1941   2762   1035    620   -138       C  
ATOM   2276  CA BTHR B  53     -10.223   8.141  43.268  0.54 21.55           C  
ANISOU 2276  CA BTHR B  53     3687   1734   2765    563    372   -140       C  
ATOM   2277  C  ATHR B  53      -9.641   6.912  42.500  0.46 22.57           C  
ANISOU 2277  C  ATHR B  53     4153   1791   2631    841    581   -240       C  
ATOM   2278  C  BTHR B  53      -9.736   6.873  42.584  0.54 22.67           C  
ANISOU 2278  C  BTHR B  53     4151   1752   2711    739    383   -248       C  
ATOM   2279  O  ATHR B  53      -9.935   6.648  41.331  0.46 23.76           O  
ANISOU 2279  O  ATHR B  53     4522   1862   2645    841    625   -293       O  
ATOM   2280  O  BTHR B  53     -10.205   6.533  41.493  0.54 25.06           O  
ANISOU 2280  O  BTHR B  53     4652   1968   2900   1010    219   -347       O  
ATOM   2281  CB ATHR B  53     -11.646   7.778  43.707  0.46 23.05           C  
ANISOU 2281  CB ATHR B  53     3549   2132   3076   1408    419   -398       C  
ATOM   2282  CB BTHR B  53     -11.601   7.910  43.894  0.54 20.60           C  
ANISOU 2282  CB BTHR B  53     3119   1682   3025    439   -207   -395       C  
ATOM   2283  CG2ATHR B  53     -12.270   8.975  44.424  0.46 23.45           C  
ANISOU 2283  CG2ATHR B  53     3713   2072   3125   1337    171   -199       C  
ATOM   2284  CG2BTHR B  53     -11.499   6.926  45.046  0.54 20.55           C  
ANISOU 2284  CG2BTHR B  53     2837   1837   3136    303   -258   -589       C  
ATOM   2285  OG1ATHR B  53     -12.477   7.394  42.603  0.46 24.88           O  
ANISOU 2285  OG1ATHR B  53     3688   2459   3307   1494    588   -537       O  
ATOM   2286  OG1BTHR B  53     -12.126   9.151  44.390  0.54 22.12           O  
ANISOU 2286  OG1BTHR B  53     3562   1642   3202    581   -479    -88       O  
ATOM   2287  N   MET B  54      -8.783   6.186  43.209  1.00 20.85           N  
ANISOU 2287  N   MET B  54     3820   1668   2432   1079    472   -273       N  
ATOM   2288  CA  MET B  54      -8.266   4.930  42.689  1.00 19.83           C  
ANISOU 2288  CA  MET B  54     3791   1441   2304    754    557   -234       C  
ATOM   2289  C   MET B  54      -8.408   3.855  43.752  1.00 20.56           C  
ANISOU 2289  C   MET B  54     3974   1273   2562    709    434   -147       C  
ATOM   2290  O   MET B  54      -8.091   4.088  44.924  1.00 21.66           O  
ANISOU 2290  O   MET B  54     4352   1462   2416    352    419   -177       O  
ATOM   2291  CB  MET B  54      -6.813   5.036  42.239  1.00 19.19           C  
ANISOU 2291  CB  MET B  54     3256   1703   2330    778    853   -415       C  
ATOM   2292  CG  MET B  54      -6.312   3.752  41.575  1.00 20.16           C  
ANISOU 2292  CG  MET B  54     3540   1466   2653    749    968    -63       C  
ATOM   2293  SD  MET B  54      -4.638   3.905  40.912  1.00 24.19           S  
ANISOU 2293  SD  MET B  54     4367   1740   3083    352    558   -284       S  
ATOM   2294  CE  MET B  54      -4.963   4.910  39.463  1.00 23.77           C  
ANISOU 2294  CE  MET B  54     4503   2041   2488    762    527    360       C  
ATOM   2295  N   TYR B  55      -8.902   2.692  43.330  1.00 18.84           N  
ANISOU 2295  N   TYR B  55     3668    960   2528    164    239   -178       N  
ATOM   2296  CA  TYR B  55      -9.060   1.526  44.181  1.00 20.76           C  
ANISOU 2296  CA  TYR B  55     4112   1178   2599    321    454   -304       C  
ATOM   2297  C   TYR B  55      -8.123   0.423  43.711  1.00 20.69           C  
ANISOU 2297  C   TYR B  55     4173   1212   2476    339     79   -415       C  
ATOM   2298  O   TYR B  55      -7.998   0.175  42.508  1.00 22.36           O  
ANISOU 2298  O   TYR B  55     4487   1577   2432    604    -48    -89       O  
ATOM   2299  CB  TYR B  55     -10.503   1.009  44.146  1.00 22.15           C  
ANISOU 2299  CB  TYR B  55     4375   1395   2645    524    551   -137       C  
ATOM   2300  CG  TYR B  55     -11.532   1.979  44.666  1.00 22.01           C  
ANISOU 2300  CG  TYR B  55     4361   1406   2597    812    700    143       C  
ATOM   2301  CD1 TYR B  55     -12.065   2.955  43.841  1.00 21.54           C  
ANISOU 2301  CD1 TYR B  55     4195   1248   2741    666    366    111       C  
ATOM   2302  CD2 TYR B  55     -11.982   1.899  45.980  1.00 23.49           C  
ANISOU 2302  CD2 TYR B  55     4624   1696   2604    851    917    -80       C  
ATOM   2303  CE1 TYR B  55     -13.005   3.841  44.312  1.00 23.06           C  
ANISOU 2303  CE1 TYR B  55     4529   1502   2731    617    606   -169       C  
ATOM   2304  CE2 TYR B  55     -12.918   2.778  46.464  1.00 24.36           C  
ANISOU 2304  CE2 TYR B  55     4538   2016   2702   1148   1029   -179       C  
ATOM   2305  CZ  TYR B  55     -13.432   3.754  45.629  1.00 25.07           C  
ANISOU 2305  CZ  TYR B  55     4770   1988   2769    876    838   -300       C  
ATOM   2306  OH  TYR B  55     -14.377   4.645  46.095  1.00 27.69           O  
ANISOU 2306  OH  TYR B  55     5160   2319   3043   1244    242   -686       O  
ATOM   2307  N   ALA B  56      -7.463  -0.237  44.654  1.00 19.03           N  
ANISOU 2307  N   ALA B  56     3854   1003   2372    -16    -73   -243       N  
ATOM   2308  CA  ALA B  56      -6.805  -1.508  44.386  1.00 19.63           C  
ANISOU 2308  CA  ALA B  56     3977   1085   2395    249    262   -101       C  
ATOM   2309  C   ALA B  56      -7.745  -2.614  44.835  1.00 19.23           C  
ANISOU 2309  C   ALA B  56     3952   1126   2228    225    344    -85       C  
ATOM   2310  O   ALA B  56      -8.247  -2.582  45.965  1.00 20.86           O  
ANISOU 2310  O   ALA B  56     4356   1181   2389   -242     87    -31       O  
ATOM   2311  CB  ALA B  56      -5.467  -1.611  45.115  1.00 18.45           C  
ANISOU 2311  CB  ALA B  56     3175   1363   2471    386     55     63       C  
ATOM   2312  N   GLU B  57      -8.009  -3.570  43.949  1.00 17.46           N  
ANISOU 2312  N   GLU B  57     3546   1047   2038    306    310    200       N  
ATOM   2313  CA  GLU B  57      -9.017  -4.584  44.211  1.00 18.80           C  
ANISOU 2313  CA  GLU B  57     3675   1122   2346    495    758     33       C  
ATOM   2314  C   GLU B  57      -8.542  -5.930  43.690  1.00 19.05           C  
ANISOU 2314  C   GLU B  57     3718   1067   2454    377    613    203       C  
ATOM   2315  O   GLU B  57      -7.861  -6.016  42.662  1.00 19.96           O  
ANISOU 2315  O   GLU B  57     3808   1553   2223    431    248   -366       O  
ATOM   2316  CB  GLU B  57     -10.374  -4.235  43.563  1.00 20.98           C  
ANISOU 2316  CB  GLU B  57     3862   1144   2967    477    585     12       C  
ATOM   2317  CG  GLU B  57     -10.918  -2.841  43.898  1.00 23.93           C  
ANISOU 2317  CG  GLU B  57     3972   2013   3106    903    537    -86       C  
ATOM   2318  CD  GLU B  57     -12.265  -2.550  43.245  0.90 26.34           C  
ANISOU 2318  CD  GLU B  57     4027   2884   3097    403    304    138       C  
ATOM   2319  OE1 GLU B  57     -12.487  -2.980  42.093  0.96 27.93           O  
ANISOU 2319  OE1 GLU B  57     4533   3110   2967    306    230    653       O  
ATOM   2320  OE2 GLU B  57     -13.099  -1.874  43.882  0.87 26.84           O1-
ANISOU 2320  OE2 GLU B  57     3721   3299   3178    218    423     80       O1-
ATOM   2321  N   ARG B  58      -8.906  -6.984  44.417  1.00 18.36           N  
ANISOU 2321  N   ARG B  58     3371    933   2671    198    540     -2       N  
ATOM   2322  CA  ARG B  58      -8.697  -8.334  43.916  1.00 19.38           C  
ANISOU 2322  CA  ARG B  58     3582    998   2783    338    451    -24       C  
ATOM   2323  C   ARG B  58      -9.660  -8.605  42.766  1.00 21.16           C  
ANISOU 2323  C   ARG B  58     3406   1705   2929    422    414   -288       C  
ATOM   2324  O   ARG B  58     -10.808  -8.148  42.772  1.00 23.55           O  
ANISOU 2324  O   ARG B  58     3767   2389   2791    142    452   -269       O  
ATOM   2325  CB  ARG B  58      -8.883  -9.357  45.037  1.00 19.62           C  
ANISOU 2325  CB  ARG B  58     3535   1051   2868    246    600    289       C  
ATOM   2326  CG  ARG B  58      -7.762  -9.349  46.071  1.00 20.67           C  
ANISOU 2326  CG  ARG B  58     3689   1287   2878     55    -65    355       C  
ATOM   2327  CD  ARG B  58      -7.837 -10.548  46.999  1.00 21.72           C  
ANISOU 2327  CD  ARG B  58     3905   1359   2989    579     25    337       C  
ATOM   2328  NE  ARG B  58      -6.697 -10.629  47.917  1.00 20.55           N  
ANISOU 2328  NE  ARG B  58     3832   1267   2711    703    105    -71       N  
ATOM   2329  CZ  ARG B  58      -5.500 -11.109  47.582  1.00 22.49           C  
ANISOU 2329  CZ  ARG B  58     4246   1560   2738    563    242    211       C  
ATOM   2330  NH1 ARG B  58      -5.280 -11.542  46.343  1.00 21.15           N1+
ANISOU 2330  NH1 ARG B  58     3941   1673   2421    681    708    -59       N1+
ATOM   2331  NH2 ARG B  58      -4.523 -11.153  48.484  1.00 23.98           N  
ANISOU 2331  NH2 ARG B  58     5000   1494   2620     22   -401    256       N  
ATOM   2332  N   LEU B  59      -9.167  -9.309  41.751  1.00 20.85           N  
ANISOU 2332  N   LEU B  59     3853   1340   2731     14    -18   -820       N  
ATOM   2333  CA  LEU B  59      -9.946  -9.642  40.569  1.00 24.06           C  
ANISOU 2333  CA  LEU B  59     4484   1542   3115    132    271   -173       C  
ATOM   2334  C   LEU B  59     -10.028 -11.156  40.447  1.00 26.63           C  
ANISOU 2334  C   LEU B  59     4637   2006   3475    202    194   -183       C  
ATOM   2335  O   LEU B  59      -9.261 -11.886  41.080  1.00 27.47           O  
ANISOU 2335  O   LEU B  59     4624   2147   3664    514     96    325       O  
ATOM   2336  CB  LEU B  59      -9.337  -9.016  39.298  1.00 22.11           C  
ANISOU 2336  CB  LEU B  59     4296   1335   2771    -60    340    478       C  
ATOM   2337  CG  LEU B  59      -9.443  -7.491  39.262  1.00 21.61           C  
ANISOU 2337  CG  LEU B  59     3786   1690   2735   -101    372    366       C  
ATOM   2338  CD1 LEU B  59      -8.681  -6.886  38.092  1.00 19.25           C  
ANISOU 2338  CD1 LEU B  59     3269   1583   2461     84    560    239       C  
ATOM   2339  CD2 LEU B  59     -10.904  -7.068  39.220  1.00 24.96           C  
ANISOU 2339  CD2 LEU B  59     4190   2384   2910    -45    424    295       C  
ATOM   2340  N   ALA B  60     -10.987 -11.622  39.652  1.00 26.49           N  
ANISOU 2340  N   ALA B  60     4510   2123   3431     81    230   -925       N  
ATOM   2341  CA  ALA B  60     -11.138 -13.052  39.446  1.00 29.00           C  
ANISOU 2341  CA  ALA B  60     4839   2217   3964     16    172  -1132       C  
ATOM   2342  C   ALA B  60      -9.830 -13.653  38.941  1.00 31.30           C  
ANISOU 2342  C   ALA B  60     5051   2282   4561   -252    219  -1321       C  
ATOM   2343  O   ALA B  60      -9.008 -12.973  38.316  1.00 32.73           O  
ANISOU 2343  O   ALA B  60     5192   2568   4677   -349    382  -1573       O  
ATOM   2344  CB  ALA B  60     -12.274 -13.332  38.462  1.00 31.46           C  
ANISOU 2344  CB  ALA B  60     4952   2787   4214    421     76  -1083       C  
ATOM   2345  N   GLY B  61      -9.626 -14.935  39.236  1.00 32.49           N  
ANISOU 2345  N   GLY B  61     5144   2045   5152     -8    -58  -1194       N  
ATOM   2346  CA  GLY B  61      -8.437 -15.621  38.769  1.00 31.98           C  
ANISOU 2346  CA  GLY B  61     5098   1912   5141   -111   -186  -1352       C  
ATOM   2347  C   GLY B  61      -7.181 -15.344  39.561  1.00 31.17           C  
ANISOU 2347  C   GLY B  61     4800   1815   5226    104     86   -897       C  
ATOM   2348  O   GLY B  61      -6.077 -15.503  39.024  1.00 32.07           O  
ANISOU 2348  O   GLY B  61     4885   1798   5500    293    331  -1025       O  
ATOM   2349  N   GLY B  62      -7.315 -14.940  40.827  1.00 27.21           N  
ANISOU 2349  N   GLY B  62     4578   1364   4397    110    137   -566       N  
ATOM   2350  CA  GLY B  62      -6.162 -14.611  41.644  1.00 23.96           C  
ANISOU 2350  CA  GLY B  62     4114   1092   3899     86    193    -67       C  
ATOM   2351  C   GLY B  62      -5.416 -13.366  41.209  1.00 23.70           C  
ANISOU 2351  C   GLY B  62     3711   1639   3656    299      6    144       C  
ATOM   2352  O   GLY B  62      -4.204 -13.270  41.410  1.00 26.25           O  
ANISOU 2352  O   GLY B  62     3256   2632   4086    231     92    769       O  
ATOM   2353  N   GLN B  63      -6.099 -12.402  40.624  1.00 21.56           N  
ANISOU 2353  N   GLN B  63     4019   1077   3096    -84    503   -188       N  
ATOM   2354  CA  GLN B  63      -5.408 -11.229  40.125  1.00 20.10           C  
ANISOU 2354  CA  GLN B  63     3913   1017   2705    159    316    156       C  
ATOM   2355  C   GLN B  63      -5.748 -10.021  40.975  1.00 19.82           C  
ANISOU 2355  C   GLN B  63     3792    977   2762    186    265     61       C  
ATOM   2356  O   GLN B  63      -6.590 -10.080  41.874  1.00 20.33           O  
ANISOU 2356  O   GLN B  63     3885   1068   2772   -114    738     34       O  
ATOM   2357  CB  GLN B  63      -5.760 -10.993  38.659  1.00 21.98           C  
ANISOU 2357  CB  GLN B  63     4411   1166   2773   -313    450    -63       C  
ATOM   2358  CG  GLN B  63      -5.354 -12.154  37.795  1.00 23.80           C  
ANISOU 2358  CG  GLN B  63     4802   1287   2953   -439    282     33       C  
ATOM   2359  CD  GLN B  63      -5.552 -11.863  36.348  1.00 27.50           C  
ANISOU 2359  CD  GLN B  63     4771   2195   3482    -21    -76   -130       C  
ATOM   2360  NE2 GLN B  63      -6.805 -11.881  35.909  1.00 29.41           N  
ANISOU 2360  NE2 GLN B  63     4889   2543   3743    160   -787   -423       N  
ATOM   2361  OE1 GLN B  63      -4.597 -11.606  35.622  1.00 29.27           O  
ANISOU 2361  OE1 GLN B  63     4662   2885   3577   -298    253    305       O  
ATOM   2362  N   MET B  64      -5.056  -8.919  40.689  1.00 16.78           N  
ANISOU 2362  N   MET B  64     3071    899   2407    487    -45    -86       N  
ATOM   2363  CA  MET B  64      -5.273  -7.654  41.371  1.00 17.08           C  
ANISOU 2363  CA  MET B  64     3477    931   2082    236     97    215       C  
ATOM   2364  C   MET B  64      -5.259  -6.557  40.329  1.00 17.97           C  
ANISOU 2364  C   MET B  64     3642   1011   2173    418    330    -43       C  
ATOM   2365  O   MET B  64      -4.459  -6.601  39.392  1.00 18.63           O  
ANISOU 2365  O   MET B  64     3713   1250   2117    253    329    197       O  
ATOM   2366  CB  MET B  64      -4.182  -7.374  42.404  1.00 17.77           C  
ANISOU 2366  CB  MET B  64     3493   1509   1748    218   -564    425       C  
ATOM   2367  CG  MET B  64      -4.033  -8.419  43.509  1.00 19.87           C  
ANISOU 2367  CG  MET B  64     3913   1575   2062    -38   -164    486       C  
ATOM   2368  SD  MET B  64      -2.554  -8.019  44.474  1.00 19.92           S  
ANISOU 2368  SD  MET B  64     3848   1602   2120     47    -71    281       S  
ATOM   2369  CE  MET B  64      -2.746  -9.122  45.887  1.00 19.79           C  
ANISOU 2369  CE  MET B  64     3880   1696   1943    -42    267    616       C  
ATOM   2370  N   GLY B  65      -6.126  -5.562  40.492  1.00 18.03           N  
ANISOU 2370  N   GLY B  65     3785    992   2072     37    416    165       N  
ATOM   2371  CA  GLY B  65      -6.182  -4.479  39.537  1.00 18.64           C  
ANISOU 2371  CA  GLY B  65     4103   1073   1905    206    404    -86       C  
ATOM   2372  C   GLY B  65      -6.500  -3.161  40.208  1.00 17.60           C  
ANISOU 2372  C   GLY B  65     3807   1164   1714    185   -102   -130       C  
ATOM   2373  O   GLY B  65      -6.986  -3.107  41.347  1.00 19.43           O  
ANISOU 2373  O   GLY B  65     3864   1938   1580    881   -365   -406       O  
ATOM   2374  N   TYR B  66      -6.216  -2.093  39.468  1.00 17.57           N  
ANISOU 2374  N   TYR B  66     3754   1066   1854   -270    177   -306       N  
ATOM   2375  CA  TYR B  66      -6.607  -0.741  39.824  1.00 17.05           C  
ANISOU 2375  CA  TYR B  66     3366    967   2146   -211     -5   -372       C  
ATOM   2376  C   TYR B  66      -7.864  -0.328  39.059  1.00 18.09           C  
ANISOU 2376  C   TYR B  66     3726    990   2156    270    170   -162       C  
ATOM   2377  O   TYR B  66      -8.083  -0.734  37.914  1.00 19.14           O  
ANISOU 2377  O   TYR B  66     4138   1473   1662    228   -330     11       O  
ATOM   2378  CB  TYR B  66      -5.493   0.247  39.492  1.00 17.38           C  
ANISOU 2378  CB  TYR B  66     3229   1091   2282     21   -384   -513       C  
ATOM   2379  CG  TYR B  66      -4.140   0.091  40.173  1.00 17.10           C  
ANISOU 2379  CG  TYR B  66     3188    977   2331    354   -402   -369       C  
ATOM   2380  CD1 TYR B  66      -3.957   0.430  41.509  1.00 18.40           C  
ANISOU 2380  CD1 TYR B  66     3304   1284   2404    734   -311   -533       C  
ATOM   2381  CD2 TYR B  66      -3.029  -0.321  39.444  1.00 17.39           C  
ANISOU 2381  CD2 TYR B  66     3260    932   2414    282   -421   -264       C  
ATOM   2382  CE1 TYR B  66      -2.711   0.333  42.106  1.00 18.34           C  
ANISOU 2382  CE1 TYR B  66     3409   1193   2366    728   -301   -348       C  
ATOM   2383  CE2 TYR B  66      -1.790  -0.419  40.027  1.00 17.75           C  
ANISOU 2383  CE2 TYR B  66     3318    993   2432    506   -346     54       C  
ATOM   2384  CZ  TYR B  66      -1.631  -0.084  41.354  1.00 17.21           C  
ANISOU 2384  CZ  TYR B  66     3304   1065   2167    676   -188    -20       C  
ATOM   2385  OH  TYR B  66      -0.386  -0.188  41.927  1.00 16.36           O  
ANISOU 2385  OH  TYR B  66     3336   1242   1638    303   -290    -86       O  
ATOM   2386  N   GLY B  67      -8.675   0.513  39.691  1.00 20.59           N  
ANISOU 2386  N   GLY B  67     4126   1130   2568    481    105    103       N  
ATOM   2387  CA  GLY B  67      -9.848   1.068  39.040  1.00 20.54           C  
ANISOU 2387  CA  GLY B  67     3977   1333   2493    705    163    427       C  
ATOM   2388  C   GLY B  67     -10.128   2.457  39.573  1.00 21.49           C  
ANISOU 2388  C   GLY B  67     4195   1410   2559    683   -153    432       C  
ATOM   2389  O   GLY B  67      -9.672   2.832  40.657  1.00 21.84           O  
ANISOU 2389  O   GLY B  67     4377   1353   2567    815     51     92       O  
ATOM   2390  N   LEU B  68     -10.877   3.226  38.793  1.00 23.12           N  
ANISOU 2390  N   LEU B  68     4306   1625   2854    888    229    109       N  
ATOM   2391  CA  LEU B  68     -11.245   4.573  39.191  1.00 26.02           C  
ANISOU 2391  CA  LEU B  68     4441   2202   3245    716    483     37       C  
ATOM   2392  C   LEU B  68     -12.578   4.617  39.927  1.00 27.31           C  
ANISOU 2392  C   LEU B  68     4345   2477   3552    401    564   -301       C  
ATOM   2393  O   LEU B  68     -12.914   5.650  40.527  1.00 27.29           O  
ANISOU 2393  O   LEU B  68     4284   2226   3859    184    531   -511       O  
ATOM   2394  CB  LEU B  68     -11.287   5.499  37.962  1.00 25.96           C  
ANISOU 2394  CB  LEU B  68     4537   2103   3225   1185    565     69       C  
ATOM   2395  CG  LEU B  68      -9.967   5.769  37.225  1.00 29.55           C  
ANISOU 2395  CG  LEU B  68     5376   2569   3282    738    729    108       C  
ATOM   2396  CD1 LEU B  68     -10.105   6.872  36.189  1.00 31.77           C  
ANISOU 2396  CD1 LEU B  68     5793   2753   3526    646   1045     84       C  
ATOM   2397  CD2 LEU B  68      -8.835   6.092  38.188  1.00 29.64           C  
ANISOU 2397  CD2 LEU B  68     5262   2879   3122    536   1077    145       C  
ATOM   2398  N   GLU B  69     -13.340   3.531  39.895  1.00 24.87           N  
ANISOU 2398  N   GLU B  69     3904   2295   3251    -62    526     -9       N  
ATOM   2399  CA  GLU B  69     -14.593   3.437  40.622  1.00 27.67           C  
ANISOU 2399  CA  GLU B  69     4241   2970   3301    362    126    -11       C  
ATOM   2400  C   GLU B  69     -14.628   2.085  41.311  1.00 27.99           C  
ANISOU 2400  C   GLU B  69     4401   2911   3320     96     35    -30       C  
ATOM   2401  O   GLU B  69     -14.096   1.104  40.792  1.00 28.20           O  
ANISOU 2401  O   GLU B  69     4224   3047   3445    482    182   -156       O  
ATOM   2402  CB  GLU B  69     -15.810   3.600  39.700  1.00 28.60           C  
ANISOU 2402  CB  GLU B  69     4236   3047   3583   1079   -189    -71       C  
ATOM   2403  CG  GLU B  69     -15.872   4.936  38.969  1.00 29.62           C  
ANISOU 2403  CG  GLU B  69     4831   2614   3809   1266   -422      2       C  
ATOM   2404  CD  GLU B  69     -16.236   6.090  39.889  0.71 31.35           C  
ANISOU 2404  CD  GLU B  69     5226   2826   3858   1294   -329    -53       C  
ATOM   2405  OE1 GLU B  69     -16.223   7.249  39.420  0.61 31.42           O  
ANISOU 2405  OE1 GLU B  69     5274   2796   3869   1106   -726   -218       O  
ATOM   2406  OE2 GLU B  69     -16.536   5.846  41.078  0.56 32.99           O1-
ANISOU 2406  OE2 GLU B  69     5635   2989   3912   1412     -7   -204       O1-
ATOM   2407  N   LYS B  70     -15.243   2.050  42.492  1.00 28.93           N  
ANISOU 2407  N   LYS B  70     4600   3209   3184   -287   -100     87       N  
ATOM   2408  CA  LYS B  70     -15.248   0.838  43.307  1.00 31.37           C  
ANISOU 2408  CA  LYS B  70     5368   3352   3199   -319    169     72       C  
ATOM   2409  C   LYS B  70     -15.942  -0.300  42.565  1.00 30.46           C  
ANISOU 2409  C   LYS B  70     5209   3090   3275   -456    505    -82       C  
ATOM   2410  O   LYS B  70     -17.001  -0.112  41.953  1.00 28.45           O  
ANISOU 2410  O   LYS B  70     4715   2788   3305   -568    805   -213       O  
ATOM   2411  CB  LYS B  70     -15.936   1.109  44.650  1.00 33.89           C  
ANISOU 2411  CB  LYS B  70     6233   3766   2880   -114    351     79       C  
ATOM   2412  CG  LYS B  70     -15.869  -0.051  45.624  1.00 37.02           C  
ANISOU 2412  CG  LYS B  70     7016   4047   3005   -186    759   -171       C  
ATOM   2413  CD  LYS B  70     -15.949   0.423  47.080  1.00 39.83           C  
ANISOU 2413  CD  LYS B  70     7703   4240   3190     54    442   -313       C  
ATOM   2414  CE  LYS B  70     -15.375  -0.608  48.058  1.00 40.63           C  
ANISOU 2414  CE  LYS B  70     7940   4193   3307   -170    360   -161       C  
ATOM   2415  NZ  LYS B  70     -16.047  -1.939  47.943  1.00 42.09           N1+
ANISOU 2415  NZ  LYS B  70     8004   4504   3484    -33    254    193       N1+
ATOM   2416  N   GLY B  71     -15.327  -1.481  42.606  1.00 30.00           N  
ANISOU 2416  N   GLY B  71     5161   2873   3366   -148    469     67       N  
ATOM   2417  CA  GLY B  71     -15.821  -2.626  41.877  1.00 29.43           C  
ANISOU 2417  CA  GLY B  71     4939   2890   3352   -100    122   -227       C  
ATOM   2418  C   GLY B  71     -15.566  -2.596  40.388  1.00 27.34           C  
ANISOU 2418  C   GLY B  71     4248   2791   3348   -117    443   -208       C  
ATOM   2419  O   GLY B  71     -16.100  -3.448  39.667  1.00 27.19           O  
ANISOU 2419  O   GLY B  71     4164   2669   3496   -251    408    -44       O  
ATOM   2420  N   LYS B  72     -14.766  -1.648  39.892  1.00 25.07           N  
ANISOU 2420  N   LYS B  72     3424   3078   3024      0    716   -414       N  
ATOM   2421  CA  LYS B  72     -14.542  -1.484  38.462  1.00 25.64           C  
ANISOU 2421  CA  LYS B  72     3720   3137   2884    269    361   -293       C  
ATOM   2422  C   LYS B  72     -13.058  -1.589  38.100  1.00 23.61           C  
ANISOU 2422  C   LYS B  72     3869   2499   2602    197    348   -251       C  
ATOM   2423  O   LYS B  72     -12.632  -1.058  37.070  1.00 23.26           O  
ANISOU 2423  O   LYS B  72     3611   2731   2496    171    442   -180       O  
ATOM   2424  CB  LYS B  72     -15.129  -0.157  37.970  1.00 28.72           C  
ANISOU 2424  CB  LYS B  72     3869   3942   3101     19    120   -386       C  
ATOM   2425  CG  LYS B  72     -16.655  -0.013  38.134  1.00 32.83           C  
ANISOU 2425  CG  LYS B  72     4152   4780   3543    112   -180   -444       C  
ATOM   2426  CD  LYS B  72     -17.430  -1.012  37.256  1.00 35.68           C  
ANISOU 2426  CD  LYS B  72     4208   5575   3776    162   -384   -441       C  
ATOM   2427  CE  LYS B  72     -18.955  -0.890  37.430  1.00 37.53           C  
ANISOU 2427  CE  LYS B  72     4367   5901   3994   -310   -528   -478       C  
ATOM   2428  NZ  LYS B  72     -19.722  -1.956  36.687  1.00 37.70           N1+
ANISOU 2428  NZ  LYS B  72     4156   6007   4163   -478   -351   -282       N1+
ATOM   2429  N   ALA B  73     -12.258  -2.282  38.918  1.00 21.49           N  
ANISOU 2429  N   ALA B  73     3594   2284   2285    189     93    -45       N  
ATOM   2430  CA  ALA B  73     -10.843  -2.440  38.593  1.00 19.99           C  
ANISOU 2430  CA  ALA B  73     3384   2051   2158    319   -118    224       C  
ATOM   2431  C   ALA B  73     -10.670  -3.229  37.293  1.00 19.89           C  
ANISOU 2431  C   ALA B  73     3301   1962   2295    423     62   -386       C  
ATOM   2432  O   ALA B  73     -11.539  -4.008  36.890  1.00 19.50           O  
ANISOU 2432  O   ALA B  73     2944   2070   2395    452     24   -531       O  
ATOM   2433  CB  ALA B  73     -10.094  -3.127  39.734  1.00 18.75           C  
ANISOU 2433  CB  ALA B  73     3268   1904   1952    655   -364    363       C  
ATOM   2434  N   SER B  74      -9.533  -3.011  36.633  1.00 20.45           N  
ANISOU 2434  N   SER B  74     3418   1931   2423    295     86    -45       N  
ATOM   2435  CA  SER B  74      -9.255  -3.590  35.324  1.00 20.21           C  
ANISOU 2435  CA  SER B  74     3685   1821   2173    331    102   -128       C  
ATOM   2436  C   SER B  74      -7.762  -3.851  35.190  1.00 18.96           C  
ANISOU 2436  C   SER B  74     3696   1478   2030    606   -156   -208       C  
ATOM   2437  O   SER B  74      -6.940  -3.206  35.845  1.00 19.23           O  
ANISOU 2437  O   SER B  74     3878   1417   2012    661    -83   -519       O  
ATOM   2438  CB  SER B  74      -9.691  -2.657  34.187  1.00 24.14           C  
ANISOU 2438  CB  SER B  74     4276   2208   2689    218     34    -77       C  
ATOM   2439  OG  SER B  74      -8.928  -1.448  34.195  1.00 24.28           O  
ANISOU 2439  OG  SER B  74     4329   2245   2653    252   -288      7       O  
ATOM   2440  N   ILE B  75      -7.411  -4.782  34.304  1.00 17.46           N  
ANISOU 2440  N   ILE B  75     3353   1478   1802    480    245    -37       N  
ATOM   2441  CA  ILE B  75      -6.027  -5.030  33.935  1.00 19.20           C  
ANISOU 2441  CA  ILE B  75     3677   1699   1918    261    286    -12       C  
ATOM   2442  C   ILE B  75      -5.927  -4.921  32.419  1.00 21.88           C  
ANISOU 2442  C   ILE B  75     4214   1718   2380    254    260   -130       C  
ATOM   2443  O   ILE B  75      -6.573  -5.691  31.705  1.00 22.69           O  
ANISOU 2443  O   ILE B  75     4773   1701   2148   -303    -70   -599       O  
ATOM   2444  CB  ILE B  75      -5.512  -6.402  34.402  1.00 18.98           C  
ANISOU 2444  CB  ILE B  75     3736   1597   1879    366    434     14       C  
ATOM   2445  CG1 ILE B  75      -5.689  -6.545  35.927  1.00 17.40           C  
ANISOU 2445  CG1 ILE B  75     3966   1027   1618    -23    234      7       C  
ATOM   2446  CG2 ILE B  75      -4.064  -6.589  33.963  1.00 20.45           C  
ANISOU 2446  CG2 ILE B  75     3660   2184   1925    220    815     -8       C  
ATOM   2447  CD1 ILE B  75      -5.509  -7.963  36.434  1.00 18.37           C  
ANISOU 2447  CD1 ILE B  75     4146   1130   1703   -475   -227     14       C  
ATOM   2448  N   PRO B  76      -5.144  -3.967  31.869  1.00 19.20           N  
ANISOU 2448  N   PRO B  76     3736   1126   2436    450    790    144       N  
ATOM   2449  CA  PRO B  76      -4.370  -2.942  32.593  1.00 19.39           C  
ANISOU 2449  CA  PRO B  76     3850   1169   2347    126    814    196       C  
ATOM   2450  C   PRO B  76      -5.272  -1.989  33.354  1.00 19.25           C  
ANISOU 2450  C   PRO B  76     3938   1157   2220    188    767   -219       C  
ATOM   2451  O   PRO B  76      -6.475  -1.947  33.065  1.00 19.88           O  
ANISOU 2451  O   PRO B  76     4220   1164   2169   -167    525   -288       O  
ATOM   2452  CB  PRO B  76      -3.634  -2.186  31.478  1.00 20.50           C  
ANISOU 2452  CB  PRO B  76     4058   1528   2200    112   1087    -80       C  
ATOM   2453  CG  PRO B  76      -3.717  -3.089  30.264  1.00 21.36           C  
ANISOU 2453  CG  PRO B  76     4067   1775   2272    252    503     61       C  
ATOM   2454  CD  PRO B  76      -4.991  -3.851  30.408  1.00 19.43           C  
ANISOU 2454  CD  PRO B  76     3907   1085   2390    120    477     50       C  
ATOM   2455  N   GLY B  77      -4.714  -1.250  34.307  1.00 16.84           N  
ANISOU 2455  N   GLY B  77     3255   1171   1969    678    242   -284       N  
ATOM   2456  CA  GLY B  77      -5.462  -0.229  35.008  1.00 16.38           C  
ANISOU 2456  CA  GLY B  77     3240    979   2004    496    476    136       C  
ATOM   2457  C   GLY B  77      -5.944   0.882  34.091  1.00 18.34           C  
ANISOU 2457  C   GLY B  77     3543   1061   2367    176    428    -18       C  
ATOM   2458  O   GLY B  77      -5.565   0.974  32.915  1.00 19.03           O  
ANISOU 2458  O   GLY B  77     3603   1001   2626    121    159   -254       O  
ATOM   2459  N   PRO B  78      -6.787   1.761  34.621  1.00 19.99           N  
ANISOU 2459  N   PRO B  78     3822   1329   2444    866    381    -53       N  
ATOM   2460  CA  PRO B  78      -7.332   2.846  33.797  1.00 20.02           C  
ANISOU 2460  CA  PRO B  78     3807   1438   2363    929    671     17       C  
ATOM   2461  C   PRO B  78      -6.237   3.734  33.218  1.00 20.86           C  
ANISOU 2461  C   PRO B  78     4031   1638   2260    792    555    207       C  
ATOM   2462  O   PRO B  78      -5.197   3.969  33.841  1.00 22.27           O  
ANISOU 2462  O   PRO B  78     4203   2004   2258    398    469     74       O  
ATOM   2463  CB  PRO B  78      -8.218   3.627  34.778  1.00 22.93           C  
ANISOU 2463  CB  PRO B  78     4461   1855   2397   1146    855      2       C  
ATOM   2464  CG  PRO B  78      -7.705   3.250  36.155  1.00 23.50           C  
ANISOU 2464  CG  PRO B  78     4486   1872   2572    866    184   -155       C  
ATOM   2465  CD  PRO B  78      -7.235   1.829  36.020  1.00 20.14           C  
ANISOU 2465  CD  PRO B  78     4082   1313   2260    309    608   -118       C  
ATOM   2466  N   LEU B  79      -6.490   4.230  32.005  1.00 21.98           N  
ANISOU 2466  N   LEU B  79     4395   1401   2556    142    349    -10       N  
ATOM   2467  CA  LEU B  79      -5.582   5.160  31.340  1.00 20.23           C  
ANISOU 2467  CA  LEU B  79     3822   1547   2319    319    450    206       C  
ATOM   2468  C   LEU B  79      -5.718   6.533  31.981  1.00 21.22           C  
ANISOU 2468  C   LEU B  79     3840   1507   2718    327    361    -50       C  
ATOM   2469  O   LEU B  79      -6.821   7.088  32.040  1.00 23.34           O
[truncated: 655,774 more chars]
